# Supplementary material for: Transcriptomic Analysis of Short/Branched-Chain Acyl-Coenzyme a Dehydrogenase Knocked Out bMECs Revealed Its Regulatory Effect on Lipid Metabolism
Source: Front Vet Sci. 2021 Sep 7;8:744287. doi: 10.3389/fvets.2021.744287 (PMC8453006; doi:10.3389/fvets.2021.744287)
Supplement: Supplementary file 1 [file Data_Sheet_1.ZIP]

Archive with 98 entries (88 files):
- Dr Jiang original data 1/
- Dr Jiang original data 1/figure 1/
- Dr Jiang original data 1/figure 1/ACADSB KO mRNA expression/
- Dr Jiang original data 1/figure 1/ACADSB KO mRNA expression/ACADSB 细胞系定量分析.xlsx
- Dr Jiang original data 1/figure 1/ACADSB KO mRNA expression/ACADSB检测201-1Print Primer.pdf
- Dr Jiang original data 1/figure 1/ACADSB KO mRNA expression/Session_八月14_2018_054810下午.ecod
- Dr Jiang original data 1/figure 1/gel image/
- Dr Jiang original data 1/figure 1/gel image/10.tif
- Dr Jiang original data 1/figure 1/gel image/13.tif
- Dr Jiang original data 1/figure 1/gel image/14.tif
- Dr Jiang original data 1/figure 1/gel image/20.tif
- Dr Jiang original data 1/figure 1/gel image/2018-1-17 CD44+ACAD的DNA pcr snp1+snp2.jpg
- Dr Jiang original data 1/figure 1/gel image/8.tif
- Dr Jiang original data 1/figure 1/gRNA  sequsencing/
- Dr Jiang original data 1/figure 1/gRNA  sequsencing/CC17122500042(AC-1-1)M13R[121800576]_Z_A07.ab1
- Dr Jiang original data 1/figure 1/gRNA  sequsencing/CC17122500042(AC-1-1)M13R[121800576]_Z_A07.seq
- Dr Jiang original data 1/figure 1/gRNA  sequsencing/CC17122500045(AC-2-2)M13R[121800579]_Z_D07.ab1
- Dr Jiang original data 1/figure 1/gRNA  sequsencing/CC17122500045(AC-2-2)M13R[121800579]_Z_D07.seq
- Dr Jiang original data 1/figure 1/gRNA  sequsencing/CC17122500046(AC-2PO-1)M13R[121800580]_Z_E07.ab1
- Dr Jiang original data 1/figure 1/gRNA  sequsencing/CC17122500046(AC-2PO-1)M13R[121800580]_Z_E07.seq
- Dr Jiang original data 1/figure 1/gRNA  sequsencing/CC17122500047(AC-2PO-2)M13R[121800581]_Z_F07.ab1
- Dr Jiang original data 1/figure 1/gRNA  sequsencing/CC17122500047(AC-2PO-2)M13R[121800581]_Z_F07.seq
- Dr Jiang original data 1/figure 1/gRNA  sequsencing/CC18060400513(ACg1-2)U6-renyuan_J_A11.ab1
- Dr Jiang original data 1/figure 1/gRNA  sequsencing/CC18060400513(ACg1-2)U6-renyuan_J_A11.seq
- Dr Jiang original data 1/figure 1/gRNA  sequsencing/CC18060400514(ACg1-3)U6-renyuan_J_B11.ab1
- Dr Jiang original data 1/figure 1/gRNA  sequsencing/CC18060400514(ACg1-3)U6-renyuan_J_B11.seq
- Dr Jiang original data 1/figure 1/gRNA  sequsencing/CC18060400515(ACg1-4)U6-renyuan_J_C11.ab1
- Dr Jiang original data 1/figure 1/gRNA  sequsencing/CC18060400515(ACg1-4)U6-renyuan_J_C11.seq
- Dr Jiang original data 1/figure 1/gRNA  sequsencing/CC18060400521(ACg2-5)U6-renyuan_J_A12.ab1
- Dr Jiang original data 1/figure 1/gRNA  sequsencing/CC18060400521(ACg2-5)U6-renyuan_J_A12.seq
- Dr Jiang original data 1/figure 1/KO cell line sequense result/
- Dr Jiang original data 1/figure 1/KO cell line sequense result/CC18080500050(AC-1-1)AVADSBJIAN-F(zidai)_Pw_D02.ab1
- Dr Jiang original data 1/figure 1/KO cell line sequense result/CC18080500050(AC-1-1)AVADSBJIAN-F(zidai)_Pw_D02.seq
- Dr Jiang original data 1/figure 1/KO cell line sequense result/CC18080500051(AC-1-2)AVADSBJIAN-F(zidai)_Pw_E02.ab1
- Dr Jiang original data 1/figure 1/KO cell line sequense result/CC18080500051(AC-1-2)AVADSBJIAN-F(zidai)_Pw_E02.seq
- Dr Jiang original data 1/figure 1/KO cell line sequense result/CC18080500052(AC-1-2-G)AVADSBJIAN-F(zidai)_Pw_F02.ab1
- Dr Jiang original data 1/figure 1/KO cell line sequense result/CC18080500052(AC-1-2-G)AVADSBJIAN-F(zidai)_Pw_F02.seq
- Dr Jiang original data 1/figure 1/KO cell line sequense result/CC18080500053(AC-2-1-2)AVADSBJIAN-F(zidai)_Pw_G02.ab1
- Dr Jiang original data 1/figure 1/KO cell line sequense result/CC18080500053(AC-2-1-2)AVADSBJIAN-F(zidai)_Pw_G02.seq
- Dr Jiang original data 1/figure 1/KO cell line sequense result/CC18080500054(AC-2-1-23B)AVADSBJIAN-F(zidai)_Pw_H02.ab1
- Dr Jiang original data 1/figure 1/KO cell line sequense result/CC18080500054(AC-2-1-23B)AVADSBJIAN-F(zidai)_Pw_H02.seq
- Dr Jiang original data 1/figure 1/KO cell line sequense result/CC18080500055(AC-1-B1)AVADSBJIAN-F(zidai)_Pw_A03.ab1
- Dr Jiang original data 1/figure 1/KO cell line sequense result/CC18080500055(AC-1-B1)AVADSBJIAN-F(zidai)_Pw_A03.seq
- Dr Jiang original data 1/figure 1/KO cell line sequense result/CC18080500056(AC-2-1F2)AVADSBJIAN-F(zidai)_Pw_B03.ab1
- Dr Jiang original data 1/figure 1/KO cell line sequense result/CC18080500056(AC-2-1F2)AVADSBJIAN-F(zidai)_Pw_B03.seq
- Dr Jiang original data 1/figure 1/KO cell line sequense result/CC18080500057(AC-2-1H1)AVADSBJIAN-F(zidai)_Pw_C03.ab1
- Dr Jiang original data 1/figure 1/KO cell line sequense result/CC18080500057(AC-2-1H1)AVADSBJIAN-F(zidai)_Pw_C03.seq
- Dr Jiang original data 1/figure 1/KO cell line sequense result/CC18080500058(AC-2-2C-1)AVADSBJIAN-F(zidai)_Pw_D03.ab1
- Dr Jiang original data 1/figure 1/KO cell line sequense result/CC18080500058(AC-2-2C-1)AVADSBJIAN-F(zidai)_Pw_D03.seq
- Dr Jiang original data 1/figure 1/KO cell line sequense result/CC18080500059(AC-2-2D1)AVADSBJIAN-F(zidai)_Pw_E03.ab1
- Dr Jiang original data 1/figure 1/KO cell line sequense result/CC18080500059(AC-2-2D1)AVADSBJIAN-F(zidai)_Pw_E03.seq
- Dr Jiang original data 1/figure 1/KO cell line sequense result/CC18080500060(AC-2-2L1)AVADSBJIAN-F(zidai)_Pw_F03.ab1
- Dr Jiang original data 1/figure 1/KO cell line sequense result/CC18080500060(AC-2-2L1)AVADSBJIAN-F(zidai)_Pw_F03.seq
- Dr Jiang original data 1/figure 1/KO cell line sequense result/CC18080500061(MAC-2-2-32)AVADSBJIAN-F(zidai)_Pw_G03.ab1
- Dr Jiang original data 1/figure 1/KO cell line sequense result/CC18080500061(MAC-2-2-32)AVADSBJIAN-F(zidai)_Pw_G03.seq
- Dr Jiang original data 1/figure 1/KO cell line sequense result/CC18080500062(AC-2-2-22M)AVADSBJIAN-F(zidai)_Pw_H03.ab1
- Dr Jiang original data 1/figure 1/KO cell line sequense result/CC18080500062(AC-2-2-22M)AVADSBJIAN-F(zidai)_Pw_H03.seq
- Dr Jiang original data 1/figure 1/KO cell line sequense result/CC18080500063(AC-2-3-12)AVADSBJIAN-F(zidai)_Pw_A04.ab1
- Dr Jiang original data 1/figure 1/KO cell line sequense result/CC18080500063(AC-2-3-12)AVADSBJIAN-F(zidai)_Pw_A04.seq
- Dr Jiang original data 1/figure 1/KO cell line sequense result/CC18080500064(AC-2-3-32)AVADSBJIAN-F(zidai)_Pw_B04.ab1
- Dr Jiang original data 1/figure 1/KO cell line sequense result/CC18080500064(AC-2-3-32)AVADSBJIAN-F(zidai)_Pw_B04.seq
- Dr Jiang original data 1/figure 1/KO cell line sequense result/CC18080500065(AC-2-3-22)AVADSBJIAN-F(zidai)_Pw_C04.ab1
- Dr Jiang original data 1/figure 1/KO cell line sequense result/CC18080500065(AC-2-3-22)AVADSBJIAN-F(zidai)_Pw_C04.seq
- Dr Jiang original data 1/figure 1/KO cell line sequense result/CC18080500066(AC-2-3-A1)AVADSBJIAN-F(zidai)_Pw_D04.ab1
- Dr Jiang original data 1/figure 1/KO cell line sequense result/CC18080500066(AC-2-3-A1)AVADSBJIAN-F(zidai)_Pw_D04.seq
- Dr Jiang original data 1/figure 1/KO cell line sequense result/CC18080500067(AC-2-3-J1)AVADSBJIAN-F(zidai)_Pw_E04.ab1
- Dr Jiang original data 1/figure 1/KO cell line sequense result/CC18080500067(AC-2-3-J1)AVADSBJIAN-F(zidai)_Pw_E04.seq
- Dr Jiang original data 1/figure 1/microscopy images/
- Dr Jiang original data 1/figure 1/microscopy images/1.tif
- Dr Jiang original data 1/figure 1/microscopy images/Captured27.tif
- Dr Jiang original data 1/figure 1/microscopy images/图像_9181.jpg
- Dr Jiang original data 1/figure 1/microscopy images/图像_9182.jpg
- Dr Jiang original data 1/figure 1/microscopy images/图像_9208.jpg
- Dr Jiang original data 1/figure 1/microscopy images/图像_9209.jpg
- Dr Jiang original data 1/figure 2/
- Dr Jiang original data 1/figure 2/20181125pr.xlsx
- Dr Jiang original data 1/figure 2/20181225FFA.xlsx
- Dr Jiang original data 1/figure 2/20181225tg+HDL.xlsx
- Dr Jiang original data 1/figure 3/
- Dr Jiang original data 1/figure 3/ACKOvsMEC.All.xls
- Dr Jiang original data 1/figure 3/ACKOvsMEC.cluster.pdf
- Dr Jiang original data 1/figure 3/ACKOvsMEC.cluster.png
- Dr Jiang original data 1/figure 3/ACKOvsMEC.DESeq2.MAplot.png
- Dr Jiang original data 1/figure 3/ACKOvsMEC.log2FC1.FDR0.05.Diff.xls
- Dr Jiang original data 1/figure 3/ACKOvsMEC.Volcano.png
- Dr Jiang original data 1/figure 4/
- Dr Jiang original data 1/figure 4/ACKOvsMEC.GO-Analysis-Log10P_All.png
- Dr Jiang original data 1/figure 4/ACKOvsMEC.GO-Analysis-Log10P_Down.png
- Dr Jiang original data 1/figure 4/ACKOvsMEC.GO-Analysis-Log10P_Up.png
- Dr Jiang original data 1/figure 4/ACKOvsMEC.GO-Analysis_BP.xlsx
- Dr Jiang original data 1/figure 4/ACKOvsMEC.GO-Analysis_BP_All.xlsx
- Dr Jiang original data 1/figure 4/ACKOvsMEC.GO-Analysis_CC.xlsx
- Dr Jiang original data 1/figure 4/ACKOvsMEC.GO-Analysis_CC_All.xlsx
- Dr Jiang original data 1/figure 4/ACKOvsMEC.GO-Analysis_MF.xlsx
- Dr Jiang original data 1/figure 4/ACKOvsMEC.GO-Analysis_MF_All.xlsx
- Dr Jiang original data 1/figure 4/ACKOvsMEC_1_GO_Enrichment.pdf
- Dr Jiang original data 1/figure 4/ACKOvsMEC_1_GO_Enrichment.png
- Dr Jiang original data 1/figure 4/ACKOvsMEC_1_GO_Enrichment.tif
