# Supplementary material for: Transcriptomic Analysis of Short/Branched-Chain Acyl-Coenzyme a Dehydrogenase Knocked Out bMECs Revealed Its Regulatory Effect on Lipid Metabolism
Source: Front Vet Sci. 2021 Sep 7;8:744287. doi: 10.3389/fvets.2021.744287 (PMC8453006; doi:10.3389/fvets.2021.744287)
Supplement: Supplementary file 1 [file Data_Sheet_1.ZIP › Dr Jiang original data 1/figure 1/ACADSB KO mRNA expression/ACADSB 细胞系定量分析.xlsx]

## Sheet: Sheet4
	Well	Exclude	Plate Control	Sample Name	Assay Name	Assay Role	Cq	Cq Mean
	A1			ACj1	neican	Unknown	15.5471	15.2194
	A2			acj5	neican	Unknown	15.049	14.891
	A3			ac2-2c-1	neican	Unknown	14.3139	14.3388
	A4			acj3	neican	Unknown	13.6402	14.1509
	A5			ac-1-i	neican	Unknown	14.8298	14.9014
	A6			ac-1-2-2	neican	Unknown	15.0427	14.8308
	A7			acwei	neican	Unknown	14.2587	14.2906
	A8			acwei2	neican	Unknown	13.9013	14.2336
	B1			ACj1	neican	Unknown	14.8284	15.2194
	B2			acj5	neican	Unknown	14.6082	14.891
	B3			ac2-2c-1	neican	Unknown	14.5412	14.3388
	B4			acj3	neican	Unknown	14.7987	14.1509
	B5			ac-1-i	neican	Unknown	14.6135	14.9014
	B6			ac-1-2-2	neican	Unknown	14.6676	14.8308
	B7			acwei	neican	Unknown	14.31	14.2906
	B8			acwei2	neican	Unknown	14.2397	14.2336
	C1			ACj1	neican	Unknown	15.2828	15.2194
	C2			acj5	neican	Unknown	15.0159	14.891
	C3			ac2-2c-1	neican	Unknown	14.1612	14.3388
	C4			acj3	neican	Unknown	14.0138	14.1509
	C5			ac-1-i	neican	Unknown	15.261	14.9014
	C6			ac-1-2-2	neican	Unknown	14.7819	14.8308
	C7			acwei	neican	Unknown	14.3031	14.2906
	C8			acwei2	neican	Unknown	14.5597	14.2336
	D1			ACj1	ACADSB	Unknown	33.7271	33.4827
	D2			acj5	ACADSB	Unknown	34.0074	33.4719
	D3			ac2-2c-1	ACADSB	Unknown	33.5683	33.6648
	D4			acj3	ACADSB	Unknown	32.4931	32.3882
	D5			ac-1-i	ACADSB	Unknown	34.4378	35.0152
	D6			ac-1-2-2	ACADSB	Unknown	34.2514	34.6261
	D7			acwei	ACADSB	Unknown	31.828	31.8684
	D8			acwei2	ACADSB	Unknown	31.8065	31.7726
	E1			ACj1	ACADSB	Unknown	33.5253	33.4827
	E2			acj5	ACADSB	Unknown	33.3397	33.4719
	E3			ac2-2c-1	ACADSB	Unknown	33.9274	33.6648
	E4			acj3	ACADSB	Unknown	32.3425	32.3882
	E5			ac-1-i	ACADSB	Unknown	35.4848	35.0152
	E6			ac-1-2-2	ACADSB	Unknown	35.0436	34.6261
	E7			acwei	ACADSB	Unknown	31.9565	31.8684
	E8			acwei2	ACADSB	Unknown	31.9537	31.7726
	F1			ACj1	ACADSB	Unknown	33.1958	33.4827
	F2			acj5	ACADSB	Unknown	33.0686	33.4719
	F3			ac2-2c-1	ACADSB	Unknown	33.4987	33.6648
	F4			acj3	ACADSB	Unknown	32.3291	32.3882
	F5			ac-1-i	ACADSB	Unknown	35.1229	35.0152
	F6			ac-1-2-2	ACADSB	Unknown	34.5832	34.6261
	F7			acwei	ACADSB	Unknown	31.8208	31.8684
	F8			acwei2	ACADSB	Unknown	31.5575	31.7726
										33.7271	15.5471
										33.5253	15.415
										33.1958	15.2828
										34.0074	15.049
										33.3397	15.0325
										33.0686	15.0159
										33.5683	14.3139
										33.9274	14.2376
										33.4987	14.1612
										32.4931	13.6402
										32.3425	13.827
										32.3291	14.0138
										34.4378	14.8298
										35.4848	15.0454
										35.1229	15.261
										34.2514	15.0427
										35.0436	14.9123
										34.5832	14.7819
										31.828	14.2587
										31.9565	14.31
										31.8208	14.3031
										31.8065	13.9013
										31.9537	14.2397
										31.5575	14.5597

## Sheet: Sheet1
	组别	目的基因		内参基因		ct		2-ct	2-ct	2-ctct		2-ctct	干扰效率
	前体脂肪细胞
1		34.5832		14.7819		19.8013		1.09448e-06		0.214125
2	acj1	33.1958		15.2828		17.913	18.8909	4.05176e-06	2.36979e-06	0.792685	0.463625	0.402461	0.597539
3		34.0074		15.049		18.9584		1.96312e-06		0.384065
4		33.3397		15.0325		18.297		3.10499e-06		0.60746
5	acj5	33.0686	33.454	15.0159		18.0527	18.4132	3.67777e-06	2.91325e-06	0.719518	0.569948	0.560435	0.439565
6		33.5683		14.3139		19.2544		1.59898e-06		0.312825
		33.5683		14.3139		19.2544		1.59898e-06		0.312825
	ac2-2c-1	33.9274		14.2376		19.296	19.296	1.55359e-06		0.303945	0.304029	0.303945	0.696055	0.695971
		33.4987		14.1612		19.3375		1.50949e-06		0.295316
		32.4931		13.6402		18.853		2.11198e-06		0.413187
	acj3	32.3425		13.827		16.9209	17.0004	8.05931e-06		0.414743	0.393161	0.392506	0.607494
		32.3291		14.0138		18.3153		3.06582e-06		0.599797
		31.828		14.2587		17.5693		5.14181e-06		1.00594
	mecwei1	31.9565	31.8244	14.31		17.6465	17.5778	4.87375e-06		0.9535	1.00067	1	0
		31.8208		14.3031		17.5177		5.32904e-06		1.04257
		31.8065		13.9013		17.9052		4.07366e-06		0.796969
	wei2	31.9537		14.2397		17.714	17.539	4.65115e-06		0.90995	1.06729	1.02729	-0.0272932
		31.5575		14.5597		16.9978		7.6413e-06		1.49494
		34.4378		14.8298		19.6081		1.25137e-06		0.244817
	ac-1-I	35.4848		15.0454		20.4394	19.9698	7.03265e-07	1.00137e-06	0.137587	0.195907	0.190524	0.809476
		35.1229		15.261		19.8619		1.04947e-06		0.205318							3	10	0.06	86.5	82.3	66.1
		34.2514		15.0427		19.2087		1.65045e-06		0.322894							3	10	0.06	86.2	82.3	66.1
	ac-1-2-2	35.0436	34.4173	14.9123		20.1312	19.7138	8.70752e-07	1.20523e-06	0.170354	0.235791	0.227523	0.772477				3	11	0.06	86.2	82.3	65.8
		34.5832		14.7819		19.8013		1.09448e-06		0.214125							3	9	0.05	84.1	77.8	65.8
		33.1958		15.2828													3	10	0.05	83.8
		34.0074		15.049													3	8	0.05	83.8	79
		33.3397		15.0325													3	9	0.06	86.5	82.3
		33.0686		15.0159													3	9	0.06	86.5	82.6
		33.5683		14.3139													3	9	0.06	86.5	82.3
		33.9274		14.2376													3	8	0.05	83.8	77.2
		33.4987		14.1612													3	8	0.05	83.8	77.2	69.4
		32.4931		13.6402													3	9	0.05	84.1	77.2
		32.3425		13.827													3	23	0.06	86.2	82.3	73
		32.3291		14.0138													3	21	0.06	86.2	82.6	73
		34.4378		14.8298													3	22	0.06	86.2	82.6	72.7
		35.4848		15.0454													3	9	0.05	83.8
		35.1229		15.261													3	9	0.05	83.8	77.2	72.4
		34.2514		15.0427													3	9	0.05	84.1	64.6
		35.0436		14.9123													3	23	0.06	86.2	82.3	73
		34.5832		14.7819													3	23	0.06	86.2	82.3	73
		31.828		14.2587													3	24	0.06	86.2	82.3	72.7
		31.9565		14.31													3	9	0.05	83.8	64.6
		31.8208		14.3031													3	10	0.05	84.1	64.6	71.8
		31.8065		13.9013
		31.9537		14.2397
		31.5575		14.5597
	F2	Unknown	11	1331.64	25.96		F5	Unknown	12	1901.38	16.65
	F3	Unknown	11	1331.64	25.88		F6	Unknown	12	1901.38	17.1
