# Supplementary material for: Transcriptomic Analysis of Short/Branched-Chain Acyl-Coenzyme a Dehydrogenase Knocked Out bMECs Revealed Its Regulatory Effect on Lipid Metabolism
Source: Front Vet Sci. 2021 Sep 7;8:744287. doi: 10.3389/fvets.2021.744287 (PMC8453006; doi:10.3389/fvets.2021.744287)
Supplement: Supplementary file 1 [file Data_Sheet_1.ZIP › Dr Jiang original data 1/figure 1/KO cell line sequense result/CC18080500058(AC-2-2C-1)AVADSBJIAN-F(zidai)_Pw_D03.seq]

CGCGTGAGTTTTGATTTTCAGTGTTGATTTTGCTGTAAGTGGGTATTTGTTATGCAGAATATAAATACAGGTCTTAATTTGGAATTTTTTCCTCACATGTGTAGGCATCAAGTATCTGCATTTCAGAGACTGGAGCAGGTAGCGATTCATTTGCTATGAAGACCAGAGCTGATAAAAAGGGAGATTATTACATCATCAAAGGGATGAAGATTGGGAATGCTGAGGGTGAAGATGGTTGGGTGGTCCTGGCGAATGCAAACTGCTCAGTTTTCGGTTTGAAGATAAAAAAAAAAGCGGTTGCCCCTCGCCCTACACCTAA
