# Supplementary material for: Transcriptomic Analysis of Short/Branched-Chain Acyl-Coenzyme a Dehydrogenase Knocked Out bMECs Revealed Its Regulatory Effect on Lipid Metabolism
Source: Front Vet Sci. 2021 Sep 7;8:744287. doi: 10.3389/fvets.2021.744287 (PMC8453006; doi:10.3389/fvets.2021.744287)
Supplement: Supplementary file 1 [file Data_Sheet_1.ZIP › Dr Jiang original data 1/figure 2/20181125pr.xlsx]

## Sheet: Sheet1
软件版本	2.04.11
实验文件路径:	E:\姜平\20181125pr.xpt
方案文件路径:
板编号	板 1
日期	2018-12-25
时间	16:18:22
检测仪类型:	Eon
检测仪序列号:	Unknown
检测类型	检测仪
程序详细信息
板类型	96 WELL PLATE
设置温度	设置点 37°C
	移至下一步骤前先预热
振板	线性: 0:01 (MM:SS)
	频率: 567 cpm (3 mm)
检测	吸收光 终点
	全板
	波长: 562
	光程校正: 977 / 900
	1 cm 下的吸光值: 0.18
	检测速度: 正常, 延迟: 100 msec, 测量值/数据点: 8
布局
	1	2	3	4	5	6	7	8	9	10	11	12
A	SPL1	SPL6	SPL11										孔 ID
B	SPL2	SPL7	SPL12										孔 ID
C	SPL3	SPL8	SPL13										孔 ID
D	SPL4	SPL9	SPL14										孔 ID
E	SPL5	SPL10	SPL15										孔 ID
F													孔 ID
G													孔 ID
H													孔 ID
结果
	1	2	3	4	5	6	7	8	9	10	11	12
A	0.214	0.215	0.213										977 [Test]
	0.135	0.135	0.133										900 [Ref]
	0.438	0.444	0.443										Pathlength
	0.095	0.096	0.094										562
	0.218	0.216	0.212										已校正 [562]
B	0.218	0.217	0.216										977 [Test]
	0.136	0.134	0.134										900 [Ref]
	0.457	0.458	0.453										Pathlength
	0.448	0.471	0.494										562
	0.98	1.027	1.09										已校正 [562]
C	0.211	0.209	0.215										977 [Test]
	0.131	0.129	0.132										900 [Ref]
	0.447	0.445	0.457										Pathlength
	0.716	0.758	0.74										562
	1.603	1.703	1.619										已校正 [562]
D	0.218	0.212	0.214										977 [Test]
	0.135	0.131	0.137										900 [Ref]
	0.461	0.45	0.427										Pathlength
	0.492	0.559	0.497										562
	1.068	1.242	1.163										已校正 [562]
E	0.214	0.214	0.215										977 [Test]
	0.132	0.132	0.133										900 [Ref]
	0.455	0.456	0.454										Pathlength
	0.534	0.521	0.507										562
	1.174	1.143	1.116										已校正 [562]
F													977 [Test]
													900 [Ref]
													Pathlength
													562
													已校正 [562]
G													977 [Test]
													900 [Ref]
													Pathlength
													562
													已校正 [562]
H													977 [Test]
													900 [Ref]
													Pathlength
													562
空白	0.218	0.216	0.212										已校正 [562]
Mec	0.98	1.027	1.09										已校正 [562]
AC_1-2-2	1.603	1.703	1.619										已校正 [562]
CD44g2-10	1.068	1.242	1.163										已校正 [562]
CD44g2-3	1.174	1.143	1.116										已校正 [562]
空白	0.218	0.216	0.212				averge	X	/20
Mec	0.98	1.027	1.09	0.762	0.811	0.878	0.817	14.1869	0.709347
AC_1-2-2	1.603	1.703	1.619	1.385	1.487	1.407	1.42633	24.9336	1.24668
CD44g2-10	1.068	1.242	1.163	0.85	1.026	0.951	0.942333	16.3974	0.819871
CD44g2-3	1.174	1.143	1.116	0.956	0.927	0.904	0.929	16.1623	0.808113
