# Supplementary material for: Transcriptomic Analysis of Short/Branched-Chain Acyl-Coenzyme a Dehydrogenase Knocked Out bMECs Revealed Its Regulatory Effect on Lipid Metabolism
Source: Front Vet Sci. 2021 Sep 7;8:744287. doi: 10.3389/fvets.2021.744287 (PMC8453006; doi:10.3389/fvets.2021.744287)
Supplement: Supplementary file 1 [file Data_Sheet_1.ZIP › Dr Jiang original data 1/figure 2/20181225FFA.xlsx]

## Sheet: Sheet1
软件版本	2.04.11
实验文件路径:	E:\姜平\20181225FFA.xpt
方案文件路径:
板编号	板 1
日期	2018-12-25
时间	16:42:48
检测仪类型:	Eon
检测仪序列号:	14032016
检测类型	检测仪
程序详细信息
板类型	96 WELL PLATE
设置温度	设置点 37°C
	移至下一步骤前先预热
振板	线性: 0:01 (MM:SS)
	频率: 567 cpm (3 mm)
检测	吸收光 终点
	全板
	波长: 550
	光程校正: 977 / 900
	1 cm 下的吸光值: 0.18
	检测速度: 正常, 延迟: 100 msec, 测量值/数据点: 8
布局
	1	2	3	4	5	6	7	8	9	10	11	12
A													孔 ID
B													孔 ID
C													孔 ID
D													孔 ID
E													孔 ID
F	SPL1	SPL4	SPL7		SPL10	SPL13	SPL16						孔 ID
G	SPL2	SPL5	SPL8		SPL11	SPL14	SPL17						孔 ID
H	SPL3	SPL6	SPL9		SPL12	SPL15	SPL18						孔 ID
结果
	1	2	3	4	5	6	7	8	9	10	11	12
A													977 [Test]
													900 [Ref]
													Pathlength
													550
													已校正 [550]
B													977 [Test]
													900 [Ref]
													Pathlength
													550
													已校正 [550]
C													977 [Test]
													900 [Ref]
													Pathlength
													550
													已校正 [550]
D													977 [Test]
													900 [Ref]
													Pathlength
													550
													已校正 [550]
E													977 [Test]
													900 [Ref]
													Pathlength
													550
													已校正 [550]
F	0.056	0.058	0.057		0.056	0.059	0.059						977 [Test]
	0.056	0.057	0.057		0.055	0.058	0.059						900 [Ref]
	0.002	0.005	0.004		0.002	0.005	-0.004						Pathlength
	0.477	0.566	0.584		0.439	0.5	0.519						550
	285.96	113.18	150.223		197.73	100.08	-133.509						已校正 [550]
G	0.058	0.058	0.059		0.057	0.058	0.057						977 [Test]
	0.057	0.058	0.059		0.057	0.058	0.058						900 [Ref]
	0.001	-0.002	0.002		-0.001	0.002	-0.003						Pathlength
	0.429	0.476	0.482		0.436	0.504	0.511						550
	772.74	-285.84	289.2		-784.44	226.62	-183.888						已校正 [550]
H	0.058	0.058	0.059		0.056	0.058	0.058						977 [Test]
	0.057	0.059	0.059		0.056	0.057	0.058						900 [Ref]
	0.001	-0.001	0.001		0.004	0.001	0						Pathlength
	0.416	0.452	0.473		0.437	0.498	0.486						550
	374.85	-407.16	851.58		112.449	895.5	?????						已校正 [550]
氯仿空白	0.477	0.566	0.584
蒸馏水（对照组）	0.429	0.476	0.482
Mec	0.416	0.452	0.473	-0.013	-0.024	-0.009
AC-1-2-2	0.439	0.5	0.519	0.01	0.024	0.037
CD44g2-10	0.436	0.504	0.511	0.007	0.028	0.029
CD44g2-3	0.437	0.498	0.486	0.008	0.022	0.004
							/20
			Mec	0.601882	0.595647	0.604149	0.709347	0.848501	0.839711	0.851697
			AC-1-2-2	0.614918	0.622853	0.630222	1.24668	0.493245	0.49961	0.505521
			CD44g2-10	0.613218	0.62512	0.625687	0.819871	0.747944	0.762462	0.763154
			CD44g2-3	0.613785	0.62172	0.611517	0.808113	0.759528	0.769348	0.756723
