# Supplementary material for: Transcriptomic Analysis of Short/Branched-Chain Acyl-Coenzyme a Dehydrogenase Knocked Out bMECs Revealed Its Regulatory Effect on Lipid Metabolism
Source: Front Vet Sci. 2021 Sep 7;8:744287. doi: 10.3389/fvets.2021.744287 (PMC8453006; doi:10.3389/fvets.2021.744287)
Supplement: Supplementary file 1 [file Data_Sheet_1.ZIP › Dr Jiang original data 1/figure 2/20181225tg+HDL.xlsx]

## Sheet: Sheet1
软件版本	2.04.11
实验文件路径:	E:\姜平\20181225tg+HDL.xpt
方案文件路径:
板编号	板 1
日期	2018-12-25
时间	16:30:35
检测仪类型:	Eon
检测仪序列号:	14032016
检测类型	检测仪
程序详细信息
板类型	96 WELL PLATE
设置温度	设置点 37°C
	移至下一步骤前先预热
振板	线性: 0:01 (MM:SS)
	频率: 567 cpm (3 mm)
检测	吸收光 终点
	全板
	波长: 550
	光程校正: 977 / 900
	1 cm 下的吸光值: 0.18
	检测速度: 正常, 延迟: 100 msec, 测量值/数据点: 8
布局
	1	2	3	4	5	6	7	8	9	10	11	12
A					SPL1	SPL6	SPL11		SPL16	SPL21	SPL26		孔 ID
B					SPL2	SPL7	SPL12		SPL17	SPL22	SPL27		孔 ID
C					SPL3	SPL8	SPL13		SPL18	SPL23	SPL28		孔 ID
D					SPL4	SPL9	SPL14		SPL19	SPL24	SPL29		孔 ID
E					SPL5	SPL10	SPL15		SPL20	SPL25	SPL30		孔 ID
F													孔 ID
G													孔 ID
H													孔 ID
结果
	1	2	3	4	5	6	7	8	9	10	11	12
A					0.146	0.142	0.144		0.142	0.144	0.143		977 [Test]
					0.053	0.051	0.052		0.051	0.052	0.052		900 [Ref]
					0.518	0.506	0.514		0.503	0.51	0.509		Pathlength
					0.047	0.047	0.046		0.045	0.046	0.046		550
					0.09	0.093	0.09		0.09	0.089	0.09		已校正 [550]
B					0.141	0.142	0.144		0.144	0.145	0.141		977 [Test]
					0.052	0.051	0.052		0.051	0.051	0.05		900 [Ref]
					0.498	0.508	0.514		0.518	0.52	0.508		Pathlength
					0.063	0.064	0.065		0.053	0.053	0.055		550
					0.127	0.125	0.127		0.103	0.102	0.109		已校正 [550]
C					0.141	0.144	0.147		0.143	0.142	0.136		977 [Test]
					0.056	0.052	0.053		0.051	0.051	0.05		900 [Ref]
					0.475	0.509	0.521		0.512	0.507	0.477		Pathlength
					0.065	0.072	0.072		0.073	0.074	0.089		550
					0.136	0.141	0.138		0.144	0.146	0.187		已校正 [550]
D					0.127	0.145	0.144		0.143	0.14	0.141		977 [Test]
					0.049	0.052	0.051		0.051	0.05	0.05		900 [Ref]
					0.429	0.517	0.517		0.514	0.5	0.508		Pathlength
					0.109	0.134	0.133		0.061	0.059	0.063		550
					0.253	0.259	0.256		0.119	0.117	0.124		已校正 [550]
E					0.144	0.14	0.147		0.145	0.141	0.148		977 [Test]
					0.052	0.05	0.053		0.051	0.051	0.051		900 [Ref]
					0.511	0.504	0.523		0.521	0.505	0.539		Pathlength
					0.278	0.262	0.283		0.057	0.066	0.059		550
					0.544	0.519	0.541		0.109	0.131	0.109		已校正 [550]
F													977 [Test]
													900 [Ref]
													Pathlength
													550
													已校正 [550]
G													977 [Test]
													900 [Ref]
													Pathlength
													550
													已校正 [550]
H	空白	0.09	0.093	0.09						已校正 [550]			977 [Test]
	MEC	0.127	0.125	0.127	MEC	0.103	0.102	0.109		已校正 [550]			900 [Ref]
	AC-1-2-2	0.136	0.141	0.138	AC-1-2-2	0.144	0.146	0.187		已校正 [550]			Pathlength
	Cd44g2-10	0.253	0.259	0.256	Cd44g2-10	0.119	0.117	0.124		已校正 [550]			550
	cd44g2-3	0.544	0.519	0.541	cd44g2-3	0.109	0.131	0.109		已校正 [550]			已校正 [550]
					空白	0.09	0.089	0.09
	空白	0.09	0.093	0.09				X甘油三酯含量			/20
	MEC	0.127	0.127	0.127	0.037	0.034	0.037	8.1	7.1	8.1	0.709347	11.4189	10.0092	11.4189
	AC-1-2-2	0.136	0.141	0.138	0.046	0.048	0.048	11.1	11.7667	11.7667	1.24668	8.90366	9.43841	9.43841
	Cd44g2-10	0.253	0.259	0.256	0.163	0.166	0.166	50.1	51.1	51.1	0.819871	61.1072	62.3269	62.3269
	cd44g2-3	0.544	0.519	0.541	0.454	0.426	0.451	147.1	137.767	146.1	0.808113	182.029	170.479	180.792
											/20
	MEC	0.103	0.102	0.109	0.013	0.013	0.019	3.84783	3.84783	4.1087	0.709347	5.42446	5.79222	5.42446
	AC-1-2-2	0.144	0.146	0.145	0.054	0.057	0.055	5.63043	5.76087	5.67391	1.24668	4.62097	4.51635	4.55122
	Cd44g2-10	0.119	0.117	0.118	0.029	0.028	0.028	4.54348	4.5	4.5	0.819871	5.5417	5.56853	5.48867
	cd44g2-3	0.109	0.109	0.109	0.019	0.02	0.019	4.1087	4.15217	4.1087	0.808113	5.08431	5.13811	5.08431
	空白	0.09	0.089	0.09
