# Supplementary material for: Transcriptomic Analysis of Short/Branched-Chain Acyl-Coenzyme a Dehydrogenase Knocked Out bMECs Revealed Its Regulatory Effect on Lipid Metabolism
Source: Front Vet Sci. 2021 Sep 7;8:744287. doi: 10.3389/fvets.2021.744287 (PMC8453006; doi:10.3389/fvets.2021.744287)
Supplement: Supplementary file 1 [file Data_Sheet_1.ZIP › Dr Jiang original data 1/figure 3/ACKOvsMEC.All.xls]

## Sheet: sheet1
AccID	fold regulation	FC	log2FC	Pvalue	FDR	ACKOcell-1	ACKOcell-2	ACKOcell-3	MEC-1	MEC-2	MEC-3	Location	Strand	IsoLength	KeggID	Description	E-Value-human	Blast_Symbol-human	Blast_Description-human	E-Value-mouse	Blast_Symbol-mouse	Blast_Description-mouse	E-Value-rat	Blast_Symbol-rat	Blast_Description-rat
ACADL	0.791616	1.26324	0.337127	0.00490409	0.0116131	501	400	488	375	350	333	chr2:98763728-98803862	-	1757	bta:614508	acyl-CoA dehydrogenase, long chain	0	ACADL	acyl-CoA dehydrogenase, long chain	0	Acadl	Long-chain specific acyl-CoA dehydrogenase, mitochondrial	0	Acadl	acyl-CoA dehydrogenase, long chain
ACADSB	3.06733	0.326016	-1.61699	0.00258921	0.00647632	9	7	15	38	34	20	chr26:43329652-43379576	+	1852	bta:504301	acyl-CoA dehydrogenase, short/branched chain	0	ACADSB	acyl-CoA dehydrogenase, short/branched chain	0	Acadsb	Short/branched chain-specific acyl-CoA dehydrogenase, mitochondrial	0	Acadsb	acyl-CoA dehydrogenase, short/branched chain
ACAT2	1.11299	0.898482	-0.154438	0.00857544	0.019203	3205	2692	2843	3415	2900	3052	chr9:97914690-97930152	+	1444	bta:512044	acetyl-CoA acetyltransferase 2	0	ACAT2	acetyl-CoA acetyltransferase 2	0	Acat3	Protein Acat3	0	Acat2	acetyl-CoA acetyltransferase 2
ACOX2	0.961898	1.03961	0.0560437	0.530295	0.638527	1165	1027	960	1093	856	973	chr22:43551492-43582304	+	2474	bta:514969	acyl-CoA oxidase 2, branched chain	0	ACOX2	acyl-CoA oxidase 2, branched chain	0	Acox2	Peroxisomal acyl-coenzyme A oxidase 2	0	Acox2	acyl-CoA oxidase 2, branched chain
ACSL1	0.494396	2.02267	1.01626	9.69024e-24	1.78905e-22	1053	841	1000	520	414	444	chr27:14305957-14370843	-	3667	acyl-CoA synthetase long-chain family member 1
ACSM3	0.517548	1.93219	0.950235	0.494467	0.605964	5	1	6	4	0	2	chr25:18678810-18737958	+	2137	bta:533798	acyl-CoA synthetase medium-chain family member 3	0	ACSM3	acyl-CoA synthetase medium-chain family member 3	0	Acsm3	Acyl-coenzyme A synthetase ACSM3, mitochondrial	0	Acsm3	acyl-CoA synthetase medium-chain family member 3
BDH2	1.11565	0.896337	-0.157887	0.088545	0.149638	903	773	869	1050	826	863	chr6:23238097-23269434	+	1285	bta:515321	3-hydroxybutyrate dehydrogenase, type 2	7e-130	xp_005263196		9e-132	Bdh2	3-hydroxybutyrate dehydrogenase type 2	2e-130	Bdh2	3-hydroxybutyrate dehydrogenase, type 2
CPT1B	1.29746	0.770739	-0.375686	0.224372	0.324972	64	37	46	57	66	59	chr5:120446757-120455083	-	2968	bta:509459	carnitine palmitoyltransferase 1B (muscle)	0	CPT1B	carnitine palmitoyltransferase 1B (muscle)	0	Cpt1b	Carnitine O-palmitoyltransferase 1, muscle isoform	0	Cpt1b	carnitine palmitoyltransferase 1b, muscle
CPT1C	2.30748	0.433374	-1.20632	3.10992e-08	1.65381e-07	90	78	64	208	162	146	chr18:56786607-56805715	+	2814	bta:513710	carnitine palmitoyltransferase 1C	0	CPT1C	carnitine palmitoyltransferase 1C	0	Cpt1c	Cpt1c protein	0	Cpt1c	carnitine palmitoyltransferase 1c
DECR2	1.4485	0.69037	-0.534558	9.10355e-08	4.5483e-07	537	472	456	678	663	700	chr25:388394-396305	+	1938	bta:768256	2,4-dienoyl CoA reductase 2, peroxisomal	4e-145	DECR2	2,4-dienoyl CoA reductase 2, peroxisomal	6e-126	Decr2	Putative uncharacterized protein	2e-133	Decr2	2,4-dienoyl CoA reductase 2, peroxisomal
EHHADH	0.825525	1.21135	0.276616	0.119357	0.192484	206	201	237	164	152	197	chr1:82758197-82811537	+	2740	bta:518852	enoyl-CoA, hydratase/3-hydroxyacyl CoA dehydrogenase	0	EHHADH	enoyl-CoA, hydratase/3-hydroxyacyl CoA dehydrogenase	0	Ehhadh	Peroxisomal bifunctional enzyme	0	Ehhadh	enoyl-CoA, hydratase/3-hydroxyacyl CoA dehydrogenase
FABP3	1.13438	0.881542	-0.181899	0.038981	0.0738358	882	774	721	874	867	852	chr2:123134999-123198048	+	684	bta:281758	fatty acid binding protein 3, muscle and heart (mammary-derived growth inhibitor)	5e-66	FABP3	fatty acid binding protein 3, muscle and heart (mammary-derived growth inhibitor)	4e-64	Fabp3	Fatty acid-binding protein, heart	4e-63	Fabp3	fatty acid binding protein 3, muscle and heart
FADS1	2.61707	0.382106	-1.38795	5.55619e-09	3.24259e-08	69	48	67	144	134	184	chr29:41217828-41325172	-	3798	bta:533107	fatty acid desaturase 1	0	FADS1	fatty acid desaturase 1	0	Fads1	Fatty acid desaturase 1	0	Fads1	fatty acid desaturase 1
GPD2	0.527239	1.89667	0.923471	2.26402e-20	3.42286e-19	834	744	809	409	409	394	chr2:39901674-40049008	-	3399	bta:504948	glycerol-3-phosphate dehydrogenase 2 (mitochondrial)	0	GPD2	glycerol-3-phosphate dehydrogenase 2 (mitochondrial)	0	Gpd2	Glycerol-3-phosphate dehydrogenase, mitochondrial	0	Gpd2	glycerol-3-phosphate dehydrogenase 2, mitochondrial
HPRT1	0.709537	1.40937	0.49505	9.35189e-22	1.55961e-20	7591	6469	6962	4963	4875	4514	chrx:18223033-18254237	+	1356	bta:281229	hypoxanthine phosphoribosyltransferase 1	1e-120	HPRT1	hypoxanthine phosphoribosyltransferase 1	5e-120	Hprt	Hypoxanthine-guanine phosphoribosyltransferase	9e-119	LOC103689983	hypoxanthine-guanine phosphoribosyltransferase
PRKACB	0.581096	1.72089	0.783151	0.00497584	0.0117617	95	80	76	43	49	48	chr3:60359790-60499624	-	1747	bta:282323	protein kinase, cAMP-dependent, catalytic, beta	0	PRKACB	protein kinase, cAMP-dependent, catalytic, beta	0	Prkacb	cAMP-dependent protein kinase catalytic subunit beta transcript variant 5	0	Prkacb	protein kinase, cAMP dependent, catalytic, beta
SLC27A3	0.770024	1.29866	0.377025	0.243186	0.346214	68	44	59	40	48	38	chr3:16834947-16840018	-	2575	bta:511053	solute carrier family 27 (fatty acid transporter), member 3
SLC27A5	1.76592	0.566277	-0.820421	0.188205	0.28158	15	5	16	29	23	9	chr18:66259086-66267887	-	2231	bta:533016	solute carrier family 27 (fatty acid transporter), member 5	0	SLC27A5	solute carrier family 27 (fatty acid transporter), member 5	0	Slc27a5	Bile acyl-CoA synthetase	0	Slc27a5	solute carrier family 27 (fatty acid transporter), member 5
SLC27A6	0.431184	2.31919	1.21362	0.0537102	0.097668	29	14	23	5	6	16	chr7:26342025-26433843	-	2450	bta:537062	solute carrier family 27 (fatty acid transporter), member 6	0	SLC27A6	solute carrier family 27 (fatty acid transporter), member 6	0	Slc27a6	Protein Slc27a6	0	Slc27a6	solute carrier family 27 (fatty acid transporter), member 6
A2ML1	5.10056	0.196057	-2.35066	0.00251151	0.00630506	4	2	4	19	17	13	chr5:101780671-101830806	-	4335	bta:516769	alpha-2-macroglobulin-like 1	0	A2ML1	alpha-2-macroglobulin-like 1	0	A2m	Alpha-2-macroglobulin-P	0	LOC100911545	alpha-2-macroglobulin-like
AAAS	1.51584	0.659698	-0.600121	2.57456e-24	4.9513e-23	2160	1895	1868	3015	2746	2882	chr5:26904191-26920212	+	1773	bta:506561	achalasia, adrenocortical insufficiency, alacrimia	0	AAAS	achalasia, adrenocortical insufficiency, alacrimia	0	Aaas	Aladin	0	Aaas	achalasia, adrenocortical insufficiency, alacrimia
AACS	1.16632	0.857395	-0.221968	6.66263e-05	0.000224178	3572	3061	3152	3844	3400	3741	chr17:53125997-53179014	-	3124	bta:505842	acetoacetyl-CoA synthetase	0	AACS	acetoacetyl-CoA synthetase	0	Aacs	SUR5	0	Aacs	acetoacetyl-CoA synthetase
AADACL3	0.859198	1.16388	0.218938	0.797783	0.857874	20	5	4	3	12	8	chr16:56427358-56583284	-	4111	bta:530613	uncharacterized LOC530613	3e-148	AADACL3	arylacetamide deacetylase-like 3	2e-145	Aadacl3	Arylacetamide deacetylase-like 3	1e-143	Aadacl3	arylacetamide deacetylase-like 3
AADAT	1.20881	0.827258	-0.27359	0.0534439	0.0972965	439	399	303	393	462	468	chr8:1822781-1846585	-	1732	bta:508929	aminoadipate aminotransferase	0	AADAT	aminoadipate aminotransferase	0	Aadat	Putative uncharacterized protein	0	Aadat	aminoadipate aminotransferase
AAED1	0.663566	1.50701	0.591688	0.650596	0.742046	4	6	1	1	4	2	chr8:85281839-85297840	-	979	bta:616897	AhpC/TSA antioxidant enzyme domain containing 1	2e-117	AAED1	AhpC/TSA antioxidant enzyme domain containing 1	6e-111	Aaed1	Putative uncharacterized protein	3e-111	Aaed1	AhpC/TSA antioxidant enzyme domain containing 1
AAGAB	1.25409	0.797389	-0.326643	5.42604e-06	2.1579e-05	1647	1378	1504	1961	1845	1661	chr10:14031872-14114859	-	1588	bta:507035	alpha- and gamma-adaptin binding protein	7e-165	AAGAB	alpha- and gamma-adaptin binding protein	2e-154	Aagab	Alpha- and gamma-adaptin-binding protein p34	1e-154	Aagab	alpha- and gamma-adaptin binding protein
AAK1	0.727006	1.3755	0.459961	1.30109e-05	4.88819e-05	931	856	1078	680	622	708	chr11:68012201-68176885	-	11539	bta:532546	AP2 associated kinase 1	0	AAK1	AP2 associated kinase 1	0	Aak1	AP2-associated protein kinase 1	0	Aak1	AP2 associated kinase 1
AAMDC	1.1424	0.875353	-0.192063	0.0269598	0.0535341	1073	895	871	1170	987	965	chr29:18339463-18373022	-	479	bta:533224	adipogenesis associated, Mth938 domain containing	5e-60	AAMDC	adipogenesis associated, Mth938 domain containing	1e-60	Aamdc	Mth938 domain-containing protein	8e-61	Aamdc	adipogenesis associated, Mth938 domain containing
AAMP	1.06239	0.941272	-0.0873165	0.0840841	0.143178	8382	7155	7075	8247	7166	7708	chr2:107393750-107398653	-	1770	bta:767919	angio-associated, migratory cell protein	0	AAMP	angio-associated, migratory cell protein	0	Aamp	Protein Aamp	0	Aamp	angio-associated, migratory cell protein
AAR2	1.10574	0.904376	-0.145006	0.0798694	0.137177	925	857	863	1002	880	938	chr13:66287029-66307189	+	2663	bta:533351	AAR2 splicing factor homolog (S. cerevisiae)	0	xp_005260443		0	Aar2	Protein AAR2 homolog	0	Aar2	AAR2 splicing factor homolog (S. cerevisiae)
AARS	1.11628	0.895832	-0.1587	0.0051181	0.0120598	7781	7024	6528	8131	7000	7810	chr18:1836620-1857896	+	3449	bta:510933	alanyl-tRNA synthetase	0	xp_005255870		0	Aars	Alanine--tRNA ligase, cytoplasmic	0	Aars	alanyl-tRNA synthetase
AARS2	1.15843	0.863238	-0.21217	0.0120183	0.0259856	863	798	867	989	913	922	chr23:17645855-17712822	-	3708	bta:786099	alanyl-tRNA synthetase 2, mitochondrial (putative)	0	AARS2	alanyl-tRNA synthetase 2, mitochondrial	0	Aars2	Alanine--tRNA ligase, mitochondrial	0	Aars2	alanyl-tRNA synthetase 2, mitochondrial
AARSD1	1.40303	0.712743	-0.488546	4.57086e-12	3.61363e-11	1672	1484	1352	2163	1925	2001	chr19:43828141-43833602	-	1388	bta:100125882	alanyl-tRNA synthetase domain containing 1	0	AARSD1	alanyl-tRNA synthetase domain containing 1	0	Aarsd1	Alanyl-tRNA editing protein Aarsd1	0	Aarsd1	alanyl-tRNA synthetase domain containing 1
AASDH	0.588575	1.69902	0.764701	5.80306e-08	2.97606e-07	588	519	463	253	347	286	chr6:73707736-73736604	-	4090	bta:782093	aminoadipate-semialdehyde dehydrogenase	0	AASDH	aminoadipate-semialdehyde dehydrogenase	0	xp_011247724	0	Aasdh	aminoadipate-semialdehyde dehydrogenase
AASDHPPT	0.71126	1.40596	0.491552	7.42418e-10	4.71691e-09	3062	2434	2223	1775	1818	1671	chr15:1795041-1821902	-	4352	bta:519816	aminoadipate-semialdehyde dehydrogenase-phosphopantetheinyl transferase	2e-164	AASDHPPT	aminoadipate-semialdehyde dehydrogenase-phosphopantetheinyl transferase	2e-159	Aasdhppt	Aasdhppt protein	3e-159	Aasdhppt	aminoadipate-semialdehyde dehydrogenase-phosphopantetheinyl transferase
AASS	1.12189	0.891349	-0.165938	0.19238	0.286761	373	368	438	431	439	407	chr4:87580983-87653027	-	3409	bta:520865	aminoadipate-semialdehyde synthase	0	AASS	aminoadipate-semialdehyde synthase	0	Aass	Alpha-aminoadipic semialdehyde synthase, mitochondrial	0	Aass	aminoadipate-semialdehyde synthase
AATF	1.46617	0.682051	-0.552048	2.30771e-16	2.67518e-15	1543	1360	1334	2031	1900	2047	chr19:13731013-13839083	+	2095	bta:786013	apoptosis antagonizing transcription factor	0	AATF	apoptosis antagonizing transcription factor	0	Aatf	Putative uncharacterized protein	0	Aatf	apoptosis antagonizing transcription factor
ABAT	1.52154	0.657229	-0.605531	0.424624	0.53891	3	9	12	17	13	6	chr25:7627121-7724981	+	4692	bta:280969	4-aminobutyrate aminotransferase	0	ABAT	4-aminobutyrate aminotransferase	0	Abat	4-aminobutyrate aminotransferase, mitochondrial	0	Abat	4-aminobutyrate aminotransferase
ABCA1	27.5673	0.0362749	-4.78489	1.76671e-39	6.4178e-38	15	3	7	188	216	253	chr8:96829912-96946203	-	7427	bta:535379	ATP-binding cassette, sub-family A (ABC1), member 1	0	ABCA1	ATP-binding cassette, sub-family A (ABC1), member 1	0	Abca1	ATP-binding cassette sub-family A member 1	0	Abca1	ATP-binding cassette, subfamily A (ABC1), member 1
ABCA12	0.0509836	19.6142	4.29382	0.0314123	0.0611453	1	3	7	0	0	0	chr2:103881072-104082538	-	8022	bta:523479	ATP-binding cassette, sub-family A (ABC1), member 12	0	ABCA12	ATP-binding cassette, sub-family A (ABC1), member 12	0	Abca12	Abca12 protein	0	Abca12	ATP-binding cassette, subfamily A (ABC1), member 12
ABCA2	1.00224	0.997768	-0.00322372	0.984599	0.98901	250	187	231	260	183	202	chr11:106459763-106473912	+	7087	bta:100299651	ATP-binding cassette, sub-family A (ABC1), member 2
ABCA3	0.381957	2.61809	1.38852	2.86764e-73	2.60126e-71	2342	2259	2218	871	761	881	chr25:1807099-1838581	-	5719	bta:505787	ATP-binding cassette, sub-family A (ABC1), member 3	0	ABCA3	ATP-binding cassette, sub-family A (ABC1), member 3	0	Abca3	Putative uncharacterized protein	0	Abca3	ATP-binding cassette, subfamily A (ABC1), member 3
ABCA4	0.796872	1.25491	0.32758	0.496	0.607345	29	23	20	17	16	22	chr3:49771334-49915016	+	7708	bta:281584	ATP-binding cassette, sub-family A (ABC1), member 4	0	ABCA4	ATP-binding cassette, sub-family A (ABC1), member 4	0	Abca4	Retinal-specific ATP-binding cassette transporter	0	Abca4	ATP-binding cassette, subfamily A (ABC1), member 4
ABCA5	1.04466	0.957248	-0.0630358	0.603774	0.703	461	402	512	479	422	484	chr19:62109207-62170596	+	5282	bta:510497	ATP-binding cassette, sub-family A (ABC1), member 5	0	xp_005257234		0	Abca5	ATP-binding cassette sub-family A member 5	0	Abca5	ATP-binding cassette, subfamily A (ABC1), member 5
ABCA7	1.13302	0.882597	-0.180174	0.600606	0.700402	37	39	47	53	45	37	chr7:45355998-45372509	+	6561	bta:511762	ATP-binding cassette, sub-family A (ABC1), member 7	0	ABCA7	ATP-binding cassette, sub-family A (ABC1), member 7	0	Abca7	Abca7 protein	0	Abca7	ATP-binding cassette, subfamily A (ABC1), member 7
ABCB1	0.803642	1.24434	0.315375	9.63715e-07	4.23986e-06	2974	2686	3013	2407	2180	2136	chr4:33140626-33228756	+	4286	bta:281585	ATP-binding cassette, sub-family B (MDR/TAP), member 1
ABCB10	0.803686	1.24427	0.315295	0.00322833	0.0079411	655	611	657	468	519	501	chr28:503140-537491	-	4078	bta:789800	ATP-binding cassette, sub-family B (MDR/TAP), member 10	0	ABCB10	ATP-binding cassette, sub-family B (MDR/TAP), member 10	0	Abcb10	ATP-binding cassette sub-family B member 10, mitochondrial	0	Abcb10	ATP-binding cassette, subfamily B (MDR/TAP), member 10
ABCB11	0.247153	4.04608	2.01652	0.0283428	0.0559124	16	11	7	2	2	4	chr2:27273495-27355375	+	3975	bta:531150	ATP-binding cassette, sub-family B (MDR/TAP), member 11	0	ABCB11	ATP-binding cassette, sub-family B (MDR/TAP), member 11	0	Abcb11	Bile salt export pump	0	Abcb11	ATP-binding cassette, subfamily B (MDR/TAP), member 11
ABCB6	0.996873	1.00314	0.00451826	0.942402	0.961456	3201	2933	2856	3057	2611	2971	chr2:108267959-108275588	-	2865	bta:783257	ATP-binding cassette, sub-family B (MDR/TAP), member 6	0	ABCB6	ATP-binding cassette, sub-family B (MDR/TAP), member 6 (Langereis blood group)	0	Abcb6	ATP-binding cassette sub-family B member 6, mitochondrial	0	Abcb6	ATP-binding cassette, subfamily B (MDR/TAP), member 6
ABCB7	1.03164	0.969332	-0.0449374	0.524222	0.633157	1711	1519	1686	1676	1659	1550	chrx:81962336-82119465	+	2430	bta:533669	ATP-binding cassette, sub-family B (MDR/TAP), member 7	0	ABCB7	ATP-binding cassette, sub-family B (MDR/TAP), member 7	0	Abcb7	ATP-binding cassette sub-family B member 7, mitochondrial	0	Abcb7	ATP-binding cassette, subfamily B (MDR/TAP), member 7
ABCB8	0.976346	1.02423	0.0345355	0.57533	0.678133	3036	2627	2626	2628	2437	2720	chr4:114821134-114838524	+	4199	bta:511548	ATP-binding cassette, sub-family B (MDR/TAP), member 8
ABCB9	0.750521	1.33241	0.414035	0.0285305	0.0562262	214	178	160	160	119	120	chr17:54984805-55008403	+	2184	bta:529923	ATP-binding cassette, sub-family B (MDR/TAP), member 9	0	ABCB9	ATP-binding cassette, sub-family B (MDR/TAP), member 9	0	Abcb9	ATP-binding cassette sub-family B member 9	0	Abcb9	ATP-binding cassette, subfamily B (MDR/TAP), member 9
ABCC1	0.678995	1.47277	0.558528	5.95219e-15	6.14929e-14	3314	2945	3444	2227	1920	2207	chr25:14491895-14641445	+	4593	bta:281588	ATP-binding cassette, sub-family C (CFTR/MRP), member 1	0	ABCC1	ATP-binding cassette, sub-family C (CFTR/MRP), member 1	0	Abcc1	ATP-binding cassette, sub-family C (CFTR/MRP), member 1	0	Abcc1	ATP-binding cassette, subfamily C (CFTR/MRP), member 1
ABCC10	0.921169	1.08558	0.118461	0.333725	0.446094	490	437	444	369	394	451	chr23:16998454-17018884	+	4962	bta:508399	ATP-binding cassette, sub-family C (CFTR/MRP), member 10	0	ABCC10	ATP-binding cassette, sub-family C (CFTR/MRP), member 10	0	Abcc10	ATP-binding cassette, sub-family C (CFTR/MRP), member 10	0	Abcc10	ATP-binding cassette, subfamily C (CFTR/MRP), member 10
ABCC3	0.893104	1.11969	0.163099	0.00781667	0.0177085	2362	2021	2156	1911	1835	1873	chr19:36843552-36891575	-	5111	bta:533151	ATP-binding cassette, sub-family C (CFTR/MRP), member 3	0	ABCC3	ATP-binding cassette, sub-family C (CFTR/MRP), member 3	0	Abcc3	Canalicular multispecific organic anion transporter 2	0	Abcc3	ATP-binding cassette, subfamily C (CFTR/MRP), member 3
ABCC5	0.66947	1.49372	0.578908	1.02843e-08	5.80545e-08	875	866	906	604	597	510	chr1:84029320-84057220	+	1995	bta:511769	ATP-binding cassette, sub-family C (CFTR/MRP), member 5	0	xp_005247117		0	Abcc5	Multidrug resistance-associated protein 5	0	Abcc5	ATP-binding cassette, subfamily C (CFTR/MRP), member 5
ABCD1	1.10542	0.904633	-0.144596	0.561757	0.666036	115	71	107	95	87	128	chrx:40360448-40376264	+	3534	bta:515178	ATP-binding cassette, sub-family D (ALD), member 1	0	ABCD1	ATP-binding cassette, sub-family D (ALD), member 1	0	Abcd1	ATP-binding cassette sub-family D member 1	0	Abcd1	ATP-binding cassette, subfamily D (ALD), member 1
ABCD3	0.521313	1.91823	0.939779	3.24747e-38	1.13502e-36	2643	2127	2392	1269	1228	1093	chr3:49366394-49455791	-	3455	bta:526059	ATP-binding cassette, sub-family D (ALD), member 3	0	ABCD3	ATP-binding cassette, sub-family D (ALD), member 3	0	Abcd3	ATP-binding cassette sub-family D member 3	0	Abcd3	ATP-binding cassette, subfamily D (ALD), member 3
ABCD4	1.31673	0.759456	-0.396962	0.000355691	0.00105757	709	693	701	1081	736	864	chr10:86298616-86314653	-	3027	bta:528646	ATP-binding cassette, sub-family D (ALD), member 4
ABCE1	0.685301	1.45921	0.545191	5.77922e-12	4.53467e-11	2263	1995	2195	1333	1533	1386	chr17:13389695-13420544	-	2400	bta:514991	ATP-binding cassette, sub-family E (OABP), member 1	0	ABCE1	ATP-binding cassette, sub-family E (OABP), member 1	0	Abce1	ATP-binding cassette sub-family E member 1	0	Abce1	ATP-binding cassette, subfamily E (OABP), member 1
ABCF1	1.19464	0.837072	-0.256577	1.76067e-07	8.49114e-07	5993	5556	5539	6969	6244	6472	chr23:28279865-28293017	-	3506	ATP-binding cassette, sub-family F (GCN20), member 1	0	ABCF1	ATP-binding cassette, sub-family F (GCN20), member 1	0	Abcf1	Abcf1 protein	0	Abcf1	ATP-binding cassette, subfamily F (GCN20), member 1
ABCF2	1.18357	0.8449	-0.243147	2.56826e-05	9.24398e-05	2967	2619	2602	3244	2908	3179	chr4:115004142-115018829	-	2428	bta:513061	ATP-binding cassette, sub-family F (GCN20), member 2	0	ABCF2	ATP-binding cassette, sub-family F (GCN20), member 2	0	Abcf2	Putative uncharacterized protein	0	Abcf2	ATP-binding cassette, subfamily F (GCN20), member 2
ABCF3	1.14927	0.870118	-0.200717	0.0118776	0.0257132	1700	1426	1340	1703	1481	1750	chr1:83866221-83874065	-	2429	bta:530975	ATP-binding cassette, sub-family F (GCN20), member 3	0	ABCF3	ATP-binding cassette, sub-family F (GCN20), member 3	0	Abcf3	ATP-binding cassette sub-family F member 3	0	Abcf3	ATP-binding cassette, subfamily F (GCN20), member 3
ABCG1	1.06277	0.940933	-0.0878359	0.486198	0.597955	373	328	369	409	325	363	chr1:144532880-144595963	+	2845	bta:510745	ATP-binding cassette, sub-family G (WHITE), member 1	0	ABCG1	ATP-binding cassette, sub-family G (WHITE), member 1	0	Abcg1	ATP-binding cassette, sub-family G (WHITE), member 1, isoform CRA_b	0	Abcg1	ATP-binding cassette, subfamily G (WHITE), member 1
ABCG2	0.507017	1.97232	0.979894	0.0509401	0.0933337	30	19	37	17	13	12	chr6:38167131-38238180	+	2186	bta:536203	ATP-binding cassette, sub-family G (WHITE), member 2	0	ABCG2	ATP-binding cassette, sub-family G (WHITE), member 2 (Junior blood group)	0	xp_011239664	0	Abcg2	ATP-binding cassette, subfamily G (WHITE), member 2
ABCG4	0.423776	2.35974	1.23863	3.55008e-15	3.74404e-14	362	331	349	154	116	156	chr15:30434929-30449380	+	3685	bta:508443	ATP-binding cassette, sub-family G (WHITE), member 4	0	ABCG4	ATP-binding cassette, sub-family G (WHITE), member 4	0	xp_011240723	0	Abcg4	ATP-binding cassette, subfamily G (WHITE), member 4
ABHD1	0.992298	1.00776	0.0111545	0.949659	0.966598	191	177	195	188	148	203	chr11:72711467-72718425	-	1300	bta:510774	abhydrolase domain containing 1	2e-180	ABHD1	abhydrolase domain containing 1	2e-108	Abhd3	Abhydrolase domain-containing protein 3	0	Abhd1	abhydrolase domain containing 1
ABHD10	0.903751	1.1065	0.146003	0.232712	0.334311	443	389	469	406	343	385	chr1:57310629-57323767	+	1410	bta:515563	abhydrolase domain containing 10	3e-148	ABHD10	abhydrolase domain containing 10	3e-139	Abhd10	Mycophenolic acid acyl-glucuronide esterase, mitochondrial	1e-138	LOC103693563	mycophenolic acid acyl-glucuronide esterase, mitochondrial
ABHD11	1.4681	0.681153	-0.55395	4.21905e-20	6.29369e-19	3378	3157	2842	4586	4232	4444	chr25:34213075-34215477	+	1073	bta:510109	abhydrolase domain containing 11	1e-132	ABHD11	abhydrolase domain containing 11	9e-111	Abhd11	Abhydrolase domain containing 11, isoform CRA_b	1e-108	Abhd11	abhydrolase domain containing 11
ABHD12	1.0152	0.985027	-0.0217655	0.761416	0.830534	2576	2412	2094	2387	2170	2368	chr13:43344450-43398035	-	1879	bta:768242	abhydrolase domain containing 12	0	ABHD12	abhydrolase domain containing 12	0	Abhd12	Monoacylglycerol lipase ABHD12	0	Abhd12	abhydrolase domain containing 12
ABHD12B	1.41555	0.706441	-0.501359	0.47858	0.590829	16	5	6	11	12	13	chr10:43930560-43952734	+	1426	bta:100138482	abhydrolase domain containing 12B
ABHD13	0.983303	1.01698	0.0242926	0.769288	0.837027	1193	1081	1184	1050	1120	1103	chr12:88038806-88053992	+	1291	bta:513848	abhydrolase domain containing 13	4e-180	ABHD13	abhydrolase domain containing 13	0	Abhd13	Alpha/beta hydrolase domain-containing protein 13	0	Abhd13	abhydrolase domain containing 13
ABHD14A	1.65149	0.605514	-0.723769	1.87774e-12	1.53716e-11	653	632	531	1088	941	865	chr22:49692119-49699220	-	1847	bta:515122	abhydrolase domain containing 14A	4e-111	xp_005265075		2e-101	Abhd14a	Alpha/beta hydrolase domain-containing protein 14A	1e-97	Abhd14a	abhydrolase domain containing 14A
ABHD14B	1.21478	0.823193	-0.280697	2.49614e-07	1.18308e-06	11727	9876	9568	12532	11236	12634	chr22:49699492-49703138	+	2069	bta:615289	abhydrolase domain containing 14B	7e-107	xp_005265571		4e-103	Abhd14b	Alpha/beta hydrolase domain-containing protein 14B	2e-104	Abhd14b	abhydrolase domain containing 14b
ABHD15	8.58094	0.116537	-3.10114	0.116568	0.188549	0	0	1	5	1	3	chr19:21501337-21506313	-	1464	abhydrolase domain containing 15	0	ABHD15	abhydrolase domain containing 15	0	Abhd15	Alpha/beta hydrolase	0	Abhd15	abhydrolase domain containing 15
ABHD16A	1.04192	0.959767	-0.0592443	0.306491	0.417405	3223	2816	2756	3152	2760	2912	chr23:27494336-27506616	+	1949	bta:513252	abhydrolase domain containing 16A	0	ABHD16A	abhydrolase domain containing 16A	0	Abhd16a	Abhydrolase domain-containing protein 16A	0	Abhd16a	abhydrolase domain containing 16A
ABHD17A	1.24566	0.802786	-0.316912	9.05242e-05	0.00029701	2198	1833	1615	2528	2113	2124	chr7:46004754-46012968	-	1477	bta:614425	family with sequence similarity 108, member A1	4e-154	ABHD17A	abhydrolase domain containing 17A	1e-153	Abhd17a	Alpha/beta hydrolase domain-containing protein 17A	1e-153	Abhd17a	abhydrolase domain containing 17A
ABHD17B	0.840632	1.18958	0.250454	0.0657053	0.11611	368	301	321	298	265	238	chr8:48578050-48626649	-	2522
ABHD17C	1.14934	0.870063	-0.200809	0.0458213	0.0850873	637	513	523	663	571	615	chr21:27137904-27192525	+	2290	bta:520956	family with sequence similarity 108, member C1	2e-177	ABHD17C	abhydrolase domain containing 17C	4e-175	Abhd17c	Alpha/beta hydrolase domain-containing protein 17C	3e-175	Abhd17c	abhydrolase domain containing 17C
ABHD18	0.720885	1.38718	0.472158	0.0129322	0.0277398	178	214	199	127	136	149	chr17:30205442-30231990	-	1661
ABHD2	1.68899	0.592069	-0.756162	1.29251e-14	1.29111e-13	898	759	1014	1562	1298	1492	chr21:21076777-21184881	+	1779	bta:508717	abhydrolase domain containing 2	0	ABHD2	abhydrolase domain containing 2	0	Abhd2	Abhydrolase domain-containing protein 2	0	Abhd2	abhydrolase domain containing 2
ABHD3	1.20324	0.831091	-0.266921	0.0635073	0.112638	274	263	229	330	293	266	chr24:35018542-35077533	+	1913	bta:539795	abhydrolase domain containing 3	0	ABHD3	abhydrolase domain containing 3	0	Abhd3	Abhydrolase domain-containing protein 3	0	Abhd3	abhydrolase domain containing 3
ABHD4	1.88793	0.529681	-0.916805	2.03187e-48	1.00905e-46	2329	2052	2075	4102	3541	4096	chr10:22085747-22098010	-	2360	bta:509896	abhydrolase domain containing 4	0	ABHD4	abhydrolase domain containing 4	0	Abhd4	Abhydrolase domain-containing protein 4	0	Abhd4	abhydrolase domain containing 4
ABHD5	1.37503	0.727259	-0.459459	5.28865e-06	2.10754e-05	528	503	484	733	621	656	chr22:14521039-14562474	+	1987	bta:535588	abhydrolase domain containing 5	0	ABHD5	abhydrolase domain containing 5	0	Abhd5	1-acylglycerol-3-phosphate O-acyltransferase ABHD5	0	Abhd5	abhydrolase domain containing 5
ABHD6	1.15907	0.862763	-0.212963	0.0579847	0.104317	426	379	387	474	429	428	chr22:43741750-43790061	-	2098	bta:505283	abhydrolase domain containing 6	0	ABHD6	abhydrolase domain containing 6	0	Abhd6	Monoacylglycerol lipase ABHD6	0	Abhd6	abhydrolase domain containing 6
ABHD8	1.6596	0.602557	-0.730832	1.14437e-08	6.41381e-08	315	303	284	530	408	507	chr7:5775118-5782075	+	1910	bta:768306	abhydrolase domain containing 8	0	ABHD8	abhydrolase domain containing 8	0	Abhd8	Abhydrolase domain-containing protein 8	0	Abhd8	abhydrolase domain containing 8
ABI1	0.86452	1.15671	0.210029	0.00135159	0.00359805	3246	2754	3133	2697	2583	2323	chr13:18168324-18251102	+	2316	bta:540815	abl-interactor 1	0	ABI1	abl-interactor 1	0	Abi1	Abl interactor 1	0	Abi1	abl-interactor 1
ABI2	0.992686	1.00737	0.0105911	0.920219	0.945948	655	620	611	680	518	610	chr2:92279900-92377478	+	1880	bta:537711	abl-interactor 2	0	ABI2	abl-interactor 2	0	Abi2	Abl interactor 2	2e-169	Abi1	abl-interactor 1
ABI3BP	0.396768	2.52037	1.33363	1.36174e-13	1.23955e-12	313	220	304	113	97	109	chr1:45648094-45956204	-	6445	ABI family, member 3 (NESH) binding protein
ABL1	1.23561	0.809315	-0.305226	1.8435e-08	1.00907e-07	3369	2800	3001	3711	3529	3655	chr11:101274723-101416722	+	5595	bta:540876	c-abl oncogene 1, non-receptor tyrosine kinase	0	ABL1	ABL proto-oncogene 1, non-receptor tyrosine kinase	0	Abl1	Tyrosine-protein kinase ABL1	0	LOC100909750	tyrosine-protein kinase ABL1-like
ABL2	0.990002	1.0101	0.014496	0.916171	0.943156	407	380	479	474	340	399	chr16:62113508-62209138	-	3851	bta:511845	v-abl Abelson murine leukemia viral oncogene homolog 2	0	ABL2	ABL proto-oncogene 2, non-receptor tyrosine kinase	0	xp_011237039	0	Abl2	ABL proto-oncogene 2, non-receptor tyrosine kinase
ABLIM1	0.657709	1.52043	0.604478	1.08451e-20	1.68674e-19	3337	2863	3284	2076	2035	1895	chr26:35374955-35651138	-	7758	bta:504968	actin binding LIM protein 1
ABLIM2	0.492325	2.03118	1.02232	3.60862e-05	0.000126661	131	160	108	64	62	64	chr6:119576350-119683206	-	3556	bta:618227	actin binding LIM protein family, member 2
ABLIM3	0.912893	1.09542	0.131482	0.0849443	0.144377	2452	2061	2245	2172	1694	2078	chr7:62772592-62907985	+	2861	bta:613794	actin binding LIM protein family, member 3	0	ABLIM3	actin binding LIM protein family, member 3	0	Ablim3	Actin-binding LIM protein 3	0	Ablim3	actin binding LIM protein family, member 3
ABO	0.717834	1.39308	0.478278	0.00224368	0.00569928	331	254	263	221	198	166	chr11:104480927-104519513	-	1941	bta:515340	ABO blood group (transferase A, alpha 1-3-N-acetylgalactosaminyltransferase; transferase B, alpha 1-3-galactosyltransferase)	7e-125	ABO	ABO blood group (transferase A, alpha 1-3-N-acetylgalactosaminyltransferase; transferase B, alpha 1-3-galactosyltransferase)	2e-124	xp_011237516	8e-130	Gbgt1	globoside alpha-1,3-N-acetylgalactosaminyltransferase 1
ABR	0.873669	1.1446	0.194841	0.000461429	0.00134246	5516	4478	4984	4442	3893	4253	chr19:22418323-22562413	+	5391	bta:515556	active BCR-related gene	0	ABR	active BCR-related	0	Abr	Active breakpoint cluster region-related protein	0	Abr	active BCR-related
ABRACL	1.49419	0.669257	-0.579367	6.04734e-08	3.0852e-07	525	421	402	639	649	645	chr9:78132262-78147303	+	763	bta:505914	ABRA C-terminal like	2e-38	ABRACL	ABRA C-terminal like	5e-38	xp_011241512	2e-38	Abracl	ABRA C-terminal like
ABT1	1.00211	0.997894	-0.00304106	0.969338	0.980207	1098	937	980	994	926	987	chr23:31360765-31363717	-	2133	bta:539270	activator of basal transcription 1	3e-115	ABT1	activator of basal transcription 1	8e-109	Abt1	Activator of basal transcription 1	2e-108	Abt1	activator of basal transcription 1
ABTB1	1.07424	0.930893	-0.103312	0.111685	0.182134	1988	1791	1878	2118	1892	1849	chr22:60744603-60749251	-	1760	bta:507417	ankyrin repeat and BTB (POZ) domain containing 1	0	ABTB1	ankyrin repeat and BTB (POZ) domain containing 1	0	Abtb1	Ankyrin repeat and BTB/POZ domain-containing protein 1	0	Abtb1	ankyrin repeat and BTB (POZ) domain containing 1
ABTB2	1.38542	0.7218	-0.470328	1.86433e-06	7.89448e-06	707	527	552	859	745	772	chr15:65855076-66047928	-	4929	ankyrin repeat and BTB (POZ) domain containing 2	0	ABTB2	ankyrin repeat and BTB (POZ) domain containing 2	0	Abtb2	Abtb2 protein	0	Abtb2	ankyrin repeat and BTB (POZ) domain containing 2
ACAA1	1.10228	0.90721	-0.140492	0.0161544	0.0339418	3892	3456	3311	4136	3553	3632	chr22:11675949-11700167	-	1594	bta:508324	acetyl-CoA acyltransferase 1	0	ACAA1	acetyl-CoA acyltransferase 1	0	Acaa1b	Putative uncharacterized protein	0	Acaa1a	acetyl-CoA acyltransferase 1
ACAA2	0.977614	1.0229	0.0326634	0.548891	0.654639	3576	3224	3143	3248	3045	3068	chr24:50069428-50104375	-	1581	bta:522006	acetyl-CoA acyltransferase 2	0	ACAA2	acetyl-CoA acyltransferase 2	0	Acaa2	Putative uncharacterized protein	0	Acaa2	acetyl-CoA acyltransferase 2
ACACA	1.33969	0.746443	-0.421896	3.24203e-08	1.71882e-07	2199	1864	2229	2897	2385	2843	chr19:13860052-14102719	-	7381	bta:281590	acetyl-CoA carboxylase alpha	0	ACACA	acetyl-CoA carboxylase alpha	0	Acaca	Acetyl-CoA carboxylase 1	0	Acaca	acetyl-CoA carboxylase alpha
ACACB	0.997937	1.00207	0.00297951	0.995824	0.996968	18	18	12	14	21	11	chr17:66282682-66397769	-	8930	bta:515338	acetyl-CoA carboxylase beta	0	ACACB	acetyl-CoA carboxylase beta	0	Acacb	Acetyl-CoA carboxylase 2	0	Acacb	acetyl-CoA carboxylase beta
ACAD10	1.12686	0.887425	-0.172302	0.125206	0.200168	669	473	563	579	607	654	chr17:57831014-57878764	+	4099	bta:511425	acyl-CoA dehydrogenase family, member 10	0	ACAD10	acyl-CoA dehydrogenase family, member 10	0	Acad10	Acyl-CoA dehydrogenase family member 10	0	Acad10	acyl-CoA dehydrogenase family, member 10
ACAD11	0.64423	1.55224	0.634352	1.25967e-11	9.52673e-11	1043	861	927	594	620	539	chr1:138499286-138618329	+	3499	bta:526956	acyl-CoA dehydrogenase family, member 11	0	ACAD11	acyl-CoA dehydrogenase family, member 11	0	Acad11	Acyl-CoA dehydrogenase family member 11	0	Acad11	acyl-CoA dehydrogenase family, member 11
ACAD8	0.923414	1.08294	0.11495	0.191865	0.286048	1164	1004	1025	1051	960	829	chr15:85245325-85259130	+	1700	bta:512070	acyl-CoA dehydrogenase family, member 8	0	ACAD8	acyl-CoA dehydrogenase family, member 8	0	Acad8	Isobutyryl-CoA dehydrogenase, mitochondrial	0	Acad8	acyl-CoA dehydrogenase family, member 8
ACAD9	1.12029	0.892628	-0.163869	0.596999	0.697284	64	43	67	80	45	63	chr22:59804559-59809644	+	307	bta:617428	acyl-CoA dehydrogenase family, member 9	0	ACAD9	acyl-CoA dehydrogenase family, member 9	0	Acad9	Acyl-Coenzyme A dehydrogenase family, member 9, isoform CRA_d	0	Acad9	acyl-CoA dehydrogenase family, member 9
ACAD9.1	1.14088	0.876514	-0.190151	0.0554302	0.100296	743	771	660	836	810	748	chr22:59835803-59850627	+	1842	bta:617428	acyl-CoA dehydrogenase family, member 9	0	ACAD9	acyl-CoA dehydrogenase family, member 9	0	Acad9	Acyl-Coenzyme A dehydrogenase family, member 9, isoform CRA_d	0	Acad9	acyl-CoA dehydrogenase family, member 9
ACADM	0.623817	1.60303	0.680806	1.67006e-10	1.13554e-09	1284	1168	1369	663	836	793	chr3:69639344-69677691	-	2128	bta:505968	acyl-CoA dehydrogenase, C-4 to C-12 straight chain	0	ACADM	acyl-CoA dehydrogenase, C-4 to C-12 straight chain	0	Acadm	Medium-chain-specific acyl-CoA dehydrogenase, mitochondrial	0	Acadm	acyl-CoA dehydrogenase, C-4 to C-12 straight chain
ACADS	0.925387	1.08063	0.111871	0.0931293	0.156124	2289	2052	2191	2154	1813	1864	chr17:65404187-65420654	+	1957	bta:511222	acyl-CoA dehydrogenase, C-2 to C-3 short chain	0	ACADS	acyl-CoA dehydrogenase, C-2 to C-3 short chain	0	Acads	Short-chain-specific acyl-CoA dehydrogenase, mitochondrial	0	Acads	acyl-CoA dehydrogenase, C-2 to C-3 short chain
ACADVL	1.01534	0.984896	-0.0219566	0.656385	0.746749	15428	13941	13047	14679	13059	13748	chr19:27710201-27715398	+	2137	bta:282130	acyl-CoA dehydrogenase, very long chain	0	ACADVL	acyl-CoA dehydrogenase, very long chain	0	Acadvl	Very long-chain-specific acyl-CoA dehydrogenase, mitochondrial	0	Acadvl	acyl-CoA dehydrogenase, very long chain
ACAN	0.712617	1.40328	0.488801	0.722187	0.800429	5	8	0	3	0	6	chr21:20878268-20946947	+	7449	bta:280985	aggrecan	0	ACAN	aggrecan	0	Acan	Aggrecan core protein	0	Acan	aggrecan
ACAP1	0.716278	1.39611	0.481409	2.42635e-05	8.76737e-05	629	617	612	429	469	385	chr19:27815328-27826973	+	2507	bta:508582	ArfGAP with coiled-coil, ankyrin repeat and PH domains 1	0	ACAP1	ArfGAP with coiled-coil, ankyrin repeat and PH domains 1	0	Acap1	Arf-GAP with coiled-coil, ANK repeat and PH domain-containing protein 1	0	Acap1	ArfGAP with coiled-coil, ankyrin repeat and PH domains 1
ACAP2	0.589608	1.69604	0.762172	2.75296e-05	9.85001e-05	324	269	382	152	223	177	chr1:73023058-73137023	+	1593	bta:506187	ArfGAP with coiled-coil, ankyrin repeat and PH domains 2	1e-108	xp_005269371		9e-108	Acap2	Centaurin beta 2	2e-107	Acap2	ArfGAP with coiled-coil, ankyrin repeat and PH domains 2
ACAP3	0.780555	1.28114	0.357427	2.79863e-06	1.16095e-05	1449	1353	1280	1040	1012	1017	chr16:52774662-52785233	-	3884	bta:515444	ArfGAP with coiled-coil, ankyrin repeat and PH domains 3	0	ACAP3	ArfGAP with coiled-coil, ankyrin repeat and PH domains 3	0	Acap3	Protein Acap3	0	Acap3	ArfGAP with coiled-coil, ankyrin repeat and PH domains 3
ACAT1	0.755515	1.3236	0.404467	2.81725e-11	2.06017e-10	3383	2808	3033	2242	2288	2168	chr15:18136587-18165642	+	1549	bta:511082	acetyl-CoA acetyltransferase 1	0	ACAT1	acetyl-CoA acetyltransferase 1	0	Acat1	Putative uncharacterized protein	0	Acat1	acetyl-CoA acetyltransferase 1
ACBD3	0.756177	1.32244	0.403203	6.33886e-07	2.85276e-06	2226	1851	2110	1517	1637	1344	chr16:30010328-30048811	-	3898	bta:783375	acyl-CoA binding domain containing 3	0	ACBD3	acyl-CoA binding domain containing 3	0	Acbd3	Putative uncharacterized protein	0	Acbd3	acyl-CoA binding domain containing 3
ACBD4	1.02742	0.973315	-0.0390214	0.826688	0.879643	259	195	183	253	210	166	chr19:45623379-45629967	+	1721	bta:515848	acyl-CoA binding domain containing 4	6e-138	xp_005257737		9e-120	Acbd4	Protein Acbd4	3e-125	Acbd4	acyl-CoA binding domain containing 4
ACBD5	0.602326	1.66023	0.731384	6.02456e-09	3.49643e-08	565	464	556	279	321	317	chr13:18097965-18126303	-	1744	bta:353160	acyl-CoA binding domain containing 5	0	ACBD5	acyl-CoA binding domain containing 5	0	xp_011237504	0	Acbd5	acyl-CoA binding domain containing 5
ACBD6	1.0459	0.956117	-0.0647405	0.487748	0.599392	709	631	616	671	642	656	chr16:63145278-63339537	-	1269	bta:618245	acyl-CoA binding domain containing 6	6e-152	ACBD6	acyl-CoA binding domain containing 6	7e-147	Acbd6	Acyl-Coenzyme A binding domain containing 6	7e-146	Acbd6	acyl-CoA binding domain containing 6
ACBD7	1.33828	0.747226	-0.420383	0.557536	0.662533	9	27	4	27	20	6	chr13:30033802-30040258	-	1694	bta:508284	acyl-CoA binding domain containing 7	2e-37	ACBD7	acyl-CoA binding domain containing 7	2e-40	Acbd7	Acyl-CoA-binding domain-containing protein 7	9e-41	Acbd7	acyl-CoA binding domain containing 7
ACD	1.13252	0.88299	-0.179531	0.0383921	0.0728962	985	910	908	1148	991	924	chr18:35432465-35438603	-	1720	bta:510353	adrenocortical dysplasia homolog (mouse)	2e-171	ACD	adrenocortical dysplasia homolog (mouse)	2e-120	Acd	Adrenocortical dysplasia protein	3e-127	Acd	adrenocortical dysplasia homolog (mouse)
ACE	0.247912	4.03368	2.0121	0.0278943	0.0551387	20	6	17	1	8	1	chr19:48646899-48666582	+	3781	bta:509484	angiotensin I converting enzyme	0	ACE	angiotensin I converting enzyme	0	Ace	Angiotensin-converting enzyme	0	Ace	angiotensin I converting enzyme
ACER2	0.648974	1.54089	0.623768	0.194918	0.289828	22	25	39	16	22	16	chr8:24919002-24945858	-	828	bta:540732	alkaline ceramidase 2	6e-154	ACER2	alkaline ceramidase 2	5e-152	Acer2	Alkaline ceramidase 2	2e-154	Acer2	alkaline ceramidase 2
ACER3	1.23179	0.81183	-0.300751	0.0116054	0.025211	436	383	395	439	482	516	chr15:57312829-57470203	+	2134	bta:615110	alkaline ceramidase 3	8e-150	ACER3	alkaline ceramidase 3	4e-141	Acer3	Alkaline ceramidase 3	1e-140	Acer3	alkaline ceramidase 3
ACHE	0.315789	3.16667	1.66297	8.95906e-10	5.65545e-09	145	99	120	33	38	39	chr25:36480232-36484742	+	2125	bta:540446	acetylcholinesterase	0	ACHE	acetylcholinesterase (Yt blood group)	0	Ache	Acetylcholinesterase	0	Ache	acetylcholinesterase
ACIN1	1.31022	0.763229	-0.389813	4.62334e-18	6.09698e-17	8024	7184	7592	9996	9433	9352	chr10:21640636-21679115	+	4876	apoptotic chromatin condensation inducer 1	0	ACIN1	apoptotic chromatin condensation inducer 1	0	Acin1	Apoptotic chromatin condensation inducer in the nucleus	0	Acin1	apoptotic chromatin condensation inducer 1
ACKR2	2.88774	0.346292	-1.52994	0.0978748	0.162931	7	3	1	9	6	15	chr22:15627146-15634622	+	1323	bta:512583	atypical chemokine receptor 2	2e-158	xp_005264915		3e-141	Ackr2	Atypical chemokine receptor 2	7e-147	Ackr2	atypical chemokine receptor 2
ACKR3	0.946117	1.05695	0.0799096	0.165502	0.253215	3956	3618	3503	3533	3121	3445	chr3:117066572-117078796	+	1730
ACKR4	1.14051	0.8768	-0.189681	0.340134	0.453118	141	112	116	130	128	146	chr1:138574494-138576533	-	2040	bta:281672	chemokine (C-C motif) receptor-like 1	0	ACKR4	atypical chemokine receptor 4	2e-176	Ackr4	Chemokine (C-C motif) receptor-like 1	2e-167	Ackr4	atypical chemokine receptor 4
ACLY	0.87613	1.14138	0.190784	0.000326493	0.000977425	8065	6910	7788	6829	5953	6433	chr19:42868865-42913131	-	4225	bta:511135	ATP citrate lyase	0	xp_005277082		0	Acly	Putative uncharacterized protein	0	Acly	ATP citrate lyase
ACO1	1.47508	0.677928	-0.560796	2.02774e-20	3.08347e-19	2674	2399	2491	3716	3294	3740	chr8:11544618-11607550	-	3503	bta:512995	aconitase 1, soluble	0	xp_005251534		0	Aco1	Cytoplasmic aconitate hydratase	0	Aco1	aconitase 1, soluble
ACO2	1.07064	0.934025	-0.0984668	0.0681118	0.119749	8699	7620	7513	8768	7414	8394	chr5:113424157-113473203	+	2744	bta:280976	aconitase 2, mitochondrial	0	ACO2	aconitase 2, mitochondrial	0	Aco2	Aconitate hydratase, mitochondrial	0	Aco2	aconitase 2, mitochondrial
ACOT11	0.926297	1.07957	0.110454	0.849536	0.896012	14	13	19	11	17	13	chr3:92613584-92649676	-	2619	bta:533609	acyl-CoA thioesterase 11	3e-104	ACOT11	acyl-CoA thioesterase 11	7e-103	Acot11	Acyl-coenzyme A thioesterase 11	5e-101	Acot11	acyl-CoA thioesterase 11
ACOT13	0.748092	1.33673	0.418712	0.000329414	0.000985793	897	762	795	489	640	631	chr23:32921031-32934709	-	1763	bta:504870	acyl-CoA thioesterase 13	2e-53	ACOT13	acyl-CoA thioesterase 13	2e-55	Acot13	Thioesterase superfamily member 2, isoform CRA_a	5e-56	Acot13	acyl-CoA thioesterase 13
ACOT2	2.39329	0.417835	-1.25899	4.91845e-08	2.5415e-07	108	53	66	186	173	159	chr10:85634969-85642493	+	1885	bta:511033	acyl-CoA thioesterase 2	0	ACOT2	acyl-CoA thioesterase 2	0	Acot2	Acyl-CoA thioesterase 2	0	Acot3	acyl-CoA thioesterase 3
ACOT4	2.15794	0.463404	-1.10966	0.0382577	0.0726849	5	18	23	24	37	36	chr10:85651631-85656882	+	1611	bta:511431	acyl-CoA thioesterase 4	0	ACOT4	acyl-CoA thioesterase 4	0	Acot4	Acyl-CoA thioesterase 4	0	Acot4	acyl-CoA thioesterase 4
ACOT7	1.02014	0.980254	-0.0287718	0.598768	0.69874	9243	8726	7878	8684	8363	8355	chr16:48004567-48112374	+	1435	bta:514788	acyl-CoA thioesterase 7	0	ACOT7	acyl-CoA thioesterase 7	0	Acot7	Cytosolic acyl coenzyme A thioester hydrolase	0	Acot7	acyl-CoA thioesterase 7
ACOT8	1.47684	0.677121	-0.562514	5.66357e-16	6.31239e-15	1719	1450	1381	2270	2154	2037	chr13:75631295-75643264	+	1163	bta:504360	acyl-CoA thioesterase 8	1e-158	ACOT8	acyl-CoA thioesterase 8	1e-153	Acot8	Acyl-coenzyme A thioesterase 8	3e-155	Acot8	acyl-CoA thioesterase 8
ACOT9	0.898488	1.11298	0.154429	0.00704291	0.0161119	4403	3803	3809	3392	3492	3492	chrx:127724360-127753536	+	1655	bta:527845	acyl-CoA thioesterase 9	0	ACOT9	acyl-CoA thioesterase 9	0	Acot9	Acyl-coenzyme A thioesterase 9, mitochondrial	0	Acot9	acyl-CoA thioesterase 9
ACOX1	0.777485	1.2862	0.363114	1.16562e-05	4.40562e-05	1595	1387	1601	1261	1010	1166	chr19:56516782-56537605	+	2178	bta:513996	acyl-CoA oxidase 1, palmitoyl	0	ACOX1	acyl-CoA oxidase 1, palmitoyl	0	Acox1	Peroxisomal acyl-coenzyme A oxidase 1	0	Acox1	acyl-CoA oxidase 1, palmitoyl
ACOX3	0.978261	1.02222	0.0317085	0.718701	0.797862	818	735	740	761	689	711	chr6:106893620-106953843	-	2117	bta:510065	acyl-CoA oxidase 3, pristanoyl	0	ACOX3	acyl-CoA oxidase 3, pristanoyl	0	Acox3	Peroxisomal acyl-coenzyme A oxidase 3	0	Acox3	acyl-CoA oxidase 3, pristanoyl
ACOX3.1	1.03589	0.965357	-0.050865	0.730949	0.807062	283	253	265	265	232	302	chr6:119923125-119926409	-	766	bta:510065	acyl-CoA oxidase 3, pristanoyl	0	ACOX3	acyl-CoA oxidase 3, pristanoyl	0	Acox3	Peroxisomal acyl-coenzyme A oxidase 3	0	Acox3	acyl-CoA oxidase 3, pristanoyl
ACOXL	0.417526	2.39506	1.26006	0.00439864	0.0105181	51	39	38	10	17	24	chr11:1212255-1553850	-	3630	bta:617774	acyl-CoA oxidase-like
ACP1	1.68928	0.591968	-0.756408	2.40387e-32	6.70051e-31	1706	1579	1570	2713	2676	2512	nw_014648484:33508-47865	+	1345	bta:280977	acid phosphatase 1, soluble	1e-86	ACP1	acid phosphatase 1, soluble	1e-81	Acp1	Acid phosphatase 1, soluble	3e-82	Acp1	acid phosphatase 1, soluble
ACP2	0.993047	1.007	0.0100667	0.928672	0.95127	522	432	472	461	414	487	chr15:78688654-78695907	-	2077	bta:535407	acid phosphatase 2, lysosomal	0	ACP2	acid phosphatase 2, lysosomal	0	Acp2	Lysosomal acid phosphatase	0	Acp2	acid phosphatase 2, lysosomal
ACP5	2.37102	0.42176	-1.24551	0.0817677	0.139871	5	10	5	14	23	9	chr7:17208929-17212564	-	1583	bta:517002	acid phosphatase 5, tartrate resistant	5e-163	ACP5	acid phosphatase 5, tartrate resistant	2e-159	xp_011240686	3e-160	Acp5	acid phosphatase 5, tartrate resistant
ACP6	0.809056	1.23601	0.305689	3.03119e-05	0.000107792	1717	1508	1490	1347	1184	1144	chr3:22262752-22283661	+	1813	bta:515738	acid phosphatase 6, lysophosphatidic	0	ACP6	acid phosphatase 6, lysophosphatidic	0	Acp6	Lysophosphatidic acid phosphatase type 6	0	Acp6	acid phosphatase 6, lysophosphatidic
ACPP	1.72833	0.578593	-0.78938	0.0004488	0.00130887	86	64	81	141	128	115	chr1:138853674-138889645	-	2119	bta:504700	acid phosphatase, prostate	0	ACPP	acid phosphatase, prostate	1e-174	Acpp	Putative uncharacterized protein	7e-176	Acpp	acid phosphatase, prostate
ACPT	1.73643	0.575894	-0.796126	0.00348593	0.00850905	77	50	53	124	101	75	chr18:57548682-57553791	+	1362	bta:788015	acid phosphatase, testicular	0	ACPT	acid phosphatase, testicular	0	Acpt	Protein Acpt	0	Acpt	acid phosphatase, testicular
ACRBP	1.16411	0.859022	-0.219233	0.218557	0.317928	243	162	190	213	188	262	chr5:104440041-104447799	+	1886	bta:515434	acrosin binding protein	0	ACRBP	acrosin binding protein	0	Acrbp	Acrosin-binding protein	0	Acrbp	acrosin binding protein
ACRC	0.814418	1.22787	0.296158	0.225624	0.326364	101	89	87	73	77	67	chrx:85342581-85366896	-	2353	bta:526702	acidic repeat containing	3e-109	ACRC	acidic repeat containing
ACSF2	1.05081	0.951644	-0.0715062	0.292344	0.401688	1766	1542	1547	1768	1521	1625	chr19:37038406-37069770	-	2008	bta:768237	acyl-CoA synthetase family member 2	0	ACSF2	acyl-CoA synthetase family member 2	0	Acsf2	Acyl-CoA synthetase family member 2, mitochondrial	0	Acsf2	acyl-CoA synthetase family member 2
ACSF3	0.744548	1.3431	0.425564	0.07318	0.127051	131	122	110	79	71	110	chr18:14293894-14332527	+	2020	bta:509209	acyl-CoA synthetase family member 3	0	ACSF3	acyl-CoA synthetase family member 3	0	Acsf3	Acyl-CoA synthetase family member 3, mitochondrial	0	Acsf3	acyl-CoA synthetase family member 3
ACSL3	1.07716	0.928367	-0.107233	0.0715049	0.124681	5562	5046	5437	5442	5807	5389	chr2:112174710-112265185	+	2871	bta:100138312	acyl-CoA synthetase long-chain family member 3	0	ACSL3	acyl-CoA synthetase long-chain family member 3	0	Acsl3	Long-chain-fatty-acid--CoA ligase 3	0	Acsl3	acyl-CoA synthetase long-chain family member 3
ACSL4	0.921201	1.08554	0.118411	0.025963	0.0517906	13019	11254	11433	10346	11029	10236	chrx:63223108-63300688	-	5353	bta:536628	acyl-CoA synthetase long-chain family member 4	0	ACSL4	acyl-CoA synthetase long-chain family member 4	0	Acsl4	Putative uncharacterized protein	0	Acsl4	acyl-CoA synthetase long-chain family member 4
ACSL5	13.4547	0.0743236	-3.75004	4.49289e-10	2.92196e-09	1	1	11	44	58	67	chr26:33362071-33413432	+	2413	bta:514159	acyl-CoA synthetase long-chain family member 5	0	xp_005269954		0	Acsl5	Acyl-CoA synthetase long-chain family member 5, isoform CRA_b	0	Acsl5	acyl-CoA synthetase long-chain family member 5
ACSL6	0.478561	2.0896	1.06323	1.0532e-46	4.83273e-45	1939	1729	1894	918	822	826	chr7:23862143-23968258	+	2501	bta:506059	acyl-CoA synthetase long-chain family member 6	0	ACSL6	acyl-CoA synthetase long-chain family member 6	0	Acsl6	Long-chain acyl-CoA synthetase	0	Acsl6	acyl-CoA synthetase long-chain family member 6
ACSS1	3.96867	0.251974	-1.98866	0.13585	0.214628	0	5	0	11	7	2	chr13:43187787-43231878	-	2427	bta:282873	acyl-CoA synthetase short-chain family member 1	0	ACSS1	acyl-CoA synthetase short-chain family member 1	0	Acss1	Acetyl-coenzyme A synthetase 2-like, mitochondrial	0	Acss1	acyl-CoA synthetase short-chain family member 1
ACSS2	0.612683	1.63217	0.706787	8.59766e-44	3.61724e-42	11199	9781	9773	6506	5539	6104	chr13:65058022-65104814	+	2900	bta:506459	acyl-CoA synthetase short-chain family member 2	0	ACSS2	acyl-CoA synthetase short-chain family member 2	0	Acss2	Acetyl-coenzyme A synthetase, cytoplasmic	0	Acss2	acyl-CoA synthetase short-chain family member 2
ACTA2	0.605143	1.6525	0.724653	4.04292e-26	8.48203e-25	3487	3234	3066	1903	1761	2040	chr26:10723901-10741186	-	1347	bta:515610	actin, alpha 2, smooth muscle, aorta	0	ACTA2	actin, alpha 2, smooth muscle, aorta	0	Acta2	Actin, aortic smooth muscle	0	Acta2	actin, alpha 2, smooth muscle, aorta
ACTB	1.17354	0.852122	-0.230868	1.50864e-08	8.35101e-08	125163	110759	109938	135029	123670	132068	chr25:39529043-39532457	+	1832	bta:280979	actin, beta	0	xp_005249875		0	Actb	Beta-actin	0	Actb	actin, beta
ACTG1	1.17379	0.851941	-0.231175	1.58538e-06	6.78466e-06	231764	210571	202432	252836	224560	251713	chr19:52083947-52086795	+	1955	bta:404122	actin, gamma 1	0	ACTG1	actin, gamma 1	0	Actg1	Actin, cytoplasmic 2	0	Actg1	actin, gamma 1
ACTG2	7.70897	0.129719	-2.94654	0.0584153	0.105019	0	1	1	3	4	8	chr11:10776488-10801445	-	1284	bta:281595	actin, gamma 2, smooth muscle, enteric	0	ACTG2	actin, gamma 2, smooth muscle, enteric	0	Actg2	Actin, gamma-enteric smooth muscle	0	Actg2	actin, gamma 2, smooth muscle, enteric
ACTL6A	1.15845	0.863223	-0.212195	0.00353292	0.00860903	1667	1513	1694	1788	1845	1805	chr1:88433813-88465215	-	1786	bta:100125416	actin-like 6A	0	ACTL6A	actin-like 6A	0	Actl6a	Actin-like protein 6A	0	Actl6a	actin-like 6A
ACTN1	1.64907	0.606401	-0.721655	5.12872e-48	2.49179e-46	14156	12569	12466	21519	19111	21605	chr10:81301136-81399203	-	3540	bta:524770	actinin, alpha 1	0	ACTN1	actinin, alpha 1	0	Actn1	Alpha-actinin-1	0	Actn1	actinin, alpha 1
ACTN3	2.57942	0.387684	-1.36705	9.97095e-73	8.94138e-71	866	870	847	2275	2000	2158	chr29:45535016-45546791	+	2889	bta:539375	actinin, alpha 3	0	ACTN3	actinin, alpha 3 (gene/pseudogene)	0	Actn3	Alpha-actinin-3	0	Actn3	actinin alpha 3
ACTN4	1.13657	0.879843	-0.184682	0.000284335	0.000859414	24450	21019	21405	25127	22308	25702	chr18:48840082-48937227	+	3025	bta:522269	actinin, alpha 4	0	ACTN4	actinin, alpha 4	0	Actn4	Alpha-actinin-4	0	Actn4	actinin alpha 4
ACTR10	0.885319	1.12954	0.17573	0.00657897	0.0151517	2831	2338	2349	2144	2188	2061	chr10:70985992-71012500	+	1553	bta:511083	actin-related protein 10 homolog (S. cerevisiae)	0	ACTR10	actin-related protein 10 homolog (S. cerevisiae)	0	Actr10	Actin-related protein 10	0	Actr10	actin-related protein 10 homolog (S. cerevisiae)
ACTR1A	1.07289	0.932061	-0.101503	0.0586571	0.105357	12320	10983	10529	12622	10575	11781	chr26:23081425-23097765	-	2911	bta:514371	ARP1 actin-related protein 1 homolog A, centractin alpha (yeast)	0	ACTR1A	ARP1 actin-related protein 1 homolog A, centractin alpha (yeast)	0	Actr1a	Alpha-centractin	0	Actr1a	ARP1 actin-related protein 1 homolog A, centractin alpha (yeast)
ACTR1B	1.03127	0.969677	-0.0444244	0.536782	0.644383	2238	2025	1870	2279	1895	1924	chr11:2942738-2956073	-	2081	bta:100125305	ARP1 actin-related protein 1 homolog B, centractin beta (yeast)	0	ACTR1B	ARP1 actin-related protein 1 homolog B, centractin beta (yeast)	0	Actr1b	Beta-centractin	0	Actr1b	ARP1 actin-related protein 1 homolog B, centractin beta (yeast)
ACTR2	0.889358	1.12441	0.169164	0.000489641	0.00141587	14890	12045	12586	11308	11226	11214	chr11:63754397-63799268	+	2735	bta:538486	ARP2 actin-related protein 2 homolog (yeast)	0	ACTR2	ARP2 actin-related protein 2 homolog (yeast)	0	Actr2	ARP2 actin-related protein 2 homolog (Yeast)	0	Actr2	ARP2 actin-related protein 2 homolog (yeast)
ACTR3	0.840498	1.18977	0.250684	7.48006e-05	0.000249066	12267	10396	11041	8520	9773	8903	chr2:66093190-66140445	+	2461	bta:281597	ARP3 actin-related protein 3 homolog (yeast)	0	ACTR3	ARP3 actin-related protein 3 homolog (yeast)	0	Actr3	Actin-related protein 3	0	Actr3	ARP3 actin-related protein 3 homolog (yeast)
ACTR3B	0.834902	1.19775	0.260322	0.0219881	0.0447258	561	538	488	467	426	385	chr4:116306038-116382241	+	2352	bta:616404	ARP3 actin-related protein 3 homolog B (yeast)	0	ACTR3B	ARP3 actin-related protein 3 homolog B (yeast)	0	Actr3b	Actin-related protein 3B	0	Actr3b	ARP3 actin-related protein 3 homolog B (yeast)
ACTR5	0.887988	1.12614	0.171388	0.17228	0.261823	412	347	423	357	336	318	chr13:68488455-68508707	+	2174	bta:100297865	ARP5 actin-related protein 5 homolog (yeast)
ACTR6	0.641001	1.56006	0.641601	6.7115e-07	3.00667e-06	463	372	436	256	253	274	chr5:64704482-64723759	+	1543	bta:613596	ARP6 actin-related protein 6 homolog (yeast)	0	ACTR6	ARP6 actin-related protein 6 homolog (yeast)	0	Actr6	Actin-related protein 6	0	Actr6	ARP6 actin-related protein 6 homolog (yeast)
ACTR8	1.43682	0.695979	-0.522884	7.82985e-09	4.47791e-08	695	625	720	1011	901	915	chr22:47758942-47774254	+	2196	bta:615133	ARP8 actin-related protein 8 homolog (yeast)	0	ACTR8	ARP8 actin-related protein 8 homolog (yeast)	0	Actr8	Actin-related protein 8	0	Actr8	ARP8 actin-related protein 8 homolog (yeast)
ACTRT3	1.75385	0.570175	-0.810524	1.08136e-07	5.35326e-07	209	216	165	369	312	318	chr1:98766854-98768789	+	1360
ACVR1	0.862994	1.15876	0.212577	0.000305137	0.000917692	2894	2400	2601	2299	2100	2156	chr2:39424095-39497707	+	2786	bta:338068	activin A receptor, type I	0	ACVR1	activin A receptor, type I	0	Acvr1	Activin receptor type-1	0	Acvr1	activin A receptor, type I
ACVR1B	0.953605	1.04865	0.0685365	0.410525	0.524751	1289	1149	1100	1154	961	1135	chr5:28081790-28116829	-	4551	bta:539315	activin A receptor, type IB	0	ACVR1B	activin A receptor, type IB	0	Acvr1b	Receptor protein serine/threonine kinase	0	Acvr1b	activin A receptor, type IB
ACVR2A	0.827825	1.20798	0.272602	0.112576	0.183247	240	203	220	185	199	144	chr2:48539230-48634220	-	4405	bta:281598	activin A receptor, type IIA	0	ACVR2A	activin A receptor, type IIA	0	Acvr2a	Serine/threonine-protein kinase receptor	0	Acvr2a	activin A receptor, type IIA
ACVR2B	1.60072	0.624721	-0.678717	0.000148715	0.000470542	138	132	117	212	204	181	chr22:11920747-11950536	+	1835	bta:282131	activin A receptor, type IIB	0	ACVR2B	activin A receptor, type IIB	0	Acvr2b	Activin receptor type-2B	0	Acvr2b	activin A receptor, type IIB
ACY1	1.75238	0.570653	-0.809315	7.42292e-41	2.82738e-39	4445	4089	3645	7444	6516	6609	chr22:49685626-49690482	-	1286	bta:768058	aminoacylase 1	0	ACY1	aminoacylase 1	0	Acy1	Aminoacylase-1	0	Acy1	aminoacylase 1
ACYP1	1.32291	0.755909	-0.403715	0.0332614	0.06429	276	172	173	341	224	223	chr10:86977486-86983769	-	603	bta:507844	acylphosphatase 1, erythrocyte (common) type	2e-57	ACYP1	acylphosphatase 1, erythrocyte (common) type	1e-48	xp_011242458	1e-47	Acyp1	acylphosphatase 1, erythrocyte (common) type
ADA	1.57924	0.633215	-0.659232	9.2303e-07	4.06885e-06	333	224	288	470	407	404	chr13:74047109-74070527	-	1402	bta:280712	adenosine deaminase	0	ADA	adenosine deaminase	1e-178	Ada	Adenosine deaminase	0	Ada	adenosine deaminase
ADAD2	1.2232	0.817528	-0.29066	0.849893	0.896208	4	1	1	5	1	1	chr18:10514461-10521004	+	2049	bta:616079	adenosine deaminase domain containing 2
ADAL	1.19534	0.83658	-0.257425	0.199567	0.295551	262	197	152	187	284	225	chr21:55856002-55871898	+	1569	bta:512667	adenosine deaminase-like	6e-179	ADAL	adenosine deaminase-like	1e-166	Adal	Adenosine deaminase-like protein	1e-170	Adal	adenosine deaminase-like
ADAM10	1.2021	0.831875	-0.265561	9.43383e-05	0.00030862	2916	2329	2784	3098	3204	2972	chr10:51761285-51902457	+	2375	bta:282132	ADAM metallopeptidase domain 10	0	ADAM10	ADAM metallopeptidase domain 10	0	Adam10	A disintegrin and metallopeptidase domain 10	0	Adam10	ADAM metallopeptidase domain 10
ADAM11	1.2234	0.817392	-0.2909	0.522978	0.632044	38	16	28	21	29	45	chr19:45305355-45312101	+	1912	bta:522375	ADAM metallopeptidase domain 11
ADAM12	0.814977	1.22703	0.295168	0.516125	0.625641	47	31	37	33	11	46	chr26:46043565-46433744	-	3289	bta:407229	ADAM metallopeptidase domain 12	0	xp_005270245		0	Adam12	Disintegrin and metalloproteinase domain-containing protein 12	0	Adam12	ADAM metallopeptidase domain 12
ADAM15	0.943191	1.06023	0.0843789	0.5484	0.654153	320	285	256	260	253	268	chr3:15750497-15760652	-	2953	bta:784605	ADAM metallopeptidase domain 15	0	ADAM15	ADAM metallopeptidase domain 15	0	Adam15	Disintegrin and metalloproteinase domain-containing protein 15	0	Adam15	ADAM metallopeptidase domain 15
ADAM17	0.842113	1.18749	0.247914	7.52298e-06	2.93021e-05	3705	3429	3393	2987	2725	2833	chr11:88122547-88166858	+	4097	bta:517541	ADAM metallopeptidase domain 17	0	ADAM17	ADAM metallopeptidase domain 17	0	Adam17	Adam17 protein	0	Adam17	ADAM metallopeptidase domain 17
ADAM19	0.595286	1.67986	0.748345	0.616181	0.713307	6	6	0	6	0	1	chr7:71496181-71588156	-	6810	bta:510907	ADAM metallopeptidase domain 19
ADAM33	11.0212	0.0907339	-3.46221	0.0293124	0.057572	0	0	2	18	3	1	chr13:52188275-52202118	+	2971	bta:523627	ADAM metallopeptidase domain 33	0	xp_005260902		0	Adam33	Adam33 protein	0	Adam33	ADAM metallopeptidase domain 33
ADAM8	0.979673	1.02075	0.0296283	0.491931	0.603728	28169	24882	24879	26217	22971	24362	chr26:26094201-26106115	+	3164	bta:519652	ADAM metallopeptidase domain 8	0	ADAM8	ADAM metallopeptidase domain 8	0	Adam8	Disintegrin and metalloproteinase domain-containing protein 8	0	Adam8	ADAM metallopeptidase domain 8
ADAM9	0.760866	1.31429	0.394286	1.61861e-11	1.2113e-10	4996	3998	4685	3489	3227	3293	chr27:34043384-34136128	+	4043	bta:281600	ADAM metallopeptidase domain 9	0	ADAM9	ADAM metallopeptidase domain 9	0	Adam9	Disintegrin and metalloproteinase domain-containing protein 9	0	Adam9	ADAM metallopeptidase domain 9
ADAMTS1	0.613765	1.62929	0.704243	0.00945315	0.0209739	101	103	84	46	56	68	chr1:8981260-8989957	+	4259	bta:512171	ADAM metallopeptidase with thrombospondin type 1 motif, 1	0	ADAMTS1	ADAM metallopeptidase with thrombospondin type 1 motif, 1	0	Adamts1	A disintegrin and metalloproteinase with thrombospondin motifs 1	0	Adamts1	ADAM metallopeptidase with thrombospondin type 1 motif, 1
ADAMTS10	0.976883	1.02366	0.0337428	0.940526	0.960428	25	34	36	50	23	18	chr7:18468833-18486368	-	3513	bta:513140	ADAM metallopeptidase with thrombospondin type 1 motif, 10	0	ADAMTS10	ADAM metallopeptidase with thrombospondin type 1 motif, 10	0	Adamts10	A disintegrin and metalloproteinase with thrombospondin motifs 10	0	Adamts10	ADAM metallopeptidase with thrombospondin type 1 motif, 10
ADAMTS12	3.346	0.298865	-1.74244	3.96287e-05	0.000138168	16	11	36	92	46	67	chr20:40045771-40436691	+	4824	bta:525276	ADAM metallopeptidase with thrombospondin type 1 motif, 12	0	ADAMTS12	ADAM metallopeptidase with thrombospondin type 1 motif, 12	0	Adamts12	Putative uncharacterized protein	0	Adamts12	ADAM metallopeptidase with thrombospondin type 1 motif, 12
ADAMTS14	19.6262	0.0509523	-4.29471	9.44478e-77	9.14919e-75	69	92	111	1832	1540	1816	chr28:27078995-27172479	+	3651	bta:510214	ADAM metallopeptidase with thrombospondin type 1 motif, 14	0	ADAMTS14	ADAM metallopeptidase with thrombospondin type 1 motif, 14	0	Adamts14	A disintegrin-like and metallopeptidase (Reprolysin type) with thrombospondin type 1 motif, 14	0	Adamts14	ADAM metallopeptidase with thrombospondin type 1 motif, 14
ADAMTS17	3.59788	0.277941	-1.84715	0.0127751	0.0274328	2	4	9	26	13	14	chr21:6557682-6970292	+	6224	bta:538131	ADAM metallopeptidase with thrombospondin type 1 motif, 17
ADAMTS20	21.2285	0.0471066	-4.40793	0.00494932	0.0117078	1	0	0	8	9	5	chr5:37172617-37402041	+	5748	bta:536137	ADAM metallopeptidase with thrombospondin type 1 motif, 20	0	ADAMTS20	ADAM metallopeptidase with thrombospondin type 1 motif, 20	0	Adamts20	A disintegrin and metalloproteinase with thrombospondin motifs 20	0	Adamts20	ADAM metallopeptidase with thrombospondin type 1 motif, 20
ADAMTS3	10.7355	0.0931491	-3.42431	0.000830713	0.00229433	1	4	0	31	18	4	chr6:89528903-89838376	-	3624	bta:534082	ADAM metallopeptidase with thrombospondin type 1 motif, 3	0	ADAMTS3	ADAM metallopeptidase with thrombospondin type 1 motif, 3	0	Adamts3	Adamts3 protein	0	Adamts3	ADAM metallopeptidase with thrombospondin type 1, motif 3
ADAMTS4	0.190416	5.25167	2.39278	0.181386	0.273071	7	2	2	2	0	0	chr3:8375162-8383213	+	3688	bta:286806	ADAM metallopeptidase with thrombospondin type 1 motif, 4	0	ADAMTS4	ADAM metallopeptidase with thrombospondin type 1 motif, 4	0	Adamts4	A disintegrin and metalloproteinase with thrombospondin motifs 4	0	Adamts4	ADAM metallopeptidase with thrombospondin type 1 motif, 4
ADAMTS5	2.99845	0.333505	-1.58422	0.025728	0.0513741	4	5	10	15	30	10	chr1:8840526-8890123	+	2805	bta:286805	ADAM metallopeptidase with thrombospondin type 1 motif, 5	0	ADAMTS5	ADAM metallopeptidase with thrombospondin type 1 motif, 5	0	xp_011244429	0	Adamts5	ADAM metallopeptidase with thrombospondin type 1 motif, 5
ADAMTS6	1.06892	0.935522	-0.0961572	0.348893	0.462313	946	821	932	934	1043	799	chr20:14081573-14360442	+	3893	bta:540722	ADAM metallopeptidase with thrombospondin type 1 motif, 6	0	ADAMTS6	ADAM metallopeptidase with thrombospondin type 1 motif, 6	0	xp_011242914	0	Adamts6	ADAM metallopeptidase with thrombospondin type 1 motif, 6
ADAMTS7	0.834747	1.19797	0.260589	0.00582793	0.0135855	945	879	953	798	776	662	chr21:30939745-31002086	+	5545	ADAM metallopeptidase with thrombospondin type 1 motif, 7
ADAMTSL1	1.13502	0.881042	-0.182717	0.318016	0.429597	168	130	163	192	149	163	chr8:25530500-25806923	-	4356	bta:530624	ADAMTS-like 1	0	ADAMTSL1	ADAMTS-like 1	0	Adamtsl1	ADAMTS-like protein 1	0	Adamtsl1	ADAMTS-like 1
ADAMTSL3	1.2437	0.804054	-0.314636	0.434617	0.54862	33	23	26	38	28	32	chr21:24653966-25040340	-	4607	bta:537483	ADAMTS-like 3
ADAMTSL4	0.748387	1.33621	0.418144	1.91435e-13	1.7157e-12	4738	3980	4289	3271	2878	3219	chr3:20370493-20379005	-	4155	bta:507654	ADAMTS-like 4	0	ADAMTSL4	ADAMTS-like 4	0	Adamtsl4	ADAMTS-like protein 4	0	Adamtsl4	ADAMTS-like 4
ADAP1	0.820596	1.21863	0.285256	0.00439438	0.0105107	706	630	677	550	550	491	chr25:42524792-42557684	+	1183	bta:282176	ArfGAP with dual PH domains 1	0	ADAP1	ArfGAP with dual PH domains 1	0	Adap1	Adap1 protein	0	Adap1	ArfGAP with dual PH domains 1
ADAP2	0.451663	2.21404	1.14668	0.153792	0.238178	6	29	10	3	5	12	chr19:18460027-18496015	-	1649	bta:534106	ArfGAP with dual PH domains 2	0	ADAP2	ArfGAP with dual PH domains 2	0	Adap2	Arf-GAP with dual PH domain-containing protein 2	0	Adap2	ArfGAP with dual PH domains 2
ADAR	0.953832	1.0484	0.0681922	0.235863	0.338028	4790	4079	4604	4420	3806	4155	chr3:16159233-16211366	+	6367	bta:505134	adenosine deaminase, RNA-specific	0	ADAR	adenosine deaminase, RNA-specific	0	Adar	Adenosine deaminase acting on RNA	0	Adar	adenosine deaminase, RNA-specific
ADARB1	2.33489	0.428286	-1.22335	1.62821e-41	6.34034e-40	719	559	646	1520	1271	1529	chr1:145826279-146116686	+	6780	bta:521761	adenosine deaminase, RNA-specific, B1	0	ADARB1	adenosine deaminase, RNA-specific, B1	0	Adarb1	Double-stranded RNA-specific editase 1	0	Adarb1	adenosine deaminase, RNA-specific, B1
ADAT1	1.11343	0.898126	-0.155011	0.26951	0.376752	310	241	316	307	301	320	chr18:2962989-2979045	-	2515	bta:618521	adenosine deaminase, tRNA-specific 1	0	xp_005255932		0	Adat1	tRNA-specific adenosine deaminase 1	0	Adat1	adenosine deaminase, tRNA-specific 1
ADAT2	1.18568	0.843401	-0.24571	0.17495	0.26505	159	137	163	180	189	155	chr9:82291447-82317907	-	1256	bta:615418	adenosine deaminase, tRNA-specific 2	5e-97	ADAT2	adenosine deaminase, tRNA-specific 2	7e-94	Adat2	tRNA-specific adenosine deaminase 2	7e-95	Adat2	adenosine deaminase, tRNA-specific 2
ADAT3	1.32928	0.75229	-0.41064	0.323257	0.43488	39	26	26	23	40	52	chr7:46037192-46040383	+	3190	adenosine deaminase, tRNA-specific 3
ADCK1	1.2576	0.795167	-0.33067	0.00890849	0.0198835	354	346	382	479	381	455	chr10:90280393-90412049	+	2212	bta:533372	aarF domain containing kinase 1	0	ADCK1	aarF domain containing kinase 1	0	Adck1	Uncharacterized aarF domain-containing protein kinase 1	0	Adck1	aarF domain containing kinase 1
ADCK2	1.0603	0.943126	-0.084477	0.340288	0.453245	908	764	746	887	761	819	chr4:105209501-105223697	+	2160	bta:539345	aarF domain containing kinase 2	0	ADCK2	aarF domain containing kinase 2	0	Adck2	Uncharacterized aarF domain-containing protein kinase 2	0	Adck2	aarF domain containing kinase 2
ADCK3	1.10554	0.904532	-0.144756	0.503872	0.614854	116	114	135	160	103	128	chr16:30761758-30809182	+	2893	bta:536925	aarF domain containing kinase 3	0	xp_005273263		0	Adck3	Chaperone activity of bc1 complex-like, mitochondrial	0	Adck3	aarF domain containing kinase 3
ADCK4	1.09384	0.914212	-0.1294	0.152609	0.236732	757	690	697	813	696	752	chr18:50423364-50441125	-	2373	bta:514322	aarF domain containing kinase 4	0	ADCK4	aarF domain containing kinase 4	0	Adck4	AarF domain-containing protein kinase 4	0	Adck4	aarF domain containing kinase 4
ADCK5	0.93639	1.06793	0.0948188	0.290544	0.399817	1023	842	930	898	868	752	chr14:1788117-1801708	-	1980	bta:522614	aarF domain containing kinase 5	0	ADCK5	aarF domain containing kinase 5	0	Adck5	Uncharacterized aarF domain-containing protein kinase 5	0	Adck5	aarF domain containing kinase 5
ADCY3	0.697241	1.43422	0.52027	2.84389e-15	3.01956e-14	2678	2354	2641	1864	1643	1651	chr11:74594278-74676966	+	3665	bta:535603	adenylate cyclase 3	0	ADCY3	adenylate cyclase 3	0	Adcy3	Adenylate cyclase type 3	0	Adcy3	adenylate cyclase 3
ADCY6	0.759672	1.31636	0.396551	1.14685e-11	8.71125e-11	4565	3852	4202	3268	2807	3155	chr5:31222273-31237805	+	5850	bta:509936	adenylate cyclase 6	0	ADCY6	adenylate cyclase 6	0	Adcy6	Adenylate cyclase type 6	0	Adcy6	adenylate cyclase 6
ADCY7	0.999975	1.00003	3.62711e-05	0.999833	0.999866	233	193	231	247	162	225	chr18:18802156-18866867	+	6191	bta:281603	adenylate cyclase 7	0	ADCY7	adenylate cyclase 7	0	Adcy7	Adenylate cyclase type 7	0	Adcy7	adenylate cyclase 7
ADCY9	1.48474	0.673517	-0.570214	0.0107037	0.0234697	85	114	107	178	130	134	chr25:3261930-3363767	-	4177	bta:525482	adenylate cyclase 9	0	ADCY9	adenylate cyclase 9	0	Adcy9	Adenylate cyclase type 9	0	Adcy9	adenylate cyclase 9
ADD1	1.14638	0.872312	-0.197083	0.00061573	0.00174416	3825	3178	3577	4003	3664	4002	chr6:108360511-108450262	-	2537	bta:507193	adducin 1 (alpha)	0	ADD1	adducin 1 (alpha)	0	Add1	Alpha-adducin	0	Add1	adducin 1 (alpha)
ADD2	2.1134	0.473171	-1.07956	1.15967e-14	1.16286e-13	247	216	242	501	395	540	chr11:13777044-13834159	+	3585	bta:518896	adducin 2 (beta)	0	xp_005278378		0	Add2	Putative uncharacterized protein	0	Add2	adducin 2 (beta)
ADD3	0.852799	1.17261	0.229722	0.000600989	0.00170919	3582	2791	3389	2839	2629	2537	chr26:31015075-31146033	+	2853	bta:505225	adducin 3 (gamma)	0	ADD3	adducin 3 (gamma)	0	Add3	Add3 protein	0	Add3	adducin 3 (gamma)
ADGB	20.5349	0.0486977	-4.36	0.0247598	0.0497002	0	0	0	5	2	4	chr9:85384795-85587794	+	5304	bta:528523	androglobin	0	ADGB	androglobin	0	xp_011241467	0	Adgb	androglobin
ADGRA3	585.804	0.00170705	-9.19428	3.69087e-14	3.53823e-13	0	0	0	110	84	118	chr6:43646135-43778018	-	4589
ADGRB1	6.45729	0.154864	-2.69093	0.112706	0.183398	2	0	0	4	5	3	chr14:3004295-3069903	-	5329
ADGRB2	25.3817	0.0393984	-4.66572	8.3988e-15	8.53643e-14	1	6	2	102	58	63	chr2:122902346-122944942	+	5617
ADGRD1	2.14498	0.466205	-1.10096	0.120005	0.19339	10	3	8	17	10	16	chr17:47153530-47330426	-	5018
ADGRD2	0.11368	8.79663	3.13695	0.0111343	0.0243154	7	15	5	1	1	1	chr11:95738338-95767035	+	3834
ADGRE3	0.162036	6.17145	2.62561	7.99677e-14	7.40373e-13	116	86	88	14	19	12	chr7:12278221-12343231	+	2115
ADGRE5	1.05584	0.947116	-0.0783869	0.31889	0.430444	1762	1473	1598	1686	1445	1779	chr7:12523117-12540406	-	2205
ADGRF1	0.378465	2.64226	1.40177	0.000175615	0.000550743	61	72	50	25	26	16	chr23:20243147-20287773	-	3137
ADGRF2	3.473	0.287936	-1.79618	0.00452282	0.0107851	13	3	5	26	22	21	chr23:20744356-20768211	+	2498
ADGRF4	1.46373	0.683187	-0.549649	3.80803e-14	3.63943e-13	1338	1313	1372	2017	1835	1834	chr23:20780963-20793758	+	2076
ADGRG1	1.0112	0.988923	-0.01607	0.763238	0.832284	7279	6573	6710	6981	6114	6943	chr18:25758312-25786416	+	3100
ADGRG2	1.01646	0.983805	-0.0235554	0.730315	0.806703	1706	1612	1606	1653	1540	1632	chrx:132859962-132990101	+	4956
ADGRG6	0.555395	1.80052	0.848413	5.42942e-11	3.85538e-10	764	594	692	371	426	296	chr9:81163406-81318191	+	6843
ADGRL1	0.85484	1.16981	0.226273	0.084687	0.144017	376	319	393	312	285	299	chr7:12680504-12727686	+	5176
ADGRL2	0.660419	1.51419	0.598547	3.56255e-22	6.13016e-21	5774	4862	5690	3469	3564	3339	chr3:62927702-63639082	-	5310
ADH5	1.03541	0.965798	-0.0502071	0.369145	0.483111	3796	3370	3287	3555	3515	3345	chr6:27098529-27113394	+	1466	bta:505515	alcohol dehydrogenase 5 (class III), chi polypeptide	0	ADH5	alcohol dehydrogenase 5 (class III), chi polypeptide	0	Adh5	Alcohol dehydrogenase class-3	0	Adh5	alcohol dehydrogenase 5 (class III), chi polypeptide
ADHFE1	1.35773	0.736522	-0.4412	0.000624752	0.00176685	358	317	270	443	375	417	chr14:32913002-32945979	+	1859	bta:507711	alcohol dehydrogenase, iron containing, 1	0	ADHFE1	alcohol dehydrogenase, iron containing, 1	0	Adhfe1	Hydroxyacid-oxoacid transhydrogenase, mitochondrial	0	Adhfe1	alcohol dehydrogenase, iron containing, 1
ADI1	1.65115	0.605639	-0.723469	4.11904e-18	5.44567e-17	1173	1100	1054	2019	1544	1742	chr8:113615448-113621775	+	1107	bta:615764	acireductone dioxygenase 1	3e-89	ADI1	acireductone dioxygenase 1	3e-88	Adi1	1,2-dihydroxy-3-keto-5-methylthiopentene dioxygenase	6e-88	Adi1	acireductone dioxygenase 1
ADIPOR1	1.03514	0.966052	-0.0498266	0.371221	0.484939	3574	2928	3028	3312	3040	3132	chr16:55700447-55706511	-	1895	bta:407235	adiponectin receptor 1	0	ADIPOR1	adiponectin receptor 1	0	Adipor1	Putative uncharacterized protein	0	Adipor1	adiponectin receptor 1
ADIPOR2	1.2312	0.812215	-0.300067	4.76639e-05	0.000164177	1422	1170	1153	1539	1400	1493	chr5:109011739-109031291	+	1677	bta:407234	adiponectin receptor 2	0	xp_005253847		0	xp_011239750	0	Adipor2	adiponectin receptor 2
ADIRF	0.317846	3.14618	1.6536	2.89244e-160	7.09236e-158	7777	6768	6392	2245	1946	2213	chr28:42074993-42077237	+	383
ADK	0.549313	1.82045	0.864299	8.72812e-49	4.44709e-47	3497	3008	3230	1832	1637	1681	chr28:30322868-30839903	+	1836	bta:783572	adenosine kinase	0	ADK	adenosine kinase	0	Adk	Adenosine kinase	0	Adk	adenosine kinase
ADM	0.279959	3.57195	1.83671	0.00196591	0.00505673	20	43	32	9	14	3	chr15:43106603-43108886	-	1579	bta:280713	adrenomedullin	1e-84	ADM	adrenomedullin	3e-55	Adm	ADM	7e-64	Adm	adrenomedullin
ADM5	1.75933	0.568399	-0.815024	0.000226939	0.0006968	79	75	74	141	118	128	chr18:56784047-56786079	+	1829	adrenomedullin 5 (putative)
ADNP	1.20122	0.832489	-0.264497	1.15499e-05	4.37069e-05	2875	2420	2635	3006	3035	3116	chr13:79861912-79872506	-	5658	bta:533757	activity-dependent neuroprotector homeobox	0	xp_005260411		0	Adnp	Activity-dependent neuroprotector homeobox protein	0	Adnp	activity-dependent neuroprotector homeobox
ADNP2	1.29813	0.770341	-0.37643	0.000339827	0.00101463	575	535	606	764	746	639	chr24:681304-713192	-	4267	bta:504380	ADNP homeobox 2	0	ADNP2	ADNP homeobox 2	0	Adnp2	ADNP homeobox protein 2	0	Adnp2	ADNP homeobox 2
ADO	0.488804	2.04581	1.03267	6.58907e-40	2.45611e-38	3812	2977	3156	1422	1620	1615	chr28:19085623-19089946	+	4324	bta:100297937	2-aminoethanethiol (cysteamine) dioxygenase	3e-130	ADO	2-aminoethanethiol (cysteamine) dioxygenase	1e-117	Ado	2-aminoethanethiol dioxygenase	5e-116	Ado	2-aminoethanethiol (cysteamine) dioxygenase
ADORA2A	1.44799	0.690615	-0.534047	0.731964	0.807786	4	0	2	1	6	1	chr17:73778430-73793734	-	2738	bta:617828	adenosine A2a receptor	0	ADORA2A	adenosine A2a receptor	4e-167	Adora2a	Adenosine receptor A2a	4e-169	Adora2a	adenosine A2a receptor
ADORA2B	0.912756	1.09558	0.131699	0.0685852	0.120419	1840	1733	1584	1569	1425	1542	chr19:34251394-34271942	-	1808	bta:529760	adenosine A2b receptor	2e-163	ADORA2B	adenosine A2b receptor	1e-160	Adora2b	Adenosine receptor A2b	2e-156	Adora2b	adenosine A2B receptor
ADPGK	1.3967	0.715975	-0.482019	2.8132e-08	1.50517e-07	835	795	788	1170	975	1114	chr10:19420633-19453257	-	2602	bta:518158	ADP-dependent glucokinase	0	ADPGK	ADP-dependent glucokinase	0	Adpgk	Putative uncharacterized protein	0	Adpgk	ADP-dependent glucokinase
ADPRH	0.813496	1.22926	0.297792	0.107478	0.176428	240	187	238	148	159	212	chr1:65155686-65159537	+	1365	bta:525738	ADP-ribosylarginine hydrolase	3e-178	xp_005247184		3e-173	Adprh	[Protein ADP-ribosylarginine] hydrolase	3e-175	Adprh	ADP-ribosylarginine hydrolase
ADPRHL1	2.11044	0.473834	-1.07755	9.259e-05	0.000303344	54	36	49	86	95	100	chr12:91089836-91102831	-	1235	bta:519627	ADP-ribosylhydrolase like 1	5e-174	ADPRHL1	ADP-ribosylhydrolase like 1	4e-172	Adprhl1	[Protein ADP-ribosylarginine] hydrolase-like protein 1	4e-176	Adprhl1	ADP-ribosylhydrolase like 1
ADPRHL2	1.29051	0.774889	-0.367939	0.00031594	0.000947819	817	748	607	923	832	942	chr3:110712665-110718334	-	1633	bta:521650	ADP-ribosylhydrolase like 2	0	ADPRHL2	ADP-ribosylhydrolase like 2	0	Adprhl2	Poly(ADP-ribose) glycohydrolase ARH3	0	Adprhl2	ADP-ribosylhydrolase like 2
ADPRM	1.49942	0.666925	-0.584404	0.00464707	0.0110528	102	98	109	174	127	147	chr19:30440463-30447811	+	1475	bta:534038	ADP-ribose/CDP-alcohol diphosphatase, manganese-dependent	0	ADPRM	ADP-ribose/CDP-alcohol diphosphatase, manganese-dependent	2e-166	Adprm	Manganese-dependent ADP-ribose/CDP-alcohol diphosphatase	2e-168	Adprm	ADP-ribose/CDP-alcohol diphosphatase, manganese-dependent
ADRA1B	0.720679	1.38758	0.472572	0.793004	0.854701	5	0	1	2	1	1	chr7:73953084-74014094	+	1733	bta:407140	adrenergic, alpha-1B-, receptor	0	ADRA1B	adrenoceptor alpha 1B	0	xp_011246977	0	Adra1b	adrenoceptor alpha 1B
ADRB2	1.21742	0.821408	-0.283829	0.0931181	0.156122	176	171	160	225	180	191	chr7:62499111-62501134	+	2024	bta:281605	adrenergic, beta-2-, receptor, surface	0	ADRB2	adrenoceptor beta 2, surface	0	Adrb2	Beta-2 adrenoceptor	0	Adrb2	adrenoceptor beta 2, surface
ADRBK1	1.24533	0.803002	-0.316524	1.03885e-06	4.55256e-06	2891	2551	2530	3440	2837	3289	chr29:46142153-46160044	+	2514	bta:282682	adrenergic, beta, receptor kinase 1	0	ADRBK1	adrenergic, beta, receptor kinase 1	0	Adrbk1	Beta-adrenergic receptor kinase 1	0	Adrbk1	adrenergic, beta, receptor kinase 1
ADRBK2	2.06609	0.484005	-1.04691	0.00354226	0.00862969	35	31	19	66	54	49	chr17:67823940-67942121	+	2777	bta:282136	adrenergic, beta, receptor kinase 2	0	ADRBK2	adrenergic, beta, receptor kinase 2	0	Adrbk2	Beta-adrenergic receptor kinase 2	0	Adrbk2	adrenergic, beta, receptor kinase 2
ADRM1	1.17568	0.85057	-0.233498	8.424e-06	3.2513e-05	3785	3353	3305	4165	3816	3842	chr13:55651501-55657237	-	1408	bta:519729	adhesion regulating molecule 1	0	ADRM1	adhesion regulating molecule 1	8e-175	Adrm1	Adrm1 protein	0	Adrm1	adhesion regulating molecule 1
ADSL	1.05129	0.951209	-0.0721653	0.292045	0.401389	1894	1795	1806	2039	1773	1764	chr5:112521640-112538303	+	1560	bta:510949	adenylosuccinate lyase	0	ADSL	adenylosuccinate lyase	0	Adsl	Adenylosuccinate lyase	0	Adsl	adenylosuccinate lyase
ADSS	1.23172	0.811874	-0.300672	0.00200495	0.00514869	1194	1034	1178	1270	1536	1226	chr16:33627871-33660524	+	2555	bta:522529	adenylosuccinate synthase	0	ADSS	adenylosuccinate synthase	0	Adss	Adenylosuccinate synthetase isozyme 2	0	Adss	adenylosuccinate synthase
ADSSL1	0.532488	1.87798	0.909179	1.54805e-06	6.6376e-06	317	223	207	120	146	114	chr21:71135421-71151423	+	1484	bta:784089	adenylosuccinate synthase like 1	0	ADSSL1	adenylosuccinate synthase like 1	0	Adssl1	Adenylosuccinate synthetase isozyme 1	0	Adssl1	adenylosuccinate synthase like 1
AEBP1	0.424045	2.35824	1.23771	0.524071	0.633121	0	7	0	1	1	1	chr4:78140048-78149497	-	3837	bta:317693	AE binding protein 1
AEBP2	0.597666	1.67317	0.742588	3.17659e-09	1.90268e-08	704	546	564	331	397	311	chr5:91153792-91215518	-	3081	bta:537791	AE binding protein 2	0	AEBP2	AE binding protein 2	0	Aebp2	Zinc finger protein AEBP2	0	Aebp2	AE binding protein 2
AEN	1.49936	0.666952	-0.584344	2.94681e-11	2.14591e-10	1117	835	907	1412	1236	1466	chr21:20058105-20069659	+	3492	apoptosis enhancing nuclease	7e-145	AEN	apoptosis enhancing nuclease	2e-129	Aen	Apoptosis-enhancing nuclease	3e-125	Aen	apoptosis enhancing nuclease
AES	1.06818	0.93617	-0.0951569	0.028483	0.0561397	24032	21092	20612	23498	21442	22647	chr7:22055915-22063884	+	1323	bta:505375	amino-terminal enhancer of split	4e-112	AES	amino-terminal enhancer of split	1e-111	Aes	Aes protein	1e-111	Aes	amino-terminal enhancer of split
AFAP1	1.16753	0.856506	-0.223465	0.0626501	0.111332	485	512	398	549	510	513	chr6:119410555-119411550	-	996	bta:534032	actin filament associated protein 1	0	AFAP1	actin filament associated protein 1	0	Afap1	Actin filament-associated protein 1	0	Afap1	actin filament associated protein 1
AFAP1.1	1.31697	0.759317	-0.397226	1.21336e-11	9.19867e-11	3591	2947	3352	4436	3874	4226	chr6:119413241-119563525	-	6504	bta:534032	actin filament associated protein 1	0	AFAP1	actin filament associated protein 1	0	Afap1	Actin filament-associated protein 1	0	Afap1	actin filament associated protein 1
AFAP1L2	1.49134	0.670538	-0.576609	1.47995e-23	2.71001e-22	3176	2518	2823	4191	3908	4107	chr26:35230473-35347145	-	3676	bta:615436	actin filament associated protein 1-like 2	0	AFAP1L2	actin filament associated protein 1-like 2	0	Afap1l2	Actin filament-associated protein 1-like 2	0	Afap1l2	actin filament associated protein 1-like 2
AFF1	0.887759	1.12643	0.171761	0.0786453	0.135357	1113	845	1144	915	853	880	chr6:104104556-104241675	+	4965	bta:781149	AF4/FMR2 family, member 1	0	AFF1	AF4/FMR2 family, member 1	0	Aff1	Aff1 protein	0	Aff1	AF4/FMR2 family, member 1
AFF3	0.445755	2.24339	1.16568	0.0224658	0.0455851	21	42	50	9	15	25	chr11:4632204-5266422	-	12076	bta:787488	AF4/FMR2 family, member 3	0	AFF3	AF4/FMR2 family, member 3	0	xp_011236745	0	Aff3	AF4/FMR2 family, member 3
AFF4	0.574986	1.73917	0.7984	7.47276e-22	1.25961e-20	1525	1361	1597	858	795	832	chr7:46277000-46356157	-	3845	bta:541306	AF4/FMR2 family, member 4	0	AFF4	AF4/FMR2 family, member 4	0	xp_011247633	0	Aff4	AF4/FMR2 family, member 4
AFG3L2	1.19566	0.836358	-0.257808	1.37381e-06	5.92937e-06	5281	4487	4411	5831	5324	5157	chr24:43388842-43407819	-	2848	bta:515757	AFG3 ATPase family gene 3-like 2 (S. cerevisiae)	0	AFG3L2	AFG3-like AAA ATPase 2	0	Afg3l2	Putative uncharacterized protein	0	Afg3l2	AFG3-like AAA ATPase 2
AFMID	2.0383	0.490605	-1.02737	0.0585709	0.10524	15	14	17	26	51	13	chr19:54795277-54817741	-	1338	bta:518864	arylformamidase	2e-141	AFMID	arylformamidase	4e-124	Afmid	Kynurenine formamidase	7e-118	Afmid	arylformamidase
AFTPH	0.612466	1.63274	0.707299	6.10894e-19	8.50644e-18	1804	1499	1555	963	1014	882	chr11:63078856-63153321	+	4071	bta:540837	aftiphilin	0	AFTPH	aftiphilin	0	Aftph	Aftiphilin	0	Aftph	aftiphilin
AGA	1.57462	0.635074	-0.655003	1.02296e-05	3.90213e-05	271	183	197	340	307	335	chr27:7729398-7740761	-	1246	bta:511345	aspartylglucosaminidase	2e-156	AGA	aspartylglucosaminidase	5e-140	Aga	Aspartylglucosaminidase, isoform CRA_b	3e-139	Aga	aspartylglucosaminidase
AGAP1	1.11802	0.894442	-0.160941	0.354144	0.467701	169	146	166	183	172	163	chr3:116257094-116341900	+	2152	bta:522241	arf-GAP with GTPase, ANK repeat and PH domain-containing protein 1-like
AGAP3	1.4998	0.666755	-0.584772	1.29172e-13	1.1806e-12	889	808	796	1284	1162	1157	chr4:114877074-114934659	+	3414	bta:616302	ArfGAP with GTPase domain, ankyrin repeat and PH domain 3	0	AGAP3	ArfGAP with GTPase domain, ankyrin repeat and PH domain 3	0	Agap3	Arf-GAP with GTPase, ANK repeat and PH domain-containing protein 3	0	Agap3	ArfGAP with GTPase domain, ankyrin repeat and PH domain 3
AGBL2	0.776686	1.28752	0.364596	0.0400212	0.0755507	220	208	179	176	131	148	chr15:79043517-79052107	-	1261	bta:504739	ATP/GTP binding protein-like 2
AGBL3	0.804662	1.24276	0.313546	0.538816	0.646061	33	20	27	9	30	22	chr4:99936988-100036521	+	3273	bta:527479	ATP/GTP binding protein-like 3	0	AGBL3	ATP/GTP binding protein-like 3	0	Agbl3	Cytosolic carboxypeptidase 3	0	Agbl3	ATP/GTP binding protein-like 3
AGBL5	1.05982	0.943556	-0.0838202	0.443319	0.557051	560	499	588	634	526	525	chr11:72780287-72787712	-	2462	bta:538585	ATP/GTP binding protein-like 5	0	AGBL5	ATP/GTP binding protein-like 5	0	Agbl5	Cytosolic carboxypeptidase-like protein 5	0	Agbl5	ATP/GTP binding protein-like 5
AGER	0.753822	1.32657	0.407705	0.0160125	0.0336752	323	230	293	238	216	159	chr23:27068097-27071199	+	1422	bta:280986	advanced glycosylation end product-specific receptor	2e-157	AGER	advanced glycosylation end product-specific receptor	1e-158	Ager	Advanced glycosylation end products receptor splice variant 3	5e-154	Ager	advanced glycosylation end product-specific receptor
AGFG1	1.04707	0.95505	-0.0663514	0.248879	0.352591	3389	3044	3291	3277	3241	3287	chr2:116824679-116899318	+	2553	bta:536149	ArfGAP with FG repeats 1	0	AGFG1	ArfGAP with FG repeats 1	0	Agfg1	Arf-GAP domain and FG repeat-containing protein 1	0	Agfg1	ArfGAP with FG repeats 1
AGFG2	0.82811	1.20757	0.272105	0.00236943	0.00598574	1441	1236	1374	1276	958	1004	chr25:36707588-36727472	-	2168	bta:510361	ArfGAP with FG repeats 2	0	AGFG2	ArfGAP with FG repeats 2	0	np_001290200	0	Agfg2	ArfGAP with FG repeats 2
AGGF1	1.07367	0.931386	-0.102549	0.231742	0.333339	1679	1385	1551	1587	1760	1414	chr10:8131786-8178948	+	3780	bta:511650	angiogenic factor with G patch and FHA domains 1	0	AGGF1	angiogenic factor with G patch and FHA domains 1	0	Aggf1	Putative uncharacterized protein	0	Aggf1	angiogenic factor with G patch and FHA domains 1
AGK	1.41412	0.707155	-0.499902	0.000273133	0.000827866	293	242	264	344	399	342	chr4:106016924-106117600	+	2578	bta:514693	acylglycerol kinase	0	xp_005250079		0	Agk	Acylglycerol kinase, mitochondrial	0	Agk	acylglycerol kinase
AGL	0.534649	1.87039	0.903336	2.40549e-10	1.60363e-09	539	366	489	275	217	224	chr3:43735267-43815815	-	5270	bta:517397	amylo-alpha-1, 6-glucosidase, 4-alpha-glucanotransferase	0	AGL	amylo-alpha-1, 6-glucosidase, 4-alpha-glucanotransferase	0	Agl	Protein Agl	0	Agl	amylo-alpha-1, 6-glucosidase, 4-alpha-glucanotransferase
AGMAT	1.4056	0.71144	-0.491186	0.0156683	0.0330665	138	99	130	205	149	143	chr16:53343556-53384255	+	2999	bta:514509	agmatine ureohydrolase (agmatinase)	9e-177	AGMAT	agmatine ureohydrolase (agmatinase)	2e-152	Agmat	Agmatinase, mitochondrial	3e-152	Agmat	agmatine ureohydrolase (agmatinase)
AGMO	2.89531	0.345386	-1.53372	1.30493e-05	4.90027e-05	21	26	26	62	83	59	chr4:23599296-23991088	-	1795	bta:613658	alkylglycerol monooxygenase	0	AGMO	alkylglycerol monooxygenase	0	Agmo	Alkylglycerol monooxygenase	0	Agmo	alkylglycerol monooxygenase
AGO1	1.02914	0.971684	-0.0414404	0.552587	0.657797	2479	1908	2243	2371	2033	2157	chr3:110868267-110904663	-	8622
AGO2	1.01634	0.983923	-0.0233822	0.776741	0.842449	1781	1596	1806	1912	1460	1715	chr14:4189770-4227190	+	2563	bta:404130	eukaryotic translation initiation factor 2C, 2	0	AGO2	argonaute RISC catalytic component 2	0	Ago2	Putative uncharacterized protein	0	Ago2	argonaute RISC catalytic component 2
AGO3	1.01705	0.98324	-0.0243843	0.887371	0.92277	217	194	256	223	244	187	chr3:110745623-110863233	-	2580	bta:406231	eukaryotic translation initiation factor 2C, 3	0	AGO3	argonaute RISC catalytic component 3	0	Ago3	Protein argonaute-3	0	Ago3	argonaute RISC catalytic component 3
AGO4	24.8194	0.040291	-4.6334	2.40138e-07	1.14024e-06	4	0	0	30	31	33	chr3:110933904-110971824	-	6572	bta:528046	argonaute RISC catalytic component 4	0	AGO4	argonaute RISC catalytic component 4	0	Ago4	Putative uncharacterized protein	0	Ago4	argonaute RISC catalytic component 4
AGPAT1	1.04124	0.960396	-0.0582988	0.313434	0.424796	2931	2495	2731	2802	2610	2762	chr23:27076066-27083543	+	2230	bta:282137	1-acylglycerol-3-phosphate O-acyltransferase 1 (lysophosphatidic acid acyltransferase, alpha)	5e-154	AGPAT1	1-acylglycerol-3-phosphate O-acyltransferase 1	9e-147	Agpat1	1-acyl-sn-glycerol-3-phosphate acyltransferase alpha	9e-151	Agpat1	1-acylglycerol-3-phosphate O-acyltransferase 1
AGPAT2	1.10984	0.901033	-0.150348	0.0287295	0.0565757	2625	2198	2136	2693	2225	2514	chr11:104387893-104400163	-	1334	bta:512112	1-acylglycerol-3-phosphate O-acyltransferase 2 (lysophosphatidic acid acyltransferase, beta)	1e-126	AGPAT2	1-acylglycerol-3-phosphate O-acyltransferase 2	3e-124	Agpat2	1-acyl-sn-glycerol-3-phosphate acyltransferase beta	3e-122	Agpat2	1-acylglycerol-3-phosphate O-acyltransferase 2
AGPAT3	1.11597	0.896078	-0.158303	0.0775325	0.133676	1419	1193	1369	1535	1200	1546	chr1:147278790-147305543	+	1429	bta:506607	1-acylglycerol-3-phosphate O-acyltransferase 3	0	AGPAT3	1-acylglycerol-3-phosphate O-acyltransferase 3	0	Agpat3	1-acylglycerol-3-phosphate O-acyltransferase 3, isoform CRA_a	0	Agpat3	1-acylglycerol-3-phosphate O-acyltransferase 3
AGPAT5	0.986758	1.01342	0.0192319	0.851741	0.897493	568	536	552	531	508	536	chr27:4710682-4758328	+	3567	bta:530414	1-acylglycerol-3-phosphate O-acyltransferase 5 (lysophosphatidic acid acyltransferase, epsilon)	0	AGPAT5	1-acylglycerol-3-phosphate O-acyltransferase 5	1e-174	Agpat5	1-acyl-sn-glycerol-3-phosphate acyltransferase epsilon	9e-176	Agpat5	1-acylglycerol-3-phosphate O-acyltransferase 5
AGPS	0.638085	1.56719	0.648179	2.08704e-19	2.99378e-18	2135	1859	2031	1197	1256	1245	chr2:19414026-19508034	-	3598	bta:613679	alkylglycerone phosphate synthase	0	AGPS	alkylglycerone phosphate synthase	0	Agps	Alkyldihydroxyacetonephosphate synthase, peroxisomal	0	Agps	alkylglycerone phosphate synthase
AGPS.1	0.679544	1.47158	0.557362	0.0643361	0.113902	72	59	77	46	52	38	chr2:19588435-19588705	-	271	bta:613679	alkylglycerone phosphate synthase	0	AGPS	alkylglycerone phosphate synthase	0	Agps	Alkyldihydroxyacetonephosphate synthase, peroxisomal	0	Agps	alkylglycerone phosphate synthase
AGR2	0.187763	5.32586	2.41302	0	0	29929	26258	26874	4934	4932	5135	chr4:25365059-25378496	-	833	bta:415112	anterior gradient homolog 2 (Xenopus laevis)	5e-96	AGR2	anterior gradient 2, protein disulphide isomerase family member	3e-89	Agr2	Anterior gradient protein 2 homolog	1e-89	Agr2	anterior gradient 2
AGR3	0.257924	3.87711	1.95498	0.00716938	0.0163864	25	18	18	4	10	1	chr4:25423963-25440553	-	745	bta:618371	anterior gradient 3 homolog (Xenopus laevis)	1e-87	AGR3	anterior gradient 3, protein disulphide isomerase family member	3e-88	Agr3	Anterior gradient protein 3 homolog	2e-88	Agr3	anterior gradient 3
AGRN	0.941649	1.06197	0.0867384	0.105014	0.172962	30560	27279	29023	28160	23476	27241	chr16:52846724-52886031	-	7580	bta:525795	agrin	0	xp_005244805		0	Agrn	Agrin	0	Agrn	agrin
AGTPBP1	0.691373	1.4464	0.532463	0.00229183	0.00580654	312	266	263	175	232	151	chr8:80695698-80899268	-	4481	bta:534958	ATP/GTP binding protein 1	0	AGTPBP1	ATP/GTP binding protein 1	0	Agtpbp1	Cytosolic carboxypeptidase 1	0	Agtpbp1	ATP/GTP binding protein 1
AHCTF1	0.776128	1.28845	0.365634	7.40386e-06	2.88811e-05	2455	1999	2355	1644	1859	1573	chr16:31283168-31362195	+	8389	bta:504716	AT hook containing transcription factor 1	0	AHCTF1	AT hook containing transcription factor 1	0	Ahctf1	Protein ELYS	0	Ahctf1	AT hook containing transcription factor 1
AHCY	1.11225	0.89908	-0.153479	0.00292567	0.00725317	15125	13764	12904	16080	13820	14903	chr13:64522100-64537818	-	2128	bta:508158	adenosylhomocysteinase	0	xp_005260372		0	Ahcy	Adenosylhomocysteinase	0	Ahcy	adenosylhomocysteinase
AHCYL1	0.927567	1.07809	0.108476	0.0616413	0.109812	7440	6476	6750	5925	5959	6546	chr3:33726207-33768888	-	3916	bta:505511	adenosylhomocysteinase-like 1	0	AHCYL1	adenosylhomocysteinase-like 1	0	Ahcyl1	Putative adenosylhomocysteinase 2	0	Ahcyl1	adenosylhomocysteinase-like 1
AHCYL2	0.549554	1.81966	0.863667	8.48479e-39	3.03307e-37	3056	2547	2783	1596	1343	1498	chr4:94268293-94461654	+	4923	bta:532836	adenosylhomocysteinase-like 2	0	AHCYL2	adenosylhomocysteinase-like 2	0	Ahcyl2	Ahcyl2 protein	0	Ahcyl2	adenosylhomocysteinase-like 2
AHDC1	0.842187	1.18738	0.247787	0.0128979	0.0276739	1099	854	1068	847	714	886	chr2:126771561-126782528	+	5280	bta:522105	AT hook, DNA binding motif, containing 1	0	AHDC1	AT hook, DNA binding motif, containing 1	0	xp_011248533	0	Ahdc1	AT hook, DNA binding motif, containing 1
AHI1	0.50816	1.96788	0.976644	0.000257618	0.000784487	101	121	112	71	43	51	chr9:74675434-74894938	-	5249	bta:528398	Abelson helper integration site 1	0	xp_005267095		0	Ahi1	Jouberin	0	Ahi1	Abelson helper integration site 1
AHNAK	0.778735	1.28413	0.360796	2.43268e-11	1.79062e-10	135307	120714	136281	102478	89896	102203	chr29:41794603-41885546	-	16612	bta:531336	AHNAK nucleoprotein	1e-72	AHNAK	AHNAK nucleoprotein	8e-73	Ahnak	Ahnak protein	3e-58	Ahnak	AHNAK nucleoprotein
AHNAK2	0.671169	1.48994	0.575252	2.57899e-29	6.34359e-28	14860	13112	13788	9681	8157	9179	chr21:71296105-71323138	-	6662	bta:527701	AHNAK nucleoprotein 2	0	AHNAK2	AHNAK nucleoprotein 2	5e-118	Ahnak2	Protein Ahnak2	0	Ahnak2	AHNAK nucleoprotein 2
AHR	0.324641	3.08033	1.62308	4.3406e-68	3.44025e-66	1236	1159	1225	384	377	372	chr4:25895079-25945184	+	3011	bta:280714	aryl hydrocarbon receptor	0	AHR	aryl hydrocarbon receptor	0	Ahr	Aryl hydrocarbon receptor	0	Ahr	aryl hydrocarbon receptor
AHSA1	1.46785	0.681269	-0.553703	1.74281e-24	3.38072e-23	3419	3017	3055	4852	4325	4246	chr10:89993786-90001246	+	1332	bta:539220	AHA1, activator of heat shock 90kDa protein ATPase homolog 1 (yeast)	0	AHSA1	AHA1, activator of heat shock 90kDa protein ATPase homolog 1 (yeast)	0	Ahsa1	Putative uncharacterized protein	0	Ahsa1	AHA1, activator of heat shock 90kDa protein ATPase homolog 1 (yeast)
AHSA2	1.31635	0.759677	-0.396541	0.0966825	0.161271	208	92	140	148	226	174	chr11:59960294-59982603	+	1208	bta:531017	AHA1, activator of heat shock 90kDa protein ATPase homolog 2 (yeast)	5e-96	AHSA1	AHA1, activator of heat shock 90kDa protein ATPase homolog 1 (yeast)	2e-172	Ahsa2	Activator of 90 kDa heat shock protein ATPase homolog 2	8e-173	Ahsa2	AHA1, activator of heat shock protein ATPase 2
AIDA	0.735967	1.35876	0.442288	2.61322e-08	1.4025e-07	2431	1928	2096	1400	1556	1599	chr16:26956787-27003129	-	1385	bta:508353	axin interactor, dorsalization associated	1e-179	AIDA	axin interactor, dorsalization associated	9e-167	Aida	Axin interactor, dorsalization-associated protein	4e-167	Aida	axin interactor, dorsalization associated
AIF1	1.2321	0.811623	-0.301118	0.00551123	0.0129067	509	490	428	604	556	535	chr23:27574042-27576318	-	665	bta:280989	allograft inflammatory factor 1	3e-69	AIF1	allograft inflammatory factor 1	3e-65	Aif1	Ionized calcium binding adapter molecule 1	7e-65	Aif1	allograft inflammatory factor 1
AIFM1	1.0111	0.989024	-0.015923	0.7528	0.824231	4632	3886	4190	4309	3991	4063	chrx:14031103-14061885	-	2223	bta:535714	apoptosis-inducing factor, mitochondrion-associated, 1	0	AIFM1	apoptosis-inducing factor, mitochondrion-associated, 1	0	Aifm1	Apoptosis-inducing factor 1, mitochondrial	0	Aifm1	apoptosis-inducing factor, mitochondrion-associated 1
AIFM2	1.8958	0.527481	-0.922809	1.85266e-14	1.82166e-13	306	315	338	618	529	610	chr28:26582347-26599729	-	1433	bta:534217	apoptosis-inducing factor, mitochondrion-associated, 2	5e-174	xp_005270307		2e-175	Aifm2	Apoptosis-inducing factor 2	1e-176	Aifm2	apoptosis-inducing factor, mitochondrion-associated 2
AIFM3	0.985357	1.01486	0.0212821	0.936431	0.957356	78	62	68	68	64	65	chr17:74515646-74526454	+	2148	bta:526295	apoptosis-inducing factor, mitochondrion-associated, 3	0	AIFM3	apoptosis-inducing factor, mitochondrion-associated, 3	0	Aifm3	Apoptosis-inducing factor 3	0	Aifm3	apoptosis-inducing factor, mitochondrion-associated 3
AIM1	1.28304	0.7794	-0.359565	6.16274e-12	4.82594e-11	5202	4626	4730	5951	5837	6186	chr9:44052019-44300976	-	7763	absent in melanoma 1	0	AIM1	absent in melanoma 1	0	Aim1	Aurora kinase B	0	Aim1	absent in melanoma 1
AIM1L	0.930224	1.07501	0.10435	0.118418	0.191127	2195	2026	2095	2063	1734	1872	chr2:127795065-127820059	+	4864	bta:507142	absent in melanoma 1-like	0	AIM1L	absent in melanoma 1-like	0	Aim1l	Absent in melanoma 1-like	0	Aim1l	absent in melanoma 1-like
AIMP1	0.84876	1.17819	0.236572	0.0116289	0.0252549	2277	1835	1907	1621	1884	1396	chr6:20300722-20328175	-	1092	bta:505126	aminoacyl tRNA synthetase complex-interacting multifunctional protein 1	4e-157	AIMP1	aminoacyl tRNA synthetase complex-interacting multifunctional protein 1	4e-141	Aimp1	Aminoacyl tRNA synthase complex-interacting multifunctional protein 1	2e-143	Aimp1	aminoacyl tRNA synthetase complex-interacting multifunctional protein 1
AIMP2	1.21743	0.821405	-0.283834	7.73515e-05	0.000256796	1449	1295	1410	1643	1543	1685	chr25:38761256-38769380	+	1179	bta:520979	aminoacyl tRNA synthetase complex-interacting multifunctional protein 2	5e-155	AIMP2	aminoacyl tRNA synthetase complex-interacting multifunctional protein 2	1e-153	Aimp2	Aminoacyl tRNA synthase complex-interacting multifunctional protein 2	6e-154	Aimp2	aminoacyl tRNA synthetase complex-interacting multifunctional protein 2
AIP	1.27391	0.784982	-0.349269	9.59055e-07	4.22291e-06	1597	1399	1289	1832	1696	1724	chr29:46320638-46326714	+	1146	bta:360190	aryl hydrocarbon receptor interacting protein	0	AIP	aryl hydrocarbon receptor interacting protein	0	Aip	AH receptor-interacting protein	0	Aip	aryl-hydrocarbon receptor-interacting protein
AJUBA	1.20902	0.827117	-0.273837	1.12977e-05	4.28766e-05	3395	2785	2999	3811	3200	3668	chr10:21740983-21749683	+	2113	bta:519937	jub, ajuba homolog (Xenopus laevis)	0	AJUBA	ajuba LIM protein	0	Ajuba	LIM domain-containing protein ajuba	0	Ajuba	ajuba LIM protein
AK1	1.31899	0.758157	-0.399432	1.65355e-08	9.10179e-08	2100	2109	1860	2762	2479	2487	chr11:98812079-98821691	-	829	bta:280715	adenylate kinase 1	1e-106	xp_005251844		1e-97	Ak1	Adenylate kinase isoenzyme 1	2e-102	Ak1	adenylate kinase 1
AK2	1.26848	0.788345	-0.343102	5.62784e-11	3.98725e-10	7137	6620	6198	8380	7730	8276	chr2:121878511-121902109	+	1605	bta:280716	adenylate kinase 2	2e-131	AK2	adenylate kinase 2	2e-129	Ak2	Adenylate kinase 2, mitochondrial	2e-127	Ak2	adenylate kinase 2
AK3	0.858142	1.16531	0.220712	0.000250532	0.000764012	2854	2466	2476	2171	2168	2095	chr8:40175520-40197423	+	3631	bta:281613	adenylate kinase 3	6e-124	AK3	adenylate kinase 3	1e-120	Ak3	GTP:AMP phosphotransferase AK3, mitochondrial	9e-116	Ak3	adenylate kinase 3
AK4	0.617508	1.61941	0.695471	4.58851e-22	7.84396e-21	2887	2629	2665	1861	1543	1472	chr3:80804967-80896110	-	2093	bta:517063	adenylate kinase 4	1e-124	LOC100507855	adenylate kinase 4, mitochondrial-like	8e-118	Ak4	Adenylate kinase 4, mitochondrial	4e-119	Ak4	adenylate kinase 4
AK6	0.432672	2.31122	1.20866	2.7064e-11	1.9828e-10	415	372	323	120	197	143	chr20:10346106-10359966	+	821	ATP-AMP transphosphorylase 6	1e-88	AK6	adenylate kinase 6	9e-89	Ak6	Adenylate kinase isoenzyme 6	1e-87	Ak6	adenylate kinase 6
AK7	1.59205	0.628119	-0.67089	0.00994152	0.0219736	85	51	64	90	96	118	chr21:63174647-63243076	+	2432	bta:511269	adenylate kinase 7	0	AK7	adenylate kinase 7	0	Ak7	Adenylate kinase 7	0	Ak7	adenylate kinase 7
AK8	0.865665	1.15518	0.208118	0.71648	0.796128	17	13	19	18	10	13	chr11:103069083-103204893	-	1560	bta:615606	adenylate kinase 8	0	AK8	adenylate kinase 8	0	Ak8	Adenylate kinase 8	0	Ak8	adenylate kinase 8
AK9	0.761389	1.31339	0.393294	0.292518	0.401688	48	37	38	34	32	24	chr9:41183544-41300342	+	6609	bta:504511	adenylate kinase domain containing 1	0	xp_005266916		0	Ak9	Protein Ak9	0	RGD1560386	similar to novel protein
AKAP1	1.09234	0.915463	-0.127426	0.0615109	0.109617	1747	1444	1538	1791	1607	1573	chr19:8257095-8293461	+	6961	bta:532072	A kinase (PRKA) anchor protein 1	0	AKAP1	A kinase (PRKA) anchor protein 1	0	Akap1	A-kinase anchor protein 1, mitochondrial	0	Akap1	A kinase (PRKA) anchor protein 1
AKAP10	0.915617	1.09216	0.127184	0.128245	0.204195	1601	1334	1480	1482	1123	1292	chr19:34510071-34553368	+	3618	bta:513802	A kinase (PRKA) anchor protein 10	0	AKAP10	A kinase (PRKA) anchor protein 10	0	Akap10	A-kinase anchor protein 10, mitochondrial	0	Akap10	A kinase (PRKA) anchor protein 10
AKAP11	0.614391	1.62763	0.702771	4.69926e-26	9.83273e-25	3910	3039	3548	2114	2115	1965	chr12:12492924-12544534	+	9635	bta:533105	A kinase (PRKA) anchor protein 11	0	AKAP11	A kinase (PRKA) anchor protein 11	0	Akap11	Protein Akap11	0	Akap11	A kinase (PRKA) anchor protein 11
AKAP13	0.833123	1.2003	0.263399	4.97288e-05	0.000170952	2843	2307	2688	2239	2035	2010	chr21:16857348-16965975	+	9054	bta:504288	A kinase (PRKA) anchor protein 13	0	AKAP13	A kinase (PRKA) anchor protein 13	0	Akap13	Protein Akap13	0	Akap13	A kinase (PRKA) anchor protein 13
AKAP2	2.21225	0.452029	-1.14551	1.32473e-42	5.358e-41	755	606	700	1436	1432	1513	chr8:101939407-101984236	+	6624	bta:614497	A kinase (PRKA) anchor protein 2	0	PALM2-AKAP2	PALM2-AKAP2 readthrough	0	Akap2	A-kinase anchor protein 2	0	Akap2	A kinase (PRKA) anchor protein 2
AKAP3	1.25773	0.795082	-0.330825	0.700475	0.783175	6	9	3	9	6	7	chr5:106198372-106243547	+	3002	bta:281610	A kinase (PRKA) anchor protein 3	0	AKAP3	A kinase (PRKA) anchor protein 3	0	Akap3	A-kinase anchor protein 3	0	Akap3	A kinase (PRKA) anchor protein 3
AKAP6	9.44499	0.105876	-3.23955	2.17572e-09	1.32648e-08	8	2	6	42	48	54	chr21:43332132-43830300	+	7970	bta:537810	A kinase (PRKA) anchor protein 6	0	AKAP6	A kinase (PRKA) anchor protein 6	0	Akap6	Protein Akap6	0	Akap6	A kinase (PRKA) anchor protein 6
AKAP7	1.09417	0.913938	-0.129832	0.908132	0.937463	12	0	5	1	8	8	chr9:70516534-70638782	+	2024	bta:613606	A kinase (PRKA) anchor protein 7	2e-163	AKAP7	A kinase (PRKA) anchor protein 7	1e-136	Akap7	A-kinase anchor protein 7 isoform alpha	9e-111	Akap7	A kinase (PRKA) anchor protein 7
AKAP8	0.788618	1.26804	0.342602	6.30724e-06	2.48692e-05	1649	1431	1458	1222	1178	1045	chr7:8813551-8831564	+	3337	bta:522905	A kinase (PRKA) anchor protein 8	0	AKAP8	A kinase (PRKA) anchor protein 8	0	Akap8	A kinase (PRKA) anchor protein 8	0	Akap8	A kinase (PRKA) anchor protein 8
AKAP8L	0.973714	1.027	0.0384299	0.570878	0.674202	1811	1666	1664	1745	1552	1530	chr7:8780706-8813242	+	2876	bta:539700	A kinase (PRKA) anchor protein 8-like	0	AKAP8L	A kinase (PRKA) anchor protein 8-like	0	Akap8l	Putative uncharacterized protein	0	Akap8l	A kinase (PRKA) anchor protein 8-like
AKAP9	0.674791	1.48194	0.567487	1.10291e-13	1.01216e-12	1913	1568	1850	1146	1127	1186	chr4:9203762-9368924	+	12471	bta:767893	A kinase (PRKA) anchor protein (yotiao) 9
AKIP1	1.12454	0.88925	-0.169338	0.122221	0.196296	625	681	629	786	700	620	chr15:44460419-44467912	-	869	bta:504225	A kinase (PRKA) interacting protein 1	1e-86	AKIP1	A kinase (PRKA) interacting protein 1	6e-68	Akip1	A-kinase-interacting protein 1	3e-70	Akip1	A kinase (PRKA) interacting protein 1
AKIRIN1	1.1024	0.90711	-0.140651	0.047699	0.088105	1720	1406	1436	1607	1639	1584	chr3:107966367-107978534	-	3728	bta:615039	akirin 1	6e-95	AKIRIN1	akirin 1	6e-99	Akirin1	Akirin-1	2e-98	Akirin1	akirin 1
AKIRIN2	0.947881	1.05499	0.0772226	0.311176	0.422393	1765	1467	1477	1390	1373	1524	chr9:63421164-63444007	+	1957	bta:614292	akirin 2	2e-91	AKIRIN2	akirin 2	2e-82	Akirin2	Akirin-2	1e-82	Akirin2	akirin 2
AKR1A1	1.1504	0.869262	-0.202137	0.00158772	0.00416448	4233	3655	3343	4299	3845	4281	chr3:101456345-101468082	-	1181	bta:618607	aldo-keto reductase family 1, member A1 (aldehyde reductase)	0	AKR1A1	aldo-keto reductase family 1, member A1 (aldehyde reductase)	8e-180	Akr1a1	Alcohol dehydrogenase [NADP(+)]	0	Akr1a1	aldo-keto reductase family 1, member A1 (aldehyde reductase)
AKR1B1	3.30252	0.302799	-1.72357	0	0	10277	8979	8853	31169	29129	29047	chr4:99362428-99379233	-	1354	bta:317748	aldo-keto reductase family 1, member B1 (aldose reductase)	2e-159	AKR1B1	aldo-keto reductase family 1, member B1 (aldose reductase)	2e-153	Akr1b3	Aldose reductase	2e-154	Akr1b1	aldo-keto reductase family 1, member B1 (aldose reductase)
AKR1E2	0.839223	1.19158	0.252873	0.659291	0.749499	16	21	18	22	16	7	chr13:44363123-44389072	-	1343	bta:615959	aldo-keto reductase family 1, member E2
AKR7A2	1.28038	0.78102	-0.356569	7.38392e-06	2.88248e-05	1287	1073	1024	1528	1290	1351	chr2:134368286-134374615	+	1326	bta:511996	aldo-keto reductase family 7, member A2 (aflatoxin aldehyde reductase)	1e-169	AKR7A2	aldo-keto reductase family 7, member A2 (aflatoxin aldehyde reductase)	1e-176	Akr7a5	Aflatoxin B1 aldehyde reductase member 2	2e-169	Akr7a2	aldo-keto reductase family 7, member A2 (aflatoxin aldehyde reductase)
AKR7L	0.846342	1.18155	0.240687	0.882076	0.918481	1	5	1	5	0	1	chr2:134403574-134407969	+	4396	aldo-keto reductase family 7-like
AKT1	1.2328	0.811163	-0.301936	1.30578e-07	6.38964e-07	4808	4355	4062	5586	4849	5273	chr21:71167769-71184673	-	1693	bta:280991	v-akt murine thymoma viral oncogene homolog 1	0	AKT1	v-akt murine thymoma viral oncogene homolog 1	0	Akt1	Akt1 protein	0	Akt1	v-akt murine thymoma viral oncogene homolog 1
AKT1S1	1.12619	0.887949	-0.171451	0.00833873	0.0187398	1966	1582	1703	1987	1833	1865	chr18:56911267-56918763	-	1659	bta:514859	AKT1 substrate 1 (proline-rich)	7e-115	AKT1S1	AKT1 substrate 1 (proline-rich)	1e-113	Akt1s1	Proline-rich AKT1 substrate 1	2e-115	Akt1s1	AKT1 substrate 1 (proline-rich)
AKT2	1.08227	0.923981	-0.114065	0.0833263	0.142073	4235	3605	3589	4361	3472	4080	chr18:50074336-50104379	-	1994	bta:534923	v-akt murine thymoma viral oncogene homolog 2	0	xp_005258706		0	xp_011248720	0	Akt2	v-akt murine thymoma viral oncogene homolog 2
AKT3	0.822946	1.21515	0.28113	0.00190667	0.00492614	1328	1082	1358	957	990	1034	chr16:34230549-34498413	+	1776	bta:100137872	v-akt murine thymoma viral oncogene homolog 3 (protein kinase B, gamma)	0	AKT3	v-akt murine thymoma viral oncogene homolog 3	0	Akt3	Thymoma viral proto-oncogene 3	0	Akt3	v-akt murine thymoma viral oncogene homolog 3
AKTIP	0.582347	1.71719	0.780048	1.00069e-26	2.17807e-25	1983	1738	1935	1090	1075	1007	chr18:21977565-21987118	-	2154	bta:540462	AKT interacting protein	7e-172	AKTIP	AKT interacting protein	1e-166	xp_011246608	1e-166	Aktip	AKT interacting protein
ALAD	1.65115	0.605639	-0.723469	1.05763e-12	8.83779e-12	514	413	489	772	698	779	chr8:104933299-104943217	-	1206	bta:510679	aminolevulinate dehydratase	0	ALAD	aminolevulinate dehydratase	1e-177	Alad	Delta-aminolevulinic acid dehydratase	7e-175	Alad	aminolevulinate dehydratase
ALAS1	1.17938	0.847902	-0.238031	0.00029938	0.000900897	3172	2708	2475	3178	3086	3203	chr22:49425687-49439750	-	2258	bta:534286	aminolevulinate, delta-, synthase 1	0	ALAS1	aminolevulinate, delta-, synthase 1	0	Alas1	5-aminolevulinate synthase, nonspecific, mitochondrial	0	Alas1	aminolevulinate, delta-, synthase 1
ALCAM	0.629087	1.58961	0.668668	7.26011e-28	1.66569e-26	7950	6602	7776	4416	4617	4470	chr1:50461817-50688386	+	1752	bta:281614	activated leukocyte cell adhesion molecule	0	ALCAM	activated leukocyte cell adhesion molecule	0	Alcam	CD166 antigen	0	Alcam	activated leukocyte cell adhesion molecule
ALDH16A1	1.10799	0.902536	-0.147943	0.0233782	0.0472167	2480	2288	2204	2757	2326	2369	chr18:56602886-56617329	+	2918	bta:506329	aldehyde dehydrogenase 16 family, member A1	0	ALDH16A1	aldehyde dehydrogenase 16 family, member A1	0	Aldh16a1	Aldehyde dehydrogenase family 16 member A1	0	Aldh16a1	aldehyde dehydrogenase 16 family, member A1
ALDH18A1	3.76624	0.265517	-1.91312	1.575e-68	1.27405e-66	345	240	318	1128	996	1142	chr26:17049126-17090243	-	3366	bta:514759	aldehyde dehydrogenase 18 family, member A1	0	ALDH18A1	aldehyde dehydrogenase 18 family, member A1	0	Aldh18a1	Delta-1-pyrroline-5-carboxylate synthase	0	Aldh18a1	aldehyde dehydrogenase 18 family, member A1
ALDH1A1	101.793	0.00982387	-6.66949	0	0	102	97	95	9681	10158	8956	chr8:49528765-49582763	-	2055	bta:281615	aldehyde dehydrogenase 1 family, member A1	0	xp_005251857		0	Aldh1a1	Retinal dehydrogenase 1	0	Aldh1a1	aldehyde dehydrogenase 1 family, member A1
ALDH3A2	0.992728	1.00733	0.0105298	0.842726	0.891226	7303	6103	6156	6567	5746	6366	chr19:34690018-34706012	-	3049	bta:513967	aldehyde dehydrogenase 3 family, member A2	0	ALDH3A2	aldehyde dehydrogenase 3 family, member A2	0	Aldh3a2	Fatty aldehyde dehydrogenase	0	Aldh3a2	aldehyde dehydrogenase 3 family, member A2
ALDH3B1	0.692695	1.44364	0.529707	9.58554e-06	3.67072e-05	628	547	463	384	358	349	chr29:46495140-46510025	+	2396	bta:511469	aldehyde dehydrogenase 3 family, member B1	0	ALDH3B1	aldehyde dehydrogenase 3 family, member B1	0	Aldh3b1	Aldehyde dehydrogenase	0	Aldh3b1	aldehyde dehydrogenase 3 family, member B1
ALDH4A1	0.669033	1.49469	0.57985	8.86158e-26	1.82803e-24	5419	4945	4704	3394	3053	3265	chr2:134762524-134796383	+	3048	bta:100126042	aldehyde dehydrogenase 4 family, member A1	0	ALDH4A1	aldehyde dehydrogenase 4 family, member A1	0	Aldh4a1	Aldh4a1 protein	0	Aldh4a1	aldehyde dehydrogenase 4 family, member A1
ALDH5A1	1.80373	0.554405	-0.850987	5.95603e-21	9.43168e-20	706	595	639	1257	1106	1008	chr23:33036564-33062333	-	2847	bta:532724	aldehyde dehydrogenase 5 family, member A1	0	ALDH5A1	aldehyde dehydrogenase 5 family, member A1	0	Aldh5a1	Aldhehyde dehydrogenase family 5, subfamily A1	0	Aldh5a1	aldehyde dehydrogenase 5 family, member A1
ALDH6A1	0.82106	1.21794	0.28444	0.00189137	0.00489305	923	734	815	683	652	616	chr10:86097483-86115187	-	1679	bta:327692	aldehyde dehydrogenase 6 family, member A1	0	ALDH6A1	aldehyde dehydrogenase 6 family, member A1	0	Aldh6a1	Aldh6a1 protein	0	Aldh6a1	aldehyde dehydrogenase 6 family, member A1
ALDH7A1	1.04305	0.95873	-0.0608032	0.397481	0.511617	2361	1869	2232	2158	2238	2079	chr7:28689535-28729884	+	4047	bta:507477	aldehyde dehydrogenase 7 family, member A1	0	ALDH7A1	aldehyde dehydrogenase 7 family, member A1	0	Aldh7a1	Alpha-aminoadipic semialdehyde dehydrogenase	0	Aldh7a1	aldehyde dehydrogenase 7 family, member A1
ALDH8A1	2.96562	0.337197	-1.56834	0.158399	0.243941	2	1	4	6	3	11	chr9:74323168-74347723	-	2319	bta:513537	aldehyde dehydrogenase 8 family, member A1	0	ALDH8A1	aldehyde dehydrogenase 8 family, member A1	0	Aldh8a1	Aldehyde dehydrogenase family 8 member A1	0	Aldh8a1	aldehyde dehydrogenase 8 family, member A1
ALDH9A1	0.816293	1.22505	0.29284	9.2126e-07	4.06333e-06	4195	3769	3756	3380	2793	3052	chr3:3267575-3296625	+	2214	bta:537539	aldehyde dehydrogenase 9 family, member A1	0	ALDH9A1	aldehyde dehydrogenase 9 family, member A1	0	Aldh9a1	Gamma-aminobutyraldehyde dehydrogenase	0	Aldh9a1	aldehyde dehydrogenase 9 family, member A1
ALDOA	0.835948	1.19625	0.258514	3.49891e-08	1.84939e-07	34874	32036	30314	27036	24741	26520	chr25:26605157-26609873	-	1588	bta:509566	aldolase A, fructose-bisphosphate	0	ALDOA	aldolase A, fructose-bisphosphate	0	Aldoa	Fructose-bisphosphate aldolase A	0	Aldoa	aldolase A, fructose-bisphosphate
ALDOC	0.607816	1.64523	0.718293	0.000140079	0.000445804	213	182	165	108	112	107	chr19:20714650-20718150	-	1577	bta:504584	aldolase C, fructose-bisphosphate	0	ALDOC	aldolase C, fructose-bisphosphate	0	np_001290352	0	Aldoc	aldolase C, fructose-bisphosphate
ALG1	0.845152	1.18322	0.242717	0.0315786	0.0614328	720	630	698	672	475	525	chr25:4125816-4140730	+	3684	bta:507210	asparagine-linked glycosylation 1, beta-1,4-mannosyltransferase homolog (S. cerevisiae)	0	ALG1	ALG1, chitobiosyldiphosphodolichol beta-mannosyltransferase	0	Alg1	Chitobiosyldiphosphodolichol beta-mannosyltransferase	0	Alg1	ALG1, chitobiosyldiphosphodolichol beta-mannosyltransferase
ALG10	0.719593	1.38967	0.474746	5.9193e-05	0.00020076	654	511	580	365	433	406	chr5:76709260-76715498	-	3292	bta:539837	asparagine-linked glycosylation 10, alpha-1,2-glucosyltransferase homolog (S. pombe)	0	ALG10	ALG10, alpha-1,2-glucosyltransferase	0	Alg10b	Putative Dol-P-Glc:Glc(2)Man(9)GlcNAc(2)-PP-Dol alpha-1,2-glucosyltransferase	0	Alg10	ALG10, alpha-1,2-glucosyltransferase
ALG11	0.834136	1.19884	0.261645	0.00783769	0.0177536	785	719	808	618	649	591	chr12:21560788-21572833	+	3971	bta:540845	ALG11, alpha-1,2-mannosyltransferase	0	ALG11	ALG11, alpha-1,2-mannosyltransferase	0	Alg11	Defective mannosyltransferase IV(V)	0	Alg11	ALG11, alpha-1,2-mannosyltransferase
ALG12	1.40977	0.709338	-0.495455	6.72381e-09	3.87502e-08	1064	994	881	1489	1265	1242	chr5:121299847-121308709	-	2082	bta:100125314	asparagine-linked glycosylation 12, alpha-1,6-mannosyltransferase homolog (S. cerevisiae)	0	ALG12	ALG12, alpha-1,6-mannosyltransferase	0	Alg12	Dol-P-Man:Man(7)GlcNAc(2)-PP-Dol alpha-1,6-mannosyltransferase	0	Alg12	asparagine-linked glycosylation 12, alpha-1,6-mannosyltransferase
ALG13	0.984499	1.01575	0.0225383	0.92199	0.946792	130	98	97	85	110	111	chrx:66004800-66065045	+	6458	asparagine-linked glycosylation 13 homolog (S. cerevisiae)
ALG14	0.805386	1.24164	0.312248	1.7376e-05	6.4236e-05	1644	1383	1385	1158	1111	1147	chr3:48832146-48930046	+	850	bta:506537	asparagine-linked glycosylation 14 homolog (S. cerevisiae)	4e-93	ALG14	ALG14, UDP-N-acetylglucosaminyltransferase subunit	4e-90	Alg14	Putative uncharacterized protein	3e-90	Alg14	ALG14, UDP-N-acetylglucosaminyltransferase subunit
ALG2	1.17098	0.853983	-0.227721	0.0618962	0.110216	417	411	477	505	446	525	chr8:65017447-65021824	-	1844	bta:538899	asparagine-linked glycosylation 2, alpha-1,3-mannosyltransferase homolog (S. cerevisiae)	0	ALG2	ALG2, alpha-1,3/1,6-mannosyltransferase	0	Alg2	Alpha-1,3/1,6-mannosyltransferase ALG2	0	Alg2	ALG2, alpha-1,3/1,6-mannosyltransferase
ALG3	1.38541	0.721806	-0.470318	2.06762e-05	7.55465e-05	574	449	455	611	648	704	chr1:83833778-83839104	+	1488	bta:614624	asparagine-linked glycosylation 3, alpha-1,3- mannosyltransferase homolog (S. cerevisiae)	0	ALG3	ALG3, alpha-1,3- mannosyltransferase	0	Alg3	Dol-P-Man:Man(5)GlcNAc(2)-PP-Dol alpha-1,3-mannosyltransferase	0	Alg3	ALG3, alpha-1,3- mannosyltransferase
ALG5	1.05476	0.948081	-0.0769179	0.574456	0.677407	320	314	320	297	346	326	chr12:24805862-24831980	+	1112	bta:506566	asparagine-linked glycosylation 5, dolichyl-phosphate beta-glucosyltransferase homolog (S. cerevisiae)	2e-171	ALG5	ALG5, dolichyl-phosphate beta-glucosyltransferase	6e-163	Alg5	Dolichyl-phosphate beta-glucosyltransferase	4e-167	Alg5	ALG5, dolichyl-phosphate beta-glucosyltransferase
ALG6	0.741514	1.34859	0.431453	3.9884e-06	1.61815e-05	1143	929	1051	699	719	806	chr3:82801649-82859966	-	2697	bta:510138	asparagine-linked glycosylation 6, alpha-1,3-glucosyltransferase homolog (S. cerevisiae)	0	ALG6	ALG6, alpha-1,3-glucosyltransferase	0	Alg6	Dolichyl pyrophosphate Man9GlcNAc2 alpha-1,3-glucosyltransferase	0	Alg6	ALG6, alpha-1,3-glucosyltransferase
ALG8	0.887512	1.12675	0.172162	0.0292446	0.0574604	1464	1330	1286	1114	1163	1206	chr29:18128741-18156806	+	1984	bta:538731	asparagine-linked glycosylation 8, alpha-1,3-glucosyltransferase homolog (S. cerevisiae)	0	ALG8	ALG8, alpha-1,3-glucosyltransferase	0	Alg8	Putative uncharacterized protein	0	Alg8	ALG8, alpha-1,3-glucosyltransferase
ALG9	1.00048	0.999521	-0.000691219	0.99183	0.994111	1679	1513	1511	1615	1443	1476	chr15:22570734-22684584	-	5223	bta:504346	asparagine-linked glycosylation 9, alpha-1,2-mannosyltransferase homolog (S. cerevisiae)	0	ALG9	ALG9, alpha-1,2-mannosyltransferase	0	Alg9	Alpha-1,2-mannosyltransferase ALG9	0	Alg9	alpha-1,2-mannosyltransferase
ALK	1.23492	0.809766	-0.304423	0.000218375	0.000673274	1014	933	1062	1266	1130	1189	chr11:70534906-70861511	+	5915	bta:536642	ALK tyrosine kinase receptor-like	0	ALK	anaplastic lymphoma receptor tyrosine kinase	0	Alk	ALK tyrosine kinase receptor	0	Alk	anaplastic lymphoma receptor tyrosine kinase
ALKBH1	1.36155	0.734457	-0.445251	0.00011789	0.000379419	411	339	362	528	489	440	chr10:90169118-90192325	-	2487	bta:538733	alkB, alkylation repair homolog 1 (E. coli)	0	ALKBH1	alkB, alkylation repair homolog 1 (E. coli)	0	Alkbh1	Alkylated DNA repair protein alkB homolog 1	0	Alkbh1	alkB, alkylation repair homolog 1 (E. coli)
ALKBH2	1.08425	0.922298	-0.116696	0.367153	0.480785	380	337	327	372	395	322	chr17:66414905-66420680	+	2007	bta:511380	alkB, alkylation repair homolog 2 (E. coli)	9e-126	ALKBH2	alkB, alkylation repair homolog 2 (E. coli)	2e-108	Alkbh2	Alpha-ketoglutarate-dependent dioxygenase alkB homolog 2	2e-109	Alkbh2	alkB, alkylation repair homolog 2 (E. coli)
ALKBH3	1.0283	0.972475	-0.0402663	0.674435	0.762365	1045	967	793	932	892	951	chr15:75205616-75246662	+	1275	bta:514579	alkB, alkylation repair homolog 3 (E. coli)	7e-152	xp_005252881		3e-139	Alkbh3	Alpha-ketoglutarate-dependent dioxygenase alkB homolog 3	7e-137	Alkbh3	alkB, alkylation repair homolog 3 (E. coli)
ALKBH4	1.239	0.807105	-0.309172	0.00016168	0.000509386	1060	1006	898	1255	1129	1156	chr25:35273655-35281099	+	1214	bta:512094	alkB, alkylation repair homolog 4 (E. coli)	8e-149	ALKBH4	alkB, alkylation repair homolog 4 (E. coli)	1e-137	Alkbh4	Alpha-ketoglutarate-dependent dioxygenase alkB homolog 4	7e-134	Alkbh4	alkB, alkylation repair homolog 4 (E. coli)
ALKBH5	1.01011	0.989994	-0.0145076	0.796981	0.857474	3355	3000	3035	3300	2866	2976	chr19:35190770-35207975	-	2625	bta:533303	alkB, alkylation repair homolog 5 (E. coli)	0	ALKBH5	AlkB family member 5, RNA demethylase	0	Alkbh5	RNA demethylase ALKBH5	0	Alkbh5	AlkB family member 5, RNA demethylase
ALKBH6	1.20629	0.828991	-0.270571	0.00847611	0.0189995	588	559	489	671	601	630	chr18:47033884-47039644	-	972	bta:539257	alkB, alkylation repair homolog 6 (E. coli)	2e-124	ALKBH6	alkB, alkylation repair homolog 6 (E. coli)	4e-123	Alkbh6	Alpha-ketoglutarate-dependent dioxygenase alkB homolog 6	5e-117	Alkbh6	alkB, alkylation repair homolog 6 (E. coli)
ALKBH7	1.21455	0.823347	-0.280427	0.000997575	0.00271882	1081	1123	1026	1386	1203	1203	chr7:19383430-19385034	-	750	bta:535305	alkB, alkylation repair homolog 7 (E. coli)	9e-114	ALKBH7	alkB, alkylation repair homolog 7 (E. coli)	8e-97	Alkbh7	Alpha-ketoglutarate-dependent dioxygenase alkB homolog 7, mitochondrial	5e-97	Alkbh7	alkB, alkylation repair homolog 7 (E. coli)
ALKBH8	1.19091	0.839695	-0.252063	0.0974583	0.162354	358	340	401	365	513	381	chr15:17324912-17455730	-	2421	bta:781788	alkB, alkylation repair homolog 8 (E. coli)	0	ALKBH8	alkB, alkylation repair homolog 8 (E. coli)	0	Alkbh8	Putative uncharacterized protein	0	Alkbh8	alkB, alkylation repair homolog 8 (E. coli)
ALMS1	0.790163	1.26556	0.339778	0.000624895	0.00176693	1262	967	1158	771	912	882	chr11:10938997-11129054	-	13362	bta:533055	Alstrom syndrome 1	0	xp_005264609		0	Alms1	Alstrom syndrome protein 1 homolog	0	Alms1	Alstrom syndrome 1
ALOX12	0.53983	1.85244	0.889423	0.0814043	0.139356	26	31	23	20	10	12	chr19:27562996-27576129	+	2354	bta:282139	arachidonate 15-lipoxygenase	0	xp_005256646		0	Alox15	Arachidonate 15-lipoxygenase	0	Alox15	arachidonate 15-lipoxygenase
ALOX12B	3.84463	0.260103	-1.94284	0.135249	0.213742	2	4	0	0	12	10	chr19:28471781-28483281	-	2100	bta:504803	arachidonate 12-lipoxygenase, 12R type	0	ALOX12B	arachidonate 12-lipoxygenase, 12R type	0	Alox12b	Arachidonate 12-lipoxygenase, 12R-type	0	Alox12b	arachidonate 12-lipoxygenase, 12R type
ALOX15B	1.47481	0.678055	-0.560526	0.559124	0.663867	9	9	2	6	21	1	chr19:28448741-28457555	+	2124	bta:286820	arachidonate 15-lipoxygenase, type B	0	ALOX15B	arachidonate 15-lipoxygenase, type B	0	Alox8	Arachidonate 8S-lipoxygenase	0	Alox15b	arachidonate 15-lipoxygenase, type B
ALOXE3	0.477491	2.09428	1.06645	0.237506	0.33973	12	12	13	3	0	14	chr19:28492886-28513671	-	3156	arachidonate lipoxygenase 3	0	ALOXE3	arachidonate lipoxygenase 3	0	Aloxe3	Hydroperoxide isomerase ALOXE3	0	Aloxe3	arachidonate lipoxygenase 3
ALPK1	0.731405	1.36723	0.451259	0.0680664	0.119682	131	103	109	60	84	96	chr6:14423176-14544847	-	4650	bta:524375	alpha-kinase 1	0	ALPK1	alpha-kinase 1	0	Alpk1	Alpha-protein kinase 1	0	Alpk1	alpha-kinase 1
ALPK3	1.85579	0.538855	-0.89203	0.0176007	0.0365715	20	32	31	58	50	42	chr21:22957785-23019650	+	11973	alpha-kinase 3
ALS2	0.877187	1.14001	0.189044	0.000338962	0.00101224	4312	3942	4111	3662	3357	3437	chr2:90979981-91040944	-	6801	bta:535750	amyotrophic lateral sclerosis 2 (juvenile)	0	ALS2	amyotrophic lateral sclerosis 2 (juvenile)	0	Als2	Alsin	0	Als2	amyotrophic lateral sclerosis 2 (juvenile)
ALS2CL	0.58087	1.72156	0.783714	1.10489e-31	3.02074e-30	2234	2051	2069	1263	1143	1152	chr22:53552438-53574586	+	3320	bta:506969	ALS2 C-terminal like	0	ALS2CL	ALS2 C-terminal like	0	xp_011241268	0	Als2cl	ALS2 C-terminal like
ALYREF	1.07047	0.934169	-0.0982452	0.101655	0.168366	2590	2284	2362	2650	2477	2334	chr19:51825142-51828926	+	1080	bta:537706	THO complex 4	6e-140	ALYREF	Aly/REF export factor	5e-92	Alyref	THO complex subunit 4	1e-95	Alyref	Aly/REF export factor
AMACR	1.45291	0.688275	-0.538943	3.9112e-08	2.05554e-07	632	538	599	868	866	740	chr20:39937747-39953434	+	1595	bta:540376	alpha-methylacyl-CoA racemase	0	AMACR	alpha-methylacyl-CoA racemase	2e-180	Amacr	Alpha-methylacyl-CoA racemase	0	Amacr	alpha-methylacyl-CoA racemase
AMBP	0.596043	1.67773	0.746512	0.500748	0.611869	7	3	6	1	5	3	chr8:105597080-105609237	-	1194	bta:280996	alpha-1-microglobulin/bikunin precursor	1e-159	AMBP	alpha-1-microglobulin/bikunin precursor	4e-152	Ambp	Protein AMBP	6e-155	Ambp	alpha-1-microglobulin/bikunin precursor
AMBRA1	1.30181	0.76816	-0.38052	8.44177e-08	4.23113e-07	1662	1528	1501	2192	1806	1894	chr15:77637585-77810345	-	5022	autophagy/beclin-1 regulator 1	0	AMBRA1	autophagy/beclin-1 regulator 1	0	Ambra1	Activating molecule in BECN1-regulated autophagy protein 1	0	Ambra1	autophagy/beclin 1 regulator 1
AMD1	0.608248	1.64407	0.717268	1.11304e-25	2.28326e-24	3252	2955	3095	1730	1896	1818	chr9:40044862-40066171	-	2011	bta:280997	adenosylmethionine decarboxylase 1	0	AMD1	adenosylmethionine decarboxylase 1	0	Amd1	S-adenosylmethionine decarboxylase proenzyme 1	0	Amd1	adenosylmethionine decarboxylase 1
AMDHD1	0.556944	1.79551	0.844395	0.347779	0.461051	8	12	8	1	4	10	chr5:60784880-60799596	+	1802	bta:505315	amidohydrolase domain containing 1	0	AMDHD1	amidohydrolase domain containing 1	0	Amdhd1	Probable imidazolonepropionase	0	Amdhd1	amidohydrolase domain containing 1
AMDHD2	1.31036	0.76315	-0.389961	0.000191604	0.000596595	724	692	561	909	829	759	chr25:2030153-2036836	+	1411	bta:521401	amidohydrolase domain containing 2	0	AMDHD2	amidohydrolase domain containing 2	0	Amdhd2	Putative N-acetylglucosamine-6-phosphate deacetylase	0	Amdhd2	amidohydrolase domain containing 2
AMER1	1.07458	0.930598	-0.103771	0.275134	0.38301	752	602	727	743	696	712	chrx:102619242-102648215	+	8205	bta:539029	family with sequence similarity 123B	0	AMER1	APC membrane recruitment protein 1	0	Amer1	APC membrane recruitment protein 1	0	Amer1	APC membrane recruitment protein 1
AMFR	0.971767	1.02905	0.0413179	0.447633	0.561166	6971	6214	6379	6532	5523	6270	chr18:24345944-24391439	+	3483	bta:507541	autocrine motility factor receptor	0	AMFR	autocrine motility factor receptor, E3 ubiquitin protein ligase	0	Amfr	E3 ubiquitin-protein ligase AMFR	0	Amfr	autocrine motility factor receptor, E3 ubiquitin protein ligase
AMH	0.447473	2.23477	1.16013	0.0784942	0.135126	16	19	22	15	3	7	chr7:22779542-22782407	+	1816	bta:280718	anti-Mullerian hormone	0	AMH	anti-Mullerian hormone	2e-172	Amh	Amh protein	9e-179	Amh	anti-Mullerian hormone
AMHR2	0.873387	1.14497	0.195307	0.656688	0.746931	27	36	32	40	24	17	chr5:26795159-26801386	-	2034	bta:514963	anti-Mullerian hormone receptor, type II	0	AMHR2	anti-Mullerian hormone receptor, type II	0	Amhr2	Receptor protein serine/threonine kinase	0	Amhr2	anti-Mullerian hormone receptor, type II
AMIGO1	0.630665	1.58563	0.665054	5.33097e-05	0.000182303	292	255	258	200	142	148	chr3:34266803-34272297	+	5017	bta:524284	adhesion molecule with Ig-like domain 1	0	AMIGO1	adhesion molecule with Ig-like domain 1	0	Amigo1	Amphoterin-induced protein 1	0	Amigo1	adhesion molecule with Ig like domain 1
AMIGO3	0.981787	1.01855	0.0265181	0.809467	0.866624	690	692	716	616	626	744	chr22:51239688-51242929	+	3242	bta:100296605	adhesion molecule with Ig-like domain 3	0	AMIGO3	adhesion molecule with Ig-like domain 3	0	Amigo3	Amphoterin-induced protein 3	0	Amigo3	adhesion molecule with Ig like domain 3
AMMECR1	1.23108	0.812295	-0.299924	0.00101357	0.00275857	722	640	671	784	797	827	chrx:63823727-63939644	-	3960	Alport syndrome, mental retardation, midface hypoplasia and elliptocytosis chromosomal region gene 1
AMMECR1L	0.953184	1.04912	0.0691738	0.436011	0.549585	1025	800	966	915	811	833	chr2:4538462-4554117	+	2044	bta:539958	AMME chromosomal region gene 1-like	0	AMMECR1L	AMMECR1-like	0	Ammecr1l	Putative uncharacterized protein	0	Ammecr1l	AMME chromosomal region gene 1-like
AMN	683.335	0.00146341	-9.41645	7.39087e-15	7.56588e-14	0	0	0	150	95	120	chr21:69544390-69554994	+	1534	bta:767976	amnionless homolog (mouse)	1e-160	AMN	amnion associated transmembrane protein	3e-145	Amn	Protein amnionless	7e-147	Amn	amnion associated transmembrane protein
AMN1	1.32315	0.755774	-0.403973	0.13435	0.212468	90	68	74	69	122	102	chr5:78766130-78851559	+	2445	bta:524465	antagonist of mitotic exit network 1 homolog (S. cerevisiae)	3e-136	AMN1	antagonist of mitotic exit network 1 homolog (S. cerevisiae)	9e-112	Amn1	Protein Amn1	8e-117	Amn1	antagonist of mitotic exit network 1 homolog (S. cerevisiae)
AMOTL1	0.852051	1.17364	0.230989	0.000184935	0.000577779	7752	6846	7671	6396	5454	6442	chr15:15930526-16130019	-	9052	bta:541209	angiomotin like 1	0	AMOTL1	angiomotin like 1	0	Amotl1	Angiomotin-like protein 1	0	Amotl1	angiomotin-like 1
AMOTL2	1.16923	0.855261	-0.225564	5.26387e-06	2.0982e-05	5101	4315	4501	5495	4938	5226	chr1:136550838-136568772	+	4233	bta:538514	angiomotin like 2	0	xp_005247579		0	Amotl2	Angiomotin-like protein 2	0	Amotl2	angiomotin like 2
AMPD1	0.740546	1.35036	0.433339	0.630088	0.72519	6	9	6	3	7	5	chr3:28934699-28981053	+	1967	bta:512748	adenosine monophosphate deaminase 1	0	AMPD1	adenosine monophosphate deaminase 1	0	Ampd1	AMP deaminase 1	0	Ampd1	adenosine monophosphate deaminase 1
AMPD2	1.0505	0.95193	-0.0710724	0.362001	0.475387	1862	1880	1864	2034	1683	1975	chr3:34144854-34156805	-	3673	bta:514185	adenosine monophosphate deaminase 2	0	AMPD2	adenosine monophosphate deaminase 2	0	Ampd2	Adenosine monophosphate deaminase 2 (Isoform L), isoform CRA_a	0	Ampd2	adenosine monophosphate deaminase 2
AMPD3	0.837081	1.19463	0.25656	5.88011e-07	2.6608e-06	5514	5104	5120	4304	4134	4255	chr15:42951311-42994818	-	4370	bta:519803	adenosine monophosphate deaminase 3
AMT	0.685837	1.45807	0.544063	3.8535e-05	0.000134564	536	482	528	348	392	281	chr22:51441590-51445916	-	1915	bta:280719	aminomethyltransferase	0	AMT	aminomethyltransferase	0	Amt	Aminomethyltransferase, mitochondrial	0	Amt	aminomethyltransferase
AMTN	73.446	0.0136155	-6.19861	2.09846e-06	8.8311e-06	1	0	0	24	26	26	chr6:87976421-87989684	+	699	bta:618393	amelotin
AMY2B	1.51725	0.659086	-0.601462	0.0375219	0.0714599	69	43	66	73	109	76	chr3:40147683-40170332	-	1893	bta:505049	amylase, alpha 2B (pancreatic)	0	xp_005270822		0	Amy2a2	Pot. pancreatic alpha-amylase isozyme	0	Amy1a	amylase, alpha 1A (salivary)
AMZ2	1.03439	0.966754	-0.0487791	0.398382	0.512528	3537	3029	3038	3475	3075	3015	chr19:62758325-62766151	-	1151	bta:515126	archaelysin family metallopeptidase 2	1e-174	xp_005277834		5e-164	Amz2	Archaemetzincin-2	2e-166	Amz2	archaelysin family metallopeptidase 2
ANAPC1	1.02246	0.978034	-0.0320431	0.583509	0.685354	2607	2289	2454	2558	2316	2366	chr11:491927-592884	+	6400	bta:535565	anaphase promoting complex subunit 1	0	ANAPC1	anaphase promoting complex subunit 1	0	Anapc1	Anaphase-promoting complex subunit 1	0	Anapc1	anaphase promoting complex subunit 1
ANAPC10	0.903781	1.10646	0.145954	0.406627	0.520616	203	180	218	164	160	199	chr17:13420323-13501525	+	1110	bta:783986	anaphase promoting complex subunit 10	4e-109	ANAPC10	anaphase promoting complex subunit 10	2e-108	Anapc10	Anaphase-promoting complex subunit 10	2e-108	Anapc10	anaphase promoting complex subunit 10
ANAPC11	1.23885	0.807198	-0.309005	4.20975e-06	1.70223e-05	1688	1425	1504	1836	1862	1801	chr19:51819593-51824781	-	864	bta:616275	anaphase promoting complex subunit 11	9e-44	xp_005256432		3e-44	Anapc11	Anaphase-promoting complex subunit 11	2e-44	Anapc11	anaphase promoting complex subunit 11
ANAPC13	0.974091	1.0266	0.0378709	0.646071	0.738441	1025	839	914	896	856	850	chr1:136442260-136447914	+	921	bta:614347	anaphase promoting complex subunit 13	3e-37	ANAPC13	anaphase promoting complex subunit 13	5e-35	Anapc13	Anaphase-promoting complex subunit 13	4e-35	Anapc13	anaphase promoting complex subunit 13
ANAPC15	1.12116	0.891931	-0.164995	0.0722237	0.125697	1141	865	846	1124	964	982	chr15:52778646-52781828	-	709	bta:505356	chromosome 15 open reading frame, human C11orf51	2e-63	ANAPC15	anaphase promoting complex subunit 15	3e-65	xp_011240236	2e-65	Anapc15	anaphase promoting complex subunit 15
ANAPC16	0.905062	1.1049	0.143912	0.0995624	0.165389	1243	1035	1114	958	1068	923	chr28:28549264-28559526	+	1222	bta:540089	anaphase promoting complex subunit 16	1e-57	ANAPC16	anaphase promoting complex subunit 16	6e-58	Anapc16	Anaphase-promoting complex subunit 16	3e-57	Anapc16	anaphase promoting complex subunit 16
ANAPC2	0.986618	1.01356	0.0194366	0.800875	0.860418	1302	1197	1126	1240	1103	1104	chr11:106155299-106162161	-	2708	bta:100336564	anaphase promoting complex subunit 2	0	ANAPC2	anaphase promoting complex subunit 2	0	Anapc2	Anaphase-promoting complex subunit 2	0	Anapc2	anaphase promoting complex subunit 2
ANAPC2.1	1.19603	0.836097	-0.258258	0.0418964	0.0787119	370	337	330	460	347	390	chr11:106162488-106164567	+	1795	bta:100336564	anaphase promoting complex subunit 2	0	ANAPC2	anaphase promoting complex subunit 2	0	Anapc2	Anaphase-promoting complex subunit 2	0	Anapc2	anaphase promoting complex subunit 2
ANAPC4	1.01165	0.988481	-0.0167142	0.856987	0.901018	1387	1147	1230	1092	1338	1222	chr6:46696709-46729822	+	2716	bta:514572	anaphase promoting complex subunit 4	0	ANAPC4	anaphase promoting complex subunit 4	0	Anapc4	Anaphase-promoting complex subunit 4	0	Anapc4	anaphase promoting complex subunit 4
ANAPC5	1.0277	0.973047	-0.0394186	0.631765	0.726694	1029	930	978	994	904	1010	chr17:56254194-56289278	+	2604	bta:540537	anaphase promoting complex subunit 5	0	ANAPC5	anaphase promoting complex subunit 5	0	Anapc5	Putative uncharacterized protein	0	Anapc5	anaphase-promoting complex subunit 5
ANAPC7	1.07998	0.925942	-0.111007	0.174489	0.264566	1138	1029	1131	1116	1178	1135	chr17:56718421-56741507	-	2076	bta:535072	anaphase promoting complex subunit 7	0	ANAPC7	anaphase promoting complex subunit 7	0	Anapc7	Anaphase-promoting complex subunit 7	0	Anapc7	anaphase promoting complex subunit 7
ANG	2.14313	0.466607	-1.09972	0.025125	0.0503135	11	25	13	44	23	36	chr10:26519726-26536299	-	724	bta:777597	angiogenin, ribonuclease, RNase A family, 5	2e-44	ANG	angiogenin, ribonuclease, RNase A family, 5	5e-51	Ang	Angiogenin	2e-50	Ang	angiogenin, ribonuclease, RNase A family, 5
ANG2	2.09918	0.476377	-1.06982	0.018652	0.0385392	21	17	18	59	26	29	chr10:26524506-26536344	-	770	bta:783907	angiogenin 2	2e-37	ANG	angiogenin, ribonuclease, RNase A family, 5	1e-44	Ang	Angiogenin	7e-44	Ang	angiogenin, ribonuclease, RNase A family, 5
ANGEL1	1.43659	0.696093	-0.522649	0.000474878	0.00137801	236	239	210	359	268	324	chr10:89330235-89398023	-	4134	bta:508197	angel homolog 1 (Drosophila)	0	xp_005267535		0	xp_011242471	0	Angel1	angel homolog 1 (Drosophila)
ANGEL2	0.589777	1.69556	0.761759	4.2398e-19	5.9566e-18	1387	1185	1214	748	751	649	chr16:72726805-72744868	+	3902	bta:540507	angel homolog 2 (Drosophila)	0	ANGEL2	angel homolog 2 (Drosophila)	0	Angel2	Protein angel homolog 2	0	Angel2	angel homolog 2 (Drosophila)
ANGPT4	2.40223	0.41628	-1.26437	6.89523e-06	2.69775e-05	39	41	41	103	79	99	chr13:60971386-61015119	+	2762	bta:617915	angiopoietin 4	0	ANGPT4	angiopoietin 4	4e-173	Angpt4	Angiopoietin 4	0	Angpt4	angiopoietin 4
ANGPTL2	0.544778	1.83561	0.876259	8.22806e-60	5.58974e-58	8782	7730	7660	4489	3857	4337	chr11:98095485-98118128	-	3006	bta:512019	angiopoietin-like 2	0	ANGPTL2	angiopoietin-like 2	0	Angptl2	Putative uncharacterized protein	0	Angptl2	angiopoietin-like 2
ANGPTL4	1.20001	0.833327	-0.263045	0.239088	0.341464	115	106	88	122	98	137	chr7:18314220-18321290	+	1910	bta:509963	angiopoietin-like 4	0	ANGPTL4	angiopoietin-like 4	0	Angptl4	Angiopoietin-like 4	0	Angptl4	angiopoietin-like 4
ANGPTL6	1.50282	0.665416	-0.58767	0.0305489	0.0596644	62	60	49	74	88	85	chr7:15951322-15955122	-	1434	bta:521472	angiopoietin-like 6	0	ANGPTL6	angiopoietin-like 6	3e-178	Angptl6	Angiopoietin-related protein 6	9e-178	Angptl6	angiopoietin-like 6
ANK1	0.317078	3.1538	1.65709	9.20546e-11	6.37235e-10	182	157	137	45	35	65	chr27:36494964-36636451	-	7170	bta:353108	ankyrin 1, erythrocytic	5e-69	ANK1	ankyrin 1, erythrocytic	1e-69	Ank1	Ankyrin-1	2e-36	Ank1	ankyrin 1, erythrocytic
ANKFY1	0.943815	1.05953	0.0834237	0.14655	0.228769	3135	2834	2982	2878	2555	2711	chr19:25471244-25540759	-	7676	bta:528403	ankyrin repeat and FYVE domain containing 1	0	ANKFY1	ankyrin repeat and FYVE domain containing 1	0	Ankfy1	Ankyrin repeat and FYVE domain containing 1	0	Ankfy1	ankyrin repeat and FYVE domain containing 1
ANKH	1.03727	0.964072	-0.0527867	0.276645	0.384669	6173	5317	5525	6100	5410	5487	chr20:58591408-58761369	+	3716	bta:511800	ankylosis, progressive homolog (mouse)	0	ANKH	ANKH inorganic pyrophosphate transport regulator	0	Ank	Progressive ankylosis	0	Ankh	ANKH inorganic pyrophosphate transport regulator
ANKHD1	0.890648	1.12278	0.167073	0.0259724	0.0518029	2388	2187	2535	2245	1850	2021	chr7:53494225-53599339	+	8043	ankyrin repeat and KH domain containing 1	0	ANKHD1	ankyrin repeat and KH domain containing 1	0	Ankhd1	Protein Ankhd1	0	Ankhd1	ankyrin repeat and KH domain containing 1
ANKIB1	0.891692	1.12146	0.165383	0.0216763	0.0441488	2139	1864	1981	1738	1820	1576	chr4:9536168-9638485	+	5713	bta:505204	ankyrin repeat and IBR domain containing 1	0	ANKIB1	ankyrin repeat and IBR domain containing 1	0	Ankib1	Ankib1 protein	0	Ankib1	ankyrin repeat and IBR domain containing 1
ANKLE1	1.02163	0.978828	-0.0308733	0.923201	0.947559	49	75	64	46	61	79	chr7:5783471-5789654	-	4139	bta:537502	ankyrin repeat and LEM domain containing 1	0	ANKLE1	ankyrin repeat and LEM domain containing 1	3e-137	Ankle1	Ankle1 protein	6e-143	Ankle1	ankyrin repeat and LEM domain containing 1
ANKLE2	0.942063	1.0615	0.0861051	0.186383	0.279254	2179	1865	2020	1823	1793	1879	chr17:45593473-45617738	+	4616	bta:540159	ankyrin repeat and LEM domain containing 2	0	ANKLE2	ankyrin repeat and LEM domain containing 2	0	Ankle2	Ankyrin repeat and LEM domain-containing protein 2	0	Ankle2	ankyrin repeat and LEM domain containing 2
ANKMY2	0.88355	1.1318	0.178616	0.0779951	0.134355	666	555	618	537	534	492	chr4:25165343-25204891	-	2546	bta:509032	ankyrin repeat and MYND domain containing 2	0	ANKMY2	ankyrin repeat and MYND domain containing 2	0	Ankmy2	Ankyrin repeat and MYND domain-containing protein 2	0	Ankmy2	ankyrin repeat and MYND domain containing 2
ANKRA2	0.961598	1.03994	0.0564947	0.435334	0.54891	1424	1317	1308	1327	1230	1196	chr20:8031687-8041979	+	1832	bta:528003	ankyrin repeat, family A (RFXANK-like), 2	0	ANKRA2	ankyrin repeat, family A (RFXANK-like), 2	6e-179	Ankra2	Ankyrin repeat family A protein 2	0	LOC100910438	ankyrin repeat family A protein 2-like
ANKRD1	14.111	0.0708666	-3.81875	2.21163e-99	2.96641e-97	226	287	250	3409	3856	3159	chr26:12652948-12662319	-	1751	bta:510376	ankyrin repeat domain 1 (cardiac muscle)	5e-171	ANKRD1	ankyrin repeat domain 1 (cardiac muscle)	3e-160	Ankrd1	Ankyrin repeat domain-containing protein 1	4e-162	Ankrd1	ankyrin repeat domain 1
ANKRD10	0.683552	1.46295	0.548876	4.72073e-16	5.30614e-15	3629	3190	3400	2347	2367	2012	chr12:89731638-89759301	-	1692	bta:510084	ankyrin repeat domain 10	6e-71	ANKRD10	ankyrin repeat domain 10	3e-62	Ankrd10	Ankyrin repeat domain-containing protein 10	3e-64	Ankrd10	ankyrin repeat domain 10
ANKRD11	1.24364	0.804092	-0.314568	5.86268e-10	3.76753e-09	7620	6316	7141	9033	7989	8214	chr18:14410940-14528342	-	9173	bta:532856	ankyrin repeat domain 11	0	ANKRD11	ankyrin repeat domain 11	0	Ankrd11	Ankrd11 protein	0	Ankrd11	ankyrin repeat domain 11
ANKRD12	0.896493	1.11546	0.157636	0.0832402	0.141973	1381	1086	1214	977	1145	1042	chr24:42011607-42110862	+	11609	bta:534739	ankyrin repeat domain 12	0	ANKRD12	ankyrin repeat domain 12	0	Ankrd12	Protein Ankrd12	0	Ankrd12	ankyrin repeat domain 12
ANKRD13A	1.11618	0.895913	-0.158569	0.00751501	0.0170992	3503	3012	3303	3869	3399	3293	chr17:65701331-65735522	-	3633	bta:511883	ankyrin repeat domain 13A	0	ANKRD13A	ankyrin repeat domain 13A	0	Ankrd13a	Ankrd13a protein	0	Ankrd13a	ankyrin repeat domain 13a
ANKRD13B	1.45326	0.68811	-0.539289	1.06761e-11	8.13695e-11	1046	831	875	1327	1208	1308	chr19:21532624-21548814	+	1890	bta:616514	ankyrin repeat domain 13B	0	ANKRD13B	ankyrin repeat domain 13B	0	Ankrd13b	Ankyrin repeat domain-containing protein 13B	0	Ankrd13b	ankyrin repeat domain 13B
ANKRD13C	0.997986	1.00202	0.00290825	0.980999	0.986531	566	404	544	546	457	450	chr3:75431402-75433737	+	2336	bta:528021	ankyrin repeat domain 13C	9e-72	xp_005271290		3e-44	Ankrd13c	Ankyrin repeat domain-containing protein 13C	1e-42	Ankrd13c	ankyrin repeat domain 13C
ANKRD13D	1.05938	0.94395	-0.0832174	0.295423	0.404906	1041	894	923	1039	935	941	chr29:46164185-46175502	+	2326	bta:505682	ankyrin repeat domain 13 family, member D	1e-151	ANKRD13D	ankyrin repeat domain 13 family, member D	5e-150	Ankrd13d	Ankyrin repeat domain-containing protein 13D	1e-150	Ankrd13d	ankyrin repeat domain 13 family, member D
ANKRD16	1.11195	0.899324	-0.153087	0.15528	0.239962	522	502	496	559	494	577	chr13:43411107-43425279	+	1524	bta:507779	ankyrin repeat domain 16	6e-176	ANKRD16	ankyrin repeat domain 16	6e-169	Ankrd16	Ankyrin repeat domain-containing protein 16	2e-165	Ankrd16	ankyrin repeat domain 16
ANKRD17	0.9388	1.06519	0.0911108	0.146971	0.229288	4133	3706	4288	3677	3595	3698	chr6:90315387-90482508	-	10596	bta:508405	ankyrin repeat domain 17	0	ANKRD17	ankyrin repeat domain 17	0	Ankrd17	Ankyrin repeat domain-containing protein 17	0	Ankrd17	ankyrin repeat domain 17
ANKRD2	1.54737	0.646256	-0.629823	0.052024	0.0950533	39	46	42	85	56	50	chr26:18738057-18747110	+	1361	ankyrin repeat domain 2 (stretch responsive muscle)	3e-173	ANKRD2	ankyrin repeat domain 2 (stretch responsive muscle)	1e-152	Ankrd2	Ankyrin repeat domain-containing protein 2	1e-149	Ankrd2	ankyrin repeat domain 2 (stretch responsive muscle)
ANKRD22	0.648369	1.54233	0.625113	6.96978e-17	8.45261e-16	1545	1370	1475	933	906	902	chr26:10603591-10631311	-	1531	bta:504991	ankyrin repeat domain 22	9e-102	ANKRD22	ankyrin repeat domain 22	1e-96	Ankrd22	Ankrd22 protein	2e-99	Ankrd22	ankyrin repeat domain 22
ANKRD23	1.23633	0.808849	-0.306058	0.246358	0.349779	66	72	81	72	97	92	chr11:2776874-2784691	-	3052	bta:100296784	ankyrin repeat domain 23	1e-130	ANKRD23	ankyrin repeat domain 23	2e-131	Ankrd23	Ankyrin repeat domain-containing protein 23	4e-132	Ankrd23	ankyrin repeat domain 23
ANKRD26	0.79405	1.25937	0.332698	0.0148824	0.0315651	443	383	441	301	373	293	chr13:17957148-18024922	-	6076	bta:533620	ankyrin repeat domain 26	0	ANKRD26	ankyrin repeat domain 26	0	Ankrd26	Ankyrin repeat domain-containing protein 26	0	Ankrd26	ankyrin repeat domain 26
ANKRD27	0.712854	1.40281	0.488321	2.63194e-14	2.54957e-13	2934	2481	2727	1853	1914	1814	chr18:43398426-43458486	-	4543	bta:784749	ankyrin repeat domain 27 (VPS9 domain)	0	ANKRD27	ankyrin repeat domain 27 (VPS9 domain)	0	Ankrd27	Ankyrin repeat domain-containing protein 27	0	Ankrd27	ankyrin repeat domain 27 (VPS9 domain)
ANKRD28	0.52861	1.89175	0.919723	7.89606e-53	4.53893e-51	3722	3143	3420	1767	1768	1694	chr1:155049657-155184502	-	6140	bta:529062	ankyrin repeat domain 28	0	xp_005265052		0	Ankrd28	Serine/threonine-protein phosphatase 6 regulatory ankyrin repeat subunit A	0	Ankrd28	ankyrin repeat domain 28
ANKRD29	0.430248	2.32424	1.21676	3.41543e-09	2.03718e-08	325	222	229	146	90	85	chr24:33476753-33510744	+	1864	bta:526872	ankyrin repeat domain 29	2e-159	ANKRD29	ankyrin repeat domain 29	1e-154	Ankrd29	Protein Ankrd29	4e-156	Ankrd29	ankyrin repeat domain 29
ANKRD33B	20.0584	0.0498545	-4.32613	5.4596e-12	4.29676e-11	2	0	7	59	47	68	chr20:62938314-63033356	-	1467	bta:518403	ankyrin repeat domain 33B	0	ANKRD33B	ankyrin repeat domain 33B	0	Ankrd33b	Ankyrin repeat domain-containing protein 33B	0	Ankrd33b	ankyrin repeat domain 33B
ANKRD34A	0.567055	1.7635	0.81844	0.533566	0.641431	5	4	4	0	1	6	chr3:21715246-21718441	+	2709	bta:538433	ankyrin repeat domain 34A
ANKRD34C	0.617082	1.62053	0.696466	4.84591e-08	2.50897e-07	454	408	398	269	249	231	chr21:26051129-26057199	+	6071	bta:100297143	ankyrin repeat domain 34C	0	ANKRD34C	ankyrin repeat domain 34C	0	Ankrd34c	Ankyrin repeat domain 34C	0	Ankrd34c	ankyrin repeat domain 34C
ANKRD35	0.349929	2.85772	1.51486	0.00952627	0.0211242	29	34	14	9	8	9	chr3:21785424-21802024	+	3252	bta:514513	ankyrin repeat domain 35	0	ANKRD35	ankyrin repeat domain 35	0	Ankrd35	Ankyrin repeat domain 35	0	Ankrd35	ankyrin repeat domain 35
ANKRD37	0.433377	2.30746	1.2063	0.0125811	0.027057	67	35	20	16	15	19	chr27:14796234-14798849	+	824	bta:509139	ankyrin repeat domain 37	2e-78	ANKRD37	ankyrin repeat domain 37	2e-63	Ankrd37	Ankyrin repeat domain-containing protein 37	8e-67	Ankrd37	ankyrin repeat domain 37
ANKRD39	1.11369	0.897915	-0.155349	0.104368	0.172205	700	590	573	710	634	652	chr11:2784966-2792205	-	1570	bta:510840	ankyrin repeat domain 39	3e-95	ANKRD39	ankyrin repeat domain 39	4e-93	Ankrd39	Ankyrin repeat domain 39, isoform CRA_a	2e-90	Ankrd39	ankyrin repeat domain 39
ANKRD40	0.997927	1.00208	0.00299399	0.966733	0.978328	1898	1469	1596	1633	1601	1521	chr19:36822579-36842092	+	3645	bta:522429	ankyrin repeat domain 40	0	ANKRD40	ankyrin repeat domain 40	0	Ankrd40	Ankyrin repeat domain-containing protein 40	0	Ankrd40	ankyrin repeat domain 40
ANKRD42	1.01574	0.984505	-0.0225292	0.835637	0.886537	533	453	440	484	463	446	chr29:12551628-12613839	-	5045	ankyrin repeat domain 42	0	xp_005274025		0	Ankrd42	Ankrd42 protein	0	Ankrd42	ankyrin repeat domain 42
ANKRD44	0.876778	1.14054	0.189716	0.21051	0.308569	295	221	257	231	222	198	chr2:86280885-86468073	-	8061	ankyrin repeat domain 44
ANKRD46	0.5278	1.89466	0.921937	1.70223e-20	2.60108e-19	965	755	834	468	400	428	chr14:66323285-66364522	+	2738	bta:534898	ankyrin repeat domain 46	7e-133	ANKRD46	ankyrin repeat domain 46	4e-122	xp_011243681	6e-122	Ankrd46	ankyrin repeat domain 46
ANKRD49	0.614906	1.62627	0.701562	9.02504e-05	0.000296235	296	358	325	152	211	218	chr15:1751775-1754579	+	2093	bta:540949	ankyrin repeat domain 49	5e-127	ANKRD49	ankyrin repeat domain 49	3e-116	Ankrd49	Putative uncharacterized protein	7e-119	Ankrd49	ankyrin repeat domain 49
ANKRD50	1.14467	0.873617	-0.194927	0.0197913	0.040679	1580	1347	1635	1783	1747	1501	chr17:33600776-33637023	+	4979	bta:527956	ankyrin repeat domain 50	0	ANKRD50	ankyrin repeat domain 50	0	xp_011248027	0	Ankrd50	ankyrin repeat domain 50
ANKRD52	0.967174	1.03394	0.0481532	0.588548	0.689723	1501	1298	1531	1433	1153	1452	chr5:57576607-57588347	+	3579	bta:521057	ankyrin repeat domain 52	0	ANKRD52	ankyrin repeat domain 52	0	Ankrd52	Serine/threonine-protein phosphatase 6 regulatory ankyrin repeat subunit C	0	Ankrd52	ankyrin repeat domain 52
ANKRD54	0.964833	1.03645	0.0516491	0.616296	0.713307	699	574	551	579	525	587	chr5:110459940-110470555	-	2226	bta:538961	ankyrin repeat domain 54	1e-149	ANKRD54	ankyrin repeat domain 54	4e-150	Ankrd54	Lyn-interacting ankyrin repeat protein	9e-152	Ankrd54	ankyrin repeat domain 54
ANKRD55	0.219635	4.553	2.18682	2.03256e-08	1.1083e-07	101	50	91	25	13	13	chr20:23082405-23192258	+	2091	bta:533461	ankyrin repeat domain 55	0	ANKRD55	ankyrin repeat domain 55	0	Ankrd55	Ankyrin repeat domain 55	0	Ankrd55	ankyrin repeat domain 55
ANKRD6	0.593563	1.68474	0.752526	0.00491851	0.0116437	199	188	107	88	127	66	chr9:61735463-61797804	-	4041	bta:516065	ankyrin repeat domain 6	0	ANKRD6	ankyrin repeat domain 6	0	xp_011248226	0	Ankrd6	ankyrin repeat domain 6
ANKRD63	0.660207	1.51468	0.599009	0.627374	0.722809	2	12	1	7	2	1	chr10:36150162-36159060	-	8899	bta:100140532	ankyrin repeat domain 63	9e-174	ANKRD63	ankyrin repeat domain 63	7e-172	Ankrd63	Ankyrin repeat domain-containing protein 63	4e-171	Ankrd63	ankyrin repeat domain 63
ANKRD65	0.85788	1.16566	0.221152	0.615063	0.712512	34	31	31	18	21	40	chr16:52550852-52553789	+	1942	bta:788407	ankyrin repeat domain 65	4e-118	ANKRD65	ankyrin repeat domain 65	6e-122	xp_011250246	4e-120	Ankrd65	ankyrin repeat domain 65
ANKRD9	1.0165	0.983765	-0.0236138	0.869491	0.909601	370	336	347	428	277	330	chr21:69186281-69189372	-	1356	bta:532402	ankyrin repeat domain 9	5e-146	ANKRD9	ankyrin repeat domain 9	5e-140	Ankrd9	Ankyrin repeat domain-containing protein 9	2e-130	Ankrd9	ankyrin repeat domain 9
ANKS1A	1.00041	0.999594	-0.000585221	0.993726	0.995375	1606	1556	1617	1612	1420	1583	chr23:8862454-9031084	+	7175	bta:532631	ankyrin repeat and sterile alpha motif domain containing 1A	0	xp_005249020		0	Anks1	Ankyrin repeat and SAM domain-containing protein 1A	0	Anks1a	ankyrin repeat and sterile alpha motif domain containing 1A
ANKS3	1.15368	0.866795	-0.206238	0.100435	0.166592	517	501	450	663	451	524	chr25:3825161-3839817	-	2474	bta:528545	ankyrin repeat and sterile alpha motif domain containing 3	0	xp_005255173		0	Anks3	Anks3 protein	0	Anks3	ankyrin repeat and sterile alpha motif domain containing 3
ANKS6	0.691474	1.44619	0.532254	0.699438	0.782405	2	2	5	1	2	3	chr8:64537163-64591125	-	7745	bta:530846	ankyrin repeat and sterile alpha motif domain containing 6	0	ANKS6	ankyrin repeat and sterile alpha motif domain containing 6	0	Anks6	Ankyrin repeat and SAM domain-containing protein 6	0	Anks6	ankyrin repeat and sterile alpha motif domain containing 6
ANKZF1	1.13229	0.883166	-0.179243	0.0149232	0.0316388	1901	1812	1580	2054	1817	1907	chr2:108285809-108292287	+	2693	bta:507867	ankyrin repeat and zinc finger domain containing 1	0	ANKZF1	ankyrin repeat and zinc finger domain containing 1	0	Ankzf1	Ankyrin repeat and zinc finger domain-containing protein 1	0	Ankzf1	ankyrin repeat and zinc finger domain containing 1
ANLN	0.713934	1.40069	0.486138	2.67458e-11	1.96315e-10	5982	5135	6038	3674	4226	3872	chr4:61426591-61469541	-	3817	bta:518274	anillin, actin binding protein
ANO1	29.7406	0.0336241	-4.89436	2.08433e-17	2.62094e-16	5	3	1	73	90	93	chr29:48249223-48343945	+	3178	bta:532126	anoctamin 1, calcium activated chloride channel	0	ANO1	anoctamin 1, calcium activated chloride channel	0	xp_011240276	0	Ano1	anoctamin 1, calcium activated chloride channel
ANO10	0.999829	1.00017	0.000246785	0.997401	0.997846	1954	1831	1670	1799	1594	1862	chr22:16013088-16217871	-	2118	bta:534290	anoctamin 10	0	xp_005265320		0	Ano10	Anoctamin-10	0	Ano10	anoctamin 10
ANO2	6.38245	0.15668	-2.67411	2.93533e-08	1.56632e-07	8	6	10	60	38	50	chr5:105015517-105376915	+	4653	bta:512529	anoctamin 2
ANO6	1.0882	0.918952	-0.121938	0.0119859	0.0259226	8787	7129	7811	8401	8146	8263	chr5:35128137-35363093	-	5893	bta:521784	anoctamin 6	0	ANO6	anoctamin 6	0	Ano6	Anoctamin-6	0	Ano6	anoctamin 6
ANO8	1.11605	0.896018	-0.158401	0.0608085	0.108575	1047	901	887	1134	932	982	chr7:5746763-5757644	+	4224	bta:528201	anoctamin 8	0	ANO8	anoctamin 8	0	Ano8	Anoctamin-8	0	Ano8	anoctamin 8
ANO9	0.705963	1.4165	0.502335	1.18586e-09	7.41718e-09	1704	1693	1540	1072	1140	1146	chr29:51537189-51549387	+	1737	bta:512371	anoctamin 9	4e-121	ANO9	anoctamin 9	7e-105	Ano9	Anoctamin-9	8e-106	Ano9	anoctamin 9
ANP32A	1.42685	0.700843	-0.512836	1.0542e-23	1.94401e-22	4639	4141	4145	6044	6001	5706	chr10:15630069-15668953	-	2061	bta:538427	acidic (leucine-rich) nuclear phosphoprotein 32 family, member A	4e-82	ANP32A	acidic (leucine-rich) nuclear phosphoprotein 32 family, member A	9e-75	Anp32a	Acidic leucine-rich nuclear phosphoprotein 32 family member A	1e-78	Anp32a	acidic (leucine-rich) nuclear phosphoprotein 32 family, member A
ANP32B	0.956754	1.0452	0.0637794	0.358844	0.472389	3148	2457	2504	2448	2575	2416	chr8:63914499-63928000	-	493	bta:509685	acidic (leucine-rich) nuclear phosphoprotein 32 family, member B	2e-79	xp_005251715		6e-76	Anp32b	Putative uncharacterized protein	1e-76	Anp32b	acidic (leucine-rich) nuclear phosphoprotein 32 family, member B
ANP32E	0.63698	1.56991	0.65068	9.97114e-15	1.00693e-13	2485	1835	2041	1260	1400	1221	chr3:20635800-20647872	+	1411	bta:507203	acidic (leucine-rich) nuclear phosphoprotein 32 family, member E	3e-81	xp_005277484		1e-87	Anp32e	Acidic leucine-rich nuclear phosphoprotein 32 family member E	8e-87	Anp32e	acidic (leucine-rich) nuclear phosphoprotein 32 family, member E
ANTXR1	1.00343	0.996586	-0.00493309	0.974416	0.982682	306	272	383	344	269	319	chr11:67545999-67801513	+	2029	bta:616010	anthrax toxin receptor 1	0	ANTXR1	anthrax toxin receptor 1	0	Antxr1	Anthrax toxin receptor 1	0	Antxr1	anthrax toxin receptor 1
ANTXR2	0.716453	1.39576	0.481056	6.5185e-24	1.21346e-22	15743	13023	14725	10310	9919	9741	chr6:96748851-96925676	-	3517	bta:510080	anthrax toxin receptor 2	0	ANTXR2	anthrax toxin receptor 2	0	Antxr2	Putative uncharacterized protein	0	Antxr2	anthrax toxin receptor 2
ANXA1	1.03178	0.969196	-0.0451391	0.442463	0.556287	37749	32254	34388	34668	37300	31575	chr8:49797727-49815742	+	1401	bta:327662	annexin A1	0	xp_005252007		1e-172	Anxa1	Annexin A1	1e-172	Anxa1	annexin A1
ANXA11	0.859936	1.16288	0.217699	1.94006e-05	7.12682e-05	4735	4075	4214	3828	3447	3508	chr28:35448841-35491007	+	2312	bta:282142	annexin A11	0	ANXA11	annexin A11	0	Anxa11	Annexin A11	0	Anxa11	annexin A11
ANXA2	0.740198	1.35099	0.434017	1.15728e-21	1.91777e-20	121714	108634	102256	81586	76008	79359	chr10:50024228-50068702	+	1381	bta:282689	annexin A2	0	ANXA2	annexin A2	0	Anxa2	Annexin A2	0	Anxa2	annexin A2
ANXA3	0.86411	1.15726	0.210714	1.1844e-06	5.15013e-06	12696	10709	11305	9955	9533	9361	chr6:95469162-95540982	+	1392	bta:518050	annexin A3	5e-166	ANXA3	annexin A3	5e-162	Anxa3	Annexin A3	2e-155	Anxa3	annexin A3
ANXA4	0.715941	1.39676	0.482087	3.74599e-17	4.64343e-16	9054	6932	7398	5497	5388	5175	chr11:68310396-68357044	+	2022	bta:281625	annexin A4	2e-178	xp_005264335		3e-172	xp_011239459	1e-172	Anxa4	annexin A4
ANXA5	0.923691	1.08261	0.114518	0.0155817	0.0328882	17767	16197	15549	14949	14835	14246	chr6:3559538-3592457	+	2152	bta:281626	annexin A5	8e-180	ANXA5	annexin A5	2e-173	Anxa5	Annexin A5	3e-171	Anxa5	annexin A5
ANXA7	0.834762	1.19795	0.260563	8.2712e-06	3.19821e-05	5111	4032	4659	3749	3585	3735	chr28:29655366-29677293	-	1844	bta:533360	annexin A7	0	ANXA7	annexin A7	0	Anxa7	Annexin A7	0	Anxa7	annexin A7
ANXA8L1	1.18964	0.84059	-0.250526	8.85121e-11	6.14339e-10	47174	42159	42588	53139	48374	49684	chr28:42453858-42470118	-	1891	bta:281627	annexin A8-like 1	1e-179	ANXA8	annexin A8	3e-177	Anxa8	Annexin A8	2e-180	Anxa8	annexin A8
ANXA9	0.603413	1.65724	0.728783	0.527334	0.635937	7	4	3	2	4	2	chr3:20003583-20013105	-	1483	bta:528055	annexin A9	6e-167	ANXA9	annexin A9	6e-152	xp_011238537	7e-152	Anxa9	annexin A9
AOAH	21.2363	0.0470892	-4.40846	0.000516412	0.00148807	0	1	1	10	19	12	chr4:61163657-61348838	+	3356	bta:768208	acyloxyacyl hydrolase (neutrophil)	0	AOAH	acyloxyacyl hydrolase (neutrophil)	0	Aoah	Acyloxyacyl hydrolase	0	Aoah	acyloxyacyl hydrolase (neutrophil)
AOC2	1.20471	0.830074	-0.268689	0.25119	0.355203	93	87	84	120	103	84	chr19:43688902-43694020	+	2663	bta:100336082	amine oxidase, copper containing 2 (retina-specific)	0	AOC2	amine oxidase, copper containing 2 (retina-specific)	0	Aoc2	Retina-specific copper amine oxidase	0	Aoc3	amine oxidase, copper containing 3
AOC3	0.548661	1.82262	0.866013	3.23678e-13	2.84087e-12	588	591	568	293	315	316	chr19:43694539-43701412	+	3949	bta:281002	amine oxidase, copper containing 3 (vascular adhesion protein 1)	0	AOC3	amine oxidase, copper containing 3	0	Aoc3	Membrane primary amine oxidase	0	Aoc3	amine oxidase, copper containing 3
AOX2	0.107419	9.30932	3.21868	0.0296027	0.0580767	4	8	7	1	1	0	chr2:90098728-90173552	+	4029
AP1AR	0.507292	1.97125	0.979111	1.13932e-14	1.14391e-13	694	575	583	270	346	285	chr6:14568547-14597422	-	2652	bta:533664	adaptor-related protein complex 1 associated regulatory protein	3e-160	AP1AR	adaptor-related protein complex 1 associated regulatory protein	4e-145	Ap1ar	AP1AR	3e-146	Ap1ar	adaptor-related protein complex 1 associated regulatory protein
AP1B1	0.913122	1.09514	0.131121	0.0162761	0.0341747	4305	3770	4045	3654	3355	3648	chr17:70920008-70968374	-	3949	bta:506192	adaptor-related protein complex 1, beta 1 subunit	0	AP1B1	adaptor-related protein complex 1, beta 1 subunit	0	Ap1b1	AP-1 complex subunit beta-1	0	Ap1b1	adaptor-related protein complex 1, beta 1 subunit
AP1G1	0.855924	1.16833	0.224445	0.000783781	0.00217466	4836	4031	4890	3788	3582	3961	chr18:39516120-39597976	+	4018	bta:507677	adaptor-related protein complex 1, gamma 1 subunit	0	xp_005255880		0	Ap1g1	AP-1 complex subunit gamma-1	0	Ap1g1	adaptor-related protein complex 1, gamma 1 subunit
AP1G2	1.46569	0.682272	-0.55158	7.25685e-12	5.62935e-11	1143	970	1024	1452	1376	1593	chr10:21259503-21267866	+	3143	bta:100126076	adaptor-related protein complex 1, gamma 2 subunit	0	AP1G2	adaptor-related protein complex 1, gamma 2 subunit	0	Ap1g2	AP-1 complex subunit gamma-like 2	0	LOC100362547	adaptor protein complex AP-1, gamma 2 subunit
AP1M1	1.06215	0.941486	-0.0869881	0.219656	0.319231	2010	1945	1751	2070	1823	1953	chr7:7840067-7869671	-	2248	bta:504310	adaptor-related protein complex 1, mu 1 subunit	0	AP1M1	adaptor-related protein complex 1, mu 1 subunit	0	Ap1m1	AP-1 complex subunit mu-1	0	Ap1m1	adaptor-related protein complex 1, mu 1 subunit
AP1M2	1.17706	0.849578	-0.235182	0.000217465	0.000671133	6862	6290	5704	7636	6362	7393	chr7:16373794-16384517	-	1690	bta:515766	adaptor-related protein complex 1, mu 2 subunit	0	AP1M2	adaptor-related protein complex 1, mu 2 subunit	0	Ap1m2	Putative uncharacterized protein	0	Ap1m2	adaptor-related protein complex 1, mu 2 subunit
AP1S1	0.965924	1.03528	0.0500187	0.32948	0.441601	8658	7327	7218	7782	6764	7023	chr25:36360173-36365239	-	1716	bta:768053	adaptor-related protein complex 1, sigma 1 subunit	4e-88	AP1S1	adaptor-related protein complex 1, sigma 1 subunit	5e-88	Ap1s1	AP-1 complex subunit sigma-1A	4e-88	Ap1s1	adaptor-related protein complex 1, sigma 1 subunit
AP1S2	0.502563	1.9898	0.992625	5.09968e-38	1.75888e-36	2498	2168	2294	1038	1169	1154	chrx:136243908-136270791	+	1842	bta:616331	adaptor-related protein complex 1, sigma 2 subunit	4e-89	AP1S2	adaptor-related protein complex 1, sigma 2 subunit	5e-89	xp_011246071	4e-89	Ap1s2	adaptor-related protein complex 1, sigma 2 subunit
AP1S3	0.701032	1.42647	0.512447	1.36625e-11	1.0298e-10	3831	2964	3025	2056	2288	2249	chr2:113057093-113123934	-	2482	bta:540693	adaptor-related protein complex 1, sigma 3 subunit	1e-84	AP1S3	adaptor-related protein complex 1, sigma 3 subunit	3e-84	Ap1s3	AP-1 complex subunit sigma-3	9e-85	Ap1s3	adaptor-related protein complex 1, sigma 3 subunit
AP2A1	1.21789	0.821089	-0.284389	4.10548e-08	2.15045e-07	10056	8894	8943	11398	9955	11365	chr18:56832017-56859901	+	3380	bta:784636	adaptor-related protein complex 2, alpha 1 subunit	0	AP2A1	adaptor-related protein complex 2, alpha 1 subunit	0	Ap2a1	AP-2 complex subunit alpha-1	0	Ap2a1	adaptor-related protein complex 2, alpha 1 subunit
AP2A2	1.13141	0.883852	-0.178123	0.000806531	0.00223226	5313	4827	4720	5743	5000	5461	chr29:50746568-50871534	-	3253	bta:515216	adaptor-related protein complex 2, alpha 2 subunit	0	AP2A2	adaptor-related protein complex 2, alpha 2 subunit	0	Ap2a2	AP-2 complex subunit alpha-2	0	Ap2a2	adaptor-related protein complex 2, alpha 2 subunit
AP2B1	0.919123	1.08799	0.121669	0.0683287	0.12005	3344	2750	3180	2844	2486	2873	chr19:15100006-15182260	-	2023	bta:282183	adaptor-related protein complex 2, beta 1 subunit	0	AP2B1	adaptor-related protein complex 2, beta 1 subunit	0	Ap2b1	AP-2 complex subunit beta	0	Ap2b1	adaptor-related protein complex 2, beta 1 subunit
AP2M1	1.10211	0.907351	-0.140268	0.00342267	0.00836897	13928	12120	11745	13924	12569	13588	chr1:83876100-83884984	-	1879	bta:517446	adaptor-related protein complex 2, mu 1 subunit	0	AP2M1	adaptor-related protein complex 2, mu 1 subunit	0	Ap2m1	AP-2 complex subunit mu	0	Ap2m1	adaptor-related protein complex 2, mu 1 subunit
AP2S1	1.26842	0.78838	-0.343037	1.52622e-09	9.44814e-09	4297	4042	3739	5234	4655	4882	chr18:54605175-54614810	-	765	bta:536553	adaptor-related protein complex 2, sigma 1 subunit	6e-79	AP2S1	adaptor-related protein complex 2, sigma 1 subunit	7e-79	Ap2s1	AP-2 complex subunit sigma	5e-79	Ap2s1	adaptor-related protein complex 2, sigma 1 subunit
AP3B1	1.17087	0.854069	-0.227576	4.43975e-05	0.000153631	4776	4193	4464	4978	5203	4949	chr10:9061986-9325209	-	3870	bta:767602	adaptor-related protein complex 3, beta 1 subunit	0	AP3B1	adaptor-related protein complex 3, beta 1 subunit	0	Ap3b1	Putative uncharacterized protein	0	Ap3b1	adaptor-related protein complex 3, beta 1 subunit
AP3D1	1.16175	0.860772	-0.216297	3.57268e-05	0.000125512	6918	6187	6197	7585	6600	7420	chr7:22791998-22826351	+	4666	bta:281023	adaptor-related protein complex 3, delta 1 subunit	0	AP3D1	adaptor-related protein complex 3, delta 1 subunit	0	Ap3d1	AP-3 complex subunit delta-1	0	Ap3d1	adaptor-related protein complex 3, delta 1 subunit
AP3M1	0.502413	1.99039	0.993053	1.55998e-67	1.21795e-65	5076	4391	4759	2285	2336	2255	chr28:30275554-30296396	-	3273	bta:514761	adaptor-related protein complex 3, mu 1 subunit	0	AP3M1	adaptor-related protein complex 3, mu 1 subunit	0	Ap3m1	AP-3 complex subunit mu-1	0	Ap3m1	adaptor-related protein complex 3, mu 1 subunit
AP3M2	0.698995	1.43063	0.516646	0.0233561	0.0471781	155	145	176	102	79	140	chr27:36958137-36975766	+	2165	bta:509427	adaptor-related protein complex 3, mu 2 subunit	0	AP3M2	adaptor-related protein complex 3, mu 2 subunit	0	Ap3m2	Putative uncharacterized protein	0	Ap3m2	adaptor-related protein complex 3, mu 2 subunit
AP3S2	0.980734	1.01964	0.0280669	0.714353	0.794319	1728	1602	1531	1682	1354	1563	chr21:21757091-21798287	-	2165	bta:508867	adaptor-related protein complex 3, sigma 2 subunit	7e-110	AP3S2	adaptor-related protein complex 3, sigma 2 subunit	8e-110	Ap3s2	Adaptor-related protein complex 3, sigma 2 subunit	6e-110	Ap3s2	adaptor-related protein complex 3, sigma 2 subunit
AP4B1	0.731011	1.36797	0.452034	0.000243577	0.000744102	441	391	396	293	292	279	chr3:29838357-29848645	+	2771	bta:512078	adaptor-related protein complex 4, beta 1 subunit	0	AP4B1	adaptor-related protein complex 4, beta 1 subunit	0	Ap4b1	AP-4 complex subunit beta-1	0	Ap4b1	adaptor-related protein complex 4, beta 1 subunit
AP4E1	0.823207	1.21476	0.280673	0.0921287	0.154827	332	362	347	212	307	306	chr10:59793351-59859064	-	3576	adaptor-related protein complex 4, epsilon 1 subunit	0	AP4E1	adaptor-related protein complex 4, epsilon 1 subunit	0	Ap4e1	AP-4 complex subunit epsilon-1	0	Ap4e1	adaptor-related protein complex 4, epsilon 1 subunit
AP4M1	1.31163	0.76241	-0.391361	4.23135e-07	1.94444e-06	1245	1191	1085	1529	1509	1412	chr25:37062005-37065864	-	1621	bta:768040	adaptor-related protein complex 4, mu 1 subunit	0	AP4M1	adaptor-related protein complex 4, mu 1 subunit	0	Ap4m1	AP-4 complex subunit mu-1	0	Ap4m1	adaptor-related protein complex 4, mu 1 subunit
AP4S1	0.764492	1.30806	0.387427	0.0224928	0.0456272	256	233	265	170	164	221	chr21:42259866-42307276	+	1004	bta:618267	adaptor-related protein complex 4, sigma 1 subunit	3e-78	AP4S1	adaptor-related protein complex 4, sigma 1 subunit	1e-75	Ap4s1	Ap4s1 protein	5e-76	Ap4s1	adaptor-related protein complex 4, sigma 1 subunit
AP5B1	0.775766	1.28905	0.366307	0.000112772	0.000364667	800	724	725	614	525	543	chr29:44855354-44858239	-	2783	bta:509087	adaptor-related protein complex 5, beta 1 subunit	0	AP5B1	adaptor-related protein complex 5, beta 1 subunit	0	Ap5b1	AP-5 complex subunit beta-1	0	Ap5b1	adaptor-related protein complex 5, beta 1 subunit
AP5M1	0.888362	1.12567	0.170781	0.198383	0.2942	434	367	387	331	385	298	chr10:70128863-70148891	+	2368	bta:539663	MU-2/AP1M2 domain containing, death-inducing	0	AP5M1	adaptor-related protein complex 5, mu 1 subunit	0	xp_011243514	0	Ap5m1	adaptor-related protein complex 5, mu 1 subunit
AP5S1	1.08142	0.924708	-0.112931	0.273444	0.381131	762	650	588	726	618	736	chr13:52057881-52062129	-	1512	bta:618505	adaptor-related protein complex 5, sigma 1 subunit	3e-77	xp_005260801		7e-74	Ap5s1	AP-5 complex subunit sigma-1	2e-72	Ap5s1	adaptor-related protein complex 5, sigma 1 subunit
AP5Z1	1.23333	0.810813	-0.302558	0.000599362	0.00170549	924	842	740	1010	981	983	chr25:39922768-39938443	-	2694
APAF1	1.27749	0.782786	-0.353311	0.0106528	0.0233713	296	230	306	364	328	331	chr5:63317047-63399531	+	4092	bta:537782	apoptotic peptidase activating factor 1	0	APAF1	apoptotic peptidase activating factor 1	0	Apaf1	Apoptotic peptidase activating factor 1, isoform CRA_a	0	Apaf1	apoptotic peptidase activating factor 1
APBA1	7.93998	0.125945	-2.98914	1.03633e-05	3.95121e-05	6	3	2	21	31	31	chr8:46005063-46089401	-	2508	bta:515571	amyloid beta (A4) precursor protein-binding, family A, member 1	0	APBA1	amyloid beta (A4) precursor protein-binding, family A, member 1	0	Apba1	Amyloid beta A4 precursor protein-binding family A member 1	0	Apba1	amyloid beta (A4) precursor protein-binding, family A, member 1
APBA2	372.554	0.00268417	-8.54131	1.53484e-12	1.26636e-11	0	0	1	147	102	138	chr21:28603745-28717256	+	3627	bta:514762	amyloid beta (A4) precursor protein-binding, family A, member 2	0	xp_005254389		0	Apba2	Amyloid beta A4 precursor protein-binding family A member 2	0	Apba2	amyloid beta (A4) precursor protein-binding, family A, member 2
APBA3	0.937866	1.06625	0.0925465	0.289816	0.3992	991	853	831	875	793	747	chr7:21519671-21527085	+	1997	bta:511925	amyloid beta (A4) precursor protein-binding, family A, member 3	0	APBA3	amyloid beta (A4) precursor protein-binding, family A, member 3	0	Apba3	Amyloid beta A4 precursor protein-binding family A member 3	0	Apba3	amyloid beta (A4) precursor protein-binding, family A, member 3
APBB1IP	0.442084	2.26201	1.17761	0.263746	0.369881	5	12	4	1	5	3	chr13:18332389-18407599	-	2528	bta:533670	amyloid beta (A4) precursor protein-binding, family B, member 1 interacting protein	0	APBB1IP	amyloid beta (A4) precursor protein-binding, family B, member 1 interacting protein	0	xp_011237441	0	Apbb1ip	amyloid beta (A4) precursor protein-binding, family B, member 1 interacting protein
APBB2	0.736273	1.35819	0.441687	1.87534e-11	1.39676e-10	6511	5709	6912	4922	4353	4316	chr6:61651025-62033150	-	3471	bta:514013	amyloid beta (A4) precursor protein-binding, family B, member 2	0	xp_005248154		0	xp_011238994	0	Apbb2	amyloid beta (A4) precursor protein-binding, family B, member 2
APBB3	0.995334	1.00469	0.00674785	0.95657	0.970861	456	393	488	483	420	381	chr7:53614815-53621050	-	2065	bta:525278	amyloid beta (A4) precursor protein-binding, family B, member 3	0	APBB3	amyloid beta (A4) precursor protein-binding, family B, member 3	0	Apbb3	Putative uncharacterized protein	0	Apbb3	amyloid beta (A4) precursor protein-binding, family B, member 3
APC	0.986189	1.014	0.020064	0.803195	0.86179	2384	1841	2064	1828	2102	2013	chr10:1115485-1211181	-	10358	bta:533233	adenomatous polyposis coli	0	xp_005272032		0	Apc	Adenomatosis polyposis coli	0	Apc	adenomatous polyposis coli
APC2	0.798328	1.25262	0.324947	0.0640405	0.113455	214	178	214	164	133	169	chr7:45662892-45689049	+	9176	bta:526572	adenomatosis polyposis coli 2	0	APC2	adenomatosis polyposis coli 2	0	Apc2	Adenomatous polyposis coli protein 2	0	Apc2	adenomatosis polyposis coli 2
APCDD1	2.9134	0.343242	-1.5427	0.0448753	0.0835186	2	9	4	17	14	12	chr24:42714705-42735425	+	3382	bta:509040	adenomatosis polyposis coli down-regulated 1	0	xp_005258140		0	Apcdd1	Protein APCDD1	0	Apcdd1	adenomatosis polyposis coli down-regulated 1
APEH	0.867133	1.15323	0.205676	0.000289046	0.000872141	4387	4137	3952	3729	3282	3424	chr22:51269843-51278327	-	2353	bta:514666	N-acylaminoacyl-peptide hydrolase	0	APEH	acylaminoacyl-peptide hydrolase	0	Apeh	Acylamino-acid-releasing enzyme	0	Apeh	acylaminoacyl-peptide hydrolase
APEX1	1.64022	0.609673	-0.713893	3.56896e-48	1.75024e-46	5170	4491	4375	7674	7238	7238	chr10:26796887-26799467	-	1401	bta:281630	APEX nuclease (multifunctional DNA repair enzyme) 1	3e-172	APEX1	APEX nuclease (multifunctional DNA repair enzyme) 1	8e-176	Apex1	DNA-(apurinic or apyrimidinic site) lyase	6e-175	Apex1	APEX nuclease (multifunctional DNA repair enzyme) 1
APEX2	1.1792	0.848032	-0.237809	0.0126315	0.0271468	759	737	635	822	806	793	chrx:98991812-98999484	+	1945	bta:511790	APEX nuclease (apurinic/apyrimidinic endonuclease) 2	0	APEX2	APEX nuclease (apurinic/apyrimidinic endonuclease) 2	0	Apex2	DNA-(apurinic or apyrimidinic site) lyase 2	0	Apex2	APEX nuclease (apurinic/apyrimidinic endonuclease) 2
APH1A	0.937545	1.06662	0.0930404	0.135393	0.213948	4514	4070	3871	4174	3398	3688	chr3:20598682-20602327	+	1892	bta:539247	anterior pharynx defective 1 homolog A (C. elegans)	5e-136	APH1A	APH1A gamma secretase subunit	2e-136	Aph1a	Putative uncharacterized protein	1e-136	Aph1a	APH1A gamma secretase subunit
APH1B	1.67901	0.59559	-0.747609	0.0432207	0.0807936	45	31	20	52	43	59	chr10:46944740-46985478	-	774	bta:530913	anterior pharynx defective 1 homolog B (C. elegans)	6e-117	APH1B	APH1B gamma secretase subunit	2e-114	Aph1b	Gamma-secretase subunit APH-1B	8e-113	LOC691658	similar to anterior pharynx defective 1b homolog
API5	0.905292	1.10462	0.143545	0.0288246	0.0567417	2926	2617	2930	2626	2488	2281	chr15:74656715-74674722	+	2123	bta:538968	apoptosis inhibitor 5	0	API5	apoptosis inhibitor 5	0	Api5	Apoptosis inhibitor 5	0	Api5	apoptosis inhibitor 5
APIP	1.34516	0.743406	-0.427779	7.63527e-06	2.96989e-05	628	581	534	783	755	720	chr15:66534173-66558282	-	1125	bta:508345	APAF1 interacting protein	3e-132	APIP	APAF1 interacting protein	4e-130	Apip	Methylthioribulose-1-phosphate dehydratase	6e-129	Apip	APAF1 interacting protein
APITD1	0.871303	1.14771	0.198753	0.0265379	0.0527965	909	745	774	685	664	684	chr16:44175937-44190588	-	747	bta:613732	apoptosis-inducing, TAF9-like domain 1	4e-58	xp_005263510		2e-45	Apitd1	Centromere protein S	1e-42	Apitd1	apoptosis-inducing, TAF9-like domain 1
APLF	0.425434	2.35054	1.23299	4.54638e-06	1.82986e-05	108	92	124	49	40	44	chr11:67051542-67144743	+	2808	bta:507989	aprataxin and PNKP like factor	0	APLF	aprataxin and PNKP like factor	7e-142	Aplf	Putative uncharacterized protein	2e-144	Aplf	aprataxin and PNKP like factor
APLP1	0.868523	1.15138	0.203365	0.497856	0.609189	95	115	54	69	89	63	chr18:46916926-46928739	+	2317	bta:513154	amyloid beta (A4) precursor-like protein 1	0	APLP1	amyloid beta (A4) precursor-like protein 1	0	Aplp1	Amyloid-like protein 1	0	Aplp1	amyloid beta (A4) precursor-like protein 1
APLP2	1.30309	0.767409	-0.381932	5.52005e-21	8.75896e-20	38765	34042	35156	47232	42588	45667	chr29:37107890-37170642	+	3729	bta:785005	amyloid beta (A4) precursor-like protein 2	0	APLP2	amyloid beta (A4) precursor-like protein 2	0	Aplp2	Amyloid-like protein 2	0	Aplp2	amyloid beta (A4) precursor-like protein 2
APMAP	0.837778	1.19363	0.25536	0.000379711	0.00112345	2005	1750	1778	1659	1342	1467	chr13:43121106-43181491	-	1474	bta:535740	adipocyte plasma membrane associated protein	0	APMAP	adipocyte plasma membrane associated protein	0	Apmap	Adipocyte plasma membrane-associated protein	0	Apmap	adipocyte plasma membrane associated protein
APOA1BP	0.788504	1.26822	0.342809	1.22004e-10	8.38272e-10	5632	4924	4848	4023	3672	3994	chr3:14445864-14448759	-	1140	bta:404132	apolipoprotein A-I binding protein	5e-146	APOA1BP	apolipoprotein A-I binding protein	3e-138	Apoa1bp	NAD(P)H-hydrate epimerase	1e-138	Apoa1bp	apolipoprotein A-I binding protein
APOBEC1	15.8938	0.0629178	-3.99039	0.00460569	0.0109627	2	0	0	13	14	3	chr5:102009456-102015389	-	1219	bta:516043	apolipoprotein B mRNA editing enzyme, catalytic polypeptide 1	7e-102	APOBEC1	apolipoprotein B mRNA editing enzyme, catalytic polypeptide 1	5e-88	xp_011239462	2e-89	Apobec1	apolipoprotein B mRNA editing enzyme, catalytic polypeptide 1
APOBEC3B	1.7814	0.561358	-0.833008	1.53632e-07	7.46424e-07	187	181	145	316	262	303	chr5:111382545-111397431	+	1442	bta:504505	apolipoprotein B mRNA editing enzyme, catalytic polypeptide-like 3B	7e-75	xp_005261915		1e-75	Apobec3	Apobec3 splice variant	8e-77	Apobec3b	apolipoprotein B mRNA editing enzyme, catalytic polypeptide-like 3B
APOBR	1.87725	0.532693	-0.908623	0.00834371	0.0187451	45	27	44	72	45	92	chr25:26447710-26454334	+	4147	bta:504800	apolipoprotein B receptor	7e-66	APOBR	apolipoprotein B receptor	4e-131	Apobr	Apolipoprotein B receptor	2e-128	Apobr	apolipoprotein B receptor
APOL3	1.1745	0.851425	-0.232049	0.840306	0.889626	13	1	2	1	13	3	chr5:75189285-75201257	+	2936	bta:505078	apolipoprotein L, 3	2e-69	APOL3	apolipoprotein L, 3	9e-64	Apol7b	Protein Apol7b	2e-77	Apol3	apolipoprotein L, 3
APOLD1	2.8692	0.348529	-1.52065	4.2934e-14	4.08837e-13	97	84	88	206	297	237	chr5:97786254-97790135	-	3882	bta:538827	apolipoprotein L domain containing 1	8e-115	xp_005253546		8e-100	Apold1	Protein Apold1	2e-99	Apold1	apolipoprotein L domain containing 1
APOM	1.19357	0.83782	-0.255288	0.0475688	0.0878956	383	356	294	432	365	391	chr23:27530173-27532280	-	763	bta:505830	apolipoprotein M	9e-100	APOM	apolipoprotein M	9e-89	Apom	Apolipoprotein M	2e-85	Apom	apolipoprotein M
APOO	0.660497	1.51401	0.598376	1.39418e-09	8.66491e-09	911	803	869	515	537	589	chrx:127612200-127641400	+	886	bta:513847	apolipoprotein O	4e-100	APOO	apolipoprotein O	2e-92	Apoo	Apolipoprotein O	4e-90	Apoo	apolipoprotein O
APOOL	0.887887	1.12627	0.171551	0.0978883	0.162936	657	600	689	558	574	533	chrx:76077818-76185559	-	1239	bta:506138	apolipoprotein O-like	6e-134	APOOL	apolipoprotein O-like	6e-117	Apool	MICOS complex subunit Mic27	3e-115	Apool	apolipoprotein O-like
APOPT1	0.887811	1.12637	0.171675	0.280223	0.388544	284	343	261	282	227	255	chr21:70128774-70155415	+	833	bta:617441	apoptogenic 1, mitochondrial	2e-92	APOPT1	apoptogenic 1, mitochondrial	1e-80	Apopt1	Apoptogenic protein 1, mitochondrial	1e-83	Apopt1	apoptogenic 1, mitochondrial
APP	0.753269	1.32755	0.408764	1.04406e-18	1.42971e-17	50048	43405	47869	35216	32174	35124	chr1:9632773-9947015	+	3093	bta:280722	amyloid beta (A4) precursor protein	0	APP	amyloid beta (A4) precursor protein	0	App	Amyloid beta A4 protein	0	App	amyloid beta (A4) precursor protein
APPBP2	0.714114	1.40034	0.485773	7.30673e-11	5.1304e-10	2262	1901	1906	1324	1453	1384	chr19:12858565-12918752	+	6507	bta:505734	amyloid beta precursor protein (cytoplasmic tail) binding protein 2	0	APPBP2	amyloid beta precursor protein (cytoplasmic tail) binding protein 2	0	Appbp2	Amyloid protein-binding protein 2	0	Appbp2	amyloid beta precursor protein (cytoplasmic tail) binding protein 2
APPL1	0.791612	1.26324	0.337134	9.50813e-05	0.000310857	1142	1015	1122	917	827	759	chr22:44568214-44599042	-	2299	bta:517850	adaptor protein, phosphotyrosine interaction, PH domain and leucine zipper containing 1	0	APPL1	adaptor protein, phosphotyrosine interaction, PH domain and leucine zipper containing 1	0	Appl1	DCC-interacting protein 13-alpha	0	Appl1	adaptor protein, phosphotyrosine interaction, PH domain and leucine zipper containing 1
APPL2	1.17778	0.849057	-0.236067	0.00290734	0.00721115	1223	1137	1243	1330	1364	1394	chr5:69234672-69286545	-	3191	bta:515605	adaptor protein, phosphotyrosine interaction, PH domain and leucine zipper containing 2	0	APPL2	adaptor protein, phosphotyrosine interaction, PH domain and leucine zipper containing 2	0	Appl2	DCC-interacting protein 13-beta	0	Appl2	adaptor protein, phosphotyrosine interaction, PH domain and leucine zipper containing 2
APRT	1.33697	0.747958	-0.41897	5.46541e-06	2.17246e-05	896	770	710	1030	933	1091	chr18:14098112-14100887	-	978	bta:519017	adenine phosphoribosyltransferase	2e-86	APRT	adenine phosphoribosyltransferase	7e-86	Aprt	Adenine phosphoribosyltransferase	2e-89	Aprt	adenine phosphoribosyl transferase
APTX	1.16459	0.858669	-0.219827	0.0612334	0.109222	406	328	372	433	394	412	chr8:76510821-76526542	-	1190	bta:359714	aprataxin	0	APTX	aprataxin	2e-166	xp_011248386	1e-156	Aptx	aprataxin
AQP1	1.3212	0.756887	-0.401849	0.112451	0.183117	67	75	89	96	112	87	chr4:66067576-66081773	-	2672	bta:282653	aquaporin 1 (Colton blood group)	1e-140	AQP1	aquaporin 1 (Colton blood group)	2e-139	Aqp1	Aquaporin-1	4e-139	Aqp1	aquaporin 1
AQP10	0.0533965	18.7278	4.22711	0.00819767	0.0184677	9	8	4	0	1	0	chr3:16447625-16452079	-	1799	aquaporin 10
AQP11	0.879617	1.13686	0.185053	0.898513	0.929858	1	4	4	7	0	1	chr29:18566200-18577785	-	862	bta:510038	aquaporin 11	3e-133	AQP11	aquaporin 11	2e-125	Aqp11	Aquaporin-11	5e-126	Aqp11	aquaporin 11
AQP3	0.0833185	12.0021	3.58522	0.0484209	0.0893228	1	7	5	0	0	1	chr8:76970929-76976884	-	1755	bta:780866	aquaporin 3 (Gill blood group)	8e-163	AQP3	aquaporin 3 (Gill blood group)	2e-164	Aqp3	Aquaporin-3	2e-161	Aqp3	aquaporin 3
AQR	1.38533	0.721849	-0.470232	2.12917e-11	1.58056e-10	1614	1349	1447	1901	1980	1989	chr10:30550881-30635504	-	4599	bta:537445	aquarius homolog (mouse)	0	AQR	aquarius intron-binding spliceosomal factor	0	Aqr	Intron-binding protein aquarius	0	Aqr	aquarius intron-binding spliceosomal factor
ARAF	0.949331	1.05337	0.0750173	0.176923	0.267532	3392	3062	3071	3006	2762	2942	chrx:92210677-92221111	+	2342	bta:540421	v-raf murine sarcoma 3611 viral oncogene homolog	0	ARAF	A-Raf proto-oncogene, serine/threonine kinase	0	Araf	Serine/threonine-protein kinase A-Raf	0	Araf	A-Raf proto-oncogene, serine/threonine kinase
ARAP1	0.921734	1.08491	0.117578	0.104504	0.172393	1641	1460	1488	1478	1347	1251	chr15:53279920-53341644	-	5205	bta:511889	ArfGAP with RhoGAP domain, ankyrin repeat and PH domain 1	0	xp_005273807		0	xp_011240199	0	Arap1	ArfGAP with RhoGAP domain, ankyrin repeat and PH domain 1
ARAP2	0.453877	2.20324	1.13963	1.49061e-41	5.81895e-40	1623	1357	1365	607	641	646	chr6:57353253-57553538	-	7629	bta:512010	ArfGAP with RhoGAP domain, ankyrin repeat and PH domain 2
ARC	0.451827	2.21324	1.14616	0.292519	0.401688	6	1	20	9	2	1	chr14:2948196-2950521	+	2069	bta:519403	activity-regulated cytoskeleton-associated protein	0	ARC	activity-regulated cytoskeleton-associated protein	0	Arc	Activity-regulated cytoskeleton-associated protein	0	Arc	activity-regulated cytoskeleton-associated protein
ARCN1	0.814231	1.22815	0.29649	2.71583e-07	1.28063e-06	6886	6053	7044	5455	5175	5051	chr15:29929448-29958146	+	2252	bta:533078	archain 1	0	ARCN1	archain 1	0	Arcn1	Putative uncharacterized protein	0	Arcn1	archain 1
AREG	0.447613	2.23407	1.15967	4.01501e-89	4.8843e-87	3952	3364	3621	1648	1534	1530	chr6:91510479-91522624	+	1391	bta:538751	amphiregulin-like	7e-96	xp_001125684		9e-71	Areg	Amphiregulin	1e-62	Areg	amphiregulin
AREL1	0.896812	1.11506	0.157123	0.0694213	0.12171	1943	1686	1787	1733	1285	1666	chr10:86616067-86658708	-	3527	bta:539472	apoptosis resistant E3 ubiquitin protein ligase 1	0	xp_005268300		0	Arel1	Apoptosis-resistant E3 ubiquitin protein ligase 1	0	Arel1	apoptosis resistant E3 ubiquitin protein ligase 1
ARF1	1.01921	0.98115	-0.0274538	0.593679	0.694077	13776	12377	11893	13373	11396	12599	chr7:2935542-2953600	-	1797	bta:338058	ADP-ribosylation factor 1	4e-104	ARF1	ADP-ribosylation factor 1	4e-104	xp_011246983	3e-104	Arf1	ADP-ribosylation factor 1
ARF2	0.693326	1.44232	0.528394	2.06067e-08	1.12168e-07	993	903	919	695	633	554	chr19:46438324-46451996	+	546	bta:282601	ADP-ribosylation factor 4	7e-100	ARF1	ADP-ribosylation factor 1	8e-104	Arf2	ADP-ribosylation factor 2	6e-104	Arf2	ADP-ribosylation factor 2
ARF3	1.17808	0.848838	-0.23644	8.87808e-05	0.000291655	3305	3084	2906	3652	3280	3621	chr5:31084219-31099498	+	1007	bta:510994	ADP-ribosylation factor 3	1e-103	ARF3	ADP-ribosylation factor 3	2e-103	xp_011243747	1e-103	Arf3	ADP-ribosylation factor 3
ARF4	0.804477	1.24304	0.313877	5.48958e-09	3.2061e-08	5389	4583	4803	4079	3514	3851	chr22:44321730-44340511	+	876	bta:282601	ADP-ribosylation factor 4	7e-100	ARF1	ADP-ribosylation factor 1	8e-104	Arf2	ADP-ribosylation factor 2	6e-104	Arf2	ADP-ribosylation factor 2
ARF5	1.19489	0.836899	-0.256875	0.00144327	0.00381944	984	862	861	1057	1054	1001	chr4:92939736-92942717	+	1059	bta:511918	ADP-ribosylation factor 5	4e-104	ARF5	ADP-ribosylation factor 5	5e-104	Arf5	ADP-ribosylation factor 5	4e-104	Arf5	ADP-ribosylation factor 5
ARF6	1.06322	0.940535	-0.0884464	0.0750066	0.129863	9591	8044	7963	9385	8306	8492	chr10:43055152-43057137	+	1591	bta:614161	ADP-ribosylation factor 6
ARFGAP1	1.26905	0.787992	-0.343747	8.344e-05	0.000275205	1020	895	783	1162	1052	1080	chr13:54978712-54989043	-	1619	bta:506471	ADP-ribosylation factor GTPase activating protein 1	0	ARFGAP1	ADP-ribosylation factor GTPase activating protein 1	0	xp_011238237	0	Arfgap1	ADP-ribosylation factor GTPase activating protein 1
ARFGAP2	1.04513	0.956815	-0.0636877	0.298197	0.408128	3130	2749	2626	3071	2645	2844	chr15:78634422-78644020	-	2014	bta:505438	ADP-ribosylation factor GTPase activating protein 2	0	ARFGAP2	ADP-ribosylation factor GTPase activating protein 2	0	Arfgap2	Zinc finger protein 289	0	Arfgap2	ADP-ribosylation factor GTPase activating protein 2
ARFGAP3	0.683608	1.46283	0.548758	8.91951e-21	1.39277e-19	3570	3084	3273	2208	2222	2099	chr5:114622284-114674170	-	2675	bta:506471	ADP-ribosylation factor GTPase activating protein 1	0	ARFGAP1	ADP-ribosylation factor GTPase activating protein 1	0	xp_011238237	0	Arfgap1	ADP-ribosylation factor GTPase activating protein 1
ARFGEF1	0.589723	1.69571	0.76189	1.54658e-34	4.71272e-33	4439	3913	4390	2383	2465	2385	chr14:33564295-33699265	-	6989	bta:281022	ADP-ribosylation factor guanine nucleotide-exchange factor 1 (brefeldin A-inhibited)	0	ARFGEF1	ADP-ribosylation factor guanine nucleotide-exchange factor 1 (brefeldin A-inhibited)	0	Arfgef1	Brefeldin A-inhibited guanine nucleotide-exchange protein 1	0	Arfgef1	ADP-ribosylation factor guanine nucleotide-exchange factor 1(brefeldin A-inhibited)
ARFGEF2	0.869973	1.14946	0.200958	0.00337697	0.00826881	2795	2258	2711	2279	2023	2198	chr13:78138597-78222074	+	8868	bta:539295	ADP-ribosylation factor guanine nucleotide-exchange factor 2 (brefeldin A-inhibited)	0	ARFGEF2	ADP-ribosylation factor guanine nucleotide-exchange factor 2 (brefeldin A-inhibited)	0	Arfgef2	Brefeldin A-inhibited guanine nucleotide-exchange protein 2	0	Arfgef2	ADP-ribosylation factor guanine nucleotide-exchange factor 2 (brefeldin A-inhibited)
ARFGEF3	0.310229	3.22342	1.68859	1.02203e-05	3.89952e-05	107	110	96	20	58	15	chr9:77335766-77509701	+	14792
ARFIP1	0.638556	1.56603	0.647116	8.23568e-18	1.06636e-16	2416	1797	2006	1321	1274	1215	chr17:4750650-4888171	-	3027	bta:507386	ADP-ribosylation factor interacting protein 1	0	xp_005262986		0	Arfip1	Protein Arfip1	0	Arfip1	ADP-ribosylation factor interacting protein 1
ARFIP2	1.25356	0.79773	-0.326027	3.9466e-06	1.60243e-05	1871	1626	1586	2242	1840	2056	chr15:47404218-47409335	+	1761	bta:514938	ADP-ribosylation factor interacting protein 2	0	ARFIP2	ADP-ribosylation factor interacting protein 2	0	Arfip2	Arfaptin-2	0	Arfip2	ADP-ribosylation factor interacting protein 2
ARFRP1	1.32928	0.752287	-0.410645	4.83045e-09	2.83698e-08	2517	2317	2035	3222	2762	2817	chr13:54738803-54744976	+	1604	bta:525394	ADP-ribosylation factor related protein 1	3e-114	ARFRP1	ADP-ribosylation factor related protein 1	2e-114	xp_011238267	2e-114	Arfrp1	ADP-ribosylation factor related protein 1
ARG2	1.88935	0.529284	-0.917887	1.61781e-35	5.08783e-34	1169	953	943	1957	1739	1871	chr10:80356173-80391293	+	1423	bta:518752	arginase, type II	0	ARG2	arginase 2	2e-178	Arg2	Arginase-2, mitochondrial	5e-178	Arg2	arginase 2
ARGLU1	0.801442	1.24775	0.319329	1.18199e-05	4.46424e-05	1839	1544	1721	1426	1300	1213	chr12:86736452-86748074	-	891	bta:540543	arginine and glutamate rich 1	6e-141	ARGLU1	arginine and glutamate rich 1	3e-89	Arglu1	Putative uncharacterized protein	2e-89	Arglu1	arginine and glutamate rich 1
ARHGAP1	0.824444	1.21294	0.278507	1.4984e-05	5.5827e-05	4911	4271	4646	3756	3283	3940	chr15:77870959-77887622	-	2952	bta:512817	Rho GTPase activating protein 1	0	ARHGAP1	Rho GTPase activating protein 1	0	Arhgap1	Rho GTPase-activating protein 1	0	Arhgap1	Rho GTPase activating protein 1
ARHGAP10	1.13325	0.88242	-0.180463	0.0129761	0.0278189	1286	1128	1167	1314	1306	1285	chr17:10210640-10589148	-	3179	bta:510704	Rho GTPase activating protein 10	0	ARHGAP10	Rho GTPase activating protein 10	0	Arhgap10	Rho GTPase-activating protein 10	0	Arhgap10	Rho GTPase activating protein 10
ARHGAP11A	0.81223	1.23118	0.30004	0.000206175	0.000638419	2940	2439	2562	1884	2281	2021	chr10:30249290-30272530	-	5449	bta:617811	Rho GTPase activating protein 11A	0	xp_005254864		0	Arhgap11a	Rho GTPase-activating protein 11A	0	Arhgap11a	Rho GTPase activating protein 11A
ARHGAP12	0.784701	1.27437	0.349785	3.98933e-05	0.000138998	1576	1398	1603	1151	1245	1062	chr13:33814033-33931299	+	3977	bta:540393	Rho GTPase activating protein 12	0	ARHGAP12	Rho GTPase activating protein 12	0	Arhgap12	Rho GTPase-activating protein 12	0	Arhgap12	Rho GTPase activating protein 12
ARHGAP17	0.978649	1.02182	0.0311363	0.713467	0.793736	1492	1152	1454	1263	1279	1310	chr25:22973663-23032216	-	3513	bta:504245	Rho GTPase activating protein 17
ARHGAP18	0.517321	1.93304	0.950869	9.36137e-41	3.5485e-39	2541	2089	2291	1221	1170	1053	chr9:69040452-69173402	-	4329	bta:510743	Rho GTPase activating protein 18	0	ARHGAP18	Rho GTPase activating protein 18	0	Arhgap18	Rho GTPase-activating protein 18	0	Arhgap18	Rho GTPase activating protein 18
ARHGAP19	0.683877	1.46225	0.548192	4.09972e-08	2.14814e-07	976	855	833	593	638	521	chr26:18456933-18526023	-	3975	bta:526945	Rho GTPase activating protein 19
ARHGAP21	0.98548	1.01473	0.0211017	0.6914	0.776285	6858	5877	6564	6620	5701	6007	chr13:25829891-25958628	-	7340	bta:538584	Rho GTPase activating protein 21	0	ARHGAP21	Rho GTPase activating protein 21	0	Arhgap21	Rho GTPase-activating protein 21	0	Arhgap21	Rho GTPase activating protein 21
ARHGAP22	28.6303	0.034928	-4.83947	0.00780355	0.0176814	0	0	0	1	8	6	chr28:43372960-43553314	-	3182	bta:509022	Rho GTPase activating protein 22
ARHGAP23	1.53089	0.653216	-0.614367	2.18204e-15	2.33899e-14	1551	1258	1565	2141	2070	2229	chr19:39889599-39947859	+	5880	bta:523030	Rho GTPase activating protein 23
ARHGAP24	2.47003	0.404853	-1.30453	3.07456e-68	2.46169e-66	1390	1071	1246	2969	3088	2734	chr6:102917381-103085881	+	2654	bta:539902	Rho GTPase activating protein 24	0	xp_005263321		0	Arhgap24	Rho GTPase-activating protein 24	0	Arhgap24	Rho GTPase activating protein 24
ARHGAP26	0.501166	1.99535	0.996639	0.0407359	0.076743	24	43	27	18	14	14	chr7:55904710-56087911	+	1145	bta:538219	Rho GTPase activating protein 26	0	ARHGAP26	Rho GTPase activating protein 26	0	Arhgap26	Arhgap26 protein	0	Arhgap26	Rho GTPase activating protein 26
ARHGAP26.1	0.783664	1.27606	0.351694	0.141622	0.222515	125	107	157	124	96	75	chr7:56178246-56384491	+	3231	bta:538219	Rho GTPase activating protein 26	0	ARHGAP26	Rho GTPase activating protein 26	0	Arhgap26	Arhgap26 protein	0	Arhgap26	Rho GTPase activating protein 26
ARHGAP27	0.829358	1.20575	0.269933	4.86113e-07	2.21954e-06	7133	6242	6366	5575	4783	5412	chr19:45870031-45886089	-	3689	bta:789296	Rho GTPase activating protein 27	9e-179	ARHGAP27	Rho GTPase activating protein 27	5e-179	Arhgap27	Rho GTPase-activating protein 27	3e-177	Arhgap27	Rho GTPase activating protein 27
ARHGAP28	0.775609	1.28931	0.366599	0.0020691	0.00529352	894	771	923	537	701	689	chr24:40360376-40499949	+	7033	bta:530550	Rho GTPase activating protein 28
ARHGAP29	0.940911	1.0628	0.0878705	0.194038	0.288684	2275	1949	2001	1832	1949	1848	chr3:49622891-49704300	+	4144	bta:504657	Rho GTPase activating protein 29	0	xp_005271406		0	Arhgap29	Rho GTPase-activating protein 29	0	Arhgap29	Rho GTPase activating protein 29
ARHGAP30	2.50077	0.399878	-1.32237	1.57053e-10	1.06972e-09	96	92	103	288	244	172	chr3:8491244-8506216	+	3680	bta:538835	Rho GTPase activating protein 30	0	ARHGAP30	Rho GTPase activating protein 30	0	Arhgap30	Rho GTPase-activating protein 30	0	Arhgap30	Rho GTPase activating protein 30
ARHGAP31	1.14671	0.872062	-0.197497	0.0144857	0.0307985	1515	1336	1539	1710	1433	1711	chr1:64892896-65011991	+	5612	bta:515490	Rho GTPase activating protein 31	0	ARHGAP31	Rho GTPase activating protein 31	0	Arhgap31	Rho GTPase-activating protein 31	0	Arhgap31	Rho GTPase activating protein 31
ARHGAP32	1.18021	0.84731	-0.239039	0.0114862	0.02499	1252	935	1298	1401	1265	1290	chr29:33091514-33226708	-	6910	bta:506260	Rho GTPase activating protein 32	0	ARHGAP32	Rho GTPase activating protein 32	0	Arhgap32	GTPase-activating protein for Cdc42 and Rac1	0	Arhgap32	Rho GTPase activating protein 32
ARHGAP33	0.899905	1.11123	0.152156	0.373988	0.487701	215	169	228	182	167	181	chr18:46837603-46850740	+	6070	Rho GTPase activating protein 33
ARHGAP35	0.834957	1.19767	0.260226	0.000606632	0.00172243	5200	4218	5106	4075	3367	4232	chr18:54667036-54739338	+	5231	bta:540310	Rho GTPase activating protein 35	0	ARHGAP35	Rho GTPase activating protein 35	0	Arhgap35	Rho GTPase-activating protein 35	0	Arhgap35	Rho GTPase activating protein 35
ARHGAP39	0.762189	1.31201	0.391779	0.000973276	0.0026549	552	480	583	447	356	385	chr14:1609099-1645611	+	3368	bta:532363	Rho GTPase activating protein 39	0	xp_005272400		0	Arhgap39	DNA segment, Chr 15, Wayne State University 169, expressed, isoform CRA_a	0	Arhgap39	Rho GTPase activating protein 39
ARHGAP4	4.64463	0.215302	-2.21556	0.212099	0.310492	1	1	0	5	2	2	chrx:40529043-40544771	-	3561	bta:100124430	Rho GTPase activating protein 4	0	ARHGAP4	Rho GTPase activating protein 4	0	Arhgap4	Protein Arhgap4	0	Arhgap4	Rho GTPase activating protein 4
ARHGAP42	1.32223	0.756296	-0.402977	1.52214e-10	1.03811e-09	2201	1750	1881	2517	2437	2453	chr15:8336925-8684633	-	8413	Rho GTPase activating protein 42	0	ARHGAP42	Rho GTPase activating protein 42	0	Arhgap42	Rho GTPase-activating protein 42	0	Arhgap42	Rho GTPase activating protein 42
ARHGAP44	1.92906	0.518388	-0.947895	0.366839	0.480534	2	4	4	11	6	2	chr19:31996724-32122727	+	3875	bta:509257	Rho GTPase activating protein 44	0	ARHGAP44	Rho GTPase activating protein 44	0	Arhgap44	Rho GTPase-activating protein 44	0	Arhgap44	Rho GTPase activating protein 44
ARHGAP5	0.487226	2.05244	1.03734	1.55991e-33	4.56711e-32	2072	1704	1677	783	887	878	chr21:43123030-43201726	+	8003	bta:788978	Rho GTPase activating protein 5	0	ARHGAP5	Rho GTPase activating protein 5	0	Arhgap5	Rho GTPase activating protein 5	0	Arhgap5	Rho GTPase activating protein 5
ARHGAP8	1.03386	0.967246	-0.0480446	0.542913	0.649534	1301	1166	1252	1248	1298	1156	chr5:116391455-116442940	+	2248
ARHGAP9	1.26726	0.789103	-0.341714	0.566313	0.670273	11	11	18	17	22	10	chr5:56488678-56497355	+	3712	bta:507960	Rho GTPase activating protein 9	0	ARHGAP9	Rho GTPase activating protein 9	0	Arhgap9	ArhGAP9	0	Arhgap9	Rho GTPase activating protein 9
ARHGDIA	0.920357	1.08653	0.119734	0.0153949	0.0325465	22089	19374	18893	18658	16422	18396	chr19:51849137-51853152	+	1852	bta:338054	Rho GDP dissociation inhibitor (GDI) alpha	2e-115	ARHGDIA	Rho GDP dissociation inhibitor (GDI) alpha	4e-118	Arhgdia	Rho GDP-dissociation inhibitor 1	3e-118	Arhgdia	Rho GDP dissociation inhibitor (GDI) alpha
ARHGDIB	0.953049	1.04926	0.0693778	0.202427	0.298954	5315	4762	4594	4470	4518	4463	chr5:95645198-95664090	+	1111	bta:327676	Rho GDP dissociation inhibitor (GDI) beta	7e-101	xp_005253425		3e-105	Arhgdib	Rho GDP-dissociation inhibitor 2	3e-103	Arhgdib	Rho, GDP dissociation inhibitor (GDI) beta
ARHGDIG	1.82951	0.546594	-0.871459	0.0538671	0.0979079	20	13	22	40	26	31	chr25:307462-309838	+	851	bta:613745	Rho GDP dissociation inhibitor (GDI) gamma	7e-104	ARHGDIG	Rho GDP dissociation inhibitor (GDI) gamma	5e-96	Arhgdig	Rho GDP-dissociation inhibitor 3	9e-100	Arhgdig	Rho GDP dissociation inhibitor (GDI) gamma
ARHGEF1	1.22526	0.816155	-0.293085	2.15999e-09	1.3174e-08	8787	7566	7874	10121	8772	9692	chr18:51888235-51908943	-	3769	bta:513377	Rho guanine nucleotide exchange factor (GEF) 1	0	xp_005278459		0	Arhgef1	Rho guanine nucleotide exchange factor 1	0	Arhgef1	Rho guanine nucleotide exchange factor (GEF) 1
ARHGEF10	0.866054	1.15466	0.207472	0.0100501	0.0221855	1643	1400	1568	1361	1125	1361	chr27:212250-273940	+	5422	Rho guanine nucleotide exchange factor (GEF) 10
ARHGEF10L	1.04349	0.958326	-0.0614114	0.309121	0.420221	2398	2095	2169	2406	2110	2181	chr2:135980947-136096072	-	4125	bta:529043	Rho guanine nucleotide exchange factor (GEF) 10-like	0	ARHGEF10L	Rho guanine nucleotide exchange factor (GEF) 10-like	0	xp_011248642	0	Arhgef10l	Rho guanine nucleotide exchange factor (GEF) 10-like
ARHGEF12	0.612941	1.63148	0.706181	1.08107e-33	3.19495e-32	7886	6697	7827	4391	4345	4481	chr15:31630401-31830113	+	6603	bta:503575	Rho guanine nucleotide exchange factor (GEF) 12	0	ARHGEF12	Rho guanine nucleotide exchange factor (GEF) 12	0	Arhgef12	Rho guanine nucleotide exchange factor 12	0	Arhgef12	Rho guanine nucleotide exchange factor (GEF) 12
ARHGEF16	0.966054	1.03514	0.0498236	0.48768	0.599392	1413	1277	1258	1269	1201	1203	chr16:50988520-51001832	-	2100	bta:514453	Rho guanine nucleotide exchange factor (GEF) 16	0	ARHGEF16	Rho guanine nucleotide exchange factor (GEF) 16	0	xp_011248543	0	Arhgef16	Rho guanine nucleotide exchange factor (GEF) 16
ARHGEF17	0.97198	1.02883	0.041002	0.700283	0.783066	1080	849	1162	1030	834	1030	chr15:53840480-53843672	+	3193	Rho guanine nucleotide exchange factor (GEF) 17	0	ARHGEF17	Rho guanine nucleotide exchange factor (GEF) 17	0	Arhgef17	Rho guanine nucleotide exchange factor 17	1e-42	Arhgef10	Rho guanine nucleotide exchange factor (GEF) 10
ARHGEF17.1	1.10113	0.908161	-0.13898	0.0826316	0.141088	1939	1532	1667	1995	1560	1888	chr15:53883964-53903533	+	4317	Rho guanine nucleotide exchange factor (GEF) 17	0	ARHGEF17	Rho guanine nucleotide exchange factor (GEF) 17	0	Arhgef17	Rho guanine nucleotide exchange factor 17	1e-42	Arhgef10	Rho guanine nucleotide exchange factor (GEF) 10
ARHGEF18	0.895534	1.11665	0.159179	0.00647908	0.0149436	3408	2976	3022	2955	2515	2646	chr7:17544978-17645086	+	7579	bta:522521	Rho/Rac guanine nucleotide exchange factor (GEF) 18
ARHGEF19	1.22161	0.818592	-0.288784	0.299493	0.409605	65	61	54	76	58	78	chr2:136901426-136912234	+	2871	bta:617280	Rho guanine nucleotide exchange factor (GEF) 19	0	ARHGEF19	Rho guanine nucleotide exchange factor (GEF) 19	0	xp_011248528	0	Arhgef19	Rho guanine nucleotide exchange factor (GEF) 19
ARHGEF2	0.803097	1.24518	0.316354	3.19636e-06	1.31586e-05	4502	4243	4057	3600	2885	3438	chr3:15000954-15025653	+	4541	bta:505940	Rho/Rac guanine nucleotide exchange factor (GEF) 2	0	ARHGEF2	Rho/Rac guanine nucleotide exchange factor (GEF) 2	0	Arhgef2	Rho guanine nucleotide exchange factor 2	0	Arhgef2	rho/rac guanine nucleotide exchange factor (GEF) 2
ARHGEF25	0.675245	1.48094	0.566517	0.625609	0.721199	15	0	6	3	9	1	chr5:56384411-56391630	+	2260	bta:506075	Rho guanine nucleotide exchange factor (GEF) 25	0	ARHGEF25	Rho guanine nucleotide exchange factor (GEF) 25	0	Arhgef25	Rho guanine nucleotide exchange factor 25	0	Arhgef25	Rho guanine nucleotide exchange factor (GEF) 25
ARHGEF28	0.809381	1.23551	0.30511	3.81575e-08	2.00941e-07	5128	4181	4739	3900	3504	3537	chr20:7644417-7780184	-	5155
ARHGEF3	0.819952	1.21958	0.286389	0.153191	0.237481	232	160	238	129	183	182	chr22:44733720-45051061	+	4154	bta:782247	Rho guanine nucleotide exchange factor (GEF) 3	0	ARHGEF3	Rho guanine nucleotide exchange factor (GEF) 3	0	Arhgef3	Rho guanine nucleotide exchange factor 3	0	Arhgef3	Rho guanine nucleotide exchange factor (GEF) 3
ARHGEF33	0.0515295	19.4063	4.27846	0.0307941	0.0600985	2	2	7	0	0	0	chr11:21361929-21448623	+	5348	bta:100335703	Rho guanine nucleotide exchange factor (GEF) 33	0	ARHGEF33	Rho guanine nucleotide exchange factor (GEF) 33	0	Arhgef33	Rho guanine nucleotide exchange factor 33	0	Arhgef33	Rho guanine nucleotide exchange factor (GEF) 33
ARHGEF37	0.549153	1.82099	0.864719	9.65119e-09	5.47168e-08	378	371	435	210	181	237	chr7:63195067-63249251	+	2154	bta:526631	Rho guanine nucleotide exchange factor (GEF) 37	0	ARHGEF37	Rho guanine nucleotide exchange factor (GEF) 37	0	Arhgef37	Rho guanine nucleotide exchange factor 37	0	Arhgef37	Rho guanine nucleotide exchange factor (GEF) 37
ARHGEF39	1.09558	0.912756	-0.131699	0.0624403	0.111047	1818	1689	1780	2032	1844	1713	chr8:60503077-60506669	-	1393	bta:780881	Rho guanine nucleotide exchange factor (GEF) 39	9e-165	ARHGEF39	Rho guanine nucleotide exchange factor (GEF) 39	1e-151	Arhgef39	Rho guanine nucleotide exchange factor 39	8e-154	Arhgef39	Rho guanine nucleotide exchange factor (GEF) 39
ARHGEF4	0.368017	2.71726	1.44215	1.2689e-12	1.05526e-11	203	229	208	82	66	80	chr2:1642812-1685392	+	511	bta:505852	Rho guanine nucleotide exchange factor (GEF) 4	0	ARHGEF4	Rho guanine nucleotide exchange factor (GEF) 4	0	Arhgef4	Rho guanine nucleotide exchange factor 4	0	Arhgef4	Rho guanine nucleotide exchange factor (GEF) 4
ARHGEF4.1	0.594397	1.68238	0.7505	1.66758e-23	3.04648e-22	1979	1684	1743	1088	926	1079	chr2:1763623-1790986	+	2721	bta:505852	Rho guanine nucleotide exchange factor (GEF) 4	0	ARHGEF4	Rho guanine nucleotide exchange factor (GEF) 4	0	Arhgef4	Rho guanine nucleotide exchange factor 4	0	Arhgef4	Rho guanine nucleotide exchange factor (GEF) 4
ARHGEF40	2.05972	0.485502	-1.04245	1.06478e-94	1.34755e-92	4248	3965	3868	8402	7583	8005	chr10:26149085-26168273	-	5104	bta:527362	Rho guanine nucleotide exchange factor (GEF) 40	0	ARHGEF40	Rho guanine nucleotide exchange factor (GEF) 40	0	xp_011243376	0	Arhgef40	Rho guanine nucleotide exchange factor (GEF) 40
ARHGEF5	0.932419	1.07248	0.100949	0.042013	0.0789025	6312	5627	5602	5483	4946	5323	chr4:108844391-108867060	+	5299	Rho guanine nucleotide exchange factor (GEF) 5	0	ARHGEF5	Rho guanine nucleotide exchange factor (GEF) 5	0	Arhgef5	Protein Arhgef5	0	Arhgef5	Rho guanine nucleotide exchange factor (GEF) 5
ARHGEF7	1.19819	0.834592	-0.260858	3.21783e-05	0.000113938	2093	1836	1888	2303	2101	2306	chr12:89878102-89980688	+	4958	bta:524352	Rho guanine nucleotide exchange factor (GEF) 7	0	ARHGEF7	Rho guanine nucleotide exchange factor (GEF) 7	0	Arhgef7	Rho guanine nucleotide exchange factor 7	0	Arhgef7	Rho guanine nucleotide exchange factor (GEF) 7
ARHGEF9	0.709383	1.40968	0.495364	0.371914	0.485601	20	16	24	13	9	19	chrx:102859438-103175787	+	1739	bta:537718	rho guanine nucleotide exchange factor 9-like	0	ARHGEF9	Cdc42 guanine nucleotide exchange factor (GEF) 9	0	xp_011245884	0	Arhgef9	Cdc42 guanine nucleotide exchange factor (GEF) 9
ARID1A	1.08714	0.919849	-0.120531	0.0360279	0.0689579	4628	3937	4218	4843	4035	4509	chr2:127425013-127493519	-	8171	bta:540181	AT rich interactive domain 1A (SWI-like)	0	ARID1A	AT rich interactive domain 1A (SWI-like)	0	Arid1a	AT-rich interactive domain-containing protein 1A	0	Arid1a	AT rich interactive domain 1A (SWI-like)
ARID1B	0.878552	1.13824	0.186801	0.0217768	0.0443246	1504	1265	1554	1297	1199	1163	chr9:95311077-95705692	+	9612	bta:505229	AT rich interactive domain 1B (SWI1-like)
ARID2	0.867831	1.1523	0.204513	0.0108106	0.0236777	1306	1144	1250	1003	1063	1023	chr5:34558781-34770883	-	7105	bta:517876	AT rich interactive domain 2 (ARID, RFX-like)	0	ARID2	AT rich interactive domain 2 (ARID, RFX-like)	0	Arid2	Protein Arid2	0	Arid2	AT rich interactive domain 2 (Arid-rfx like)
ARID3A	1.36066	0.734936	-0.444309	5.74528e-06	2.27679e-05	687	567	547	844	707	806	chr7:45276598-45306278	+	2496	bta:511283	AT rich interactive domain 3A (BRIGHT-like)	0	ARID3A	AT rich interactive domain 3A (BRIGHT-like)	0	Arid3a	AT-rich interactive domain-containing protein 3A	0	Arid3a	AT rich interactive domain 3A (Bright like)
ARID3B	1.47652	0.677267	-0.562204	0.00525259	0.0123563	184	148	97	209	190	208	chr21:34600463-34646806	-	1831	bta:532938	AT rich interactive domain 3B (BRIGHT-like)	0	ARID3B	AT rich interactive domain 3B (BRIGHT-like)	0	Arid3b	AT rich interactive domain 3B (BRIGHT-like)	0	Arid3b	AT rich interactive domain 3B (Bright like)
ARID3C	1.66003	0.602397	-0.731213	0.316085	0.427534	12	3	13	8	10	26	chr8:77778149-77785580	-	2023	bta:522142	AT rich interactive domain 3C (BRIGHT-like)	7e-159	ARID3C	AT rich interactive domain 3C (BRIGHT-like)	2e-163	xp_011248376	8e-161	Arid3c	AT rich interactive domain 3C (BRIGHT-like)
ARID4A	0.816414	1.22487	0.292626	0.00640706	0.0148014	943	758	922	621	756	678	chr10:71063294-71125304	+	5745	bta:531515	AT rich interactive domain 4A (RBP1-like)	0	ARID4A	AT rich interactive domain 4A (RBP1-like)	0	Arid4a	Arid4a protein	0	Arid4a	AT rich interactive domain 4A (Rbp1 like)
ARID4B	0.808418	1.23698	0.306827	0.000537685	0.00154483	1613	1303	1388	1038	1227	1072	chr28:8023737-8164005	-	5800	bta:534612	AT rich interactive domain 4B (RBP1-like)	0	ARID4B	AT rich interactive domain 4B (RBP1-like)	0	Arid4b	AT-rich interactive domain-containing protein 4B	0	Arid4b	AT rich interactive domain 4B (Rbp1 like)
ARID5A	1.48437	0.673686	-0.569851	3.96946e-08	2.08407e-07	524	485	457	777	624	698	chr11:2534900-2546565	+	2196	bta:524118	AT rich interactive domain 5A (MRF1-like)	0	ARID5A	AT rich interactive domain 5A (MRF1-like)	0	Arid5a	AT-rich interactive domain-containing protein 5A	0	Arid5a	AT rich interactive domain 5A (Mrf1 like)
ARID5B	0.627587	1.5934	0.672113	1.13525e-19	1.64959e-18	2472	2079	2487	1445	1455	1351	chr28:18080814-18273778	+	7497	bta:783538	AT rich interactive domain 5B (MRF1-like)	0	ARID5B	AT rich interactive domain 5B (MRF1-like)	0	Arid5b	Putative uncharacterized protein	0	Arid5b	AT rich interactive domain 5B (Mrf1 like)
ARIH1	0.980268	1.02013	0.0287516	0.712458	0.793193	2352	1864	2369	2028	2086	2089	chr10:19240891-19344083	+	2714	bta:508410	ariadne homolog, ubiquitin-conjugating enzyme E2 binding protein, 1 (Drosophila)	0	ARIH1	ariadne RBR E3 ubiquitin protein ligase 1	0	Arih1	E3 ubiquitin-protein ligase ARIH1	0	Arih1	ariadne RBR E3 ubiquitin protein ligase 1
ARIH2	1.17187	0.853336	-0.228814	0.000753611	0.00209651	2272	2038	2110	2585	2152	2516	chr22:51756214-51794563	-	3009	bta:505320	ariadne homolog 2 (Drosophila)	0	ARIH2	ariadne RBR E3 ubiquitin protein ligase 2	0	Arih2	E3 ubiquitin-protein ligase ARIH2	0	Arih2	ariadne RBR E3 ubiquitin protein ligase 2
ARIH2OS	0.622498	1.60643	0.683859	0.358659	0.472264	4	17	25	5	15	8	chr22:51792639-51795986	+	2171
ARL1	0.769793	1.29905	0.377458	3.84194e-06	1.56277e-05	2118	1946	2054	1374	1545	1611	chr5:65809100-65818537	-	1047	bta:517345	ADP-ribosylation factor-like 1	1e-102	ARL1	ADP-ribosylation factor-like 1	3e-103	Arl1	ADP-ribosylation factor-like protein 1	3e-103	Arl1	ADP-ribosylation factor-like 1
ARL10	1.21059	0.826042	-0.275713	0.129307	0.205595	157	132	170	199	158	179	chr7:39333271-39337704	+	875	bta:614282	ADP-ribosylation factor-like 10	2e-110	ARL10	ADP-ribosylation factor-like 10	1e-109	Arl10	ADP-ribosylation factor-like protein 10	2e-111	Arl10	ADP-ribosylation factor-like 10
ARL13A	1.43732	0.695741	-0.523378	2.05721e-05	7.52008e-05	410	379	411	508	621	530	chrx:55576813-55587786	+	2605	bta:512780	ADP-ribosylation factor-like 13A
ARL13B	0.655751	1.52497	0.608781	2.05146e-07	9.84514e-07	560	485	466	349	304	301	chr1:37956009-38035526	+	3548	bta:512781	ADP-ribosylation factor-like 13B	0	ARL13B	ADP-ribosylation factor-like 13B	0	Arl13b	ADP-ribosylation factor-like protein 13B	0	Arl13b	ADP-ribosylation factor-like 13B
ARL14	0.046075	21.7037	4.43987	0.00477324	0.0113237	5	5	14	1	0	0	chr1:108083850-108086861	-	3012	bta:539937	ADP-ribosylation factor-like 14
ARL14EP	0.981971	1.01836	0.026248	0.789236	0.851763	1215	1073	1149	952	1199	1090	chr15:62124580-62138128	+	1307	bta:523894	chromosome 15 open reading frame, human C11orf46	2e-152	ARL14EP	ADP-ribosylation factor-like 14 effector protein	5e-145	Arl14ep	ARL14 effector protein	2e-145	Arl14ep	ADP-ribosylation factor-like 14 effector protein
ARL15	0.474546	2.10728	1.07538	6.40685e-13	5.46725e-12	401	350	337	155	183	158	chr20:24866149-25327317	+	1776	bta:534329	ADP-ribosylation factor-like 15	4e-114	ARL15	ADP-ribosylation factor-like 15	1e-112	Arl15	Arl15 protein	3e-113	Arl15	ADP-ribosylation factor-like 15
ARL16	1.06505	0.93892	-0.0909265	0.370392	0.484251	757	622	636	790	604	673	chr19:51961862-51966767	+	3550	bta:518665	ADP-ribosylation factor-like 16
ARL2	1.30936	0.763735	-0.388857	2.86101e-09	1.72419e-08	1702	1556	1573	2166	1896	2036	chr29:44133963-44141763	+	1198	bta:511349	ADP-ribosylation factor-like 2	1e-102	xp_005274050		1e-99	Arl2	ADP-ribosylation factor-like protein 2	4e-99	Arl2	ADP-ribosylation factor-like 2
ARL2BP	0.522275	1.9147	0.937118	1.19801e-55	7.49016e-54	4263	3572	3716	1935	1857	2007	chr18:25391674-25397704	+	1637	bta:613462	ADP-ribosylation factor-like 2 binding protein	8e-80	ARL2BP	ADP-ribosylation factor-like 2 binding protein	6e-89	Arl2bp	ADP-ribosylation factor-like protein 2-binding protein	4e-81	Arl2bp	ADP-ribosylation factor-like 2 binding protein
ARL3	1.03357	0.967523	-0.0476322	0.479548	0.591724	4155	3497	3717	3863	4050	3384	chr26:23686976-23716862	-	802	bta:540040	ADP-ribosylation factor-like 3	1e-102	ARL3	ADP-ribosylation factor-like 3	3e-95	Arl3	Putative uncharacterized protein	6e-95	Arl3	ADP-ribosylation factor-like 3
ARL4A	0.914264	1.09378	0.129317	0.21115	0.309247	784	654	775	694	684	570	chr4:20391898-20393436	+	1171	bta:767906	ADP-ribosylation factor-like 4A	6e-115	ARL4A	ADP-ribosylation factor-like 4A	2e-115	Arl4a	MCG5062, isoform CRA_a	2e-115	Arl4a	ADP-ribosylation factor-like 4A
ARL4C	1.7476	0.572214	-0.805373	2.26146e-26	4.84823e-25	1359	1034	1127	2085	1807	2017	chr3:115131870-115133583	-	1714	bta:788039	ADP-ribosylation factor-like 4C	2e-111	ARL4C	ADP-ribosylation factor-like 4C	3e-111	Arl4c	ADP-ribosylation factor-like protein 4C	2e-111	Arl4c	ADP-ribosylation factor-like 4C
ARL4D	0.380404	2.62878	1.39439	1.23785e-33	3.63774e-32	1220	1012	989	426	308	445	chr19:44128528-44130445	+	1348	bta:538936	ADP-ribosylation factor-like 4D	8e-104	ARL4D	ADP-ribosylation factor-like 4D	2e-107	Arl4d	ADP-ribosylation factor-like protein 4D	1e-107	Arl4d	ADP-ribosylation factor-like 4D
ARL5A	0.438318	2.28145	1.18995	2.39058e-21	3.8876e-20	724	555	688	249	287	291	chr2:44622978-44645860	+	1467	bta:519694	ADP-ribosylation factor-like 5A	1e-102	ARL5A	ADP-ribosylation factor-like 5A	8e-102	Arl5a	ADP-ribosylation factor-like 5A	2e-102	Arl5a	ADP-ribosylation factor-like 5A
ARL5B	0.544705	1.83586	0.876452	1.04054e-13	9.56605e-13	1786	1402	1271	637	865	818	chr13:20675147-20702216	+	7134	bta:616679	ADP-ribosylation factor-like 5B	9e-104	ARL5B	ADP-ribosylation factor-like 5B	2e-104	Arl5b	ADP-ribosylation factor-like protein 5B	8e-104	Arl5b	ADP-ribosylation factor-like 5B
ARL5C	3.90301	0.256213	-1.96459	0.216452	0.31551	2	0	1	4	6	1	chr19:40493533-40501649	+	5608	Uncharacterized protein
ARL6	0.297353	3.36301	1.74975	1.82653e-26	3.92653e-25	450	343	331	123	98	100	chr1:41729281-41768640	+	3651	bta:519014	ADP-ribosylation factor-like 6	9e-102	ARL6	ADP-ribosylation factor-like 6	1e-102	Arl6	ADP-ribosylation factor-like protein 6	3e-102	Arl6	ADP-ribosylation factor-like 6
ARL6IP1	0.872904	1.1456	0.196105	0.0174979	0.0363797	4312	3697	4027	2927	3638	3515	chr25:16625851-16634474	-	3084	bta:777773	ADP-ribosylation factor-like 6 interacting protein 1	7e-114	ARL6IP1	ADP-ribosylation factor-like 6 interacting protein 1	5e-113	Arl6ip1	ADP-ribosylation factor-like 6 interacting protein 1	2e-113	Arl6ip1	ADP-ribosylation factor-like 6 interacting protein 1
ARL6IP4	1.26192	0.792444	-0.33562	1.88729e-05	6.94589e-05	2138	1999	1650	2519	2206	2311	chr17:54959770-54962222	-	1202	bta:526095	ADP-ribosylation-like factor 6 interacting protein 4	7e-71	ARL6IP4	ADP-ribosylation factor-like 6 interacting protein 4	2e-65	Arl6ip4	ADP-ribosylation factor-like 6 interacting protein 4	3e-62	Arl6ip4	ADP-ribosylation factor-like 6 interacting protein 4
ARL6IP5	1.06088	0.942612	-0.0852638	0.108865	0.178275	5712	4849	4723	5481	4908	5208	chr22:32687640-32709100	-	1338	bta:509977	ADP-ribosylation-like factor 6 interacting protein 5	6e-101	ARL6IP5	ADP-ribosylation factor-like 6 interacting protein 5	6e-100	Arl6ip5	PRA1 family protein 3	1e-101	Arl6ip5	ADP-ribosylation factor-like 6 interacting protein 5
ARL6IP6	0.858667	1.1646	0.219829	0.0432112	0.0807854	735	623	557	514	506	559	chr2:43696752-43737966	-	2028	bta:507137	ADP-ribosylation-like factor 6 interacting protein 6	3e-96	ARL6IP6	ADP-ribosylation factor-like 6 interacting protein 6	4e-90	Arl6ip6	ADP-ribosylation factor-like 6 interacting protein 6	1e-87	Arl6ip6	ADP-ribosylation factor-like 6 interacting protein 6
ARL8A	1.23075	0.812513	-0.299538	0.00034457	0.00102762	874	751	770	1008	881	949	chr16:71116452-71123615	-	1462	ADP-ribosylation factor-like 8A	2e-95	ARL8A	ADP-ribosylation factor-like 8A	1e-94	Arl8a	ADP-ribosylation factor-like protein 8A	8e-95	Arl8a	ADP-ribosylation factor-like 8A
ARL8B	0.582317	1.71728	0.780124	3.20351e-22	5.53056e-21	1595	1294	1370	781	778	823	chr22:21435969-21482029	-	925	bta:511009	ADP-ribosylation factor-like 8B	5e-107	ARL8B	ADP-ribosylation factor-like 8B	6e-107	Arl8b	ADP-ribosylation factor-like protein 8B	4e-107	Arl8b	ADP-ribosylation factor-like 8B
ARL9	0.643251	1.5546	0.636545	0.405945	0.519955	11	10	14	14	5	3	chr6:73842188-73853758	+	1764	bta:539310	ADP-ribosylation factor-like 9
ARMC1	0.652966	1.53147	0.614921	7.81932e-16	8.65975e-15	1593	1501	1506	966	985	943	chr14:31899978-31924746	-	3052	bta:514000	armadillo repeat containing 1	3e-166	xp_005251320		2e-165	Armc1	Armadillo repeat-containing protein 1	3e-164	Armc1	armadillo repeat containing 1
ARMC10	0.993396	1.00665	0.00955848	0.882976	0.919295	2044	1836	1850	1947	1820	1717	chr4:44775635-44836264	+	1612	bta:100138038	armadillo repeat containing 10	9e-138	ARMC10	armadillo repeat containing 10	2e-125	Armc10	Armadillo repeat-containing protein 10	2e-124	Armc10	armadillo repeat containing 10
ARMC2	0.548807	1.82214	0.86563	0.00644336	0.01487	63	80	82	48	43	29	chr9:41848209-41950849	-	2795	bta:520151	armadillo repeat containing 2	0	ARMC2	armadillo repeat containing 2	0	xp_011241461	0	Armc2	armadillo repeat containing 2
ARMC4	5.04333	0.198282	-2.33438	2.35191e-13	2.09351e-12	26	18	24	87	129	112	chr13:37016010-37179032	+	3126	bta:526515	armadillo repeat containing 4	0	xp_005252541		0	xp_011245317	0	Armc4	armadillo repeat containing 4
ARMC5	1.63036	0.613362	-0.705189	0.000268011	0.000813993	145	104	119	222	154	201	chr25:27892211-27900632	+	3757	bta:515835	armadillo repeat containing 5	0	xp_005255637		0	Armc5	Armadillo repeat-containing protein 5	0	Armc5	armadillo repeat containing 5
ARMC6	1.13664	0.879786	-0.184775	0.141101	0.221807	384	416	365	442	443	394	chr7:4120356-4136258	-	2243	bta:514111	armadillo repeat containing 6	0	ARMC6	armadillo repeat containing 6	0	Armc6	Armadillo repeat-containing protein 6	7e-111	Armc6	armadillo repeat containing 6
ARMC7	0.888145	1.12594	0.171132	0.0949015	0.158756	629	564	623	559	512	484	chr19:57173417-57188432	-	1865	bta:613424	armadillo repeat containing 7	2e-95	ARMC7	armadillo repeat containing 7	2e-99	Armc7	Armadillo repeat-containing protein 7	2e-98	Armc7	armadillo repeat containing 7
ARMC8	0.896014	1.11605	0.158408	0.147904	0.230492	598	597	618	564	539	466	chr1:132380066-132487122	-	2719	bta:539591	armadillo repeat containing 8	0	ARMC8	armadillo repeat containing 8	0	Armc8	Armadillo repeat-containing protein 8	0	Armc8	armadillo repeat containing 8
ARMC9	1.06018	0.943238	-0.0843058	0.477712	0.589922	430	405	423	403	443	438	chr2:120173503-120327529	+	2167	bta:536462	armadillo repeat containing 9	0	ARMC9	armadillo repeat containing 9	0	Armc9	LisH domain-containing protein ARMC9	0	Armc9	armadillo repeat containing 9
ARMCX2	0.761125	1.31384	0.393795	0.710575	0.791697	4	6	6	8	3	1	chrx:56101657-56106093	-	2507	bta:767841	armadillo repeat containing, X-linked 2	0	xp_005278177		0	Armcx2	Armadillo repeat-containing X-linked protein 2	0	Armcx2	armadillo repeat containing, X-linked 2
ARMCX3	0.55329	1.80737	0.853893	9.40189e-28	2.14142e-26	1878	1603	1692	941	972	840	chrx:56075875-56080701	+	3477	bta:516747	armadillo repeat containing, X-linked 3	0	xp_005278164		0	Armcx3	Armadillo repeat-containing X-linked protein 3	0	Armcx3	armadillo repeat containing, X-linked 3
ARMCX5	0.855752	1.16856	0.224735	0.0225743	0.045764	1107	889	1034	767	914	807	chrx:51018348-51022847	+	2158	armadillo repeat containing, X-linked 5
ARMT1	0.483417	2.06861	1.04866	1.46227e-08	8.12012e-08	234	202	213	107	108	87	chr9:90064726-90078241	+	2259
ARNT	0.823445	1.21441	0.280255	0.00153541	0.00403876	1440	1202	1344	1169	1087	905	chr3:20140928-20176567	+	2351	bta:281010	aryl hydrocarbon receptor nuclear translocator	0	ARNT	aryl hydrocarbon receptor nuclear translocator	0	Arnt	Aryl hydrocarbon receptor nuclear translocator	0	Arnt	aryl hydrocarbon receptor nuclear translocator
ARNTL	0.827581	1.20834	0.273028	0.0078553	0.0177877	915	699	819	750	598	590	chr15:40027830-40135809	-	3157	bta:530705	aryl hydrocarbon receptor nuclear translocator-like	0	ARNTL	aryl hydrocarbon receptor nuclear translocator-like	0	Arntl	Aryl hydrocarbon receptor nuclear translocator-like, isoform CRA_b	0	Arntl	aryl hydrocarbon receptor nuclear translocator-like
ARPC1A	1.34625	0.742801	-0.428952	8.39826e-18	1.08651e-16	9159	7999	7771	11630	10039	10652	chr25:37745091-37768257	-	1442	bta:508402	actin related protein 2/3 complex, subunit 1A, 41kDa	0	ARPC1A	actin related protein 2/3 complex, subunit 1A, 41kDa	0	Arpc1a	Actin-related protein 2/3 complex subunit 1A	0	Arpc1a	actin related protein 2/3 complex, subunit 1A
ARPC1B	1.25233	0.798513	-0.324612	7.8598e-10	4.97354e-09	8008	7535	6932	9624	8699	8814	chr25:37727183-37739779	-	1442	bta:326600	actin related protein 2/3 complex, subunit 1B, 41kDa	0	xp_005250154		0	Arpc1b	Actin-related protein 2/3 complex subunit 1B	0	Arpc1b	actin related protein 2/3 complex, subunit 1B
ARPC2	1.40798	0.710236	-0.49363	4.09777e-36	1.3097e-34	31263	27414	27293	40374	37868	38263	chr2:107356917-107384534	+	1371	bta:540838	actin related protein 2/3 complex, subunit 2, 34kDa	9e-178	ARPC2	actin related protein 2/3 complex, subunit 2, 34kDa	1e-176	Arpc2	Actin-related protein 2/3 complex subunit 2	2e-177	Arpc2	actin related protein 2/3 complex, subunit 2
ARPC3	1.08212	0.924109	-0.113864	0.0256751	0.0512817	7631	6861	6819	7743	7532	6934	chr17:56755446-56766255	-	823	bta:506596	actin related protein 2/3 complex, subunit 3, 21kDa	1e-103	ARPC3	actin related protein 2/3 complex, subunit 3, 21kDa	8e-102	Arpc3	Actin-related protein 2/3 complex subunit 3	5e-102	Arpc3	actin related protein 2/3 complex, subunit 3
ARPC4	1.22047	0.819355	-0.28744	2.01165e-05	7.36386e-05	3155	3094	3025	4094	3305	3542	chr22:17036855-17046000	-	890	bta:539459	actin related protein 2/3 complex, subunit 4, 20kDa	1e-94	xp_005264838		5e-94	Arpc4	Actin-related protein 2/3 complex subunit 4	3e-94	Arpc4	actin related protein 2/3 complex, subunit 4
ARPC5	1.10411	0.905709	-0.14288	0.0114292	0.0248867	4558	3632	3754	4295	4110	4257	chr16:66366870-66376263	-	1898	bta:614345	actin related protein 2/3 complex, subunit 5, 16kDa	4e-83	ARPC5	actin related protein 2/3 complex, subunit 5, 16kDa	2e-83	Arpc5	Actin-related protein 2/3 complex subunit 5	4e-83	Arpc5	actin related protein 2/3 complex, subunit 5
ARPC5L	1.20641	0.828905	-0.270722	4.64914e-06	1.86835e-05	3053	2554	2547	3336	2948	3178	chr11:96116844-96124036	+	1027	bta:613421	actin related protein 2/3 complex, subunit 5-like	4e-85	ARPC5L	actin related protein 2/3 complex, subunit 5-like	1e-84	Arpc5l	Actin-related protein 2/3 complex subunit 5-like protein	2e-84	Arpc5l	actin related protein 2/3 complex, subunit 5-like
ARPIN	1.10205	0.907401	-0.140189	0.108678	0.178025	1096	973	909	1175	937	1051	chr21:21802142-21810582	-	1525	bta:613997	UPF0552 protein C15orf38 homolog	3e-120	C15orf38-AP3S2	C15orf38-AP3S2 readthrough	3e-116	2610034B18Rik	Arpin	2e-115	Arpin	actin-related protein 2/3 complex inhibitor
ARPP19	0.889056	1.12479	0.169654	0.00684792	0.0157222	2689	2322	2578	2185	2197	2111	chr10:58107146-58122571	+	1961	bta:282658	cAMP-regulated phosphoprotein, 19kDa	1e-59	ARPP19	cAMP-regulated phosphoprotein, 19kDa	4e-59	Arpp19	cAMP-regulated phosphoprotein 19	2e-59	Arpp19	cAMP-regulated phosphoprotein 19
ARRB1	0.986755	1.01342	0.0192366	0.953486	0.969216	70	49	41	49	39	63	chr15:55528918-55602624	-	1942	bta:281637	arrestin, beta 1	0	ARRB1	arrestin, beta 1	0	Arrb1	Beta-arrestin-1	0	Arrb1	arrestin, beta 1
ARRB2	1.16575	0.857816	-0.221259	0.00219496	0.00558817	1312	1102	1147	1406	1309	1279	chr19:27410310-27418687	-	1643	bta:281638	arrestin, beta 2	0	ARRB2	arrestin, beta 2	0	Arrb2	Beta-arrestin-2	0	Arrb2	arrestin, beta 2
ARRDC1	0.77009	1.29855	0.376901	1.3246e-11	9.99852e-11	3715	3311	3326	2694	2412	2573	chr11:105793133-105800656	-	1570	bta:786098	arrestin domain containing 1	0	ARRDC1	arrestin domain containing 1	0	Arrdc1	Arrestin domain-containing protein 1	0	Arrdc1	arrestin domain containing 1
ARRDC2	1.03932	0.962163	-0.0556461	0.648815	0.740581	413	361	361	391	400	344	chr7:5134333-5138839	-	2413	bta:523285	arrestin domain containing 2	0	ARRDC2	arrestin domain containing 2	0	Arrdc2	Arrestin domain-containing 2	6e-124	Arrdc3	arrestin domain containing 3
ARRDC3	1.12438	0.889377	-0.169132	0.0892008	0.1506	768	570	701	789	727	687	chr7:93644332-93656458	-	2289	bta:541123	arrestin domain containing 3	0	ARRDC3	arrestin domain containing 3	0	Arrdc3	Arrestin domain-containing protein 3	0	Arrdc3	arrestin domain containing 3
ARRDC4	1.75544	0.569658	-0.811831	3.4354e-09	2.04754e-08	246	218	281	418	435	407	chr21:8968518-8981209	-	2541	bta:538517	arrestin domain containing 4	0	ARRDC4	arrestin domain containing 4	0	Arrdc4	Arrestin domain-containing 4	0	Arrdc4	arrestin domain containing 4
ARSA	1.13975	0.877382	-0.188723	0.0936081	0.156843	609	555	452	627	545	601	chr5:120500717-120503854	-	1687	bta:505514	arylsulfatase A	0	ARSA	arylsulfatase A	0	xp_011243748	0	Arsa	arylsulfatase A
ARSB	0.773891	1.29217	0.369797	4.84276e-10	3.1378e-09	3401	2826	3080	2359	2195	2373	chr10:9813986-9972995	-	3909	bta:538401	arylsulfatase B	0	xp_005248562		0	Arsb	Arsb protein	0	Arsb	arylsulfatase B
ARSB.1	0.980512	1.01988	0.0283931	0.936301	0.957286	50	31	52	39	35	51	chr10:10000163-10000513	-	351	bta:538401	arylsulfatase B	0	xp_005248562		0	Arsb	Arsb protein	0	Arsb	arylsulfatase B
ARSE	2.3654	0.422761	-1.24209	3.54045e-50	1.87072e-48	686	574	550	1461	1324	1333	chrx:140384217-140399629	+	1987	bta:505899	arylsulfatase E (chondrodysplasia punctata 1)	0	ARSE	arylsulfatase E (chondrodysplasia punctata 1)	3e-54	xp_011243748	1e-172	Arse	arylsulfatase E
ARSG	1.17944	0.847858	-0.238105	0.474623	0.586986	59	35	46	53	40	65	chr19:62618745-62686495	+	1532	bta:513067	arylsulfatase G	0	ARSG	arylsulfatase G	0	Arsg	Arylsulfatase G	0	Arsg	arylsulfatase G
ARSH	1.66882	0.599224	-0.738832	0.000403124	0.00118602	101	100	144	218	167	173	chrx:140351541-140402741	-	3228	bta:100336572	arylsulfatase family, member H
ARSI	0.843333	1.18577	0.245826	0.191822	0.286024	234	183	180	206	149	130	chr7:63934436-63941421	-	3163	bta:540390	arylsulfatase family, member I	0	ARSI	arylsulfatase family, member I	0	Arsi	Arylsulfatase I	0	Arsi	arylsulfatase family, member I
ARSJ	0.823603	1.21418	0.27998	0.000577303	0.0016496	1636	1351	1677	1321	1204	1175	chr6:12859230-12943214	+	2258	bta:540514	arylsulfatase family, member J	0	ARSJ	arylsulfatase family, member J	0	xp_011238439	0	Arsj	arylsulfatase family, member J
ARSK	1.60982	0.621187	-0.686901	0.358747	0.4723	11	3	9	9	17	9	chr7:97683783-97738608	+	1661	bta:533618	arylsulfatase family, member K	0	ARSK	arylsulfatase family, member K	0	Arsk	Arylsulfatase K	0	Arsk	arylsulfatase family, member K
ART4	4.07441	0.245434	-2.02659	0.328473	0.440537	0	2	0	1	7	0	chr5:95767406-95781276	+	1489	bta:407146	ADP-ribosyltransferase 4 (Dombrock blood group)	1e-112	ART4	ADP-ribosyltransferase 4 (Dombrock blood group)	9e-89	Art4	Ecto-ADP-ribosyltransferase 4	2e-86	Art4	ADP-ribosyltransferase 4
ARTN	0.411442	2.43048	1.28124	2.40998e-13	2.14398e-12	298	303	269	131	93	122	chr3:103057754-103059263	-	1150	bta:530812	artemin
ARV1	0.941105	1.06258	0.0875718	0.42349	0.537863	548	497	490	457	489	444	chr28:3720591-3743708	-	1311	bta:515046	ARV1 homolog (S. cerevisiae)	9e-129	ARV1	ARV1 homolog (S. cerevisiae)	2e-117	xp_011246798	1e-114	Arv1	ARV1 homolog (S. cerevisiae)
ARVCF	0.940837	1.06288	0.0879838	0.486033	0.597799	456	443	437	460	416	338	chr17:75134559-75138512	-	2074	bta:517045	armadillo repeat gene deleted in velocardiofacial syndrome	5e-141	ARVCF	armadillo repeat gene deleted in velocardiofacial syndrome	3e-134	xp_011249744	2e-133	Arvcf	armadillo repeat gene deleted in velo-cardio-facial syndrome
ARX	1.79947	0.55572	-0.84757	0.183332	0.275552	21	4	10	14	16	29	chrx:126570788-126583921	+	3960	bta:529211	aristaless related homeobox
AS3MT	0.800657	1.24897	0.320744	0.286847	0.396084	64	80	86	46	55	77	chr26:23873101-23890201	+	1327	bta:505482	arsenic (+3 oxidation state) methyltransferase	0	xp_005270049		2e-167	As3mt	Putative uncharacterized protein	5e-161	As3mt	arsenite methyltransferase
ASAH1	1.32407	0.75525	-0.404975	3.8461e-11	2.77886e-10	2498	2142	2140	3066	2886	2687	chr27:18403677-18435306	+	1737	bta:510620	N-acylsphingosine amidohydrolase (acid ceramidase) 1	0	ASAH1	N-acylsphingosine amidohydrolase (acid ceramidase) 1	0	Asah1	Acid ceramidase	0	Asah1	N-acylsphingosine amidohydrolase (acid ceramidase) 1
ASAH2	0.0121109	82.57	6.36755	1.43993e-16	1.69518e-15	122	109	112	1	1	2	chr26:8685823-8750524	-	5766	bta:615837	N-acylsphingosine amidohydrolase (non-lysosomal ceramidase) 2
ASAP1	0.61137	1.63567	0.709881	3.89336e-24	7.36127e-23	3022	2538	2736	1852	1475	1561	chr14:11397514-11775784	+	5327	bta:327705	ArfGAP with SH3 domain, ankyrin repeat and PH domain 1	0	ASAP1	ArfGAP with SH3 domain, ankyrin repeat and PH domain 1	0	Asap1	Arf-GAP with SH3 domain, ANK repeat and PH domain-containing protein 1	0	Asap1	ArfGAP with SH3 domain, ankyrin repeat and PH domain 1
ASAP2	0.904403	1.1057	0.144962	0.117118	0.18936	1173	877	1093	903	946	879	chr11:88235528-88393085	-	5471	bta:618009	ArfGAP with SH3 domain, ankyrin repeat and PH domain 2
ASAP3	0.536558	1.86373	0.898193	6.78771e-06	2.659e-05	204	161	169	91	101	83	chr2:130392405-130436826	+	2273	bta:523797	ArfGAP with SH3 domain, ankyrin repeat and PH domain 3	0	ASAP3	ArfGAP with SH3 domain, ankyrin repeat and PH domain 3	0	Asap3	Arf-GAP with SH3 domain, ANK repeat and PH domain-containing protein 3	0	Asap3	ArfGAP with SH3 domain, ankyrin repeat and PH domain 3
ASB1	1.20304	0.831224	-0.266691	0.0725361	0.126156	257	214	242	271	248	306	chr3:118771891-118791088	+	1110	bta:617358	ankyrin repeat and SOCS box containing 1	0	ASB1	ankyrin repeat and SOCS box containing 1	0	Asb1	Ankyrin repeat and SOCS box-containing protein 1, isoform CRA_c	0	Asb1	ankyrin repeat and SOCS box-containing 1
ASB11	1.16275	0.860031	-0.21754	0.16956	0.258366	215	195	205	221	252	215	chrx:136722835-136751801	+	1446	bta:511852	ankyrin repeat and SOCS box containing 11	7e-176	xp_005274502		5e-164	Asb11	Ankyrin repeat and SOCS box protein 11	4e-170	Asb11	ankyrin repeat and SOCS box-containing 11
ASB12	1.07753	0.928046	-0.107731	0.816443	0.87201	18	22	28	24	26	21	chrx:102601899-102603569	+	1128	bta:539344	ankyrin repeat and SOCS box containing 12	3e-155	xp_005262300		1e-151	xp_011245977	4e-153	Asb12	ankyrin repeat and SOCS box-containing 12
ASB13	1.00211	0.997897	-0.00303782	0.988052	0.991653	120	138	139	134	129	122	chr13:43564663-43580003	+	1104	bta:533598	ankyrin repeat and SOCS box containing 13	6e-154	ASB13	ankyrin repeat and SOCS box containing 13	2e-154	Asb13	Ankyrin repeat and SOCS box protein 13	1e-151	Asb13	ankyrin repeat and SOCS box-containing 13
ASB14	0.89073	1.12267	0.16694	0.921085	0.946414	1	3	3	0	6	0	chr22:44548960-44563585	+	2421	bta:509431	ankyrin repeat and SOCS box containing 14	0	ASB14	ankyrin repeat and SOCS box containing 14	0	Asb14	Ankyrin repeat and SOCS box protein 14	0	Asb14	ankyrin repeat and SOCS box-containing 14
ASB16	3.43435	0.291176	-1.78004	0.193861	0.288502	2	1	1	2	4	7	chr19:44796451-44803989	+	2614	bta:539253	ankyrin repeat and SOCS box containing 16	0	ASB16	ankyrin repeat and SOCS box containing 16	0	Asb16	Asb16 protein	0	Asb16	ankyrin repeat and SOCS box-containing 16
ASB3	0.680407	1.46971	0.555529	0.000182246	0.00057006	605	409	519	281	393	322	chr11:36410096-36527595	-	3370	bta:540802	ankyrin repeat and SOCS box containing 3	0	xp_005264410		0	Asb3	Ankyrin repeat and SOCS box protein 3	0	Asb3	ankyrin repeat and SOCS box-containing 3
ASB6	0.870213	1.14914	0.200559	0.0190992	0.03937	1241	1254	1163	1046	1065	960	chr11:100314445-100319674	-	2074	bta:509719	ankyrin repeat and SOCS box containing 6	0	ASB6	ankyrin repeat and SOCS box containing 6	0	Asb6	Ankyrin repeat and SOCS box-containing protein 6	0	Asb6	ankyrin repeat and SOCS box-containing 6
ASB7	0.735465	1.35968	0.443271	7.38669e-06	2.88285e-05	898	745	837	673	530	555	chr21:6196053-6248614	-	1773	bta:507483	ankyrin repeat and SOCS box containing 7	0	ASB7	ankyrin repeat and SOCS box containing 7	0	Asb7	Ankyrin repeat and SOCS box-containing protein 7, isoform CRA_c	0	Asb7	ankyrin repeat and SOCS box-containing 7
ASB8	0.876759	1.14056	0.189748	0.0441009	0.0822137	857	668	740	686	615	608	chr5:32373181-32381631	+	2175	bta:617269	ankyrin repeat and SOCS box containing 8	3e-166	xp_005268712		1e-165	xp_011244077	1e-166	Asb8	ankyrin repeat and SOCS box-containing 8
ASB9	0.040993	24.3944	4.60848	0.0143767	0.0305899	4	1	9	0	0	0	chrx:136761600-136790190	+	1593	bta:784390	ankyrin repeat and SOCS box containing 9	3e-127	ASB9	ankyrin repeat and SOCS box containing 9	1e-122	Asb9	Ankyrin repeat and SOCS box protein 9	2e-124	Asb9	ankyrin repeat and SOCS box-containing 9
ASCC1	1.24025	0.806287	-0.310635	8.52791e-05	0.000280739	1378	1330	1291	1586	1479	1716	chr28:28439721-28549387	-	1931	bta:534915	activating signal cointegrator 1 complex subunit 1	0	ASCC1	activating signal cointegrator 1 complex subunit 1	0	Ascc1	Activating signal cointegrator 1 complex subunit 1, isoform CRA_c	2e-180	Ascc1	activating signal cointegrator 1 complex subunit 1
ASCC2	1.0601	0.943305	-0.0842035	0.274895	0.382746	1430	1248	1160	1328	1242	1343	chr17:71242593-71278588	-	2678	bta:505503	activating signal cointegrator 1 complex subunit 2	0	ASCC2	activating signal cointegrator 1 complex subunit 2	0	Ascc2	Putative uncharacterized protein	0	Ascc2	activating signal cointegrator 1 complex subunit 2
ASCC3	0.769733	1.29915	0.377569	0.0626705	0.111355	147	172	209	136	126	132	chr9:49933922-50045027	+	2097	bta:538416	activating signal cointegrator 1 complex subunit 3	0	ASCC3	activating signal cointegrator 1 complex subunit 3	0	Ascc3	Ascc3 protein	0	Ascc3	activating signal cointegrator 1 complex subunit 3
ASCC3.1	0.902622	1.10788	0.147806	0.291749	0.401158	345	266	348	278	279	275	chr9:50083049-50212825	+	3426	bta:538416	activating signal cointegrator 1 complex subunit 3	0	ASCC3	activating signal cointegrator 1 complex subunit 3	0	Ascc3	Ascc3 protein	0	Ascc3	activating signal cointegrator 1 complex subunit 3
ASCC3.2	0.981285	1.01907	0.0272564	0.846991	0.894109	362	316	404	328	381	313	chr9:50222846-50339108	+	2280	bta:538416	activating signal cointegrator 1 complex subunit 3	0	ASCC3	activating signal cointegrator 1 complex subunit 3	0	Ascc3	Ascc3 protein	0	Ascc3	activating signal cointegrator 1 complex subunit 3
ASCL2	1.87737	0.53266	-0.908713	0.318987	0.430538	7	1	7	14	4	9	chr29:50289467-50291342	+	1284	bta:664650	achaete-scute complex homolog 2 (Drosophila)	3e-62	ASCL2	achaete-scute family bHLH transcription factor 2	3e-39	xp_011240287	3e-47	Ascl2	achaete-scute family bHLH transcription factor 2
ASCL4	18.7881	0.0532252	-4.23175	0.0375154	0.0714564	0	0	0	3	1	6	chr5:71558541-71562787	+	4247	bta:540730	achaete-scute complex homolog 4 (Drosophila)	7e-48	ASCL4	achaete-scute family bHLH transcription factor 4	3e-34	Ascl4	Protein Ascl4	3e-29	Ascl4	achaete-scute family bHLH transcription factor 4
ASF1A	1.10708	0.903277	-0.14676	0.248084	0.351829	363	347	347	357	362	408	chr9:32673817-32686672	-	1021	bta:618099	ASF1 anti-silencing function 1 homolog A (S. cerevisiae)	2e-117	ASF1A	anti-silencing function 1A histone chaperone	1e-116	Asf1a	Histone chaperone ASF1A	2e-115	Asf1a	anti-silencing function 1A histone chaperone
ASF1B	1.1536	0.866853	-0.20614	0.0126607	0.0272058	1421	1283	1178	1415	1336	1557	chr7:12747152-12759578	+	1736	bta:510538	ASF1 anti-silencing function 1 homolog B (S. cerevisiae)	8e-113	ASF1B	anti-silencing function 1B histone chaperone	2e-105	Asf1b	Histone chaperone ASF1B	8e-107	Asf1b	anti-silencing function 1B histone chaperone
ASGR1	0.66557	1.50247	0.587337	0.417479	0.53182	10	14	13	11	10	3	chr19:27671076-27674613	-	1188	bta:509121	asialoglycoprotein receptor 1	1e-125	ASGR1	asialoglycoprotein receptor 1	3e-116	Asgr1	Asialoglycoprotein receptor 1	1e-113	Asgr1	asialoglycoprotein receptor 1
ASGR2	0.640508	1.56126	0.642712	0.0275137	0.0545168	96	66	72	60	43	41	chr19:27632096-27642073	-	1290	bta:531519	asialoglycoprotein receptor 2	3e-125	ASGR2	asialoglycoprotein receptor 2	4e-112	Asgr2	Asialoglycoprotein receptor 2	1e-112	Asgr2	asialoglycoprotein receptor 2
ASH1L	0.589601	1.69606	0.762189	9.40242e-34	2.79455e-32	3795	3166	3667	2026	1971	2031	chr3:15334059-15510703	+	11263	bta:540563	ash1 (absent, small, or homeotic)-like (Drosophila)	0	ASH1L	ash1 (absent, small, or homeotic)-like (Drosophila)	0	xp_011238341	0	Ash1l	ash1 (absent, small, or homeotic)-like (Drosophila)
ASH2L	1.13243	0.88306	-0.179417	0.0250562	0.0502051	1178	989	1182	1276	1188	1188	chr27:33215555-33241386	+	2521	bta:100138350	ash2 (absent, small, or homeotic)-like (Drosophila)	0	ASH2L	ash2 (absent, small, or homeotic)-like (Drosophila)	0	Ash2l	Set1/Ash2 histone methyltransferase complex subunit ASH2	0	Ash2l	ash2 (absent, small, or homeotic)-like (Drosophila)
ASIC1	1.35847	0.736122	-0.441982	0.23268	0.334311	34	36	28	36	52	40	chr5:30032223-30057130	-	2037	bta:538244	amiloride-sensitive cation channel 2, neuronal	0	ASIC1	acid-sensing (proton-gated) ion channel 1	0	Asic1	Accn2 protein	0	Asic1	acid-sensing (proton-gated) ion channel 1
ASIC3	0.111178	8.99462	3.16906	0.127053	0.202652	2	0	8	0	1	0	chr4:114840461-114844421	+	1709
ASIC4	1.13832	0.878487	-0.186907	0.893234	0.925982	1	2	6	2	0	8	chr2:108548142-108572638	+	4435	acid-sensing (proton-gated) ion channel family member 4	0	ASIC4	acid-sensing (proton-gated) ion channel family member 4	0	Asic4	Acid-sensing ion channel 4	0	Asic4	acid-sensing (proton-gated) ion channel family member 4
ASL	1.75877	0.568579	-0.814568	3.65846e-36	1.17648e-34	1794	1429	1519	2760	2528	2726	chr25:28391933-28400705	-	1500	bta:512771	argininosuccinate lyase	0	ASL	argininosuccinate lyase	0	Asl	Argininosuccinate lyase	0	Asl	argininosuccinate lyase
ASMT	3.92154	0.255002	-1.97142	0.207109	0.304551	2	0	1	2	3	6	nw_014649709:10970-19291	+	1386	bta:281013	acetylserotonin O-methyltransferase	9e-100	xp_005274839			7e-59	Asmt	acetylserotonin O-methyltransferase
ASMTL	1.08312	0.923259	-0.115192	0.0992901	0.164989	2834	2589	2301	2939	2464	2660	chr26:24799659-24815702	-	1836	bta:508458	acetylserotonin O-methyltransferase-like	0	ASMTL	acetylserotonin O-methyltransferase-like			2e-50	Asmtl	acetylserotonin O-methyltransferase-like
ASNA1	1.18328	0.84511	-0.24279	4.14518e-05	0.00014414	3922	3364	3198	4239	3701	3997	chr7:13948377-13956458	-	1261	bta:504586	arsA arsenite transporter, ATP-binding, homolog 1 (bacterial)	0	ASNA1	arsA arsenite transporter, ATP-binding, homolog 1 (bacterial)	0	Asna1	ATPase Asna1	0	Asna1	arsA arsenite transporter, ATP-binding, homolog 1 (bacterial)
ASNS	1.48328	0.674184	-0.568786	3.5835e-11	2.5951e-10	1616	1499	1254	1986	2024	2220	chr4:15112087-15259542	-	1950	bta:514209	asparagine synthetase (glutamine-hydrolyzing)	0	ASNS	asparagine synthetase (glutamine-hydrolyzing)	0	Asns	Asparagine synthetase [glutamine-hydrolyzing]	0	Asns	asparagine synthetase (glutamine-hydrolyzing)
ASNSD1	1.10895	0.901754	-0.149194	0.0382688	0.0726973	1986	1925	1978	2174	2185	1941	chr2:6614324-6625176	-	2385	bta:539672	asparagine synthetase domain containing 1	0	ASNSD1	asparagine synthetase domain containing 1	0	Asnsd1	Asparagine synthetase domain-containing protein 1	0	Asnsd1	asparagine synthetase domain containing 1
ASPH	0.732468	1.36525	0.449163	1.329e-08	7.40885e-08	2423	2107	2561	1830	1661	1519	chr14:28894522-29081896	-	2740	bta:286771	aspartate beta-hydroxylase	0	ASPH	aspartate beta-hydroxylase	0	Asph	Aspartyl/asparaginyl beta-hydroxylase	0	Asph	aspartate-beta-hydroxylase
ASPHD2	0.474893	2.10574	1.07433	5.02461e-06	2.00946e-05	161	154	128	55	79	68	chr17:68537704-68547410	+	3827	bta:541223	aspartate beta-hydroxylase domain containing 2
ASPM	0.795639	1.25685	0.329813	2.7261e-07	1.28471e-06	3112	2654	3073	2267	2245	2256	chr16:78179884-78244523	-	10541	bta:534849	asp (abnormal spindle) homolog, microcephaly associated (Drosophila)	0	ASPM	asp (abnormal spindle) homolog, microcephaly associated (Drosophila)	0	Aspm	Abnormal spindle-like microcephaly associated splice variant 1	0	Aspm	asp (abnormal spindle) homolog, microcephaly associated (Drosophila)
ASPSCR1	1.07853	0.927189	-0.109065	0.179701	0.271003	1252	1194	1063	1323	1157	1170	chr19:51717675-51745461	-	1221	bta:515670	alveolar soft part sarcoma chromosome region, candidate 1	0	ASPSCR1	alveolar soft part sarcoma chromosome region, candidate 1	0	Aspscr1	Tether-containing UBX domain for GLUT4	0	Aspscr1	alveolar soft part sarcoma chromosome region, candidate 1 (human)
ASRGL1	1.07689	0.928596	-0.106877	0.0473937	0.0876237	4613	4198	4032	4753	4185	4391	chr29:41735443-41754138	+	1156	bta:767970	asparaginase like 1	1e-149	ASRGL1	asparaginase like 1	3e-135	Asrgl1	Isoaspartyl peptidase/L-asparaginase	3e-134	Asrgl1	asparaginase like 1
ASS1	0.73474	1.36102	0.444693	9.13632e-18	1.17715e-16	28849	26418	24270	20011	17492	18812	chr11:101054409-101106407	+	1498	bta:280726	argininosuccinate synthase 1	0	ASS1	argininosuccinate synthase 1	0	Ass1	Argininosuccinate synthase	0	Ass1	argininosuccinate synthase 1
ASTE1	0.99466	1.00537	0.00772526	0.953054	0.968995	410	325	398	391	309	385	chr1:140866706-140889949	+	4365	bta:510558	asteroid homolog 1 (Drosophila)
ASTN2	39.0864	0.0255843	-5.2886	0.000308529	0.000926778	0	0	1	22	3	16	chr8:108024552-108928834	-	4099	bta:781555	astrotactin 2
ASUN	0.748973	1.33516	0.417014	0.0936704	0.156918	1161	1116	1093	579	961	879	chr5:83507140-83536937	+	2619	bta:541109	asunder, spermatogenesis regulator homolog (Drosphila)	0	ASUN	asunder spermatogenesis regulator	0	Asun	Protein asunder homolog	0	Asun	asunder, spermatogenesis regulator
ASXL1	1.01426	0.98594	-0.0204284	0.69657	0.780674	3723	3313	3432	3580	3266	3382	chr13:62602237-62664592	+	7044	bta:522091	additional sex combs like 1 (Drosophila)	0	ASXL1	additional sex combs like transcriptional regulator 1	0	Asxl1	Putative Polycomb group protein ASXL1	0	Asxl1	additional sex combs like 1
ASXL2	0.69299	1.44302	0.529094	6.32676e-14	5.93815e-13	4275	3412	4280	2646	2622	2704	chr11:73745236-73858865	+	13239	bta:100140419	additional sex combs like 2 (Drosophila)	0	ASXL2	additional sex combs like transcriptional regulator 2	0	Asxl2	Asxl2 protein	0	Asxl2	additional sex combs like transcriptional regulator 2
ASXL3	1.00818	0.991885	-0.0117559	0.969761	0.980381	58	57	62	51	45	76	chr24:23805410-23999424	-	8949	bta:538107	additional sex combs like 3 (Drosophila)
ATAD1	0.801282	1.248	0.319619	1.0951e-05	4.16314e-05	3276	2987	3205	2266	2579	2453	chr26:9468567-9509448	-	3042	bta:506045	ATPase family, AAA domain containing 1	0	ATAD1	ATPase family, AAA domain containing 1	0	Atad1	ATPase family AAA domain-containing protein 1	0	Atad1	ATPase family, AAA domain containing 1
ATAD2	0.820706	1.21846	0.285063	0.0224415	0.0455418	682	473	694	505	494	458	chr14:18210642-18235871	+	1255	bta:522920	ATPase family, AAA domain containing 2	2e-151	ATAD2	ATPase family, AAA domain containing 2	2e-122	Atad2	MCG7707	3e-133	Atad2	ATPase family, AAA domain containing 2
ATAD2B	0.705245	1.41795	0.503804	0.00336943	0.00825293	541	462	500	249	452	313	chr11:75350595-75473047	+	7789	bta:518785	ATPase family, AAA domain containing 2B	0	ATAD2B	ATPase family, AAA domain containing 2B	0	Atad2b	Protein Atad2b	0	LOC103692579	ATPase family AAA domain-containing protein 2B-like
ATAD3A	1.20852	0.82746	-0.273239	0.000147351	0.000466769	1950	1722	1660	2331	1879	2002	chr16:52510781-52527177	-	2463	bta:784353	ATPase family, AAA domain containing 3A	0	ATAD3A	ATPase family, AAA domain containing 3A	0	Atad3a	ATPase family AAA domain-containing protein 3	0	Atad3a	ATPase family, AAA domain containing 3A
ATAD5	0.895347	1.11689	0.159481	0.425187	0.539494	239	156	195	142	210	152	chr19:18517128-18552834	-	6820	bta:513059	ATPase family, AAA domain containing 5	0	ATAD5	ATPase family, AAA domain containing 5	0	Atad5	Atad5 protein	0	Atad5	ATPase family, AAA domain containing 5
ATAT1	1.27673	0.783251	-0.352454	0.00873215	0.0195093	361	302	271	426	386	335	chr23:28237915-28250697	-	1490	bta:786491	alpha tubulin acetyltransferase 1	0	ATAT1	alpha tubulin acetyltransferase 1	0	Atat1	Alpha-tubulin N-acetyltransferase 1	0	Atat1	alpha tubulin acetyltransferase 1
ATCAY	4.63972	0.21553	-2.21404	1.69935e-08	9.33299e-08	16	11	20	95	55	61	chr7:21387203-21424892	-	1823	bta:509463	ataxia, cerebellar, Cayman type	0	ATCAY	ataxia, cerebellar, Cayman type	0	Atcay	Caytaxin	0	Atcay	ataxia, cerebellar, Cayman type
ATE1	0.626612	1.59588	0.674355	7.81224e-18	1.01404e-16	2291	1818	1849	1146	1249	1185	chr26:42233777-42395118	-	5698	bta:534601	arginyltransferase 1	0	ATE1	arginyltransferase 1	0	Ate1	Arginyl-tRNA--protein transferase 1	0	Ate1	arginyltransferase 1
ATF1	0.65911	1.5172	0.601408	6.32078e-16	7.03989e-15	1923	1648	1590	1129	1113	1029	chr5:29326451-29390777	-	2469	bta:506967	activating transcription factor 1	2e-139	ATF1	activating transcription factor 1	3e-130	Atf1	Cyclic AMP-dependent transcription factor ATF-1	6e-129	Atf1	activating transcription factor 1
ATF2	0.752243	1.32936	0.41073	2.39584e-06	1.00101e-05	1339	1163	1350	1046	906	843	chr2:21806321-21910641	+	2241	bta:509827	activating transcription factor 2	0	ATF2	activating transcription factor 2	0	LOC102641666	cyclic AMP-dependent transcription factor ATF-2-like	0	Atf2	activating transcription factor 2
ATF3	0.915092	1.09279	0.128012	0.0223148	0.0453139	5044	4162	4592	4438	3806	3913	chr16:73070732-73083683	-	1997	bta:515266	activating transcription factor 3	8e-90	ATF3	activating transcription factor 3	1e-89	Atf3	Activating transcription factor 3	3e-90	Atf3	activating transcription factor 3
ATF4	1.41974	0.704352	-0.505631	2.06699e-33	5.98474e-32	14838	12810	12769	19311	17821	18087	chr5:111770584-111772679	+	1415	bta:509107	activating transcription factor 4 (tax-responsive enhancer element B67)	2e-154	xp_005261675		9e-149	Atf4	Cyclic AMP-dependent transcription factor ATF-4	1e-152	Atf4	activating transcription factor 4
ATF5	0.861237	1.16112	0.215518	0.171935	0.261494	242	220	206	193	180	181	chr18:56963318-56967317	+	1199	bta:515654	activating transcription factor 5	4e-98	xp_005258715		3e-94	Atf5	Cyclic AMP-dependent transcription factor ATF-5	3e-94	Atf5	activating transcription factor 5
ATF6	0.900455	1.11055	0.151273	0.0278004	0.0549876	3134	2572	2806	2693	2494	2189	chr3:7656544-7890686	-	7068	activating transcription factor 6	0	ATF6	activating transcription factor 6	0	Atf6	Cyclic AMP-dependent transcription factor ATF-6 alpha	0	Atf6	activating transcription factor 6
ATF6B	1.01605	0.984206	-0.0229681	0.695238	0.779627	3500	2960	2953	3289	2844	3071	chr23:27116894-27126755	+	2569	bta:513928	activating transcription factor 6 beta	0	ATF6B	activating transcription factor 6 beta	0	Atf6b	Cyclic AMP-dependent transcription factor ATF-6 beta	0	Atf6b	activating transcription factor 6 beta
ATF7	0.777685	1.28587	0.362742	3.29164e-05	0.000116269	1452	1266	1472	1098	920	1123	chr5:26624150-26714406	+	2172	bta:541204	activating transcription factor 7	0	ATF7	activating transcription factor 7	0	Atf7	Activating transcription factor 7, isoform CRA_a	0	Atf7	activating transcription factor 7
ATF7IP	0.815612	1.22607	0.294044	0.00358336	0.00872244	1023	837	1069	747	820	730	chr5:96067384-96159271	-	4046	bta:781834	activating transcription factor 7 interacting protein	0	xp_005253480		0	Atf7ip	Activating transcription factor 7-interacting protein 1	0	Atf7ip	activating transcription factor 7 interacting protein
ATG10	1.30312	0.767392	-0.381965	0.102178	0.169089	148	72	101	146	118	135	chr7:84607060-84870144	+	1959	bta:787344	ATG10 autophagy related 10 homolog (S. cerevisiae)	2e-111	ATG10	autophagy related 10	3e-100	Atg10	Ubiquitin-like-conjugating enzyme ATG10	6e-98	Atg10	autophagy related 10
ATG101	1.09345	0.914534	-0.128892	0.0417995	0.0785393	2745	2334	2198	2649	2490	2511	chr5:28008270-28014075	-	1466	bta:513049	chromosome 5 open reading frame, human C12orf44	9e-127	xp_005269129		5e-125	Atg101	Autophagy-related protein 101	8e-125	RGD1359310	similar to RIKEN cDNA 9430023L20
ATG12	0.985273	1.01495	0.0214049	0.774292	0.840685	2282	2021	2076	1872	2014	2155	chr10:4630143-4652403	-	1455	bta:767903	ATG12 autophagy related 12 homolog (S. cerevisiae)	4e-68	ATG12	autophagy related 12	1e-64	Atg12	Ubiquitin-like protein ATG12	2e-61	Atg12	autophagy related 12
ATG13	1.27747	0.782798	-0.353288	1.15273e-07	5.68684e-07	1985	1882	1842	2441	2165	2427	chr15:77826341-77868099	+	3849	bta:507340	ATG13 autophagy related 13 homolog (S. cerevisiae)	0	ATG13	autophagy related 13	0	Atg13	D2Ertd391e protein	0	Atg13	autophagy related 13
ATG14	0.844402	1.18427	0.243999	0.076183	0.131522	564	392	466	347	443	358	chr10:68282586-68319478	-	4220	bta:538831	ATG14 autophagy related 14 homolog (S. cerevisiae)	0	ATG14	autophagy related 14	0	Atg14	Beclin 1-associated autophagy-related key regulator	0	Atg14	autophagy related 14
ATG16L1	1.06323	0.940533	-0.0884488	0.280461	0.388668	995	819	870	965	874	906	chr3:113988201-114032472	+	3433	bta:509587	ATG16 autophagy related 16-like 1 (S. cerevisiae)	0	ATG16L1	autophagy related 16-like 1 (S. cerevisiae)	0	Atg16l1	Autophagy-related protein 16-1	0	Atg16l1	autophagy related 16-like 1 (S. cerevisiae)
ATG16L2	0.687037	1.45553	0.54154	0.000400754	0.00117949	387	298	340	208	264	203	chr15:53392929-53408455	+	1864	bta:511036	ATG16 autophagy related 16-like 2 (S. cerevisiae)	0	ATG16L2	autophagy related 16-like 2 (S. cerevisiae)	0	Atg16l2	Autophagy-related 16-like 2 alpha	0	Atg16l2	autophagy related 16-like 2 (S. cerevisiae)
ATG2A	0.978076	1.02242	0.0319813	0.660466	0.750467	2185	2044	1775	1987	1845	1825	chr29:43983716-44015627	+	3329	bta:529808	ATG2 autophagy related 2 homolog A (S. cerevisiae)	0	ATG2A	autophagy related 2A	0	Atg2a	Autophagy-related protein 2 homolog A	0	Atg2a	autophagy related 2A
ATG2A.1	0.845169	1.1832	0.242689	0.00609112	0.0141465	1345	1039	1325	1070	996	949	chr29:44035816-44046554	-	3268	bta:529808	ATG2 autophagy related 2 homolog A (S. cerevisiae)	0	ATG2A	autophagy related 2A	0	Atg2a	Autophagy-related protein 2 homolog A	0	Atg2a	autophagy related 2A
ATG2B	0.846627	1.18116	0.240202	0.00274595	0.00684003	1334	1158	1353	1067	1044	1024	chr21:63071846-63148733	-	7298	bta:519961	autophagy related 2B	0	ATG2B	autophagy related 2B	0	Atg2b	MKIAA4067 protein	0	Atg2a	autophagy related 2A
ATG3	1.2022	0.831809	-0.265675	0.00104421	0.00283656	2217	1931	1993	2152	2597	2339	chr1:57913211-57947808	-	1535	bta:508571	ATG3 autophagy related 3 homolog (S. cerevisiae)	0	ATG3	autophagy related 3	0	Atg3	Ubiquitin-like-conjugating enzyme ATG3	1e-172	Atg3	autophagy related 3
ATG4A	0.59416	1.68305	0.751076	7.28738e-24	1.35338e-22	1807	1604	1745	1006	923	1022	chrx:61746827-61780010	+	1191	bta:408003	ATG4 autophagy related 4 homolog A (S. cerevisiae)	0	ATG4A	autophagy related 4A, cysteine peptidase	0	Atg4a	Atg4a protein	0	Atg4al1	autophagy related 4A, cysteine peptidase-like 1
ATG4B	1.20197	0.83197	-0.265397	0.0020679	0.0052913	825	780	756	954	854	928	chr3:121620758-121628580	+	1174	bta:408002	autophagy related 4B, cysteine peptidase	0	ATG4B	autophagy related 4B, cysteine peptidase	0	Atg4b	Cysteine protease ATG4B	0	Atg4b	autophagy related 4B, cysteine peptidase
ATG4C	0.591621	1.69027	0.757254	6.41218e-16	7.13662e-15	1230	1051	1060	588	679	631	chr3:83618312-83714489	-	2544	bta:531455	ATG4 autophagy related 4 homolog C (S. cerevisiae)	0	ATG4C	autophagy related 4C, cysteine peptidase	0	Atg4c	Putative uncharacterized protein	0	Atg4c	autophagy related 4C, cysteine peptidase
ATG4D	1.71562	0.582881	-0.778726	1.8111e-20	2.76206e-19	835	782	780	1442	1183	1343	chr7:16351632-16360122	+	1963	bta:615657	ATG4 autophagy related 4 homolog D (S. cerevisiae)	0	ATG4D	autophagy related 4D, cysteine peptidase	0	Atg4d	Putative uncharacterized protein	0	Atg4d	autophagy related 4D, cysteine peptidase
ATG5	0.655769	1.52493	0.608741	0.00245016	0.00616785	176	172	235	114	127	128	chr9:44335010-44373168	+	592	bta:532686	ATG5 autophagy related 5 homolog (S. cerevisiae)	4e-161	ATG5	autophagy related 5	1e-159	xp_011241410	2e-90	Atg5	autophagy related 5
ATG7	1.23366	0.810594	-0.302949	0.0061067	0.0141743	589	515	470	658	541	670	chr22:56163206-56437326	+	2767	bta:787967	autophagy related 7	0	xp_005264859		0	Atg7	Ubiquitin-like modifier-activating enzyme ATG7	0	Atg7	autophagy related 7
ATG9A	0.888726	1.12521	0.17019	0.00551813	0.012919	3770	3141	3332	3110	2637	3014	chr2:108276111-108285505	-	3808	bta:540482	ATG9 autophagy related 9 homolog A (S. cerevisiae)	0	xp_005246902		0	Atg9a	Autophagy-related protein 9A	0	Atg9a	autophagy related 9A
ATG9B	1.64243	0.608854	-0.715832	0.052692	0.0961284	47	24	29	61	36	60	chr4:114810160-114821170	-	4012	bta:506862	autophagy related 9B
ATIC	1.26785	0.788735	-0.342388	2.10557e-16	2.44761e-15	13147	11787	11867	15507	14755	14671	chr2:104209471-104233390	+	2042	bta:506343	5-aminoimidazole-4-carboxamide ribonucleotide formyltransferase/IMP cyclohydrolase	0	ATIC	5-aminoimidazole-4-carboxamide ribonucleotide formyltransferase/IMP cyclohydrolase	0	Atic	5-aminoimidazole-4-carboxamide ribonucleotide formyltransferase/IMP cyclohydrolase	0	Atic	5-aminoimidazole-4-carboxamide ribonucleotide formyltransferase/IMP cyclohydrolase
ATL1	1.46485	0.682663	-0.550755	0.638489	0.732075	6	2	2	9	4	1	chr10:43648913-43723100	+	2553	bta:535424	atlastin GTPase 1	0	ATL1	atlastin GTPase 1	0	Atl1	Atl1 protein	0	Atl1	atlastin GTPase 1
ATL2	0.649779	1.53899	0.62198	4.23053e-14	4.03095e-13	1891	1635	1532	1003	1110	1043	chr11:20814872-20883361	-	3228	atlastin GTPase 2	0	ATL2	atlastin GTPase 2	0	Atl2	Atlastin-2	0	Atl2	atlastin GTPase 2
ATL3	0.888142	1.12595	0.171137	0.00117058	0.00315039	5401	4561	5144	4520	4178	4218	chr29:42901659-42943166	-	1979	bta:515124	atlastin GTPase 3	0	ATL3	atlastin GTPase 3	0	Atl3	Atlastin-3	0	Atl3	atlastin GTPase 3
ATM	0.606086	1.64993	0.722406	1.92198e-11	1.43082e-10	1182	1071	1184	584	761	657	chr15:18255946-18401791	+	9290	bta:526824	ataxia telangiectasia mutated	0	ATM	ATM serine/threonine kinase	0	Atm	Ataxia telangiectasia mutated homolog (Human)	0	Atm	ATM serine/threonine kinase
ATMIN	0.986922	1.01325	0.0189917	0.754391	0.825281	2798	2444	2593	2468	2534	2437	chr18:7778918-7794038	+	4411	bta:781217	ATM interactor	0	ATMIN	ATM interactor	0	Atmin	ATM interactor	0	Atmin	ATM interactor
ATN1	1.11475	0.897063	-0.156718	0.00382857	0.00927188	5298	4460	4917	5339	4958	5441	chr5:104172214-104180895	-	4442	bta:513125	atrophin 1	0	ATN1	atrophin 1	0	Atn1	Atrophin-1	0	LOC100911672	atrophin-1-like
ATOX1	1.41623	0.706102	-0.502052	2.50438e-13	2.22417e-12	2253	2053	1861	3069	2580	2769	chr7:65246239-65261601	-	442	bta:613998	ATX1 antioxidant protein 1 homolog (yeast)	5e-27	ATOX1	antioxidant 1 copper chaperone	1e-29	Atox1	Copper transport protein ATOX1	5e-28	Atox1	antioxidant 1 copper chaperone
ATP10A	2.01953	0.495164	-1.01402	1.69486e-12	1.39473e-11	209	238	209	440	378	463	chr21:2824906-3006974	-	5178	ATPase, class V, type 10A
ATP10B	0.247471	4.04088	2.01467	1.20536e-08	6.74356e-08	80	72	75	15	20	19	chr7:74677220-74738806	-	4826	bta:100336948	ATPase, class V, type 10B
ATP10D	0.447054	2.23687	1.16148	3.12545e-09	1.87491e-08	315	307	211	109	107	142	chr6:68076667-68211366	+	5774	bta:536495	ATPase, class V, type 10D	0	ATP10D	ATPase, class V, type 10D	0	xp_011247373	0	Atp10d	ATPase, class V, type 10D
ATP11A	0.433367	2.30751	1.20634	1.0737e-43	4.48125e-42	1552	1421	1531	696	552	636	chr12:90763507-90834100	+	6968	bta:512547	ATPase, class VI, type 11A	0	xp_005268361		0	xp_011240369	0	Atp11a	ATPase, class VI, type 11A
ATP11B	0.63462	1.57575	0.656035	1.73937e-14	1.71565e-13	2088	1532	1907	1155	1169	1042	chr1:85011720-85135854	-	7849	bta:614392	ATPase, class VI, type 11B	0	ATP11B	ATPase, class VI, type 11B	0	Atp11b	Phospholipid-translocating ATPase	0	Atp11b	ATPase, class VI, type 11B
ATP11C	0.493412	2.0267	1.01913	7.19262e-08	3.63172e-07	349	305	327	124	208	132	chrx:23350195-23451363	-	5945	bta:504969	ATPase, class VI, type 11C
ATP12A	0.701223	1.42608	0.512054	0.000136785	0.000436206	448	397	498	306	271	331	chr12:36994062-37016175	-	4108	bta:530703	ATPase, H+/K+ transporting, nongastric, alpha polypeptide	0	ATP12A	ATPase, H+/K+ transporting, nongastric, alpha polypeptide	0	Atp12a	Potassium-transporting ATPase alpha chain 2	0	Atp12a	ATPase, H+/K+ transporting, nongastric, alpha polypeptide
ATP13A1	1.18919	0.840908	-0.249981	0.000882291	0.00242568	1662	1437	1381	1898	1538	1696	chr7:3616219-3631792	+	3834	bta:534369	ATPase type 13A1	0	ATP13A1	ATPase type 13A1	0	Atp13a1	MKIAA1825 protein	0	Atp13a1	ATPase type 13A1
ATP13A2	1.04079	0.960806	-0.0576827	0.475547	0.587804	1326	1018	1145	1245	1072	1173	chr2:136585040-136605010	+	4076	bta:510792	ATPase type 13A2	0	ATP13A2	ATPase type 13A2	0	Atp13a2	Probable cation-transporting ATPase 13A2	0	Atp13a2	ATPase type 13A2
ATP13A3	1.01097	0.989152	-0.0157354	0.856472	0.900785	1531	1290	1683	1515	1460	1412	chr1:73942466-73997196	+	3899	bta:523889	ATPase type 13A3	0	ATP13A3	ATPase type 13A3	0	Atp13a3	Probable cation-transporting ATPase 13A3	0	Atp13a4	ATPase type 13A4
ATP1A1	1.02068	0.979735	-0.0295365	0.483707	0.595685	34166	29976	30759	32952	29056	31296	chr3:27211386-27244497	-	3465	bta:282144	ATPase, Na+/K+ transporting, alpha 1 polypeptide	0	ATP1A1	ATPase, Na+/K+ transporting, alpha 1 polypeptide	0	Atp1a1	Putative uncharacterized protein	0	Atp1a1	ATPase, Na+/K+ transporting, alpha 1 polypeptide
ATP1B1	1.04908	0.953221	-0.0691179	0.280065	0.388393	2019	1816	1930	2081	1890	1859	chr16:37695603-37721145	+	556	bta:519758	ATPase, Na+/K+ transporting, beta 1 polypeptide	3e-57	ATP1B1	ATPase, Na+/K+ transporting, beta 1 polypeptide	1e-56	Atp1b1	Sodium/potassium-transporting ATPase subunit beta-1	3e-57	Atp1b1	ATPase, Na+/K+ transporting, beta 1 polypeptide
ATP1B2	1.52293	0.65663	-0.606846	0.0657167	0.11611	47	35	31	56	49	60	chr19:28116851-28121160	+	932	bta:282562	ATPase, Na+/K+ transporting, beta 2 polypeptide	1e-171	ATP1B2	ATPase, Na+/K+ transporting, beta 2 polypeptide	5e-171	Atp1b2	Sodium/potassium-transporting ATPase subunit beta-2	4e-171	Atp1b2	ATPase, Na+/K+ transporting, beta 2 polypeptide
ATP1B3	0.6037	1.65645	0.728096	6.44932e-46	2.86712e-44	12603	11581	11043	6852	6929	6691	chr1:128537120-128572281	-	1506	bta:532844	ATPase, Na+/K+ transporting, beta 3 polypeptide	5e-128	ATP1B3	ATPase, Na+/K+ transporting, beta 3 polypeptide	6e-114	Atp1b3	Sodium/potassium-transporting ATPase subunit beta-3	7e-121	Atp1b3	ATPase, Na+/K+ transporting, beta 3 polypeptide
ATP2A1	0.816653	1.22451	0.292204	0.399103	0.513203	61	48	41	51	29	38	chr25:26322219-26339549	-	3491	bta:518117	ATPase, Ca++ transporting, cardiac muscle, fast twitch 1	0	ATP2A1	ATPase, Ca++ transporting, cardiac muscle, fast twitch 1	0	Atp2a1	Sarcoplasmic/endoplasmic reticulum calcium ATPase 1	0	Atp2a1	ATPase, Ca++ transporting, cardiac muscle, fast twitch 1
ATP2A2	0.857721	1.16588	0.221419	0.000144075	0.000457593	9371	7756	8764	7494	6421	7460	chr17:56638158-56692303	+	4228	bta:540568	ATPase, Ca++ transporting, cardiac muscle, slow twitch 2	0	ATP2A2	ATPase, Ca++ transporting, cardiac muscle, slow twitch 2	0	Atp2a2	Calcium-transporting ATPase	0	Atp2a2	ATPase, Ca++ transporting, cardiac muscle, slow twitch 2
ATP2A3	3.77128	0.265162	-1.91506	2.77708e-08	1.48689e-07	36	27	12	84	95	91	chr19:25301216-25335296	-	4380	bta:512313	ATPase, Ca++ transporting, ubiquitous	0	ATP2A3	ATPase, Ca++ transporting, ubiquitous	0	Atp2a3	Calcium-transporting ATPase	0	Atp2a3	ATPase, Ca++ transporting, ubiquitous
ATP2B1	0.576005	1.7361	0.795846	2.8292e-39	1.02301e-37	12421	10661	11680	6190	6872	6182	chr5:19571145-19700965	-	4417	bta:282641	ATPase, Ca++ transporting, plasma membrane 1	0	ATP2B1	ATPase, Ca++ transporting, plasma membrane 1	0	xp_011241850	0	Atp2b1	ATPase, Ca++ transporting, plasma membrane 1
ATP2B2	0.383632	2.60666	1.3822	0.0075737	0.0172127	44	21	34	7	13	16	chr22:55214837-55340983	-	8972	bta:613800	ATPase, Ca++ transporting, plasma membrane 2	0	xp_005265240		0	Atp2b2	Plasma membrane calcium-transporting ATPase 2	0	Atp2b2	ATPase, Ca++ transporting, plasma membrane 2
ATP2B4	0.757773	1.31966	0.400162	1.76316e-05	6.50888e-05	2556	2229	2758	2021	1513	1985	chr16:1250992-1314351	+	3511	bta:282146	ATPase, Ca++ transporting, plasma membrane 4	0	ATP2B4	ATPase, Ca++ transporting, plasma membrane 4	0	Atp2b4	Calcium-transporting ATPase	0	Atp2b4	ATPase, Ca++ transporting, plasma membrane 4
ATP2C1	0.737774	1.35543	0.438749	2.4962e-12	2.01818e-11	6955	5627	6789	4667	4708	4366	chr1:140901188-141055415	-	3193	bta:327663	ATPase, Ca++ transporting, type 2C, member 1	0	ATP2C1	ATPase, Ca++ transporting, type 2C, member 1	0	Atp2c1	Calcium-transporting ATPase type 2C member 1	0	Atp2c1	ATPase, Ca++ transporting, type 2C, member 1
ATP2C2	0.293127	3.41149	1.7704	5.60957e-09	3.2701e-08	127	117	106	37	18	44	chr18:10640502-10719067	+	3653	bta:510329	ATPase, Ca++ transporting, type 2C, member 2	0	ATP2C2	ATPase, Ca++ transporting, type 2C, member 2	0	Atp2c2	Calcium-transporting ATPase type 2C member 2	0	Atp2c2	ATPase, Ca++ transporting, type 2C, member 2
ATP5A1	1.01497	0.98525	-0.0214376	0.592254	0.692721	30991	27667	27737	29674	26901	27898	chr24:46447896-46456803	-	1912	bta:282578	ATP synthase, H+ transporting, mitochondrial F1 complex, alpha subunit 1, cardiac muscle	0	ATP5A1	ATP synthase, H+ transporting, mitochondrial F1 complex, alpha subunit 1, cardiac muscle	0	Atp5a1	ATP synthase subunit alpha, mitochondrial	0	Atp5a1	ATP synthase, H+ transporting, mitochondrial F1 complex, alpha subunit 1, cardiac muscle
ATP5B	1.05413	0.948648	-0.0760558	0.0779897	0.134355	31016	27626	27293	30817	27292	29156	chr5:57296345-57301718	+	1771	bta:327675	ATP synthase, H+ transporting, mitochondrial F1 complex, beta polypeptide	0	ATP5B	ATP synthase, H+ transporting, mitochondrial F1 complex, beta polypeptide	0	Atp5b	ATP synthase subunit beta, mitochondrial	0	Atp5b	ATP synthase, H+ transporting, mitochondrial F1 complex, beta polypeptide
ATP5C1	1.19028	0.840142	-0.251296	3.42248e-07	1.59185e-06	5717	4920	5006	6207	5998	5709	chr13:16215628-16231973	-	1098	bta:327668	ATP synthase, H+ transporting, mitochondrial F1 complex, gamma polypeptide 1	2e-163	ATP5C1	ATP synthase, H+ transporting, mitochondrial F1 complex, gamma polypeptide 1	7e-159	Atp5c1	ATP synthase subunit gamma, mitochondrial	2e-156	Atp5c1	ATP synthase, H+ transporting, mitochondrial F1 complex, gamma polypeptide 1
ATP5D	1.04298	0.958795	-0.0607058	0.281005	0.389319	7195	6876	6277	7135	6418	6911	chr7:45494903-45497075	+	973	bta:338081	ATP synthase, H+ transporting, mitochondrial F1 complex, delta subunit	3e-77	ATP5D	ATP synthase, H+ transporting, mitochondrial F1 complex, delta subunit	4e-73	Atp5d	ATP synthase subunit delta, mitochondrial	1e-74	Atp5d	ATP synthase, H+ transporting, mitochondrial F1 complex, delta subunit
ATP5E	1.25984	0.793752	-0.33324	0.263878	0.369967	84	53	81	78	61	124	chr13:58105431-58109123	+	576	bta:617230	ATP synthase, H+ transporting, mitochondrial F1 complex, epsilon subunit	2e-21	ATP5E	ATP synthase, H+ transporting, mitochondrial F1 complex, epsilon subunit	4e-20	Atp5e	ATP synthase subunit epsilon, mitochondrial	2e-20	Atp5e	ATP synthase, H+ transporting, mitochondrial F1 complex, epsilon subunit
ATP5F1	0.86733	1.15296	0.205348	2.98613e-05	0.000106286	5222	4621	4676	4236	3885	4006	chr3:32214441-32231353	-	1152	bta:282701	ATP synthase, H+ transporting, mitochondrial Fo complex, subunit B1	4e-124	ATP5F1	ATP synthase, H+ transporting, mitochondrial Fo complex, subunit B1	5e-125	Atp5f1	ATP synthase F(0) complex subunit B1, mitochondrial	5e-125	Atp5f1	ATP synthase, H+ transporting, mitochondrial Fo complex, subunit B1
ATP5G1	1.41924	0.704601	-0.505122	3.87758e-12	3.08106e-11	1369	1247	1139	1791	1631	1710	chr19:38419549-38421672	-	554	bta:338053	ATP synthase, H+ transporting, mitochondrial Fo complex, subunit C1 (subunit 9)	9e-65	ATP5G1	ATP synthase, H+ transporting, mitochondrial Fo complex, subunit C1 (subunit 9)	2e-66	Atp5g1	ATP synthase F(0) complex subunit C1, mitochondrial	5e-65	Atp5g1	ATP synthase, H+ transporting, mitochondrial Fo complex, subunit C1 (subunit 9)
ATP5G2	1.1407	0.876652	-0.189924	7.03296e-05	0.000235277	12981	11525	11254	13473	12330	13464	chr5:26579504-26583296	-	604	bta:337887	ATP synthase, H+ transporting, mitochondrial F0 complex, subunit C2 (subunit 9)	5e-62	ATP5G2	ATP synthase, H+ transporting, mitochondrial Fo complex, subunit C2 (subunit 9)	7e-60	Atp5g2	ATP synthase F(0) complex subunit C2, mitochondrial	2e-60	Atp5g2	ATP synthase, H+ transporting, mitochondrial Fo complex, subunit C2 (subunit 9)
ATP5G3	1.13174	0.883592	-0.178548	0.00361258	0.00879086	9182	8570	7639	10102	8401	9212	chr2:21782577-21785689	+	695	bta:540176	ATP synthase, H+ transporting, mitochondrial Fo complex, subunit C3 (subunit 9)	2e-71	ATP5G3	ATP synthase, H+ transporting, mitochondrial Fo complex, subunit C3 (subunit 9)	3e-70	Atp5g3	ATP synthase F(0) complex subunit C3, mitochondrial	2e-70	Atp5g3	ATP synthase, H+ transporting, mitochondrial Fo complex, subunit C3 (subunit 9)
ATP5H	1.07356	0.931481	-0.102402	0.0565114	0.102029	8406	7087	6973	7725	7930	7513	chr19:57236135-57240900	+	612	bta:282710	ATP synthase, H+ transporting, mitochondrial Fo complex, subunit d	6e-81	ATP5H	ATP synthase, H+ transporting, mitochondrial Fo complex, subunit d	8e-77	Atp5h	ATP synthase subunit d, mitochondrial	2e-73	Atp5h	ATP synthase, H+ transporting, mitochondrial Fo complex, subunit d
ATP5I	0.997198	1.00281	0.00404771	0.959903	0.973416	2290	1929	1686	1946	1746	1965	chr6:109281729-109283265	-	296	bta:338040	ATP synthase, H+ transporting, mitochondrial Fo complex, subunit E	1e-20	ATP5I	ATP synthase, H+ transporting, mitochondrial Fo complex, subunit E	6e-22	Atp5k	ATP synthase subunit e, mitochondrial	2e-20	Atp5i	ATP synthase, H+ transporting, mitochondrial Fo complex, subunit E
ATP5J	1.21561	0.82263	-0.281684	0.130037	0.206525	151	138	129	182	140	168	chr1:10101475-10102134	+	560	bta:282690	ATP synthase, H+ transporting, mitochondrial Fo complex, subunit F6	4e-49	ATP5J	ATP synthase, H+ transporting, mitochondrial Fo complex, subunit F6	2e-48	Atp5j	ATP synthase-coupling factor 6, mitochondrial	4e-46	Atp5j	ATP synthase, H+ transporting, mitochondrial Fo complex, subunit F6
ATP5J.1	1.30456	0.76654	-0.383567	7.79025e-11	5.45283e-10	4612	4190	4162	5551	5695	5037	chr1:10102198-10109514	+	517	bta:282690	ATP synthase, H+ transporting, mitochondrial Fo complex, subunit F6	4e-49	ATP5J	ATP synthase, H+ transporting, mitochondrial Fo complex, subunit F6	2e-48	Atp5j	ATP synthase-coupling factor 6, mitochondrial	4e-46	Atp5j	ATP synthase, H+ transporting, mitochondrial Fo complex, subunit F6
ATP5J2	1.21657	0.821983	-0.28282	2.73446e-05	9.79276e-05	2965	2525	2369	3321	2776	3104	chr25:37674883-37679972	+	378	bta:506492	ATP synthase, H+ transporting, mitochondrial Fo complex, subunit F2	0	xp_005250313		0	Ptcd1	Pentatricopeptide repeat-containing protein 1, mitochondrial	0	Ptcd1	pentatricopeptide repeat domain 1
ATP5L	0.992758	1.00729	0.010486	0.840205	0.889608	7564	6985	6716	7383	6420	6557	chr15:29693606-29701737	+	476	bta:515696	ATP synthase, H+ transporting, mitochondrial Fo complex, subunit G	7e-51	ATP5L	ATP synthase, H+ transporting, mitochondrial Fo complex, subunit G	3e-49	Atp5l	ATP synthase subunit g, mitochondrial	7e-47	Atp5l	ATP synthase, H+ transporting, mitochondrial Fo complex, subunit G
ATP5O	1.13401	0.881823	-0.181438	0.00189369	0.00489743	4605	3998	4011	4459	4747	4541	chr1:922042-929400	+	740	bta:281640	ATP synthase, H+ transporting, mitochondrial F1 complex, O subunit	4e-107	ATP5O	ATP synthase, H+ transporting, mitochondrial F1 complex, O subunit	1e-99	LOC102641678	ATP synthase subunit O, mitochondrial-like	9e-99	Atp5o	ATP synthase, H+ transporting, mitochondrial F1 complex, O subunit
ATP5S	0.660067	1.515	0.599316	0.000308006	0.00092561	323	301	242	191	204	155	chr10:43417928-43430001	+	1693	bta:493709	ATP synthase, H+ transporting, mitochondrial Fo complex, subunit s (factor B)	1e-105	ATP5S	ATP synthase, H+ transporting, mitochondrial Fo complex, subunit s (factor B)	8e-92	xp_011242467	6e-89	Atp5s	ATP synthase, H+ transporting, mitochondrial Fo complex, subunit s (factor B)
ATP5SL	1.07217	0.932689	-0.100532	0.234333	0.336141	1028	829	939	1050	932	903	chr18:51018775-51024589	-	2167	ATP5S-like	5e-109	ATP5SL	ATP5S-like	3e-102	Atp5sl	ATP synthase subunit s-like protein	7e-99	Atp5sl	ATP5S-like
ATP6AP1	1.06861	0.935797	-0.0957331	0.0771928	0.133149	10971	9867	9504	10763	9543	10919	chrx:40891911-40899691	+	2103	bta:327687	ATPase, H+ transporting, lysosomal accessory protein 1	0	ATP6AP1	ATPase, H+ transporting, lysosomal accessory protein 1	0	Atp6ap1	V-type proton ATPase subunit S1	0	Atp6ap1	ATPase, H+ transporting, lysosomal accessory protein 1
ATP6AP1L	6.9175	0.144561	-2.79025	2.15432e-42	8.62441e-41	55	41	38	288	314	287	chr7:84911060-84931484	+	1285	bta:510390	ATPase, H+ transporting, lysosomal accessory protein 1-like	4e-88	ATP6AP1L	ATPase, H+ transporting, lysosomal accessory protein 1-like	6e-145	Atp6ap1l	Protein Atp6ap1l	3e-144	Atp6ap1l	ATPase, H+ transporting, lysosomal accessory protein 1-like
ATP6AP2	0.56054	1.78399	0.835111	2.33585e-35	7.31666e-34	6765	5323	5411	2994	3278	3128	chrx:109537595-109565153	-	1889	bta:513520	ATPase, H+ transporting, lysosomal accessory protein 2	0	ATP6AP2	ATPase, H+ transporting, lysosomal accessory protein 2	2e-173	Atp6ap2	Renin/prorenin receptor	2e-179	Atp6ap2	ATPase, H+ transporting, lysosomal accessory protein 2
ATP6V0A1	0.785071	1.27377	0.349104	3.34504e-08	1.77045e-07	5386	4666	4928	3820	3412	4087	chr19:43381436-43431080	+	3134	bta:286768	ATPase, H+ transporting, lysosomal V0 subunit a1	0	ATP6V0A1	ATPase, H+ transporting, lysosomal V0 subunit a1	0	Atp6v0a1	V-type proton ATPase subunit a	0	Atp6v0a1	ATPase, H+ transporting, lysosomal V0 subunit A1
ATP6V0A2	0.995718	1.0043	0.00619112	0.955394	0.970233	850	562	763	702	689	684	chr17:54358415-54398136	-	4440	bta:338038	ATPase, H+ transporting, lysosomal V0 subunit a2	0	ATP6V0A2	ATPase, H+ transporting, lysosomal V0 subunit a2	0	Atp6v0a2	V-type proton ATPase 116 kDa subunit a isoform 2	0	Atp6v0a2	ATPase, H+ transporting, lysosomal V0 subunit A2
ATP6V0A4	0.952083	1.05033	0.0708413	0.378325	0.491873	1110	991	977	1001	876	946	chr4:103566531-103613128	-	3154	bta:518974	ATPase, H+ transporting, lysosomal V0 subunit a4	0	ATP6V0A4	ATPase, H+ transporting, lysosomal V0 subunit a4	0	Atp6v0a4	V-type proton ATPase subunit a	0	Atp6v0a4	ATPase, H+ transporting, lysosomal V0 subunit A4
ATP6V0B	1.12203	0.891242	-0.16611	0.00328868	0.00807784	5226	4808	4490	5544	4858	5303	chr3:103017395-103020734	-	978	bta:505684	ATPase, H+ transporting, lysosomal 21kDa, V0 subunit b	6e-111	ATP6V0B	ATPase, H+ transporting, lysosomal 21kDa, V0 subunit b	4e-110	Atp6v0b	V-type proton ATPase 21 kDa proteolipid subunit	7e-46	Atp6v0b	ATPase, H+ transporting, lysosomal V0 subunit B
ATP6V0C	1.15451	0.866172	-0.207275	6.72609e-05	0.000225926	9475	8507	8257	9882	9122	10158	chr25:2024593-2029967	+	1139	bta:550622	ATPase, H+ transporting, lysosomal 16kDa, V0 subunit c	6e-77	ATP6V0C	ATPase, H+ transporting, lysosomal 16kDa, V0 subunit c	1e-74	Atp6v0c	ATPase, H+ transporting, lysosomal V0 subunit C	9e-75	Atp6v0c	ATPase, H+ transporting, lysosomal V0 subunit C
ATP6V0D1	0.94195	1.06163	0.0862779	0.131294	0.208268	6450	6015	5603	5919	5040	5455	chr18:35271043-35310114	-	1537	bta:282148	ATPase, H+ transporting, lysosomal 38kDa, V0 subunit d1	0	ATP6V0D1	ATPase, H+ transporting, lysosomal 38kDa, V0 subunit d1	0	Atp6v0d1	V-type proton ATPase subunit d 1	0	Atp6v0d1	ATPase, H+ transporting, lysosomal V0 subunit D1
ATP6V0E1	1.0761	0.92928	-0.105814	0.041399	0.0779079	4175	3631	3666	4052	3958	3867	chr20:4658000-4688016	+	823	bta:338075	ATPase, H+ transporting, lysosomal 9kDa, V0 subunit e1	7e-40	ATP6V0E1	ATPase, H+ transporting, lysosomal 9kDa, V0 subunit e1	4e-39	Atp6v0e	Atp6v0e protein	3e-39	Atp6v0e1	ATPase, H+ transporting, lysosomal, V0 subunit e1
ATP6V0E2	0.759501	1.31665	0.396876	0.688333	0.773727	8	5	6	9	1	4	chr4:113936122-113941275	+	1988	bta:505224	ATPase, H+ transporting V0 subunit e2	4e-41	ATP6V0E2	ATPase, H+ transporting V0 subunit e2	8e-41	Atp6v0e2	V-type proton ATPase subunit e 2	6e-41	Atp6v0e2	ATPase, H+ transporting V0 subunit e2
ATP6V1A	0.497158	2.01143	1.00822	8.17598e-73	7.37389e-71	6394	5380	6051	2875	2877	2772	chr1:59049972-59110567	+	4165	bta:282147	ATPase, H+ transporting, lysosomal 70kDa, V1 subunit A	0	ATP6V1A	ATPase, H+ transporting, lysosomal 70kDa, V1 subunit A	0	xp_011244111	0	Atp6v1a	ATPase, H+ transporting, lysosomal V1 subunit A
ATP6V1B2	1.1301	0.884876	-0.176453	0.000390107	0.00115182	5035	4230	4398	5144	4731	4977	chr8:68166802-68192935	+	2847	bta:338082	ATPase, H+ transporting, lysosomal 56/58kDa, V1 subunit B2	0	ATP6V1B2	ATPase, H+ transporting, lysosomal 56/58kDa, V1 subunit B2	0	Atp6v1b2	ATPase H+ transporting lysosomal V1 subunit B2	0	Atp6v1b2	ATPase, H transporting, lysosomal V1 subunit B2
ATP6V1C1	0.787601	1.26968	0.344464	4.75905e-05	0.00016396	1702	1309	1463	1062	1186	1130	chr14:63920078-63960203	-	1854	bta:338089	ATPase, H+ transporting, lysosomal 42kDa, V1 subunit C1	0	xp_005251031		0	Atp6v1c1	Putative uncharacterized protein	0	Atp6v1c1	ATPase, H+ transporting, lysosomal V1 subunit C1
ATP6V1C2	3.65731	0.273425	-1.87078	0.00142512	0.00377714	17	6	5	20	49	27	chr11:87085782-87145772	-	1543	bta:508327	ATPase, H+ transporting, lysosomal 42kDa, V1 subunit C2	0	ATP6V1C2	ATPase, H+ transporting, lysosomal 42kDa, V1 subunit C2	0	Atp6v1c2	V-type proton ATPase subunit C 2	0	Atp6v1c2	ATPase, H+ transporting, lysosomal V1 subunit C2
ATP6V1D	1.08442	0.922148	-0.11693	0.0465126	0.0862282	3884	3256	3270	3715	3719	3416	chr10:79858764-79874551	-	1431	bta:404152	ATPase, H+ transporting, lysosomal 34kDa, V1 subunit D	6e-139	ATP6V1D	ATPase, H+ transporting, lysosomal 34kDa, V1 subunit D	3e-128	Atp6v1d	V-type proton ATPase subunit D	6e-138	Atp6v1d	ATPase, H+ transporting, lysosomal V1 subunit D
ATP6V1E1	1.46009	0.68489	-0.546056	8.5203e-21	1.33309e-19	3947	3380	3417	4864	5057	5151	chr5:109879302-109892933	-	1198	bta:287017	ATPase, H+ transporting, lysosomal 31kDa, V1 subunit E1	1e-125	ATP6V1E1	ATPase, H+ transporting, lysosomal 31kDa, V1 subunit E1	2e-126	Atp6v1e1	V-type proton ATPase subunit E 1	2e-125	Atp6v1e1	ATPase, H+ transporting, lysosomal V1 subunit E1
ATP6V1E2	0.972071	1.02873	0.0408669	0.893099	0.925903	86	55	67	80	73	41	chr11:28952375-28960313	-	1024	bta:540113	ATPase, H+ transporting, lysosomal 31kDa, V1 subunit E2	3e-101	ATP6V1E2	ATPase, H+ transporting, lysosomal 31kDa, V1 subunit E2	4e-93	Atp6v1e1	V-type proton ATPase subunit E 1	2e-93	Atp6v1e1	ATPase, H+ transporting, lysosomal V1 subunit E1
ATP6V1F	1.2844	0.778574	-0.361094	1.16211e-07	5.72951e-07	3710	3343	2887	4394	3827	4072	chr4:93953447-93956130	+	628	bta:282405	ATPase, H+ transporting, lysosomal 14kDa, V1 subunit F	2e-64	ATP6V1F	ATPase, H+ transporting, lysosomal 14kDa, V1 subunit F	2e-64	Atp6v1f	V-type proton ATPase subunit F	1e-64	Atp6v1f	ATPase, H transporting, lysosomal V1 subunit F
ATP6V1G1	1.17239	0.852957	-0.229455	0.000417487	0.00122575	3326	2976	2705	3341	3433	3378	chr8:106085127-106094116	+	1043	bta:281641	ATPase, H+ transporting, lysosomal 13kDa, V1 subunit G1	2e-61	ATP6V1G1	ATPase, H+ transporting, lysosomal 13kDa, V1 subunit G1	1e-60	Atp6v1g1	Putative uncharacterized protein	2e-61	Atp6v1g1	ATPase, H transporting, lysosomal V1 subunit G1
ATP6V1G2	1.18183	0.846145	-0.241023	0.641278	0.73446	28	27	11	30	32	13	chr23:27632441-27634728	+	1474	bta:514368	ATPase, H+ transporting, lysosomal 13kDa, V1 subunit G2	1e-59	ATP6V1G2	ATPase, H+ transporting, lysosomal 13kDa, V1 subunit G2	2e-58	Atp6v1g2	V-type proton ATPase subunit G 2	2e-59	Atp6v1g2	ATPase, H+ transporting, lysosomal V1 subunit G2
ATP6V1H	1.0701	0.934493	-0.0977437	0.174759	0.264873	1570	1393	1360	1585	1362	1509	chr14:23678272-23725650	-	1976	bta:282657	ATPase, H+ transporting, lysosomal 50/57kDa, V1 subunit H	0	xp_005251314		0	Atp6v1h	V-type proton ATPase subunit H	0	Atp6v1h	ATPase, H+ transporting, lysosomal V1 subunit H
ATP7A	0.498527	2.00591	1.00426	2.72354e-16	3.13844e-15	1105	900	1264	490	479	599	chrx:80349112-80419608	-	4503	bta:541275	ATPase, Cu++ transporting, alpha polypeptide	0	xp_005277866		0	Atp7a	Copper-transporting ATPase 1	0	Atp7a	ATPase, Cu++ transporting, alpha polypeptide
ATP7B	0.837001	1.19474	0.256699	0.00660832	0.0152171	1056	891	1046	908	703	805	chr12:21486496-21560689	-	6436	bta:518075	ATPase, Cu++ transporting, beta polypeptide	0	ATP7B	ATPase, Cu++ transporting, beta polypeptide	0	Atp7b	Copper-transporting ATPase 2	0	Atp7b	ATPase, Cu++ transporting, beta polypeptide
ATP8A1	0.509685	1.962	0.972323	5.11922e-07	2.33128e-06	212	243	239	112	133	97	chr6:63182485-63414134	-	3222	bta:317692	ATPase, aminophospholipid transporter (APLT), class I, type 8A, member 1	0	ATP8A1	ATPase, aminophospholipid transporter (APLT), class I, type 8A, member 1	0	Atp8a1	Phospholipid-translocating ATPase	0	Atp8a1	ATPase, aminophospholipid transporter (APLT), class I, type 8A, member 1
ATP8B1	0.985951	1.01425	0.0204125	0.867206	0.908239	529	409	553	461	454	498	chr24:57544690-57652372	-	4162	bta:541187	ATPase, aminophospholipid transporter, class I, type 8B, member 1	0	ATP8B1	ATPase, aminophospholipid transporter, class I, type 8B, member 1	0	Atp8b1	Phospholipid-transporting ATPase IC	0	Atp8b1	ATPase, aminophospholipid transporter, class I, type 8B, member 1
ATP8B2	1.01258	0.987578	-0.0180331	0.747154	0.819707	3869	3419	3597	3784	3265	3573	chr3:16425266-16444842	-	5314	bta:785713	ATPase, class I, type 8B, member 2	0	ATP8B2	ATPase, aminophospholipid transporter, class I, type 8B, member 2	0	Atp8b2	Phospholipid-translocating ATPase	0	LOC685152	ATPase, class I, type 8B, member 2
ATP8B3	1.4346	0.697058	-0.52065	0.00214246	0.00546871	157	172	155	214	226	230	chr7:45936064-45941821	-	1689	bta:618059	ATPase, aminophospholipid transporter, class I, type 8B, member 3	2e-110	ATP8B3	ATPase, aminophospholipid transporter, class I, type 8B, member 3	2e-95	Atp8b3	Atp8b3 protein	3e-100	Atp8b3	ATPase, aminophospholipid transporter, class I, type 8B, member 3
ATP8B4	0.630665	1.58563	0.665055	0.21891	0.318265	23	28	26	17	24	6	chr10:60508323-60853420	+	6001	bta:100137953	probable phospholipid-transporting ATPase IM-like	0	ATP8B4	ATPase, class I, type 8B, member 4	0	Atp8b4	Phospholipid-translocating ATPase	0	Atp8b4	ATPase, class I, type 8B, member 4
ATP9A	0.42303	2.3639	1.24117	1.99671e-67	1.55121e-65	3530	3155	3468	1304	1373	1456	chr13:80479272-80603598	-	7567	ATPase, class II, type 9A	0	ATP9A	ATPase, class II, type 9A	0	Atp9a	Phospholipid-translocating ATPase	0	Atp9a	ATPase, class II, type 9A
ATP9B	1.06707	0.937145	-0.0936559	0.336385	0.449038	645	605	593	692	605	600	chr24:1120874-1271132	-	3809	bta:510301	ATPase, class II, type 9B	0	ATP9B	ATPase, class II, type 9B	0	Atp9b	Phospholipid-translocating ATPase	0	Atp9b	ATPase, class II, type 9B
ATPAF1	1.02099	0.979444	-0.0299648	0.692145	0.776844	1569	1369	1415	1360	1473	1439	chr3:100416665-100444064	+	3828	bta:505430	ATP synthase mitochondrial F1 complex assembly factor 1	2e-170	ATPAF1	ATP synthase mitochondrial F1 complex assembly factor 1	2e-168	Atpaf1	ATP synthase mitochondrial F1 complex assembly factor 1	2e-167	Atpaf1	ATP synthase mitochondrial F1 complex assembly factor 1
ATPAF2	1.14578	0.872768	-0.19633	0.0274826	0.0544689	886	848	781	1017	904	859	chr19:35293262-35304901	+	1294	bta:513521	ATP synthase mitochondrial F1 complex assembly factor 2	6e-151	ATPAF2	ATP synthase mitochondrial F1 complex assembly factor 2	1e-141	Atpaf2	ATP synthase mitochondrial F1 complex assembly factor 2	1e-143	Atpaf2	ATP synthase mitochondrial F1 complex assembly factor 2
ATPIF1	1.14927	0.870121	-0.200712	0.000185189	0.000578344	7259	6744	6153	7729	7221	7365	chr2:126156864-126159107	-	453	bta:327699	ATPase inhibitory factor 1	2e-37	ATPIF1	ATPase inhibitory factor 1	9e-34	Atpif1	ATPase inhibitor, mitochondrial	1e-35	Atpif1	ATPase inhibitory factor 1
ATR	0.764783	1.30756	0.386877	0.000577673	0.00165036	579	467	556	396	395	387	chr1:127958954-128079460	+	8265	bta:504869	ataxia telangiectasia and Rad3 related	0	ATR	ATR serine/threonine kinase	0	Atr	Serine/threonine-protein kinase ATR	0	Atr	ATR serine/threonine kinase
ATRAID	0.966656	1.03449	0.048925	0.546852	0.652661	1250	1254	1162	1233	1101	1088	chr11:72616252-72620903	-	938	Uncharacterized protein
ATRIP	1.3648	0.732708	-0.44869	1.06703e-05	4.05936e-05	515	454	436	652	603	591	chr22:52157898-52175424	-	2478	bta:100125287	ATR interacting protein	0	ATRIP	ATR interacting protein	0	Atrip	ATR-interacting protein	0	Atrip	ATR interacting protein
ATRN	0.742321	1.34713	0.429886	1.21583e-05	4.58543e-05	1445	1188	1613	985	1016	1032	chr13:52223178-52416926	-	4490	bta:281017	attractin	0	ATRN	attractin	0	Atrn	Attractin	0	Atrn	attractin
ATRX	0.64669	1.54634	0.628855	3.13019e-11	2.27733e-10	2152	1730	1770	1009	1248	1243	chrx:80581155-80867552	+	11145	bta:514473	alpha thalassemia/mental retardation syndrome X-linked	0	ATRX	alpha thalassemia/mental retardation syndrome X-linked	0	xp_011245864	0	Atrx	alpha thalassemia/mental retardation syndrome X-linked
ATXN1	0.702799	1.42288	0.508816	3.67499e-07	1.70223e-06	1313	984	1361	839	794	838	chr23:40290628-40727826	+	5933	bta:616399	ataxin 1	0	xp_005249344		0	xp_011242695	0	Atxn1	ataxin 1
ATXN10	0.910254	1.09859	0.135659	0.0174794	0.0363509	3475	2992	3110	2890	2621	2879	chr5:117091267-117231951	+	1762	bta:767990	ataxin 10	0	ATXN10	ataxin 10	0	Atxn10	Ataxin-10	0	Atxn10	ataxin 10
ATXN1L	0.914595	1.09338	0.128795	0.0925088	0.15535	1933	1689	1972	1728	1485	1719	chr18:39488310-39496249	-	4919	bta:521025	ataxin 1-like	0	ATXN1L	ataxin 1-like	0	xp_011246743	0	Atxn1l	ataxin 1-like
ATXN2	0.962085	1.03941	0.0557632	0.447557	0.561117	2742	2084	2618	2338	2204	2338	chr17:57590705-57709765	-	5384	bta:532649	ataxin 2	0	ATXN2	ataxin 2	0	Atxn2	Ataxin-2	0	Atxn2	ataxin 2
ATXN2L	1.18059	0.847031	-0.239513	1.0663e-05	4.05759e-05	6120	5217	5372	6696	5755	6538	chr25:26367642-26378575	-	3439	bta:539507	ataxin 2-like	0	ATXN2L	ataxin 2-like	0	Atxn2l	Ataxin-2-like protein	0	Atxn2l	ataxin 2-like
ATXN3	0.947563	1.05534	0.0777059	0.566113	0.670086	420	348	311	379	299	306	chr21:57612671-57632566	-	928	bta:790880	ataxin 3	8e-164	xp_005267712		8e-156	Atxn3	Ataxin-3	3e-157	Atxn3	ataxin 3
ATXN7	0.684788	1.46031	0.546272	4.85264e-09	2.84789e-08	1704	1298	1708	983	1056	1057	chr22:37723482-37814825	-	9194	bta:536833	ataxin 7	0	xp_005265427		0	Atxn7	Atxn7 protein	0	Atxn7	ataxin 7
ATXN7L1	0.877313	1.13984	0.188837	0.190894	0.28498	322	241	274	244	236	225	chr4:47176239-47430579	-	3255	bta:534448	ataxin 7-like 1	0	ATXN7L1	ataxin 7-like 1	0	Atxn7l1	Ataxin 7-like 1	0	Atxn7l4	ataxin 7-like 4
ATXN7L2	1.31456	0.760713	-0.394576	0.0040746	0.0098147	363	298	247	418	357	372	chr3:34282886-34291598	-	2338	bta:541097	ataxin 7-like 2	0	ATXN7L2	ataxin 7-like 2	0	Atxn7l2	Protein Atxn7l2	0	Atxn7l2	ataxin 7-like 2
ATXN7L3	0.989681	1.01043	0.0149647	0.787665	0.850769	3858	3338	3541	3627	3158	3450	chr19:44816019-44823879	-	4077	bta:525252	ataxin 7-like 3	0	ATXN7L3	ataxin 7-like 3	0	Atxn7l3	Ataxin-7-like protein 3	0	Atxn7l3	ataxin 7-like 3
ATXN7L3B	0.931616	1.0734	0.102192	0.0509686	0.0933749	4848	4288	4497	4396	3823	4022	chr5:4042778-4046516	+	3739	bta:777786	ataxin 7-like 3B	7e-51	ATXN7L3B	ataxin 7-like 3B	9e-48	Atxn7l3b	Putative ataxin-7-like protein 3B	7e-49	Atxn7l3b	ataxin 7-like 3B
AUH	0.905912	1.10386	0.142557	0.23239	0.333965	430	404	439	377	349	386	chr8:88423094-88600682	+	1094	bta:614716	AU RNA binding protein/enoyl-CoA hydratase	3e-52	AUH	AU RNA binding protein/enoyl-CoA hydratase	2e-41	Auh	Methylglutaconyl-CoA hydratase, mitochondrial	1e-42	Auh	AU RNA binding protein/enoyl-CoA hydratase
AUNIP	0.883726	1.13157	0.178328	0.489668	0.60128	91	69	84	68	75	64	chr2:128244948-128257384	+	1391	bta:539251	aurora kinase A and ninein interacting protein	4e-127	AUNIP	aurora kinase A and ninein interacting protein	6e-85	Clhc1	Aurora kinase A and ninein-interacting protein	1e-91	Aunip	aurora kinase A and ninein interacting protein
AUP1	1.26919	0.787906	-0.343905	6.04923e-09	3.50945e-08	3063	2961	2918	3794	3659	3494	chr11:10151422-10154453	+	1484	bta:509130	ancient ubiquitous protein 1	0	AUP1	ancient ubiquitous protein 1	0	Aup1	Aup1 protein	0	Aup1	ancient ubiquitous protein 1
AURKA	1.09869	0.910175	-0.135784	0.031223	0.0608522	2109	1857	1890	2115	2098	1979	chr13:60332784-60347921	+	1935	bta:504437	aurora kinase A	0	xp_005260592		0	Aurka	Aurora kinase A, isoform CRA_b	0	Aurka	aurora kinase A
AURKAIP1	1.31659	0.75954	-0.396802	9.0236e-10	5.69391e-09	2119	1781	1728	2546	2259	2323	chr16:52573151-52577620	+	754	bta:506359	aurora kinase A interacting protein 1	1e-81	AURKAIP1	aurora kinase A interacting protein 1	2e-71	Aurkaip1	Aurora kinase A interacting protein 1	8e-78	Aurkaip1	aurora kinase A interacting protein 1
AURKB	1.20229	0.831747	-0.265784	0.000295701	0.000890678	1985	1679	1546	2057	1887	2076	chr19:28589294-28594139	-	2094	bta:360192	aurora kinase B	0	AURKB	aurora kinase B	4e-173	Aurkb	Aurora kinase B	2e-171	Aurkb	aurora kinase B
AURKC	1.46722	0.681563	-0.553081	0.187208	0.280383	28	30	18	48	29	31	chr18:64931050-64935129	+	1210	bta:618599	aurora kinase C-like	2e-145	AURKC	aurora kinase C	3e-132	Aurkb	Aurora kinase B	1e-131	Aurkc	aurora kinase C
AVEN	1.50402	0.664884	-0.588826	1.00875e-16	1.20843e-15	1543	1264	1463	2249	1983	1952	chr10:28699088-28891296	+	1629	bta:512666	apoptosis, caspase activation inhibitor	7e-108	AVEN	apoptosis, caspase activation inhibitor	2e-101	Aven	Cell death regulator Aven	2e-101	Aven	apoptosis, caspase activation inhibitor
AVIL	1.83708	0.544342	-0.877413	0.176245	0.266688	10	11	5	16	17	13	chr5:56164451-56180469	+	2934	bta:520771	advillin	0	AVIL	advillin	0	Avil	Advillin	0	Avil	advillin
AVL9	0.811762	1.23189	0.300871	0.000375972	0.00111302	1400	1348	1525	1107	1131	1108	chr4:64582230-64640667	-	6664	bta:534141	AVL9 homolog (S. cerevisiase)
AVPI1	0.651727	1.53438	0.61766	1.49138e-30	3.87114e-29	17278	15682	14488	10478	9186	10124	chr26:18822650-18830745	-	1320	bta:614488	arginine vasopressin-induced 1	2e-58	AVPI1	arginine vasopressin-induced 1	1e-48	Avpi1	Arginine vasopressin-induced protein 1	1e-45	Avpi1	arginine vasopressin-induced 1
AXDND1	1.27302	0.785535	-0.348252	0.556131	0.661114	13	9	19	12	23	15	chr16:62353700-62432651	+	3673	bta:613754	axonemal dynein light chain domain containing 1	0	AXDND1	axonemal dynein light chain domain containing 1	0	xp_011237206	0	Axdnd1	axonemal dynein light chain domain containing 1
AXIN1	1.1507	0.869033	-0.202518	0.00209851	0.00536351	1720	1595	1662	1920	1815	1786	chr25:313364-347475	-	3077	bta:504357	axin 1	0	AXIN1	axin 1	0	Axin1	Axin-1	0	Axin1	axin 1
AXIN2	1.88419	0.530731	-0.913947	0.109306	0.178886	18	8	13	21	13	36	chr19:63085594-63111518	-	3727	bta:511619	axin 2	0	xp_005257775		0	Axin2	Axin-2	0	Axin2	axin 2
AXL	0.889481	1.12425	0.168964	0.000563739	0.00161408	6206	5235	5731	5134	4780	4786	chr18:50849154-50884215	+	4638	bta:516598	AXL receptor tyrosine kinase
AZGP1	2.6586	0.376137	-1.41067	5.71152e-13	4.89787e-12	102	73	78	220	232	193	chr25:37162529-37167011	-	1241	bta:508800	alpha-2-glycoprotein 1, zinc-binding	9e-118	AZGP1	alpha-2-glycoprotein 1, zinc-binding	2e-110	Azgp1	Zinc-alpha-2-glycoprotein	2e-112	Azgp1	alpha-2-glycoprotein 1, zinc-binding
AZI2	0.893879	1.11872	0.161848	0.107929	0.17702	620	582	603	549	507	500	chr22:2778302-2819275	-	1817	bta:767932	5-azacytidine induced 2	0	AZI2	5-azacytidine induced 2	0	Azi2	5-azacytidine-induced protein 2	0	Azi2	5-azacytidine induced 2
AZIN1	0.693744	1.44145	0.527525	1.35468e-13	1.23383e-12	4439	3705	3913	2453	2791	2782	chr14:64095445-64130671	+	4366	bta:532835	antizyme inhibitor 1	0	xp_005251025		0	Azin1	Antizyme inhibitor 1	0	Azin1	antizyme inhibitor 1
AZIN2	0.644183	1.55235	0.634457	0.000479322	0.00138936	308	228	315	223	134	172	chr2:121796490-121839887	-	2013	bta:506961	antizyme inhibitor 2	0	AZIN2	antizyme inhibitor 2	0	Azin2	Antizyme inhibitor 2	0	Azin2	antizyme inhibitor 2
B2M	1.0777	0.927902	-0.107956	0.0466838	0.0864945	7374	6989	6387	7368	7019	7161	chr10:104472780-104475175	+	898	bta:280729	beta-2-microglobulin	4e-43	B2M	beta-2-microglobulin	5e-45	B2m	Beta-2-microglobulin	3e-42	B2m	beta-2 microglobulin
B3GALNT2	1.18574	0.843354	-0.24579	0.000700865	0.00196125	1426	1330	1315	1650	1425	1580	chr28:8285370-8350888	-	2145	bta:100125310	beta-1,3-N-acetylgalactosaminyltransferase 2	0	B3GALNT2	beta-1,3-N-acetylgalactosaminyltransferase 2	0	B3galnt2	UDP-GalNAc:beta-1,3-N-acetylgalactosaminyltransferase 2	0	B3galnt2	beta-1,3-N-acetylgalactosaminyltransferase 2
B3GALT4	1.44333	0.692843	-0.5294	2.15562e-07	1.03009e-06	767	561	667	962	809	994	chr23:7417168-7418803	+	1493	bta:768038	UDP-Gal:betaGlcNAc beta 1,3-galactosyltransferase, polypeptide 4	1e-158	B3GALT4	UDP-Gal:betaGlcNAc beta 1,3-galactosyltransferase, polypeptide 4	2e-144	B3galt4	UDP-Gal:betaGlcNAc beta 13-galactosyltransferase polypeptide 4	3e-145	B3galt4	UDP-Gal:betaGlcNAc beta 1,3-galactosyltransferase, polypeptide 4
B3GALT6	1.35605	0.737434	-0.439414	0.00265425	0.00663267	221	210	209	294	254	289	chr16:52641008-52643501	-	2494	bta:522406	UDP-Gal:betaGal beta 1,3-galactosyltransferase polypeptide 6	8e-142	B3GALT6	UDP-Gal:betaGal beta 1,3-galactosyltransferase polypeptide 6	1e-150	B3galt6	Beta-1,3-galactosyltransferase 6	1e-150	B3galt6	UDP-Gal:betaGal beta 1,3-galactosyltransferase, polypeptide 6
B3GAT2	4.87755	0.205021	-2.28616	0.126705	0.202199	1	2	0	1	6	7	chr9:10257986-10354652	-	981	bta:541595	beta-1,3-glucuronyltransferase 2 (glucuronosyltransferase S)	5e-170	B3GAT2	beta-1,3-glucuronyltransferase 2	2e-162	B3gat2	Galactosylgalactosylxylosylprotein 3-beta-glucuronosyltransferase 2	3e-162	B3gat2	beta-1,3-glucuronyltransferase 2
B3GAT3	1.86278	0.536833	-0.897455	3.05437e-39	1.10189e-37	2497	2296	1975	4352	3842	3951	chr29:41937844-41942468	-	1430	bta:404162	beta-1,3-glucuronyltransferase 3 (glucuronosyltransferase I)	4e-176	B3GAT3	beta-1,3-glucuronyltransferase 3	6e-179	B3gat3	Glucuronyltransferase I	2e-177	B3gat3	beta-1,3-glucuronyltransferase 3
B3GNT2	0.703294	1.42188	0.5078	3.23226e-11	2.34724e-10	2318	1742	1876	1315	1322	1365	chr11:60846910-60880008	+	2949	bta:515585	UDP-GlcNAc:betaGal beta-1,3-N-acetylglucosaminyltransferase 2	0	xp_005264156		0	B3gnt2	Protein B3gnt2	0	B3gnt2	UDP-GlcNAc:betaGal beta-1,3-N-acetylglucosaminyltransferase 2
B3GNT3	0.74816	1.33661	0.41858	0.00375795	0.00911211	313	282	312	224	198	232	chr7:5303691-5323630	-	2197	bta:784997	UDP-GlcNAc:betaGal beta-1,3-N-acetylglucosaminyltransferase 3	2e-156	B3GNT3	UDP-GlcNAc:betaGal beta-1,3-N-acetylglucosaminyltransferase 3	1e-139	B3gnt3	Putative uncharacterized protein	4e-138	B3gnt3	UDP-GlcNAc:betaGal beta-1,3-N-acetylglucosaminyltransferase 3
B3GNT4	0.981016	1.01935	0.0276518	0.973096	0.982267	5	9	9	7	4	11	chr17:55598648-55609036	-	1778	bta:534619	UDP-GlcNAc:betaGal beta-1,3-N-acetylglucosaminyltransferase 4
B3GNT5	0.811156	1.23281	0.301949	0.0132356	0.0283193	484	421	420	397	325	314	chr1:84659144-84721564	-	2177	bta:767899	UDP-GlcNAc:betaGal beta-1,3-N-acetylglucosaminyltransferase 5	0	B3GNT5	UDP-GlcNAc:betaGal beta-1,3-N-acetylglucosaminyltransferase 5	2e-180	xp_011244105	0	B3gnt5	UDP-GlcNAc:betaGal beta-1,3-N-acetylglucosaminyltransferase 5
B3GNT6	2.29253	0.436199	-1.19694	0.147369	0.229749	10	1	6	19	11	7	chr15:57515298-57521436	+	2745	bta:540848	UDP-GlcNAc:betaGal beta-1,3-N-acetylglucosaminyltransferase 6 (core 3 synthase)	6e-174	B3GNT6	UDP-GlcNAc:betaGal beta-1,3-N-acetylglucosaminyltransferase 6 (core 3 synthase)	5e-145	B3gnt6	UDP-GlcNAc:betaGal beta-1,3-N-acetylglucosaminyltransferase 6	2e-147	B3gnt6	UDP-GlcNAc:betaGal beta-1,3-N-acetylglucosaminyltransferase 6 (core 3 synthase)
B3GNT8	0.936748	1.06752	0.0942666	0.382249	0.495795	848	795	687	770	589	746	chr18:51012852-51014650	-	1457	bta:534859	UDP-GlcNAc:betaGal beta-1,3-N-acetylglucosaminyltransferase 8	8e-175	B3GNT8	UDP-GlcNAc:betaGal beta-1,3-N-acetylglucosaminyltransferase 8	3e-149	B3gnt8	UDP-GlcNAc:betaGal beta-1,3-N-acetylglucosaminyltransferase 8	2e-150	B3gnt8	UDP-GlcNAc:betaGal beta-1,3-N-acetylglucosaminyltransferase 8
B3GNT9	0.47468	2.10668	1.07497	0.228217	0.329355	7	12	7	4	5	3	chr18:35012245-35015193	-	2581	bta:614717	UDP-GlcNAc:betaGal beta-1,3-N-acetylglucosaminyltransferase 9	2e-180	B3GNT9	UDP-GlcNAc:betaGal beta-1,3-N-acetylglucosaminyltransferase 9	4e-161	B3gnt9	UDP-GlcNAc:betaGal beta-1,3-N-acetylglucosaminyltransferase 9	1e-168	B3gnt9	UDP-GlcNAc:betaGal beta-1,3-N-acetylglucosaminyltransferase 9
B3GNTL1	0.974463	1.02621	0.0373203	0.910851	0.939612	61	58	61	50	36	83	chr19:50527310-50623151	+	3360	bta:617397	UDP-GlcNAc:betaGal beta-1,3-N-acetylglucosaminyltransferase-like 1
B4GALNT3	0.441136	2.26687	1.1807	9.75758e-39	3.47224e-37	1409	1117	1347	594	527	523	chr5:108142392-108238625	+	3427	bta:527026	beta-1,4-N-acetyl-galactosaminyl transferase 3	0	B4GALNT3	beta-1,4-N-acetyl-galactosaminyl transferase 3	0	B4galnt3	B4galnt3 protein	0	B4galnt3	beta-1,4-N-acetyl-galactosaminyl transferase 3
B4GALNT4	1.16139	0.861038	-0.215851	0.0034505	0.00843044	1394	1253	1242	1490	1498	1360	chr29:51653725-51661697	-	2915	beta-1,4-N-acetyl-galactosaminyl transferase 4	0	B4GALNT4	beta-1,4-N-acetyl-galactosaminyl transferase 4	0	B4galnt4	N-acetyl-beta-glucosaminyl-glycoprotein 4-beta-N-acetylgalactosaminyltransferase 1	0	B4galnt4	beta-1,4-N-acetyl-galactosaminyl transferase 4
B4GALT1	1.05068	0.951769	-0.0713171	0.375762	0.489608	2299	2118	2347	2492	1944	2427	chr8:76623231-76676513	-	1728	bta:281781	UDP-Gal:betaGlcNAc beta 1,4- galactosyltransferase, polypeptide 1	0	B4GALT1	UDP-Gal:betaGlcNAc beta 1,4- galactosyltransferase, polypeptide 1	0	B4galt1	Beta-1,4-galactosyltransferase 1	0	B4galt1	UDP-Gal:betaGlcNAc beta 1,4- galactosyltransferase, polypeptide 1
B4GALT2	1.64601	0.60753	-0.718971	4.80252e-35	1.48358e-33	2582	2297	2195	3981	3526	3707	chr3:103006251-103016393	-	2051	bta:100125390	UDP-Gal:betaGlcNAc beta 1,4- galactosyltransferase, polypeptide 2	0	B4GALT2	UDP-Gal:betaGlcNAc beta 1,4- galactosyltransferase, polypeptide 2	0	B4galt2	Beta-1,4-galactosyltransferase 2	0	B4galt2	UDP-Gal:betaGlcNAc beta 1,4- galactosyltransferase, polypeptide 2
B4GALT3	1.10758	0.902866	-0.147417	0.0277503	0.0549023	2041	1947	1829	2157	1946	2109	chr3:8393212-8398197	+	1949	bta:515771	UDP-Gal:betaGlcNAc beta 1,4- galactosyltransferase, polypeptide 3	0	B4GALT3	UDP-Gal:betaGlcNAc beta 1,4- galactosyltransferase, polypeptide 3	0	B4galt3	Beta-1,4-galactosyltransferase 3	0	B4galt3	UDP-Gal:betaGlcNAc beta 1,4-galactosyltransferase, polypeptide 3
B4GALT4	1.17129	0.853763	-0.228092	0.00572207	0.0133506	1280	1132	1281	1366	1482	1315	chr1:64828894-64859749	-	2046	bta:511328	UDP-Gal:betaGlcNAc beta 1,4- galactosyltransferase, polypeptide 4	1e-169	xp_005247913		4e-158	xp_011244279	3e-156	B4galt4	UDP-Gal:betaGlcNAc beta 1,4-galactosyltransferase, polypeptide 4
B4GALT5	0.743034	1.34583	0.428499	1.9227e-13	1.72122e-12	3836	3091	3425	2617	2390	2390	chr13:78776406-78853546	-	4227	bta:282407	UDP-Gal:betaGlcNAc beta 1,4- galactosyltransferase, polypeptide 5
B4GALT7	1.72633	0.579264	-0.787708	1.27192e-09	7.94278e-09	360	255	305	593	474	460	chr7:40628045-40634691	+	1385	bta:507559	xylosylprotein beta 1,4-galactosyltransferase, polypeptide 7 (galactosyltransferase I)	6e-102	B4GALT7	xylosylprotein beta 1,4-galactosyltransferase, polypeptide 7	2e-93	B4galt7	Beta-1,4-galactosyltransferase 7	2e-94	B4galt7	xylosylprotein beta 1,4-galactosyltransferase, polypeptide 7
B4GAT1	1.12457	0.88923	-0.169371	0.060311	0.107896	891	718	770	867	794	910	chr29:45347170-45349401	-	2000
B9D1	1.33406	0.749591	-0.415825	1.13321e-05	4.29865e-05	632	580	571	844	710	740	chr19:34876710-34885048	+	704	bta:505335	B9 protein domain 1	3e-112	B9D1	B9 protein domain 1	4e-110	B9d1	B9 domain-containing protein 1	5e-110	B9d1	B9 protein domain 1
B9D2	0.681088	1.46824	0.554087	5.47719e-06	2.17659e-05	852	790	603	553	484	436	chr18:50961064-50968647	-	949	bta:616609	B9 protein domain 2	7e-95	B9D2	B9 protein domain 2	2e-95	B9d2	B9 domain-containing protein 2	3e-94	B9d2	B9 protein domain 2
BABAM1	1.22477	0.816483	-0.292506	1.88138e-06	7.96023e-06	2051	1874	1847	2389	2168	2255	chr7:5789736-5795572	-	1481	bta:504517	BRISC and BRCA1 A complex member 1	3e-171	xp_005259927		2e-168	Babam1	BRISC and BRCA1-A complex member 1	5e-166	Babam1	BRISC and BRCA1 A complex member 1
BACE1	0.737325	1.35625	0.439627	0.0713725	0.124505	101	120	129	88	95	67	chr15:28573150-28594808	-	2474	bta:614333	beta-site APP-cleaving enzyme 1	0	BACE1	beta-site APP-cleaving enzyme 1	0	Bace1	Beta-secretase 1	0	Bace1	beta-site APP cleaving enzyme 1
BACE2	0.958006	1.04384	0.0618941	0.281484	0.389913	3025	2564	2804	2649	2493	2595	chr1:143421327-143526849	+	1771	bta:534774	beta-site APP-cleaving enzyme 2	0	BACE2	beta-site APP-cleaving enzyme 2	0	Bace2	Beta-secretase 2	0	Bace2	beta-site APP-cleaving enzyme 2
BACH1	1.14538	0.873076	-0.19582	0.00166236	0.00434428	2962	2506	2727	3260	3017	2761	chr1:6177446-6223223	-	6673	bta:531350	BTB and CNC homology 1, basic leucine zipper transcription factor 1	0	BACH1	BTB and CNC homology 1, basic leucine zipper transcription factor 1	0	Bach1	Transcription regulator protein BACH1	0	Bach1	BTB and CNC homology 1, basic leucine zipper transcription factor 1
BAD	1.09973	0.909316	-0.137146	0.0469733	0.0869386	1907	1678	1572	1943	1706	1811	chr29:43474260-43486038	-	934	bta:615013	BCL2-associated agonist of cell death	3e-63	BAD	BCL2-associated agonist of cell death	2e-57	Bad	Bcl2-associated agonist of cell death	2e-56	Bad	BCL2-associated agonist of cell death
BAG1	0.923895	1.08237	0.1142	0.0765681	0.132144	4849	4353	4087	4401	3530	3907	chr8:76797632-76808830	-	1708	bta:613855	BCL2-associated athanogene	2e-110	BAG1	BCL2-associated athanogene	1e-103	Bag1	BAG family molecular chaperone regulator 1	7e-104	Bag1	BCL2-associated athanogene
BAG2	1.11149	0.899691	-0.152498	0.149062	0.232181	815	618	580	697	733	713	chr23:2967879-2977927	-	1825	bta:506107	BCL2-associated athanogene 2	4e-115	BAG2	BCL2-associated athanogene 2	6e-110	Bag2	BAG family molecular chaperone regulator 2	5e-109	Bag2	Bcl2-associated athanogene 2
BAG3	0.932057	1.0729	0.101509	0.0839419	0.142998	3352	2957	3147	2925	2636	2928	chr26:40305599-40329036	+	2480	bta:782633	BCL2-associated athanogene 3	0	BAG3	BCL2-associated athanogene 3	0	Bag3	BCL2-associated athanogene 3	0	Bag3	Bcl2-associated athanogene 3
BAG4	1.1841	0.844525	-0.243788	0.0219267	0.0446066	778	537	577	725	691	729	chr27:33278786-33327131	+	2666	bta:516353	BCL2-associated athanogene 4	0	BAG4	BCL2-associated athanogene 4	5e-171	Bag4	BCL2-associated athanogene 4	0	Bag4	BCL2-associated athanogene 4
BAG5	1.06208	0.941545	-0.0868984	0.488538	0.600203	357	375	363	379	360	384	chr21:70125302-70128192	-	1795	bta:522854	BCL2-associated athanogene 5	0	BAG5	BCL2-associated athanogene 5	0	Bag5	BAG family molecular chaperone regulator 5	0	NEWGENE_1310847	BCL2-associated athanogene 5
BAG6	1.1212	0.891902	-0.165044	0.00258891	0.00647632	14777	13137	13292	16029	13186	15322	chr23:27534336-27545553	+	3750	bta:508605	BCL2-associated athanogene 6	0	xp_005275656		0	Bag6	Large proline-rich protein BAG6	0	Bag6	BCL2-associated athanogene 6
BAHCC1	0.912197	1.09626	0.132583	0.144802	0.226603	971	824	881	801	705	843	chr19:52125041-52182417	-	9921	bta:786025	BAH domain and coiled-coil containing 1
BAHD1	0.866063	1.15465	0.207456	0.00194297	0.00500591	2225	2026	2035	1882	1593	1774	chr10:36319704-36328540	+	4345	bta:617684	bromo adjacent homology domain containing 1	0	BAHD1	bromo adjacent homology domain containing 1	0	Bahd1	Bromo adjacent homology domain-containing 1 protein	0	Bahd1	bromo adjacent homology domain containing 1
BAIAP2	1.57954	0.633095	-0.659507	3.28456e-16	3.75964e-15	1061	853	927	1520	1296	1500	chr19:52416312-52480954	-	2443	bta:507837	BAI1-associated protein 2	0	BAIAP2	BAI1-associated protein 2	0	Baiap2	Brain-specific angiogenesis inhibitor 1-associated protein 2	0	Baiap2	BAI1-associated protein 2
BAIAP2L1	1.0214	0.979045	-0.0305528	0.573917	0.677027	3459	3137	3256	3384	3083	3231	chr25:38384591-38465852	+	3364	BAI1-associated protein 2-like 1	0	BAIAP2L1	BAI1-associated protein 2-like 1	0	Baiap2l1	Brain-specific angiogenesis inhibitor 1-associated protein 2-like protein 1	0	Baiap2l1	BAI1-associated protein 2-like 1
BAIAP3	0.676298	1.47864	0.564268	0.000538685	0.00154742	254	260	298	191	180	160	chr25:1063339-1076797	+	4093	BAI1-associated protein 3	0	BAIAP3	BAI1-associated protein 3	0	Baiap3	BAI1-associated protein 3	4e-153	Unc13d	unc-13 homolog D (C. elegans)
BAK1	1.37727	0.726075	-0.461809	6.07552e-06	2.4022e-05	604	514	596	863	681	733	chr23:7679416-7682409	-	636	bta:514090	BCL2-antagonist/killer 1	7e-99	xp_005249310		8e-87	Bak1	Bcl-2 homologous antagonist/killer	7e-89	Bak1	BCL2-antagonist/killer 1
BANF1	1.20612	0.829107	-0.270369	5.6915e-09	3.31293e-08	14853	13028	12432	16251	15036	15501	chr29:45051585-45053529	+	785	bta:360196	barrier to autointegration factor 1	6e-47	BANF1	barrier to autointegration factor 1	1e-45	Banf1	Barrier-to-autointegration factor	7e-46	Banf1	barrier to autointegration factor 1
BANP	0.907943	1.10139	0.139326	0.223008	0.323325	523	496	520	518	419	413	chr18:13457365-13525920	+	2039	bta:513446	BTG3 associated nuclear protein	0	BANP	BTG3 associated nuclear protein	0	xp_011246745	0	Banp	Btg3 associated nuclear protein
BAP1	0.945165	1.05802	0.0813615	0.224148	0.324737	3252	2826	2618	2764	2415	2729	chr22:49216123-49224534	+	3345	bta:100124510	BRCA1 associated protein-1 (ubiquitin carboxy-terminal hydrolase)	0	BAP1	BRCA1 associated protein-1 (ubiquitin carboxy-terminal hydrolase)	0	Bap1	Ubiquitin carboxyl-terminal hydrolase BAP1	0	Bap1	BRCA1 associated protein-1 (ubiquitin carboxy-terminal hydrolase)
BARD1	0.702132	1.42423	0.510186	3.22604e-07	1.50629e-06	767	629	685	507	454	445	chr2:103639518-103732266	-	2996	bta:530961	BRCA1 associated RING domain 1	0	BARD1	BRCA1 associated RING domain 1	0	Bard1	BRCA1-associated RING domain protein 1	0	Bard1	BRCA1 associated RING domain 1
BARX2	8.43821	0.118509	-3.07694	0.155772	0.240579	1	0	0	8	1	0	chr29:33457829-33473373	+	1354	bta:617465	BARX homeobox 2	3e-136	BARX2	BARX homeobox 2	6e-128	Barx2	Homeobox protein BarH-like 2	6e-124	Barx2	BARX homeobox 2
BASP1	2.21512	0.451442	-1.14739	3.27768e-12	2.62432e-11	186	130	190	420	354	305	chr20:56177401-56232747	-	1752	bta:286842	brain abundant, membrane attached signal protein 1	2e-28	BASP1	brain abundant, membrane attached signal protein 1			2e-27	LOC100910172	brain acid soluble protein 1-like
BATF3	1.2215	0.818667	-0.288651	0.173705	0.263606	115	114	134	159	111	159	chr16:72992663-73005973	+	846	bta:535008	basic leucine zipper transcription factor, ATF-like 3	4e-51	BATF3	basic leucine zipper transcription factor, ATF-like 3	1e-48	Batf3	Basic leucine zipper transcriptional factor ATF-like 3	5e-50	Batf3	basic leucine zipper transcription factor, ATF-like 3
BAX	1.54336	0.647939	-0.62607	2.1402e-20	3.23879e-19	1448	1340	1344	2205	1910	2035	chr18:56223404-56227412	+	579	bta:280730	BCL2-associated X protein	6e-106	BAX	BCL2-associated X protein	3e-100	Bax	Apoptosis regulator BAX	2e-95	Bax	Bcl2-associated X protein
BAZ1A	0.906714	1.10288	0.141281	0.0491644	0.0905029	3154	2601	2817	2351	2674	2435	chr21:45738627-45798486	-	4805	bta:540621	bromodomain adjacent to zinc finger domain, 1A	0	BAZ1A	bromodomain adjacent to zinc finger domain, 1A	0	Baz1a	Bromodomain adjacent to zinc finger domain protein 1A	0	Baz1a	bromodomain adjacent to zinc finger domain, 1A
BAZ1B	1.05718	0.945915	-0.080217	0.137418	0.216719	3806	3458	3684	3876	3569	3711	chr25:34357060-34412932	+	6222	bta:508442	bromodomain adjacent to zinc finger domain, 1B	0	BAZ1B	bromodomain adjacent to zinc finger domain, 1B	0	Baz1b	Tyrosine-protein kinase BAZ1B	0	Baz1b	bromodomain adjacent to zinc finger domain, 1B
BAZ2A	0.843431	1.18563	0.245658	7.96456e-05	0.000263576	6439	5503	6523	5254	4602	5151	chr5:57303479-57338454	+	8469	bta:509799	bromodomain adjacent to zinc finger domain, 2A	0	BAZ2A	bromodomain adjacent to zinc finger domain, 2A	0	xp_011241588	0	Baz2a	bromodomain adjacent to zinc finger domain, 2A
BAZ2B	0.848604	1.17841	0.236837	0.079271	0.136299	535	392	497	362	445	351	chr2:36951189-37281644	+	6795	bta:535498	bromodomain adjacent to zinc finger domain, 2B	0	xp_005246552		0	xp_011237977	0	Baz2b	bromodomain adjacent to zinc finger domain, 2B
BBC3	1.26719	0.789148	-0.341632	0.0393728	0.0744611	187	189	164	208	230	221	chr18:54917349-54920670	-	1331	bta:782359	BCL2 binding component 3
BBIP1	1.07038	0.934246	-0.098126	0.505126	0.615876	299	217	259	266	246	284	chr26:31919182-31936870	-	1724	BBSome interacting protein 1	8e-27	BBIP1	BBSome interacting protein 1	3e-27	Bbip1	Protein Bbip1	6e-27	LOC100910342	BBSome-interacting protein 1-like
BBS1	0.880864	1.13525	0.183009	0.0555199	0.100447	745	716	723	676	593	588	chr29:45504321-45521180	+	4444	Bardet-Biedl syndrome 1	0	BBS1	Bardet-Biedl syndrome 1	0	Bbs1	Putative uncharacterized protein	0	Bbs1	Bardet-Biedl syndrome 1
BBS10	0.866164	1.15452	0.207288	0.412191	0.526366	101	117	90	71	104	82	chr5:5808271-5813878	-	5021	bta:538638	Bardet-Biedl syndrome 10	0	BBS10	Bardet-Biedl syndrome 10	0	Bbs10	Bardet-Biedl syndrome 10 protein homolog	0	Bbs10	Bardet-Biedl syndrome 10
BBS12	0.970202	1.03071	0.0436422	0.797517	0.85776	207	158	181	179	167	163	chr17:35445632-35458099	-	2387	bta:516376	Bardet-Biedl syndrome 12	0	BBS12	Bardet-Biedl syndrome 12	0	xp_011249438	0	Bbs12	Bardet-Biedl syndrome 12
BBS2	1.23883	0.807213	-0.308979	6.15783e-06	2.43106e-05	1575	1420	1439	1904	1736	1654	chr18:24260411-24286401	+	2690	bta:533611	Bardet-Biedl syndrome 2	0	BBS2	Bardet-Biedl syndrome 2	0	Bbs2	Putative uncharacterized protein	0	Bbs2	Bardet-Biedl syndrome 2
BBS4	1.00835	0.991723	-0.011991	0.84917	0.895746	2558	2280	2352	2306	2402	2268	chr10:19360861-19406828	+	2261	bta:532120	Bardet-Biedl syndrome 4	0	BBS4	Bardet-Biedl syndrome 4	0	Bbs4	Bardet-Biedl syndrome 4 homolog (Human)	0	Bbs4	Bardet-Biedl syndrome 4
BBS5	0.629786	1.58784	0.667066	3.75997e-05	0.000131503	493	324	311	264	220	196	chr2:26898443-26919444	-	1374	bta:528191	Bardet-Biedl syndrome 5	0	BBS5	Bardet-Biedl syndrome 5	0	Bbs5	Bardet-Biedl syndrome 5 protein homolog	0	Bbs5	Bardet-Biedl syndrome 5
BBS7	0.807298	1.2387	0.308827	0.00635554	0.0146889	551	563	511	431	397	438	chr6:3387340-3426296	+	3326	bta:100138953	Bardet-Biedl syndrome 7	0	BBS7	Bardet-Biedl syndrome 7	0	Bbs7	Bardet-Biedl syndrome 7 protein homolog	0	Bbs7	Bardet-Biedl syndrome 7
BBS9	0.587212	1.70296	0.768047	0.000496352	0.00143449	183	159	117	92	81	86	chr4:63882593-64338535	-	3061	bta:535387	Bardet-Biedl syndrome 9	0	BBS9	Bardet-Biedl syndrome 9	0	Bbs9	Protein PTHB1	0	Bbs9	Bardet-Biedl syndrome 9
BBX	0.657953	1.51987	0.603944	2.77511e-12	2.23791e-11	2073	1601	2123	1273	1224	1171	chr1:52682565-52975361	+	3628	bta:533187	bobby sox homolog (Drosophila)	0	BBX	bobby sox homolog (Drosophila)	0	xp_011244308	0	Bbx	bobby sox homolog (Drosophila)
BCAM	0.974475	1.02619	0.0373024	0.456885	0.570488	43995	38488	37696	39164	34374	39193	chr18:53210743-53222051	+	2362	bta:282862	basal cell adhesion molecule (Lutheran blood group)	0	BCAM	basal cell adhesion molecule (Lutheran blood group)	0	Bcam	Basal cell adhesion molecule	0	Bcam	basal cell adhesion molecule (Lutheran blood group)
BCAP29	0.717871	1.39301	0.478203	9.02765e-05	0.000296259	846	765	674	466	613	495	chr4:49077105-49128979	+	1034	bta:511018	B-cell receptor-associated protein 29	8e-111	BCAP29	B-cell receptor-associated protein 29	3e-104	Bcap29	Putative uncharacterized protein	1e-112	Bcap29	B-cell receptor-associated protein 29
BCAP31	1.25007	0.799954	-0.322012	6.10203e-10	3.91173e-09	5523	4970	4781	6518	5739	6138	chrx:40331031-40359807	-	1186	bta:533949	B-cell receptor-associated protein 31	9e-107	BCAP31	B-cell receptor-associated protein 31	1e-100	xp_011245902	1e-103	Bcap31	B-cell receptor-associated protein 31
BCAR1	1.49032	0.670999	-0.575618	5.62937e-24	1.05546e-22	2761	2320	2440	3764	3360	3661	chr18:2630850-2652909	-	3087	bta:527550	breast cancer anti-estrogen resistance 1	0	BCAR1	breast cancer anti-estrogen resistance 1	0	Bcar1	Putative uncharacterized protein	0	Bcar1	breast cancer anti-estrogen resistance 1
BCAR3	0.994727	1.0053	0.00762795	0.886531	0.92214	4076	3418	3649	3718	3360	3587	chr3:50078202-50299463	+	3234	bta:506231	breast cancer anti-estrogen resistance 3	0	BCAR3	breast cancer anti-estrogen resistance 3	0	Bcar3	Breast cancer anti-estrogen resistance protein 3	0	Bcar3	breast cancer anti-estrogen resistance 3
BCAS1	1.35326	0.738957	-0.436437	0.00128051	0.00342626	286	305	274	358	375	396	chr13:82479321-82545122	-	1804	bta:504895	breast carcinoma amplified sequence 1	0	xp_005260645		0	Bcas1	Breast carcinoma-amplified sequence 1 homolog	2e-180	Bcas1	breast carcinoma amplified sequence 1
BCAS2	0.896574	1.11536	0.157506	0.0976924	0.162679	1196	1089	1108	960	1099	868	chr3:29077829-29092088	+	911	bta:507944	breast carcinoma amplified sequence 2	7e-131	BCAS2	breast carcinoma amplified sequence 2	9e-131	Bcas2	Pre-mRNA-splicing factor SPF27	5e-124	Bcas2	breast carcinoma amplified sequence 2
BCAS3	1.11957	0.893202	-0.162942	0.0927733	0.155677	642	554	545	661	592	623	chr19:12066330-12639278	-	3403	bta:521416	breast carcinoma amplified sequence 3
BCAS4	1.19783	0.834842	-0.260425	0.0001162	0.00037444	2649	2189	2056	2853	2530	2556	chr13:79795240-79853089	+	1003	bta:617710	breast carcinoma amplified sequence 4	8e-73	BCAS4	breast carcinoma amplified sequence 4	4e-23	Bloc1s4	Biogenesis of lysosome-related organelles complex 1 subunit 4	6e-24	Bloc1s4	biogenesis of lysosomal organelles complex-1, subunit 4, cappuccino
BCAT2	2.07285	0.482427	-1.05162	1.39267e-20	2.14898e-19	345	315	276	653	596	619	chr18:56098035-56112046	-	2336	bta:281643	branched chain amino-acid transaminase 2, mitochondrial	0	BCAT2	branched chain amino-acid transaminase 2, mitochondrial	0	Bcat2	Branched-chain-amino-acid aminotransferase, mitochondrial	0	Bcat2	branched chain amino acid transaminase 2, mitochondrial
BCCIP	1.02431	0.976266	-0.0346539	0.597811	0.697869	2522	2193	2208	2260	2383	2175	chr26:45856828-45873481	+	1208	bta:512466	BRCA2 and CDKN1A interacting protein	3e-129	BCCIP	BRCA2 and CDKN1A interacting protein	2e-119	Bccip	BRCA2 and CDKN1A-interacting protein	1e-131	Bccip	BRCA2 and CDKN1A interacting protein
BCDIN3D	1.07981	0.926086	-0.110782	0.377621	0.49117	441	375	448	512	424	381	chr5:30263890-30269373	+	1544	bta:505650	BCDIN3 domain containing	8e-143	BCDIN3D	BCDIN3 domain containing	2e-123	Bcdin3d	Pre-miRNA 5'-monophosphate methyltransferase	5e-124	Bcdin3d	BCDIN3 domain containing
BCHE	0.56518	1.76935	0.823218	0.391714	0.505524	14	11	1	5	3	6	chr1:102720406-102791916	+	2301	bta:534616	butyrylcholinesterase	0	BCHE	butyrylcholinesterase	0	xp_011238302	0	Bche	butyrylcholinesterase
BCKDHA	0.746826	1.339	0.421156	1.12364e-14	1.12983e-13	8005	7005	6505	5424	5015	5021	chr18:50993339-51012488	+	1710	bta:282149	branched chain keto acid dehydrogenase E1, alpha polypeptide	0	BCKDHA	branched chain keto acid dehydrogenase E1, alpha polypeptide	0	Bckdha	2-oxoisovalerate dehydrogenase subunit alpha, mitochondrial	0	Bckdha	branched chain ketoacid dehydrogenase E1, alpha polypeptide
BCKDHB	1.54	0.649351	-0.622929	7.56379e-19	1.04672e-17	1327	1149	1202	1929	1672	1854	chr9:20054981-20432502	+	1269	bta:282150	branched chain keto acid dehydrogenase E1, beta polypeptide	0	BCKDHB	branched chain keto acid dehydrogenase E1, beta polypeptide	0	Bckdhb	Putative uncharacterized protein	0	Bckdhb	branched chain keto acid dehydrogenase E1, beta polypeptide
BCKDK	1.02904	0.971779	-0.0413005	0.565478	0.669588	2809	2476	2243	2745	2242	2475	chr25:27611774-27615982	+	1786	bta:505005	branched chain ketoacid dehydrogenase kinase	0	BCKDK	branched chain ketoacid dehydrogenase kinase	0	Bckdk	[3-methyl-2-oxobutanoate dehydrogenase [lipoamide]] kinase, mitochondrial	0	Bckdk	branched chain ketoacid dehydrogenase kinase
BCL10	1.37774	0.725824	-0.462308	1.50271e-09	9.30992e-09	3959	3253	3371	4166	4824	4986	chr3:59291277-59300737	+	1931	bta:540824	B-cell CLL/lymphoma 10	9e-125	BCL10	B-cell CLL/lymphoma 10	1e-116	Bcl10	B-cell leukemia/lymphoma 10	3e-117	Bcl10	B-cell CLL/lymphoma 10
BCL11A	16.8	0.0595237	-4.07039	2.27588e-15	2.43625e-14	3	4	8	53	97	92	chr11:43230345-43332145	-	1366	bta:538680	B-cell CLL/lymphoma 11A (zinc finger protein)	1e-141	BCL11A	B-cell CLL/lymphoma 11A (zinc finger protein)	3e-140	Bcl11a	Putative uncharacterized protein	4e-140	Bcl11a	B-cell CLL/lymphoma 11A (zinc finger protein)
BCL11B	0.901853	1.10883	0.149036	0.178792	0.269943	627	488	568	551	436	474	chr21:66118246-66220509	-	8671	bta:783269	B-cell CLL/lymphoma 11B (zinc finger protein)	0	BCL11B	B-cell CLL/lymphoma 11B (zinc finger protein)	0	Bcl11b	Putative uncharacterized protein	0	Bcl11b	B-cell CLL/lymphoma 11B (zinc finger protein)
BCL2	0.760042	1.31572	0.395848	0.217444	0.316632	85	48	59	43	57	39	chr24:62087011-62281298	-	792	bta:281020	B-cell CLL/lymphoma 2	2e-109	BCL2	B-cell CLL/lymphoma 2	3e-117	Bcl2	Apoptosis regulator Bcl-2	2e-114	Bcl2	B-cell CLL/lymphoma 2
BCL2L1	1.10175	0.907647	-0.139796	0.00770264	0.0174881	3912	3282	3531	3912	3653	3802	chr13:62014386-62065635	-	2545	bta:282152	BCL2-like 1	5e-133	BCL2L1	BCL2-like 1	4e-123	xp_011237562	3e-123	Bcl2l1	Bcl2-like 1
BCL2L11	1.05281	0.949841	-0.074242	0.606476	0.705297	252	236	250	258	250	241	chr11:1165354-1208208	-	897	bta:507390	BCL2-like 11 (apoptosis facilitator)	3e-65	BCL2L11	BCL2-like 11 (apoptosis facilitator)	2e-61	Bcl2l11	Bcl-2-like protein 11	3e-61	Bcl2l11	BCL2-like 11 (apoptosis facilitator)
BCL2L12	1.50663	0.663733	-0.591326	2.00709e-09	1.22892e-08	657	623	548	961	790	905	chr18:56762473-56769549	+	981	bta:533338	BCL2-like 12 (proline rich)	2e-113	BCL2L12	BCL2-like 12 (proline rich)	3e-95	Bcl2l12	Protein Bcl2l12	2e-100	Bcl2l12	BCL2-like 12 (proline rich)
BCL2L13	1.1393	0.87773	-0.18815	0.00472678	0.011222	3412	2919	2706	3512	3005	3388	chr5:109899578-109950712	+	2322	bta:617809	BCL2-like 13 (apoptosis facilitator)	1e-171	BCL2L13	BCL2-like 13 (apoptosis facilitator)	1e-140	Bcl2l13	Bcl-2-like protein 13	2e-143	Bcl2l13	BCL2-like 13 (apoptosis facilitator)
BCL2L14	0.439258	2.27657	1.18686	0.00141698	0.00375747	69	48	75	29	36	16	chr5:98462661-98486342	-	1552	bta:508365	BCL2-like 14 (apoptosis facilitator)	3e-123	BCL2L14	BCL2-like 14 (apoptosis facilitator)	4e-113	Bcl2l14	Apoptosis facilitator Bcl-2-like protein 14	2e-110	Bcl2l14	Bcl2-like 14 (apoptosis facilitator)
BCL2L2	1.17803	0.848871	-0.236382	0.00233555	0.00590587	1180	1080	1062	1375	1231	1167	chr10:21480457-21485320	-	3501	bta:767601	BCL2-like 2	3e-109	BCL2L2	BCL2-like 2	2e-108	Bcl2l2	Bcl-2-like protein 2	1e-108	Bcl2l2	Bcl2-like 2
BCL3	1.0944	0.913746	-0.130135	0.199577	0.295551	610	531	584	622	555	641	chr18:53167851-53177178	+	1800	bta:531942	B-cell CLL/lymphoma 3	0	BCL3	B-cell CLL/lymphoma 3	0	Bcl3	B-cell lymphoma 3 protein homolog	0	Bcl3	B-cell CLL/lymphoma 3
BCL6	0.780077	1.28193	0.358312	1.26618e-07	6.20944e-07	1940	1696	1850	1425	1372	1324	chr1:80476742-80491486	+	3279	bta:539020	B-cell CLL/lymphoma 6	0	BCL6	B-cell CLL/lymphoma 6	0	Bcl6	B-cell lymphoma 6 protein homolog	0	Bcl6	B-cell CLL/lymphoma 6
BCL6B	20.3194	0.0492142	-4.34478	0.000664581	0.00187005	1	1	0	12	11	16	chr19:27589101-27593087	+	1484	bta:100138731	B-cell CLL/lymphoma 6, member B	0	xp_005256650		0	Bcl6b	B-cell CLL/lymphoma 6 member B protein	0	Bcl6b	B-cell CLL/lymphoma 6, member B
BCL7A	7.68174	0.130179	-2.94143	0.000806038	0.00223129	1	1	5	14	12	26	chr17:55729682-55758610	-	4340	bta:616240	B-cell CLL/lymphoma 7A
BCL7B	0.914571	1.09341	0.128833	0.204375	0.301264	757	663	754	686	666	564	chr25:34335071-34352819	+	1598	bta:615062	B-cell CLL/lymphoma 7B	2e-103	BCL7B	B-cell CLL/lymphoma 7B	6e-97	Bcl7b	B-cell CLL/lymphoma 7 protein family member B	2e-41	Bcl7c	B-cell CLL/lymphoma 7C
BCL7C	1.51094	0.661841	-0.595443	9.96397e-06	3.80912e-05	304	267	223	407	365	382	chr25:27359983-27363611	-	555	bta:618295	B-cell CLL/lymphoma 7C	2e-97	BCL7C	B-cell CLL/lymphoma 7C	4e-102	Bcl7c	B-cell CLL/lymphoma 7 protein family member C	3e-95	Bcl7c	B-cell CLL/lymphoma 7C
BCL9	0.932168	1.07277	0.101339	0.0902839	0.1522	5494	4937	5337	5067	4238	4872	chr3:22305374-22331267	-	6022	bta:788729	B-cell CLL/lymphoma 9
BCL9L	0.763852	1.30915	0.388634	2.26008e-06	9.47312e-06	3438	2815	3546	2491	2106	2611	chr15:30198590-30209219	-	4581	bta:539340	B-cell CLL/lymphoma 9-like	0	BCL9L	B-cell CLL/lymphoma 9-like	0	Bcl9l	B-cell CLL/lymphoma 9-like protein	0	Bcl9l	B-cell CLL/lymphoma 9-like
BCLAF1	0.70665	1.41513	0.500931	3.78044e-13	3.29774e-12	3087	2412	2585	1886	1893	1705	chr9:75615399-75644026	-	3324	bta:540648	BCL2-associated transcription factor 1	0	BCLAF1	BCL2-associated transcription factor 1	0	Bclaf1	Bcl-2-associated transcription factor 1	0	Bclaf1	BCL2-associated transcription factor 1
BCNT2	0.93157	1.07346	0.102264	0.142099	0.223152	4087	3511	3819	3283	3716	3222	chr18:2817174-2856984	-	3494	bta:514131	bucentaur-2	3e-43	CFDP1	craniofacial development protein 1	2e-35	Cfdp1	Craniofacial development protein 1	4e-32	Cfdp1	craniofacial development protein 1
BCO1	4.00227	0.249858	-2.00082	0.261189	0.36682	1	1	1	12	0	0	chr18:7957472-7988384	+	1946
BCO2	0.470437	2.12568	1.08793	2.93239e-57	1.90946e-55	3154	2644	2813	1260	1354	1278	chr15:22983555-23051226	+	2295	bta:514135	beta-carotene oxygenase 2	0	BCO2	beta-carotene oxygenase 2	0	Bco2	Beta-carotene 9', 10'-dioxygenase 2	0	Bco2	beta-carotene oxygenase 2
BCOR	1.20665	0.828739	-0.271011	0.00663155	0.0152661	830	582	657	804	776	812	chrx:110028080-110051817	+	6173	bta:541088	BCL-6 interacting corepressor
BCORL1	1.16453	0.858713	-0.219751	0.0213685	0.0435841	825	685	790	886	765	927	chrx:13913426-13973925	+	7640	bta:540023	BCL6 corepressor-like 1	0	BCORL1	BCL6 corepressor-like 1	0	Bcorl1	BCL-6 corepressor-like protein 1	0	Bcorl1	BCL6 co-repressor-like 1
BCR	0.870518	1.14874	0.200054	0.00314749	0.00776262	1989	1760	1804	1667	1423	1568	chr17:73896784-73980661	-	3833	bta:789892	breakpoint cluster region
BCS1L	1.15874	0.863006	-0.212558	0.0405905	0.0765139	710	651	619	814	623	776	chr2:107720226-107724184	+	1628	bta:539713	BCS1-like (S. cerevisiae)	0	BCS1L	BC1 (ubiquinol-cytochrome c reductase) synthesis-like	0	Bcs1l	Mitochondrial chaperone BCS1	0	Bcs1l	BC1 (ubiquinol-cytochrome c reductase) synthesis-like
BDH1	0.80467	1.24274	0.31353	8.17346e-06	3.1616e-05	2457	2143	2053	1895	1555	1707	chr1:72836133-72872005	-	1617	bta:534090	3-hydroxybutyrate dehydrogenase, type 1	5e-171	BDH1	3-hydroxybutyrate dehydrogenase, type 1	4e-175	xp_011244319	1e-173	Bdh1	3-hydroxybutyrate dehydrogenase, type 1
BDKRB1	1.06849	0.9359	-0.0955731	0.752275	0.823828	86	47	52	77	55	57	chr21:63039593-63051038	+	1131	bta:532119	bradykinin receptor B1	2e-148	xp_005268034		2e-127	Bdkrb1	MCG1159	6e-124	Bdkrb1	bradykinin receptor B1
BDKRB2	0.683533	1.46299	0.548917	0.0202939	0.041576	182	117	130	83	77	120	chr21:62980770-63022793	+	1288	bta:538896	bradykinin receptor B2	3e-176	xp_005268036		3e-179	Bdkrb2	Bradykinin receptor, beta 2, isoform CRA_b	2e-179	Bdkrb2	bradykinin receptor B2
BDNF	0.274536	3.64251	1.86493	2.01588e-05	7.3776e-05	80	57	85	9	37	12	chr15:59454557-59491181	-	1204	bta:617701	brain-derived neurotrophic factor	6e-139	BDNF	brain-derived neurotrophic factor	3e-137	Bdnf	Brain-derived neurotrophic factor transcript variant 5	2e-137	Bdnf	brain-derived neurotrophic factor
BDP1	0.602993	1.65839	0.729787	5.90039e-14	5.55125e-13	1811	1548	1753	896	1135	929	chr20:9971591-10056698	-	11182	bta:519320	B double prime 1, subunit of RNA polymerase III transcription initiation factor IIIB
BECN1	0.810998	1.23305	0.30223	7.64797e-07	3.40868e-06	2657	2252	2375	1966	1904	1813	chr19:43659541-43669720	-	1601	bta:527278	beclin 1, autophagy related	0	BECN1	beclin 1, autophagy related	0	Becn1	Beclin-1	0	Becn1	beclin 1, autophagy related
BEGAIN	0.377086	2.65191	1.40703	0.0373713	0.0712251	22	21	12	8	3	9	chr21:67352886-67380339	-	1951	bta:527886	brain-enriched guanylate kinase-associated homolog (rat)	0	BEGAIN	brain-enriched guanylate kinase-associated	0	Begain	Brain-enriched guanylate kinase-associated protein	0	Begain	brain-enriched guanylate kinase-associated
BEND3	1.48194	0.674792	-0.567486	0.0263857	0.052527	61	71	70	88	107	94	chr9:43573717-43588057	+	2735	bta:525371	BEN domain containing 3	0	xp_005278390		0	Bend3	BEN domain-containing protein 3	0	Bend3	BEN domain containing 3
BEND6	0.473407	2.11235	1.07885	2.79004e-05	9.97134e-05	135	94	104	51	53	47	chr23:3116538-3179841	-	2208	bta:504789	BEN domain containing 6	3e-145	BEND6	BEN domain containing 6	9e-124	Bend6	BEN domain-containing protein 6	2e-105	Bend6	BEN domain containing 6
BERV-K1	0.987596	1.01256	0.0180064	0.986656	0.990664	8	5	2	4	9	1	chr7:65012273-65014414	+	2142
BEST1	0.61313	1.63097	0.705734	0.45043	0.564089	10	7	5	7	2	4	chr29:41441643-41451486	+	3743	bta:508924	bestrophin 1	0	BEST1	bestrophin 1	0	xp_011245552	0	Best1	bestrophin 1
BEST2	8.53966	0.117101	-3.09418	0.0539333	0.0980054	2	0	0	6	2	8	chr7:13939137-13945041	-	2200	bta:529463	bestrophin 2	0	BEST2	bestrophin 2	0	Best2	Bestrophin-2	0	Best2	bestrophin 2
BEST4	0.361139	2.76902	1.46937	0.0662663	0.116937	10	11	16	6	4	3	chr3:102158461-102162114	+	1438	bta:510542	bestrophin 4	0	BEST4	bestrophin 4	8e-151	Best2	Bestrophin-2	0	Best4	bestrophin 4
BET1	0.918887	1.08827	0.122041	0.219986	0.319622	805	623	633	606	594	617	chr4:11232946-11247471	-	1494	bta:616526	blocked early in transport 1 homolog (S. cerevisiae)	1e-62	BET1	Bet1 golgi vesicular membrane trafficking protein	3e-60	Bet1	BET1 homolog	2e-60	Bet1	Bet1 golgi vesicular membrane trafficking protein
BET1L	1.14921	0.870161	-0.200646	0.00280408	0.00697487	2269	1915	1961	2334	2069	2390	chr11:107408645-107412975	-	2811	bta:509758	blocked early in transport 1 homolog (S. cerevisiae)-like	1e-56	BET1L	Bet1 golgi vesicular membrane trafficking protein-like	1e-53	Bet1l	BET1-like protein	8e-54	Bet1l	Bet1 golgi vesicular membrane trafficking protein-like
BEX2	0.377159	2.6514	1.40676	0.371004	0.484776	2	5	4	0	4	0	chrx:51378839-51379831	-	650	bta:767968	brain expressed X-linked 2	4e-49	BEX2	brain expressed X-linked 2	2e-38	Bex2	Protein BEX2	6e-40	Bex2	brain expressed X-linked 2
BFAR	1.14747	0.871479	-0.198462	0.00131362	0.0035035	2899	2340	2344	2926	2744	2690	chr25:13696204-13727983	+	2680	bta:504902	bifunctional apoptosis regulator	0	BFAR	bifunctional apoptosis regulator	0	Bfar	Bifunctional apoptosis regulator	0	Bfar	bifunctional apoptosis regulator
BFSP1	3.35679	0.297904	-1.74708	0.0832757	0.142002	7	1	1	5	9	14	chr13:38309563-38347912	-	2457	bta:281644	beaded filament structural protein 1, filensin	0	BFSP1	beaded filament structural protein 1, filensin	0	Bfsp1	Filensin	0	Bfsp1	beaded filament structural protein 1, filensin
BGLAP	4.35258	0.229749	-2.12187	0.166802	0.25488	0	3	0	5	4	4	chr3:14761431-14762475	-	439	bta:281646	bone gamma-carboxyglutamate (gla) protein	1e-38	BGLAP	bone gamma-carboxyglutamate (gla) protein	4e-20	Bglap	Osteocalcin	1e-31	Bglap	bone gamma-carboxyglutamate (gla) protein
BGN	0.160187	6.2427	2.64217	5.63151e-06	2.23357e-05	44	28	39	4	3	10	chrx:40131323-40145108	+	2142	bta:280733	biglycan	0	xp_005277941		0	Bgn	Biglycan	0	Bgn	biglycan
BHLHA15	0.506069	1.97601	0.982593	0.549226	0.654939	10	1	0	0	2	3	chr25:38525118-38528890	-	3109	basic helix-loop-helix family, member a15	2e-66	xp_005250235		1e-66	Bhlha15	Basic helix-loop-helix family, member a15	7e-67	Bhlha15	basic helix-loop-helix family, member a15
BHLHB9	0.85373	1.17133	0.228148	0.208538	0.306135	175	159	194	156	138	141	chrx:51018286-51126122	+	4153	bta:100139620	basic helix-loop-helix domain containing, class B, 9	0	xp_005262261		0	xp_011246062	0	Bhlhb9	basic helix-loop-helix domain containing, class B, 9
BHLHE40	1.80377	0.554393	-0.851019	4.87e-68	3.84045e-66	10776	9094	10422	17934	17171	17477	chr22:21601312-21606955	-	2920	bta:506945	basic helix-loop-helix family, member e40	0	BHLHE40	basic helix-loop-helix family, member e40	0	Bhlhe40	Class E basic helix-loop-helix protein 40	0	Bhlhe40	basic helix-loop-helix family, member e40
BICC1	4.05224	0.246777	-2.01872	0.152519	0.236627	0	4	0	3	8	5	chr28:14131951-14481222	+	5444	bta:537799	bicaudal C homolog 1 (Drosophila)	0	BICC1	BicC family RNA binding protein 1	0	Bicc1	Bicaudal C homolog 1 (Drosophila), isoform CRA_d	0	Bicc1	BicC family RNA binding protein 1
BICD2	1.00441	0.995608	-0.00634984	0.91013	0.939094	3457	2979	3197	3151	2974	3186	chr8:86167059-86222756	-	4605	bta:282447	bicaudal D homolog 2 (Drosophila)	0	BICD2	bicaudal D homolog 2 (Drosophila)	0	Bicd2	Protein bicaudal D homolog 2	0	Bicd2	bicaudal D homolog 2 (Drosophila)
BID	1.19749	0.835083	-0.260009	0.00267469	0.00667687	1222	1230	1030	1458	1289	1278	chr5:109954046-109971556	-	1225	bta:510373	BH3 interacting domain death agonist	2e-49	BID	BH3 interacting domain death agonist	2e-53	Bid	BH3-interacting domain death agonist	1e-51	Bid	BH3 interacting domain death agonist
BIK	1.15462	0.866084	-0.207421	0.852567	0.898123	7	3	2	3	8	2	chr5:114881103-114907057	+	1116	bta:618614	BCL2-interacting killer (apoptosis-inducing)
BIN1	1.16127	0.861128	-0.215701	0.0861255	0.146131	373	322	299	399	341	371	chr2:5355874-5412694	+	1885	bta:614576	bridging integrator 1	0	BIN1	bridging integrator 1	0	Bin1	Myc box-dependent-interacting protein 1	0	Bin1	bridging integrator 1
BIN3	2.04882	0.488085	-1.03479	1.01406e-47	4.86653e-46	1038	849	919	1908	1832	1788	chr8:70796748-70847300	-	1499	bta:507115	bridging integrator 3	4e-134	BIN3	bridging integrator 3	4e-132	Bin3	Putative uncharacterized protein	7e-134	Bin3	bridging integrator 3
BIRC2	0.722625	1.38384	0.46868	1.99915e-09	1.22454e-08	1936	1558	1663	1167	1270	1140	chr15:6634277-6663940	-	4711	bta:539314	baculoviral IAP repeat-containing protein 2-like
BIRC3	0.672579	1.48681	0.572224	1.32347e-05	4.96635e-05	619	501	590	347	435	322	chr15:6689421-6703940	-	2318	bta:514386	baculoviral IAP repeat containing 3	0	xp_005271591		0	Birc3	Baculoviral IAP repeat-containing protein 3	0	Birc3	baculoviral IAP repeat-containing 3
BIRC5	0.943822	1.05952	0.0834137	0.164961	0.252485	4036	3501	3310	3572	3123	3161	chr19:54780968-54788254	-	1659	bta:414925	baculoviral IAP repeat containing 5	5e-72	BIRC5	baculoviral IAP repeat containing 5	1e-66	Birc5	Baculoviral IAP repeat-containing protein 5	1e-68	Birc5	baculoviral IAP repeat-containing 5
BIRC6	0.755438	1.32374	0.404616	3.5654e-09	2.12099e-08	4877	4154	5183	3547	3397	3400	chr11:15068979-15282799	+	16192	bta:534211	baculoviral IAP repeat containing 6	0	BIRC6	baculoviral IAP repeat containing 6	0	Birc6	Baculoviral IAP repeat-containing protein 6	0	Birc6	baculoviral IAP repeat-containing 6
BIVM	0.795767	1.25665	0.329583	0.00151402	0.00398783	749	585	653	567	485	469	chr12:83432282-83478453	+	3658	basic, immunoglobulin-like variable motif containing	0	BIVM	basic, immunoglobulin-like variable motif containing	0	Bivm	Basic immunoglobulin-like variable motif-containing protein	0	LOC102548228	basic immunoglobulin-like variable motif-containing protein-like
BLCAP	1.08618	0.920656	-0.119266	0.0578767	0.104146	2170	1926	1931	2274	1969	2065	chr13:67395002-67405487	-	1996	bta:281649	bladder cancer associated protein	8e-45	BLCAP	bladder cancer associated protein	1e-44	Blcap	Bladder cancer-associated protein	7e-45	Blcap	bladder cancer associated protein
BLK	12.0768	0.0828033	-3.59417	0.00160462	0.00420669	1	1	1	14	11	10	chr8:7722985-7774818	-	2038	bta:532587	B lymphoid tyrosine kinase	0	BLK	BLK proto-oncogene, Src family tyrosine kinase	0	Blk	Tyrosine-protein kinase Blk	0	Blk	BLK proto-oncogene, Src family tyrosine kinase
BLM	1.16619	0.857493	-0.221803	0.0244963	0.0492279	603	513	579	664	637	602	chr21:22345652-22438826	-	5154	bta:534148	Bloom syndrome, RecQ helicase-like	0	BLM	Bloom syndrome, RecQ helicase-like	0	Blm	Bloom syndrome protein homolog	0	Blm	Bloom syndrome, RecQ helicase-like
BLMH	1.01148	0.98865	-0.0164686	0.826974	0.879845	1392	1273	1259	1399	1242	1186	chr19:22018877-22060168	-	2390	bta:504483	bleomycin hydrolase
BLNK	0.390635	2.55993	1.35611	0.0118106	0.0255831	48	35	28	4	24	13	chr26:17476453-17561180	-	1857	bta:510393	B-cell linker	0	BLNK	B-cell linker	0	Blnk	B-cell linker protein	0	Blnk	B-cell linker
BLOC1S1	1.14673	0.872045	-0.197525	0.00419806	0.010075	2029	1730	1610	2024	1934	1960	chr5:58040288-58043931	-	558	bta:615149	biogenesis of lysosomal organelles complex-1, subunit 1	1e-69	BLOC1S1	biogenesis of lysosomal organelles complex-1, subunit 1	1e-68	Bloc1s1	Biogenesis of lysosome-related organelles complex 1 subunit 1	3e-69	Bloc1s1	biogenesis of lysosomal organelles complex-1, subunit 1
BLOC1S2	0.85889	1.16429	0.219455	0.00485974	0.0115185	1397	1389	1345	1167	1147	1109	chr26:21161903-21171563	-	932	bta:519172	biogenesis of lysosome-related organelles complex-1 subunit 2-like	6e-63	BLOC1S2	biogenesis of lysosomal organelles complex-1, subunit 2	1e-62	Bloc1s2	Biogenesis of lysosome-related organelles complex 1 subunit 2	2e-65	Bloc1s2	biogenesis of lysosomal organelles complex-1, subunit 2
BLOC1S3	1.13713	0.879403	-0.185403	0.0427105	0.0799828	729	619	645	783	679	720	chr18:53475179-53478709	+	3064	bta:538539	biogenesis of lysosomal organelles complex-1, subunit 3
BLOC1S4	1.02944	0.971405	-0.0418556	0.700176	0.783057	612	471	478	540	478	525	chr6:118492084-118493573	+	1490
BLOC1S5	0.829792	1.20512	0.269178	0.000948279	0.00259302	1252	1140	1076	914	930	925	chr23:47382924-47407472	+	1933	bta:505520	muted homolog (mouse)	1e-87	BLOC1S5	biogenesis of lysosomal organelles complex-1, subunit 5, muted	3e-72	Bloc1s5	Biogenesis of lysosome-related organelles complex 1 subunit 5	6e-78	Bloc1s5	biogenesis of lysosomal organelles complex-1, subunit 5, muted
BLOC1S6	0.71408	1.4004	0.485843	8.83883e-08	4.42449e-07	1377	1097	1325	831	924	850	chr10:65317800-65332438	-	2382	bta:614408	pallidin homolog (mouse)	3e-81	BLOC1S6	biogenesis of lysosomal organelles complex-1, subunit 6, pallidin	5e-75	Bloc1s6	Biogenesis of lysosome-related organelles complex 1 subunit 6	3e-68	Bloc1s6	biogenesis of lysosomal organelles complex-1, subunit 6, pallidin
BLVRA	1.36823	0.73087	-0.452313	3.13929e-09	1.88178e-08	1718	1475	1350	2106	2042	1829	chr4:78223489-78275026	-	2425	bta:504596	biliverdin reductase A	8e-153	BLVRA	biliverdin reductase A	2e-136	Blvra	Biliverdin reductase A	5e-133	Blvra	biliverdin reductase A
BLVRB	1.11435	0.897383	-0.156204	0.00843486	0.0189179	3765	3474	3206	4028	3554	3637	chr18:50227217-50244234	-	757	bta:281650	biliverdin reductase B (flavin reductase (NADPH))	3e-107	BLVRB	biliverdin reductase B (flavin reductase (NADPH))	4e-107	Blvrb	Flavin reductase (NADPH)	8e-105	Blvrb	biliverdin reductase B (flavin reductase (NADPH))
BLZF1	0.791006	1.26421	0.338239	0.00510616	0.0120363	1034	846	1106	730	894	646	chr16:37966814-37989114	+	1581	bta:504820	basic leucine zipper nuclear factor 1	0	BLZF1	basic leucine zipper nuclear factor 1	0	Blzf1	Putative uncharacterized protein	0	Blzf1	basic leucine zipper nuclear factor 1
BMF	1.16756	0.85649	-0.223491	0.138533	0.218295	246	217	285	308	267	268	chr10:35993600-36008190	-	555	bta:541141	Bcl2 modifying factor	2e-89	BMF	Bcl2 modifying factor	4e-90	Bmf	Bcl-2-modifying factor	2e-90	Bmf	Bcl2 modifying factor
BMI1	0.359359	2.78273	1.4765	9.00003e-116	1.41237e-113	4408	3905	4061	1405	1508	1365	chr13:23805320-23809241	+	1372	bta:510666	BMI1 polycomb ring finger oncogene	0	COMMD3-BMI1	COMMD3-BMI1 readthrough	0	xp_011237247	0	Bmi1	Bmi1 polycomb ring finger oncogene
BMP1	2.75011	0.363621	-1.45949	1.11817e-212	4.61775e-210	5274	4538	4609	13289	11978	12902	chr8:70348741-70396881	+	3601	bone morphogenetic protein 1
BMP2	0.471145	2.12249	1.08576	0.388982	0.502783	5	10	2	7	0	1	chr13:49763709-49774963	+	2580	bta:615037	bone morphogenetic protein 2	0	BMP2	bone morphogenetic protein 2	0	Bmp2	Bone morphogenetic protein 2	0	Bmp2	bone morphogenetic protein 2
BMP2K	0.516033	1.93786	0.954466	1.76614e-47	8.29819e-46	3268	2817	3062	1465	1527	1547	chr6:95701321-95819639	+	9151	BMP2 inducible kinase
BMP4	1.19649	0.83578	-0.258804	0.141373	0.22219	199	138	169	188	209	183	chr10:66956330-66960061	-	1709	bta:407216	bone morphogenetic protein 4	0	xp_005268073		0	xp_011243237	0	Bmp4	bone morphogenetic protein 4
BMP7	1.42801	0.700276	-0.514004	2.27641e-12	1.84714e-11	1420	1213	1317	1973	1628	1834	chr13:59666881-59752381	+	2275	bta:540595	bone morphogenetic protein 7	0	BMP7	bone morphogenetic protein 7	0	Bmp7	Bone morphogenetic protein 7	0	Bmp7	bone morphogenetic protein 7
BMPR1A	0.51135	1.95561	0.967617	2.16973e-19	3.10388e-18	815	686	719	360	393	338	chr28:41980544-42038617	+	4045	bta:404101	bone morphogenetic protein receptor, type IA	0	xp_005270121		0	Bmpr1a	Bone morphogenetic protein receptor type-1A	0	Bmpr1a	bone morphogenetic protein receptor, type IA
BMPR1B	0.972396	1.02839	0.0403847	0.621964	0.71784	1523	1308	1550	1309	1371	1418	chr6:30998644-31049976	-	3476	bta:407128	bone morphogenetic protein receptor, type IB	0	BMPR1B	bone morphogenetic protein receptor, type IB	0	xp_011238304	0	Bmpr1b	bone morphogenetic protein receptor, type IB
BMPR2	0.581023	1.7211	0.783334	2.61223e-34	7.91384e-33	3887	3196	3427	1921	2042	1902	chr2:91597077-91784931	+	11121	bta:407127	bone morphogenetic protein receptor, type II (serine/threonine kinase)
BMS1	1.23575	0.809222	-0.305392	1.28868e-05	4.84506e-05	1427	1331	1285	1635	1562	1616	chr28:13357091-13389279	+	4577	bta:514945	BMS1 homolog, ribosome assembly protein (yeast)	0	BMS1	BMS1 ribosome biogenesis factor	0	Bms1	Putative uncharacterized protein	0	Bms1	BMS1 ribosome biogenesis factor
BNC1	0.700775	1.42699	0.512976	2.66964e-19	3.79824e-18	4279	3650	4051	2877	2651	2557	chr21:25313413-25332126	+	4665	bta:524182	basonuclin 1
BNIP1	1.19427	0.83733	-0.256131	0.0408423	0.0769342	350	327	378	416	419	380	chr20:4767002-4780186	+	1254	bta:614520	BCL2/adenovirus E1B 19kDa interacting protein 1	5e-115	BNIP1	BCL2/adenovirus E1B 19kDa interacting protein 1	5e-114	Bnip1	Vesicle transport protein SEC20	2e-115	Bnip1	BCL2/adenovirus E1B interacting protein 1
BNIP2	0.825945	1.21073	0.275883	0.000971367	0.00265015	1339	1033	1175	925	925	962	chr10:50791684-50813961	+	1798	bta:516077	BCL2/adenovirus E1B 19kDa interacting protein 2	0	BNIP2	BCL2/adenovirus E1B 19kDa interacting protein 2	4e-171	Bnip2	BCL2/adenovirus E1B 19 kDa protein-interacting protein 2	1e-172	Bnip2	BCL2/adenovirus E1B interacting protein 2
BNIP3	0.67512	1.48122	0.566784	7.27132e-15	7.44836e-14	1841	1667	1658	1164	1032	1164	chr26:51558798-51562761	-	823	bta:615342	BCL2/adenovirus E1B 19kDa interacting protein 3	7e-88	BNIP3	BCL2/adenovirus E1B 19kDa interacting protein 3	5e-79	Bnip3	BCL2/adenovirus E1B 19 kDa protein-interacting protein 3	7e-80	Bnip3	BCL2/adenovirus E1B interacting protein 3
BNIP3L	1.03585	0.965387	-0.0508206	0.393582	0.507558	3172	2826	3064	3016	3070	2951	chr8:75368334-75391700	+	1298	bta:534615	BCL2/adenovirus E1B 19kDa interacting protein 3-like	2e-87	BNIP3L	BCL2/adenovirus E1B 19kDa interacting protein 3-like	1e-88	Bnip3l	Putative uncharacterized protein	4e-96	Bnip3l	BCL2/adenovirus E1B interacting protein 3-like
BNIPL	0.867159	1.15319	0.205632	0.737568	0.812485	37	14	7	12	19	16	chr3:19964267-19972515	-	1748	bta:614493	BCL2/adenovirus E1B 19kD interacting protein like	0	BNIPL	BCL2/adenovirus E1B 19kD interacting protein like	4e-167	Bnipl	Bcl-2/adenovirus E1B 19 kDa-interacting protein 2-like protein	1e-166	Bnipl	BCL2/adenovirus E1B 19kD interacting protein like
BOC	1.67666	0.596424	-0.745589	0.0215603	0.0439353	36	37	59	72	85	57	chr1:58595097-58634012	+	5419	bta:512018	Boc homolog (mouse)	0	xp_005247952		0	Boc	Brother of CDO	0	Boc	BOC cell adhesion associated, oncogene regulated
BOD1	1.14224	0.875476	-0.191861	0.00321261	0.00790832	1888	1713	1674	2014	1823	1967	chr20:5245084-5257312	-	1475	bta:540063	biorientation of chromosomes in cell division 1	5e-74	BOD1	biorientation of chromosomes in cell division 1	2e-73	Bod1	2310022M17Rik protein	3e-73	Bod1	biorientation of chromosomes in cell division 1
BOD1L1	0.915538	1.09225	0.127308	0.0315422	0.0613828	3715	3268	3700	3190	3078	3152	chr6:114085970-114139419	-	10323
BOK	0.844088	1.18471	0.244534	0.0131037	0.0280694	797	721	685	675	563	555	chr3:121554516-121566794	+	1420	bta:504851	BCL2-related ovarian killer	9e-112	xp_005247095		4e-111	Bok	Bcl-2-related ovarian killer protein, isoform CRA_a	3e-111	Bok	BCL2-related ovarian killer
BOLA	1.00631	0.99373	-0.0090737	0.930011	0.952281	654	602	714	694	596	624	chr23:27761189-27765897	+	2475	bta:505676	MHC class I heavy chain
BoLA	0.978225	1.02226	0.0317613	0.682194	0.768533	1133	1003	1053	1030	961	1013	chr23:27719080-27724309	+	1433	bta:505676	MHC class I heavy chain
BOLA.1	0.881717	1.13415	0.181613	0.000396029	0.00116711	5279	4595	4995	4294	4093	4234	chr23:27945536-27952662	+	5109	bta:505676	MHC class I heavy chain
BOLA.2	0.98557	1.01464	0.0209694	0.724055	0.801609	4793	4387	4038	4273	3953	4317	chr23:28581270-28585061	-	1412	bta:505676	MHC class I heavy chain
BOLA1	0.804	1.24378	0.314733	0.0171445	0.0357588	474	487	456	319	396	382	chr3:20939478-20940802	-	978	bta:509530	bolA homolog 1 (E. coli)	8e-62	xp_005277456		1e-58	Bola1	BolA-like protein 1	3e-59	Bola1	bolA family member 1
BOLA2B	1.30983	0.763456	-0.389383	1.56958e-06	6.72253e-06	1053	926	866	1278	1185	1124	chr25:26523874-26527409	+	2053	bta:614731	bolA homolog 2B (E. coli)	9e-41	BOLA2B	bolA family member 2B	2e-37	Bola2	BolA-like protein 2	4e-38	RGD1565363	similar to RIKEN cDNA 1110025L05
BOLA3	1.41611	0.706161	-0.501931	9.9411e-05	0.000323865	314	271	250	386	363	388	chr11:10546631-10554582	+	694	bta:614629	bolA homolog 3 (E. coli)	3e-44	BOLA3	bolA family member 3	6e-48	Bola3	BolA-like protein 3	2e-51	Bola3	bolA family member 3
BOLA-DMA	1.59732	0.62605	-0.67565	0.00700621	0.0160438	66	76	74	142	99	94	chr23:7228192-7231243	+	979	bta:282490	major histocompatibility complex, class II, DM alpha	3e-103	HLA-DMA	major histocompatibility complex, class II, DM alpha	1e-101	H2-DMa	Class II histocompatibility antigen, M alpha chain	6e-94	RT1-DMa	RT1 class II, locus DMa
BOLA-DMB	1.13428	0.881615	-0.181779	0.721924	0.800212	22	15	20	22	27	13	chr23:7210967-7217811	-	1587	bta:282491	major histocompatibility complex, class II, DM beta	6e-108	HLA-DMB	major histocompatibility complex, class II, DM beta	2e-96	H2-DMb2	Histocompatibility 2, class II, locus Mb2	1e-96	RT1-DMb	RT1 class II, locus DMb
BOLA-DOB	2.3367	0.427954	-1.22447	0.217958	0.31721	10	1	1	10	10	6	chr23:7079145-7087106	-	1159	bta:282493	major histocompatibility complex, class II, DO beta	2e-120	HLA-DOB	major histocompatibility complex, class II, DO beta	9e-111	H2-Ob	MHC class II antigen O region beta locus isoform-003	7e-110	RT1-DOb	RT1 class II, locus DOb
BOLA-DQB	8.03793	0.12441	-3.00682	1.19559e-06	5.19732e-06	2	6	5	43	32	27	chr23:25423938-25437289	+	1382	bta:282495	major histocompatibility complex, class II, DQ beta	6e-111	LOC101060835	HLA class II histocompatibility antigen, DQ beta 1 chain-like	2e-106	H2-Ab1	MHC class II antigen A beta 1	3e-105	RT1-Bb	RT1 class II, locus Bb
BOLA-DRA	37.6694	0.0265468	-5.23532	0.000224922	0.000691556	0	0	1	12	10	17	chr23:25635951-25640652	-	1267	bta:506214	major histocompatibility complex, class II, DR alpha	4e-112	HLA-DRA	major histocompatibility complex, class II, DR alpha	1e-103	H2-Ea-ps	I-E alpha MHC class II protein	4e-104	RT1-Da	RT1 class II, locus Da
BOLA-DRB3	7.77856	0.128558	-2.9595	0.000439927	0.00128562	1	1	6	12	17	31	chr23:25520794-25525518	+	1049	bta:282530	major histocompatibility complex, class II, DRB3
BOLA-NC1	1.02163	0.978828	-0.0308721	0.760666	0.829947	638	554	536	616	521	563	chr23:28433606-28437081	-	1286	bta:510417	non-classical MHC class I antigen	6e-139	HLA-A	major histocompatibility complex, class I, A	3e-128	xp_011236567	5e-123	LOC103690108	class I histocompatibility antigen, Non-RT1.A alpha-1 chain-like
BOP1	1.33884	0.746914	-0.420987	8.54265e-07	3.78307e-06	976	793	779	1151	1108	1019	chr14:1870156-1888781	+	2328	bta:515056	block of proliferation 1	0	BOP1	block of proliferation 1	0	Bop1	Ribosome biogenesis protein BOP1	0	Bop1	block of proliferation 1
BORA	0.591791	1.68978	0.75684	3.86024e-11	2.78652e-10	674	618	621	333	360	396	chr12:47901618-47930385	+	3124	bta:514162	bora, aurora kinase A activator	0	xp_005266590		0	Bora	Protein aurora borealis	0	Bora	bora, aurora kinase A activator
BORCS5	1.08038	0.925601	-0.111538	0.360512	0.473829	501	418	456	543	492	396	chr5:98080257-98177527	-	1355
BORCS6	1.04783	0.954354	-0.0674034	0.635031	0.729382	451	279	334	385	324	358	chr19:28585157-28586987	-	1831
BORCS7	0.699009	1.4306	0.516617	7.64648e-09	4.37783e-08	1391	1418	1348	885	917	1000	chr26:23854278-23867044	+	1223
BORCS8	1.19318	0.838093	-0.254817	0.201643	0.298065	131	113	153	145	165	146	chr7:4015508-4028483	+	1056
BOSTAUV1R414	0.448771	2.22831	1.15595	0.214276	0.312899	2	10	26	10	6	1	chr18:58718487-58723496	+	5010	bta:787174	vomeronasal 1 receptor bosTauV1R414
BPGM	5.21372	0.191801	-2.38231	0	0	1218	1005	1100	5706	5577	5378	chr4:99568914-99600296	+	1377	bta:533785	2,3-bisphosphoglycerate mutase	5e-144	xp_005250602		6e-139	Bpgm	Bisphosphoglycerate mutase	4e-138	Bpgm	2,3-bisphosphoglycerate mutase
BPHL	1.31149	0.762492	-0.391206	0.00357023	0.0086921	307	255	296	417	327	341	chr23:50536781-50558379	-	703	bta:505457	biphenyl hydrolase-like (serine hydrolase)	7e-145	BPHL	biphenyl hydrolase-like (serine hydrolase)	6e-139	Bphl	Putative uncharacterized protein	2e-136	Bphl	biphenyl hydrolase-like (serine hydrolase)
BPI	0.112446	8.89318	3.1527	0.124719	0.199498	5	5	0	1	0	0	chr13:68101808-68143500	+	1714	bta:280734	bactericidal/permeability-increasing protein	2e-180	BPI	bactericidal/permeability-increasing protein	1e-144	Bpi	Bactericidal permeability-increasing protein	2e-151	Bpi	bactericidal/permeability-increasing protein
BPIFC	0.0596233	16.772	4.06798	0.00294911	0.00730666	6	8	20	2	0	0	chr5:71597458-71641522	-	2087	bta:516784	BPI fold containing family C	0	BPIFC	BPI fold containing family C	0	Bpifc	BPI fold-containing family C protein	0	Bpifc	BPI fold containing family C
BPNT1	1.12852	0.886117	-0.17443	0.00580497	0.013536	2081	1718	1792	2095	2013	1958	chr16:24352528-24379169	-	1498	bta:521254	3'(2'), 5'-bisphosphate nucleotidase 1	2e-178	BPNT1	3'(2'), 5'-bisphosphate nucleotidase 1	6e-177	Bpnt1	3'(2'),5'-bisphosphate nucleotidase 1	2e-174	Bpnt1	3'(2'), 5'-bisphosphate nucleotidase 1
BPTF	0.822865	1.21527	0.281273	9.06631e-06	3.48208e-05	3035	2524	2869	2216	2247	2205	chr19:49818364-49951726	-	12851	bta:532986	bromodomain PHD finger transcription factor
BRAF	0.764296	1.30839	0.387797	3.90363e-05	0.000136257	1620	1381	1519	1039	1266	1013	chr4:105240097-105409175	-	15283	bta:536051	v-raf murine sarcoma viral oncogene homolog B	0	BRAF	B-Raf proto-oncogene, serine/threonine kinase	0	Braf	Serine/threonine-protein kinase B-raf	0	Braf	B-Raf proto-oncogene, serine/threonine kinase
BRAP	1.08925	0.918063	-0.123335	0.703535	0.785471	41	52	48	55	43	51	chr17:6071447-6101621	+	481	bta:518844	BRCA1 associated protein	0	BRAP	BRCA1 associated protein	0	Brap	BRCA1-associated protein	0	Brap	BRCA1 associated protein
BRAP.1	0.761185	1.31374	0.393681	1.76661e-05	6.51854e-05	1114	1055	1077	781	862	737	chr17:57744522-57775136	-	3038	bta:518844	BRCA1 associated protein	0	BRAP	BRCA1 associated protein	0	Brap	BRCA1-associated protein	0	Brap	BRCA1 associated protein
BRAT1	1.35073	0.740341	-0.433738	0.000250348	0.000763746	466	354	396	510	488	578	chr25:41396817-41407103	-	3437	BRCA1-associated ATM activator 1	0	BRAT1	BRCA1-associated ATM activator 1	0	Brat1	BRCA1-associated ATM activator 1	0	Brat1	BRCA1-associated ATM activator 1
BRCA1	0.919747	1.08726	0.120691	0.0975025	0.162397	1733	1618	1702	1520	1548	1411	chr19:43894875-43963769	-	5550	bta:353120	breast cancer 1, early onset	0	BRCA1	breast cancer 1, early onset	0	Brca1	Breast cancer type 1 susceptibility protein homolog	0	Brca1	breast cancer 1, early onset
BRCA2	0.661136	1.51255	0.596981	2.54864e-08	1.37066e-07	834	663	731	432	485	496	chr12:28730207-28784265	-	12492	bta:507069	breast cancer 2, early onset	0	BRCA2	breast cancer 2, early onset	0	Brca2	Breast cancer type 2 susceptibility protein homolog	0	Brca2	breast cancer 2, early onset
BRCC3	0.665509	1.50261	0.587471	4.26701e-08	2.23059e-07	1412	1059	1025	709	836	681	chrx:39197481-39276484	-	2333	bta:519513	BRCA1/BRCA2-containing complex, subunit 3	1e-160	BRCC3	BRCA1/BRCA2-containing complex, subunit 3	1e-153	xp_011245856	1e-153	Brcc3	BRCA1/BRCA2-containing complex, subunit 3
BRD1	1.18759	0.842045	-0.248031	0.00124236	0.00332986	1380	1156	1217	1390	1379	1514	chr5:121201541-121236308	-	6032	bromodomain containing 1
BRD2	0.899044	1.11229	0.153536	0.000453811	0.00132152	10797	9591	9587	9137	8345	8474	chr23:7264437-7271602	+	2412	bta:505358	bromodomain containing 2	0	xp_005249321		0	Brd2	Bromodomain containing 2	0	Brd2	bromodomain containing 2
BRD3	1.51603	0.659618	-0.600298	2.92173e-11	2.12962e-10	935	758	742	1293	1202	1054	chr11:105109225-105143208	-	3091	bta:525051	bromodomain containing 3	0	BRD3	bromodomain containing 3	0	Brd3	Bromodomain-containing protein 3	0	Brd3	bromodomain containing 3
BRD4	1.18929	0.840835	-0.250105	2.20164e-05	8.01073e-05	2853	2450	2690	3173	2859	3121	chr7:8902541-8936358	+	5715	bta:614048	bromodomain containing 4
BRD7	0.976205	1.02437	0.0347439	0.590057	0.690873	4145	3433	3416	3453	3629	3224	chr18:18868148-18915749	-	2130	bta:526153	bromodomain containing 7	0	BRD7	bromodomain containing 7	0	Brd7	Brd7 protein	0	Brd7	bromodomain containing 7
BRD8	0.994056	1.00598	0.00860048	0.889986	0.924457	2838	2357	2603	2565	2543	2347	chr7:51389974-51410680	-	3962	bta:539896	bromodomain containing 8	0	BRD8	bromodomain containing 8	0	Brd8	Bromodomain-containing protein 8	0	Brd8	bromodomain containing 8
BRD9	1.18846	0.841425	-0.249093	0.000378146	0.00111925	1601	1508	1409	1749	1720	1703	chr20:71766807-71785338	+	2447	bta:615865	bromodomain containing 9	0	BRD9	bromodomain containing 9	0	Brd9	Putative uncharacterized protein	0	Brd9	bromodomain containing 9
BRE	0.961247	1.04032	0.057021	0.494506	0.605964	1174	1090	1078	1122	917	1060	chr11:71615722-72036928	-	1492	bta:614152	brain and reproductive organ-expressed (TNFRSF1A modulator)	0	BRE	brain and reproductive organ-expressed (TNFRSF1A modulator)	0	Bre	BRCA1-A complex subunit BRE	0	Bre	brain and reproductive organ-expressed (TNFRSF1A modulator)
BREH1	1.97779	0.505614	-0.983891	0.326903	0.438881	2	1	10	10	12	3	chr18:24883380-24910008	+	1704	bta:497207	retinyl ester hydrolase type 1	0	CES1	carboxylesterase 1	0	Ces1d	Carboxylesterase 1D	0	Ces1d	carboxylesterase 1D
BRF1	1.07535	0.92993	-0.104806	0.208918	0.306607	985	838	841	975	853	929	chr21:71471070-71524053	-	5511	bta:618161	BRF1, RNA polymerase III transcription initiation factor 90 kDa subunit	0	BRF1	BRF1, RNA polymerase III transcription initiation factor 90 kDa subunit	0	xp_011242485	0	Brf1	BRF1, RNA polymerase III transcription initiation factor 90 subunit
BRF2	1.13045	0.884605	-0.176895	0.291619	0.401049	249	189	165	217	225	211	chr27:33025138-33029462	-	1881	bta:512789	BRF2, subunit of RNA polymerase III transcription initiation factor, BRF1-like	0	BRF2	BRF2, RNA polymerase III transcription initiation factor 50 kDa subunit	0	Brf2	Transcription factor IIIB 50 kDa subunit	0	Brf2	BRF2, RNA polymerase III transcription initiation factor 50 subunit
BRI3	1.09616	0.912279	-0.132452	0.158574	0.244163	969	888	900	1088	822	1007	chr25:38465969-38472034	-	518	bta:615390	brain protein I3	1e-55	BRI3	brain protein I3	2e-53	Bri3	Brain protein I3	2e-53	Bri3	brain protein I3
BRI3BP	1.57054	0.636725	-0.651258	0.001651	0.00431674	128	152	96	223	167	182	chr17:53219159-53240286	-	900	bta:538558	BRI3 binding protein	6e-93	BRI3BP	BRI3 binding protein	3e-92	Bri3bp	BRI3-binding protein	6e-92	Bri3bp	Bri3 binding protein
BRIP1	1.14589	0.872684	-0.196469	0.248428	0.352112	212	157	179	194	221	187	chr19:11603422-11778440	+	4669	bta:783256	BRCA1 interacting protein C-terminal helicase 1
BRIX1	1.02487	0.975731	-0.0354448	0.697176	0.780982	1157	974	1116	1108	1153	941	chr20:39390305-39399196	-	1286	bta:518501	BRX1, biogenesis of ribosomes, homolog (S. cerevisiae)	0	BRIX1	BRX1, biogenesis of ribosomes, homolog (S. cerevisiae)	0	Brix1	Ribosome biogenesis protein BRX1 homolog	0	Brix1	BRX1, biogenesis of ribosomes, homolog (S. cerevisiae)
BRK1	1.18693	0.842507	-0.247239	3.43013e-05	0.000120774	2752	2403	2377	3111	2678	2822	chr22:16847522-16855074	-	1121	bta:540092	BRICK1, SCAR/WAVE actin-nucleating complex subunit	2e-38	BRK1	BRICK1, SCAR/WAVE actin-nucleating complex subunit	4e-38	Brk1	Protein BRICK1	3e-38	Brk1	BRICK1, SCAR/WAVE actin-nucleating complex subunit
BRMS1	0.81913	1.22081	0.287835	5.94379e-08	3.0383e-07	7470	6532	6465	5881	5244	5024	chr29:45339810-45346852	-	1548	bta:615952	breast cancer metastasis suppressor 1	6e-124	BRMS1	breast cancer metastasis suppressor 1	3e-120	Brms1	Brms1 protein	3e-123	Brms1	breast cancer metastasis-suppressor 1
BRMS1L	0.518303	1.92937	0.948131	1.92613e-10	1.30012e-09	671	527	540	225	345	291	chr21:46639611-46683679	+	2483	bta:514432	breast cancer metastasis-suppressor 1-like	0	BRMS1L	breast cancer metastasis-suppressor 1-like	0	Brms1l	Breast cancer metastasis-suppressor 1-like protein	0	LOC100910898	breast cancer metastasis-suppressor 1-like protein-like
BROX	0.560295	1.78477	0.835741	7.30528e-20	1.07443e-18	2379	1921	1956	981	1150	1227	chr16:27003998-27024542	+	3568	bta:522319	BRO1 domain and CAAX motif containing	0	BROX	BRO1 domain and CAAX motif containing	0	Brox	BRO1 domain-containing protein BROX	0	Brox	BRO1 domain and CAAX motif containing
BRPF1	1.14836	0.870806	-0.199577	0.00607002	0.0141037	1535	1433	1486	1742	1498	1694	chr22:17087344-17100731	-	4327	bta:535775	bromodomain and PHD finger containing, 1	0	BRPF1	bromodomain and PHD finger containing, 1	0	Brpf1	Protein Brpf1	0	Brpf1	bromodomain and PHD finger containing, 1
BRPF3	1.13204	0.883363	-0.178922	0.0111671	0.0243735	2114	1924	2193	2491	2141	2177	chr23:10125208-10157563	+	5734	bta:507996	bromodomain and PHD finger containing, 3	0	BRPF3	bromodomain and PHD finger containing, 3	0	Brpf3	Bromodomain and PHD finger containing, 3	0	Brpf3	bromodomain and PHD finger containing, 3
BRSK1	0.847922	1.17935	0.237997	0.0288495	0.0567835	605	542	503	497	428	423	chr18:62917511-62940315	-	2857	bta:538009	BR serine/threonine kinase 1	0	xp_005259383		0	Brsk1	Serine/threonine-protein kinase BRSK1	0	Brsk1	BR serine/threonine kinase 1
BRSK2	1.42676	0.700887	-0.512747	0.0236659	0.0477134	135	112	73	135	152	150	chr29:51400837-51419538	-	3026	bta:535868	BR serine/threonine kinase 2
BRWD1	0.754519	1.32535	0.40637	3.65694e-06	1.49216e-05	1186	979	1200	843	792	809	chr1:141274039-141395797	-	7957	bta:540661	bromodomain and WD repeat domain containing 1	0	BRWD1	bromodomain and WD repeat domain containing 1	0	xp_011249760	0	Brwd1	bromodomain and WD repeat domain containing 1
BRWD3	0.698782	1.43106	0.517086	6.02249e-07	2.71974e-06	1150	814	918	675	681	574	chrx:71789251-71988946	+	10516	bta:534539	bromodomain and WD repeat domain containing 3	0	BRWD3	bromodomain and WD repeat domain containing 3	0	Brwd3	Bromodomain and WD repeat-containing protein 3	0	Brwd3	bromodomain and WD repeat domain containing 3
BSCL2	2.04161	0.489808	-1.02971	9.06644e-19	1.24916e-17	329	309	318	612	583	685	chr29:41994020-42003549	-	1422	bta:513558	Berardinelli-Seip congenital lipodystrophy 2 (seipin)	0	BSCL2	Berardinelli-Seip congenital lipodystrophy 2 (seipin)	0	Bscl2	Seipin	0	Bscl2	Berardinelli-Seip congenital lipodystrophy 2 (seipin)
BSDC1	0.913649	1.09451	0.130288	0.0129415	0.0277523	4321	3663	3941	3719	3344	3426	chr2:122416708-122439620	+	2828	bta:505545	BSD domain containing 1	0	BSDC1	BSD domain containing 1	0	Bsdc1	BSD domain-containing protein 1	0	Bsdc1	BSD domain containing 1
BSG	0.982226	1.0181	0.0258727	0.623928	0.719684	24576	22300	20632	22173	19739	21947	chr7:45000849-45007824	+	1475	bta:508716	basigin (Ok blood group)	6e-99	BSG	basigin (Ok blood group)	2e-91	Bsg	Basigin	2e-90	Bsg	basigin (Ok blood group)
BSN	0.501807	1.9928	0.994796	0.445206	0.558885	1	6	7	4	3	0	chr22:51280639-51360359	-	15865	bta:522724	bassoon (presynaptic cytomatrix protein)
BSPRY	0.792318	1.26212	0.335849	1.98339e-06	8.36254e-06	2028	1794	1793	1426	1346	1509	chr8:104896132-104920737	+	2077	bta:510681	B-box and SPRY domain containing	0	BSPRY	B-box and SPRY domain containing	0	Bspry	B-box and SPRY domain containing, isoform CRA_a	7e-178	Bspry	B-box and SPRY domain containing
BST1	0.891681	1.12148	0.1654	0.82005	0.874589	8	9	14	14	7	6	chr6:116134008-116163468	+	1585	bta:616757	bone marrow stromal cell antigen 1	3e-132	BST1	bone marrow stromal cell antigen 1	8e-131	Bst1	ADP-ribosyl cyclase/cyclic ADP-ribose hydrolase 2	7e-133	Bst1	bone marrow stromal cell antigen 1
BTAF1	0.733185	1.36391	0.44775	1.26465e-08	7.06773e-08	2377	1911	2143	1485	1644	1398	chr26:13577966-13666046	+	7242	BTAF1 RNA polymerase II, B-TFIID transcription factor-associated, 170kDa
BTBD1	0.776192	1.28834	0.365515	7.65142e-07	3.40925e-06	1997	1618	1837	1351	1412	1303	chr21:25543143-25593463	+	1743	bta:525916	BTB (POZ) domain containing 1	0	BTBD1	BTB (POZ) domain containing 1	0	Btbd1	BTB/POZ domain-containing protein 1	0	Btbd1	BTB (POZ) domain containing 1
BTBD10	0.770007	1.29869	0.377057	7.65838e-06	2.97777e-05	1294	1145	1121	838	905	892	chr15:39966830-40027080	+	2364	bta:505888	BTB (POZ) domain containing 10	0	BTBD10	BTB (POZ) domain containing 10	0	Btbd10	BTB/POZ domain-containing protein 10	0	Btbd10	BTB (POZ) domain containing 10
BTBD11	1.11561	0.896367	-0.157838	0.455576	0.569397	126	97	141	136	115	140	chr5:71129335-71130491	+	1155	bta:539986	BTB (POZ) domain containing 11	0	BTBD11	BTB (POZ) domain containing 11	0	Btbd11	BTB (POZ) domain containing 11	0	Btbd11	BTB (POZ) domain containing 11
BTBD11.1	0.842133	1.18746	0.247881	0.0212597	0.0433791	730	709	644	548	518	624	chr5:71329362-71463782	+	3128	bta:539986	BTB (POZ) domain containing 11	0	BTBD11	BTB (POZ) domain containing 11	0	Btbd11	BTB (POZ) domain containing 11	0	Btbd11	BTB (POZ) domain containing 11
BTBD19	0.866511	1.15405	0.20671	0.287473	0.396675	219	171	173	200	150	120	chr3:102133088-102138517	-	2112	bta:615438	BTB (POZ) domain containing 19	6e-137	BTBD19	BTB (POZ) domain containing 19	9e-23	xp_011244697	4e-136	Btbd19	BTB (POZ) domain containing 19
BTBD2	1.10609	0.904082	-0.145475	0.0242052	0.0487052	2528	2138	2102	2627	2230	2349	chr7:46095034-46117840	-	2179	BTB (POZ) domain containing 2
BTBD3	0.870925	1.1482	0.19938	0.0115709	0.0251534	2066	1724	2095	1636	1733	1561	chr13:5608686-5642039	+	9038	bta:513420	BTB (POZ) domain containing 3	0	BTBD3	BTB (POZ) domain containing 3	0	Btbd3	BTB/POZ domain-containing protein 3	0	Btbd3	BTB (POZ) domain containing 3
BTBD6	0.923069	1.08334	0.115489	0.0958838	0.160143	2078	1921	1778	1840	1597	1703	chr21:71489979-71492126	-	1759	bta:100125777	BTB (POZ) domain containing 6	0	BTBD6	BTB (POZ) domain containing 6	0	Btbd6	BTB (POZ) domain containing 6, isoform CRA_b	0	Btbd6	BTB (POZ) domain containing 6
BTBD7	0.734994	1.36055	0.444195	1.87753e-08	1.0264e-07	1811	1400	1703	1239	1123	1111	chr21:58701318-58791082	-	8184	bta:100300409	BTB (POZ) domain containing 7
BTBD8	0.401481	2.49078	1.3166	0.0752965	0.130264	23	9	33	7	1	17	chr3:51644039-51706500	-	1173	bta:520456	BTB (POZ) domain containing 8	0	BTBD8	BTB (POZ) domain containing 8	3e-148	Btbd8	BTB/POZ domain-containing protein 8	1e-146	LOC100364240	BTB (POZ) domain containing 8-like
BTBD9	0.989061	1.01106	0.0158682	0.926486	0.949663	276	207	212	254	168	239	chr23:12075838-12095442	-	818	bta:505504	BTB (POZ) domain containing 9	0	BTBD9	BTB (POZ) domain containing 9	0	Btbd9	Putative uncharacterized protein	0	Btbd9	BTB (POZ) domain containing 9
BTBD9.1	0.731582	1.3669	0.450909	2.58255e-05	9.28939e-05	653	533	595	450	382	422	chr23:12155715-12493116	-	1663	bta:505504	BTB (POZ) domain containing 9	0	BTBD9	BTB (POZ) domain containing 9	0	Btbd9	Putative uncharacterized protein	0	Btbd9	BTB (POZ) domain containing 9
BTC	1.07782	0.927801	-0.108112	0.460362	0.57378	377	235	312	323	323	307	chr6:91812593-91862496	-	3262	bta:280737	betacellulin	1e-70	BTC	betacellulin	8e-51	Btc	Probetacellulin	2e-58	Btc	betacellulin
BTD	1.19011	0.840261	-0.25109	0.00993859	0.0219732	860	754	670	925	775	916	chr1:154984003-155025110	+	2260	bta:537669	biotinidase	0	xp_005265471		0	Btd	Biotinidase	0	Btd	biotinidase
BTF3	1.10942	0.901374	-0.149803	0.0013652	0.00363304	15753	14150	13401	15884	15273	15085	chr20:8077432-8083975	-	859	bta:281031	basic transcription factor 3	3e-103	BTF3	basic transcription factor 3	7e-102	Btf3	Transcription factor BTF3	8e-103	Btf3	basic transcription factor 3
BTF3L4	0.845501	1.18273	0.242122	0.000709359	0.00198352	1949	1748	1836	1447	1535	1519	chr3:95182238-95204143	-	971	bta:539753	basic transcription factor 3-like 4	1e-86	BTF3L4	basic transcription factor 3-like 4	1e-86	xp_011238912	1e-86	Btf3l4	basic transcription factor 3-like 4
BTG1	0.747114	1.33848	0.420599	1.34417e-18	1.8295e-17	24775	22009	21598	16181	16208	16748	chr5:22134666-22137378	-	1768	bta:281032	B-cell translocation gene 1, anti-proliferative	3e-99	BTG1	B-cell translocation gene 1, anti-proliferative	4e-99	Btg1	Protein BTG1	8e-99	Btg1	B-cell translocation gene 1, anti-proliferative
BTG2	0.564979	1.76998	0.82373	2.314e-24	4.46661e-23	1762	1463	1515	976	787	816	chr16:889533-893665	+	2721	bta:539364	BTG family, member 2	8e-79	BTG2	BTG family, member 2	2e-80	Btg2	Protein BTG2	6e-80	Btg2	BTG family, member 2
BTG3	1.17502	0.851051	-0.232682	0.000739026	0.00205886	1890	1738	1778	2238	2019	1870	chr1:18964467-18983424	+	1311	bta:541054	BTG family, member 3	1e-138	BTG3	BTG family, member 3	3e-137	Btg3	B cell translocation gene 3	4e-135	Btg3	BTG family, member 3
BTRC	0.92253	1.08398	0.116333	0.155059	0.239667	1355	1254	1396	1152	1222	1185	chr26:22122412-22293771	+	2098	bta:534072	beta-transducin repeat containing	0	BTRC	beta-transducin repeat containing E3 ubiquitin protein ligase	0	Btrc	F-box/WD repeat-containing protein 1A	0	Btrc	beta-transducin repeat containing E3 ubiquitin protein ligase
BUB1	0.818565	1.22165	0.288832	3.10571e-06	1.28089e-05	2978	2700	2657	2244	2248	2077	chr11:1563066-1596232	+	3735	bta:514777	budding uninhibited by benzimidazoles 1 homolog (yeast)	0	BUB1	BUB1 mitotic checkpoint serine/threonine kinase	0	Bub1	Mitotic checkpoint serine/threonine-protein kinase BUB1	0	Bub1	BUB1 mitotic checkpoint serine/threonine kinase
BUB1B	0.970154	1.03076	0.043714	0.494525	0.605964	4066	3442	3667	3294	3608	3511	chr10:36039924-36094878	+	3721	bta:537027	budding uninhibited by benzimidazoles 1 homolog beta (yeast)	0	BUB1B	BUB1 mitotic checkpoint serine/threonine kinase B	0	Bub1b	Putative uncharacterized protein	0	Bub1b	BUB1 mitotic checkpoint serine/threonine kinase B
BUB3	1.03803	0.963361	-0.053851	0.24522	0.348541	7618	6650	6865	7361	7019	6738	chr26:43471690-43483725	+	1540	bta:539594	budding uninhibited by benzimidazoles 3 homolog (yeast)	0	BUB3	BUB3 mitotic checkpoint protein	0	Bub3	Putative uncharacterized protein	0	Bub3	BUB3 mitotic checkpoint protein
BUD13	1.09037	0.917117	-0.124823	0.23452	0.336317	679	580	711	721	725	623	chr15:28006539-28031185	-	2279	bta:510313	BUD13 homolog (S. cerevisiae)	0	BUD13	BUD13 homolog (S. cerevisiae)	0	Bud13	BUD13 homolog	0	Bud13	BUD13 homolog (S. cerevisiae)
BUD31	1.3063	0.765523	-0.385481	1.2505e-13	1.14426e-12	3520	3092	3072	4210	3945	4021	chr25:37705162-37713101	-	717	bta:533977	BUD31 homolog (S. cerevisiae)	1e-81	BUD31	BUD31 homolog (S. cerevisiae)	2e-81	Bud31	Protein BUD31 homolog	1e-81	Bud31	BUD31 homolog (S. cerevisiae)
BYSL	1.31705	0.75927	-0.397314	9.32206e-05	0.000305218	859	808	669	1035	870	1059	chr23:15734496-15743791	+	1913	bta:514128	bystin-like	0	BYSL	bystin-like	0	Bysl	Bystin	0	Bysl	bystin-like
BZRAP1	1.45135	0.689015	-0.537392	0.790122	0.852367	0	4	0	5	0	1	chr19:9599051-9624859	-	7099	bta:518675	benzodiazapine receptor (peripheral) associated protein 1
BZW1	0.683561	1.46293	0.548857	2.03258e-13	1.81854e-12	13264	11453	12223	7153	8860	8216	chr2:90202904-90218279	+	5783	bta:506562	basic leucine zipper and W2 domains 1	0	BZW1	basic leucine zipper and W2 domains 1	0	Bzw1	Basic leucine zipper and W2 domain-containing protein 1	0	Bzw1	basic leucine zipper and W2 domains 1
BZW2	1.30915	0.763854	-0.388631	1.85729e-10	1.25631e-09	3599	3314	3164	4639	3848	4237	chr4:25205307-25267878	+	1795	bta:326579	basic leucine zipper and W2 domains 2	0	BZW2	basic leucine zipper and W2 domains 2	0	Bzw2	Putative uncharacterized protein	0	Bzw2	basic leucine zipper and W2 domains 2
C10H14orf1	1.10426	0.905583	-0.143081	0.0929167	0.155834	1217	1174	1236	1358	1139	1370	chr10:88192781-88201348	-	630	bta:539248	chromosome 10 open reading frame, human C14orf1	4e-70	C14orf1	chromosome 14 open reading frame 1	8e-71	0610007P14Rik	Protein 0610007P14Rik	6e-71	RGD1310769	similar to HSPC288
C10H14orf119	1.25763	0.795144	-0.330712	9.21678e-07	4.06404e-06	1449	1258	1304	1695	1591	1570	chr10:21637853-21640581	-	1357	bta:100296216	chromosome 10 open reading frame, human C14orf119	3e-65	C14orf119	chromosome 14 open reading frame 119	1e-69	1700123O20Rik	RIKEN cDNA 1700123O20	3e-70	RGD1308430	similar to 1700123O20Rik protein
C10H14orf166	1.03865	0.962788	-0.0547097	0.438623	0.552433	4066	3587	3509	3412	3808	3914	chr10:45030297-45044869	+	967	bta:513083	chromosome 10 open reading frame, human C14orf166	4e-138	C14orf166	chromosome 14 open reading frame 166	7e-137	2700060E02Rik	Uncharacterized protein	6e-138	RGD1304704	similar to Hypothetical protein CGI-99
C10H14orf169	1.4728	0.67898	-0.558558	1.58921e-08	8.7661e-08	575	478	471	774	710	675	chr10:85601714-85604217	+	2504	bta:511031	chromosome 10 open reading frame, human C14orf169	0	C14orf169	chromosome 14 open reading frame 169	0	2410016O06Rik	Bifunctional lysine-specific demethylase and histidyl-hydroxylase NO66	0	RGD1307704	similar to RIKEN cDNA 2410016O06
C10H14orf37	1.15941	0.862511	-0.213385	0.395227	0.50922	101	69	69	86	97	82	chr10:70802732-70945273	-	2764	bta:508562	chromosome 10 open reading frame, human C14orf37	0	C14orf37	chromosome 14 open reading frame 37	1e-174	3632451O06Rik	Protein 3632451O06Rik	0	RGD1310110	similar to 3632451O06Rik protein
C10H14orf93	1.41256	0.707936	-0.498309	3.92757e-05	0.000137028	404	419	344	575	478	539	chr10:21720491-21737022	+	2284	bta:506904	chromosome 10 open reading frame, human C14orf93	0	C14orf93	chromosome 14 open reading frame 93	0	xp_011243513	0	RGD1565222	similar to RIKEN cDNA 4931414P19
C10H15orf41	0.997	1.00301	0.00433399	0.973664	0.982617	367	322	308	364	297	297	chr10:32459183-32705165	+	2249	bta:538758	chromosome 10 open reading frame, human C15orf41	3e-163	C15orf41	chromosome 15 open reading frame 41	8e-160	BC052040	Protein BC052040	2e-159	RGD1563680	similar to CDNA sequence BC052040
C10H15orf48	0.533824	1.87328	0.905564	2.47832e-15	2.64034e-14	708	748	699	401	380	331	chr10:65449748-65453409	-	644	chromosome 10 open reading frame, human C15orf48	8e-36	C15orf48	chromosome 15 open reading frame 48	2e-34	AA467197	Protein AA467197	1e-34	MGC105649	hypothetical LOC302884
C10H15orf52	0.773539	1.29276	0.370455	6.05936e-05	0.000205155	1001	868	976	793	688	641	chr10:36201477-36210517	-	6003	chromosome 10 open reading frame, human C15orf52
C10H15orf57	1.08103	0.925043	-0.112408	0.251832	0.35594	836	662	661	799	665	779	chr10:36405203-36414663	-	1621	bta:506935	chromosome 10 open reading frame, human C15orf57	1e-88	C15orf57	chromosome 15 open reading frame 57	9e-83	xp_011237876	1e-85	Ccdc32	coiled-coil domain containing 32
C10H15orf61	1.43416	0.69727	-0.52021	0.00779276	0.0176595	206	111	165	227	244	189	chr10:14369712-14374851	+	641	bta:535251	chromosome 10 open reading frame, human C15orf61	6e-86	C15orf61	chromosome 15 open reading frame 61	2e-86	2300009A05Rik	Uncharacterized protein C15orf61 homolog	1e-83	RGD1309779	similar to ENSANGP00000021391
C10H15orf62	0.897993	1.11359	0.155223	0.223111	0.323415	439	374	438	393	307	383	chr10:36570671-36576892	+	3269	bta:100297536	chromosome 10 open reading frame, human C15orf62	1e-80	C15orf62	chromosome 15 open reading frame 62	8e-78	Gm14137	Uncharacterized protein C15orf62 homolog, mitochondrial	8e-79	LOC691418	hypothetical protein LOC691418
C10H15orf65	1.23871	0.807295	-0.308833	0.385543	0.499325	39	49	34	48	62	36	chr10:55151129-55158978	-	7850
C11H2orf42	0.912466	1.09593	0.132157	0.497938	0.609195	219	132	155	149	154	138	chr11:68659541-68698610	-	2224	bta:540909	chromosome 11 open reading frame, human C2orf42	0	C2orf42	chromosome 2 open reading frame 42	0	C87436	Uncharacterized protein C2orf42 homolog	0	RGD1306746	similar to Hypothetical protein MGC25529
C11H2orf44	0.856183	1.16797	0.224009	0.145126	0.226952	309	235	241	246	205	195	chr11:75258681-75290061	+	3816	bta:785211	chromosome 11 open reading frame, human C2orf44	0	C2orf44	chromosome 2 open reading frame 44	0	BC068281	WD repeat and coiled-coil-containing protein C2orf44 homolog	0	RGD1563701	similar to BC068281 protein
C11H2orf49	0.822484	1.21583	0.281941	0.000314884	0.000944901	1278	1085	1169	1002	913	882	chr11:9292986-9303451	+	3501	bta:540024	chromosome 11 open reading frame, human C2orf49	1e-113	C2orf49	chromosome 2 open reading frame 49	7e-108	AI597479	Ashwin	6e-110	RGD1310553	similar to expressed sequence AI597479
C11H2orf61	0.819492	1.22027	0.287198	0.892334	0.925599	0	0	6	5	0	0	chr11:29553379-29570151	-	1993	chromosome 11 open reading frame, human C2orf61
C11H2orf68	0.84683	1.18088	0.239856	0.0204386	0.0418451	886	664	729	649	653	550	chr11:49408138-49414058	+	1585	bta:616899	chromosome 11 open reading frame, human C2orf68	7e-72	C2orf68	chromosome 2 open reading frame 68	9e-75	0610030E20Rik	UPF0561 protein C2orf68 homolog	6e-78	LOC691113	hypothetical protein LOC691113
C11H9orf114	1.07016	0.934443	-0.0978219	0.286155	0.395301	718	654	660	751	677	668	chr11:99577082-99596128	-	2182	bta:100138783	chromosome 11 open reading frame, human C9orf114	0	C9orf114	chromosome 9 open reading frame 114	0	D2Wsu81e	Putative methyltransferase C9orf114 homolog	0	LOC499770	similar to LOC495800 protein
C11H9orf116	1.43671	0.696032	-0.522774	0.000461318	0.00134238	240	202	207	354	267	278	chr11:106700200-106704741	+	691	bta:618654	chromosome 11 open reading frame, human C9orf116	1e-60	C9orf116	chromosome 9 open reading frame 116	2e-49	1700007K13Rik	Protein 1700007K13Rik	1e-51	RGD1306233	similar to hypothetical protein MGC29761
C11H9orf142	1.2149	0.823115	-0.280834	4.02628e-05	0.00014016	1510	1290	1326	1716	1575	1534	chr11:106480163-106481735	-	775	bta:505435	chromosome 11 open reading frame, human C9orf142	5e-91	C9orf142	chromosome 9 open reading frame 142	7e-73	BC029214	Protein BC029214	4e-75	RGD1306215	similar to hypothetical protein MGC36831
C11H9orf16	1.22751	0.81466	-0.295731	2.4589e-05	8.88092e-05	1679	1431	1423	1891	1635	1829	chr11:99061950-99065350	+	613	bta:616015	chromosome 11 open reading frame, human C9orf16	2e-41	C9orf16	chromosome 9 open reading frame 16	8e-39	1110008P14Rik	UPF0184 protein C9orf16 homolog	5e-39	RGD1561113	similar to Hypothetical UPF0184 protein C9orf16 homolog
C11H9orf172	1.82074	0.549228	-0.864524	0.063482	0.112606	21	13	28	44	20	45	chr11:106585506-106591975	-	5231	bta:521846	chromosome 11 open reading frame, human C9orf172	0	xp_005266142		0	Gm996	Uncharacterized protein C9orf172 homolog	0	RGD1560470	similar to Gene model 996
C11H9orf50	1.13002	0.884942	-0.176345	0.47417	0.586796	76	110	96	95	104	110	chr11:100293166-100300991	-	1872	bta:617008	chromosome 11 open reading frame, human C9orf50	4e-88	C9orf50	chromosome 9 open reading frame 50	8e-72	xp_011237497	5e-64	RGD1311084	similar to 1700113K14Rik protein
C11H9orf69	1.12452	0.889268	-0.16931	0.0245454	0.0493076	1453	1147	1199	1421	1290	1393	chr11:103916812-103920938	-	2781	bta:784805	chromosome 11 open reading frame, human C9orf69	1e-57	C9orf69	chromosome 9 open reading frame 69	8e-60	C330006A16Rik	RIKEN cDNA C330006A16 gene	8e-60	RGD1564379	RGD1564379
C11H9orf78	0.952149	1.05026	0.070741	0.309262	0.420341	2080	1723	1687	1732	1695	1596	chr11:100488998-100497527	-	1392	bta:535148	chromosome 11 open reading frame, human C9orf78	5e-165	C9orf78	chromosome 9 open reading frame 78	7e-156	BC005624	Uncharacterized protein C9orf78 homolog	5e-156	RGD1305178	similar to Hypothetical protein MGC11690
C13H20orf194	0.634079	1.57709	0.657266	0.00299002	0.00739751	209	156	187	155	78	105	chr13:52476986-52646517	+	3598	chromosome 13 open reading frame, human C20orf194	0	C20orf194	chromosome 20 open reading frame 194	0	4930402H24Rik	Protein 4930402H24Rik	0	RGD1565616	RGD1565616
C13H20orf195	0.379161	2.6374	1.39912	0.0123479	0.0266211	28	30	21	12	5	12	chr13:54806716-54809314	-	1103	bta:614565	chromosome 13 open reading frame, human C20orf195	1e-147	C20orf195	chromosome 20 open reading frame 195	7e-159	BC051628	cDNA sequence BC051628, isoform CRA_a	2e-166	RGD1564340	similar to hypothetical protein MGC5356
C13H20orf196	0.919375	1.0877	0.121275	0.463175	0.576553	200	194	209	185	167	183	chr13:48480737-48592698	+	1118	bta:615129	chromosome 13 open reading frame, human C20orf196	8e-87	C20orf196	chromosome 20 open reading frame 196	2e-59	xp_011238101	4e-61	LOC681292	hypothetical protein LOC681292
C13H20orf24	1.17914	0.848075	-0.237736	0.000146919	0.000465683	2734	2541	2521	3266	2729	2876	chr13:66631292-66638709	+	1070	bta:512377	RAB5-interacting protein	7e-69	C20orf24	chromosome 20 open reading frame 24	4e-68	1110008F13Rik	Uncharacterized protein C20orf24 homolog	2e-68	RGD1307752	similar to RIKEN cDNA 1110008F13
C13H20orf27	1.18324	0.845138	-0.242741	5.26302e-05	0.000180176	2423	2181	2100	2613	2522	2501	chr13:52108526-52121558	+	1278	bta:515589	chromosome 13 open reading frame, human C20orf27	7e-92	xp_005260796		2e-86	xp_011238047	1e-86	RGD1311739	similar to RIKEN cDNA 1700037H04
C13H20orf96	3.74183	0.267249	-1.90374	1.45757e-06	6.26505e-06	20	17	13	46	64	69	chr13:61500262-61524933	+	6004	bta:513202	chromosome 13 open reading frame, human C20orf96	3e-108	C20orf96	chromosome 20 open reading frame 96	8e-92	xp_011237781	4e-88	LOC502684	hypothetical protein LOC502684
C14H8orf22	15.1189	0.0661426	-3.91828	0.027234	0.0540306	1	0	0	12	3	1	chr14:21785419-21789910	+	2364	bta:100126183	chromosome 14 open reading frame, human C8orf22	2e-21	C8orf22	chromosome 8 open reading frame 22
C14H8orf33	1.54016	0.649283	-0.62308	2.90374e-12	2.3369e-11	716	685	659	1118	930	1014	chr14:1534011-1536054	+	1220	bta:513585	chromosome 14 open reading frame, human C8orf33	9e-57	xp_005272390		1e-62	1110038F14Rik	UPF0488 protein C8orf33 homolog	2e-63	LOC681282	hypothetical protein LOC681282
C14H8orf37	0.598941	1.66961	0.739514	5.92746e-07	2.68068e-06	446	434	398	262	282	194	chr14:71723546-71749439	+	3823	bta:614744	chromosome 14 open reading frame, human C8orf37	1e-87	C8orf37	chromosome 8 open reading frame 37	6e-87	2610301B20Rik	Protein 2610301B20Rik	2e-82	MGC94199	similar to RIKEN cDNA 2610301B20; EST AI428449
C14H8orf46	1.66278	0.601402	-0.733599	0.628322	0.723529	1	2	2	1	6	1	chr14:32971031-32997305	+	3197	bta:617724	chromosome 14 open reading frame, human C8orf46	2e-82	C8orf46	chromosome 8 open reading frame 46	1e-72	3110035E14Rik	Uncharacterized protein C8orf46 homolog	1e-82	RGD1561849	similar to RIKEN cDNA 3110035E14
C14H8orf59	1.04241	0.959316	-0.0599221	0.66268	0.752383	443	453	444	380	441	524	chr14:80106276-80111375	+	424	bta:510007	chromosome 14 open reading frame, human C8orf59	4e-37	C8orf59	chromosome 8 open reading frame 59	3e-38	1810022K09Rik	RIKEN cDNA 1810022K09 gene	2e-36	RGD1565641	RGD1565641
C14H8orf76	1.12931	0.885495	-0.175443	0.184574	0.2771	301	284	323	337	323	329	chr14:18323317-18338510	+	1668	bta:539014	uncharacterized LOC539014	0	C8orf76	chromosome 8 open reading frame 76	1e-133	9130401M01Rik	Protein 9130401M01Rik	2e-138	RGD1310852	similar to RIKEN cDNA 9130401M01
C14H8orf82	1.16759	0.856464	-0.223536	0.0142124	0.0302749	747	614	681	826	718	751	chr14:1647707-1650245	+	1727	bta:618766	chromosome 14 open reading frame, human C8orf82	2e-102	C8orf82	chromosome 8 open reading frame 82	8e-97	C030006K11Rik	RIKEN cDNA C030006K11 gene	3e-96	MGC94207	similar to RIKEN cDNA C030006K11
C14H8orf89	0.684888	1.46009	0.546059	2.39944e-07	1.13966e-06	690	647	604	426	440	414	chr14:38937138-38967165	-	2692
C15H11orf31	1.57637	0.634369	-0.656605	4.17729e-19	5.87931e-18	2196	1922	1831	3466	2831	2744	chr15:82757369-82759008	+	733	bta:613525	chromosome 15 open reading frame, human C11orf31	6e-46	C11orf31	chromosome 11 open reading frame 31	2e-42	2700094K13Rik	Protein 2700094K13Rik	5e-41	RGD1563348	similar to Selenoprotein H
C15H11orf34	0.0133795	74.7415	6.22384	1.73099e-06	7.37162e-06	25	28	30	1	0	0	chr15:23125189-23137297	-	1451	bta:505518	chromosome 15 open reading frame, human C11orf34	1e-19	PLET1	placenta expressed transcript 1	4e-14	Plet1	Placenta-expressed transcript 1 protein	2e-12	Plet1	placenta expressed transcript 1
C15H11orf49	1.30522	0.766152	-0.384297	0.000612799	0.00173648	457	415	423	614	478	539	chr15:78422940-78633567	+	1164	bta:505437	chromosome 15 open reading frame, human C11orf49	0	C11orf49	chromosome 11 open reading frame 49	0	1110051M20Rik	Protein 1110051M20Rik	0	RGD1309540	similar to hypothetical protein MGC40841; similar to hypothetical protein MGC4707
C15H11orf52	0.484507	2.06395	1.04541	4.22033e-09	2.48797e-08	276	310	242	138	112	138	chr15:22721671-22728749	+	1274	bta:614490	chromosome 15 open reading frame, human C11orf52	3e-35	C11orf52	chromosome 11 open reading frame 52	9e-33	2310030G06Rik	Uncharacterized protein C11orf52 homolog	6e-29	LOC689959	hypothetical protein LOC689959
C15H11orf57	0.7176	1.39353	0.478748	7.44902e-06	2.90356e-05	657	634	689	465	428	478	chr15:22853250-22863724	+	1706	bta:513716	chromosome 15 open reading frame, human C11orf57	1e-114	C11orf57	chromosome 11 open reading frame 57	1e-103	xp_011240847	6e-106	LOC100151767	hypothetical LOC100151767
C15H11orf58	0.827772	1.20806	0.272694	1.68955e-05	6.25481e-05	4156	3395	3347	3038	2942	2687	chr15:36410495-36437019	-	2878	bta:616182	chromosome 15 open reading frame, human C11orf58	5e-74	C11orf58	chromosome 11 open reading frame 58	2e-78	1110004F10Rik	MCG7316, isoform CRA_b	2e-77	RGD1311703	similar to sid2057p
C15H11orf71	2.60289	0.384189	-1.38011	0.029484	0.0578583	8	15	3	27	16	23	chr15:25405273-25406097	-	825	bta:615529	chromosome 15 open reading frame, human C11orf71	8e-37	C11orf71	chromosome 11 open reading frame 71	7e-24	Gm5617	Uncharacterized protein C11orf71 homolog	1e-24	RGD1563941	similar to hypothetical protein FLJ20010
C15H11orf74	0.860867	1.16162	0.216138	0.031882	0.0619442	703	578	615	537	540	492	chr15:68170406-68237044	+	923	bta:614192	chromosome 15 open reading frame, human C11orf74	2e-69	C11orf74	chromosome 11 open reading frame 74	1e-81	xp_011238055	4e-78	RGD1309730	similar to RIKEN cDNA B230118H07
C15H11orf94	1.58548	0.630723	-0.664921	0.677596	0.765001	0	2	3	6	1	1	chr15:77184071-77184717	-	351	bta:785668	uncharacterized protein C11orf94 homolog	3e-40	C11orf94	chromosome 11 open reading frame 94	4e-39	1700029I15Rik	Protein 1700029I15Rik	3e-39	RGD1563263	similar to RIKEN cDNA 1700029I15
C15H11orf96	1.09426	0.913862	-0.129951	0.130531	0.207205	1096	901	872	1059	921	1038	chr15:75273575-75274954	+	1380	bta:100270684	chromosome 15 open reading frame, human C11orf96	7e-56	C11orf96	chromosome 11 open reading frame 96	2e-57	Gm13889	predicted gene 13889	3e-55	RGD1564664	similar to LOC387763 protein
C16H1orf105	0.489027	2.04488	1.03201	0.110909	0.181051	25	26	16	20	2	10	chr16:40932404-40965372	+	975	bta:616962	chromosome 16 open reading frame, human C1orf105	2e-71	C1orf105	chromosome 1 open reading frame 105	6e-50	4930558K02Rik	Protein 4930558K02Rik	6e-49	RGD1309106	similar to hypothetical protein
C16H1orf106	2.62659	0.380721	-1.39319	1.11153e-65	8.34606e-64	835	726	816	2145	1777	2096	chr16:81638318-81653733	+	2026	bta:100299473	chromosome 16 open reading frame, human C1orf106
C16H1orf112	1.37417	0.727711	-0.458562	0.000885321	0.00243316	331	242	312	387	424	356	chr16:38404438-38446877	+	3464	bta:784034	chromosome 16 open reading frame, human C1orf112	0	xp_005245375		0	BC055324	Protein BC055324	0	LOC498265	similar to hypothetical protein FLJ10706
C16H1orf116	0.542029	1.84492	0.883557	2.69406e-41	1.03877e-39	4876	3830	4256	2340	2041	2370	chr16:4701941-4713400	-	2952	bta:539441	chromosome 16 open reading frame, human C1orf116	0	C1orf116	chromosome 1 open reading frame 116	4e-157	AA986860	Specifically androgen-regulated gene protein	4e-149	LOC498222	similar to specifically androgen-regulated protein
C16H1orf159	1.15611	0.864966	-0.209284	0.256901	0.361671	142	145	155	158	160	175	chr16:52815929-52825008	+	1930	bta:509263	chromosome 16 open reading frame, human C1orf159	7e-64	C1orf159	chromosome 1 open reading frame 159	6e-62	9430015G10Rik	Protein 9430015G10Rik	9e-66	RGD1311517	similar to RIKEN cDNA 9430015G10
C16H1orf167	0.781653	1.27934	0.3554	0.356044	0.469809	49	36	31	33	25	29	chr16:42923407-42946268	-	5583
C16H1orf174	0.870039	1.14937	0.200849	0.015342	0.0324521	1147	1067	1079	999	834	931	chr16:50650305-50656182	+	1263	bta:616142	chromosome 16 open reading frame, human C1orf174	3e-62	C1orf174	chromosome 1 open reading frame 174	8e-50	A430005L14Rik	Protein A430005L14Rik	1e-57	RGD1304567	similar to RIKEN cDNA A430005L14
C16H1orf21	0.48519	2.06105	1.04338	3.9092e-21	6.2663e-20	703	588	659	329	290	292	chr16:67176619-67358244	+	1525	bta:781721	chromosome 16 open reading frame, human C1orf21	6e-67	C1orf21	chromosome 1 open reading frame 21	9e-66	xp_011246371	1e-65	RGD1309104	similar to RIKEN cDNA 1700025G04 gene
C16H1orf233	1.9051	0.524907	-0.929867	1.39026e-09	8.64741e-09	272	182	170	386	357	394	chr16:52471150-52473172	+	1871	chromosome 16 open reading frame, human C1orf233	2e-88	C1orf233	chromosome 1 open reading frame 233	3e-94	B930041F14Rik	Putative uncharacterized protein	6e-89	LOC680656	hypothetical protein LOC680656
C16H1orf27	0.949157	1.05357	0.0752817	0.536801	0.644383	540	432	516	430	506	420	chr16:69166442-69202972	+	1765	bta:507724	chromosome 16 open reading frame, human C1orf27	0	C1orf27	chromosome 1 open reading frame 27	0	BC003331	Protein odr-4 homolog	0	RGD1307830	similar to cDNA sequence BC003331
C16H1orf74	1.0661	0.937996	-0.0923459	0.619237	0.715483	159	169	190	167	201	165	chr16:75676740-75678998	+	1213	bta:511599	chromosome 16 open reading frame, human C1orf74	2e-125	C1orf74	chromosome 1 open reading frame 74	3e-107	A130010J15Rik	UPF0739 protein C1orf74 homolog	6e-105	LOC100125367	hypothetical protein LOC100125367
C17H12orf43	1.12033	0.892594	-0.163924	0.178388	0.269436	601	431	414	518	486	547	chr17:65618608-65628780	-	1752	bta:507351	chromosome 17 open reading frame, human C12orf43	9e-72	C12orf43	chromosome 12 open reading frame 43	8e-63	2210016L21Rik	Protein 2210016L21Rik	3e-59	RGD1311899	similar to RIKEN cDNA 2210016L21 gene
C17H12orf49	1.36462	0.732806	-0.448498	1.62788e-05	6.03502e-05	744	729	581	965	813	925	chr17:60688728-60705110	+	1599
C17H12orf65	1.54697	0.646425	-0.629444	2.63236e-10	1.74744e-09	660	524	485	864	797	818	chr17:54725417-54738808	-	1243	bta:507595	chromosome 17 open reading frame, human C12orf65	6e-64	C12orf65	chromosome 12 open reading frame 65	1e-47	2810006K23Rik	Probable peptide chain release factor C12orf65 homolog, mitochondrial	1e-53	RGD1563482	similar to hypothetical protein FLJ38663
C17H22orf39	1.00974	0.990351	-0.0139887	0.923686	0.947846	354	281	249	325	259	274	chr17:74917575-74921958	-	440	bta:515651	chromosome 17 open reading frame, human C22orf39	2e-47	C22orf39	chromosome 22 open reading frame 39	8e-41	2510002D24Rik	Protein 2510002D24Rik	1e-41	LOC498122	similar to CG15908-PA
C17H4orf33	0.598992	1.66947	0.739391	0.000239686	0.000733072	173	157	156	88	100	92	chr17:29203023-29224723	-	1626	chromosome 17 open reading frame, human C4orf33	3e-104	C4orf33	chromosome 4 open reading frame 33	4e-94	xp_011238275	2e-95	RGD1359508	similar to protein C33A12.3
C17H4orf46	0.604545	1.65414	0.726079	2.38177e-07	1.1323e-06	462	404	430	237	294	222	chr17:41416316-41419542	+	1949	bta:768238	chromosome 17 open reading frame, human C4orf46	2e-38	C4orf46	chromosome 4 open reading frame 46	5e-34	4930579G24Rik	Uncharacterized protein C4orf46 homolog	1e-34	RGD1560010	RGD1560010
C17H5orf52	1.01255	0.987608	-0.0179891	0.969722	0.980381	20	39	19	25	20	32	chr17:71945184-71949829	+	784	bta:787653	chromosome 17 open reading frame, human C5orf52	2e-42	C5orf52	chromosome 5 open reading frame 52	2e-42	4921536K21Rik	Uncharacterized protein C5orf52 homolog	2e-43	RGD1308775	similar to RIKEN cDNA 4921536K21
C18H16orf46	0.927892	1.07771	0.10797	0.512742	0.622454	357	249	252	214	259	287	chr18:7801916-7812152	-	2555	bta:614002	chromosome 18 open reading frame, human C16orf46	1e-138	C16orf46	chromosome 16 open reading frame 46	2e-117	1700030J22Rik	Uncharacterized protein C16orf46 homolog	3e-123	LOC687399	hypothetical protein LOC687399
C18H16orf70	1.33222	0.750628	-0.413831	2.21025e-06	9.27667e-06	867	702	850	1055	997	1048	chr18:34983206-35008966	+	1163	bta:100125939	chromosome 18 open reading frame, human C16orf70	0	C16orf70	chromosome 16 open reading frame 70	0	D230025D16Rik	RIKEN cDNA D230025D16 gene	0	RGD621098	similar to RIKEN cDNA D230025D16Rik
C18H16orf74	1.29435	0.772588	-0.372229	0.00138569	0.00368258	482	452	367	555	518	548	chr18:11761086-11804653	-	1571	bta:613483	chromosome 18 open reading frame, human C16orf74	3e-25	C16orf74	chromosome 16 open reading frame 74	2e-25	1190005I06Rik	Protein 1190005I06Rik	6e-24	RGD1309651	similar to 1190005I06Rik protein
C18H16orf87	0.817913	1.22262	0.289981	0.0882736	0.149259	314	279	292	180	276	238	chr18:15226567-15259153	-	849	bta:614339	chromosome 18 open reading frame, human C16orf87	2e-83	C16orf87	chromosome 16 open reading frame 87	8e-68	4921524J17Rik	UPF0547 protein C16orf87 homolog	6e-68	RGD1308706	similar to RIKEN cDNA 4921524J17
C18H19orf12	1.60133	0.62448	-0.679273	0.00055496	0.00159068	152	114	93	191	169	191	chr18:40576759-40588852	-	2447	bta:533209	chromosome 18 open reading frame, human C19orf12	6e-55	C19orf12	chromosome 19 open reading frame 12	4e-49	1600014C10Rik	Protein 1600014C10Rik	4e-52	LOC690000	similar to CG3740-PA
C18H19orf18	1.64677	0.60725	-0.719639	0.000421932	0.00123857	99	119	100	186	174	147	chr18:65962287-66002235	-	4586	bta:100296459	chromosome 18 open reading frame, human C19orf18
C18H19orf33	1.07743	0.92813	-0.1076	0.0586753	0.105378	22768	18840	17962	22421	18777	20530	chr18:48508173-48509012	+	454	bta:787634	chromosome 18 open reading frame, human C19orf33
C18H19orf47	1.02872	0.972078	-0.0408564	0.787883	0.850809	267	250	264	282	278	215	chr18:50135524-50150885	-	1372	bta:531855	chromosome 18 open reading frame, human C19orf47	0	C19orf47	chromosome 19 open reading frame 47	3e-180	2310022A10Rik	Protein 2310022A10Rik	0	RGD1307554	similar to CG16812-PA
C18H19orf48	1.86452	0.53633	-0.898808	2.47904e-23	4.49232e-22	597	583	634	1145	1046	1074	chr18:57555638-57562126	-	1778
C18H19orf54	1.23783	0.807866	-0.307812	0.026355	0.0524725	305	331	269	354	346	381	chr18:50461903-50469934	-	2858	bta:509803	chromosome 18 open reading frame, human C19orf54	2e-143	C19orf54	chromosome 19 open reading frame 54	4e-138	xp_011248923
C18H19orf68	0.843719	1.18523	0.245166	0.388243	0.502058	106	76	88	106	49	65	chr18:55576362-55600557	+	3637	chromosome 18 open reading frame, human C19orf68
C18H19orf81	1.66655	0.600043	-0.736861	0.0336835	0.0650179	36	27	38	56	42	64	chr18:57430991-57442625	+	1206	bta:100140272	chromosome 18 open reading frame, human C19orf81
C18H19orf84	0.517037	1.9341	0.951661	1.4521e-07	7.07916e-07	265	208	206	113	101	123	chr18:58074067-58076093	-	1339
C19H17orf100	0.899634	1.11156	0.15259	0.880761	0.917598	12	5	2	3	2	11	chr19:25967086-25978456	-	3941	bta:100138261	chromosome 19 open reading frame, human C17orf100
C19H17orf107	0.611007	1.63664	0.710739	0.549627	0.655275	4	10	1	4	4	1	chr19:27262269-27263031	-	552	bta:100137824	chromosome 19 open reading frame, human C17orf107	8e-77	C17orf107	chromosome 17 open reading frame 107	1e-73	4930544D05Rik	Protein 4930544D05Rik	1e-68	LOC687707	hypothetical protein LOC687707
C19H17orf49	1.46414	0.682994	-0.550056	1.05641e-07	5.238e-07	517	539	493	722	719	747	chr19:27580361-27583136	+	845	bta:512885	chromosome 19 open reading frame, human C17orf49	1e-96	C17orf49	chromosome 17 open reading frame 49	3e-90	0610010K14Rik	Protein 0610010K14Rik	4e-91	RGD1308134	similar to RIKEN cDNA 1110020A23
C19H17orf53	1.23185	0.811787	-0.300827	0.218618	0.317989	80	86	104	112	85	125	chr19:44778589-44794168	+	4790	bta:615299	chromosome 19 open reading frame, human C17orf53	0	C17orf53	chromosome 17 open reading frame 53	0	BC030867	Uncharacterized protein C17orf53 homolog	0	LOC303566	E2F1-inducible gene
C19H17orf58	0.875607	1.14206	0.191645	0.471726	0.58462	106	84	80	56	80	90	chr19:49814032-49816203	+	1277	chromosome 19 open reading frame, human C17orf58	7e-50	C17orf58	chromosome 17 open reading frame 58	1e-47	1810010H24Rik	UPF0450 protein C17orf58 homolog	7e-46	RGD1565033	similar to hypothetical protein LOC284018 isoform b
C19H17orf62	1.25859	0.794538	-0.331813	0.00145116	0.00383968	518	479	474	593	562	628	chr19:50974634-50980672	+	1880	bta:618343	chromosome 19 open reading frame, human C17orf62	4e-96	C17orf62	chromosome 17 open reading frame 62	3e-97	BC017643	Protein BC017643	1e-97	LOC619574	hypothetical protein LOC619574
C19H17orf67	2.19157	0.456293	-1.13197	1.27047e-121	2.16712e-119	8138	6906	7134	16152	14515	16095	chr19:7928562-7957945	-	752	chromosome 19 open reading frame, human C17orf67	1e-35	C17orf67	chromosome 17 open reading frame 67	4e-40	xp_011250156	1e-40	LOC688126	hypothetical protein LOC688126
C19H17orf75	0.777838	1.28562	0.362459	0.000916324	0.00251221	1263	897	958	686	837	794	chr19:18247902-18261156	+	3886	chromosome 19 open reading frame, human C17orf75	0	C17orf75	chromosome 17 open reading frame 75	0	5730455P16Rik	Putative uncharacterized protein	0	RGD1310429	similar to Protein Njmu-R1
C19H17orf80	0.946401	1.05663	0.0794767	0.339191	0.452129	1274	1081	1314	1154	1116	1074	chr19:58890244-58903056	-	5641	bta:511212	chromosome 19 open reading frame, human C17orf80	1e-150	C17orf80	chromosome 17 open reading frame 80	3e-88	xp_011247361	1e-90	MGC95210	hypothetical LOC287798
C19H17orf89	1.08768	0.919387	-0.121256	0.346352	0.459528	374	334	299	389	339	327	chr19:52305529-52307630	-	686	bta:100295228	chromosome 19 open reading frame, human C17orf89	2e-24	C17orf89	chromosome 17 open reading frame 89	1e-28	1810043H04Rik	Protein 1810043H04Rik	4e-29	LOC690871	hypothetical protein LOC690871
C19H17orf96	2.90153	0.344646	-1.53681	0.00628067	0.0145372	3	13	16	29	32	30	chr19:40086545-40088501	-	1957	bta:100296460	chromosome 19 open reading frame, human C17orf96
C19H17orf97	0.727731	1.37413	0.458524	0.434871	0.548754	22	27	17	5	16	25	chr19:22987652-22990936	-	971	chromosome 19 open reading frame, human C17orf97
C1D	0.69843	1.43178	0.517813	0.000370331	0.00109757	390	333	432	241	284	251	chr11:66681320-66699948	-	485	bta:506667	C1D nuclear receptor corepressor	3e-76	C1D	C1D nuclear receptor corepressor	7e-70	C1d	Nuclear nucleic acid-binding protein C1D	2e-71	C1d	C1D nuclear receptor co-repressor
C1GALT1	0.645064	1.55023	0.632486	0.00482972	0.0114508	1185	1061	1248	548	851	762	chr4:15260160-15303999	+	1547	bta:539417	core 1 synthase, glycoprotein-N-acetylgalactosamine 3-beta-galactosyltransferase, 1	0	C1GALT1	core 1 synthase, glycoprotein-N-acetylgalactosamine 3-beta-galactosyltransferase 1	0	C1galt1	Glycoprotein-N-acetylgalactosamine 3-beta-galactosyltransferase 1	0	C1galt1	core 1 synthase, glycoprotein-N-acetylgalactosamine 3-beta-galactosyltransferase, 1
C1GALT1C1	0.864751	1.1564	0.209644	0.291246	0.400607	1446	1185	1211	822	1179	1175	chrx:4731626-4735676	+	1895	bta:531644	C1GALT1-specific chaperone 1	9e-179	C1GALT1C1	C1GALT1-specific chaperone 1	2e-173	C1galt1c1	Putative uncharacterized protein	1e-173	C1galt1c1	C1GALT1-specific chaperone 1
C1H21orf2	1.34584	0.74303	-0.428508	0.000937267	0.00256514	484	440	328	599	525	498	chr1:146358127-146369567	-	1923	bta:518967	chromosome 1 open reading frame, human C21orf2	1e-100	C21orf2	chromosome 21 open reading frame 2	9e-94	1810043G02Rik	Protein 1810043G02Rik	4e-93	RGD1309594	similar to RIKEN cDNA 1810043G02; DNA segment, Chr 10, Johns Hopkins University 13, expressed
C1H21orf33	1.64311	0.608602	-0.716429	1.31479e-12	1.09079e-11	575	601	512	958	823	898	chr1:147429097-147437860	+	1252	bta:514335	chromosome 1 open reading frame, human C21orf33	4e-129	C21orf33	chromosome 21 open reading frame 33	2e-124	LOC102641949	ES1 protein homolog, mitochondrial-like	9e-122	RGD1303003	homolog of zebrafish ES1
C1H21orf58	0.779241	1.2833	0.359858	0.697678	0.781239	6	3	11	5	5	5	chr1:148302189-148322927	-	4099	chromosome 1 open reading frame, human C21orf58
C1H21orf59	0.890374	1.12312	0.167517	0.0126077	0.0271068	3402	2863	2727	2838	2489	2377	chr1:2205189-2216816	+	1296	bta:535482	chromosome 1 open reading frame, human C21orf59	2e-160	C21orf59	chromosome 21 open reading frame 59	5e-158	1110004E09Rik	Protein 1110004E09Rik	2e-156	RGD1306954	similar to RIKEN cDNA 1110004E09
C1H21orf91	0.752358	1.32915	0.410509	0.086	0.145966	105	99	101	70	70	81	chr1:18774147-18802969	+	1159	bta:540784	chromosome 1 open reading frame, human C21orf91	2e-160	C21orf91	chromosome 21 open reading frame 91	8e-134	D16Ertd472e	DNA segment, Chr 16, ERATO Doi 472, expressed	6e-134	RGD1563888	similar to DNA segment, Chr 16, ERATO Doi 472, expressed
C1H3orf17	0.672568	1.48684	0.572248	0.000205266	0.000635729	507	397	382	233	335	259	chr1:58332693-58348388	-	2112	bta:516064	chromosome 1 open reading frame, human C3orf17	0	C3orf17	chromosome 3 open reading frame 17	0	BC027231	Protein BC027231	0	RGD1311458	similar to cDNA sequence BC027231; hypothetical protein MGC27931
C1H3orf33	0.899624	1.11158	0.152606	0.348231	0.461553	366	238	258	225	276	239	chr1:113216356-113243351	+	2482	bta:507040	chromosome 1 open reading frame, human C3orf33	7e-141	C3orf33	chromosome 3 open reading frame 33	4e-121	E130311K13Rik	Protein C3orf33 homolog	2e-124	RGD1565059	similar to hypothetical protein E130311K13
C1H3orf38	0.836683	1.1952	0.257246	0.0314079	0.0611443	526	503	600	482	436	399	chr1:35824592-35830568	+	1355	chromosome 1 open reading frame, human C3orf38	1e-161	C3orf38	chromosome 3 open reading frame 38	6e-152	4930453N24Rik	Uncharacterized protein C3orf38 homolog	4e-152	MGC95208	similar to 4930453N24Rik protein
C1H3orf52	1.1277	0.886764	-0.173379	0.860052	0.902864	9	4	2	6	5	5	chr1:57433566-57475053	+	2210	bta:613977	chromosome 1 open reading frame, human C3orf52	1e-80	C3orf52	chromosome 3 open reading frame 52	9e-76	BC016579	Protein BC016579	1e-76	LOC685680	similar to TPA-induced transmembrane protein
C1H3orf58	1.09071	0.916831	-0.125272	0.277378	0.38545	719	509	515	600	647	572	chr1:126352898-126375555	-	4568	bta:509304	chromosome 1 open reading frame, human C3orf58	0	C3orf58	chromosome 3 open reading frame 58	0	1190002N15Rik	Putative uncharacterized protein	0	RGD1309079	similar to Ab2-095
C1H3orf70	0.85904	1.16409	0.219203	0.301021	0.411162	140	109	152	126	105	101	chr1:82864376-82985415	+	1311	bta:615631	chromosome 1 open reading frame, human C3orf70	1e-137	C3orf70	chromosome 3 open reading frame 70	1e-138	2510009E07Rik	UPF0524 protein C3orf70 homolog	1e-135	RGD1562339	RGD1562339
C1QBP	1.40549	0.711496	-0.491072	2.85821e-18	3.83367e-17	3445	3271	3116	4561	4439	4318	chr19:26864047-26869475	+	1193	bta:518321	complement component 1, q subcomponent binding protein	1e-127	C1QBP	complement component 1, q subcomponent binding protein	3e-129	C1qbp	Complement component 1 Q subcomponent-binding protein, mitochondrial	3e-129	C1qbp	complement component 1, q subcomponent binding protein
C1QL1	3.46988	0.288194	-1.79489	3.53546e-06	1.44862e-05	20	12	23	76	49	59	chr19:45477946-45485038	-	1245	bta:519675	complement component 1, q subcomponent-like 1	4e-144	C1QL1	complement component 1, q subcomponent-like 1	2e-143	C1ql1	C1q-related factor	2e-102	C1ql1	complement component 1, q subcomponent-like 1
C1QTNF1	0.509165	1.964	0.973795	0.000300301	0.000903495	128	93	122	42	70	55	chr19:54200448-54207004	-	2511	bta:511774	C1q and tumor necrosis factor related protein 1	3e-132	C1QTNF1	C1q and tumor necrosis factor related protein 1	6e-125	C1qtnf1	Complement C1q tumor necrosis factor-related protein 1	2e-126	C1qtnf1	C1q and tumor necrosis factor related protein 1
C1R	2.24973	0.444497	-1.16975	0.000473732	0.00137519	39	25	41	100	52	76	chr5:104026718-104037518	+	2283	bta:511581	complement component 1, r subcomponent	0	C1R	complement component 1, r subcomponent	0	C1ra	Putative uncharacterized protein	0	C1r	complement component 1, r subcomponent
C1RL	1.18212	0.845939	-0.241375	0.113817	0.184824	316	224	276	320	256	350	chr5:103924152-103934128	+	1719	bta:507633	complement component 1, r subcomponent-like	0	C1RL	complement component 1, r subcomponent-like	0	C1rl	Complement C1r subcomponent-like protein	0	C1rl	complement component 1, r subcomponent-like
C1S	2.13834	0.467653	-1.09649	0.071109	0.124156	15	5	10	23	25	13	chr5:104057843-104069028	-	2800	bta:767827	complement component 1, s subcomponent	0	xp_005277812		0	xp_011239706	0	C1s	complement component 1, s subcomponent
C2	0.175514	5.69755	2.51034	1.34845e-09	8.39732e-09	59	90	67	17	11	9	chr23:27301792-27313433	-	2565	bta:515440	complement component 2	0	C2	complement component 2	0	C2	Complement C2	0	C2	complement component 2
C20H5orf22	0.884776	1.13023	0.176615	0.300395	0.410454	208	225	245	200	210	170	chr20:42184194-42199958	-	2447	bta:529881	chromosome 20 open reading frame, human C5orf22	0	C5orf22	chromosome 5 open reading frame 22	0	6030458C11Rik	UPF0489 protein C5orf22 homolog	0	RGD1306502	similar to hypothetical protein FLJ11193
C20H5orf28	0.59109	1.69179	0.758551	2.09931e-06	8.83231e-06	353	277	321	155	179	205	chr20:31456992-31476807	+	2404	bta:780867	chromosome 20 open reading frame, human C5orf28	9e-113	C5orf28	chromosome 5 open reading frame 28	4e-93	Gm7120	Transmembrane protein C5orf28 homolog	2e-94	RGD1562550	similar to hypothetical protein FLJ21657
C20H5orf34	0.88931	1.12447	0.169242	0.33734	0.449968	256	167	197	188	185	155	chr20:31427869-31454706	+	2155	bta:514072	chromosome 20 open reading frame, human C5orf34	0	C5orf34	chromosome 5 open reading frame 34	0	xp_011242995	0	RGD1306227	similar to 4833420G17Rik protein
C20H5orf42	0.737463	1.356	0.439357	1.71817e-06	7.323e-06	1822	1613	1754	1143	1399	1136	chr20:37198345-37306707	+	10294	bta:533903	chromosome 20 open reading frame, human C5orf42
C20H5orf49	1.34791	0.741892	-0.43072	0.245467	0.348797	43	30	34	61	29	49	chr20:65714541-65717366	-	651	bta:100140616	chromosome 20 open reading frame, human C5orf49	1e-42	C5orf49	chromosome 5 open reading frame 49	5e-41	1700001L19Rik	Uncharacterized protein C5orf49 homolog	1e-42	RGD1308544	LOC361192
C20H5orf58	3.01175	0.332033	-1.5906	1.43982e-06	6.19555e-06	34	38	20	72	107	87	chr20:2035625-2044976	+	561
C21H14orf132	1.23413	0.810291	-0.303489	0.0100173	0.0221174	385	357	403	454	438	470	chr21:62789550-62836735	+	878	bta:617871	chromosome 21 open reading frame, human C14orf132	1e-41	xp_005267931		3e-38	D430019H16Rik	MCG1155	5e-32	LOC102556916	uncharacterized LOC102556916
C21H14orf142	0.916477	1.09114	0.12583	0.237966	0.340233	589	482	568	491	464	490	chr21:58666437-58674277	-	1415	bta:505131	chromosome 21 open reading frame, human C14orf142	7e-29	C14orf142	chromosome 14 open reading frame 142	8e-18	AK010878	cDNA sequence AK010878	2e-17	LOC100233176	hypothetical protein LOC100233176
C21H14orf2	1.485	0.6734	-0.570465	8.52125e-12	6.5712e-11	2183	1834	1658	3163	2452	2502	chr21:70397116-70402472	-	355	bta:767909	chromosome 21 open reading frame, human C14orf2	1e-21	C14orf2	chromosome 14 open reading frame 2	5e-22	2010107E04Rik	6.8 kDa mitochondrial proteolipid
C21H14orf28	0.757603	1.31995	0.400486	0.212169	0.310564	66	44	85	47	50	45	chr21:55397084-55405839	+	1078	bta:538768	chromosome 21 open reading frame, human C14orf28	0	xp_005267372		0	Gm527	Uncharacterized protein C14orf28 homolog	0	RGD1307621	hypothetical LOC314168
C21H14orf79	1.04024	0.96132	-0.0569117	0.764412	0.833165	212	214	152	199	221	159	chr21:71330529-71336203	+	1749	bta:512628	chromosome 21 open reading frame, human C14orf79	4e-83	C14orf79	chromosome 14 open reading frame 79	5e-80	BC022687	Uncharacterized protein C14orf79 homolog	4e-74	RGD1307315	LOC362793
C21H14orf80	0.990511	1.00958	0.0137558	0.920325	0.945948	374	308	271	301	304	301	chr21:71675924-71684583	+	2941	bta:100336536	chromosome 21 open reading frame, human C14orf80
C21H15orf39	1.14714	0.871736	-0.198037	0.0125888	0.0270699	1154	1023	1075	1274	1081	1240	chr21:34055408-34066850	-	4428	bta:784903	chromosome 21 open reading frame, human C15orf39	0	C15orf39	chromosome 15 open reading frame 39	0	1700017B05Rik	Uncharacterized protein C15orf39 homolog	0	RGD1305464	similar to human chromosome 15 open reading frame 39
C21H15orf40	0.899292	1.11199	0.153139	0.237824	0.340108	372	385	393	326	349	323	chr21:23801559-23807856	-	1494	bta:509050	chromosome 21 open reading frame, human C15orf40	1e-53	C15orf40	chromosome 15 open reading frame 40	5e-53	xp_011249199	3e-48	LOC100363116	hypothetical protein LOC100363116
C22H3orf14	1.37139	0.72919	-0.455634	0.00146298	0.00386898	269	235	290	389	298	364	chr22:39258035-39272502	-	1429	bta:613635	chromosome 22 open reading frame, human C3orf14	5e-49	C3orf14	chromosome 3 open reading frame 14	6e-39	xp_011243049	1e-36	RGD1306063	similar to HT021
C22H3orf18	1.44009	0.6944	-0.526161	0.329978	0.442027	20	29	8	39	25	16	chr22:50542182-50550628	+	2054	bta:616712	chromosome 22 open reading frame, human C3orf18	9e-76	C3orf18	chromosome 3 open reading frame 18	2e-66	6430571L13Rik	6430571L13Rik protein	1e-63	RGD1307461	similar to RIKEN cDNA 6430571L13 gene; similar to g20 protein
C22H3orf35	0.851823	1.17395	0.231374	0.807319	0.865091	5	1	17	8	6	5	chr22:10993186-10994363	+	1176
C22H3orf62	0.849948	1.17654	0.234554	0.145623	0.22757	335	287	223	265	216	210	chr22:51559746-51563168	+	1302	bta:508041	chromosome 22 open reading frame, human C3orf62	7e-128	C3orf62	chromosome 3 open reading frame 62	2e-108	1700102P08Rik	Uncharacterized protein C3orf62 homolog	1e-108	LOC498675	hypothetical LOC498675
C22H3orf67	0.792623	1.26163	0.335293	0.0502886	0.0922693	198	196	201	155	153	147	chr22:43060324-43332169	+	3921	bta:534800	chromosome 22 open reading frame, human C3orf67	0	C3orf67	chromosome 3 open reading frame 67	0	4930452B06Rik	Uncharacterized protein C3orf67 homolog	0	LOC361016	similar to RIKEN cDNA 4933406L09
C23H6orf106	0.911735	1.09681	0.133313	0.101502	0.168148	1137	1084	1017	1010	901	936	chr23:8616314-8713276	-	1020	bta:617655	chromosome 23 open reading frame, human C6orf106	2e-170	C6orf106	chromosome 6 open reading frame 106	1e-168	D17Wsu92e	Uncharacterized protein C6orf106 homolog	1e-170	LOC294154	similar to chromosome 6 open reading frame 106 isoform a
C23H6orf132	0.786071	1.27215	0.347269	0.000518422	0.00149304	1001	798	728	648	617	641	chr23:15877565-15912217	-	5008	bta:100295626	chromosome 23 open reading frame, human C6orf132
C23H6orf136	1.17725	0.849434	-0.235426	0.00202963	0.00520101	1078	926	982	1180	1079	1125	chr23:28233935-28237652	-	1229	bta:538804	chromosome 23 open reading frame, human C6orf136	4e-148	C6orf136	chromosome 6 open reading frame 136	2e-140	2310061I04Rik	2310061I04Rik protein	7e-135	RGD1302996	hypothetical protein MGC:15854
C23H6orf141	1.32251	0.756139	-0.403276	0.000286715	0.000866106	587	466	470	756	577	606	chr23:22080708-22085083	+	1393	bta:100271839	chromosome 23 open reading frame, human C6orf141	4e-46	C6orf141	chromosome 6 open reading frame 141	2e-30	9130008F23Rik	9130008F23Rik protein	8e-27	LOC688459	hypothetical protein LOC688459
C23H6orf223	1.03009	0.970786	-0.0427746	0.859637	0.902662	101	76	101	91	105	79	chr23:17549333-17552384	+	2574	chromosome 23 open reading frame, human C6orf223
C23H6orf226	1.1418	0.875809	-0.191313	0.0349595	0.0671504	794	776	770	853	824	899	chr23:16580600-16581580	-	981	bta:100140540	chromosome 23 open reading frame, human C6orf226			4e-14	2310039H08Rik	Uncharacterized protein C6orf226 homolog	2e-13	LOC681367	hypothetical protein LOC681367
C23H6orf25	1.75053	0.571255	-0.807792	0.000512036	0.00147601	81	67	90	128	115	158	chr23:27474025-27477258	-	2268	bta:617577	chromosome 23 open reading frame, human C6orf25	1e-76	C6orf25	chromosome 6 open reading frame 25	1e-45	G6b	Protein G6b	2e-49	G6b	immunoreceptor tyrosine-based inhibitory motif (ITIM) containing platelet receptor
C23H6orf47	1.05124	0.95126	-0.0720888	0.423413	0.537809	1013	872	788	977	837	890	chr23:27528404-27530046	+	1643	bta:617546	chromosome 23 open reading frame, human C6orf47	7e-113	C6orf47	chromosome 6 open reading frame 47	2e-99	D17H6S53E	DNA segment, Chr 17, human D6S53E	1e-101	G4	G4 protein
C23H6orf52	1.15421	0.866394	-0.206906	0.0550187	0.0996431	597	485	449	601	533	564	chr23:45428772-45444637	+	1122	chromosome 23 open reading frame, human C6orf52
C23H6orf62	0.820962	1.21808	0.284613	2.73981e-05	9.80561e-05	4477	3796	3555	3025	3261	3035	chr23:32908049-32920191	+	2384	bta:534366	chromosome 23 open reading frame, human C6orf62	4e-134	C6orf62	chromosome 6 open reading frame 62	5e-134	BC005537	Protein BC005537	2e-134	LOC100911664	uncharacterized LOC100911664
C23H6orf89	0.949263	1.05345	0.0751198	0.271279	0.378786	2397	1979	2329	2104	1924	2097	chr23:10798696-10839149	+	6672	bta:618886	chromosome 23 open reading frame, human C6orf89	2e-177	xp_005248975		9e-179	BC004004	Putative uncharacterized protein	5e-179	RGD735065	similar to GI:13385412-like protein splice form I
C24H18orf21	1.21522	0.822898	-0.281215	0.0154943	0.0327285	451	406	399	542	500	429	chr24:21513367-21521335	-	804	bta:512779	chromosome 24 open reading frame, human C18orf21	3e-101	C18orf21	chromosome 18 open reading frame 21	5e-90	2700062C07Rik	UPF0711 protein C18orf21 homolog	3e-80	MGC116121	similar to RIKEN cDNA 2700062C07
C24H18orf25	1.19689	0.835502	-0.259285	0.0139144	0.0296795	714	560	667	695	806	728	chr24:46519387-46601417	+	1607	bta:615069	chromosome 24 open reading frame, human C18orf25	5e-180	C18orf25	chromosome 18 open reading frame 25	7e-168	xp_011245371	1e-168	RGD1308601	similar to hypothetical protein
C24H18orf32	0.854269	1.17059	0.227237	0.0310067	0.0604793	978	806	738	629	719	717	chr24:49771255-49776602	-	2129	bta:767921	chromosome 24 open reading frame, human C18orf32	1e-34	C18orf32	chromosome 18 open reading frame 32	7e-26	LOC102641497	UPF0729 protein C18orf32 homolog	4e-26	RGD1562987	similar to cDNA sequence BC031181
C24H18orf42	0.766569	1.30451	0.383512	0.273808	0.381515	45	45	54	45	30	32	chr24:39300149-39347549	-	2350	bta:615682	chromosome 24 open reading frame, human C18orf42	8e-20	C18orf42	chromosome 18 open reading frame 42	1e-15	A330050F15Rik	MCG66639, isoform CRA_b	5e-16	LOC100362606	rCG35631-like
C24H18orf54	0.418247	2.39093	1.25757	6.35978e-06	2.50386e-05	182	153	134	36	89	62	chr24:54372637-54391552	+	1110	bta:614159	uncharacterized LOC614159	0	C18orf54	chromosome 18 open reading frame 54	2e-175	4930503L19Rik	Lung adenoma susceptibility protein 2	0	LOC361346	similar to chromosome 18 open reading frame 54
C24H18orf54.1	0.438081	2.28268	1.19073	0.186299	0.279162	13	7	9	1	5	6	chr24:54406523-54433149	+	2068	bta:614159	uncharacterized LOC614159	0	C18orf54	chromosome 18 open reading frame 54	2e-175	4930503L19Rik	Lung adenoma susceptibility protein 2	0	LOC361346	similar to chromosome 18 open reading frame 54
C24H18orf8	0.990359	1.00973	0.0139767	0.867679	0.908613	1068	1062	1052	1099	943	1002	chr24:33575222-33597423	-	2289	bta:100140797	chromosome 24 open reading frame, human C18orf8	0	C18orf8	chromosome 18 open reading frame 8	0	3110002H16Rik	Protein 3110002H16Rik	0	RGD1311805	similar to RIKEN cDNA 2400010D15
C25H16orf13	1.07209	0.93276	-0.100422	0.159138	0.244958	1753	1606	1499	1715	1710	1589	chr25:544332-546111	-	947	bta:514636	chromosome 25 open reading frame, human C16orf13	1e-103	C16orf13	chromosome 16 open reading frame 13	5e-102	0610011F06Rik	Protein 0610011F06Rik	3e-104	RGD1307155	similar to CG18661-PA
C25H16orf52	0.871383	1.1476	0.198621	0.218398	0.317757	236	208	201	191	185	165	chr25:20019013-20094922	+	1199	bta:100335574	chromosome 25 open reading frame, human C16orf52	2e-93	xp_005276553		2e-93	BC030336	Uncharacterized protein C16orf52 homolog	2e-92	LOC102547219	uncharacterized LOC102547219
C25H16orf58	1.29458	0.772454	-0.372479	0.0603895	0.107999	146	130	130	213	133	162	chr25:27930471-27937701	-	1509	bta:767862	chromosome 25 open reading frame, human C16orf58	4e-87	C16orf58	chromosome 16 open reading frame 58	2e-72	BC017158	Protein BC017158	8e-73	RGD1310127	similar to cDNA sequence BC017158
C25H16orf59	1.19887	0.83412	-0.261674	0.0306886	0.0599149	571	479	386	575	557	521	chr25:1978523-1982845	+	1755	chromosome 25 open reading frame, human C16orf59	2e-153	C16orf59	chromosome 16 open reading frame 59	4e-124	1600002H07Rik	Protein 1600002H07Rik	2e-125	LOC100158225	hypothetical protein LOC100158225
C25H16orf62	0.953106	1.0492	0.0692913	0.292104	0.401436	2448	2303	2215	2307	1959	2139	chr25:17352528-17489787	+	3364	bta:534058	chromosome 25 open reading frame, human C16orf62	0	C16orf62	chromosome 16 open reading frame 62	0	9030624J02Rik	Protein 9030624J02Rik	0	LOC361635	similar to RIKEN cDNA 9030624J02
C25H16orf71	1.18645	0.842853	-0.246646	0.320507	0.431995	87	101	68	113	87	94	chr25:3840642-3850704	+	1670	bta:618674	chromosome 25 open reading frame, human C16orf71	3e-63	C16orf71	chromosome 16 open reading frame 71	3e-40	4930451G09Rik	Protein 4930451G09Rik	2e-40	LOC360479	similar to hypothetical protein
C25H16orf72	0.828855	1.20648	0.270809	8.19048e-05	0.000270369	2367	1964	2317	1790	1752	1759	chr25:7966784-7992756	+	3414	bta:538487	chromosome 25 open reading frame, human C16orf72	2e-163	C16orf72	chromosome 16 open reading frame 72	4e-161	1810013L24Rik	UPF0472 protein C16orf72 homolog	3e-161	RGD1309748	similar to CG4768-PA
C25H16orf89	0.902365	1.1082	0.148216	0.0980767	0.163232	1161	963	879	920	858	826	chr25:4107679-4122331	-	1358	bta:618703	chromosome 25 open reading frame, human C16orf89	3e-150	C16orf89	chromosome 16 open reading frame 89	3e-135	AU021092	UPF0764 protein C16orf89 homolog	4e-136	RGD1565166	similar to MGC45438 protein
C25H16orf91	1.00808	0.991985	-0.0116099	0.902429	0.932619	881	759	699	840	720	710	chr25:1125534-1126470	-	861	bta:618598	chromosome 25 open reading frame, human C16orf91	2e-38	C16orf91	chromosome 16 open reading frame 91	9e-33	BC003965	Putative uncharacterized protein	4e-32	RGD1565784	RGD1565784
C25H16orf96	3.29875	0.303145	-1.72192	0.21584	0.314843	0	2	2	4	3	6	chr25:3705760-3757751	+	4826	bta:528959	chromosome 25 open reading frame, human C16orf96
C25H7orf26	1.27583	0.783801	-0.35144	0.000161281	0.000508229	858	745	699	1000	834	993	chr25:39149554-39160738	+	1963	bta:517505	chromosome 25 open reading frame, human C7orf26	0	C7orf26	chromosome 7 open reading frame 26	0	E130309D02Rik	Putative uncharacterized protein	0	LOC683674	similar to Protein C7orf26 homolog
C25H7orf43	1.4825	0.674534	-0.568037	5.19412e-09	3.0392e-08	721	734	653	1144	917	960	chr25:36964189-36968738	+	2724	bta:511902	chromosome 25 open reading frame, human C7orf43	0	C7orf43	chromosome 7 open reading frame 43	0	BC037034	Uncharacterized protein C7orf43 homolog	0	RGD1305455	similar to hypothetical protein FLJ10925
C25H7orf50	1.25395	0.797483	-0.326475	0.00135815	0.00361491	745	670	554	805	794	775	chr25:42430016-42498297	+	1048	bta:522840	chromosome 25 open reading frame, human C7orf50	6e-49	C7orf50	chromosome 7 open reading frame 50	4e-44	3110082I17Rik	Uncharacterized protein C7orf50 homolog	6e-44	LOC498154	hypothetical protein LOC498154
C25H7orf61	0.405422	2.46656	1.3025	0.186097	0.278985	17	4	8	2	1	8	chr25:36804894-36808083	+	1077	bta:617958	chromosome 25 open reading frame, human C7orf61	1e-49	xp_005250402		4e-27	Tsc22d4	TSC22 domain family protein 4	1e-28	LOC100362783	Uncharacterized protein C7orf61 homolog
C26H10orf131	0.598071	1.67204	0.741611	0.00465687	0.0110744	123	96	81	57	52	63	chr26:17255084-17311124	+	4037	bta:509291	chromosome 26 open reading frame, human C10orf131
C26H10orf2	1.0444	0.957487	-0.0626753	0.412393	0.526538	1172	995	1011	1109	1042	1042	chr26:21815382-21820754	+	3553	bta:538467	chromosome 26 open reading frame, human C10orf2	0	C10orf2	chromosome 10 open reading frame 2	0	Peo1	Putative uncharacterized protein	0	Peo1	progressive external ophthalmoplegia 1
C26H10orf62	1.75281	0.570512	-0.809671	0.283809	0.392683	9	2	11	17	10	10	chr26:18750354-18752975	+	2622	chromosome 26 open reading frame, human C10orf62	6e-69	C10orf62	chromosome 10 open reading frame 62	1e-59	4933411K16Rik	Uncharacterized protein C10orf62 homolog	1e-60	MGC93861	hypothetical protein LOC682010
C26H10orf76	0.922843	1.08361	0.115843	0.0752281	0.130175	2415	2182	2280	2138	1867	2112	chr26:22563802-22741540	-	3883	bta:100336729	chromosome 26 open reading frame, human C10orf76	0	C10orf76	chromosome 10 open reading frame 76	0	xp_011245647	0	C1H10orf76	chromosome 1 open reading frame, human C10orf76
C26H10orf82	1.16323	0.859677	-0.218134	0.82014	0.874589	5	7	3	8	3	6	chr26:37568623-37576349	-	960	bta:616318	chromosome 26 open reading frame, human C10orf82	6e-95	xp_005277729		3e-71	1700019N19Rik	Uncharacterized protein C10orf82 homolog	7e-66	LOC681006	hypothetical protein LOC681006
C26H10orf88	0.876243	1.14124	0.190597	0.206578	0.303912	279	228	281	219	231	214	chr26:43262792-43311569	-	2544	bta:510536	chromosome 26 open reading frame, human C10orf88	0	C10orf88	chromosome 10 open reading frame 88	5e-174	xp_011240190	0	RGD1305014	similar to RIKEN cDNA 2310057M21
C26H10orf95	0.644278	1.55212	0.634244	0.257721	0.36263	28	18	16	9	12	17	chr26:23052332-23058710	-	2839	chromosome 26 open reading frame, human C10orf95
C27H4orf47	0.608676	1.64291	0.716252	0.0282496	0.0557777	75	94	82	28	64	55	chr27:14822237-14835557	+	1503	bta:523361	chromosome 27 open reading frame, human C4orf47	2e-148	xp_005263077		9e-142	1700029J07Rik	UPF0602 protein C4orf47 homolog	9e-144	RGD1564308	similar to LOC495042 protein
C27H8orf4	0.386241	2.58906	1.37243	3.45129e-107	4.87938e-105	3945	3214	3593	1377	1324	1292	chr27:35133017-35134318	+	1302	bta:617047	chromosome 27 open reading frame, human C8orf4	8e-52	C8orf4	chromosome 8 open reading frame 4	3e-53	1810011O10Rik	Uncharacterized protein C8orf4 homolog	7e-55	LOC100910163	uncharacterized LOC100910163
C27H8orf48	0.901423	1.10936	0.149724	0.759716	0.829363	24	17	25	16	22	19	chr27:22627601-22629104	-	1504	bta:100271834	chromosome 27 open reading frame, human C8orf48	4e-85	C8orf48	chromosome 8 open reading frame 48	7e-73	AI429214	AI429214 protein	4e-73	LOC688765	hypothetical protein LOC688765
C28H10orf128	0.860258	1.16244	0.217159	0.22483	0.325515	218	231	194	158	168	207	chr28:43955305-43995812	-	2307	bta:783944	chromosome 28 open reading frame, human C10orf128	4e-35	C10orf128	chromosome 10 open reading frame 128	6e-25	1810011H11Rik	Protein 1810011H11Rik	1e-21	RGD1561145	similar to novel protein
C28H10orf35	1.24625	0.802406	-0.317595	7.63654e-05	0.000253684	1310	1271	1189	1702	1380	1456	chr28:26179561-26182456	+	992	bta:510161	chromosome 28 open reading frame, human C10orf35	2e-39	C10orf35	chromosome 10 open reading frame 35	1e-37	2010107G23Rik	Protein 2010107G23Rik	5e-44	RGD1305587	similar to RIKEN cDNA 2010107G23
C28H10orf54	1.79024	0.558586	-0.840149	1.19784e-16	1.42623e-15	498	399	458	803	715	815	chr28:28156485-28181500	-	1702	bta:783068	chromosome 28 open reading frame, human C10orf54	3e-141	C10orf54	chromosome 10 open reading frame 54	3e-126	4632428N05Rik	Gi24 receptor	5e-124	MGC112715	hypothetical protein LOC690899
C28H10orf99	0.0267353	37.4037	5.22511	2.23292e-10	1.49557e-09	61	46	49	1	1	2	chr28:39609445-39619535	+	1172	bta:100336125	chromosome 28 open reading frame, human C10orf99				8e-12	LOC290595	hypothetical gene supported by AF152002
C28H1orf131	0.99284	1.00721	0.0103666	0.935867	0.957028	465	416	415	375	473	388	chr28:3450289-3482679	+	1477	bta:514234	chromosome unknown open reading frame, human C28H1orf131	8e-98	C1orf131	chromosome 1 open reading frame 131	8e-90	2810004N23Rik	Uncharacterized protein C1orf131 homolog	3e-92	RGD1562218	similar to RIKEN cDNA 0610039J04
C28H1orf198	1.22718	0.814879	-0.295342	0.000145002	0.000460352	1361	1096	1251	1612	1333	1436	chr28:3865183-3897298	+	1071	bta:616380	chromosome 28 open reading frame, human C1orf198	8e-135	C1orf198	chromosome 1 open reading frame 198	2e-116	2310022B05Rik	Uncharacterized protein C1orf198 homolog	1e-110	RGD1559896	similar to RIKEN cDNA 2310022B05
C29H11orf24	1.7507	0.571202	-0.807928	4.93888e-29	1.19978e-27	1006	899	918	1617	1561	1580	chr29:46733458-46743124	-	1843
C29H11orf54	0.629081	1.58962	0.668683	6.91919e-13	5.89483e-12	1382	1040	1301	743	781	724	chr29:1033553-1057855	-	2237	bta:530784	chromosome 29 open reading frame, human C11orf54	8e-173	xp_005273993		2e-167	4931406C07Rik	Ester hydrolase C11orf54 homolog	2e-164	RGD1309534	similar to RIKEN cDNA 4931406C07
C29H11orf68	0.835482	1.19691	0.259319	2.05949e-05	7.52669e-05	3821	3510	3277	2984	2649	2906	chr29:44983781-44986000	-	1560	bta:100125880	chromosome 29 open reading frame, human C11orf68	2e-138	C11orf68	chromosome 11 open reading frame 68	1e-140	AI837181	Protein AI837181	2e-141	Bles03	basophilic leukemia expressed protein BLES03
C29H11orf73	1.18264	0.845564	-0.242015	0.000778234	0.0021608	1544	1353	1277	1644	1593	1512	chr29:9322219-9359539	-	965	bta:504867	chromosome 29 open reading frame, human C11orf73	1e-111	C11orf73	chromosome 11 open reading frame 73	2e-110	l7Rn6	Protein l7Rn6	1e-110	l7Rn6	lethal, Chr 7, Rinchik 6
C29H11orf84	1.14018	0.877053	-0.189265	0.0399477	0.0754301	830	662	789	906	814	783	chr29:43065922-43077236	+	1668	bta:513662	chromosome 29 open reading frame, human C11orf84	7e-155	C11orf84	chromosome 11 open reading frame 84	1e-149	AI846148	Uncharacterized protein C11orf84 homolog	4e-143	RGD1308106	LOC361719
C29H11orf86	3.70217	0.270112	-1.88837	2.64697e-05	9.50111e-05	10	24	11	44	47	71	chr29:45929371-45930857	+	939	bta:768031	chromosome 29 open reading frame, human C11orf86	2e-37	C11orf86	chromosome 11 open reading frame 86	3e-33	2010003K11Rik	Uncharacterized protein C11orf86 homolog	2e-37	LOC689065	hypothetical protein LOC689065
C29H11orf95	0.848386	1.17871	0.237207	0.398859	0.512981	92	102	109	84	51	114	chr29:43019634-43024864	-	2043	bta:100335569	chromosome 29 open reading frame, human C11orf95	0	C11orf95	chromosome 11 open reading frame 95	0	2700081O15Rik	Protein 2700081O15Rik	4e-86	RGD1560108	similar to RIKEN cDNA 2700081O15
C2CD2	1.18875	0.841219	-0.249446	0.289625	0.399039	99	140	119	179	128	108	chr1:144187083-144248741	-	2391	bta:529537	C2 calcium-dependent domain containing 2	0	C2CD2	C2 calcium-dependent domain containing 2	0	C2cd2	Protein C2cd2	0	C2cd2	C2 calcium-dependent domain containing 2
[truncated: 14,267 more rows]

## Sheet: Sheet2
AccID	log2FC	Pvalue	FDR	ACKO	MEC	KeggID				AccID	log2FC	Pvalue	FDR	AC KO	MEC	KeggID
[truncated: 18 more rows]
