# Supplementary material for: Transcriptomic Analysis of Short/Branched-Chain Acyl-Coenzyme a Dehydrogenase Knocked Out bMECs Revealed Its Regulatory Effect on Lipid Metabolism
Source: Front Vet Sci. 2021 Sep 7;8:744287. doi: 10.3389/fvets.2021.744287 (PMC8453006; doi:10.3389/fvets.2021.744287)
Supplement: Supplementary file 1 [file Data_Sheet_1.ZIP › Dr Jiang original data 1/figure 3/ACKOvsMEC.log2FC1.FDR0.05.Diff.xls]

## Sheet: sheet1
AccID	log2FC	Pvalue	FDR	Style	ACKOcell-1	ACKOcell-2	ACKOcell-3	MEC-1	MEC-2	MEC-3	Location	Strand	IsoLength	KeggID	Description	E-Value-human	Blast_Symbol-human	Blast_Description-human	E-Value-mouse	Blast_Symbol-mouse	Blast_Description-mouse	E-Value-rat	Blast_Symbol-rat	Blast_Description-rat
A2ML1	-2.35066	0.00251151	0.00630506	down	4	2	4	19	17	13	chr5:101780671-101830806	-	4335	bta:516769	alpha-2-macroglobulin-like 1	0	A2ML1	alpha-2-macroglobulin-like 1	0	A2m	Alpha-2-macroglobulin-P	0	LOC100911545	alpha-2-macroglobulin-like
ABCA1	-4.78489	1.76671e-39	6.4178e-38	down	15	3	7	188	216	253	chr8:96829912-96946203	-	7427	bta:535379	ATP-binding cassette, sub-family A (ABC1), member 1	0	ABCA1	ATP-binding cassette, sub-family A (ABC1), member 1	0	Abca1	ATP-binding cassette sub-family A member 1	0	Abca1	ATP-binding cassette, subfamily A (ABC1), member 1
ABCA3	1.38852	2.86764e-73	2.60126e-71	up	2342	2259	2218	871	761	881	chr25:1807099-1838581	-	5719	bta:505787	ATP-binding cassette, sub-family A (ABC1), member 3	0	ABCA3	ATP-binding cassette, sub-family A (ABC1), member 3	0	Abca3	Putative uncharacterized protein	0	Abca3	ATP-binding cassette, subfamily A (ABC1), member 3
ABCG4	1.23863	3.55008e-15	3.74404e-14	up	362	331	349	154	116	156	chr15:30434929-30449380	+	3685	bta:508443	ATP-binding cassette, sub-family G (WHITE), member 4	0	ABCG4	ATP-binding cassette, sub-family G (WHITE), member 4	0	xp_011240723	0	Abcg4	ATP-binding cassette, subfamily G (WHITE), member 4
ABI3BP	1.33363	1.36174e-13	1.23955e-12	up	313	220	304	113	97	109	chr1:45648094-45956204	-	6445	ABI family, member 3 (NESH) binding protein
ABLIM2	1.02232	3.60862e-05	0.000126661	up	131	160	108	64	62	64	chr6:119576350-119683206	-	3556	bta:618227	actin binding LIM protein family, member 2
ACADSB	-1.61699	0.00258921	0.00647632	down	9	7	15	38	34	20	chr26:43329652-43379576	+	1852	bta:504301	acyl-CoA dehydrogenase, short/branched chain	0	ACADSB	acyl-CoA dehydrogenase, short/branched chain	0	Acadsb	Short/branched chain-specific acyl-CoA dehydrogenase, mitochondrial	0	Acadsb	acyl-CoA dehydrogenase, short/branched chain
ACHE	1.66297	8.95906e-10	5.65545e-09	up	145	99	120	33	38	39	chr25:36480232-36484742	+	2125	bta:540446	acetylcholinesterase	0	ACHE	acetylcholinesterase (Yt blood group)	0	Ache	Acetylcholinesterase	0	Ache	acetylcholinesterase
ACOT2	-1.25899	4.91845e-08	2.5415e-07	down	108	53	66	186	173	159	chr10:85634969-85642493	+	1885	bta:511033	acyl-CoA thioesterase 2	0	ACOT2	acyl-CoA thioesterase 2	0	Acot2	Acyl-CoA thioesterase 2	0	Acot3	acyl-CoA thioesterase 3
ACOXL	1.26006	0.00439864	0.0105181	up	51	39	38	10	17	24	chr11:1212255-1553850	-	3630	bta:617774	acyl-CoA oxidase-like
ACSL1	1.01626	9.69024e-24	1.78905e-22	up	1053	841	1000	520	414	444	chr27:14305957-14370843	-	3667	acyl-CoA synthetase long-chain family member 1
ACSL5	-3.75004	4.49289e-10	2.92196e-09	down	1	1	11	44	58	67	chr26:33362071-33413432	+	2413	bta:514159	acyl-CoA synthetase long-chain family member 5	0	xp_005269954		0	Acsl5	Acyl-CoA synthetase long-chain family member 5, isoform CRA_b	0	Acsl5	acyl-CoA synthetase long-chain family member 5
ACSL6	1.06323	1.0532e-46	4.83273e-45	up	1939	1729	1894	918	822	826	chr7:23862143-23968258	+	2501	bta:506059	acyl-CoA synthetase long-chain family member 6	0	ACSL6	acyl-CoA synthetase long-chain family member 6	0	Acsl6	Long-chain acyl-CoA synthetase	0	Acsl6	acyl-CoA synthetase long-chain family member 6
ACTN3	-1.36705	9.97095e-73	8.94138e-71	down	866	870	847	2275	2000	2158	chr29:45535016-45546791	+	2889	bta:539375	actinin, alpha 3	0	ACTN3	actinin, alpha 3 (gene/pseudogene)	0	Actn3	Alpha-actinin-3	0	Actn3	actinin alpha 3
ADAMTS12	-1.74244	3.96287e-05	0.000138168	down	16	11	36	92	46	67	chr20:40045771-40436691	+	4824	bta:525276	ADAM metallopeptidase with thrombospondin type 1 motif, 12	0	ADAMTS12	ADAM metallopeptidase with thrombospondin type 1 motif, 12	0	Adamts12	Putative uncharacterized protein	0	Adamts12	ADAM metallopeptidase with thrombospondin type 1 motif, 12
ADAMTS14	-4.29471	9.44478e-77	9.14919e-75	down	69	92	111	1832	1540	1816	chr28:27078995-27172479	+	3651	bta:510214	ADAM metallopeptidase with thrombospondin type 1 motif, 14	0	ADAMTS14	ADAM metallopeptidase with thrombospondin type 1 motif, 14	0	Adamts14	A disintegrin-like and metallopeptidase (Reprolysin type) with thrombospondin type 1 motif, 14	0	Adamts14	ADAM metallopeptidase with thrombospondin type 1 motif, 14
ADAMTS17	-1.84715	0.0127751	0.0274328	down	2	4	9	26	13	14	chr21:6557682-6970292	+	6224	bta:538131	ADAM metallopeptidase with thrombospondin type 1 motif, 17
ADAMTS20	-4.40793	0.00494932	0.0117078	down	1	0	0	8	9	5	chr5:37172617-37402041	+	5748	bta:536137	ADAM metallopeptidase with thrombospondin type 1 motif, 20	0	ADAMTS20	ADAM metallopeptidase with thrombospondin type 1 motif, 20	0	Adamts20	A disintegrin and metalloproteinase with thrombospondin motifs 20	0	Adamts20	ADAM metallopeptidase with thrombospondin type 1 motif, 20
ADAMTS3	-3.42431	0.000830713	0.00229433	down	1	4	0	31	18	4	chr6:89528903-89838376	-	3624	bta:534082	ADAM metallopeptidase with thrombospondin type 1 motif, 3	0	ADAMTS3	ADAM metallopeptidase with thrombospondin type 1 motif, 3	0	Adamts3	Adamts3 protein	0	Adamts3	ADAM metallopeptidase with thrombospondin type 1, motif 3
ADARB1	-1.22335	1.62821e-41	6.34034e-40	down	719	559	646	1520	1271	1529	chr1:145826279-146116686	+	6780	bta:521761	adenosine deaminase, RNA-specific, B1	0	ADARB1	adenosine deaminase, RNA-specific, B1	0	Adarb1	Double-stranded RNA-specific editase 1	0	Adarb1	adenosine deaminase, RNA-specific, B1
ADD2	-1.07956	1.15967e-14	1.16286e-13	down	247	216	242	501	395	540	chr11:13777044-13834159	+	3585	bta:518896	adducin 2 (beta)	0	xp_005278378		0	Add2	Putative uncharacterized protein	0	Add2	adducin 2 (beta)
ADGB	-4.36	0.0247598	0.0497002	down	0	0	0	5	2	4	chr9:85384795-85587794	+	5304	bta:528523	androglobin	0	ADGB	androglobin	0	xp_011241467	0	Adgb	androglobin
ADGRA3	-9.19428	3.69087e-14	3.53823e-13	down	0	0	0	110	84	118	chr6:43646135-43778018	-	4589
ADGRB2	-4.66572	8.3988e-15	8.53643e-14	down	1	6	2	102	58	63	chr2:122902346-122944942	+	5617
ADGRD2	3.13695	0.0111343	0.0243154	up	7	15	5	1	1	1	chr11:95738338-95767035	+	3834
ADGRE3	2.62561	7.99677e-14	7.40373e-13	up	116	86	88	14	19	12	chr7:12278221-12343231	+	2115
ADGRF1	1.40177	0.000175615	0.000550743	up	61	72	50	25	26	16	chr23:20243147-20287773	-	3137
ADGRF2	-1.79618	0.00452282	0.0107851	down	13	3	5	26	22	21	chr23:20744356-20768211	+	2498
ADIRF	1.6536	2.89244e-160	7.09236e-158	up	7777	6768	6392	2245	1946	2213	chr28:42074993-42077237	+	383
ADM	1.83671	0.00196591	0.00505673	up	20	43	32	9	14	3	chr15:43106603-43108886	-	1579	bta:280713	adrenomedullin	1e-84	ADM	adrenomedullin	3e-55	Adm	ADM	7e-64	Adm	adrenomedullin
ADO	1.03267	6.58907e-40	2.45611e-38	up	3812	2977	3156	1422	1620	1615	chr28:19085623-19089946	+	4324	bta:100297937	2-aminoethanethiol (cysteamine) dioxygenase	3e-130	ADO	2-aminoethanethiol (cysteamine) dioxygenase	1e-117	Ado	2-aminoethanethiol dioxygenase	5e-116	Ado	2-aminoethanethiol (cysteamine) dioxygenase
ADPRHL1	-1.07755	9.259e-05	0.000303344	down	54	36	49	86	95	100	chr12:91089836-91102831	-	1235	bta:519627	ADP-ribosylhydrolase like 1	5e-174	ADPRHL1	ADP-ribosylhydrolase like 1	4e-172	Adprhl1	[Protein ADP-ribosylarginine] hydrolase-like protein 1	4e-176	Adprhl1	ADP-ribosylhydrolase like 1
ADRBK2	-1.04691	0.00354226	0.00862969	down	35	31	19	66	54	49	chr17:67823940-67942121	+	2777	bta:282136	adrenergic, beta, receptor kinase 2	0	ADRBK2	adrenergic, beta, receptor kinase 2	0	Adrbk2	Beta-adrenergic receptor kinase 2	0	Adrbk2	adrenergic, beta, receptor kinase 2
AFF3	1.16568	0.0224658	0.0455851	up	21	42	50	9	15	25	chr11:4632204-5266422	-	12076	bta:787488	AF4/FMR2 family, member 3	0	AFF3	AF4/FMR2 family, member 3	0	xp_011236745	0	Aff3	AF4/FMR2 family, member 3
AGMO	-1.53372	1.30493e-05	4.90027e-05	down	21	26	26	62	83	59	chr4:23599296-23991088	-	1795	bta:613658	alkylglycerol monooxygenase	0	AGMO	alkylglycerol monooxygenase	0	Agmo	Alkylglycerol monooxygenase	0	Agmo	alkylglycerol monooxygenase
AGO4	-4.6334	2.40138e-07	1.14024e-06	down	4	0	0	30	31	33	chr3:110933904-110971824	-	6572	bta:528046	argonaute RISC catalytic component 4	0	AGO4	argonaute RISC catalytic component 4	0	Ago4	Putative uncharacterized protein	0	Ago4	argonaute RISC catalytic component 4
AGR2	2.41302	0	0	up	29929	26258	26874	4934	4932	5135	chr4:25365059-25378496	-	833	bta:415112	anterior gradient homolog 2 (Xenopus laevis)	5e-96	AGR2	anterior gradient 2, protein disulphide isomerase family member	3e-89	Agr2	Anterior gradient protein 2 homolog	1e-89	Agr2	anterior gradient 2
AGR3	1.95498	0.00716938	0.0163864	up	25	18	18	4	10	1	chr4:25423963-25440553	-	745	bta:618371	anterior gradient 3 homolog (Xenopus laevis)	1e-87	AGR3	anterior gradient 3, protein disulphide isomerase family member	3e-88	Agr3	Anterior gradient protein 3 homolog	2e-88	Agr3	anterior gradient 3
AHR	1.62308	4.3406e-68	3.44025e-66	up	1236	1159	1225	384	377	372	chr4:25895079-25945184	+	3011	bta:280714	aryl hydrocarbon receptor	0	AHR	aryl hydrocarbon receptor	0	Ahr	Aryl hydrocarbon receptor	0	Ahr	aryl hydrocarbon receptor
AK6	1.20866	2.7064e-11	1.9828e-10	up	415	372	323	120	197	143	chr20:10346106-10359966	+	821	ATP-AMP transphosphorylase 6	1e-88	AK6	adenylate kinase 6	9e-89	Ak6	Adenylate kinase isoenzyme 6	1e-87	Ak6	adenylate kinase 6
AKAP2	-1.14551	1.32473e-42	5.358e-41	down	755	606	700	1436	1432	1513	chr8:101939407-101984236	+	6624	bta:614497	A kinase (PRKA) anchor protein 2	0	PALM2-AKAP2	PALM2-AKAP2 readthrough	0	Akap2	A-kinase anchor protein 2	0	Akap2	A kinase (PRKA) anchor protein 2
AKAP6	-3.23955	2.17572e-09	1.32648e-08	down	8	2	6	42	48	54	chr21:43332132-43830300	+	7970	bta:537810	A kinase (PRKA) anchor protein 6	0	AKAP6	A kinase (PRKA) anchor protein 6	0	Akap6	Protein Akap6	0	Akap6	A kinase (PRKA) anchor protein 6
AKR1B1	-1.72357	0	0	down	10277	8979	8853	31169	29129	29047	chr4:99362428-99379233	-	1354	bta:317748	aldo-keto reductase family 1, member B1 (aldose reductase)	2e-159	AKR1B1	aldo-keto reductase family 1, member B1 (aldose reductase)	2e-153	Akr1b3	Aldose reductase	2e-154	Akr1b1	aldo-keto reductase family 1, member B1 (aldose reductase)
ALDH18A1	-1.91312	1.575e-68	1.27405e-66	down	345	240	318	1128	996	1142	chr26:17049126-17090243	-	3366	bta:514759	aldehyde dehydrogenase 18 family, member A1	0	ALDH18A1	aldehyde dehydrogenase 18 family, member A1	0	Aldh18a1	Delta-1-pyrroline-5-carboxylate synthase	0	Aldh18a1	aldehyde dehydrogenase 18 family, member A1
ALDH1A1	-6.66949	0	0	down	102	97	95	9681	10158	8956	chr8:49528765-49582763	-	2055	bta:281615	aldehyde dehydrogenase 1 family, member A1	0	xp_005251857		0	Aldh1a1	Retinal dehydrogenase 1	0	Aldh1a1	aldehyde dehydrogenase 1 family, member A1
AMN	-9.41645	7.39087e-15	7.56588e-14	down	0	0	0	150	95	120	chr21:69544390-69554994	+	1534	bta:767976	amnionless homolog (mouse)	1e-160	AMN	amnion associated transmembrane protein	3e-145	Amn	Protein amnionless	7e-147	Amn	amnion associated transmembrane protein
AMTN	-6.19861	2.09846e-06	8.8311e-06	down	1	0	0	24	26	26	chr6:87976421-87989684	+	699	bta:618393	amelotin
ANG2	-1.06982	0.018652	0.0385392	down	21	17	18	59	26	29	chr10:26524506-26536344	-	770	bta:783907	angiogenin 2	2e-37	ANG	angiogenin, ribonuclease, RNase A family, 5	1e-44	Ang	Angiogenin	7e-44	Ang	angiogenin, ribonuclease, RNase A family, 5
ANGPT4	-1.26437	6.89523e-06	2.69775e-05	down	39	41	41	103	79	99	chr13:60971386-61015119	+	2762	bta:617915	angiopoietin 4	0	ANGPT4	angiopoietin 4	4e-173	Angpt4	Angiopoietin 4	0	Angpt4	angiopoietin 4
ANK1	1.65709	9.20546e-11	6.37235e-10	up	182	157	137	45	35	65	chr27:36494964-36636451	-	7170	bta:353108	ankyrin 1, erythrocytic	5e-69	ANK1	ankyrin 1, erythrocytic	1e-69	Ank1	Ankyrin-1	2e-36	Ank1	ankyrin 1, erythrocytic
ANKRD1	-3.81875	2.21163e-99	2.96641e-97	down	226	287	250	3409	3856	3159	chr26:12652948-12662319	-	1751	bta:510376	ankyrin repeat domain 1 (cardiac muscle)	5e-171	ANKRD1	ankyrin repeat domain 1 (cardiac muscle)	3e-160	Ankrd1	Ankyrin repeat domain-containing protein 1	4e-162	Ankrd1	ankyrin repeat domain 1
ANKRD29	1.21676	3.41543e-09	2.03718e-08	up	325	222	229	146	90	85	chr24:33476753-33510744	+	1864	bta:526872	ankyrin repeat domain 29	2e-159	ANKRD29	ankyrin repeat domain 29	1e-154	Ankrd29	Protein Ankrd29	4e-156	Ankrd29	ankyrin repeat domain 29
ANKRD33B	-4.32613	5.4596e-12	4.29676e-11	down	2	0	7	59	47	68	chr20:62938314-63033356	-	1467	bta:518403	ankyrin repeat domain 33B	0	ANKRD33B	ankyrin repeat domain 33B	0	Ankrd33b	Ankyrin repeat domain-containing protein 33B	0	Ankrd33b	ankyrin repeat domain 33B
ANKRD35	1.51486	0.00952627	0.0211242	up	29	34	14	9	8	9	chr3:21785424-21802024	+	3252	bta:514513	ankyrin repeat domain 35	0	ANKRD35	ankyrin repeat domain 35	0	Ankrd35	Ankyrin repeat domain 35	0	Ankrd35	ankyrin repeat domain 35
ANKRD37	1.2063	0.0125811	0.027057	up	67	35	20	16	15	19	chr27:14796234-14798849	+	824	bta:509139	ankyrin repeat domain 37	2e-78	ANKRD37	ankyrin repeat domain 37	2e-63	Ankrd37	Ankyrin repeat domain-containing protein 37	8e-67	Ankrd37	ankyrin repeat domain 37
ANKRD55	2.18682	2.03256e-08	1.1083e-07	up	101	50	91	25	13	13	chr20:23082405-23192258	+	2091	bta:533461	ankyrin repeat domain 55	0	ANKRD55	ankyrin repeat domain 55	0	Ankrd55	Ankyrin repeat domain 55	0	Ankrd55	ankyrin repeat domain 55
ANO1	-4.89436	2.08433e-17	2.62094e-16	down	5	3	1	73	90	93	chr29:48249223-48343945	+	3178	bta:532126	anoctamin 1, calcium activated chloride channel	0	ANO1	anoctamin 1, calcium activated chloride channel	0	xp_011240276	0	Ano1	anoctamin 1, calcium activated chloride channel
ANO2	-2.67411	2.93533e-08	1.56632e-07	down	8	6	10	60	38	50	chr5:105015517-105376915	+	4653	bta:512529	anoctamin 2
AOAH	-4.40846	0.000516412	0.00148807	down	0	1	1	10	19	12	chr4:61163657-61348838	+	3356	bta:768208	acyloxyacyl hydrolase (neutrophil)	0	AOAH	acyloxyacyl hydrolase (neutrophil)	0	Aoah	Acyloxyacyl hydrolase	0	Aoah	acyloxyacyl hydrolase (neutrophil)
APBA1	-2.98914	1.03633e-05	3.95121e-05	down	6	3	2	21	31	31	chr8:46005063-46089401	-	2508	bta:515571	amyloid beta (A4) precursor protein-binding, family A, member 1	0	APBA1	amyloid beta (A4) precursor protein-binding, family A, member 1	0	Apba1	Amyloid beta A4 precursor protein-binding family A member 1	0	Apba1	amyloid beta (A4) precursor protein-binding, family A, member 1
APBA2	-8.54131	1.53484e-12	1.26636e-11	down	0	0	1	147	102	138	chr21:28603745-28717256	+	3627	bta:514762	amyloid beta (A4) precursor protein-binding, family A, member 2	0	xp_005254389		0	Apba2	Amyloid beta A4 precursor protein-binding family A member 2	0	Apba2	amyloid beta (A4) precursor protein-binding, family A, member 2
APLF	1.23299	4.54638e-06	1.82986e-05	up	108	92	124	49	40	44	chr11:67051542-67144743	+	2808	bta:507989	aprataxin and PNKP like factor	0	APLF	aprataxin and PNKP like factor	7e-142	Aplf	Putative uncharacterized protein	2e-144	Aplf	aprataxin and PNKP like factor
APOBEC1	-3.99039	0.00460569	0.0109627	down	2	0	0	13	14	3	chr5:102009456-102015389	-	1219	bta:516043	apolipoprotein B mRNA editing enzyme, catalytic polypeptide 1	7e-102	APOBEC1	apolipoprotein B mRNA editing enzyme, catalytic polypeptide 1	5e-88	xp_011239462	2e-89	Apobec1	apolipoprotein B mRNA editing enzyme, catalytic polypeptide 1
APOLD1	-1.52065	4.2934e-14	4.08837e-13	down	97	84	88	206	297	237	chr5:97786254-97790135	-	3882	bta:538827	apolipoprotein L domain containing 1	8e-115	xp_005253546		8e-100	Apold1	Protein Apold1	2e-99	Apold1	apolipoprotein L domain containing 1
AQP10	4.22711	0.00819767	0.0184677	up	9	8	4	0	1	0	chr3:16447625-16452079	-	1799	aquaporin 10
ARAP2	1.13963	1.49061e-41	5.81895e-40	up	1623	1357	1365	607	641	646	chr6:57353253-57553538	-	7629	bta:512010	ArfGAP with RhoGAP domain, ankyrin repeat and PH domain 2
AREG	1.15967	4.01501e-89	4.8843e-87	up	3952	3364	3621	1648	1534	1530	chr6:91510479-91522624	+	1391	bta:538751	amphiregulin-like	7e-96	xp_001125684		9e-71	Areg	Amphiregulin	1e-62	Areg	amphiregulin
ARFGEF3	1.68859	1.02203e-05	3.89952e-05	up	107	110	96	20	58	15	chr9:77335766-77509701	+	14792
ARHGAP22	-4.83947	0.00780355	0.0176814	down	0	0	0	1	8	6	chr28:43372960-43553314	-	3182	bta:509022	Rho GTPase activating protein 22
ARHGAP24	-1.30453	3.07456e-68	2.46169e-66	down	1390	1071	1246	2969	3088	2734	chr6:102917381-103085881	+	2654	bta:539902	Rho GTPase activating protein 24	0	xp_005263321		0	Arhgap24	Rho GTPase-activating protein 24	0	Arhgap24	Rho GTPase activating protein 24
ARHGAP30	-1.32237	1.57053e-10	1.06972e-09	down	96	92	103	288	244	172	chr3:8491244-8506216	+	3680	bta:538835	Rho GTPase activating protein 30	0	ARHGAP30	Rho GTPase activating protein 30	0	Arhgap30	Rho GTPase-activating protein 30	0	Arhgap30	Rho GTPase activating protein 30
ARHGAP5	1.03734	1.55991e-33	4.56711e-32	up	2072	1704	1677	783	887	878	chr21:43123030-43201726	+	8003	bta:788978	Rho GTPase activating protein 5	0	ARHGAP5	Rho GTPase activating protein 5	0	Arhgap5	Rho GTPase activating protein 5	0	Arhgap5	Rho GTPase activating protein 5
ARHGEF4	1.44215	1.2689e-12	1.05526e-11	up	203	229	208	82	66	80	chr2:1642812-1685392	+	511	bta:505852	Rho guanine nucleotide exchange factor (GEF) 4	0	ARHGEF4	Rho guanine nucleotide exchange factor (GEF) 4	0	Arhgef4	Rho guanine nucleotide exchange factor 4	0	Arhgef4	Rho guanine nucleotide exchange factor (GEF) 4
ARHGEF40	-1.04245	1.06478e-94	1.34755e-92	down	4248	3965	3868	8402	7583	8005	chr10:26149085-26168273	-	5104	bta:527362	Rho guanine nucleotide exchange factor (GEF) 40	0	ARHGEF40	Rho guanine nucleotide exchange factor (GEF) 40	0	xp_011243376	0	Arhgef40	Rho guanine nucleotide exchange factor (GEF) 40
ARL14	4.43987	0.00477324	0.0113237	up	5	5	14	1	0	0	chr1:108083850-108086861	-	3012	bta:539937	ADP-ribosylation factor-like 14
ARL15	1.07538	6.40685e-13	5.46725e-12	up	401	350	337	155	183	158	chr20:24866149-25327317	+	1776	bta:534329	ADP-ribosylation factor-like 15	4e-114	ARL15	ADP-ribosylation factor-like 15	1e-112	Arl15	Arl15 protein	3e-113	Arl15	ADP-ribosylation factor-like 15
ARL4D	1.39439	1.23785e-33	3.63774e-32	up	1220	1012	989	426	308	445	chr19:44128528-44130445	+	1348	bta:538936	ADP-ribosylation factor-like 4D	8e-104	ARL4D	ADP-ribosylation factor-like 4D	2e-107	Arl4d	ADP-ribosylation factor-like protein 4D	1e-107	Arl4d	ADP-ribosylation factor-like 4D
ARL5A	1.18995	2.39058e-21	3.8876e-20	up	724	555	688	249	287	291	chr2:44622978-44645860	+	1467	bta:519694	ADP-ribosylation factor-like 5A	1e-102	ARL5A	ADP-ribosylation factor-like 5A	8e-102	Arl5a	ADP-ribosylation factor-like 5A	2e-102	Arl5a	ADP-ribosylation factor-like 5A
ARL6	1.74975	1.82653e-26	3.92653e-25	up	450	343	331	123	98	100	chr1:41729281-41768640	+	3651	bta:519014	ADP-ribosylation factor-like 6	9e-102	ARL6	ADP-ribosylation factor-like 6	1e-102	Arl6	ADP-ribosylation factor-like protein 6	3e-102	Arl6	ADP-ribosylation factor-like 6
ARMC4	-2.33438	2.35191e-13	2.09351e-12	down	26	18	24	87	129	112	chr13:37016010-37179032	+	3126	bta:526515	armadillo repeat containing 4	0	xp_005252541		0	xp_011245317	0	Armc4	armadillo repeat containing 4
ARMT1	1.04866	1.46227e-08	8.12012e-08	up	234	202	213	107	108	87	chr9:90064726-90078241	+	2259
ARSE	-1.24209	3.54045e-50	1.87072e-48	down	686	574	550	1461	1324	1333	chrx:140384217-140399629	+	1987	bta:505899	arylsulfatase E (chondrodysplasia punctata 1)	0	ARSE	arylsulfatase E (chondrodysplasia punctata 1)	3e-54	xp_011243748	1e-172	Arse	arylsulfatase E
ARTN	1.28124	2.40998e-13	2.14398e-12	up	298	303	269	131	93	122	chr3:103057754-103059263	-	1150	bta:530812	artemin
ASAH2	6.36755	1.43993e-16	1.69518e-15	up	122	109	112	1	1	2	chr26:8685823-8750524	-	5766	bta:615837	N-acylsphingosine amidohydrolase (non-lysosomal ceramidase) 2
ASB9	4.60848	0.0143767	0.0305899	up	4	1	9	0	0	0	chrx:136761600-136790190	+	1593	bta:784390	ankyrin repeat and SOCS box containing 9	3e-127	ASB9	ankyrin repeat and SOCS box containing 9	1e-122	Asb9	Ankyrin repeat and SOCS box protein 9	2e-124	Asb9	ankyrin repeat and SOCS box-containing 9
ASPHD2	1.07433	5.02461e-06	2.00946e-05	up	161	154	128	55	79	68	chr17:68537704-68547410	+	3827	bta:541223	aspartate beta-hydroxylase domain containing 2
ASTN2	-5.2886	0.000308529	0.000926778	down	0	0	1	22	3	16	chr8:108024552-108928834	-	4099	bta:781555	astrotactin 2
ATCAY	-2.21404	1.69935e-08	9.33299e-08	down	16	11	20	95	55	61	chr7:21387203-21424892	-	1823	bta:509463	ataxia, cerebellar, Cayman type	0	ATCAY	ataxia, cerebellar, Cayman type	0	Atcay	Caytaxin	0	Atcay	ataxia, cerebellar, Cayman type
ATP10A	-1.01402	1.69486e-12	1.39473e-11	down	209	238	209	440	378	463	chr21:2824906-3006974	-	5178	ATPase, class V, type 10A
ATP10B	2.01467	1.20536e-08	6.74356e-08	up	80	72	75	15	20	19	chr7:74677220-74738806	-	4826	bta:100336948	ATPase, class V, type 10B
ATP10D	1.16148	3.12545e-09	1.87491e-08	up	315	307	211	109	107	142	chr6:68076667-68211366	+	5774	bta:536495	ATPase, class V, type 10D	0	ATP10D	ATPase, class V, type 10D	0	xp_011247373	0	Atp10d	ATPase, class V, type 10D
ATP11A	1.20634	1.0737e-43	4.48125e-42	up	1552	1421	1531	696	552	636	chr12:90763507-90834100	+	6968	bta:512547	ATPase, class VI, type 11A	0	xp_005268361		0	xp_011240369	0	Atp11a	ATPase, class VI, type 11A
ATP11C	1.01913	7.19262e-08	3.63172e-07	up	349	305	327	124	208	132	chrx:23350195-23451363	-	5945	bta:504969	ATPase, class VI, type 11C
ATP2A3	-1.91506	2.77708e-08	1.48689e-07	down	36	27	12	84	95	91	chr19:25301216-25335296	-	4380	bta:512313	ATPase, Ca++ transporting, ubiquitous	0	ATP2A3	ATPase, Ca++ transporting, ubiquitous	0	Atp2a3	Calcium-transporting ATPase	0	Atp2a3	ATPase, Ca++ transporting, ubiquitous
ATP2B2	1.3822	0.0075737	0.0172127	up	44	21	34	7	13	16	chr22:55214837-55340983	-	8972	bta:613800	ATPase, Ca++ transporting, plasma membrane 2	0	xp_005265240		0	Atp2b2	Plasma membrane calcium-transporting ATPase 2	0	Atp2b2	ATPase, Ca++ transporting, plasma membrane 2
ATP2C2	1.7704	5.60957e-09	3.2701e-08	up	127	117	106	37	18	44	chr18:10640502-10719067	+	3653	bta:510329	ATPase, Ca++ transporting, type 2C, member 2	0	ATP2C2	ATPase, Ca++ transporting, type 2C, member 2	0	Atp2c2	Calcium-transporting ATPase type 2C member 2	0	Atp2c2	ATPase, Ca++ transporting, type 2C, member 2
ATP6AP1L	-2.79025	2.15432e-42	8.62441e-41	down	55	41	38	288	314	287	chr7:84911060-84931484	+	1285	bta:510390	ATPase, H+ transporting, lysosomal accessory protein 1-like	4e-88	ATP6AP1L	ATPase, H+ transporting, lysosomal accessory protein 1-like	6e-145	Atp6ap1l	Protein Atp6ap1l	3e-144	Atp6ap1l	ATPase, H+ transporting, lysosomal accessory protein 1-like
ATP6V1A	1.00822	8.17598e-73	7.37389e-71	up	6394	5380	6051	2875	2877	2772	chr1:59049972-59110567	+	4165	bta:282147	ATPase, H+ transporting, lysosomal 70kDa, V1 subunit A	0	ATP6V1A	ATPase, H+ transporting, lysosomal 70kDa, V1 subunit A	0	xp_011244111	0	Atp6v1a	ATPase, H+ transporting, lysosomal V1 subunit A
ATP6V1C2	-1.87078	0.00142512	0.00377714	down	17	6	5	20	49	27	chr11:87085782-87145772	-	1543	bta:508327	ATPase, H+ transporting, lysosomal 42kDa, V1 subunit C2	0	ATP6V1C2	ATPase, H+ transporting, lysosomal 42kDa, V1 subunit C2	0	Atp6v1c2	V-type proton ATPase subunit C 2	0	Atp6v1c2	ATPase, H+ transporting, lysosomal V1 subunit C2
ATP7A	1.00426	2.72354e-16	3.13844e-15	up	1105	900	1264	490	479	599	chrx:80349112-80419608	-	4503	bta:541275	ATPase, Cu++ transporting, alpha polypeptide	0	xp_005277866		0	Atp7a	Copper-transporting ATPase 1	0	Atp7a	ATPase, Cu++ transporting, alpha polypeptide
ATP9A	1.24117	1.99671e-67	1.55121e-65	up	3530	3155	3468	1304	1373	1456	chr13:80479272-80603598	-	7567	ATPase, class II, type 9A	0	ATP9A	ATPase, class II, type 9A	0	Atp9a	Phospholipid-translocating ATPase	0	Atp9a	ATPase, class II, type 9A
AZGP1	-1.41067	5.71152e-13	4.89787e-12	down	102	73	78	220	232	193	chr25:37162529-37167011	-	1241	bta:508800	alpha-2-glycoprotein 1, zinc-binding	9e-118	AZGP1	alpha-2-glycoprotein 1, zinc-binding	2e-110	Azgp1	Zinc-alpha-2-glycoprotein	2e-112	Azgp1	alpha-2-glycoprotein 1, zinc-binding
B4GALNT3	1.1807	9.75758e-39	3.47224e-37	up	1409	1117	1347	594	527	523	chr5:108142392-108238625	+	3427	bta:527026	beta-1,4-N-acetyl-galactosaminyl transferase 3	0	B4GALNT3	beta-1,4-N-acetyl-galactosaminyl transferase 3	0	B4galnt3	B4galnt3 protein	0	B4galnt3	beta-1,4-N-acetyl-galactosaminyl transferase 3
BASP1	-1.14739	3.27768e-12	2.62432e-11	down	186	130	190	420	354	305	chr20:56177401-56232747	-	1752	bta:286842	brain abundant, membrane attached signal protein 1	2e-28	BASP1	brain abundant, membrane attached signal protein 1			2e-27	LOC100910172	brain acid soluble protein 1-like
BCAT2	-1.05162	1.39267e-20	2.14898e-19	down	345	315	276	653	596	619	chr18:56098035-56112046	-	2336	bta:281643	branched chain amino-acid transaminase 2, mitochondrial	0	BCAT2	branched chain amino-acid transaminase 2, mitochondrial	0	Bcat2	Branched-chain-amino-acid aminotransferase, mitochondrial	0	Bcat2	branched chain amino acid transaminase 2, mitochondrial
BCL11A	-4.07039	2.27588e-15	2.43625e-14	down	3	4	8	53	97	92	chr11:43230345-43332145	-	1366	bta:538680	B-cell CLL/lymphoma 11A (zinc finger protein)	1e-141	BCL11A	B-cell CLL/lymphoma 11A (zinc finger protein)	3e-140	Bcl11a	Putative uncharacterized protein	4e-140	Bcl11a	B-cell CLL/lymphoma 11A (zinc finger protein)
BCL2L14	1.18686	0.00141698	0.00375747	up	69	48	75	29	36	16	chr5:98462661-98486342	-	1552	bta:508365	BCL2-like 14 (apoptosis facilitator)	3e-123	BCL2L14	BCL2-like 14 (apoptosis facilitator)	4e-113	Bcl2l14	Apoptosis facilitator Bcl-2-like protein 14	2e-110	Bcl2l14	Bcl2-like 14 (apoptosis facilitator)
BCL6B	-4.34478	0.000664581	0.00187005	down	1	1	0	12	11	16	chr19:27589101-27593087	+	1484	bta:100138731	B-cell CLL/lymphoma 6, member B	0	xp_005256650		0	Bcl6b	B-cell CLL/lymphoma 6 member B protein	0	Bcl6b	B-cell CLL/lymphoma 6, member B
BCL7A	-2.94143	0.000806038	0.00223129	down	1	1	5	14	12	26	chr17:55729682-55758610	-	4340	bta:616240	B-cell CLL/lymphoma 7A
BCO2	1.08793	2.93239e-57	1.90946e-55	up	3154	2644	2813	1260	1354	1278	chr15:22983555-23051226	+	2295	bta:514135	beta-carotene oxygenase 2	0	BCO2	beta-carotene oxygenase 2	0	Bco2	Beta-carotene 9', 10'-dioxygenase 2	0	Bco2	beta-carotene oxygenase 2
BDNF	1.86493	2.01588e-05	7.3776e-05	up	80	57	85	9	37	12	chr15:59454557-59491181	-	1204	bta:617701	brain-derived neurotrophic factor	6e-139	BDNF	brain-derived neurotrophic factor	3e-137	Bdnf	Brain-derived neurotrophic factor transcript variant 5	2e-137	Bdnf	brain-derived neurotrophic factor
BEND6	1.07885	2.79004e-05	9.97134e-05	up	135	94	104	51	53	47	chr23:3116538-3179841	-	2208	bta:504789	BEN domain containing 6	3e-145	BEND6	BEN domain containing 6	9e-124	Bend6	BEN domain-containing protein 6	2e-105	Bend6	BEN domain containing 6
BGN	2.64217	5.63151e-06	2.23357e-05	up	44	28	39	4	3	10	chrx:40131323-40145108	+	2142	bta:280733	biglycan	0	xp_005277941		0	Bgn	Biglycan	0	Bgn	biglycan
BIN3	-1.03479	1.01406e-47	4.86653e-46	down	1038	849	919	1908	1832	1788	chr8:70796748-70847300	-	1499	bta:507115	bridging integrator 3	4e-134	BIN3	bridging integrator 3	4e-132	Bin3	Putative uncharacterized protein	7e-134	Bin3	bridging integrator 3
BLK	-3.59417	0.00160462	0.00420669	down	1	1	1	14	11	10	chr8:7722985-7774818	-	2038	bta:532587	B lymphoid tyrosine kinase	0	BLK	BLK proto-oncogene, Src family tyrosine kinase	0	Blk	Tyrosine-protein kinase Blk	0	Blk	BLK proto-oncogene, Src family tyrosine kinase
BLNK	1.35611	0.0118106	0.0255831	up	48	35	28	4	24	13	chr26:17476453-17561180	-	1857	bta:510393	B-cell linker	0	BLNK	B-cell linker	0	Blnk	B-cell linker protein	0	Blnk	B-cell linker
BMI1	1.4765	9.00003e-116	1.41237e-113	up	4408	3905	4061	1405	1508	1365	chr13:23805320-23809241	+	1372	bta:510666	BMI1 polycomb ring finger oncogene	0	COMMD3-BMI1	COMMD3-BMI1 readthrough	0	xp_011237247	0	Bmi1	Bmi1 polycomb ring finger oncogene
BMP1	-1.45949	1.11817e-212	4.61775e-210	down	5274	4538	4609	13289	11978	12902	chr8:70348741-70396881	+	3601	bone morphogenetic protein 1
BOLA-DQB	-3.00682	1.19559e-06	5.19732e-06	down	2	6	5	43	32	27	chr23:25423938-25437289	+	1382	bta:282495	major histocompatibility complex, class II, DQ beta	6e-111	LOC101060835	HLA class II histocompatibility antigen, DQ beta 1 chain-like	2e-106	H2-Ab1	MHC class II antigen A beta 1	3e-105	RT1-Bb	RT1 class II, locus Bb
BOLA-DRA	-5.23532	0.000224922	0.000691556	down	0	0	1	12	10	17	chr23:25635951-25640652	-	1267	bta:506214	major histocompatibility complex, class II, DR alpha	4e-112	HLA-DRA	major histocompatibility complex, class II, DR alpha	1e-103	H2-Ea-ps	I-E alpha MHC class II protein	4e-104	RT1-Da	RT1 class II, locus Da
BOLA-DRB3	-2.9595	0.000439927	0.00128562	down	1	1	6	12	17	31	chr23:25520794-25525518	+	1049	bta:282530	major histocompatibility complex, class II, DRB3
BPGM	-2.38231	0	0	down	1218	1005	1100	5706	5577	5378	chr4:99568914-99600296	+	1377	bta:533785	2,3-bisphosphoglycerate mutase	5e-144	xp_005250602		6e-139	Bpgm	Bisphosphoglycerate mutase	4e-138	Bpgm	2,3-bisphosphoglycerate mutase
BPIFC	4.06798	0.00294911	0.00730666	up	6	8	20	2	0	0	chr5:71597458-71641522	-	2087	bta:516784	BPI fold containing family C	0	BPIFC	BPI fold containing family C	0	Bpifc	BPI fold-containing family C protein	0	Bpifc	BPI fold containing family C
BSCL2	-1.02971	9.06644e-19	1.24916e-17	down	329	309	318	612	583	685	chr29:41994020-42003549	-	1422	bta:513558	Berardinelli-Seip congenital lipodystrophy 2 (seipin)	0	BSCL2	Berardinelli-Seip congenital lipodystrophy 2 (seipin)	0	Bscl2	Seipin	0	Bscl2	Berardinelli-Seip congenital lipodystrophy 2 (seipin)
C13H20orf195	1.39912	0.0123479	0.0266211	up	28	30	21	12	5	12	chr13:54806716-54809314	-	1103	bta:614565	chromosome 13 open reading frame, human C20orf195	1e-147	C20orf195	chromosome 20 open reading frame 195	7e-159	BC051628	cDNA sequence BC051628, isoform CRA_a	2e-166	RGD1564340	similar to hypothetical protein MGC5356
C13H20orf96	-1.90374	1.45757e-06	6.26505e-06	down	20	17	13	46	64	69	chr13:61500262-61524933	+	6004	bta:513202	chromosome 13 open reading frame, human C20orf96	3e-108	C20orf96	chromosome 20 open reading frame 96	8e-92	xp_011237781	4e-88	LOC502684	hypothetical protein LOC502684
C15H11orf34	6.22384	1.73099e-06	7.37162e-06	up	25	28	30	1	0	0	chr15:23125189-23137297	-	1451	bta:505518	chromosome 15 open reading frame, human C11orf34	1e-19	PLET1	placenta expressed transcript 1	4e-14	Plet1	Placenta-expressed transcript 1 protein	2e-12	Plet1	placenta expressed transcript 1
C15H11orf52	1.04541	4.22033e-09	2.48797e-08	up	276	310	242	138	112	138	chr15:22721671-22728749	+	1274	bta:614490	chromosome 15 open reading frame, human C11orf52	3e-35	C11orf52	chromosome 11 open reading frame 52	9e-33	2310030G06Rik	Uncharacterized protein C11orf52 homolog	6e-29	LOC689959	hypothetical protein LOC689959
C16H1orf106	-1.39319	1.11153e-65	8.34606e-64	down	835	726	816	2145	1777	2096	chr16:81638318-81653733	+	2026	bta:100299473	chromosome 16 open reading frame, human C1orf106
C16H1orf21	1.04338	3.9092e-21	6.2663e-20	up	703	588	659	329	290	292	chr16:67176619-67358244	+	1525	bta:781721	chromosome 16 open reading frame, human C1orf21	6e-67	C1orf21	chromosome 1 open reading frame 21	9e-66	xp_011246371	1e-65	RGD1309104	similar to RIKEN cDNA 1700025G04 gene
C19H17orf67	-1.13197	1.27047e-121	2.16712e-119	down	8138	6906	7134	16152	14515	16095	chr19:7928562-7957945	-	752	chromosome 19 open reading frame, human C17orf67	1e-35	C17orf67	chromosome 17 open reading frame 67	4e-40	xp_011250156	1e-40	LOC688126	hypothetical protein LOC688126
C19H17orf96	-1.53681	0.00628067	0.0145372	down	3	13	16	29	32	30	chr19:40086545-40088501	-	1957	bta:100296460	chromosome 19 open reading frame, human C17orf96
C1QL1	-1.79489	3.53546e-06	1.44862e-05	down	20	12	23	76	49	59	chr19:45477946-45485038	-	1245	bta:519675	complement component 1, q subcomponent-like 1	4e-144	C1QL1	complement component 1, q subcomponent-like 1	2e-143	C1ql1	C1q-related factor	2e-102	C1ql1	complement component 1, q subcomponent-like 1
C1R	-1.16975	0.000473732	0.00137519	down	39	25	41	100	52	76	chr5:104026718-104037518	+	2283	bta:511581	complement component 1, r subcomponent	0	C1R	complement component 1, r subcomponent	0	C1ra	Putative uncharacterized protein	0	C1r	complement component 1, r subcomponent
C2	2.51034	1.34845e-09	8.39732e-09	up	59	90	67	17	11	9	chr23:27301792-27313433	-	2565	bta:515440	complement component 2	0	C2	complement component 2	0	C2	Complement C2	0	C2	complement component 2
C20H5orf58	-1.5906	1.43982e-06	6.19555e-06	down	34	38	20	72	107	87	chr20:2035625-2044976	+	561
C24H18orf54	1.25757	6.35978e-06	2.50386e-05	up	182	153	134	36	89	62	chr24:54372637-54391552	+	1110	bta:614159	uncharacterized LOC614159	0	C18orf54	chromosome 18 open reading frame 54	2e-175	4930503L19Rik	Lung adenoma susceptibility protein 2	0	LOC361346	similar to chromosome 18 open reading frame 54
C27H8orf4	1.37243	3.45129e-107	4.87938e-105	up	3945	3214	3593	1377	1324	1292	chr27:35133017-35134318	+	1302	bta:617047	chromosome 27 open reading frame, human C8orf4	8e-52	C8orf4	chromosome 8 open reading frame 4	3e-53	1810011O10Rik	Uncharacterized protein C8orf4 homolog	7e-55	LOC100910163	uncharacterized LOC100910163
C28H10orf99	5.22511	2.23292e-10	1.49557e-09	up	61	46	49	1	1	2	chr28:39609445-39619535	+	1172	bta:100336125	chromosome 28 open reading frame, human C10orf99				8e-12	LOC290595	hypothetical gene supported by AF152002
C29H11orf86	-1.88837	2.64697e-05	9.50111e-05	down	10	24	11	44	47	71	chr29:45929371-45930857	+	939	bta:768031	chromosome 29 open reading frame, human C11orf86	2e-37	C11orf86	chromosome 11 open reading frame 86	3e-33	2010003K11Rik	Uncharacterized protein C11orf86 homolog	2e-37	LOC689065	hypothetical protein LOC689065
C2H2orf69	1.0974	4.17088e-12	3.30574e-11	up	727	592	538	202	307	320	chr2:89209988-89224096	+	3651	bta:535735	chromosome 2 open reading frame, human C2orf69	0	C2orf69	chromosome 2 open reading frame 69	7e-156	1700066M21Rik	UPF0565 protein C2orf69 homolog	3e-155	RGD1306941	similar to CG31122-PA
C3H1orf226	-1.46554	4.756e-10	3.08413e-09	down	56	51	61	166	123	159	chr3:7154085-7156552	-	1659	bta:783439	chromosome 3 open reading frame, human C1orf226	4e-135	C1orf226	chromosome 1 open reading frame 226	5e-106	xp_011237156	5e-99	LOC100361087	hypothetical LOC100361087
C4H7orf57	1.07726	4.05695e-08	2.12857e-07	up	292	206	328	127	145	104	chr4:7605201-7634101	-	1870	bta:614195	chromosome 4 open reading frame, human C7orf57	2e-113	C7orf57	chromosome 7 open reading frame 57	6e-117	Gm11992	Predicted gene, OTTMUSG00000005148	1e-111	LOC688553	hypothetical protein LOC688553
C4H7orf60	1.03086	4.79615e-08	2.48403e-07	up	277	241	228	95	140	115	chr4:56581832-56659863	+	3922	bta:538658	chromosome 4 open reading frame, human C7orf60	0	C7orf60	chromosome 7 open reading frame 60	0	B630005N14Rik	Probable methyltransferase BTM2 homolog	0	LOC500034	similar to CG3570-PA
C5AR2	2.22723	6.93871e-19	9.63621e-18	up	251	184	203	26	52	52	chr18:55019057-55023803	+	2868
C6H4orf26	-2.5016	1.06278e-09	6.67393e-09	down	11	14	10	77	57	58	chr6:92502104-92516187	+	1467	bta:100295382	chromosome 6 open reading frame, human C4orf26	2e-35	C4orf26	chromosome 4 open reading frame 26	6e-21	Gm1045	Protein Gm1045	6e-20	LOC100911949	uncharacterized LOC100911949
C6H4orf3	1.02532	4.70569e-44	2.01766e-42	up	4508	3746	3851	1809	2093	1805	chr6:7282565-7288843	+	2917	bta:615008	chromosome 6 open reading frame, human C4orf3	7e-21	C4orf3	chromosome 4 open reading frame 3	1e-13	1810037I17Rik	Uncharacterized protein C4orf3 homolog
C6H4orf32	1.56801	6.29524e-15	6.49515e-14	up	293	214	220	83	90	62	chr6:14658258-14710698	-	2494	bta:767842	chromosome 6 open reading frame, human C4orf32	7e-59	C4orf32	chromosome 4 open reading frame 32	8e-50	5730508B09Rik	Uncharacterized protein C4orf32 homolog	1e-47	LOC691931	hypothetical protein LOC691931
C6H4orf48	-2.04441	0.00116574	0.00313951	down	5	6	6	28	20	20	chr6:110300816-110302242	-	393	bta:615222	chromosome 6 open reading frame, human C4orf48	8e-29	C4orf48	chromosome 4 open reading frame 48	5e-30	Gm1673	Neuropeptide-like protein C4orf48 homolog	3e-30	RGD1560394	RGD1560394
CA12	2.87934	2.75657e-52	1.56735e-50	up	411	380	360	63	40	48	chr10:46862027-46927948	+	5318	bta:614323	carbonic anhydrase XII	1e-166	CA12	carbonic anhydrase XII	5e-156	Car12	Carbonic anhydrase 12	4e-155	Car12	carbonic anyhydrase 12
CA4	1.28036	4.52454e-17	5.57766e-16	up	568	438	446	191	229	153	chr19:13216721-13224480	-	1092	bta:280741	carbonic anhydrase IV	4e-121	CA4	carbonic anhydrase IV	8e-84	Car4	Carbonic anhydrase 4	2e-88	Car4	carbonic anhydrase 4
CA6	4.24111	2.19686e-28	5.18426e-27	up	179	145	165	17	5	3	chr16:45451275-45476024	-	1326	bta:280742	carbonic anhydrase VI	3e-125	CA6	carbonic anhydrase VI	5e-91	Car6	Carbonic anhydrase 6	1e-96	Car6	carbonic anhydrase 6
CACNA1D	3.98126	0.0201403	0.0412987	up	9	1	8	0	1	0	chr22:47888778-48234427	-	6634	bta:408013	calcium channel, voltage-dependent, L type, alpha 1D subunit	0	CACNA1D	calcium channel, voltage-dependent, L type, alpha 1D subunit	0	np_001289566	0	Cacna1d	calcium channel, voltage-dependent, L type, alpha 1D subunit
CACNA1E	-4.07309	1.01719e-31	2.78581e-30	down	11	11	8	144	166	175	chr16:64309698-64638514	+	6807	bta:353113	calcium channel, voltage-dependent, R type, alpha 1E subunit	0	CACNA1E	calcium channel, voltage-dependent, R type, alpha 1E subunit	0	Cacna1e	Voltage-dependent R-type calcium channel subunit alpha-1E	0	Cacna1e	calcium channel, voltage-dependent, R type, alpha 1E subunit
CACNA1H	-2.76434	6.60691e-05	0.000222494	down	2	6	5	45	12	30	chr25:936709-994633	+	7909	bta:282412	calcium channel, voltage-dependent, T type, alpha 1H subunit
CACNA1S	-1.21247	0.00274102	0.00682992	down	21	17	21	55	41	36	chr16:81737648-81793948	-	5894	bta:100337204	calcium channel, voltage-dependent, L type, alpha 1S subunit
CACNG4	1.34076	0.000362002	0.0010745	up	50	51	77	22	21	25	chr19:63942325-63993734	+	3091	bta:519331	calcium channel, voltage-dependent, gamma subunit 4	2e-156	CACNG4	calcium channel, voltage-dependent, gamma subunit 4	1e-157	Cacng4	Voltage-dependent calcium channel gamma subunit	7e-158	Cacng4	calcium channel, voltage-dependent, gamma subunit 4
CADPS2	1.28941	4.97257e-38	1.71882e-36	up	1057	924	1067	434	404	364	chr4:87801897-88381612	-	4669	bta:519444	Ca++-dependent secretion activator 2	0	CADPS2	Ca++-dependent secretion activator 2	0	Cadps2	Ca2+-dependent activator protein for secretion 2 isoform f	0	Cadps2	Ca++-dependent secretion activator 2
CALCB	2.47693	7.91356e-11	5.53174e-10	up	92	68	77	19	9	13	chr15:38234669-38237708	-	788	bta:407218	calcitonin-related polypeptide beta	3e-40	CALCB	calcitonin-related polypeptide beta	2e-30	xp_011239950	2e-30	Calcb	calcitonin-related polypeptide, beta
CALD1	-1.79564	6.35459e-123	1.09585e-120	down	730	712	729	2585	2435	2253	chr4:99820769-99926135	+	1896	bta:281660	caldesmon 1	0	CALD1	caldesmon 1	0	Cald1	Protein Cald1	0	Cald1	caldesmon 1
CALML5	6.08479	8.20351e-15	8.34333e-14	up	88	87	106	1	1	2	chr13:43665064-43665900	+	837	bta:520404	calmodulin-like 5	3e-42	xp_005259336		4e-42	Calm2	calmodulin 2	3e-42	Calm1	calmodulin 1
CALY	-7.04253	1.20279e-07	5.91892e-07	down	0	0	0	20	18	32	chr26:26026647-26037570	+	951	bta:531593	calcyon neuron-specific vesicular protein	1e-67	xp_005252744		6e-70	xp_011248155	2e-72	Caly	calcyon neuron-specific vesicular protein
CAMK2N1	2.14036	3.35838e-38	1.17118e-36	up	427	495	438	113	86	100	chr2:133168178-133171284	+	1544	bta:616227	calcium/calmodulin-dependent protein kinase II inhibitor 1	1e-39	CAMK2N1	calcium/calmodulin-dependent protein kinase II inhibitor 1	2e-38	Camk2n1	Calcium/calmodulin-dependent protein kinase II inhibitor 1	1e-38	Camk2n1	calcium/calmodulin-dependent protein kinase II inhibitor 1
CAPNS2	2.23	0.000105771	0.000343161	up	27	39	40	9	11	2	chr18:23964337-23966115	+	1779	bta:100300424	calpain, small subunit 2	2e-119	CAPNS2	calpain, small subunit 2	2e-109	Capns2	Calpain small subunit 2	4e-109	Capns2	calpain, small subunit 2
CARD11	-1.56577	1.13793e-06	4.96041e-06	down	39	24	27	109	80	67	chr25:41150873-41258937	+	4309	bta:515377	caspase recruitment domain family, member 11	0	xp_005249948		0	Card11	Putative uncharacterized protein	0	LOC100363332	caspase recruitment domain family, member 11
CARD9	3.94065	0.0227756	0.0461422	up	6	10	1	0	0	1	chr11:104124250-104131306	-	1824	bta:768054	caspase recruitment domain family, member 9	0	CARD9	caspase recruitment domain family, member 9	0	Card9	Caspase recruitment domain-containing protein 9	0	Card9	caspase recruitment domain family, member 9
CASD1	1.14379	3.68063e-06	1.50026e-05	up	202	154	116	61	83	60	chr4:11805071-11859096	+	4148	bta:532541	CAS1 domain containing 1	0	xp_005250599		0	Casd1	CAS1 domain-containing protein 1	0	LOC678772	similar to O-acetyltransferase
CBX2	-1.69103	1.27309e-16	1.50554e-15	down	71	68	58	216	185	212	chr19:53594350-53600652	-	1619	bta:506628	chromobox homolog 2	0	CBX2	chromobox homolog 2	0	Cbx2	Chromobox protein homolog 2	0	Cbx2	chromobox homolog 2
CBX3	1.06588	2.70847e-05	9.70631e-05	up	2057	1238	1029	707	635	623	chr4:70434741-70446665	-	1736	bta:539788	chromobox homolog 3	9e-104	CBX3	chromobox homolog 3	1e-103	Cbx3	Chromobox protein homolog 3	8e-104	Cbx3	chromobox homolog 3
CBX6	-1.48983	5.05818e-14	4.78181e-13	down	86	73	91	265	188	225	chr5:111289208-111297298	-	3213	bta:513830	chromobox homolog 6	0	CBX6	chromobox homolog 6	0	Cbx6	Chromobox protein homolog 6	0	Cbx6	chromobox homolog 6
CCBL1.1	1.0124	5.61277e-08	2.88318e-07	up	238	233	203	106	94	122	chr11:99611366-99648343	-	1688	bta:528582	cysteine conjugate-beta lyase, cytoplasmic	0	xp_005252352		0	Ccbl1	Kynurenine--oxoglutarate transaminase 1	0	Ccbl1	cysteine conjugate-beta lyase, cytoplasmic
CCDC114	1.17195	1.42822e-31	3.89115e-30	up	984	967	1010	472	396	402	chr18:55694137-55721825	-	3535	coiled-coil domain containing 114	0	CCDC114	coiled-coil domain containing 114	0	Ccdc114	Coiled-coil domain-containing protein 114	0	Ccdc114	coiled-coil domain containing 114
CCDC141	-1.27119	1.58206e-08	8.73276e-08	down	67	55	83	169	160	148	chr2:17866128-18090385	+	6268	bta:530799	uncharacterized LOC530799	0	CCDC141	coiled-coil domain containing 141	0	xp_011238002	0	Ccdc141	coiled-coil domain containing 141
CCDC153	1.36467	0.000246357	0.000752449	up	60	62	113	41	19	29	chr15:30479871-30484104	-	722	bta:508592	coiled-coil domain containing 153	4e-58	xp_005271573		5e-53	Ccdc153	Coiled-coil domain-containing protein 153	9e-51	Ccdc153	coiled-coil domain containing 153
CCDC160	1.6533	0.00216288	0.00551545	up	43	30	23	6	14	9	chrx:18066265-18074646	+	1270	bta:767883	coiled-coil domain containing 160	1e-104	CCDC160	coiled-coil domain containing 160	5e-93	Ccdc160	Coiled-coil domain-containing protein 160	6e-92	Ccdc160	coiled-coil domain containing 160
CCDC18	1.58782	2.43256e-16	2.81521e-15	up	422	365	334	94	163	100	chr3:50563402-50676692	-	6088	bta:540863	coiled-coil domain-containing protein 18-like	0	xp_005270872		0	Ccdc18	Coiled-coil domain-containing protein 18	0	Ccdc18	coiled-coil domain containing 18
CCDC183	1.24455	2.90388e-06	1.20176e-05	up	139	99	114	38	56	48	chr11:106612920-106621048	-	1737	bta:618673	coiled-coil domain containing 183	0	CCDC183	coiled-coil domain containing 183	0	Ccdc183	Coiled-coil domain-containing protein 183	0	Ccdc183	coiled-coil domain containing 183
CCDC187	1.66487	0.00914054	0.0203522	up	37	15	18	10	4	7	chr11:104026128-104076447	-	8029
CCDC190	2.28361	1.37655e-13	1.2523e-12	up	118	107	99	20	23	21	chr3:6606260-6614994	+	1682
CCDC30	1.16712	0.0133311	0.0285019	up	39	29	33	10	15	18	chr3:104523894-104610104	-	2069	coiled-coil domain containing 30
CCDC40	-4.71992	0.00891296	0.0198878	down	0	0	0	4	3	7	chr19:53339433-53383487	-	4645	bta:529788	coiled-coil domain containing 40	0	CCDC40	coiled-coil domain containing 40	0	Ccdc40	Putative uncharacterized protein	0	Ccdc40	coiled-coil domain containing 40
CCDC42	-4.90281	0.00467118	0.0111034	down	0	0	0	7	4	5	chr19:29017724-29030530	-	1364	bta:536427	coiled-coil domain containing 42	1e-154	CCDC42	coiled-coil domain containing 42	2e-165	Ccdc42	Coiled-coil domain-containing protein 42A	1e-166	Ccdc42	coiled-coil domain containing 42
CCDC73	3.39682	0.0208146	0.0425316	up	8	10	4	0	2	0	chr15:64413035-64529019	-	3628	bta:521905	coiled-coil domain containing 73	0	CCDC73	coiled-coil domain containing 73	0	Ccdc73	Coiled-coil domain-containing protein 73	0	Ccdc73	coiled-coil domain containing 73
CCDC80	-6.51437	4.37972e-302	3.81838e-299	down	31	16	35	2563	2286	2367	chr1:57981000-58016515	-	3679	bta:515235	coiled-coil domain containing 80	0	CCDC80	coiled-coil domain containing 80	0	Ccdc80	Coiled-coil domain-containing protein 80	0	Ccdc80	coiled-coil domain containing 80
CCL17	-2.07036	5.73354e-07	2.59747e-06	down	13	16	12	70	46	51	chr18:25563202-25566231	+	646	bta:100140488	chemokine (C-C motif) ligand 17	2e-28	CCL17	chemokine (C-C motif) ligand 17	3e-20	xp_011246633	1e-21	Ccl17	chemokine (C-C motif) ligand 17
CCL26	1.40142	7.95449e-06	3.08094e-05	up	118	86	87	23	47	35	chr25:34724185-34728756	-	699	bta:508387	chemokine (C-C motif) ligand 26	3e-24	CCL26	chemokine (C-C motif) ligand 26	1e-17	Ccl26	Protein Ccl26	3e-18	Ccl26	chemokine (C-C motif) ligand 26
CCNO	-1.27106	4.40344e-06	1.77508e-05	down	57	59	31	128	110	104	chr20:24000935-24003237	+	1200	bta:100301247	cyclin O	2e-172	CCNO	cyclin O	4e-153	Ccno	Cyclin O	1e-158	Ccno	cyclin O
CD200R1L	-2.27553	0.0115943	0.0251903	down	4	2	2	12	7	18	chr1:58175725-58205754	-	1503	bta:516008	CD200 receptor 1-like	3e-102	CD200R1	CD200 receptor 1	1e-67	Cd200r1	Cell surface glycoprotein CD200 receptor 1	7e-70	Cd200r1	CD200 receptor 1
CD34	3.6717	0.00123162	0.00330165	up	18	12	10	1	0	2	chr16:77622081-77645171	+	2448	bta:281051	CD34 molecule	1e-117	CD34	CD34 molecule	5e-102	Cd34	Putative uncharacterized protein	3e-100	Cd34	CD34 molecule
CD36.1	4.5041	6.55439e-56	4.16429e-54	up	1318	1100	1193	76	46	32	chr4:40731386-40794421	-	3977	bta:281052	CD36 molecule (thrombospondin receptor)	0	xp_005250773		0	Cd36	CD36 antigen variant	0	Cd36	CD36 molecule (thrombospondin receptor)
CD40	-1.38544	8.14792e-17	9.82068e-16	down	118	127	112	328	300	273	chr13:75869061-75879760	+	1294	bta:286849	CD40 molecule, TNF receptor superfamily member 5	1e-106	CD40	CD40 molecule, TNF receptor superfamily member 5	8e-86	Cd40	Tumor necrosis factor receptor superfamily member 5	8e-84	Cd40	CD40 molecule, TNF receptor superfamily member 5
CD44	-1.05831	1.53117e-166	3.93912e-164	down	31496	27668	28416	61482	55887	58276	chr15:66780714-66868631	+	2031	bta:281057	CD44 molecule (Indian blood group)	0	CD44	CD44 molecule (Indian blood group)	0	Cd44	CD44 antigen	0	Cd44	Cd44 molecule
CD52	2.61825	9.93813e-05	0.000323835	up	16	42	30	2	5	7	chr2:127821415-127823193	-	662	bta:507141	CD52 molecule
CD55	1.524	7.8929e-81	8.36914e-79	up	2692	2352	2515	769	876	881	chr16:5122411-5141070	-	2195	bta:518609	CD55 molecule, decay accelerating factor for complement (Cromer blood group)	7e-98	xp_005273136		2e-93	xp_011246219	3e-93	Cd55	Cd55 molecule
CD74	-5.43086	2.5247e-06	1.05177e-05	down	1	0	1	32	24	27	chr7:64035920-64043681	-	1373	bta:613384	CD74 molecule, major histocompatibility complex, class II invariant chain	4e-131	CD74	CD74 molecule, major histocompatibility complex, class II invariant chain	6e-122	Cd74	H-2 class II histocompatibility antigen gamma chain	3e-124	Cd74	Cd74 molecule, major histocompatibility complex, class II invariant chain
CDC14A	1.05644	4.13833e-20	6.17915e-19	up	671	554	628	315	261	282	chr3:43148756-43340277	-	5046	bta:614777	cell division cycle 14A	0	CDC14A	cell division cycle 14A	0	Cdc14a	Dual specificity protein phosphatase CDC14A	0	Cdc14a	cell division cycle 14A
CDH11	-5.18801	0.00456277	0.0108704	down	0	0	0	1	17	1	chr18:32889332-32979435	-	3650	bta:785475	cadherin 11, type 2, OB-cadherin (osteoblast)	0	CDH11	cadherin 11, type 2, OB-cadherin (osteoblast)	0	Cdh11	Cadherin-11	0	Cdh11	cadherin 11
CDH23	-1.08345	0.00298695	0.00739108	down	31	32	25	85	41	55	chr28:27831514-28225822	+	10787	bta:784716	cadherin-related 23	0	CDH23	cadherin-related 23	0	Cdh23	Cadherin 23 isoform E	0	Cdh23	cadherin-related 23
CDH26	1.4119	8.69102e-111	1.31143e-108	up	4864	3964	4666	1676	1588	1614	chr13:57291774-57338937	-	3850	bta:617096	cadherin 26	0	CDH26	cadherin 26	0	Cdh26	Cadherin-like protein 26	0	Cdh26	cadherin 26
CDHR1	1.41709	0.000698622	0.00195567	up	67	66	88	48	9	24	chr28:39626897-39648192	+	2941	bta:281996	cadherin-related family member 1	0	CDHR1	cadherin-related family member 1	0	Cdhr1	Pcdh21 protein	0	Cdhr1	cadherin-related family member 1
CDHR5	-2.25842	5.64228e-12	4.43164e-11	down	259	152	103	809	767	758	chr29:51237946-51244862	+	2675	bta:100125282	cadherin-related family member 5	0	CDHR5	cadherin-related family member 5	0	Cdhr5	Mucin and cadherin like, isoform CRA_a	0	Cdhr5	cadherin-related family member 5
CDKN1C	-3.89297	2.16669e-17	2.71797e-16	down	7	8	3	97	71	90	chr29:49704839-49706845	+	1187	bta:510972	cyclin-dependent kinase inhibitor 1C (p57, Kip2)	1e-52	CDKN1C	cyclin-dependent kinase inhibitor 1C (p57, Kip2)	2e-51	Cdkn1c	Cyclin-dependent kinase inhibitor 1C (P57), isoform CRA_a	1e-51	Cdkn1c	cyclin-dependent kinase inhibitor 1C
CDON	-1.15008	7.18405e-18	9.35596e-17	down	238	188	233	464	438	504	chr29:29890996-29954327	-	4219	bta:536011	Cdon homolog (mouse)	0	CDON	cell adhesion associated, oncogene regulated	0	xp_011240884	0	Cdon	cell adhesion associated, oncogene regulated
CDR2L	1.66336	8.39729e-127	1.49749e-124	up	2714	2270	2426	795	716	740	chr19:57269416-57280968	-	1395	bta:613582	cerebellar degeneration-related protein 2-like	0	CDR2L	cerebellar degeneration-related protein 2-like	0	Cdr2l	Cerebellar degeneration-related protein 2-like	0	Cdr2l	cerebellar degeneration-related protein 2-like
CDS1	1.12331	5.76928e-24	1.0804e-22	up	914	686	817	338	376	350	chr6:101612112-101691711	+	4190	CDP-diacylglycerol synthase (phosphatidate cytidylyltransferase) 1	0	CDS1	CDP-diacylglycerol synthase (phosphatidate cytidylyltransferase) 1	0	Cds1	Phosphatidate cytidylyltransferase 1	0	Cds1	CDP-diacylglycerol synthase 1
CEACAM1	2.68176	2.84261e-36	9.17883e-35	up	348	309	255	59	42	36	chr18:51370099-51388152	+	1355	bta:404118	carcinoembryonic antigen-related cell adhesion molecule 1 (biliary glycoprotein)	8e-111	CEACAM1	carcinoembryonic antigen-related cell adhesion molecule 1 (biliary glycoprotein)	5e-62	Ceacam1	Carcinoembryonic antigen-related cell adhesion molecule 1	8e-66	LOC103689938	carcinoembryonic antigen-related cell adhesion molecule 1-like
CEBPA	-2.96931	6.96496e-05	0.000233201	down	5	2	3	12	38	24	chr18:44070278-44071508	-	1231	bta:281677	CCAAT/enhancer binding protein (C/EBP), alpha	8e-141	CEBPA	CCAAT/enhancer binding protein (C/EBP), alpha	7e-132	Cebpa	CCAAT/enhancer-binding protein alpha	1e-133	Cebpa	CCAAT/enhancer binding protein (C/EBP), alpha
CELA1	1.02813	0.00872789	0.0195026	up	61	34	60	30	17	26	chr5:28677261-28692149	+	942	bta:281139	chymotrypsin-like elastase family, member 1	2e-133	CELA1	chymotrypsin-like elastase family, member 1	1e-122	Cela1	Putative uncharacterized protein	5e-140	Cela1	chymotrypsin-like elastase family, member 1
CELA3B	-6.36119	7.98194e-06	3.08915e-05	down	0	0	0	21	16	7	chr2:131843888-131851092	-	903	bta:281752	chymotrypsin-like elastase family, member 3B	2e-132	CELA3B	chymotrypsin-like elastase family, member 3B	2e-127	xp_011250229	1e-127	Cela3b	chymotrypsin-like elastase family, member 3B
CELF5	-3.17796	9.74495e-07	4.28608e-06	down	6	3	2	31	35	29	chr7:21889259-21930543	-	4810	bta:532293	CUGBP, Elav-like family member 5
CELSR2	1.25378	7.60581e-28	1.73738e-26	up	826	741	809	299	297	363	chr3:34459050-34483157	-	9055	bta:538194	cadherin, EGF LAG seven-pass G-type receptor 2 (flamingo homolog, Drosophila)	0	CELSR2	cadherin, EGF LAG seven-pass G-type receptor 2	0	Celsr2	Cadherin EGF LAG seven-pass G-type receptor 2	0	Celsr2	cadherin, EGF LAG seven-pass G-type receptor 2
CENPE	1.04462	9.25091e-17	1.1116e-15	up	1328	946	1028	415	525	588	chr6:23150322-23233992	+	9309	bta:281681	centromere protein E, 312kDa
CENPK	1.16497	4.18694e-10	2.73318e-09	up	434	259	350	117	159	167	chr20:14025537-14062289	+	1599	bta:506404	centromere protein K	1e-127	CENPK	centromere protein K	2e-114	Cenpk	Centromere protein K	7e-116	Cenpk	centromere protein K
CEP19	1.25974	5.25398e-26	1.09642e-24	up	992	812	807	310	405	330	chr1:72091136-72096781	-	1726	bta:613916	centrosomal protein 19kDa	5e-87	CEP19	centrosomal protein 19kDa	1e-79	Cep19	Centrosomal protein of 19 kDa	6e-82	Cep19	centrosomal protein 19
CEP290	1.01834	4.86215e-08	2.51572e-07	up	283	236	210	105	135	105	chr5:17937247-17996153	-	5119	bta:282707	centrosomal protein 290kDa	0	CEP290	centrosomal protein 290kDa	0	Cep290	Centrosomal protein of 290 kDa	0	Cep290	centrosomal protein 290
CEP57L1	1.61971	0.00152666	0.00401708	up	42	26	32	7	11	13	chr9:41607382-41692454	-	1678	bta:519522	centrosomal protein 57kDa-like 1	0	CEP57L1	centrosomal protein 57kDa-like 1	9e-144	Cep57l1	Centrosomal protein CEP57L1	4e-137	Cep57l1	centrosomal protein 57-like 1
CEP85L	1.7831	3.27141e-08	1.73382e-07	up	93	96	85	32	28	17	chr9:32881227-33029052	+	7090	bta:537625	centrosomal protein 85kDa-like	0	CEP85L	centrosomal protein 85kDa-like	0	Cep85l	MCG113054, isoform CRA_a	0	Cep85l	centrosomal protein 85-like
CEPT1	1.21827	3.65339e-44	1.57076e-42	up	1886	1883	1907	748	749	856	chr3:32550615-32587048	-	2059	bta:504650	choline/ethanolamine phosphotransferase 1	0	CEPT1	choline/ethanolamine phosphotransferase 1	0	Cept1	Choline/ethanolaminephosphotransferase 1	0	Cept1	choline/ethanolamine phosphotransferase 1
CERS3	1.64239	2.32862e-27	5.25045e-26	up	466	530	496	167	129	167	chr21:6304658-6464197	+	3251	bta:614354	ceramide synthase 3	3e-179	xp_005254931		3e-175	Cers3	Ceramide synthase 3	1e-172	Cers3	ceramide synthase 3
CETN4	1.49628	2.2523e-10	1.50726e-09	up	241	157	194	50	86	64	chr17:35458335-35462476	+	1042	bta:505789	centrin 4	1e-64	CETN1	centrin, EF-hand protein, 1	9e-77	Cetn4	Centrin-4	2e-76	Cetn4	centrin 4
CFAP43	1.08944	0.0019246	0.00496674	up	99	70	66	19	37	49	chr26:25089858-25191763	-	5178
CFB	1.80005	1.35323e-18	1.84022e-17	up	333	233	212	82	68	64	chr23:27295332-27301358	-	2448	bta:514076	complement factor B	0	CFB	complement factor B	0	Cfb	Complement factor B	0	Cfb	complement factor B
CGNL1	-3.67871	1.12183e-50	6.11282e-49	down	19	23	27	270	274	308	chr10:52994225-53164444	-	6895	cingulin-like 1	0	xp_005254785		0	Cgnl1	Cingulin-like 1	0	Cgnl1	cingulin-like 1
CHAC1	-1.12466	2.25064e-10	1.5068e-09	down	158	118	104	246	276	271	chr10:36739565-36741936	+	1500	bta:505991	ChaC, cation transport regulator homolog 1 (E. coli)	6e-117	CHAC1	ChaC, cation transport regulator homolog 1 (E. coli)	3e-104	Chac1	Glutathione-specific gamma-glutamylcyclotransferase 1	4e-108	Chac1	ChaC, cation transport regulator homolog 1 (E. coli)
CHI3L1	7.08147	2.06967e-08	1.12606e-07	up	31	55	63	1	0	0	chr16:770936-781064	-	1750	bta:286869	chitinase 3-like 1 (cartilage glycoprotein-39)	0	CHI3L1	chitinase 3-like 1 (cartilage glycoprotein-39)	1e-166	Chil1	Chitinase-3-like protein 1	0	Chi3l1	chitinase 3-like 1 (cartilage glycoprotein-39)
CHRD	-2.06533	0.00294153	0.00728904	down	7	9	1	33	22	14	chr1:83709252-83719062	-	3408	bta:509942	chordin	0	CHRD	chordin	0	Chrd	Chordin	0	Chrd	chordin
CHRM4	-1.47864	0.00218335	0.00556222	down	24	15	6	33	40	46	chr15:77625766-77627890	-	2125	bta:512928	cholinergic receptor, muscarinic 4	9e-141	xp_005252827		7e-138	Chrm4	Muscarinic acetylcholine receptor M4	5e-140	Chrm4	cholinergic receptor, muscarinic 4
CHRNA6	1.47424	0.00505016	0.0119194	up	44	15	46	12	12	12	chr27:37434582-37449229	-	3011	bta:539113	cholinergic receptor, nicotinic, alpha 6 (neuronal)	0	CHRNA6	cholinergic receptor, nicotinic, alpha 6 (neuronal)	0	Chrna6	Neuronal nicotinic acetylcholine receptor alpha6 subunit	0	Chrna6	cholinergic receptor, nicotinic, alpha 6 (neuronal)
CHST14	-1.28566	3.3025e-16	3.77466e-15	down	180	269	211	549	487	528	chr10:36331225-36333183	+	1959	bta:511245	carbohydrate (N-acetylgalactosamine 4-0) sulfotransferase 14	0	CHST14	carbohydrate (N-acetylgalactosamine 4-0) sulfotransferase 14	0	Chst14	Carbohydrate sulfotransferase 14	0	Chst14	carbohydrate (N-acetylgalactosamine 4-0) sulfotransferase 14
CIDEB	-2.14953	0.000275649	0.000834766	down	5	14	4	24	46	29	chr10:20740198-20743035	+	1188	bta:528834	cell death-inducing DFFA-like effector b	4e-105	CIDEB	cell death-inducing DFFA-like effector b	7e-98	Cideb	Cell death activator CIDE-B	2e-99	Cideb	cell death-inducing DFFA-like effector b
CIDEC	-1.22511	0.000868435	0.00239052	down	32	22	20	62	43	61	chr22:16987285-16996568	+	1246	bta:534607	cell death-inducing DFFA-like effector c	2e-116	CIDEC	cell death-inducing DFFA-like effector c	4e-103	Cidec	Cell death activator CIDE-3	5e-101	Cidec	cell death-inducing DFFA-like effector c
CIITA	1.37966	0.00115466	0.00311074	up	43	52	37	15	18	16	chr25:9642268-9702147	+	4628	bta:508720	class II, major histocompatibility complex, transactivator	0	xp_005255379		0	Ciita	MHC class II transactivator	0	Ciita	class II, major histocompatibility complex, transactivator
CKMT1B	1.00057	2.02995e-77	2.01621e-75	up	8874	8157	7757	4017	3820	4093	chr21:56123758-56128821	+	1546	bta:281692	creatine kinase, mitochondrial 1B	0	xp_005254554		0	Ckmt1	Creatine kinase U-type, mitochondrial	0	Ckmt1b	creatine kinase, mitochondrial 1B
CLHC1	1.58105	3.92818e-09	2.32272e-08	up	232	202	187	36	98	64	chr11:37947205-37982088	-	1929	bta:517621	clathrin heavy chain linker domain containing 1	0	CLHC1	clathrin heavy chain linker domain containing 1	0	1700034F02Rik	1700034F02Rik protein	0	Clhc1	clathrin heavy chain linker domain containing 1
CLK1	1.16502	5.06959e-08	2.61357e-07	up	2014	1697	1578	575	865	814	chr2:90237251-90241833	-	1672	bta:613808	CDC-like kinase 1	0	CLK1	CDC-like kinase 1	0	Clk1	Dual specificity protein kinase CLK1	0	Clk1	CDC-like kinase 1
CLSTN2	-7.82791	6.45343e-10	4.13193e-09	down	0	0	0	42	31	48	chr1:129874964-130597062	-	2868	bta:530999	calsyntenin 2	0	CLSTN2	calsyntenin 2	0	Clstn2	Calsyntenin-2	0	Clstn2	calsyntenin 2
CMC1	1.02612	8.63092e-20	1.26113e-18	up	843	666	659	370	300	353	chr22:2697015-2775566	+	2931	bta:767824	COX assembly mitochondrial protein homolog (S. cerevisiae)	3e-54	CMC1	C-x(9)-C motif containing 1	5e-53	Cmc1	COX assembly mitochondrial protein homolog	2e-54	Cmc1	COX assembly mitochondrial protein 1
CNFN	-1.72956	6.05405e-05	0.00020502	down	22	12	12	37	53	55	chr18:51472451-51474705	+	692	bta:511870	cornifelin	7e-57	CNFN	cornifelin	3e-58	Cnfn	Cornifelin	5e-58	Cnfn	cornifelin
COL12A1	-5.90847	6.03785e-177	1.78777e-174	down	56	72	83	4357	3531	4406	chr9:14933586-15048719	-	11376	bta:359712	collagen, type XII, alpha 1	0	COL12A1	collagen, type XII, alpha 1	0	Col12a1	Collagen alpha-1(XII) chain	0	Col12a1	collagen, type XII, alpha 1
COL13A1	2.50165	0.00140816	0.0037366	up	18	17	23	7	1	2	chr28:26331812-26484202	+	2815	bta:613849	collagen, type XIII, alpha 1	7e-159	COL13A1	collagen, type XIII, alpha 1	0	xp_011241641	0	Col13a1	collagen, type XIII, alpha 1
COL1A2	-5.90255	8.35317e-05	0.000275391	down	0	0	0	15	12	5	chr4:11694434-11731127	+	4624	bta:282188	collagen, type I, alpha 2	0	COL1A2	collagen, type I, alpha 2	0	Col1a2	Collagen alpha-2(I) chain	0	NEWGENE_621351	collagen, type I, alpha 2
COL21A1	2.72715	8.08386e-18	1.04843e-16	up	116	115	152	22	18	16	chr23:3957470-4192592	+	4138	collagen, type XXI, alpha 1
COL3A1	-1.17969	2.09168e-07	1.00259e-06	down	65	59	69	159	136	127	chr2:7325680-7365310	-	5410	bta:510833	collagen, type III, alpha 1	0	COL3A1	collagen, type III, alpha 1	0	Col3a1	Collagen alpha-1(III) chain	0	Col3a1	collagen, type III, alpha 1
COL5A3	1.76945	0.00157466	0.00413367	up	34	42	32	18	2	11	chr7:15839433-15884085	-	6216	bta:507881	collagen, type V, alpha 3	0	COL5A3	collagen, type V, alpha 3	0	Col5a3	Col5a3 protein	0	Col5a3	collagen, type V, alpha 3
COL6A2	1.44772	1.14378e-49	5.96324e-48	up	1090	922	1048	374	337	369	chr1:148128523-148157322	+	3581	bta:282194	collagen, type VI, alpha 2	0	COL6A2	collagen, type VI, alpha 2	0	Col6a2	Collagen alpha-2(VI) chain	0	Col6a2	collagen, type VI, alpha 2
COL6A5	-2.0895	0.000517804	0.00149181	down	7	9	4	23	21	38	chr1:154130010-154290018	-	8784	collagen, type VI, alpha 5
COL7A1	-1.4688	3.88413e-93	4.87629e-91	down	1004	779	896	2434	2297	2394	chr22:52043790-52074278	+	9297	bta:507133	collagen, type VII, alpha 1	0	COL7A1	collagen, type VII, alpha 1	0	Col7a1	Collagen alpha-1(VII) chain	0	Col7a1	collagen, type VII, alpha 1
COL8A1	-1.12856	3.74817e-135	7.3525e-133	down	7332	6010	6488	14558	13680	13453	chr1:43654357-43829832	+	5108	bta:538564	collagen, type VIII, alpha 1	0	COL8A1	collagen, type VIII, alpha 1	0	Col8a1	Collagen alpha-1(VIII) chain	0	Col8a1	collagen, type VIII, alpha 1
COL8A2	-2.59608	3.95423e-08	2.07746e-07	down	4	26	8	88	58	81	chr3:110706619-110709433	+	2215	bta:539415	collagen, type VIII, alpha 2	0	COL8A2	collagen, type VIII, alpha 2	0	xp_011238861	0	Col8a2	collagen, type VIII, alpha 2
CORO1A	-4.85517	3.11813e-23	5.63093e-22	down	9	0	4	139	107	114	chr25:26527393-26532807	-	1575	bta:282196	coronin, actin binding protein, 1A	0	xp_005255109		0	Coro1a	Coronin-1A	0	Coro1a	coronin, actin binding protein 1A
CORO2B	-3.06898	0.00120425	0.00323269	down	5	0	1	12	22	13	chr10:15433414-15584066	+	3385	coronin, actin binding protein, 2B
COX6B2	-1.34636	9.8094e-10	6.17752e-09	down	71	89	59	196	163	180	chr18:62875297-62876790	+	630	bta:503554	cytochrome c oxidase subunit VIb polypeptide 2 (testis)	2e-38	COX6B2	cytochrome c oxidase subunit VIb polypeptide 2 (testis)	2e-40	Cox6b2	Cytochrome c oxidase subunit VIb polypeptide 2, isoform CRA_b	1e-38	Cox6b2	cytochrome c oxidase subunit VIb polypeptide 2
CPA5	1.50981	5.32972e-26	1.10927e-24	up	495	476	499	147	184	166	chr4:95192451-95246749	+	1834	bta:511416	carboxypeptidase A5	0	CPA5	carboxypeptidase A5	3e-170	Cpa5	Carboxypeptidase A5	0	Cpa5	carboxypeptidase A5
CPEB1	1.85888	0.000247965	0.000756917	up	49	40	29	5	12	14	chr21:23388611-23500221	-	3134	bta:514174	cytoplasmic polyadenylation element binding protein 1
CPEB2	1.26538	9.38964e-39	3.3489e-37	up	1715	1346	1465	566	680	559	chr6:115411723-115479459	+	6709	bta:538880	cytoplasmic polyadenylation element binding protein 2
CPEB3	1.10644	1.53687e-07	7.46458e-07	up	223	148	164	86	73	79	chr26:13701652-13852094	-	5653	bta:537016	cytoplasmic polyadenylation element binding protein 3	0	CPEB3	cytoplasmic polyadenylation element binding protein 3	0	xp_011245509	0	Cpeb3	cytoplasmic polyadenylation element binding protein 3
CPED1	-5.0946	1.42236e-15	1.54045e-14	down	1	4	2	92	62	78	chr4:86528343-86852808	+	5783	bta:617867	cadherin-like and PC-esterase domain containing 1	0	CPED1	cadherin-like and PC-esterase domain containing 1	0	Cped1	Protein Cped1	0	Cped1	cadherin-like and PC-esterase domain containing 1
CPN2	1.67383	0.00875594	0.0195569	up	19	30	20	7	11	3	chr1:74057509-74066805	+	2036	bta:614562	carboxypeptidase N, polypeptide 2	0	CPN2	carboxypeptidase N, polypeptide 2	0	Cpn2	Cpn2 protein	0	Cpn2	carboxypeptidase N, polypeptide 2
CPNE6	-1.30628	1.9262e-10	1.30012e-09	down	84	82	80	227	158	203	chr10:20939986-20945044	-	1940	bta:508059	copine VI (neuronal)	0	CPNE6	copine VI (neuronal)	0	Cpne6	Copine-6	0	Cpne6	copine VI (neuronal)
CPT1A	1.13887	5.01562e-85	5.74526e-83	up	8334	7236	7964	3674	3085	3541	chr29:47146644-47207236	-	4490	bta:506812	carnitine palmitoyltransferase 1A (liver)	0	CPT1A	carnitine palmitoyltransferase 1A (liver)	0	Cpt1a	Acyltransferase	0	Cpt1a	carnitine palmitoyltransferase 1a, liver
CPT1C	-1.20632	3.10992e-08	1.65381e-07	down	90	78	64	208	162	146	chr18:56786607-56805715	+	2814	bta:513710	carnitine palmitoyltransferase 1C	0	CPT1C	carnitine palmitoyltransferase 1C	0	Cpt1c	Cpt1c protein	0	Cpt1c	carnitine palmitoyltransferase 1c
CPZ	-5.51665	5.80801e-24	1.08506e-22	down	5	4	0	121	139	135	chr6:107043707-107069094	+	2084	bta:537837	carboxypeptidase Z	0	CPZ	carboxypeptidase Z	0	Cpz	Carboxypeptidase Z	0	Cpz	carboxypeptidase Z
CRCT1	-1.35015	2.1189e-07	1.0144e-06	down	51	49	47	137	92	133	chr3:18405038-18406845	-	734	bta:774026	cysteine-rich C-terminal 1
CREB3L1	-2.32573	8.83671e-192	3.01466e-189	down	647	571	609	2913	2726	3176	chr15:77529299-77565361	+	1763	bta:513105	cAMP responsive element binding protein 3-like 1	0	CREB3L1	cAMP responsive element binding protein 3-like 1	0	Creb3l1	Cyclic AMP-responsive element-binding protein 3-like protein 1	0	Creb3l1	cAMP responsive element binding protein 3-like 1
CREB5	1.27111	5.63707e-22	9.59463e-21	up	665	623	731	301	289	218	chr4:68000060-68439470	-	8021	bta:534129	cAMP responsive element binding protein 5	9e-156	CREB5	cAMP responsive element binding protein 5	2e-145	Creb5	cAMP responsive element binding protein 5	2e-154	Creb5	cAMP responsive element binding protein 5
CRISP2	-6.97899	1.47026e-07	7.16325e-07	down	0	0	0	21	24	22	chr23:22171159-22196612	-	1371	bta:512443	cysteine-rich secretory protein 2	2e-120	CRISP2	cysteine-rich secretory protein 2	1e-103	Crisp2	Cysteine-rich secretory protein 2	2e-102	Crisp2	cysteine-rich secretory protein 2
CRISPLD2	-1.61163	1.47312e-152	3.3504e-150	down	3192	2934	3018	9121	8173	9635	chr18:11015776-11081552	+	4023	bta:505329	cysteine-rich secretory protein LCCL domain containing 2	0	CRISPLD2	cysteine-rich secretory protein LCCL domain containing 2	0	Crispld2	Cysteine-rich secretory protein LCCL domain-containing 2	0	Crispld2	cysteine-rich secretory protein LCCL domain containing 2
CRNN	2.41718	1.40685e-43	5.82525e-42	up	488	382	395	98	67	63	chr3:18503968-18507474	+	1485	bta:100141268	cornulin	2e-165	CRNN	cornulin	2e-102	Crnn	Protein Crnn	1e-107	Crnn	cornulin
CRYAB	2.71078	6.82396e-86	7.93248e-84	up	803	779	681	106	104	123	chr15:22712784-22716010	-	610	bta:281719	crystallin, alpha B	1e-95	CRYAB	crystallin, alpha B	1e-94	xp_011240692	1e-95	Cryab	crystallin, alpha B
CSF1R	-2.28448	0.000182245	0.00057006	down	8	8	2	25	32	27	chr7:63663590-63695087	-	3811	bta:509418	colony stimulating factor 1 receptor	0	xp_005268432		0	Csf1r	Macrophage colony-stimulating factor 1 receptor	0	Csf1r	colony stimulating factor 1 receptor
CSRP2	-1.14656	7.356e-116	1.16604e-113	down	3039	2590	2713	6148	5699	5924	chr5:6264055-6272427	-	815	bta:539381	cysteine and glycine-rich protein 2	1e-110	CSRP2	cysteine and glycine-rich protein 2	5e-110	Csrp2	Cysteine and glycine-rich protein 2	4e-110	Csrp2	cysteine and glycine-rich protein 2
CSTA	-3.92956	2.28799e-46	1.04074e-44	down	24	13	14	233	250	261	chr1:67606592-67617415	+	584	bta:617114	cystatin A (stefin A)	4e-40	CSTA	cystatin A (stefin A)	2e-30	Csta1	MCG130181	3e-32	Csta	cystatin A (stefin A)
CSTB	-1.62241	1.30129e-205	5.10529e-203	down	2224	2041	1974	6416	6036	6052	chr1:147101304-147105542	-	586	bta:512805	cystatin B (stefin B)	7e-43	CSTB	cystatin B (stefin B)	6e-37	Cstb	Cystatin-B	6e-37	Cstb	cystatin B (stefin B)
CSTB.1	-1.33554	1.47631e-142	3.13078e-140	down	8010	7036	6628	18759	16230	17677	chr1:147128768-147132220	-	615	bta:512805	cystatin B (stefin B)	7e-43	CSTB	cystatin B (stefin B)	6e-37	Cstb	Cystatin-B	6e-37	Cstb	cystatin B (stefin B)
CTGF	-2.59829	0	0	down	3033	2610	2783	17089	15259	16779	chr9:71213049-71216284	-	2305	bta:281103	connective tissue growth factor	0	CTGF	connective tissue growth factor	5e-171	Ctgf	Connective tissue growth factor	5e-172	Ctgf	connective tissue growth factor
CTNNA2	-1.04373	3.16929e-05	0.000112295	down	59	53	51	121	95	108	chr11:54905827-56268175	-	2344	bta:527492	catenin (cadherin-associated protein), alpha 2	0	xp_005264210		0	Ctnna2	Catenin alpha-2	0	Ctnna2	catenin (cadherin associated protein), alpha 2
CTNS	1.03132	1.90081e-31	5.13416e-30	up	1551	1237	1281	689	564	661	chr19:25089624-25109780	+	3525	bta:613527	cystinosin, lysosomal cystine transporter	0	CTNS	cystinosin, lysosomal cystine transporter	7e-175	xp_011249507	3e-169	Ctns	cystinosin, lysosomal cystine transporter
CTPS1	-1.11699	6.83835e-56	4.32718e-54	down	1626	1227	1341	3190	2719	2832	chr3:106192376-106223796	-	2775
CTSC	-5.68031	1.72761e-156	4.04647e-154	down	29	10	21	1007	995	952	chr29:7481098-7521429	+	1933	bta:352958	cathepsin C	0	CTSC	cathepsin C	0	Ctsc	Dipeptidyl peptidase 1	0	Ctsc	cathepsin C
CUL5	1.351	1.04043e-33	3.08648e-32	up	1051	882	841	313	380	350	chr15:17993639-18123832	+	6233	bta:510331	cullin 5	0	CUL5	cullin 5	0	Cul5	Cullin-5	0	Cul5	cullin 5
CXCL14	5.49769	0.000391026	0.00115389	up	10	7	9	0	0	0	chr7:48856059-48864424	-	1643	bta:511771	chemokine (C-X-C motif) ligand 14	1e-43	CXCL14	chemokine (C-X-C motif) ligand 14	6e-45	Cxcl14	Cxcl14 protein	4e-45	Cxcl14	chemokine (C-X-C motif) ligand 14
CXCL3	1.85613	6.08375e-34	1.82199e-32	up	551	472	526	150	158	104	chr6:91191850-91193875	+	1042	bta:613667	chemokine (C-X-C motif) ligand 3	2e-32	CXCL2	chemokine (C-X-C motif) ligand 2	9e-27	Cxcl1	C-X-C motif chemokine	3e-30	Cxcl1	chemokine (C-X-C motif) ligand 1
CXCL5	1.46171	4.5492e-96	5.94922e-94	up	2870	2458	2413	914	924	864	chr6:91026437-91028555	+	1488	bta:281735	chemokine (C-X-C motif) ligand 6 (granulocyte chemotactic protein 2)	3e-36	CXCL5	chemokine (C-X-C motif) ligand 5	9e-26	Cxcl5	C-X-C motif chemokine 5	5e-21	Cxcl6	chemokine (C-X-C motif) ligand 6
CXCL8	3.4272	4.12322e-21	6.58248e-20	up	545	478	465	23	56	53	chr6:90940241-90944006	+	1481	bta:280828	interleukin 8	8e-35	CXCL8	chemokine (C-X-C motif) ligand 8	4e-13	Cxcl1	C-X-C motif chemokine	3e-13	Cxcl1	chemokine (C-X-C motif) ligand 1
CXCR4	-2.33494	0.000719256	0.00200806	down	6	10	0	26	30	22	chr2:61801831-61805544	+	1673	bta:281736	chemokine (C-X-C motif) receptor 4	0	CXCR4	chemokine (C-X-C motif) receptor 4	7e-175	Cxcr4	Chemokine receptor 4	6e-176	Cxcr4	chemokine (C-X-C motif) receptor 4
CYB561	1.63554	1.64095e-48	8.2273e-47	up	1307	1223	1092	460	346	320	chr19:48614587-48618743	-	2604	bta:317663	cytochrome b-561	2e-120	CYB561	cytochrome b561	1e-123	Cyb561	Cytochrome b561	9e-123	Cyb561	cytochrome b-561
CYBB	1.03806	1.3002e-09	8.11295e-09	up	257	238	253	116	111	124	chrx:112226331-112259261	-	3140	bta:281112	cytochrome b-245, beta polypeptide	0	CYBB	cytochrome b-245, beta polypeptide	0	Cybb	Cytochrome b-245 heavy chain	0	Cybb	cytochrome b-245, beta polypeptide
CYBRD1	1.2586	2.32649e-07	1.10803e-06	up	206	196	250	59	79	124	chr2:25040247-25072133	-	1369	bta:534257	cytochrome b reductase 1	9e-133	CYBRD1	cytochrome b reductase 1	1e-126	Cybrd1	Cytochrome b reductase 1	2e-130	Cybrd1	cytochrome b reductase 1
CYFIP2	-4.18427	0.011289	0.0246088	down	1	0	0	9	2	8	chr7:71339634-71453946	+	4792	bta:518833	cytoplasmic FMR1 interacting protein 2	0	CYFIP2	cytoplasmic FMR1 interacting protein 2	0	Cyfip2	Cytoplasmic FMR1-interacting protein 2	0	Cyfip1	cytoplasmic FMR1 interacting protein 1
CYP17A1	-4.13741	6.41589e-51	3.52044e-49	down	10	27	16	312	258	335	chr26:23818644-23824686	-	1723	bta:281739	cytochrome P450, family 17, subfamily A, polypeptide 1	0	CYP17A1	cytochrome P450, family 17, subfamily A, polypeptide 1	0	Cyp17a1	Steroid 17-alpha-hydroxylase/17,20 lyase	0	Cyp17a1	cytochrome P450, family 17, subfamily a, polypeptide 1
CYP1A1	1.03364	2.1499e-08	1.165e-07	up	285	264	201	135	110	108	chr21:34463528-34469643	+	2667	bta:282870	cytochrome P450, subfamily I (aromatic compound-inducible), polypeptide 1	0	xp_005254243		0	Cyp1a1	Cytochrome P450 1A1	0	Cyp1a1	cytochrome P450, family 1, subfamily a, polypeptide 1
CYP1B1	1.73251	1.09591e-56	7.10666e-55	up	1023	825	954	288	283	240	chr11:20612906-20618414	-	2238	bta:511470	cytochrome P450, family 1, subfamily B, polypeptide 1	0	CYP1B1	cytochrome P450, family 1, subfamily B, polypeptide 1	0	Cyp1b1	Putative uncharacterized protein	0	Cyp1b1	cytochrome P450, family 1, subfamily b, polypeptide 1
CYP24A1	1.17553	0.00119905	0.00322093	up	68	65	55	25	37	18	chr13:82675164-82693434	-	1347	bta:540080	cytochrome P450, family 24, subfamily A, polypeptide 1	0	CYP24A1	cytochrome P450, family 24, subfamily A, polypeptide 1	0	Cyp24a1	Putative uncharacterized protein	0	Cyp24a1	cytochrome P450, family 24, subfamily a, polypeptide 1
CYP2U1	1.06924	8.50027e-28	1.93888e-26	up	1011	822	922	426	436	400	chr6:18699479-18720149	-	4054	bta:535227	cytochrome P450, family 2, subfamily U, polypeptide 1	0	CYP2U1	cytochrome P450, family 2, subfamily U, polypeptide 1	0	Cyp2u1	Cytochrome P450 2U1	0	Cyp2u1	cytochrome P450, family 2, subfamily u, polypeptide 1
CYP4F2	-3.06221	6.04522e-22	1.02671e-20	down	14	24	17	164	110	172	chr7:8452284-8471318	-	2350	bta:507016	cytochrome P450, family 4, subfamily F, polypeptide 2	0	CYP4F3	cytochrome P450, family 4, subfamily F, polypeptide 3	0	Cyp4f14	Leukotriene-B4 omega-hydroxylase 3	0	Cyp4f1	cytochrome P450, family 4, subfamily f, polypeptide 1
DAAM2	-6.48886	3.04306e-06	1.2567e-05	down	0	0	0	20	11	17	chr23:13734642-13870605	+	6537	bta:783665	dishevelled associated activator of morphogenesis 2	0	DAAM2	dishevelled associated activator of morphogenesis 2	0	Daam2	Disheveled-associated activator of morphogenesis 2	0	Daam2	dishevelled associated activator of morphogenesis 2
DAO	1.79242	1.47127e-11	1.10578e-10	up	136	130	153	48	41	28	chr17:66537206-66549880	-	1044	bta:615334	D-amino-acid oxidase	1e-174	DAO	D-amino-acid oxidase	6e-156	Dao	D-amino-acid oxidase	1e-161	Dao	D-amino-acid oxidase
DAPK2	4.17233	8.77419e-06	3.37815e-05	up	23	26	26	0	4	0	chr10:46160260-46302456	+	3477	bta:529131	death-associated protein kinase 2	0	DAPK2	death-associated protein kinase 2	0	Dapk2	DAP-kinase-related protein 1 beta isoform	0	Dapk2	death-associated protein kinase 2
DAPP1	2.69271	3.68291e-13	3.21983e-12	up	91	83	88	12	17	10	chr6:26365233-26421954	-	2659	bta:533156	dual adaptor of phosphotyrosine and 3-phosphoinositides	1e-161	DAPP1	dual adaptor of phosphotyrosine and 3-phosphoinositides	2e-153	Dapp1	Dual adapter for phosphotyrosine and 3-phosphotyrosine and 3-phosphoinositide	9e-152	Dapp1	dual adaptor of phosphotyrosine and 3-phosphoinositides
DCP1B	-1.0062	2.73707e-17	3.41709e-16	down	353	299	369	615	654	703	chr5:109121157-109163640	-	1900	bta:514548	DCP1 decapping enzyme homolog B (S. cerevisiae)	0	DCP1B	decapping mRNA 1B	3e-173	Dcp1b	mRNA-decapping enzyme 1B	8e-169	Dcp1b	decapping mRNA 1B
DEGS2	1.81274	2.99961e-12	2.40782e-11	up	202	148	121	36	46	46	chr21:67019819-67038599	-	1334	bta:540994	degenerative spermatocyte homolog 2, lipid desaturase (Drosophila)	2e-166	DEGS2	delta(4)-desaturase, sphingolipid 2	9e-162	Degs2	Sphingolipid delta(4)-desaturase/C4-hydroxylase DES2	6e-159	Degs2	delta(4)-desaturase, sphingolipid 2
DEPDC7	1.13459	6.5915e-24	1.2256e-22	up	1221	813	915	420	440	424	chr15:64756133-64779098	+	1714	bta:532586	DEP domain containing 7	0	DEPDC7	DEP domain containing 7	0	Depdc7	DEP domain-containing protein 7	0	Depdc7	DEP domain containing 7
DGKB	-4.99579	0.00338083	0.00827697	down	0	0	0	6	4	7	chr4:22430611-23225470	-	3106	bta:537171	diacylglycerol kinase, beta 90kDa	0	DGKB	diacylglycerol kinase, beta 90kDa	0	Dgkb	Putative uncharacterized protein	0	Dgkb	diacylglycerol kinase, beta
DGKG	1.00987	1.29456e-06	5.60432e-06	up	178	168	177	77	97	76	chr1:81752975-81979476	+	5975	bta:518523	diacylglycerol kinase, gamma 90kDa	0	DGKG	diacylglycerol kinase, gamma 90kDa	0	Dgkg	Diacylglycerol kinase gamma	0	Dgkg	diacylglycerol kinase, gamma
DGKH	1.09874	2.32221e-17	2.90842e-16	up	717	592	812	341	275	339	chr12:12338711-12452155	+	6811	bta:537533	diacylglycerol kinase, eta	0	DGKH	diacylglycerol kinase, eta	0	xp_011243402	0	Dgkh	diacylglycerol kinase, eta
DGKI	-4.75862	0.000110541	0.00035797	down	0	2	0	24	12	17	chr4:102213062-102728881	-	13391	bta:530095	diacylglycerol kinase, iota
DHRS3	-2.56486	0.00242744	0.00611753	down	4	1	3	13	18	14	chr16:42144494-42145604	+	762	bta:281482	dehydrogenase/reductase (SDR family) member 3	9e-178	DHRS3	dehydrogenase/reductase (SDR family) member 3	3e-163	Dhrs3	Short-chain dehydrogenase/reductase 3	3e-163	Dhrs3	dehydrogenase/reductase (SDR family) member 3
DHRS3.1	-1.32327	0.00467648	0.0111143	down	18	13	11	40	28	33	chr16:42157901-42162581	+	654	bta:281482	dehydrogenase/reductase (SDR family) member 3	9e-178	DHRS3	dehydrogenase/reductase (SDR family) member 3	3e-163	Dhrs3	Short-chain dehydrogenase/reductase 3	3e-163	Dhrs3	dehydrogenase/reductase (SDR family) member 3
DHRS3.2	-2.2313	0.000101903	0.000331366	down	22	4	3	58	35	35	chr16:42199123-42200610	+	507	bta:281482	dehydrogenase/reductase (SDR family) member 3	9e-178	DHRS3	dehydrogenase/reductase (SDR family) member 3	3e-163	Dhrs3	Short-chain dehydrogenase/reductase 3	3e-163	Dhrs3	dehydrogenase/reductase (SDR family) member 3
DIXDC1	1.31813	4.04016e-31	1.0838e-29	up	871	701	876	307	301	336	chr15:22729073-22808232	+	5492	bta:541211	DIX domain containing 1	0	DIXDC1	DIX domain containing 1	0	Dixdc1	Dixin	0	Dixdc1	DIX domain containing 1
DKK1	-2.52735	1.62292e-20	2.48472e-19	down	151	96	199	865	799	809	chr26:6910257-6912707	-	954	bta:504445	dickkopf homolog 1 (Xenopus laevis)	7e-131	DKK1	dickkopf WNT signaling pathway inhibitor 1	6e-116	Dkk1	Dickkopf-related protein 1	9e-117	LOC100912050	dickkopf-related protein 1-like
DKK3	-1.52981	1.3424e-06	5.80019e-06	down	29	42	31	103	68	115	chr15:41430362-41480832	+	2574	bta:506627	dickkopf homolog 3 (Xenopus laevis)	1e-154	DKK3	dickkopf WNT signaling pathway inhibitor 3	2e-154	Dkk3	Dickkopf-related protein 3	1e-145	Dkk3	dickkopf WNT signaling pathway inhibitor 3
DKKL1	-1.65679	1.02332e-102	1.40868e-100	down	1035	911	800	2947	2549	2837	chr18:56535241-56539970	+	970	bta:540124	dickkopf-like 1	6e-95	DKKL1	dickkopf-like 1	3e-83	Dkkl1	Putative uncharacterized protein	2e-85	Dkkl1	dickkopf-like 1
DLC1	-1.07448	6.88275e-18	8.98595e-17	down	335	336	355	839	646	607	chr27:22943318-23122539	+	3637	bta:511433	deleted in liver cancer 1	0	DLC1	DLC1 Rho GTPase activating protein	0	Dlc1	A730069N07Rik/deleted in liver cancer 1 fusion protein	0	Dlc1	DLC1 Rho GTPase activating protein
DLX2	1.05286	3.34265e-16	3.81499e-15	up	494	420	466	213	205	222	chr2:24572728-24575001	+	1261	bta:528490	distal-less homeobox 2	4e-140	DLX2	distal-less homeobox 2	2e-139	Dlx2	Homeobox protein DLX-2	2e-140	Dlx2	distal-less homeobox 2
DNAH10	-2.97733	0.0200459	0.0411335	down	0	1	2	7	11	5	chr17:54194849-54356512	-	14091	dynein, axonemal, heavy chain 10
DNAH5	-1.45056	3.7893e-13	3.30364e-12	down	136	78	156	296	357	315	chr20:59447230-59780322	+	16801	bta:100298754	dynein, axonemal, heavy chain 5
DNAJA4	1.59577	1.50031e-240	7.59497e-238	up	11818	10504	10957	3737	3518	3352	chr21:31290659-31307374	+	3203	bta:528615	DnaJ (Hsp40) homolog, subfamily A, member 4	0	DNAJA4	DnaJ (Hsp40) homolog, subfamily A, member 4	0	Dnaja4	DnaJ homolog subfamily A member 4	0	Dnaja4	DnaJ (Hsp40) homolog, subfamily A, member 4
DNAJB5	-1.88966	6.66493e-16	7.41267e-15	down	57	52	44	211	142	194	chr8:59943381-59951143	+	1297	bta:540083	DnaJ (Hsp40) homolog, subfamily B, member 5	0	DNAJB5	DnaJ (Hsp40) homolog, subfamily B, member 5	0	Dnajb5	DnaJ homolog subfamily B member 5	0	Dnajb5	DnaJ (Hsp40) homolog, subfamily B, member 5
DNAJC6	-1.64511	0.000488064	0.00141235	down	14	21	8	43	56	31	chr3:80572224-80689321	-	4535	bta:317659	DnaJ (Hsp40) homolog, subfamily C, member 6	0	xp_005271423		0	Dnajc6	Putative tyrosine-protein phosphatase auxilin	0	Dnajc6	DnaJ (Hsp40) homolog, subfamily C, member 6
DOCK3	1.411	1.81717e-26	3.91177e-25	up	539	491	567	200	203	176	chr22:50132046-50417377	-	8621	bta:524692	dedicator of cytokinesis protein 3-like
DOCK8	-3.02051	0.0129508	0.0277684	down	4	0	0	6	6	18	chr8:44446836-44681448	-	7484	bta:100295817	dedicator of cytokinesis 8	0	DOCK8	dedicator of cytokinesis 8	0	Dock8	Dedicator of cytokinesis 8	0	Dock8	dedicator of cytokinesis 8
DOK5	2.21911	1.31408e-10	9.01308e-10	up	105	83	78	24	13	18	chr13:82976784-83139959	+	1755	bta:530813	docking protein 5	2e-176	DOK5	docking protein 5	7e-175	Dok5	Docking protein 5	5e-174	Dok5	docking protein 5
DPEP3	-2.24285	0.0247713	0.0497106	down	1	2	4	5	8	19	chr18:35681897-35686088	-	1597	bta:618258	dipeptidase 3
DPPA4	-6.48525	7.06405e-06	2.76174e-05	down	0	0	0	4	22	21	chr1:54659666-54670841	-	3077	bta:783813	developmental pluripotency associated 4	2e-82	DPPA4	developmental pluripotency associated 4	3e-63	Dppa4	Developmental pluripotency-associated protein 4	4e-66	LOC685378	similar to developmental pluripotency associated 4 isoform 1
DPY19L4	1.13708	1.64623e-23	3.01099e-22	up	1113	914	922	365	441	479	chr14:72193071-72258207	-	5634	bta:531435	dpy-19-like 4 (C. elegans)	0	DPY19L4	dpy-19-like 4 (C. elegans)	0	Dpy19l4	Probable C-mannosyltransferase DPY19L4	0	Dpy19l4	dpy-19-like 4 (C. elegans)
DPYD	1.26537	2.25338e-69	1.86118e-67	up	2497	2015	2278	948	903	865	chr3:45797459-46720792	+	4421	bta:281124	dihydropyrimidine dehydrogenase	0	DPYD	dihydropyrimidine dehydrogenase	0	Dpyd	Putative uncharacterized protein	0	Dpyd	dihydropyrimidine dehydrogenase
DQX1	1.69198	0.00613214	0.0142291	up	22	31	20	9	3	10	chr11:10154926-10161608	+	2533	bta:517947	DEAQ box RNA-dependent ATPase 1	0	DQX1	DEAQ box RNA-dependent ATPase 1	0	xp_011239809	0	Dqx1	DEAQ box RNA-dependent ATPase 1
DRAM2	1.04323	2.68591e-18	3.60873e-17	up	1145	996	1000	395	554	512	chr3:32587190-32615239	+	1768	bta:767922	DNA-damage regulated autophagy modulator 2	9e-138	DRAM2	DNA-damage regulated autophagy modulator 2	5e-131	xp_011238506	8e-131	Dram2	DNA-damage regulated autophagy modulator 2
DRD3	-1.76683	4.61613e-21	7.36188e-20	down	108	74	79	316	235	302	chr1:59467666-59514492	-	1104	bta:537043	dopamine receptor D3	0	DRD3	dopamine receptor D3	0	Drd3	D(3) dopamine receptor	0	Drd3	dopamine receptor D3
DSG1	2.03047	4.29922e-82	4.68526e-80	up	1170	956	1145	254	253	263	chr24:26157407-26201332	-	7299	bta:281131	desmoglein 1	0	DSG1	desmoglein 1	0	Dsg1a	Desmoglein-1-alpha	0	Dsg1	desmoglein 1
DTWD1	1.01765	4.98545e-10	3.22758e-09	up	456	363	381	145	213	209	chr10:61123408-61134437	-	1641	bta:540840	DTW domain containing 1	2e-159	DTWD1	DTW domain containing 1	6e-124	Dtwd1	DTW domain-containing protein 1	2e-125	Dtwd1	DTW domain containing 1
DTX4	-2.18504	4.2377e-69	3.48179e-67	down	211	149	155	795	695	758	chr15:84013007-84056435	+	5546	bta:528508	deltex homolog 4 (Drosophila)
DUS2	-1.26227	5.9498e-32	1.64095e-30	down	355	323	315	765	713	815	chr18:35708303-35740297	+	1904
DUSP2	-4.82509	0.00698132	0.0159952	down	0	0	0	3	3	9	chr11:2260051-2262088	-	1192	bta:539140	dual specificity phosphatase 2	3e-163	DUSP2	dual specificity phosphatase 2	6e-157	Dusp2	Dual specificity protein phosphatase 2	7e-159	Dusp2	dual specificity phosphatase 2
DUSP27	-4.52813	0.00322769	0.0079411	down	0	0	1	10	7	7	chr3:1675819-1743018	-	4160	bta:100124500	dual specificity phosphatase 27 (putative)	0	DUSP27	dual specificity phosphatase 27 (putative)	0	Dusp27	Inactive dual specificity phosphatase 27	0	Dusp27	dual specificity phosphatase 27 (putative)
DYNLT3	1.06274	3.53246e-39	1.27144e-37	up	2529	1932	1943	991	1017	931	chrx:112171576-112182197	+	2113	bta:613349	dynein, light chain, Tctex-type 3	2e-61	DYNLT3	dynein, light chain, Tctex-type 3	2e-61	Dynlt3	Dynein light chain Tctex-type 3, isoform CRA_d	7e-60	Dynlt3	dynein light chain Tctex-type 3
DYRK1B	-2.05525	8.71986e-34	2.5966e-32	down	114	100	77	420	334	410	chr18:49817616-49825221	-	2503	bta:507571	dual-specificity tyrosine-(Y)-phosphorylation regulated kinase 1B	0	DYRK1B	dual-specificity tyrosine-(Y)-phosphorylation regulated kinase 1B	0	Dyrk1b	Dual specificity tyrosine-phosphorylation-regulated kinase 1B	0	Dyrk1b	dual-specificity tyrosine-(Y)-phosphorylation regulated kinase 1b
DZIP3	1.02183	0.00836761	0.0187885	up	73	57	64	16	49	26	chr1:53891495-54022815	+	4990	bta:537349	DAZ interacting protein 3, zinc finger	0	DZIP3	DAZ interacting zinc finger protein 3	0	Dzip3	E3 ubiquitin-protein ligase DZIP3	0	Dzip3	DAZ interacting zinc finger protein 3
EDEM3	1.11194	1.08038e-39	3.97992e-38	up	2314	1908	2140	908	1044	875	chr16:67422112-67494703	-	6455	bta:519058	ER degradation enhancer, mannosidase alpha-like 3	0	EDEM3	ER degradation enhancer, mannosidase alpha-like 3	0	Edem3	alpha-1,2-Mannosidase	0	Edem3	ER degradation enhancer, mannosidase alpha-like 3
EDIL3	1.6781	1.1708e-158	2.78385e-156	up	5530	4458	4610	1448	1491	1440	chr7:86523869-87008164	-	4947	bta:538062	EGF-like repeats and discoidin I-like domains 3	0	EDIL3	EGF-like repeats and discoidin I-like domains 3	0	Edil3	EGF-like repeat and discoidin I-like domain-containing protein 3	0	Edil3	EGF-like repeats and discoidin I-like domains 3
EDN1	-1.66537	1.13615e-30	2.97657e-29	down	165	180	155	464	528	536	chr23:44147557-44154540	-	2022	bta:281137	endothelin 1	5e-83	EDN1	endothelin 1	1e-91	Edn1	Endothelin-1	1e-89	Edn1	endothelin 1
EEA1	1.06448	5.07315e-28	1.17423e-26	up	1749	1274	1535	640	736	711	chr5:22850540-22981851	-	7884	bta:516259	early endosome antigen 1	0	EEA1	early endosome antigen 1	0	Eea1	Eea1 protein	0	Eea1	early endosome antigen 1
EFS	-2.29045	3.07695e-56	1.97088e-54	down	214	116	185	835	715	862	chr10:21438240-21447736	+	2337	bta:508559	embryonal Fyn-associated substrate	0	EFS	embryonal Fyn-associated substrate	0	Efs	Embryonal Fyn-associated substrate	0	Efs	embryonal Fyn-associated substrate
EGR3	-2.37771	6.06266e-36	1.92594e-34	down	72	56	95	424	319	376	chr8:70869674-70873467	-	2482	bta:526233	early growth response 3	0	EGR3	early growth response 3	0	Egr3	Early growth response protein 3	0	Egr3	early growth response 3
EHD3	-2.42751	0.0101945	0.0224947	down	1	6	2	3	14	30	chr11:68845290-68874244	-	3405	bta:510183	EH-domain containing 3	0	EHD3	EH-domain containing 3	0	Ehd3	Ehd3 protein	0	Ehd3	EH-domain containing 3
EID3	1.05845	0.0125582	0.0270263	up	45	31	48	15	23	19	chr5:68445920-68447406	+	1487	bta:507232	EP300 interacting inhibitor of differentiation 3	2e-149	EID3	EP300 interacting inhibitor of differentiation 3	6e-135	Eid3	EP300-interacting inhibitor of differentiation 3	7e-141	Eid3	EP300 interacting inhibitor of differentiation 3
EIF2AK2	1.07804	5.30673e-05	0.000181514	up	908	718	814	253	425	425	chr11:19696480-19737598	-	2253	bta:347700	eukaryotic translation initiation factor 2-alpha kinase 2	4e-176	EIF2AK2	eukaryotic translation initiation factor 2-alpha kinase 2	5e-147	Eif2ak2	Interferon-induced, double-stranded RNA-activated protein kinase	4e-146	Eif2ak2	eukaryotic translation initiation factor 2-alpha kinase 2
ELOVL4	-1.77473	1.05871e-18	1.4485e-17	down	76	102	65	262	258	284	chr9:19934663-19973469	-	2074	bta:532015	ELOVL fatty acid elongase 4	2e-174	ELOVL4	ELOVL fatty acid elongase 4	2e-167	Elovl4	Elongation of very long chain fatty acids protein 4	1e-172	Elovl4	ELOVL fatty acid elongase 4
ELOVL6	1.26751	1.97963e-59	1.33907e-57	up	3599	3079	3469	1311	1494	1247	chr6:16530622-16662503	+	2814	bta:533333	ELOVL fatty acid elongase 6	1e-146	xp_005263265		7e-145	Elovl6	Elongation of very long chain fatty acids protein 6	3e-138	LOC102549542	elongation of very long chain fatty acids protein 6-like
EMCN	-5.04172	0.000487259	0.00141028	down	0	1	0	9	12	13	chr6:25776192-25897768	+	1428	bta:616367	endomucin	8e-60	EMCN	endomucin	4e-50	Emcn	Putative uncharacterized protein	1e-43	Emcn	endomucin
EML5	-1.00905	1.46985e-39	5.37677e-38	down	1813	1554	1783	3554	3513	2916	chr10:101703970-101864763	-	7451	bta:537305	echinoderm microtubule associated protein like 5	0	EML5	echinoderm microtubule associated protein like 5	0	Eml5	Eml5 protein	0	Eml5	echinoderm microtubule associated protein like 5
EMP3	1.26468	4.78515e-14	4.53737e-13	up	303	324	292	138	107	125	chr18:55724324-55728662	+	959	bta:535273	epithelial membrane protein 3	8e-77	EMP3	epithelial membrane protein 3	2e-77	Emp3	Epithelial membrane protein 3	1e-77	Emp3	epithelial membrane protein 3
ENDOU	2.62636	7.12896e-05	0.000238184	up	32	38	19	7	1	6	chr5:32801163-32818291	+	2298	bta:525399	endonuclease, polyU-specific	0	ENDOU	endonuclease, polyU-specific	0	Endou	Poly(U)-specific endoribonuclease	0	Endou	endonuclease, poly(U)-specific
ENTPD1	1.20948	0.0106506	0.0233708	up	40	42	36	9	13	27	chr26:17143718-17243544	+	1937	bta:282223	ectonucleoside triphosphate diphosphohydrolase 1	0	ENTPD1	ectonucleoside triphosphate diphosphohydrolase 1	0	Entpd1	Ectonucleoside triphosphate diphosphohydrolase 1	0	Entpd1	ectonucleoside triphosphate diphosphohydrolase 1
ENTPD2	-1.13806	9.66032e-40	3.57546e-38	down	851	807	762	1721	1543	1868	chr11:106436970-106442469	+	1890	bta:100126045	ectonucleoside triphosphate diphosphohydrolase 2	0	ENTPD2	ectonucleoside triphosphate diphosphohydrolase 2	0	Entpd2	Ectonucleoside triphosphate diphosphohydrolase 2	0	Entpd2	ectonucleoside triphosphate diphosphohydrolase 2
EPB41L1	-1.17883	9.23062e-22	1.54102e-20	down	281	260	233	569	516	602	chr13:66111020-66283818	+	8220	bta:515919	erythrocyte membrane protein band 4.1-like 1
EPB41L5	1.15815	1.50894e-34	4.60696e-33	up	1117	1012	993	506	420	423	chr2:72419891-72503506	+	2792	bta:530941	erythrocyte membrane protein band 4.1 like 5	0	EPB41L5	erythrocyte membrane protein band 4.1 like 5	0	Epb4.1l5	Band 4.1-like protein 5	0	Epb4.1l5	erythrocyte membrane protein band 4.1-like 5
EPHA7	-4.23397	3.35812e-07	1.56423e-06	down	2	2	1	22	40	28	chr9:57914546-58121954	+	3348	bta:538797	EPH receptor A7	0	EPHA7	EPH receptor A7	0	Epha7	Receptor protein-tyrosine kinase	0	Epha7	Eph receptor A7
EPHB2	-9.65961	5.19406e-16	5.80972e-15	down	1	0	0	301	249	289	chr2:130922190-131063828	-	3247	bta:535137	EPH receptor B2	0	EPHB2	EPH receptor B2	0	Ephb2	Receptor protein-tyrosine kinase	0	Ephb2	Eph receptor B2
EPHX2	-1.04901	2.8533e-05	0.000101858	down	64	51	54	135	100	102	chr8:76351412-76420730	+	2143	bta:511716	epoxide hydrolase 2, cytoplasmic	0	EPHX2	epoxide hydrolase 2, cytoplasmic	0	Ephx2	Epoxide hydrolase 2C	0	Ephx2	epoxide hydrolase 2, cytoplasmic
EPN3	1.91188	7.90343e-19	1.0918e-17	up	309	250	219	81	44	74	chr19:36978978-36988456	-	2467	bta:538660	epsin 3	0	xp_005257552		0	Epn3	Putative uncharacterized protein	0	Epn3	epsin 3
EREG	1.2432	1.86513e-116	3.01747e-114	up	17664	14630	16100	6646	6855	6148	chr6:91437795-91457924	+	3334	bta:100295476	epiregulin
ERG	-2.04393	1.28428e-26	2.78757e-25	down	81	52	74	296	254	270	chr1:152979569-153116032	-	2791	bta:535231	v-ets erythroblastosis virus E26 oncogene homolog (avian)	0	ERG	v-ets avian erythroblastosis virus E26 oncogene homolog	0	Erg	Erg protein	0	Erg	v-ets avian erythroblastosis virus E26 oncogene
ERGIC2	1.06102	2.2024e-51	1.23437e-49	up	3428	2904	3005	1413	1542	1345	chr5:80830629-80873923	+	1650	bta:512481	ERGIC and golgi 2	0	ERGIC2	ERGIC and golgi 2	0	Ergic2	Endoplasmic reticulum-Golgi intermediate compartment protein 2	2e-44	Ergic2	ERGIC and golgi 2
ERI1.1	2.63877	0.00282596	0.00702706	up	12	19	14	1	2	4	chrx:51311180-51338520	+	1133	bta:540728	exoribonuclease 1	0	ERI1	exoribonuclease 1	1e-172	Eri1	3'-5' exoribonuclease 1	4e-176	Eri1	exoribonuclease 1
ERMP1	1.07387	4.13619e-81	4.44584e-79	up	5826	5037	5587	2569	2381	2574	chr8:39259585-39317830	+	5778	bta:541094	endoplasmic reticulum metallopeptidase 1	0	ERMP1	endoplasmic reticulum metallopeptidase 1	0	Ermp1	Endoplasmic reticulum metallopeptidase 1	0	Ermp1	endoplasmic reticulum metallopeptidase 1
ESR2	-3.30162	1.99248e-14	1.95118e-13	down	16	6	4	83	79	82	chr10:76988942-77038390	-	1611	bta:281146	estrogen receptor 2 (ER beta)	0	ESR2	estrogen receptor 2 (ER beta)	0	Esr2	Estrogen receptor beta	0	Esr2	estrogen receptor 2 (ER beta)
ETFBKMT	-1.23423	0.000466048	0.00135489	down	23	31	29	58	53	78	chr5:78861997-78872459	-	1496
ETNK1	1.05291	5.10651e-33	1.45703e-31	up	2442	1893	2065	897	1076	982	chr5:88200696-88255223	-	6735	bta:540705	ethanolamine kinase 1	0	ETNK1	ethanolamine kinase 1	0	Etnk1	Putative uncharacterized protein	0	Etnk1	ethanolamine kinase 1
ETS2	1.03891	4.57801e-63	3.34152e-61	up	4420	3607	3746	2000	1689	1823	chr1:153473582-153493046	+	3440	bta:281148	v-ets erythroblastosis virus E26 oncogene homolog 2 (avian)	0	ETS2	v-ets avian erythroblastosis virus E26 oncogene homolog 2	0	Ets2	Protein C-ets-2	0	Ets2	v-ets avian erythroblastosis virus E26 oncogene homolog 2
ETV1	1.02813	7.12585e-29	1.7204e-27	up	3842	3008	3925	2001	1642	1451	chr4:22139891-22240660	-	2307	bta:540846	ets variant 1	0	ETV1	ets variant 1	0	Etv1	ETS translocation variant 1	0	Etv1	ets variant 1
EVC2	-4.18184	0.00165837	0.00433458	down	1	0	1	18	12	5	chr6:105709088-105853542	+	3228	bta:280834	Ellis van Creveld syndrome 2	0	EVC2	Ellis van Creveld syndrome 2	0	Evc2	Putative uncharacterized protein	0	Evc2	Ellis van Creveld syndrome 2
EVC2.1	-4.62835	0.00285061	0.00708274	down	1	0	0	16	5	5	chr6:105865089-105867954	+	374	bta:280834	Ellis van Creveld syndrome 2	0	EVC2	Ellis van Creveld syndrome 2	0	Evc2	Putative uncharacterized protein	0	Evc2	Ellis van Creveld syndrome 2
EVPL	1.73025	6.51021e-75	6.11764e-73	up	1428	1328	1423	436	421	358	chr19:56473176-56491222	+	6353	bta:510502	envoplakin	0	EVPL	envoplakin	0	Evpl	Putative uncharacterized protein	0	Evpl	envoplakin
EXPH5	5.97148	6.21416e-05	0.000210125	up	11	5	20	0	0	0	chr15:18594877-18709731	-	7921	bta:527048	exophilin 5
EYA1	1.29509	3.48974e-24	6.6061e-23	up	552	569	547	217	227	212	chr14:37120522-37494141	-	4214	bta:511188	eyes absent homolog 1 (Drosophila)
F3	-1.98762	0	0	down	9610	8265	8564	33731	34127	32962	chr3:49340233-49351111	+	1877	bta:280686	coagulation factor III	4e-114	F3	coagulation factor III (thromboplastin, tissue factor)	5e-80	F3	Tissue factor	6e-80	F3	coagulation factor III (thromboplastin, tissue factor)
FADS1	-1.38795	5.55619e-09	3.24259e-08	down	69	48	67	144	134	184	chr29:41217828-41325172	-	3798	bta:533107	fatty acid desaturase 1	0	FADS1	fatty acid desaturase 1	0	Fads1	Fatty acid desaturase 1	0	Fads1	fatty acid desaturase 1
FADS6	1.75748	4.98632e-16	5.58532e-15	up	251	197	172	65	59	52	chr19:57357921-57373845	+	1342	bta:523867	fatty acid desaturase domain family, member 6	4e-168	FADS6	fatty acid desaturase 6	9e-156	Fads6	Fatty acid desaturase 6	1e-150	Fads6	fatty acid desaturase 6
FAM101A	-3.40572	1.39039e-11	1.047e-10	down	8	9	2	90	48	57	chr17:53868541-53871920	-	1628	bta:507695	family with sequence similarity 101, member A	4e-64	xp_005253605		6e-55	Fam101a	Filamin-interacting protein FAM101A	9e-55	Fam101a	family with sequence similarity 101, member A
FAM105A	-1.24191	0.00296048	0.0073318	down	16	27	15	42	47	44	chr20:58848949-58878805	-	2673	bta:534389	family with sequence similarity 105, member A	0	FAM105A	family with sequence similarity 105, member A	2e-177	Fam105a	Inactive ubiquitin thioesterase FAM105A	8e-179	Fam105a	family with sequence similarity 105, member A
FAM107B	-3.93429	8.05932e-22	1.35557e-20	down	15	6	4	97	145	121	chr13:29595287-29671711	-	1458	bta:535023	family with sequence similarity 107, member B	6e-67	FAM107B	family with sequence similarity 107, member B	2e-65	Fam107b	Protein FAM107B	8e-66	Fam107b	family with sequence similarity 107, member B
FAM110B	-1.0442	4.86625e-25	9.70344e-24	down	514	470	436	983	832	1006	chr14:26237707-26304587	+	1855	bta:767946	family with sequence similarity 110, member B	6e-177	FAM110B	family with sequence similarity 110, member B	1e-173	Fam110b	Protein FAM110B	2e-174	Fam110b	family with sequence similarity 110, member B
FAM110C	-1.36572	1.16153e-87	1.3809e-85	down	1141	967	1078	2878	2542	2490	nw_014648481:109956-146985	-	4706	bta:616619	family with sequence similarity 110, member C
FAM122B	1.02257	1.35688e-43	5.63319e-42	up	2089	1745	1776	885	854	915	chrx:18508579-18539399	-	2489	bta:787049	family with sequence similarity 122B	9e-116	FAM122B	family with sequence similarity 122B	2e-106	Fam122b	Synoviocyte proliferation associated in collagen-induced arthritis 2	6e-105	LOC100909732	protein FAM122B-like
FAM126A	1.26451	2.23598e-78	2.27852e-76	up	2739	2294	2344	1008	986	958	chr4:31868585-31956036	-	5959	bta:540584	family with sequence similarity 126, member A	0	FAM126A	family with sequence similarity 126, member A	0	xp_011248100	0	Fam126a	family with sequence similarity 126, member A
FAM126B	1.80705	2.12805e-141	4.39414e-139	up	3265	2684	2762	864	798	732	chr2:90330258-90394418	-	9521	bta:533324	family with sequence similarity 126, member B	0	FAM126B	family with sequence similarity 126, member B	0	Fam126b	Protein FAM126B	0	Fam126b	family with sequence similarity 126, member B
FAM133A	1.5198	0.00108699	0.00294614	up	48	28	38	13	13	12	chrx:45315871-45366787	+	3611	bta:540188	family with sequence similarity 133, member A	2e-42	FAM133A	family with sequence similarity 133, member A	6e-40	Fam133b	Protein FAM133B	4e-40	Fam133b	family with sequence similarity 133, member B
FAM13C	-2.77141	0.0161747	0.0339754	down	2	1	1	6	6	14	chr28:15068474-15205153	-	3301	bta:540918	family with sequence similarity 13, member C	0	FAM13C	family with sequence similarity 13, member C	0	Fam13c	Family with sequence similarity 13, member C	0	Fam13c	family with sequence similarity 13, member C
FAM166B	-5.81138	0.000271547	0.000823616	down	0	0	0	14	15	1	chr8:60451968-60454046	-	1035	bta:507810	family with sequence similarity 166, member B	8e-125	FAM166B	family with sequence similarity 166, member B	3e-110	Fam166b	Protein FAM166B	9e-67	Fam166b	family with sequence similarity 166, member B
FAM167A	-3.6114	2.23721e-05	8.13263e-05	down	2	0	4	35	14	22	chr8:7798248-7829706	+	4042	bta:618107	family with sequence similarity 167, member A	4e-81	FAM167A	family with sequence similarity 167, member A	4e-84	Fam167a	Protein FAM167A	2e-82	Fam167a	family with sequence similarity 167, member A
FAM169B	-5.90735	7.40118e-05	0.000246544	down	0	0	0	13	13	6	chr21:8401516-8499198	+	3743	bta:781793	family with sequence similarity 169, member B	1e-56	FAM169B	family with sequence similarity 169, member B	2e-128	Fam169b	Protein FAM169B	4e-129	Fam169b	family with sequence similarity 169, member B
FAM171A2	-2.25952	1.62436e-27	3.67306e-26	down	64	63	55	346	219	278	chr19:44964397-44975096	-	3153	family with sequence similarity 171, member A2	0	FAM171A2	family with sequence similarity 171, member A2	0	Fam171a2	Protein FAM171A2	0	Fam171a2	family with sequence similarity 171, member A2
FAM177B	1.69887	4.0095e-07	1.85116e-06	up	75	89	71	23	24	23	chr16:27040755-27043391	+	1893	family with sequence similarity 177, member B	1e-25	xp_005273186
FAM198B	-1.19419	0.00119048	0.00319865	down	26	30	43	100	41	80	chr17:41888465-41902953	+	2276	bta:617515	family with sequence similarity 198, member B	7e-138	FAM198B	family with sequence similarity 198, member B	1e-126	Fam198b	Protein FAM198B	4e-125	Fam198b	family with sequence similarity 198, member B
FAM20A	-1.12331	2.4475e-89	3.00067e-87	down	2118	1878	2011	4481	4020	4110	chr19:62522173-62562596	+	2214	bta:521099	family with sequence similarity 20, member A	0	FAM20A	family with sequence similarity 20, member A	0	Fam20a	Protein FAM20A	0	Fam20a	family with sequence similarity 20, member A
FAM217A	1.53318	3.24116e-05	0.000114661	up	59	65	94	26	31	16	chr23:50081361-50090103	+	2269	bta:617315	family with sequence similarity 217, member A
FAM222A	-1.47032	0.0125564	0.0270262	down	10	7	11	13	27	34	chr17:65893310-65923244	-	2645
FAM228B	1.13309	0.00628163	0.0145373	up	71	76	31	26	35	17	chr11:75206266-75232806	-	1298	bta:100125925	family with sequence similarity 228, member B	3e-115	FAM228B	family with sequence similarity 228, member B	2e-112	Fam228b	Protein FAM228B	2e-113	Fam228b	family with sequence similarity 228, member B
FAM25A	2.55139	3.82963e-30	9.67769e-29	up	252	228	278	53	39	33	chr28:42079463-42087473	+	3452
FAM35A	1.27091	1.34634e-14	1.34147e-13	up	525	396	492	141	217	202	chr28:42142514-42261036	+	3825	bta:508335	family with sequence similarity 35, member A	0	xp_005269976		0	xp_011243519	0	Fam35a	family with sequence similarity 35, member A
FAM43A	1.0829	3.67039e-34	1.10768e-32	up	1583	1317	1460	737	568	678	chr1:73732647-73735775	-	3129	bta:539374	family with sequence similarity 43, member A	0	FAM43A	family with sequence similarity 43, member A	0	Fam43a	Putative uncharacterized protein	0	LOC100909474	protein FAM43A-like
FAM45A	1.00748	8.18412e-42	3.21888e-40	up	2849	2372	2444	1185	1314	1162	chr26:39821768-39839334	+	2481	bta:534370	family with sequence similarity 45, member A	0	FAM45A	family with sequence similarity 45, member A	0	Fam45a	Protein FAM45A	0	Fam45a	family with sequence similarity 45, member A
FAM46A	-1.20515	3.36315e-07	1.56611e-06	down	104	128	72	169	263	242	chr9:21870312-21877336	-	5621	bta:540234	family with sequence similarity 46, member A	0	xp_005248788		0	Fam46a	Protein Fam46a	0	Fam46a	family with sequence similarity 46, member A
FAM46B	1.35556	1.6931e-55	1.03385e-53	up	1788	1701	1539	704	572	620	chr2:127226925-127234391	+	2333	bta:506745	family with sequence similarity 46, member B	0	FAM46B	family with sequence similarity 46, member B	0	Fam46b	Protein FAM46B	0	Fam46b	family with sequence similarity 46, member B
FAM73A	1.3027	1.22469e-14	1.22649e-13	up	560	390	401	148	155	220	chr3:67357048-67433162	-	5427	bta:790477	family with sequence similarity 73, member A	0	FAM73A	family with sequence similarity 73, member A	0	Fam73a	Protein FAM73A	0	Fam73a	family with sequence similarity 73, member A
FAM81A	1.8417	3.47543e-14	3.34191e-13	up	182	174	142	50	35	49	chr10:51030463-51093516	-	3325	bta:538402	family with sequence similarity 81, member A	0	FAM81A	family with sequence similarity 81, member A	0	Fam81a	Protein FAM81A	0	Fam81a	family with sequence similarity 81, member A
FAM83A	1.87679	0.00141457	0.00375234	up	41	24	23	13	6	4	chr14:18345296-18366690	-	3868	bta:521399	family with sequence similarity 83, member A	0	FAM83A	family with sequence similarity 83, member A	0	Fam83a	Protein FAM83A	0	Fam83a	family with sequence similarity 83, member A
FAM83C	2.11168	0.00309009	0.00763185	up	32	25	16	2	12	2	chr13:65480918-65488326	-	4042	family with sequence similarity 83, member C	0	FAM83C	family with sequence similarity 83, member C	0	Fam83c	Protein Fam83c	0	Fam83c	family with sequence similarity 83, member C
FANCF	-1.07964	4.98567e-07	2.27442e-06	down	113	77	78	183	209	150	chr29:22606656-22607858	+	1203	bta:539681	Fanconi anemia, complementation group F	1e-146	FANCF	Fanconi anemia, complementation group F	1e-66	Fancf	Protein Fancf	8e-69	Fancf	Fanconi anemia, complementation group F
FAP	-4.10966	0.0155274	0.0327868	down	0	1	0	9	8	1	chr2:34398433-34477536	+	2967	bta:508882	fibroblast activation protein, alpha	0	FAP	fibroblast activation protein, alpha	0	Fap	Prolyl endopeptidase FAP	0	Fap	fibroblast activation protein, alpha
FAR1	1.06124	8.68703e-59	5.77651e-57	up	4476	3728	4106	1821	1985	1861	chr15:39718681-39794804	-	2738	bta:525262	fatty acyl CoA reductase 1	0	FAR1	fatty acyl CoA reductase 1	0	Far1	Fatty acyl-CoA reductase 1	0	Far1	fatty acyl CoA reductase 1
FAT3	-6.46861	5.31592e-06	2.11787e-05	down	0	0	0	12	8	27	chr29:1974590-2613805	-	13668	bta:536281	FAT tumor suppressor homolog 3 (Drosophila)	0	FAT3	FAT atypical cadherin 3	0	Fat3	Protocadherin Fat 3	0	Fat3	FAT atypical cadherin 3
FBLN2	-3.9054	5.53666e-07	2.51045e-06	down	4	2	17	103	97	134	chr22:59217926-59287167	-	4269	bta:511854	fibulin 2	0	xp_005265005		0	Fbln2	Fibulin-2	0	Fbln2	fibulin 2
FBLN7	-3.69526	4.90014e-253	2.84807e-250	down	154	164	169	2319	1802	1979	chr11:203562-260545	-	2205	bta:541273	fibulin 7	0	FBLN7	fibulin 7	0	Fbln7	Fibulin-7	0	Fbln7	fibulin 7
FBN1	-1.07821	1.02789e-08	5.8045e-08	down	132	95	152	256	282	231	chr10:62083527-62347933	+	8947	bta:281154	fibrillin 1	0	FBN1	fibrillin 1	0	Fbn1	Mutant fibrillin-1	0	Fbn1	fibrillin 1
FBP1	-5.2466	0.00150603	0.00396945	down	0	0	0	3	8	9	chr8:82934786-82965617	-	1253	bta:513483	fructose-1,6-bisphosphatase 1	4e-174	FBP1	fructose-1,6-bisphosphatase 1	2e-172	Fbp1	Fructose-1,6-bisphosphatase 1	1e-174	Fbp1	fructose-1,6-bisphosphatase 1
FBP2	1.11094	7.11699e-05	0.000237834	up	96	89	99	50	43	34	chr8:82870018-82912740	-	1281	bta:514066	fructose-1,6-bisphosphatase 2	0	FBP2	fructose-1,6-bisphosphatase 2	0	Fbp2	Fructose-1,6-bisphosphatase isozyme 2	0	Fbp2	fructose-1,6-bisphosphatase 2
FBXL7	-2.43803	3.42889e-108	4.98236e-106	down	226	172	195	1087	941	1062	chr20:57512730-57994911	-	4386	bta:518806	F-box and leucine-rich repeat protein 7	0	FBXL7	F-box and leucine-rich repeat protein 7	0	Fbxl7	F-box/LRR-repeat protein 7	0	Fbxl7	F-box and leucine-rich repeat protein 7
FCAMR	-3.68053	5.36711e-05	0.000183419	down	0	1	4	14	23	25	chr16:4572659-4590211	-	7387	bta:100297408	Fc receptor, IgA, IgM, high affinity	6e-117	FCAMR	Fc receptor, IgA, IgM, high affinity	1e-79	Fcamr	High affinity immunoglobulin alpha and immunoglobulin mu Fc receptor	6e-87	Fcamr	Fc receptor, IgA, IgM, high affinity
FCHO1	-2.6541	6.92141e-08	3.50493e-07	down	8	4	14	42	48	67	chr7:5327678-5357524	-	3744	bta:505672	FCH domain only 1	0	xp_005259887		0	Fcho1	FCH domain only protein 1	0	Fcho1	FCH domain only 1
FCHO2	1.12109	1.38224e-13	1.25602e-12	up	543	436	515	174	252	232	chr20:8559955-8633440	-	2883	bta:540808	FCH domain only protein 2-like	2e-161	FCHO2	FCH domain only 2	4e-161	Fcho2	FCH domain only protein 2	6e-162	Fcho2	FCH domain only 2
FDCSP	-3.96032	1.72596e-08	9.47046e-08	down	6	2	0	53	34	32	chr6:87704338-87706416	+	319
FGF1	-2.1078	7.32458e-38	2.50971e-36	down	113	110	76	435	393	413	chr7:55714782-55821816	-	3970	bta:281160	fibroblast growth factor 1 (acidic)	1e-81	xp_005268446		1e-79	xp_011245143	1e-79	Fgf1	fibroblast growth factor 1 (acidic)
FGF18	-4.17221	1.17994e-47	5.61116e-46	down	12	17	14	248	226	274	chr20:3148834-3210828	+	1114	bta:533929	fibroblast growth factor 18	1e-119	FGF18	fibroblast growth factor 18	3e-121	Fgf18	Fibroblast growth factor 18	9e-121	Fgf18	fibroblast growth factor 18
FGF19	-4.96035	0.00698191	0.0159952	down	0	0	0	14	2	1	chr29:47920845-47926136	-	2140	bta:521475	fibroblast growth factor 19
FHIT	-1.04831	0.0020839	0.00532789	down	44	28	23	71	61	56	chr22:40747711-42281817	+	1084	bta:692183	fragile histidine triad gene	1e-67	xp_005265012		3e-71	Fhit	Bis(5'-adenosyl)-triphosphatase	3e-70	Fhit	fragile histidine triad
FHOD3	-1.15272	0.000248567	0.000758512	down	27	40	43	92	72	74	chr24:20714638-21236768	-	4942	bta:785433	formin homology 2 domain containing 3	0	xp_005258402		0	Fhod3	Fhod3 protein	0	Fhod3	formin homology 2 domain containing 3
FIBIN	1.64223	3.73594e-07	1.72893e-06	up	96	83	106	28	19	41	chr15:58765243-58768967	+	3725	bta:507975	fin bud initiation factor homolog (zebrafish)	1e-115	FIBIN	fin bud initiation factor homolog (zebrafish)	6e-113	Fibin	Fin bud initiation factor homolog	3e-112	Fibin	fin bud initiation factor homolog (zebrafish)
FJX1	-1.48169	4.7819e-58	3.13985e-56	down	469	392	389	1192	1041	1126	chr15:67255843-67258353	+	2505	bta:100297910	four jointed box 1 (Drosophila)	0	FJX1	four jointed box 1 (Drosophila)	0	Fjx1	Four-jointed box protein 1	0	Fjx1	four jointed box 1 (Drosophila)
FKBP11	-1.09793	2.67786e-70	2.27155e-68	down	2454	2199	2093	5092	4239	4587	chr5:31109803-31113268	+	718	bta:506043	FK506 binding protein 11, 19 kDa	4e-94	FKBP11	FK506 binding protein 11, 19 kDa	6e-91	Fkbp11	Peptidyl-prolyl cis-trans isomerase FKBP11	3e-92	Fkbp11	FK506 binding protein 11
FLT3	-4.80797	0.00649582	0.0149778	down	0	0	0	7	4	4	chr12:32329866-32391946	+	3554	bta:512700	fms-related tyrosine kinase 3
FN1	-1.96491	2.39654e-221	1.10614e-218	down	165480	146962	168104	621553	537461	649659	chr2:104244037-104313197	-	8055	bta:280794	fibronectin 1	0	FN1	fibronectin 1	0	Fn1	Fibronectin	0	Fn1	fibronectin 1
FOSB	-1.51457	1.05565e-251	5.91652e-249	down	5853	4968	5221	15216	14032	14851	chr18:53746236-53752659	+	3241	bta:540819	FBJ murine osteosarcoma viral oncogene homolog B	3e-129	FOSB	FBJ murine osteosarcoma viral oncogene homolog B	1e-130	Fosb	FBJ osteosarcoma oncogene B	2e-130	Fosb	FBJ osteosarcoma oncogene B
FOXL1	-1.15145	0.00465988	0.0110782	down	20	17	22	39	48	39	chr18:12462714-12466935	+	4222	bta:538955	forkhead box L1	2e-124	FOXL1	forkhead box L1	8e-109	Foxl1	Forkhead box protein L1	4e-115	Foxl1	forkhead box L1
FOXN1	2.67965	2.01176e-46	9.19086e-45	up	615	479	529	108	89	47	chr19:20674917-20688323	+	2000	bta:516724	forkhead box N1	0	FOXN1	forkhead box N1	0	Foxn1	Forkhead box N1	0	Foxn1	forkhead box N1
FOXN2	1.86721	3.27347e-21	5.26338e-20	up	317	273	326	63	102	76	chr11:30650358-30707000	+	3153	bta:521742	forkhead box N2	0	FOXN2	forkhead box N2	0	Foxn2	Protein Foxn2	0	Foxn2	forkhead box N2
FOXP2	-5.0181	4.47958e-05	0.00015491	down	0	0	2	10	33	19	chr4:54300751-54606111	-	2680	bta:505502	uncharacterized LOC505502	0	FOXP2	forkhead box P2	0	xp_011239340	0	Foxp2	forkhead box P2
FPGT	1.40053	1.81493e-19	2.61299e-18	up	412	321	355	142	139	115	chr3:71172062-71180178	-	3392	bta:100138313	fucose-1-phosphate guanylyltransferase	0	FPGT	fucose-1-phosphate guanylyltransferase	0	Fpgt	Protein Fpgt	0	Fpgt	fucose-1-phosphate guanylyltransferase
FRK	1.89224	1.39131e-08	7.74249e-08	up	107	83	70	19	25	23	chr9:35175866-35277007	+	4926	bta:509227	fyn-related kinase	0	FRK	fyn-related Src family tyrosine kinase	0	Frk	Non-specific protein-tyrosine kinase	0	Frk	fyn-related Src family tyrosine kinase
FRMPD1	1.49265	2.57654e-56	1.65712e-54	up	1430	1272	1464	453	502	470	chr8:62496575-62609170	+	5541	bta:616412	FERM and PDZ domain containing 1	0	FRMPD1	FERM and PDZ domain containing 1	0	xp_011248387	0	Frmpd1	FERM and PDZ domain containing 1
FRY	1.32777	3.98635e-42	1.57974e-40	up	979	916	910	370	355	352	chr12:28861816-29111207	-	10246	bta:507622	furry homolog (Drosophila)	0	FRY	furry homolog (Drosophila)	0	Fry	Protein furry homolog	0	Fry	furry homolog (Drosophila)
FSBP	1.11344	0.00328551	0.00807131	up	53	47	48	26	18	22	chr14:72549541-72560424	+	7106	fibrinogen silencer binding protein	1e-169	FSBP	fibrinogen silencer binding protein	5e-147	Fsbp	Fibrinogen silencer-binding protein	3e-144	LOC102550523	fibrinogen silencer-binding protein-like
FSTL3	-1.40188	3.98644e-164	1.00902e-161	down	6791	6109	5796	16729	14704	16154	chr7:45087112-45093457	+	1964	bta:515367	follistatin-like 3 (secreted glycoprotein)	6e-135	FSTL3	follistatin-like 3 (secreted glycoprotein)	1e-120	Fstl3	Follistatin-like 3	1e-120	Fstl3	follistatin-like 3 (secreted glycoprotein)
FSTL4	-6.54151	2.6447e-06	1.1003e-05	down	0	0	0	25	10	15	chr7:46647532-47083775	-	5250	bta:540809	follistatin-like 4	0	FSTL4	follistatin-like 4	0	Fstl4	Putative uncharacterized protein	0	Fstl4	follistatin-like 4
FUT2	1.44884	1.35727e-12	1.12281e-11	up	219	231	201	70	70	90	chr18:56022401-56023435	+	1035	bta:281175	fucosyltransferase 2 (secretor status included)	1e-169	FUT2	fucosyltransferase 2 (secretor status included)	8e-162	xp_011249097	9e-164	Fut2	fucosyltransferase 2 (secretor status included)
FUT6	3.2198	8.27246e-05	0.00027296	up	18	16	33	4	1	2	chr7:19817426-19827270	+	1873
FXYD3	-1.28057	4.36506e-24	8.22845e-23	down	475	354	283	948	794	848	chr18:46194860-46201001	+	999	bta:780807	FXYD domain containing ion transport regulator 3	3e-26	FXYD3	FXYD domain containing ion transport regulator 3	8e-27	Fxyd3	FXYD domain-containing ion transport regulator 3, isoform CRA_b	5e-25	Fxyd3	FXYD domain-containing ion transport regulator 3
FYN	-4.49466	0.00939375	0.0208568	down	1	0	0	0	5	18	chr9:39247353-39399441	+	2395	bta:527263	FYN oncogene related to SRC, FGR, YES	0	FYN	FYN proto-oncogene, Src family tyrosine kinase	0	xp_011241419	0	Fyn	FYN proto-oncogene, Src family tyrosine kinase
FZD1	-1.85432	5.18297e-15	5.38651e-14	down	51	38	50	159	147	177	chr4:8549481-8553635	+	4155	bta:445417	frizzled family receptor 1	0	FZD1	frizzled class receptor 1	0	Fzd1	Frizzled-1	0	Fzd1	frizzled class receptor 1
FZD10	1.30936	7.83047e-61	5.46149e-59	up	1858	1601	1627	737	616	624	chr17:48064408-48066366	-	1959	bta:515323	frizzled family receptor 10	0	FZD10	frizzled class receptor 10	0	Fzd10	MCG51280	0	Fzd10	frizzled class receptor 10
FZD8	-1.24641	1.47581e-25	2.99998e-24	down	324	279	257	701	571	692	chr13:27150650-27153823	-	3165	bta:616913	frizzled family receptor 8	3e-106	FZD8	frizzled class receptor 8	7e-107	Fzd8	Frizzled-8	2e-107	LOC100909849	frizzled-8-like
GABARAPL1	-1.31874	4.03177e-82	4.42452e-80	down	1319	1112	1048	2952	2626	2769	chr5:100485427-100494895	-	1915	bta:338472	GABA(A) receptor-associated protein like 1	1e-63	GABARAPL1	GABA(A) receptor-associated protein like 1	2e-63	Gabarapl1	Gamma-aminobutyric acid receptor-associated protein-like 1	1e-63	Gabarapl1	GABA(A) receptor-associated protein like 1
GALNT12	-7.67656	2.10092e-09	1.28487e-08	down	0	0	0	38	24	47	chr8:64620039-64634800	+	973	bta:508488	UDP-N-acetyl-alpha-D-galactosamine:polypeptide N-acetylgalactosaminyltransferase 12 (GalNAc-T12)	0	GALNT12	polypeptide N-acetylgalactosaminyltransferase 12	0	Galnt12	Polypeptide N-acetylgalactosaminyltransferase 12	0	Galnt12	polypeptide N-acetylgalactosaminyltransferase 12
GALNT12.1	-6.45433	4.21482e-06	1.70384e-05	down	0	0	0	22	9	16	chr8:64643849-64648419	+	699	bta:508488	UDP-N-acetyl-alpha-D-galactosamine:polypeptide N-acetylgalactosaminyltransferase 12 (GalNAc-T12)	0	GALNT12	polypeptide N-acetylgalactosaminyltransferase 12	0	Galnt12	Polypeptide N-acetylgalactosaminyltransferase 12	0	Galnt12	polypeptide N-acetylgalactosaminyltransferase 12
GALNT6	1.17986	2.53303e-129	4.67657e-127	up	12907	11112	11826	5303	4719	5211	chr5:28631721-28670632	+	3767	bta:506903	UDP-N-acetyl-alpha-D-galactosamine:polypeptide N-acetylgalactosaminyltransferase 6 (GalNAc-T6)	0	GALNT6	polypeptide N-acetylgalactosaminyltransferase 6	0	xp_011243836	0	Galnt6	polypeptide N-acetylgalactosaminyltransferase 6
GALNT8	2.48391	0.0190911	0.0393585	up	8	9	12	1	3	1	chr5:106100920-106140452	-	3565	bta:540652	UDP-N-acetyl-alpha-D-galactosamine:polypeptide N-acetylgalactosaminyltransferase 8 (GalNAc-T8)	0	GALNT8	polypeptide N-acetylgalactosaminyltransferase 8	1e-163	Galnt18	Polypeptide N-acetylgalactosaminyltransferase 18	2e-163	Galnt18	polypeptide N-acetylgalactosaminyltransferase 18
GAS6	2.11338	1.91328e-193	6.98258e-191	up	3341	2932	2857	665	691	673	chr12:91247207-91275421	-	2298	bta:504526	growth arrest-specific 6	0	GAS6	growth arrest-specific 6	0	Gas6	Growth arrest-specific protein 6	0	Gas6	growth arrest specific 6
GCFC2	1.53244	1.0252e-12	8.58972e-12	up	296	286	230	62	113	94	chr11:43953209-44033521	+	5396	GC-rich sequence DNA-binding factor 2	0	GCFC2	GC-rich sequence DNA-binding factor 2	0	Gcfc2	GC-rich sequence DNA-binding factor 2	0	Gcfc2	GC-rich sequence DNA-binding factor 2
GCLM	1.19483	1.54751e-07	7.51163e-07	up	187	122	164	67	60	71	chr3:49969001-49986727	+	1603	bta:525659	glutamate-cysteine ligase, modifier subunit	9e-144	GCLM	glutamate-cysteine ligase, modifier subunit	2e-144	Gclm	Glutamate--cysteine ligase regulatory subunit	4e-151	Gclm	glutamate cysteine ligase, modifier subunit
GCNT1	-1.36653	1.47012e-14	1.45924e-13	down	136	116	98	284	252	331	chr8:52990040-53036010	+	4750	bta:281778	glucosaminyl (N-acetyl) transferase 1, core 2	0	xp_005251976		0	Gcnt1	Beta-1,3-galactosyl-O-glycosyl-glycoprotein beta-1,6-N-acetylglucosaminyltransferase	0	Gcnt1	glucosaminyl (N-acetyl) transferase 1, core 2
GCNT2	-3.8969	1.02807e-06	4.50909e-06	down	1	4	1	32	19	36	chr23:45511535-45513714	-	2180	bta:520336	glucosaminyl (N-acetyl) transferase 2, I-branching enzyme (I blood group)	0	GCNT2	glucosaminyl (N-acetyl) transferase 2, I-branching enzyme (I blood group)	8e-169	Gcnt2	Beta-1,6-N-acetylglucosaminyltransferase B	6e-174	Gcnt2	glucosaminyl (N-acetyl) transferase 2, I-branching enzyme
GDAP1L1	1.91931	6.74836e-17	8.19041e-16	up	225	229	217	80	53	39	chr13:73733446-73758225	+	2198	bta:541158	ganglioside-induced differentiation-associated protein 1-like 1	0	GDAP1L1	ganglioside induced differentiation associated protein 1-like 1	0	Gdap1l1	Ganglioside-induced differentiation-associated protein 1-like 1	0	Gdap1l1	ganglioside-induced differentiation-associated protein 1-like 1
GDNF	2.43794	8.24977e-09	4.70264e-08	up	71	87	56	7	19	12	chr20:36768905-36789790	+	636	bta:386587	glial cell derived neurotrophic factor	3e-102	GDNF	glial cell derived neurotrophic factor	5e-97	Gdnf	Glial cell line-derived neurotrophic factor	1e-95	Gdnf	glial cell derived neurotrophic factor
GFRA4	-5.80044	0.000139611	0.000444404	down	0	0	0	17	7	6	chr13:52202467-52209269	+	3695	bta:618480	GDNF family receptor alpha 4
GFY	2.3405	0.018511	0.0382731	up	11	10	16	0	1	6	chr18:56578162-56581929	+	2484
GGN	1.89287	0.00429596	0.0102926	up	25	20	21	3	4	10	chr18:48629752-48632746	-	2121	bta:100140305	gametogenetin
GIMAP5	-5.72237	0.000193717	0.000602577	down	0	0	0	7	6	15	chr4:114542672-114553199	+	1288	bta:505013	GTPase, IMAP family member 5	2e-103	GIMAP1-GIMAP5	GIMAP1-GIMAP5 readthrough	2e-87	Gimap5	GTPase IMAP family member 5	1e-86	Gimap5	GTPase, IMAP family member 5
GIMAP7.1	-4.73149	0.00994763	0.021984	down	0	0	0	3	9	2	chr4:114185224-114187081	-	1475	bta:510988	GTPase, IMAP family member 7	5e-108	GIMAP7	GTPase, IMAP family member 7	9e-95	Gimap7	Protein Gimap7	5e-89	Gimap7	GTPase, IMAP family member 7
GIMAP7.2	-4.66666	0.00422209	0.010128	down	0	0	1	5	20	1	chr4:114324405-114332907	-	1552	bta:510988	GTPase, IMAP family member 7	5e-108	GIMAP7	GTPase, IMAP family member 7	9e-95	Gimap7	Protein Gimap7	5e-89	Gimap7	GTPase, IMAP family member 7
GIMAP7.3	-5.90163	7.31021e-05	0.000243928	down	0	0	0	15	10	7	chr4:114491008-114501749	+	1773	bta:510988	GTPase, IMAP family member 7	5e-108	GIMAP7	GTPase, IMAP family member 7	9e-95	Gimap7	Protein Gimap7	5e-89	Gimap7	GTPase, IMAP family member 7
GIPC2	4.7593	0.0113437	0.0247176	up	2	12	1	0	0	0	chr3:67088598-67188463	-	1546	bta:518246	GIPC PDZ domain containing family, member 2	3e-142	GIPC2	GIPC PDZ domain containing family, member 2	1e-134	Gipc2	PDZ domain-containing protein GIPC2	1e-138	Gipc2	GIPC PDZ domain containing family, member 2
GJB2	-1.98008	0	0	down	6599	5514	5810	23757	21665	22600	chr12:36428341-36433383	+	2253	bta:407154	gap junction protein, beta 2, 26kDa	1e-127	GJB2	gap junction protein, beta 2, 26kDa	7e-122	Gjb2	Gap junction beta-2 protein	8e-123	Gjb2	gap junction protein, beta 2
GJB6	-6.08759	2.67947e-05	9.61336e-05	down	0	0	0	9	14	13	chr12:36403132-36410775	+	1768	bta:508454	gap junction protein, beta 6, 30kDa	5e-148	GJB6	gap junction protein, beta 6, 30kDa	4e-145	Gjb6	Gap junction protein	3e-145	Gjb6	gap junction protein, beta 6
GLI1	1.66485	0.00643062	0.0148449	up	29	20	27	7	3	13	chr5:56497506-56507889	-	3589	bta:517588	GLI family zinc finger 1	0	GLI1	GLI family zinc finger 1	0	Gli1	Gli1 protein	0	Gli1	GLI family zinc finger 1
GLIPR1	-2.52898	8.67186e-12	6.6775e-11	down	20	8	17	77	85	86	chr5:4968605-5015015	+	933	bta:767905	GLI pathogenesis-related 1	4e-123	GLIPR1	GLI pathogenesis-related 1	6e-99	Glipr1	Glioma pathogenesis-related protein 1	2e-94	Glipr1	GLI pathogenesis-related 1
GLIPR2	-1.86129	1.50527e-179	4.54273e-177	down	1291	1061	1050	4319	3767	3806	chr8:61058908-61077768	+	803	bta:538565	GLI pathogenesis-related 2	8e-86	GLIPR2	GLI pathogenesis-related 2	4e-85	Glipr2	Golgi-associated plant pathogenesis-related protein 1	2e-84	Glipr2	GLI pathogenesis-related 2
GLUD1	1.04068	3.90858e-119	6.45656e-117	up	27977	23630	23914	12698	11295	11336	chr28:42103159-42142312	-	3050	bta:281785	glutamate dehydrogenase 1	0	GLUD1	glutamate dehydrogenase 1	0	Glud1	Glutamate dehydrogenase 1, mitochondrial	0	Glud1	glutamate dehydrogenase 1
GMFB	1.23507	1.03993e-38	3.69222e-37	up	2623	1826	1962	828	936	839	chr10:67420772-67434720	-	3248	bta:615255	glia maturation factor, beta	1e-80	GMFB	glia maturation factor, beta	3e-79	Gmfb	Glia maturation factor beta	2e-79	Gmfb	glia maturation factor, beta
GMFG	-3.09029	3.73135e-14	3.57267e-13	down	13	10	6	83	84	70	chr18:49476449-49481360	-	573	bta:514407	glia maturation factor, gamma	7e-78	GMFG	glia maturation factor, gamma	2e-75	Gmfg	Glia maturation factor gamma	8e-75	Gmfg	glia maturation factor, gamma
GML	-5.71938	0.000202617	0.000628269	down	0	0	0	8	5	15	chr14:2758540-2785765	-	751	bta:767955	glycosylphosphatidylinositol anchored molecule like protein	2e-39	GML	glycosylphosphatidylinositol anchored molecule like	8e-27	xp_011244007	2e-29	Gml	glycosylphosphatidylinositol anchored molecule like
GNAT1	1.45344	9.19716e-11	6.36942e-10	up	178	168	241	68	73	66	chr22:50907495-50912509	-	2444	bta:281794	guanine nucleotide binding protein (G protein), alpha transducing activity polypeptide 1	0	GNAT1	guanine nucleotide binding protein (G protein), alpha transducing activity polypeptide 1	0	Gnat1	Guanine nucleotide-binding protein G(t) subunit alpha-1	0	Gnat1	guanine nucleotide binding protein (G protein), alpha transducing activity polypeptide 1
GNB4	1.5311	1.69301e-53	9.98813e-52	up	1082	908	935	324	310	339	chr1:88530046-88563639	+	2854	bta:525962	guanine nucleotide binding protein (G protein), beta polypeptide 4	0	GNB4	guanine nucleotide binding protein (G protein), beta polypeptide 4	0	Gnb4	Guanine nucleotide-binding protein subunit beta-4	0	Gnb4	guanine nucleotide binding protein (G protein), beta polypeptide 4
GNG11	-3.27065	3.88259e-35	1.20892e-33	down	19	18	31	214	214	205	chr4:11145034-11150053	+	745	bta:511812	guanine nucleotide binding protein (G protein), gamma 11	5e-34	GNG11	guanine nucleotide binding protein (G protein), gamma 11	6e-34	Gng11	Guanine nucleotide-binding protein G(I)/G(S)/G(O) subunit gamma-11	4e-34	LOC100912034	guanine nucleotide-binding protein G(I)/G(S)/G(O) subunit gamma-11-like
GNG2	-1.32419	1.33632e-170	3.61567e-168	down	5336	4540	4528	12134	11453	11106	chr10:44862769-44992514	+	808	bta:281203	guanine nucleotide binding protein (G protein), gamma 2	3e-35	GNG2	guanine nucleotide binding protein (G protein), gamma 2	3e-35	Gng2	Guanine nucleotide-binding protein G(I)/G(S)/G(O) subunit gamma-2	8e-35	Gng2	guanine nucleotide binding protein (G protein), gamma 2
GNMT	-4.2244	0.0164	0.0344071	down	0	1	0	0	11	8	chr23:16618528-16621960	+	1077	bta:538212	glycine N-methyltransferase	1e-165	GNMT	glycine N-methyltransferase	1e-158	Gnmt	Glycine N-methyltransferase	2e-158	Gnmt	glycine N-methyltransferase
GNPTAB	1.18467	3.81377e-67	2.91949e-65	up	3964	3312	3955	1686	1580	1492	chr5:66107493-66190465	-	4417	bta:509610	N-acetylglucosamine-1-phosphate transferase, alpha and beta subunits	0	GNPTAB	N-acetylglucosamine-1-phosphate transferase, alpha and beta subunits	0	Gnptab	N-acetylglucosamine-1-phosphotransferase subunits alpha/beta	0	Gnptab	N-acetylglucosamine-1-phosphate transferase, alpha and beta subunits
GOLGA7B	1.28428	0.0189736	0.0391367	up	29	32	22	13	5	15	chr26:18972483-18985491	+	2494	bta:767832	golgin A7 family, member B	1e-92	GOLGA7B	golgin A7 family, member B	3e-92	Golga7b	Golgin subfamily A member 7B	1e-79	Golga7b	golgin A7 family, member B
GOLIM4	1.04719	2.15467e-19	3.08514e-18	up	849	758	726	316	394	374	chr1:100539515-100623036	+	3760	bta:538532	golgi integral membrane protein 4	0	GOLIM4	golgi integral membrane protein 4	0	Golim4	Golgi integral membrane protein 4	0	Golim4	golgi integral membrane protein 4
GPA33	-3.24101	5.0969e-09	2.98454e-08	down	6	1	10	52	65	37	chr3:1745594-1798254	+	1479	bta:518646	glycoprotein A33 (transmembrane)	3e-116	GPA33	glycoprotein A33 (transmembrane)	7e-120	Gpa33	Cell surface A33 antigen	4e-122	Gpa33	glycoprotein A33 (transmembrane)
GPAT3	1.29539	1.44575e-25	2.94268e-24	up	655	559	686	242	262	241	chr6:100483981-100554689	+	2464
GPC2	-1.78285	8.7126e-43	3.53299e-41	down	267	304	283	1080	998	768	chr25:36951560-36957292	+	1816	bta:618005	glypican 2	0	GPC2	glypican 2	0	Gpc2	Gpc2 protein	0	Gpc2	glypican 2
GPC3	-4.80232	0.00697867	0.0159924	down	0	0	0	8	3	4	chrx:17407525-17873827	-	2230	bta:615239	glypican 3	0	GPC3	glypican 3	0	Gpc3	Glypican-3	0	Gpc3	glypican 3
GPD1L	1.41199	4.28233e-06	1.72846e-05	up	104	86	109	30	27	51	chr22:6717781-6779246	+	1422	bta:514456	glycerol-3-phosphate dehydrogenase 1-like	0	GPD1L	glycerol-3-phosphate dehydrogenase 1-like	0	Gpd1l	Glycerol-3-phosphate dehydrogenase [NAD(+)]	0	Gpd1l	glycerol-3-phosphate dehydrogenase 1-like
GPHA2	2.40146	1.76048e-10	1.19495e-09	up	97	69	66	13	15	14	chr29:44062777-44063437	-	390	bta:617578	glycoprotein hormone alpha 2	4e-58	GPHA2	glycoprotein hormone alpha 2	7e-54	Gpha2	Glycoprotein hormone alpha 2	3e-58	Gpha2	glycoprotein hormone alpha 2
GPNMB	2.20649	8.81722e-50	4.62771e-48	up	585	553	498	129	92	121	chr4:32143079-32169338	+	2806	bta:509600	glycoprotein (transmembrane) nmb	0	GPNMB	glycoprotein (transmembrane) nmb	0	Gpnmb	Putative uncharacterized protein	0	Gpnmb	glycoprotein (transmembrane) nmb
GPR173	-1.10723	0.00013004	0.000415963	down	56	41	40	92	73	118	chrx:97014419-97036092	+	1955	bta:515148	G protein-coupled receptor 173	0	GPR173	G protein-coupled receptor 173	0	xp_011246173	0	Gpr173	G-protein coupled receptor 173
GPR35	-5.79696	2.82736e-07	1.32963e-06	down	1	0	1	42	37	28	chr3:120871003-120898208	+	2637	bta:505056	G protein-coupled receptor 35	9e-101	GPR35	G protein-coupled receptor 35	1e-106	Gpr35	G-protein-coupled receptor 35	6e-103	Gpr35	G protein-coupled receptor 35
GPR4	-2.68517	1.27577e-07	6.25061e-07	down	12	13	1	63	50	48	chr18:53860186-53861931	-	1746	bta:512876	G protein-coupled receptor 4	0	GPR4	G protein-coupled receptor 4	0	Gpr4	G protein-coupled receptor GPR4	0	Gpr4	G protein-coupled receptor 4
GPR65	-1.71266	8.75663e-06	3.37222e-05	down	13	20	23	57	56	65	chr10:101140964-101150187	+	2201	bta:788507	G protein-coupled receptor 65	5e-157	GPR65	G protein-coupled receptor 65	4e-143	Gpr65	Putative uncharacterized protein	4e-148	Gpr65	G-protein coupled receptor 65
GPR68	-1.5164	2.06115e-44	8.96003e-43	down	289	259	300	833	749	757	chr21:56839679-56842841	-	3163	bta:281799	G protein-coupled receptor 68	0	GPR68	G protein-coupled receptor 68	0	Gpr68	Putative uncharacterized protein	0	LOC102553138	ovarian cancer G-protein coupled receptor 1-like
GPRIN2	1.31273	6.65748e-15	6.85087e-14	up	326	290	284	129	124	96	chr28:42302496-42304989	+	1765	bta:540175	G protein regulated inducer of neurite outgrowth 2	0	xp_005277722		1e-156	xp_011243413	3e-154	Gprin2	G protein regulated inducer of neurite outgrowth 2
GPX2	4.76481	4.52595e-08	2.35496e-07	up	46	34	34	0	4	0	chr10:77663411-77666902	-	927	bta:533088	glutathione peroxidase 2 (gastrointestinal)	1e-106	GPX2	glutathione peroxidase 2 (gastrointestinal)	9e-106	Gpx2	Glutathione peroxidase 2	6e-107	Gpx2	glutathione peroxidase 2
GRAMD1C	1.1293	2.90381e-12	2.3369e-11	up	343	320	393	186	139	142	chr1:59134297-59233633	+	1945	bta:505581	GRAM domain containing 1C	0	GRAMD1C	GRAM domain containing 1C	0	Gramd1c	GRAM domain-containing protein 1C	0	Gramd1c	GRAM domain containing 1C
GRHL1	1.65566	5.90448e-08	3.02018e-07	up	147	93	87	31	26	42	chr11:87791707-87842648	-	3499	bta:617248	grainyhead-like 1 (Drosophila)	0	GRHL1	grainyhead-like 1 (Drosophila)	0	Grhl1	Grainyhead-like protein 1 homolog	0	Grhl1	grainyhead-like 1 (Drosophila)
GRM4	-3.64307	0.0106961	0.0234563	down	1	0	1	10	3	11	chr23:8108337-8223855	-	4091	glutamate receptor, metabotropic 4	0	GRM4	glutamate receptor, metabotropic 4	0	Grm4	Metabotropic glutamate receptor 4	0	Grm4	glutamate receptor, metabotropic 4
GRM7	-3.10882	0.000660616	0.00185956	down	1	4	1	9	23	18	chr22:18806210-19456715	-	3420	bta:535362	glutamate receptor, metabotropic 7	0	GRM7	glutamate receptor, metabotropic 7	0	Grm7	Metabotropic glutamate receptor 7	0	Grm7	glutamate receptor, metabotropic 7
GRO1	2.18115	5.94326e-44	2.54135e-42	up	555	528	538	131	130	84	chr6:91203536-91205629	+	1045	bta:281212	chemokine (C-X-C motif) ligand 1 (melanoma growth stimulating activity, alpha)	3e-31	CXCL2	chemokine (C-X-C motif) ligand 2	3e-24	Cxcl1	C-X-C motif chemokine	9e-28	Cxcl1	chemokine (C-X-C motif) ligand 1
GRP	1.5837	0.00310386	0.00766345	up	60	29	22	10	7	18	chr24:58879257-58891893	+	694	bta:615323	gastrin-releasing peptide	3e-36	GRP	gastrin-releasing peptide	1e-31	Grp	Gastrin-releasing peptide	5e-31	Grp	gastrin releasing peptide
GRXCR2	-1.73419	0.0199219	0.0409047	down	11	3	2	15	15	20	chr7:59290993-59312520	-	741	bta:787763	glutaredoxin, cysteine rich 2	1e-116	xp_005268553		1e-114	Grxcr2	Glutaredoxin domain-containing cysteine-rich protein 2	1e-117	Grxcr2	glutaredoxin, cysteine rich 2
GSAP	1.20112	4.94857e-14	4.68383e-13	up	485	363	473	173	222	156	chr4:44224679-44323715	+	2992
GSDMB	-1.1434	0.000351682	0.00104704	down	33	54	33	101	92	65	chr19:41068881-41081494	-	2126	bta:509296	gasdermin B	2e-115	GSDMB	gasdermin B	6e-19	Gsdma2	Gasdermin-A2	2e-19	Gsdma	gasdermin A
GSTA3	4.80517	0.00119055	0.00319865	up	10	14	7	1	0	0	chr23:24923433-24938294	-	801	bta:768055	glutathione S-transferase, alpha 3	8e-79	GSTA3	glutathione S-transferase alpha 3	4e-107	Gsta4	Glutathione S-transferase A4	2e-107	Gsta4	glutathione S-transferase alpha 4
GTF3C6	1.12852	3.63647e-14	3.49035e-13	up	944	789	704	264	424	377	chr9:39985911-39998043	-	2666	bta:518472	general transcription factor IIIC, polypeptide 6, alpha 35kDa	2e-88	GTF3C6	general transcription factor IIIC, polypeptide 6, alpha 35kDa	1e-79	Gtf3c6	General transcription factor 3C polypeptide 6	2e-75	Gtf3c6	general transcription factor IIIC, polypeptide 6, alpha
GTPBP10.1	1.16336	3.67255e-10	2.41447e-09	up	317	253	221	97	123	118	chr4:75380474-75391711	+	1118	bta:613957	GTP-binding protein 10 (putative)	0	GTPBP10	GTP-binding protein 10 (putative)	7e-175	Gtpbp10	GTP-binding protein 10	2e-180	Gtpbp10	GTP-binding protein 10 (putative)
GTSF1	-1.43855	0.0242816	0.0488339	down	11	7	5	30	16	14	chr5:25777258-25791688	+	652	bta:506864	gametocyte specific factor 1	2e-90	GTSF1	gametocyte specific factor 1	3e-94	xp_011244053	6e-95	Gtsf1	gametocyte specific factor 1
GUCY1B3	4.17325	0.00133918	0.00356682	up	19	8	11	1	1	0	chr17:44633584-44696357	-	3142	bta:282433	guanylate cyclase 1, soluble, beta 3	0	GUCY1B3	guanylate cyclase 1, soluble, beta 3	0	Gucy1b3	Guanylate cyclase soluble subunit beta-1	0	Gucy1b3	guanylate cyclase 1, soluble, beta 3
H19	3.20486	9.10698e-44	3.82128e-42	up	475	310	318	32	54	28	chr29:50487335-50489707	+	2048	H19, imprinted maternally expressed transcript (non-protein coding)
H1FX	-2.16046	2.28193e-126	4.02364e-124	down	411	357	402	1795	1504	1742	chr22:60085061-60086488	-	1428	bta:511901	H1 histone family, member X	2e-68	H1FX	H1 histone family, member X	7e-65	H1fx	Protein H1fx	2e-57	H1fx	H1 histone family, member X
H2AFY2	-1.11291	2.16602e-08	1.17333e-07	down	93	108	82	199	206	186	chr28:26529588-26582353	+	1939	bta:537167	H2A histone family, member Y2	0	H2AFY2	H2A histone family, member Y2	0	H2afy2	MCG146290	0	H2afy2	H2A histone family, member Y2
H4	1.11212	4.87598e-06	1.9535e-05	up	118	137	127	58	55	58	chr23:31748835-31750341	+	1507	bta:280691	histone H4	5e-52	xp_005277469		7e-52	LOC102641229	histone H4-like	4e-53	Hist2h4a	histone cluster 2, H4
HACL1	1.23848	3.20462e-26	6.77765e-25	up	657	630	583	263	243	258	chr1:154945657-154984423	-	2196	bta:512676	2-hydroxyacyl-CoA lyase 1	0	HACL1	2-hydroxyacyl-CoA lyase 1	0	Hacl1	2-hydroxyacyl-CoA lyase 1	0	Hacl1	2-hydroxyacyl-CoA lyase 1
HAPLN4	-1.09068	0.000273159	0.000827866	down	41	57	35	90	107	77	chr7:3960502-3969774	+	6056	bta:539254	hyaluronan and proteoglycan link protein 4	0	HAPLN4	hyaluronan and proteoglycan link protein 4	0	Hapln4	Hyaluronan and proteoglycan link protein 4	0	Hapln4	hyaluronan and proteoglycan link protein 4
HDAC11	-2.21512	0.0151761	0.0321359	down	8	1	1	7	12	24	chr22:59316690-59330757	-	1175	bta:519899	histone deacetylase 11	0	HDAC11	histone deacetylase 11	0	Hdac11	Histone deacetylase 11	0	Hdac11	histone deacetylase 11
HEG1	-1.11783	2.52962e-09	1.53449e-08	down	134	102	137	217	267	292	chr1:70278615-70362252	-	9334	bta:511689	heart development protein with EGF-like domains 1	0	HEG1	heart development protein with EGF-like domains 1	0	Heg1	Protein HEG homolog 1	0	Heg1	heart development protein with EGF-like domains 1
HEPACAM2	1.94026	0.00893498	0.0199341	up	16	14	29	9	5	1	chr4:10436894-10483841	-	1970	bta:513430	HEPACAM family member 2	0	HEPACAM2	HEPACAM family member 2	0	Hepacam2	HEPACAM family member 2	0	Hepacam2	HEPACAM family member 2
HEPH	2.41149	0.00235534	0.00595207	up	29	9	18	5	2	3	chrx:100747943-100880671	-	4503	bta:510736	hephaestin	0	HEPH	hephaestin	0	Heph	Hephaestin	0	Heph	hephaestin
HES4	2.09427	1.1528e-06	5.01965e-06	up	75	41	54	13	9	16	chr16:52896952-52901653	+	4425	bta:507480	hairy and enhancer of split 4 (Drosophila)	8e-78	HES4	hes family bHLH transcription factor 4	5e-55	Hes1	Transcription factor HES-1	1e-55	Hes1	hes family bHLH transcription factor 1
HHEX	-1.27688	7.73678e-07	3.44435e-06	down	50	64	59	125	167	113	chr26:14208382-14214193	+	1706	bta:539542	hematopoietically expressed homeobox	3e-144	HHEX	hematopoietically expressed homeobox	6e-122	Hhex	Hematopoietically-expressed homeobox protein Hhex	2e-123	Hhex	hematopoietically expressed homeobox
HHIPL1	-3.32318	2.29521e-23	4.16884e-22	down	16	17	10	169	107	140	chr21:66563873-66594360	+	3248	bta:100299504	HHIP-like 1	0	HHIPL1	HHIP-like 1	0	Hhipl1	HHIP-like protein 1	0	Hhipl1	HHIP-like 1
HHLA2	3.30282	3.70642e-05	0.000129861	up	30	19	23	3	0	4	chr1:53539847-53664813	+	3900	Uncharacterized protein
HIC1	-5.28515	6.66354e-15	6.85262e-14	down	3	0	3	69	81	74	chr19:23785435-23792133	+	5023	hypermethylated in cancer 1	0	xp_005256676		0	Hic1	HIC1 protein	0	LOC100912068	hypermethylated in cancer 1 protein-like
HID1	1.7226	3.0139e-193	1.07493e-190	up	8515	7430	7722	2557	2066	2290	chr19:57292210-57313006	+	3331	bta:540436	HID1 domain containing	0	HID1	HID1 domain containing	0	Hid1	Protein HID1	0	Hid1	HID1 domain containing
HIF1A	1.03625	1.04737e-55	6.60095e-54	up	25413	20653	23388	9935	11289	11260	chr10:74343331-74388183	+	3920	bta:281814	hypoxia inducible factor 1, alpha subunit (basic helix-loop-helix transcription factor)	0	HIF1A	hypoxia inducible factor 1, alpha subunit (basic helix-loop-helix transcription factor)	0	Hif1a	Putative uncharacterized protein	0	Hif1a	hypoxia-inducible factor 1, alpha subunit (basic helix-loop-helix transcription factor)
HIPK3	1.05798	1.2308e-30	3.2138e-29	up	1311	1096	1287	553	595	558	chr15:65006494-65060593	+	3871	bta:538866	homeodomain interacting protein kinase 3	0	HIPK3	homeodomain interacting protein kinase 3	0	Hipk3	Homeodomain-interacting protein kinase 3	0	Hipk3	homeodomain interacting protein kinase 3
HIST1H2AC	2.64237	0.0020271	0.00519622	up	14	27	10	4	3	1	chr23:31601609-31602753	-	1145	bta:506900	histone cluster 1, H2ac	4e-69	xp_005249494		1e-68	Hist3h2a	Histone H2A type 3	8e-69	LOC103690190	histone H2A type 1-E
HIVEP3	-1.1519	2.36899e-49	1.22291e-47	down	1678	1410	1731	3632	3048	3639	chr3:105088819-105662193	+	12602	bta:509866	human immunodeficiency virus type I enhancer binding protein 3	0	HIVEP3	human immunodeficiency virus type I enhancer binding protein 3	0	xp_011238755	0	Hivep3	human immunodeficiency virus type I enhancer binding protein 3
HMGA1	-1.19628	1.51051e-143	3.24719e-141	down	41997	36424	35481	87512	77796	85863	chr23:8283890-8292592	+	1849	bta:618849	high mobility group AT-hook 1	8e-44	xp_005249123		9e-38	Hmga1	High mobility group protein HMG-I/HMG-Y	3e-36	Hmga1	high mobility group AT-hook 1
HMGCS1	1.56827	1.4725e-298	1.15539e-295	up	89816	74218	77803	26744	26216	25407	chr20:31554765-31580504	+	5000	bta:407767	HMGCS1 protein-like	0	HMGCS1	3-hydroxy-3-methylglutaryl-CoA synthase 1 (soluble)	0	Hmgcs1	Putative uncharacterized protein	0	Hmgcs1	3-hydroxy-3-methylglutaryl-CoA synthase 1 (soluble)
HOMER1	1.06881	0.000415422	0.00122014	up	102	69	87	45	45	28	chr10:10378457-10512178	-	3073	bta:535311	homer homolog 1 (Drosophila)	0	HOMER1	homer homolog 1 (Drosophila)	0	Homer1	Homer protein homolog 1	0	Homer1	homer homolog 1 (Drosophila)
HOOK1	1.52519	6.97861e-36	2.21243e-34	up	837	778	914	280	318	249	chr3:86972022-87040909	-	3010	bta:785042	protein Hook homolog 1-like	0	HOOK1	hook microtubule-tethering protein 1	0	Hook1	Protein Hook homolog 1	0	Hook1	hook microtubule-tethering protein 1
HOXA5	-1.06762	1.04749e-11	7.99917e-11	down	217	143	165	405	339	312	chr4:69592767-69595434	+	1651	bta:768039	homeobox A5	3e-155	HOXA5	homeobox A5	9e-157	Hoxa5	Homeobox protein Hox-A5	3e-157	LOC103689922	homeobox protein Hox-A5
HOXB9	-1.59966	2.82642e-29	6.91966e-28	down	200	197	151	509	505	584	chr19:38667731-38671682	+	1316	bta:783873	homeobox B9	5e-146	HOXB9	homeobox B9	6e-143	xp_011247061	4e-143	Hoxb9	homeo box B9
HRCT1	1.81524	0.0246432	0.0494787	up	22	19	11	0	5	9	chr8:60851402-60857833	+	4810	histidine rich carboxyl terminus 1	9e-16	HRCT1	histidine rich carboxyl terminus 1
HRH1	-1.08104	2.99357e-08	1.59627e-07	down	108	161	156	288	328	257	chr22:56104674-56151835	+	3036	bta:281231	histamine receptor H1	0	HRH1	histamine receptor H1	0	Hrh1	Histamine H1 receptor	0	Hrh1	histamine receptor H 1
HS3ST3A1	-2.69714	0.00637886	0.0147384	down	1	5	0	11	13	14	chr19:32498857-32583431	-	1218	bta:521959	heparan sulfate (glucosamine) 3-O-sulfotransferase 3A1	0	HS3ST3A1	heparan sulfate (glucosamine) 3-O-sulfotransferase 3A1	6e-175	Hs3st3a1	Heparan sulfate glucosamine 3-O-sulfotransferase 3A1	8e-174	Hs3st3a1	heparan sulfate (glucosamine) 3-O-sulfotransferase 3A1
HSD17B10	-1.01286	2.04966e-39	7.42847e-38	down	1178	940	922	2156	1839	1903	chrx:97350332-97352655	-	951	bta:281809	hydroxysteroid (17-beta) dehydrogenase 10	5e-137	HSD17B10	hydroxysteroid (17-beta) dehydrogenase 10	7e-135	Hsd17b10	3-hydroxyacyl-CoA dehydrogenase type-2	7e-136	Hsd17b10	hydroxysteroid (17-beta) dehydrogenase 10
HSD17B7	1.70205	6.19811e-134	1.15794e-131	up	3280	2726	2891	903	908	818	chr3:6673749-6703569	-	2236	bta:505212	hydroxysteroid (17-beta) dehydrogenase 7	5e-172	HSD17B7	hydroxysteroid (17-beta) dehydrogenase 7	8e-160	Hsd17b7	3-keto-steroid reductase	4e-163	Hsd17b7	hydroxysteroid (17-beta) dehydrogenase 7
HSD3B1	2.58321	0	0	up	25110	21950	21334	3812	3497	3674	chr3:24019475-24029370	-	1631	bta:281824	hydroxy-delta-5-steroid dehydrogenase, 3 beta- and steroid delta-isomerase 1	4e-174	HSD3B1	hydroxy-delta-5-steroid dehydrogenase, 3 beta- and steroid delta-isomerase 1	2e-167	Hsd3b6	3 beta-hydroxysteroid dehydrogenase/Delta 5-->4-isomerase type 6	5e-169	Hsd3b6	hydroxy-delta-5-steroid dehydrogenase, 3 beta- and steroid delta-isomerase 6
HSPA4L	1.54673	5.22069e-23	9.32063e-22	up	692	465	516	161	162	224	chr17:30322318-30384275	-	7703	bta:506096	heat shock 70kDa protein 4-like
HSPA6	1.2143	0.000161864	0.000509862	up	86	60	77	26	32	34	chr3:8075776-8078292	-	2517	heat shock 70kDa protein 6 (HSP70B')
HSPB8	1.71665	4.8064e-291	3.4285e-288	up	24633	21017	21276	7037	6057	6509	chr17:58588283-58601534	-	1906	bta:539524	heat shock 22kDa protein 8	5e-107	HSPB8	heat shock 22kDa protein 8	3e-104	Hspb8	Heat shock protein beta-8	2e-105	Hspb8	heat shock protein B8
ICAM1	-2.10518	1.22456e-76	1.17896e-74	down	267	191	249	1012	890	1021	chr7:16082450-16119925	+	2944	bta:281839	intercellular adhesion molecule 1	1e-158	ICAM1	intercellular adhesion molecule 1	1e-153	Icam1	Intercellular adhesion molecule 1	6e-143	Icam1	intercellular adhesion molecule 1
ID1	2.94273	4.36509e-46	1.9516e-44	up	524	422	394	53	79	35	chr13:61975103-61976262	+	980	bta:497011	inhibitor of DNA binding 1, dominant negative helix-loop-helix protein	5e-70	ID1	inhibitor of DNA binding 1, dominant negative helix-loop-helix protein	3e-62	Id1	DNA-binding protein inhibitor ID-1	3e-62	Id1	inhibitor of DNA binding 1
ID2	1.29122	2.8376e-14	2.74371e-13	up	381	289	347	109	143	146	chr11:88818936-88821240	-	1179	bta:505025	inhibitor of DNA binding 2, dominant negative helix-loop-helix protein	1e-72	ID2	inhibitor of DNA binding 2, dominant negative helix-loop-helix protein	1e-71	Id2	DNA-binding protein inhibitor ID-2	3e-71	Id2	inhibitor of DNA binding 2
IDS	1.09831	1.60335e-31	4.35318e-30	up	3002	2315	3185	1357	1116	1350	chrx:32473098-32488228	-	1754	bta:541272	iduronate 2-sulfatase	0	IDS	iduronate 2-sulfatase	0	Ids	Iduronate 2-sulfatase	0	Ids	iduronate 2-sulfatase
IFI27	-7.33735	3.47288e-09	2.06753e-08	down	0	1	0	67	57	44	chr21:59584256-59590458	+	796	bta:507138	putative ISG12(a) protein	4e-19	IFI27	interferon, alpha-inducible protein 27	2e-26	Ifi27	Interferon alpha-inducible protein 27-like protein 2A	8e-30	Ifi27	interferon, alpha-inducible protein 27
IGF2BP1	-7.09546	7.45031e-08	3.75579e-07	down	0	0	0	30	23	20	chr19:38303919-38344529	-	2085	bta:516853	insulin-like growth factor 2 mRNA binding protein 1	0	IGF2BP1	insulin-like growth factor 2 mRNA binding protein 1	0	Igf2bp1	Insulin-like growth factor 2 mRNA-binding protein 1	0	Igf2bp1	insulin-like growth factor 2 mRNA binding protein 1
IGFBP2	-4.51406	0	0	down	550	488	479	11863	10419	11106	chr2:105714383-105743053	+	951	bta:282260	insulin-like growth factor binding protein 2, 36kDa	8e-139	IGFBP2	insulin-like growth factor binding protein 2, 36kDa	2e-127	Igfbp2	Insulin-like growth factor-binding protein 2	3e-126	Igfbp2	insulin-like growth factor binding protein 2
IGFBP3	3.65492	6.36256e-246	3.32826e-243	up	1887	1679	1663	148	108	144	chr4:76962575-76971022	+	2427	bta:282261	insulin-like growth factor binding protein 3	2e-132	IGFBP3	insulin-like growth factor binding protein 3	5e-122	Igfbp3	Insulin-like growth factor-binding protein 3	3e-116	Igfbp3	insulin-like growth factor binding protein 3
IGFBP5	1.29249	0.00363795	0.00884436	up	34	34	51	16	16	15	chr2:105754957-105773498	-	983	bta:404185	insulin-like growth factor binding protein 5	2e-147	IGFBP5	insulin-like growth factor binding protein 5	4e-151	Igfbp5	Insulin-like growth factor-binding protein 5	5e-152	Igfbp5	insulin-like growth factor binding protein 5
IGFBP7	-1.70575	1.3738e-294	1.02662e-291	down	3849	3426	3483	11621	10804	11366	chr6:74369752-74449665	-	1125	bta:616368	insulin-like growth factor binding protein 7	1e-110	IGFBP7	insulin-like growth factor binding protein 7	1e-121	Igfbp7	Insulin-like growth factor binding protein 7	6e-112	Igfbp7	insulin-like growth factor binding protein 7
IGSF9B	-3.12752	8.58664e-188	2.75e-185	down	299	233	267	2431	1838	2453	chr29:33899913-33952365	+	14343	bta:517432	immunoglobulin superfamily, member 9B
IKZF4	-1.19028	0.0189226	0.0390368	down	13	8	22	41	23	31	chr5:57794116-57804391	-	1758	IKAROS family zinc finger 4 (Eos)
IL11	-1.18492	3.24468e-24	6.17196e-23	down	316	309	305	749	588	705	chr18:62863731-62867397	+	1219	bta:100337295	interleukin 11
IL11RA	-1.08408	2.39331e-09	1.45575e-08	down	108	122	124	274	210	243	chr8:77807993-77814474	+	1644	bta:508932	interleukin 11 receptor, alpha	0	IL11RA	interleukin 11 receptor, alpha	0	Il11ra1	Putative uncharacterized protein	0	Il11ra1	interleukin 11 receptor, alpha chain 1
IL13RA1.1	1.15033	3.72281e-55	2.247e-53	up	6704	5295	6644	2595	2604	2869	chrx:3067260-3107289	-	1144	bta:407110	interleukin 13 receptor, alpha 1	0	IL13RA1	interleukin 13 receptor, alpha 1	0	Il13ra1	Interleukin-13 receptor subunit alpha-1	2e-180	LOC100360218	interleukin 13 receptor, alpha 1-like
IL15RA	-1.79644	0.00490954	0.0116242	down	10	5	4	24	18	21	chr13:17654855-17691483	+	1548	bta:615030	interleukin 15 receptor, alpha	2e-58	IL15RA	interleukin 15 receptor, alpha	6e-49	Il15ra	Interleukin-15 receptor subunit alpha	2e-51	Il15ra	interleukin 15 receptor, alpha
IL17RE	1.24364	1.41704e-08	7.87731e-08	up	194	147	173	86	65	58	chr22:16963731-16977668	-	3232	bta:783335	interleukin 17 receptor E
IL18	1.23381	2.33483e-37	7.86276e-36	up	1465	1327	1205	505	586	542	chr15:22946402-22971981	-	754	bta:281249	interleukin 18 (interferon-gamma-inducing factor)	6e-86	IL18	interleukin 18	4e-66	Il18	Interleukin-18	3e-67	Il18	interleukin 18
IL22RA1	-3.82552	2.58779e-07	1.2232e-06	down	0	3	4	40	29	28	chr2:129775561-129802023	+	2775	bta:508044	interleukin 22 receptor, alpha 1	0	IL22RA1	interleukin 22 receptor, alpha 1	0	Il22ra1	Putative uncharacterized protein	0	Il22ra1	interleukin 22 receptor, alpha 1
IL32	2.31885	2.66188e-119	4.44393e-117	up	1757	1409	1320	296	282	285	chr25:2503310-2507687	+	1803	bta:505800	interleukin 32	5e-19	IL32	interleukin 32
IL6R	1.53693	7.82418e-05	0.000259259	up	57	70	72	36	17	14	chr3:16336197-16388457	-	2623	bta:507359	interleukin 6 receptor	0	IL6R	interleukin 6 receptor	4e-117	Il6ra	IL-6 receptor (Mutated)	7e-120	Il6r	interleukin 6 receptor
IL6ST	1.96622	1.85747e-156	4.28665e-154	up	10517	8395	9080	2054	2454	2356	chr20:23287725-23349477	+	7030	bta:522155	interleukin 6 signal transducer (gp130, oncostatin M receptor)	0	IL6ST	interleukin 6 signal transducer	0	Il6st	Interleukin-6 signal transductor	0	Il6st	interleukin 6 signal transducer
INPP4B	1.41273	3.80176e-42	1.51041e-40	up	1179	939	897	377	372	338	chr17:15719179-16180927	+	8749	bta:534793	inositol polyphosphate-4-phosphatase, type II, 105kDa	0	INPP4B	inositol polyphosphate-4-phosphatase, type II, 105kDa	0	Inpp4b	Type II inositol 3,4-bisphosphate 4-phosphatase	0	Inpp4b	inositol polyphosphate-4-phosphatase, type II
IP6K3	4.12713	0.0151085	0.0320057	up	1	6	12	1	0	0	chr23:7819912-7844447	-	2483	bta:521960	inositol hexakisphosphate kinase 3	0	IP6K3	inositol hexakisphosphate kinase 3	3e-169	Ip6k3	Inositol hexaphosphate kinase 3	3e-172	Ip6k3	inositol hexakisphosphate kinase 3
IRF1	-1.39264	0.00130596	0.00348603	down	37	14	15	52	36	76	chr7:23318505-23326524	+	3015	bta:337917	interferon regulatory factor 1
IRF7	-1.64856	1.34803e-264	8.46188e-262	down	7370	6856	6505	22114	19905	20638	chr29:51245906-51249008	+	1911	bta:100125591	interferon regulatory factor 7	5e-149	IRF7	interferon regulatory factor 7	5e-135	Irf7	Interferon regulatory factor 7, isoform CRA_b	3e-144	Irf7	interferon regulatory factor 7
ISG12(B)	-2.15125	3.40442e-77	3.3391e-75	down	299	314	239	1129	1250	1264	chr21:59564431-59575699	+	753	bta:617420	TLH29 protein precursor-like	7e-19	IFI27	interferon, alpha-inducible protein 27	3e-19	Ifi27	Interferon alpha-inducible protein 27-like protein 2A	5e-18	Ifi27	interferon, alpha-inducible protein 27
ISG15	-1.24859	3.90819e-19	5.5154e-18	down	180	156	173	410	364	391	chr16:52888161-52889188	-	591	bta:281871	ISG15 ubiquitin-like modifier	2e-42	ISG15	ISG15 ubiquitin-like modifier	2e-45	Isg15	ISG15 ubiquitin-like modifier	1e-49	Isg15	ISG15 ubiquitin-like modifier
ISG20	-1.76712	8.33288e-145	1.81622e-142	down	1007	896	818	3138	2899	2878	chr21:20073466-20090741	+	951	bta:506604	interferon stimulated exonuclease gene 20kDa	6e-75	ISG20	interferon stimulated exonuclease gene 20kDa	2e-66	Isg20	Putative uncharacterized protein	3e-64	Isg20	interferon stimulated exonuclease gene 20
ISLR	-4.69821	0.000141081	0.000448812	down	1	1	0	20	19	11	chr21:35031878-35035002	-	2302	bta:515018	immunoglobulin superfamily containing leucine-rich repeat	0	ISLR	immunoglobulin superfamily containing leucine-rich repeat	0	Islr	Immunoglobulin superfamily containing leucine-rich repeat protein	0	Islr	immunoglobulin superfamily containing leucine-rich repeat
ISLR2	-6.89203	2.91775e-07	1.36968e-06	down	0	0	0	17	18	28	chr21:35078136-35085293	-	3505	bta:617436	immunoglobulin superfamily containing leucine-rich repeat 2	0	xp_005254627		0	Islr2	Immunoglobulin superfamily containing leucine-rich repeat protein 2	0	LOC100910729	immunoglobulin superfamily containing leucine-rich repeat protein 2-like
ITGA10	1.97729	1.40176e-189	4.58289e-187	up	3239	2827	3024	796	706	722	chr3:21764356-21781374	+	5062	bta:506526	integrin, alpha 10	0	ITGA10	integrin, alpha 10	0	Itga10	Protein Itga10	0	Itga10	integrin, alpha 10
ITGA5	-1.41093	2.77754e-175	7.92507e-173	down	12253	10471	10935	30312	26099	29757	chr5:25824435-25845476	+	4446	bta:281873	integrin, alpha 5 (fibronectin receptor, alpha polypeptide)	0	ITGA5	integrin, alpha 5 (fibronectin receptor, alpha polypeptide)	0	Itga5	Integrin alpha-5	0	Itga5	integrin, alpha 5 (fibronectin receptor, alpha polypeptide)
ITGA7	3.31479	4.05766e-21	6.49101e-20	up	150	141	101	17	8	13	chr5:58050921-58074038	+	3241	bta:506953	integrin, alpha 7	0	ITGA7	integrin, alpha 7	0	Itga7	Integrin alpha-7	0	Itga7	integrin, alpha 7
ITGA8	-1.77961	7.92319e-21	1.24463e-19	down	93	67	67	243	252	252	chr13:30434757-30623922	-	5997	bta:511976	integrin, alpha 8	0	ITGA8	integrin, alpha 8	0	Itga8	Integrin alpha-8	0	Itga8	integrin, alpha 8
ITGB3	-11.6967	4.43694e-23	7.9576e-22	down	1	0	0	1170	1046	1224	chr19:47163047-47224932	+	5689	bta:282642	integrin, beta 3 (platelet glycoprotein IIIa, antigen CD61)	0	ITGB3	integrin, beta 3 (platelet glycoprotein IIIa, antigen CD61)	0	Itgb3	Integrin beta-3	0	Itgb3	integrin, beta 3
ITPKA	-1.36695	0.00873728	0.019518	down	6	19	18	45	43	21	chr10:37181053-37189391	+	1793	bta:615813	inositol-trisphosphate 3-kinase A	0	ITPKA	inositol-trisphosphate 3-kinase A	0	Itpka	Inositol-trisphosphate 3-kinase A	0	Itpka	inositol-trisphosphate 3-kinase A
ITPKB	-5.08842	2.69825e-11	1.97775e-10	down	0	5	0	52	64	49	chr16:30492758-30599090	-	6733	bta:540877	inositol-trisphosphate 3-kinase B
ITPR1	-1.77416	4.34754e-11	3.12676e-10	down	202	155	289	769	611	754	chr22:21723560-22080140	-	9520	bta:317697	inositol 1,4,5-trisphosphate receptor, type 1	0	ITPR1	inositol 1,4,5-trisphosphate receptor, type 1	0	Itpr1	Inositol 1,4,5-trisphosphate receptor type 1	0	Itpr1	inositol 1,4,5-trisphosphate receptor, type 1
IVL	3.09002	4.02136e-84	4.54009e-82	up	619	539	541	64	58	70	chr3:18066057-18067714	-	1616	bta:280830	involucrin	3e-18	IVL	involucrin			2e-11	Ivl	involucrin
JAKMIP1	-2.01032	6.62537e-09	3.82109e-08	down	14	40	29	94	130	102	chr6:105206638-105335768	+	2555	bta:540970	janus kinase and microtubule interacting protein 1	0	JAKMIP1	janus kinase and microtubule interacting protein 1	0	Jakmip1	Janus kinase and microtubule-interacting protein 1	0	Jakmip1	janus kinase and microtubule interacting protein 1
JAM2	-1.69952	5.23407e-59	3.49525e-57	down	326	285	265	949	843	946	chr1:10115550-10198131	-	1812	bta:538846	junctional adhesion molecule 2	3e-144	JAM2	junctional adhesion molecule 2	2e-132	Jam2	Junctional adhesion molecule B	4e-134	Jam2	junctional adhesion molecule 2
JAM3	-1.38051	8.63379e-33	2.4325e-31	down	255	262	254	686	624	628	chr29:33774713-33805380	-	3439	bta:513412	junctional adhesion molecule 3	3e-152	JAM3	junctional adhesion molecule 3	1e-134	Jam3	Junctional adhesion molecule C	4e-136	Jam3	junctional adhesion molecule 3
KATNAL1	1.02832	1.04665e-08	5.89979e-08	up	335	270	334	147	112	184	chr12:30612821-30651179	+	1559	bta:537739	katanin p60 subunit A-like 1	0	KATNAL1	katanin p60 subunit A-like 1	0	Katnal1	Katanin p60 ATPase-containing subunit A-like 1	0	Katnal1	katanin p60 subunit A-like 1
KBTBD6	1.56758	0.000664529	0.00187005	up	46	43	74	11	11	31	chr12:11408109-11411095	-	2894	bta:538461	kelch repeat and BTB (POZ) domain containing 6	0	KBTBD6	kelch repeat and BTB (POZ) domain containing 6	0	Kbtbd7	MCG9018	0	LOC100912730	kelch repeat and BTB domain-containing protein 7-like
KCNC4	2.30594	5.92632e-27	1.30804e-25	up	295	206	236	55	46	42	chr3:33515639-33537794	-	3016	bta:540768	potassium voltage-gated channel, Shaw-related subfamily, member 4	0	KCNC4	potassium voltage-gated channel, Shaw-related subfamily, member 4	0	Kcnc4	Putative uncharacterized protein	0	Kcnc4	potassium voltage gated channel, Shaw-related subfamily, member 4
KCNJ15	1.22449	4.38927e-13	3.79509e-12	up	362	253	354	133	124	141	chr1:152901751-152906418	+	1954	bta:522184	potassium inwardly-rectifying channel, subfamily J, member 15	0	xp_005261034		0	Kcnj15	Potassium inwardly-rectifying channel, subfamily J, member 15, isoform CRA_a	0	Kcnj15	potassium inwardly-rectifying channel, subfamily J, member 15
KCNK12	2.9968	2.90709e-13	2.56442e-12	up	92	66	75	10	9	9	chr11:29907332-29956209	-	1678	bta:521931	potassium channel, subfamily K, member 12	0	KCNK12	potassium channel, subfamily K, member 12	0	Kcnk12	Potassium channel, subfamily K, member 12	0	Kcnk12	potassium channel, subfamily K, member 12
KCNK5	-1.0419	2.4174e-14	2.349e-13	down	238	266	273	537	450	561	chr23:13092885-13133323	-	3493	bta:782166	potassium channel, subfamily K, member 5	0	KCNK5	potassium channel, subfamily K, member 5	0	Kcnk5	Putative uncharacterized protein	0	Kcnk5	potassium channel, subfamily K, member 5
KCNMA1	-4.93211	0.00636979	0.0147196	down	0	0	0	2	12	2	chr28:32938694-33714668	-	6176	bta:282573	potassium large conductance calcium-activated channel, subfamily M, alpha member 1	0	KCNMA1	potassium large conductance calcium-activated channel, subfamily M, alpha member 1	0	Kcnma1	Calcium-activated potassium channel subunit alpha-1	0	Kcnma1	potassium large conductance calcium-activated channel, subfamily M, alpha member 1
KCNS3	-1.5182	4.2233e-06	1.70639e-05	down	31	26	22	66	78	73	chr11:81065331-81081095	-	1646	bta:541460	potassium voltage-gated channel, delayed-rectifier, subfamily S, member 3	0	xp_005262671		0	xp_011242168	0	Kcns3	potassium voltage-gated channel, delayed-rectifier, subfamily S, member 3
KCTD15	-4.11512	0.0210181	0.0429252	down	0	0	1	8	10	0	chr18:44549944-44565058	+	2501	bta:512578	potassium channel tetramerisation domain containing 15	2e-166	xp_005259301		2e-164	Kctd15	BTB/POZ domain-containing protein KCTD15	5e-165	Kctd15	potassium channel tetramerization domain containing 15
KDELC2	1.53218	1.39104e-71	1.20605e-69	up	2036	1763	1575	631	577	579	chr15:18551830-18586397	-	4173	bta:100298704	KDEL (Lys-Asp-Glu-Leu) containing 2	0	KDELC2	KDEL (Lys-Asp-Glu-Leu) containing 2	0	Kdelc2	Protein Kdelc2	0	Kdelc2	KDEL (Lys-Asp-Glu-Leu) containing 2
KDM7A	1.48279	5.66699e-58	3.7055e-56	up	2600	2012	2484	775	908	753	chr4:104740844-104823517	-	9668	bta:521504	jumonji C domain containing histone demethylase 1 homolog D (S. cerevisiae)
KHDRBS3	-2.36298	4.01684e-13	3.49231e-12	down	20	18	20	112	91	85	chr14:7502281-7644898	-	1579	bta:615095	KH domain containing, RNA binding, signal transduction associated 3	0	KHDRBS3	KH domain containing, RNA binding, signal transduction associated 3	0	Khdrbs3	KH domain-containing, RNA-binding, signal transduction-associated protein 3	0	Khdrbs3	KH domain containing, RNA binding, signal transduction associated 3
KIAA0408	1.0001	0.000164805	0.000518294	up	136	114	122	87	44	49	chr9:24234459-24254979	+	4929	bta:100140348	KIAA0408 ortholog
KIAA0895	-1.27517	6.44377e-15	6.64402e-14	down	133	154	173	343	381	352	chr4:61485435-61546193	+	2488	KIAA0895 ortholog	0	KIAA0895	KIAA0895	0	9530077C05Rik	Uncharacterized protein KIAA0895	0	RGD1561444	similar to RIKEN cDNA 9530077C05
KIAA0930	-1.17733	2.61677e-67	2.02291e-65	down	1989	1827	1757	4204	3631	4310	chr5:116674887-116717901	-	7000	bta:100138505	KIAA0930 ortholog
KIAA1217	1.07925	1.2597e-71	1.09825e-69	up	6211	5222	6171	2733	2640	2646	chr13:25248027-25779986	+	9060	bta:513129	KIAA1217 ortholog
KIAA1841	1.1796	0.00276448	0.00688181	up	58	43	41	18	20	22	chr11:43865014-43905416	+	1778	bta:538151	KIAA1841 ortholog	0	KIAA1841	KIAA1841	0	xp_011242051	0	RGD1305110	similar to KIAA1841 protein
KIF12	-4.58802	0.0158556	0.0334034	down	0	0	0	8	1	4	chr8:105623547-105631329	-	2444	kinesin family member 12	0	KIF12	kinesin family member 12	0	Kif12	Kinesin superfamily protein 12	0	Kif12	kinesin family member 12
KIR2DS1	1.97854	1.0922e-20	1.69534e-19	up	234	214	232	49	66	51	chr18:63284434-63291638	-	1455	bta:493737	killer cell immunoglobulin-like receptor, two domains, short cytoplasmic tail, 1	7e-87	KIR3DL1	killer cell immunoglobulin-like receptor, three domains, long cytoplasmic tail, 1	2e-59	Kir3dl1	Killer cell immunoglobulin-like receptor 3DL1	9e-58	Kir3dl1	killer cell immunoglobulin-like receptor, three domains, long cytoplasmic tail, 1
KLF9	1.0529	8.30608e-09	4.73302e-08	up	297	217	342	139	128	130	chr8:47033467-47057871	-	1329	bta:539139	Kruppel-like factor 9	3e-141	KLF9	Kruppel-like factor 9	2e-139	Klf9	Krueppel-like factor 9	1e-139	Klf9	Kruppel-like factor 9
KLHDC1	1.04549	7.52791e-06	2.9314e-05	up	174	126	146	67	84	56	chr10:42903431-42943770	+	2528	bta:537136	kelch domain containing 1	0	KLHDC1	kelch domain containing 1	0	Klhdc1	Kelch domain-containing protein 1	0	Klhdc1	kelch domain containing 1
KLHL29	-1.05479	1.22887e-39	4.50577e-38	down	881	780	863	1741	1537	1774	chr11:75499670-75832882	-	5153	bta:537141	kelch-like 29 (Drosophila)	0	KLHL29	kelch-like family member 29	0	Klhl29	Klhl29 protein	0	Klhl29	kelch-like family member 29
KLHL32	-4.50743	0.0171593	0.0357802	down	0	0	0	2	4	6	chr9:53601674-53784670	-	5840	bta:615481	kelch-like family member 32	0	KLHL32	kelch-like family member 32	0	Klhl32	Protein Klhl32	0	Klhl32	kelch-like family member 32
KLK12	-1.91733	6.14974e-05	0.000208126	down	11	9	13	42	49	29	chr18:57698317-57702267	-	747	bta:618448	kallikrein-related peptidase 12	4e-108	KLK12	kallikrein-related peptidase 12	8e-107	Klk12	Kallikrein related-peptidase 12	1e-107	Klk12	kallikrein related-peptidase 12
KLK9	1.42217	0.0181875	0.0376439	up	17	25	37	17	7	5	chr18:57676059-57682150	-	756	bta:530795	kallikrein-related peptidase 9	2e-123	KLK9	kallikrein-related peptidase 9	3e-112	Klk9	Kallikrein 1-related peptidase b9	5e-114	Klk9	kallikrein related-peptidase 9
KLRG2	-1.93198	0.00214482	0.00547384	down	6	4	8	21	24	21	chr4:104175588-104191893	-	1536	bta:531720	killer cell lectin-like receptor subfamily G, member 2
KRAS	1.18626	1.39861e-15	1.51682e-14	up	623	408	442	194	225	199	chr5:85394810-85434829	+	2146	bta:541140	v-Ki-ras2 Kirsten rat sarcoma viral oncogene homolog	4e-108	KRAS	Kirsten rat sarcoma viral oncogene homolog	2e-92	Kras	GTPase KRas	4e-93	Kras	Kirsten rat sarcoma viral oncogene
KRT10	-1.55552	0.00110912	0.00300144	down	17	8	15	31	48	33	chr19:41840459-41844016	-	1574	bta:281888	keratin 10	4e-172	KRT10	keratin 10, type I	1e-170	xp_011247070	6e-172	Krt10	keratin 10
KRT15	1.21031	5.04217e-120	8.50826e-118	up	14170	12584	11691	5536	5251	5201	chr19:42535066-42539857	-	1711	bta:507464	keratin 15	4e-175	KRT15	keratin 15, type I	2e-179	Krt15	Keratin, type I cytoskeletal 15	3e-178	Krt15	keratin 15
KRT17	-2.99024	0	0	down	432	416	378	3208	3170	3005	chr19:42650816-42662355	-	1522	bta:281889	keratin 17	0	KRT17	keratin 17, type I	0	Krt17	Keratin, type I cytoskeletal 17	0	Krt17	keratin 17
KRT75	5.93479	6.7258e-05	0.000225926	up	10	6	19	0	0	0	chr5:27676540-27686774	+	2140	bta:539683	keratin 75	0	KRT75	keratin 75, type II	0	Krt75	Keratin, type II cytoskeletal 75	0	Krt75	keratin 75
KRT79	1.75849	1.1674e-09	7.30754e-09	up	131	119	120	25	31	49	chr5:27318383-27328931	+	2082	bta:508202	keratin 79	0	KRT79	keratin 79, type II	0	Krt79	Keratin, type II cytoskeletal 79	0	Krt79	keratin 79
KSR2	-1.0174	0.000473864	0.00137532	down	45	34	46	78	89	76	chr17:59665028-60099325	+	2850	bta:617325	kinase suppressor of ras 2	0	xp_005253931		0	Ksr2	Testes-kinase suppressor of ras 2 isoform	0	Ksr2	kinase suppressor of ras 2
L3HYPDH	-1.24961	0.0123822	0.0266877	down	7	17	21	45	34	26	chr10:72231482-72244070	-	2147	bta:510525	L-3-hydroxyproline dehydratase (trans-)	0	L3HYPDH	L-3-hydroxyproline dehydratase (trans-)	2e-178	L3hypdh	Trans-L-3-hydroxyproline dehydratase	0	L3hypdh	L-3-hydroxyproline dehydratase (trans-)
LACC1	1.30629	1.7945e-22	3.12553e-21	up	509	479	463	180	180	205	chr12:14181142-14189547	+	1833	bta:537649	laccase (multicopper oxidoreductase) domain containing 1	0	LACC1	laccase (multicopper oxidoreductase) domain containing 1	0	Lacc1	Laccase domain-containing protein 1	0	Lacc1	laccase (multicopper oxidoreductase) domain containing 1
LAMC2	-1.10149	1.92096e-117	3.14017e-115	down	56034	48167	53729	112139	101722	112443	chr16:65920883-65988658	+	5558	bta:511043	laminin, gamma 2	0	LAMC2	laminin, gamma 2	0	xp_011246228	0	Lamc2	laminin, gamma 2
LAMP3	-5.07605	0.00373395	0.00905952	down	0	0	0	8	9	1	chr1:84829315-84853345	+	2084	bta:531327	lysosomal-associated membrane protein 3	4e-144	LAMP3	lysosomal-associated membrane protein 3	4e-97	Lamp3	Lysosome-associated membrane glycoprotein 3	4e-89	Lamp3	lysosomal-associated membrane protein 3
LAT	-1.33944	0.0238781	0.0481088	down	10	5	11	20	21	22	chr25:26255004-26259879	-	1739	bta:514735	linker for activation of T cells	2e-60	LAT	linker for activation of T cells	6e-51	Lat	Linker for activation of T-cells family member 1	2e-53	Lat	linker for activation of T cells
LBH	-2.62939	3.77275e-09	2.23756e-08	down	20	13	4	65	54	99	chr11:69804342-69830749	-	2217	bta:616148	limb bud and heart development homolog (mouse)	2e-53	LBH	limb bud and heart development	9e-53	Lbh	Protein LBH	7e-53	Lbh	limb bud and heart development
LCP1	-1.05758	6.27573e-76	5.96879e-74	down	2323	2079	2184	4802	4155	4261	chr12:16309729-16374171	-	2103	bta:540990	lymphocyte cytosolic protein 1 (L-plastin)	0	LCP1	lymphocyte cytosolic protein 1 (L-plastin)	0	xp_011243292	0	Lcp1	lymphocyte cytosolic protein 1
LGALS9.1	1.92593	4.91508e-15	5.12167e-14	up	186	156	180	37	37	58	chr19:19850386-19869154	+	1643	bta:510813	lectin, galactoside-binding, soluble, 9	5e-160	LGALS9	lectin, galactoside-binding, soluble, 9	4e-136	Lgals9	Galectin-9	6e-133	Lgals9	lectin, galactoside-binding, soluble, 9
LHX2	-1.98632	3.80822e-11	2.75403e-10	down	30	25	42	98	150	121	chr11:95381327-95401067	+	1911	bta:783763	LIM homeobox 2	0	LHX2	LIM homeobox 2	0	Lhx2	LIM/homeobox protein Lhx2	0	Lhx2	LIM homeobox 2
LHX9	-3.63689	1.06393e-06	4.65857e-06	down	1	0	7	28	33	35	chr16:79043271-79056167	+	1542	bta:515012	LIM homeobox 9	0	LHX9	LIM homeobox 9	0	xp_011246232	0	Lhx9	LIM homeobox 9
LIMS2	-1.6594	2.12477e-10	1.42556e-09	down	46	40	34	115	124	125	chr2:4784894-4823910	+	1779	bta:515401	LIM and senescent cell antigen-like domains 2	0	LIMS2	LIM and senescent cell antigen-like domains 2	1e-180	Lims2	LIM and senescent cell antigen-like-containing domain protein 2	0	Lims2	LIM and senescent cell antigen like domains 2
LIN7C	1.22787	2.02788e-53	1.18745e-51	up	3970	2847	2982	1331	1365	1308	chr15:59283651-59293626	-	3829	bta:510125	lin-7 homolog C (C. elegans)	1e-111	LIN7C	lin-7 homolog C (C. elegans)	1e-111	Lin7c	Protein lin-7 homolog C	1e-111	Lin7c	lin-7 homolog C (C. elegans)
LINGO1	1.67686	6.89904e-63	5.01234e-61	up	1127	967	1090	331	292	336	chr21:33409585-33629434	-	3383	bta:520694	leucine rich repeat and Ig domain containing 1	0	LINGO1	leucine rich repeat and Ig domain containing 1	0	Lingo1	Putative transmembrane protein mV/BamHI#3	0	Lingo1	leucine rich repeat and Ig domain containing 1
LIPK	2.07504	0.00324116	0.00796735	up	31	21	28	0	5	13	chr26:10492425-10509730	+	1191	bta:507578	lipase, family member K	0	LIPK	lipase, family member K	0	Lipk	Lipase member K	0	Lipk	lipase, family member K
LMBRD2	1.32156	1.91659e-16	2.23455e-15	up	446	317	456	152	169	147	chr20:38251192-38297827	+	2763	bta:510014	LMBR1 domain containing 2	0	LMBRD2	LMBR1 domain containing 2	0	Lmbrd2	LMBR1 domain-containing protein 2	0	Lmbrd2	LMBR1 domain containing 2
LMCD1	-3.12758	1.55676e-107	2.22093e-105	down	159	131	80	1074	994	1035	chr22:18044997-18102021	-	1660	bta:540474	LIM and cysteine-rich domains 1	0	LMCD1	LIM and cysteine-rich domains 1	0	Lmcd1	LIM and cysteine-rich domains 1	0	Lmcd1	LIM and cysteine-rich domains 1
LNPEP	1.43831	9.67576e-41	3.65884e-39	up	2316	1673	2479	749	719	824	chr7:99201419-99298236	+	5616	bta:521633	leucyl/cystinyl aminopeptidase	0	LNPEP	leucyl/cystinyl aminopeptidase	0	Lnpep	Putative uncharacterized protein	0	Lnpep	leucyl/cystinyl aminopeptidase
LOC100139469	-7.18334	4.56119e-08	2.36937e-07	down	0	0	0	21	32	24	chr5:9989304-9991335	-	2032	melanoma-associated antigen B3-like
LOC100139916	1.34312	2.00256e-30	5.135e-29	up	1046	984	778	363	376	326	chr25:2515297-2519597	+	1547	bta:100139916	interleukin 32-like	2e-14	xp_005255744
LOC100139996	1.59319	0.000229305	0.00070324	up	56	52	37	10	19	17	chr18:59854116-59875337	-	6516	zinc finger protein 320-like
LOC100141258	2.17144	2.3056e-07	1.09908e-06	up	97	73	47	13	9	24	chr25:2531094-2538807	+	2165	bta:100141258	interleukin-32-like
LOC100296121	-3.68272	0.00179883	0.00467524	down	2	1	0	19	13	5	chr18:65076497-65083044	-	3563	bta:100296121	zinc finger protein 132-like
LOC100296299	-7.49063	6.38999e-09	3.69484e-08	down	0	0	0	40	33	23	chr10:25109585-25110166	+	468	T-cell receptor alpha chain V region PY14-like
LOC100298021	-2.36058	1.45209e-15	1.57048e-14	down	31	35	17	123	129	158	chrx:33042877-33044103	-	1227	bta:100298021	melanoma antigen family A, 10-like
LOC100298064	-4.19693	0.018662	0.0385548	down	1	0	0	5	0	14	chr7:71047457-71050858	-	774	bta:100298064	hepatitis A virus cellular receptor 1-like	2e-40	xp_005265938		4e-34	Havcr1	Hepatitis A virus cellular receptor 1 homolog	6e-33	Havcr1	hepatitis A virus cellular receptor 1
LOC100298312	2.23914	4.39785e-45	1.93321e-43	up	511	401	450	92	104	81	nw_014649625:14-1913	-	947	putative killer cell immunoglobulin-like receptor-like protein KIR3DX1-like
LOC100299783	-1.356	0.00213997	0.00546412	down	33	38	6	72	55	63	chr16:56308306-56312687	-	1946	bta:100299783	preferentially expressed antigen in melanoma-like	5e-127	PRAMEF8	PRAME family member 8	8e-103	xp_011248657	6e-98	Pramef12	PRAME family member 12
LOC100300510	2.01835	9.35006e-76	8.83919e-74	up	1158	863	955	248	230	227	chr4:107219953-107314812	+	1223	bta:100300510	uncharacterized LOC100300510	3e-11	xp_005249815			6e-15	LOC680329	immunoglobulin lambda-like polypeptide 5-like
LOC100300806	-5.32515	0.0014991	0.00395319	down	0	0	0	2	14	5	chr7:15778947-15779457	-	429	putative V-set and immunoglobulin domain-containing-like protein IGHV4OR15-8-like
LOC100301224	2.92625	0.0210534	0.0429916	up	10	8	6	0	2	1	chr7:8654835-8691319	-	2472	bta:100301224	cytochrome P450, family 4, subfamily F, polypeptide 22-like	0	CYP4F22	cytochrome P450, family 4, subfamily F, polypeptide 22	0	Cyp4f39	Cytochrome P450, family 4, subfamily f, polypeptide 39	0	Cyp4f39	cytochrome P450, family 4, subfamily f, polypeptide 39
LOC100335340	-5.31291	0.00110492	0.00299111	down	0	0	0	5	11	5	chr8:23063531-23092042	-	28512	bta:100335340	uncharacterized LOC100335340
LOC100335822	1.02004	0.0228047	0.0461952	up	45	62	59	19	48	12	chr3:103578845-103584917	+	3340	bta:100335822	transmembrane protein 258-like	3e-29	TMEM258	transmembrane protein 258	3e-29	Tmem258	Transmembrane protein 258	4e-29	Tmem258b	transmembrane protein 258 B
LOC100336526	-7.8063	1.7107e-10	1.16216e-09	down	1	0	0	80	73	79	chr2:131054094-131055421	+	1328	bta:100336526	ephrin type-B receptor 2-like
LOC100336929	1.52991	5.67728e-09	3.30711e-08	up	1278	903	676	316	368	259	chr21:26680378-26683695	-	1028	bta:100336929	zinc finger, AN1-type domain 6-like
LOC100336949	-1.0027	2.74308e-80	2.88907e-78	down	3936	3311	3646	7457	6514	7045	chr10:47241187-47242664	+	728	bta:100336949	tropomyosin alpha-1 chain-like	6e-32	TPM1	tropomyosin 1 (alpha)	2e-34	Tpm1	Tpm1 protein	3e-34	Tpm1	tropomyosin 1, alpha
LOC100336971	2.88288	6.09337e-41	2.33227e-39	up	339	270	259	39	32	42	chr16:29815878-29820389	-	1926	bta:100336971	left-right determination factor 2-like
LOC100337053	1.95785	7.37736e-05	0.000245863	up	47	35	36	6	12	11	chr12:72330817-72475072	+	4506	multidrug resistance-associated protein 4-like	2e-59	ABCC4	ATP-binding cassette, sub-family C (CFTR/MRP), member 4	3e-60	Abcc4	Abcc4 protein	6e-59	Abcc4	ATP-binding cassette, subfamily C (CFTR/MRP), member 4
LOC100337148	-4.71323	3.23817e-06	1.33237e-05	down	1	0	2	32	17	27	chrx:56816494-56876181	-	1647	bta:100337148	nuclear RNA export factor 3-like
LOC100337305	-5.0921	0.00267492	0.00667687	down	0	0	0	4	10	4	chrx:57872338-57886996	-	1335	nuclear RNA export factor 3-like
LOC100337457	-5.23457	0.00158411	0.00415641	down	0	0	0	7	10	3	chr15:48509477-48555226	+	5769	bta:100337457	solute carrier family 23 member 2-like
LOC100847256	1.12168	4.24559e-05	0.000147338	up	144	100	100	69	43	40	chr13:55393953-55402757	-	3316	uncharacterized LOC100847256
LOC100847495	3.96225	4.70048e-17	5.78092e-16	up	101	73	86	5	4	7	chr23:14333238-14334784	+	902	uncharacterized LOC100847495
LOC100847505	1.17337	3.19327e-12	2.55956e-11	up	451	302	307	141	139	169	chr11:19770280-19777060	+	758	uncharacterized LOC100847505
LOC100847606	1.06952	0.00252398	0.00633132	up	57	76	99	50	36	22	chr11:98418137-98420870	-	2626	uncharacterized LOC100847606
LOC100847682	1.08116	4.5363e-06	1.82628e-05	up	151	141	176	64	89	60	chr10:29708042-29720147	-	5213	formin-like	0	FMN1	formin 1	1e-161	Fmn1	Fmn1 protein	1e-15	Fmn1	formin 1
LOC100847713	-2.91369	0.000465998	0.00135489	down	2	3	2	18	18	15	chrx:41353674-41354397	-	509	L antigen family member 3-like
LOC100847761	-4.32882	0.00699662	0.0160242	down	0	1	0	11	7	3	chr23:27977979-27981054	-	825	mucin-21-like
LOC100847818	1.1781	6.60629e-05	0.000222494	up	111	95	90	51	49	26	chr12:19607955-19649581	-	5512	uncharacterized LOC100847818
LOC100847819	1.23011	8.62866e-14	7.97935e-13	up	378	357	323	142	172	120	chr13:78906530-78910449	+	515	uncharacterized LOC100847819
LOC100847902	1.68782	0.0156795	0.0330812	up	12	27	17	5	4	8	chr11:43828608-43835461	-	786	uncharacterized LOC100847902
LOC100847999	-1.23954	4.04651e-05	0.000140803	down	38	52	29	96	95	81	chr1:127807872-127931542	+	2700	splicing factor, proline- and glutamine-rich-like
LOC100848012	2.94755	7.87846e-217	3.43435e-214	up	5089	3752	3441	501	507	515	chr23:37960117-37963531	-	2444	uncharacterized LOC100848012
LOC100848042	1.53964	8.83261e-07	3.90781e-06	up	87	80	101	33	34	22	chrx:35859648-35863296	-	2720	uncharacterized LOC100848042
LOC100848433	1.05465	3.26267e-26	6.88186e-25	up	2725	2301	1959	973	1198	1050	chr4:61387645-61392580	-	2060	uncharacterized LOC100848433
LOC100848447	-1.16222	0.00610411	0.0141704	down	20	17	30	58	59	28	chr24:5349834-5379265	-	4974	uncharacterized LOC100848447
LOC100848495	-1.22474	0.00139079	0.00369425	down	37	18	21	73	41	56	chr24:2828413-2829565	-	946	uncharacterized LOC100848495
LOC100848555	-5.43919	0.000592279	0.00168932	down	0	0	0	6	7	10	chrx:93457713-93469977	+	609	X antigen family member 5-like	2e-13	xp_005278029
LOC100848639	-2.67614	0.0160548	0.033746	down	2	0	3	19	4	8	chr21:23327506-23331528	-	1470	uncharacterized LOC100848639
LOC100848817	-5.43759	0.00057511	0.00164394	down	0	0	0	7	9	7	chr10:25115413-25129334	+	462	T-cell receptor alpha chain V region RL-5-like
LOC100848985	1.58734	2.44288e-10	1.62648e-09	up	359	172	229	58	106	75	chr4:31805376-31808386	+	701	uncharacterized LOC100848985
LOC100849046	-3.04776	0.00702905	0.0160868	down	1	0	3	13	5	14	chr3:13038268-13127829	-	7260	T-lymphocyte surface antigen Ly-9-like
LOC100850276	-1.06374	3.91402e-14	3.73618e-13	down	226	175	199	403	363	439	chr9:86322174-86335041	-	2550	NKG2D ligand 3-like
LOC101902145	-4.41262	2.81948e-09	1.70243e-08	down	4	0	2	43	35	44	chr29:33532792-33551420	-	832	uncharacterized LOC101902145
LOC101902283	-2.03531	2.62415e-13	2.32397e-12	down	51	30	25	123	143	148	chr29:33812581-33829127	-	7962	uncharacterized LOC101902283
LOC101902346	1.21576	0.000530125	0.00152535	up	76	54	63	36	24	20	chr7:4840840-4841691	-	852	H3 histone, family 3A pseudogene
LOC101902371	1.42805	0.00190337	0.00491844	up	41	37	55	22	7	19	chr16:39920968-39947711	-	2103	uncharacterized LOC101902371
LOC101902449	1.00138	0.000801764	0.00222024	up	96	98	67	52	35	39	chr12:90888079-90891209	-	2442	uncharacterized LOC101902449
LOC101902705	1.19695	9.87611e-06	3.7783e-05	up	136	123	91	58	52	37	chr21:23575842-23579468	+	780	uncharacterized LOC101902705
LOC101902793	1.3862	3.36458e-22	5.79587e-21	up	575	561	572	256	214	162	chr29:50526716-50543903	+	5584	uncharacterized LOC101902793
LOC101902812	-1.71751	2.08353e-08	1.13295e-07	down	29	23	43	118	93	91	chr1:34784940-34792069	+	2007	uncharacterized LOC101902812
LOC101902958	-4.62575	0.0123189	0.0265659	down	0	0	0	2	6	5	chr2:123409401-123411405	+	1462	uncharacterized LOC101902958
LOC101903397	1.55878	3.95926e-06	1.60716e-05	up	73	79	77	23	32	20	chr11:43628507-43647439	-	1919	uncharacterized LOC101903397
LOC101903685	-3.27731	0.000211734	0.000654597	down	1	3	2	9	24	23	chr10:52040104-52049200	+	4057	uncharacterized LOC101903685
LOC101903778	-1.12625	4.50398e-16	5.07401e-15	down	268	203	180	492	424	448	chrx:41070589-41075297	-	4377	L antigen family member 3-like
LOC101903911	-1.07925	8.12184e-12	6.27553e-11	down	157	123	138	295	280	274	chr17:41956402-41964041	+	4172	uncharacterized LOC101903911
LOC101903965	2.24025	0.00114306	0.00308479	up	21	15	37	8	5	2	chr20:72060640-72062827	+	1377	aryl hydrocarbon receptor repressor-like
LOC101904013	-2.14246	4.19903e-08	2.19724e-07	down	22	18	8	67	64	72	chr19:29091407-29095313	+	967	uncharacterized LOC101904013
LOC101904111	3.09021	0.00383514	0.00928492	up	18	8	10	1	2	1	chrx:54907984-54909470	-	516	uncharacterized LOC101904111
LOC101904123	-2.77902	0.0229857	0.0464959	down	0	0	4	14	7	6	chr16:80586542-80603662	+	2497	uncharacterized LOC101904123
LOC101904314	1.11934	3.84564e-09	2.27907e-08	up	225	202	200	96	80	102	chr15:36021670-36023202	+	1533	adenosine kinase-like
LOC101904342	2.88737	0.000116929	0.000376635	up	25	16	28	5	2	2	chr4:107299616-107305557	+	699	uncharacterized LOC101904342
LOC101904373	-4.22553	4.86084e-06	1.94794e-05	down	2	2	0	26	18	28	chr19:56202618-56204335	-	986	uncharacterized LOC101904373
LOC101904477	-1.46627	2.32063e-09	1.41263e-08	down	51	43	49	125	129	126	chr5:29229204-29230782	-	1579	ZW10 interactor-like
LOC101904492	1.83367	0.00075162	0.00209134	up	49	27	37	3	11	16	chr1:35843078-35861970	+	1393	uncharacterized LOC101904492
LOC101904557	-1.18892	0.00168783	0.00440718	down	29	19	27	76	46	43	chr24:26033981-26329708	+	984	uncharacterized LOC101904557
LOC101904633	1.79621	0.00542582	0.0127238	up	18	49	28	13	13	1	chr13:45758194-45765184	-	3645	uncharacterized LOC101904633
LOC101904769	-1.87417	0.00916749	0.0204007	down	5	8	2	14	21	18	chr3:58961208-59061416	+	3689	uncharacterized LOC101904769
LOC101904820	2.87185	0.00373678	0.00906498	up	12	11	15	1	1	3	chr17:57849258-57851567	-	2310	ras-related protein Rap-1b-like
LOC101904865	2.24659	0.000121453	0.000390165	up	46	28	55	8	17	1	chr11:66569158-66573927	-	455	uncharacterized LOC101904865
LOC101904916	1.01051	9.06257e-08	4.53071e-07	up	219	205	199	105	108	85	chr11:100188046-100201197	+	6195	uncharacterized LOC101904916
LOC101905099	-6.00135	5.08421e-05	0.000174511	down	0	0	0	9	7	18	chr1:74132601-74139700	+	2208	uncharacterized LOC101905099
LOC101905172	-3.61398	0.01435	0.030539	down	0	0	2	13	9	2	chr9:73823371-73837868	+	2959	uncharacterized LOC101905172
LOC101905355	-1.48037	0.00151853	0.00399905	down	14	16	10	44	33	31	chr5:75047211-75059996	-	977	uncharacterized LOC101905355
LOC101905532	1.16215	0.00189872	0.00490723	up	62	47	75	25	36	18	chr1:76988209-77022406	+	688	uncharacterized LOC101905532
LOC101905708	1.15673	0.010696	0.0234563	up	29	34	61	18	20	16	chr3:94911540-94923481	-	3071	uncharacterized LOC101905708
LOC101905830	-4.81252	0.006249	0.0144703	down	0	0	0	6	4	5	chrx:112678153-112678917	+	765	ferritin, heavy polypeptide 1 pseudogene
LOC101905913	1.90063	0.00471764	0.011202	up	20	23	23	2	5	10	chr3:67248946-67252630	-	2629	uncharacterized LOC101905913
LOC101905966	1.32826	0.00815089	0.0183781	up	45	37	42	27	4	17	chr13:67807123-67810300	+	768	uncharacterized LOC101905966
LOC101905979	-1.00578	1.02877e-43	4.3052e-42	down	1690	1751	1524	3294	3211	3117	chr11:63491923-63492459	+	537	uncharacterized LOC101905979
LOC101906018	-2.64831	0.000467532	0.00135867	down	6	5	0	23	15	28	chr5:111505246-111566407	+	3189	uncharacterized LOC101906018
LOC101906021	1.1433	6.8139e-10	4.34854e-09	up	345	306	336	123	189	117	chr6:71350384-71351435	-	1052	ubiquitin-fold modifier 1 pseudogene
LOC101906271	4.41749	0.00506944	0.0119577	up	11	10	3	0	0	1	chr27:5037984-5047164	-	1732	zinc finger protein 705A-like
LOC101906278	1.45609	0.00357034	0.0086921	up	33	33	28	10	10	13	chr16:46180100-46206982	+	1705	uncharacterized LOC101906278
LOC101906367	-1.20794	0.00225381	0.00572221	down	17	22	38	45	69	58	chr18:61019415-61024839	-	3124	uncharacterized LOC101906367
LOC101906393	1.0738	0.0116865	0.0253624	up	54	43	34	28	12	20	chr19:43498944-43540533	-	348	uncharacterized LOC101906393
LOC101906397	1.06117	1.11755e-14	1.12494e-13	up	550	444	501	224	265	199	chr8:38681871-38684055	-	1315	uncharacterized LOC101906397
LOC101906455	-1.25804	4.02961e-13	3.49953e-12	down	147	112	132	287	347	263	chr14:38845322-38845911	+	590	atherin-like
LOC101906469	1.12269	1.86754e-05	6.8829e-05	up	116	92	116	45	45	53	chr6:7363583-7620054	+	6690	uncharacterized LOC101906469
LOC101906606	-1.39917	0.0160181	0.0336824	down	6	19	6	25	25	30	chr8:93424754-93435246	-	1853	uncharacterized LOC101906606
LOC101906688	1.30233	0.00750332	0.017075	up	47	23	38	20	9	13	chr8:93557403-93557986	-	584	chromosome 16 open reading frame, human C1orf21 pseudogene
LOC101906754	-2.29165	5.91813e-06	2.34292e-05	down	7	9	9	32	38	48	chr13:78549980-78562748	+	4605	uncharacterized LOC101906754
LOC101906941	-1.14554	2.42181e-82	2.67645e-80	down	2300	2103	2077	4592	4407	4803	chr3:104291911-104297233	+	5323	protein BEX3-like
LOC101906968	1.28371	1.46827e-05	5.47696e-05	up	100	71	108	34	37	39	chr16:43995092-43999728	+	2024	uncharacterized LOC101906968
LOC101907006	1.83437	4.24549e-05	0.000147338	up	49	47	52	11	8	21	chr21:30933620-30938141	-	2503	uncharacterized LOC101907006
LOC101907017	1.09608	4.30388e-08	2.24911e-07	up	248	171	209	83	106	92	chr28:31451296-31456758	+	1981	uncharacterized LOC101907017
LOC101907041	1.48912	4.80903e-07	2.1964e-06	up	100	112	91	27	38	39	chr18:61029619-61034449	+	4831	zinc finger protein 347-like	2e-111	ZNF420	zinc finger protein 420	5e-114	D3Ertd254e	Protein D3Ertd254e	3e-110	Rslcan18	regulator of sex-limitation candidate 18
LOC101907141	2.65677	2.85848e-05	0.000101997	up	34	23	35	4	2	8	chr25:9900316-9907027	-	3212	uncharacterized LOC101907141
LOC101907203	-2.61896	0.0140568	0.0299598	down	0	2	3	8	9	13	chr21:2247557-2390802	+	4498	uncharacterized LOC101907203
LOC101907388	-4.59601	0.0131069	0.0280725	down	0	0	0	7	3	3	chr5:105864590-105873857	-	3928	elongation of very long chain fatty acids protein 4-like
LOC101907514	3.0624	0.00630451	0.0145838	up	6	17	11	1	0	3	chrx:1334094-1338354	-	2037	uncharacterized LOC101907514
LOC101907539	1.69242	0.0014403	0.0038135	up	37	27	41	4	13	14	chr1:155346596-155370528	+	903	uncharacterized LOC101907539
LOC101907747	-3.04955	3.69161e-13	3.22564e-12	down	16	13	5	61	114	93	chr10:103175215-103180063	-	3713	uncharacterized LOC101907747
LOC101907813	-3.06839	9.73477e-08	4.84516e-07	down	5	8	2	50	36	36	chr19:15259838-15262473	-	1505	uncharacterized LOC101907813
LOC101907857	-4.42707	0.00583478	0.0135995	down	0	1	0	2	10	10	chr18:63454999-63505416	+	2526	leukocyte immunoglobulin-like receptor subfamily B member 3-like
LOC101907965	-1.00558	0.00799885	0.0180873	down	1702	646	886	1828	2210	2065	chr22:22208075-22208480	-	406	split hand/foot malformation (ectrodactyly) type 1 pseudogene
LOC101907998	2.42322	3.66549e-05	0.000128542	up	40	26	29	8	5	4	chr28:36160018-36174486	-	1271	uncharacterized LOC101907998
LOC101908020	-1.25667	0.00269452	0.00671939	down	33	10	29	44	70	49	chr13:28725803-28741370	+	5493	uncharacterized LOC101908020
LOC101908120	-4.60774	0.011836	0.0256338	down	0	0	0	5	4	4	chr23:33055489-33057823	-	2335	putative ribosome-binding factor A, mitochondrial-like
LOC101908206	1.13031	2.14135e-21	3.49316e-20	up	1123	915	959	562	371	388	chr5:118415682-118422960	+	2696	uncharacterized LOC101908206
LOC101909028	1.91004	0.00290341	0.00720252	up	31	25	22	10	9	1	chr9:28946477-28977460	+	4720	uncharacterized LOC101909028
LOC101909083	-1.15167	0.00734038	0.0167431	down	22	14	27	33	39	62	chr13:58298210-58313520	+	12517	uncharacterized LOC101909083
LOC101909933	-4.69286	0.0121274	0.0261889	down	0	0	0	9	1	4	chrx:120031651-120035530	-	2384	melanoma-associated antigen B4-like
LOC101910045	1.28543	4.04489e-11	2.91176e-10	up	429	258	259	106	138	125	chr21:61155004-61158236	-	3233	L-aminoadipate-semialdehyde dehydrogenase-phosphopantetheinyl transferase-like
LOC104968436	-1.26647	0.00443865	0.0106053	down	22	21	9	39	44	37	chr19:62708653-62722498	-	1476
LOC104968476	-1.51953	0.000205095	0.000635325	down	11	19	28	58	50	54	chr18:65649808-65656136	+	3930
LOC104968516	-2.2568	5.68529e-19	7.92356e-18	down	35	35	40	176	193	138	chr25:42403549-42411602	+	5408
LOC104968601	-2.83005	1.2111e-07	5.95421e-07	down	10	5	4	46	50	33	chrx:56795471-56811648	-	1973
LOC104968712	-1.34299	7.24747e-53	4.19685e-51	down	554	447	520	1259	1238	1213	chr23:43004185-43107578	+	8526
LOC104968816	1.8736	3.22073e-15	3.40586e-14	up	165	161	201	50	48	41	nw_014649624:70-3094	-	2293
LOC104968960	1.7262	1.24158e-07	6.09831e-07	up	89	89	98	39	18	24	chr19:11140799-11144043	+	3149
LOC104969239	4.70871	0.00186413	0.00482974	up	7	6	16	0	1	0	chr7:73161728-73170291	-	4628
LOC104969362	-2.58295	0.00379544	0.00919875	down	1	3	3	17	10	14	chr8:53157969-53174784	+	2431
LOC104969384	-1.35314	7.91726e-25	1.55696e-23	down	194	180	180	459	447	457	chr8:70382418-70385662	+	2135
LOC104969714	-2.51516	6.7202e-10	4.29223e-09	down	28	13	5	79	87	83	chr28:28402349-28406252	+	3269
LOC104969719	1.11583	2.59474e-30	6.59955e-29	up	1667	1392	1435	599	752	638	chr28:29949217-29958097	-	3031
LOC104969722	1.2532	0.00609835	0.0141591	up	36	38	32	17	14	12	chr28:31446728-31451213	+	448
LOC104969739	1.37109	0.000124275	0.000398662	up	69	58	67	21	32	19	chr12:21166988-21171656	+	1505
LOC104970116	-4.05321	0.0205958	0.0421285	down	1	0	0	1	3	13	chr29:47564653-47570916	-	1450
LOC104970173	1.19544	3.20904e-08	1.70364e-07	up	264	233	189	74	88	125	chr29:273720-275698	+	1979
LOC104970266	-4.76319	0.00144012	0.0038135	down	0	0	1	7	11	10	chr3:120807211-120808901	-	1574
LOC104970327	-1.47996	1.10368e-11	8.39148e-11	down	75	49	69	185	164	168	chr5:116518617-116527513	-	753
LOC104970340	-5.67303	0.000224872	0.000691538	down	0	0	0	6	8	13	chr5:109458703-109462682	-	2438
LOC104970777	4.59976	0.0112262	0.0244888	up	6	4	4	0	0	0	chr1:1293121-1305662	-	2354
LOC104970784	-1.65281	0.000280452	0.000848494	down	11	13	17	49	46	30	chr1:6309602-6372360	-	478
LOC104970821	-1.63545	0.0123079	0.0265459	down	5	12	4	30	18	16	chr1:44834085-44835736	-	1200
LOC104971044	1.58749	0.0102056	0.0225161	up	34	22	16	12	4	7	chr1:134524527-134528998	-	4323
LOC104971388	2.34858	9.50814e-05	0.000310857	up	37	30	23	8	6	3	chr2:136173323-136183823	-	501
LOC104971390	1.00287	8.60803e-05	0.000283144	up	136	92	107	52	57	51	chr2:136192547-136193681	-	497
LOC104972256	-2.18159	0.00128185	0.00342926	down	5	4	5	18	18	25	chr4:105206828-105208533	-	818
LOC104972409	-3.07337	0.0080026	0.018091	down	1	1	2	21	10	2	chr18:45818928-45828844	-	1772
LOC104972567	-1.41381	0.00316012	0.00779254	down	8	22	14	47	34	34	chr5:106577532-106603341	+	1682
LOC104972763	-1.88329	0.0240717	0.0484677	down	7	2	4	8	29	8	chr10:26182021-26187215	+	1292
LOC104972831	-5.77861	3.53448e-07	1.64102e-06	down	1	1	0	25	40	40	chr7:41775151-41789692	+	2618
LOC104972904	2.36944	0.000104879	0.000340476	up	39	36	39	0	13	8	chr8:53828185-53832041	-	607
LOC104973322	-3.87262	0.0248213	0.0497854	down	0	0	1	2	8	5	chr11:25717892-25730814	+	5731
LOC104973452	5.12915	0.00184596	0.00478741	up	7	8	5	0	0	0	chr11:85327649-85345878	-	924
LOC104973928	2.3442	0.00108437	0.00293955	up	25	14	25	2	6	4	chr13:82243866-82254136	+	1296
LOC104974263	3.10124	0.00523169	0.012309	up	20	8	8	3	0	1	chr15:52557893-52563850	+	517
LOC104974755	3.32417	0.0242727	0.0488223	up	7	5	9	0	2	0	chr18:13991426-13992434	+	931
LOC104974934	1.03372	3.28268e-06	1.34962e-05	up	175	134	177	70	68	90	chr18:60528831-60537263	+	2427
LOC104974952	1.64685	0.0117672	0.025506	up	21	24	17	3	9	7	chr18:63054262-63057529	-	2150
LOC104975122	1.98738	7.26705e-77	7.08334e-75	up	1243	1007	1122	321	260	238	chr19:54717646-54722405	+	3980
LOC104975244	1.1535	0.00043592	0.00127581	up	104	89	65	33	52	26	chr20:23335790-23337945	+	2156
LOC104975366	-1.40681	0.0022156	0.00563798	down	19	17	9	48	30	37	chr21:28335885-28346264	+	3990
LOC104975425	-1.30935	0.0120341	0.0260126	down	13	16	11	18	47	30	chr21:56877441-56879105	+	1333
LOC104975607	-1.04343	1.53509e-19	2.2162e-18	down	324	284	268	636	551	552	chr22:58786714-58792731	-	1666
LOC104975617	2.41169	0.000199301	0.000618965	up	19	26	43	2	7	7	chr22:61622401-61641722	+	2777
LOC104975684	2.02306	0.00470787	0.0111805	up	24	23	12	6	2	6	chr23:31735923-31736459	+	537
LOC104975712	-2.36876	0.00745288	0.0169751	down	2	5	1	10	15	15	chr23:43107718-43109019	+	1204
LOC104975730	-2.43276	1.24102e-07	6.09748e-07	down	12	7	9	51	43	51	chr24:5491646-5495953	+	3421
LOC104975794	2.79201	0.00947534	0.0210201	up	4	22	9	1	1	3	chr24:54632535-54637315	+	1073
LOC104975827	1.65127	0.0026854	0.00670149	up	25	29	30	12	7	7	chr25:1531803-1532267	+	303
LOC104975908	-2.16383	0.00115295	0.00310775	down	5	7	4	37	16	17	chr25:36386592-36388762	-	1622
LOC104975941	2.33297	0.0211871	0.0432423	up	8	16	7	2	3	1	chr26:10852672-10878374	+	2372
LOC104976020	3.39929	3.62692e-05	0.000127275	up	35	11	32	1	1	5	chr26:51548868-51556636	-	2605
LOC104976082	-1.77372	0.00156484	0.00410997	down	16	10	3	26	38	30	chr27:25209766-25231920	+	1975
LOC104976083	4.40231	0.0237705	0.0479043	up	4	7	1	0	0	0	chr27:25147567-25293743	-	1192
LOC104976162	-2.29306	3.1308e-08	1.66435e-07	down	15	12	10	58	66	50	chr28:7537552-7541007	-	2339
LOC104976195	-7.01986	2.3653e-07	1.12515e-06	down	0	0	0	42	15	13	chr28:27185134-27217186	+	2925
LOC104976262	-2.15781	0.0111112	0.0242685	down	10	1	1	19	9	22	chr29:33807791-33809945	-	995
LOC104976404	5.65484	0.000285586	0.000862862	up	13	13	3	0	0	0	chrx:125327250-125328317	-	1068
LOC104976497	1.5588	0.0114757	0.024974	up	25	22	51	4	6	22	chr16:43844379-43936864	+	2114
LOC104976640	2.5159	0.0195531	0.0402264	up	14	12	9	6	0	0	chr20:5415535-5420428	+	3680
LOC107131142	1.24476	1.71669e-28	4.07564e-27	up	1037	786	934	336	403	376	chr12:88101605-88106965	-	1838
LOC107131143	2.0141	6.67546e-10	4.26539e-09	up	165	71	109	25	27	29	chr14:44326444-44329046	-	2603
LOC107131161	-1.72348	1.58449e-11	1.18803e-10	down	46	37	46	147	151	112	chr8:60643896-60648127	+	1592
LOC107131223	1.07615	5.26873e-16	5.88904e-15	up	618	460	587	243	233	282	chr6:7327720-7363453	-	3663
LOC107131283	3.68085	3.24525e-10	2.14342e-09	up	73	47	42	1	4	7	chr2:56843069-57073274	+	5817
LOC107131287	2.76636	6.57842e-09	3.79541e-08	up	70	50	77	16	10	2	chr14:77619573-77658845	-	1409
LOC107131298	-2.01068	3.41183e-09	2.03581e-08	down	20	17	23	81	73	79	chr24:49830687-49836083	+	3559
LOC107131309	1.34521	6.71894e-12	5.23277e-11	up	235	192	192	78	82	74	chr25:11617915-11646588	-	875
LOC107131323	-2.00899	0.007601	0.0172723	down	3	7	3	20	21	10	chr18:63697946-63705618	+	2423
LOC107131416	1.5506	0.0233912	0.0472368	up	16	20	18	10	4	4	chr2:70398820-70412214	+	1520
LOC107131439	1.0036	0.000431507	0.0012636	up	84	90	85	48	39	38	chr18:56900946-56902069	-	1042
LOC107131525	1.06802	0.00586125	0.013649	up	43	48	50	21	24	20	chr19:43432005-43435246	+	1317
LOC107131527	-4.36283	0.0246009	0.0494127	down	0	0	0	5	4	2	chr19:41112289-41114656	+	961
LOC107131546	-4.48919	0.0169029	0.0353158	down	0	0	0	5	3	4	chr19:60071878-60102662	+	984
LOC107131583	1.62387	0.00345197	0.00843272	up	28	22	30	9	7	9	chr20:63112424-63124798	-	2586
LOC107131612	-4.04822	0.0197706	0.040642	down	1	0	0	2	2	13	chr21:35552845-35556422	+	986
LOC107131663	-2.88826	4.44064e-05	0.000153631	down	2	5	3	27	24	21	chr22:18846042-18852528	-	4378
LOC107131705	2.39747	3.76671e-05	0.000131709	up	34	49	30	13	6	2	chr22:61642384-61645739	+	3355
LOC107131878	-5.29042	0.00129249	0.00345419	down	0	0	0	11	7	3	chr2:129116362-129118451	+	1022
LOC107131931	-1.0231	0.0184218	0.0380987	down	11	24	30	43	40	46	nw_014648484:10063-12352	-	1530
LOC107132012	-3.34665	4.23721e-19	5.9566e-18	down	21	8	6	114	104	121	chrx:41354424-41356550	-	513
LOC107132031	-4.59597	0.00261601	0.00654128	down	0	1	0	7	7	11	chrx:58066039-58067321	-	222
LOC107132238	-6.16099	1.86991e-05	6.88998e-05	down	0	0	0	11	10	17	chr2:20929950-20930877	+	577
LOC107132281	-2.97664	4.38967e-08	2.29013e-07	down	4	4	10	49	55	33	chr3:18409585-18410642	-	690
LOC107132360	1.61574	0.0145771	0.0309636	up	26	14	31	3	14	5	chr3:120697293-120703820	+	5938
LOC107132361	-1.17497	0.0101139	0.0223201	down	34	11	15	40	32	56	chr3:120780896-120785032	-	4004
LOC107132400	1.53347	0.0176171	0.0365937	up	31	15	15	7	7	6	chr4:49239911-49244472	-	4100
LOC107132431	1.09168	0.00347858	0.00849244	up	45	78	61	26	35	23	chr4:95740493-95748415	+	3075
LOC107132522	4.25303	0.00860075	0.0192542	up	6	12	3	0	0	1	chr5:104918696-104920810	-	1604
LOC107132531	-1.32264	0.019602	0.0403155	down	5	10	19	27	21	35	chr5:117396363-117403119	+	3356
LOC107132537	1.4075	5.11293e-05	0.000175416	up	68	85	73	39	18	26	chr6:2100788-2106316	-	5303
LOC107132553	1.22497	5.73504e-22	9.75081e-21	up	580	548	623	277	220	227	chr6:23270844-23294095	+	2354
LOC107132612	1.05353	0.00611187	0.0141842	up	48	44	50	23	18	25	chr7:19087697-19091095	-	403
LOC107132735	-1.82373	0.00129974	0.0034718	down	7	5	12	30	28	24	chr8:104829281-104831688	+	2408
LOC107132741	-1.07736	0.0228796	0.0463231	down	14	21	13	28	28	42	chr8:112436494-112439254	-	2720
LOC107132800	1.06579	0.000204717	0.000634406	up	87	89	86	45	33	43	chr9:103287164-103290437	-	3204
LOC107133033	2.36398	0.00144228	0.00381809	up	34	15	16	6	5	1	chr13:20599738-20667364	-	2321
LOC107133115	-1.30646	4.00512e-05	0.000139517	down	43	27	29	92	61	82	chr14:26183855-26218782	+	686
LOC107133119	3.71471	3.59191e-08	1.89663e-07	up	62	33	29	5	3	1	chr14:37499703-37502450	-	2555
LOC107133237	3.78209	0.00592353	0.0137858	up	5	12	11	1	1	0	chr16:42783471-42786386	+	2801
LOC107133238	1.5468	0.000923677	0.00253104	up	39	42	31	13	13	11	chr16:42984705-42996417	+	886
LOC107133262	-1.54797	0.0102998	0.0226882	down	13	8	4	30	17	23	chr16:68003815-68007216	+	2646
LOC107133329	-1.04428	0.00724144	0.0165391	down	24	41	19	49	49	70	chr18:12517471-12655230	-	1337
LOC107133330	-2.8758	0.0109329	0.0239122	down	2	0	2	10	9	9	chr18:12538165-12552064	+	2816
LOC107133394	1.78352	2.02117e-06	8.50809e-06	up	71	74	51	22	16	17	chr23:51756304-51759229	-	2782
LOC107133439	-5.6013	0.000295464	0.000890478	down	0	0	0	12	6	8	chrx:120281136-120282093	-	956
LOC107133440	-7.13996	7.45758e-08	3.75704e-07	down	0	0	0	23	16	36	chrx:120282206-120283499	-	1294
LOC505349	3.39296	0.00583739	0.0136015	up	8	9	15	3	0	0	chr4:107328154-107328908	-	429	bta:505349	T-cell receptor beta chain V region C5-like
LOC506181	-2.78741	0.000783547	0.00217466	down	1	1	7	33	13	15	chr7:22156728-22166064	-	3120	bta:506181	zinc finger protein 709-like
LOC508153	1.09333	0.000227682	0.000698811	up	82	89	121	55	34	44	chr21:20503831-20511278	+	2359	bta:508153	uncharacterized LOC508153	8e-89	MYADM	myeloid-associated differentiation marker	4e-81	Myadm	Myeloid-associated differentiation marker	1e-83	Myadm	myeloid-associated differentiation marker
LOC508916	5.8386	1.42945e-05	5.3385e-05	up	15	28	20	0	1	0	chr18:24121578-24153825	+	1939	bta:508916	carboxylesterase 1-like	0	CES1	carboxylesterase 1	0	Ces1d	Carboxylesterase 1D	0	Ces1d	carboxylesterase 1D
LOC509374	-2.23145	0.00338807	0.00829332	down	1	1	14	20	30	23	chr10:23247592-23248177	-	369	bta:509374	T-cell receptor alpha chain V region HPB-MLT-like
LOC509808	-1.54653	2.31158e-13	2.05877e-12	down	65	58	67	189	167	179	chr24:49847137-49862653	+	1564	bta:509808	endothelial lipase-like	6e-131	LIPG	lipase, endothelial	3e-122	Lipg	Lipase, endothelial	3e-117	Lipg	lipase, endothelial
LOC509946	1.58784	0.0153017	0.0323756	up	30	9	37	6	13	5	chrx:20597311-20677926	+	2413	bta:509946	transmembrane 9 superfamily member 2-like	0	TM9SF2	transmembrane 9 superfamily member 2	0	Tm9sf2	Transmembrane 9 superfamily member 2	0	Tm9sf2	transmembrane 9 superfamily member 2
LOC510252	1.14471	3.50772e-06	1.438e-05	up	167	224	180	88	54	109	chr7:39905676-39909487	-	3812	bta:510252	lactamase, beta pseudogene
LOC510961	-1.75626	0.00545569	0.01279	down	8	9	4	18	33	17	nw_014649563:6122-8919	-	1081	bta:510961	collagen alpha-1(XVII) chain-like
LOC512464	-3.10739	0.00179355	0.00466228	down	2	2	1	6	21	14	chr5:29065387-29087758	+	2201	bta:512464	solute carrier family 11 (proton-coupled divalent metal ion transporters), member 2-like	0	SLC11A2	solute carrier family 11 (proton-coupled divalent metal ion transporter), member 2	0	xp_011243789	0	Slc11a2	solute carrier family 11 (proton-coupled divalent metal ion transporter), member 2
LOC514257	-4.78481	5.11447e-10	3.30294e-09	down	1	2	2	43	40	50	chr4:100132912-100180292	-	2268	bta:514257	uncharacterized LOC514257	2e-100	xp_005260959		0	2010107G12Rik	Protein 2010107G12Rik	0	RGD1565367	similar to Solute carrier family 23, member 2 (Sodium-dependent vitamin C transporter 2)
LOC514871	2.44576	0.00220983	0.0056242	up	16	11	29	6	2	2	chrx:39796841-39824824	-	2541	bta:514871	killer cell immunoglobulin-like receptor, three domains, long cytoplasmic tail, 1-like	5e-91	KIR3DL1	killer cell immunoglobulin-like receptor, three domains, long cytoplasmic tail, 1	2e-60	Kir3dl1	Killer cell immunoglobulin-like receptor 3DL1	9e-60	Kir3dl1	killer cell immunoglobulin-like receptor, three domains, long cytoplasmic tail, 1
LOC515227	-1.03695	0.0199042	0.0408845	down	17	17	16	36	34	29	chr27:20974231-20981168	+	1316	bta:515227	putative methyltransferase NSUN5-like	8e-134	NSUN5	NOP2/Sun domain family, member 5	1e-118	Nsun5	Probable 28S rRNA (cytosine-C(5))-methyltransferase	4e-122	Nsun5	NOP2/Sun domain family, member 5
LOC516742	2.86495	4.62616e-06	1.85959e-05	up	52	33	22	5	2	7	chr3:20971819-20994195	-	1402	bta:516742	histone cluster 1, H4i-like
LOC520336	-3.39439	7.65754e-11	5.36712e-10	down	7	12	1	101	53	51	chr23:45451217-45555016	-	5830
LOC521224	1.38003	9.34476e-13	7.85892e-12	up	262	262	242	123	76	86	chr25:35235466-35257922	+	3047
LOC521560	5.81119	1.51738e-05	5.64539e-05	up	16	25	21	1	0	0	chr3:103727020-103774558	-	3836	bta:521560	WD repeat-containing protein 65-like
LOC523373	1.40736	0.00697144	0.0159806	up	38	21	48	21	11	7	chrx:114949420-114952846	+	3427	bta:523373	ring finger protein 219 pseudogene
LOC527744	4.88443	1.83864e-26	3.94716e-25	up	137	145	145	7	2	5	chr17:55230732-55232843	+	2112
LOC529445	-1.65395	0.00336716	0.00824864	down	13	6	7	28	29	21	chr25:37777863-37822840	-	4724	myosin-7-like
LOC530077	-3.74204	4.82724e-14	4.57451e-13	down	4	4	8	80	71	56	chr4:114563621-114571045	-	1479	bta:530077	GTPase IMAP family member 5-like	3e-95	GIMAP5	GTPase, IMAP family member 5	3e-82	Gimap3	GTPase IMAP family member 3	1e-80	Gimap5	GTPase, IMAP family member 5
LOC530875	1.54756	0.0221072	0.044939	up	38	19	11	7	3	12	chr3:86783871-86792916	+	1152	cytochrome P450 2J2-like
LOC531775	-2.07301	0.00193584	0.00499081	down	13	6	1	35	15	30	chrx:124794476-124795786	-	1311	bta:531775	melanoma antigen family B, 3-like
LOC532174	-6.56101	2.96671e-07	1.3908e-06	down	0	0	1	37	32	29	chrx:125538122-125539144	-	1023
LOC534913	-3.00557	1.22173e-11	9.25768e-11	down	6	6	14	72	62	68	chr1:141455805-141465466	-	1251	bta:534913	mariner-like transposase	1e-174	SETMAR	SET domain and mariner transposase fusion gene
LOC535280	-2.83356	8.13508e-72	7.13206e-70	down	100	68	65	568	507	519	chr2:134050070-134062510	-	2057
LOC538679	-1.82129	1.24686e-55	7.76468e-54	down	269	307	337	1124	955	1046	chr10:26203081-26208036	-	4441
LOC538699	1.39382	0.00189507	0.0049002	up	31	39	57	17	14	16	chr3:104540206-104542549	-	2344	TAF5-like RNA polymerase II, p300/CBP-associated factor (PCAF)-associated factor, 65kDa pseudogene
LOC539069	1.68913	9.81487e-08	4.88193e-07	up	115	87	77	32	31	20	chr19:43705248-43723966	+	4787	primary amine oxidase, lung isozyme-like
LOC539380	1.06164	1.07523e-14	1.08511e-13	up	452	372	410	182	198	188	chrx:54265338-54301128	+	5887
LOC539893	1.70759	0.000488619	0.00141344	up	45	34	30	11	8	13	chr22:15041165-15042419	+	1255	OTU domain containing 6B pseudogene
LOC548613	-1.79276	6.2085e-55	3.73295e-53	down	228	198	237	770	722	721	chr26:715208-716555	+	1348	aldo-keto reductase family 1, member B1 (aldose reductase) pseudogene
LOC613401	4.4382	0.00410893	0.00988525	up	7	10	7	1	0	0	chr4:31823861-31824630	+	770	bta:613401	peptidylprolyl isomerase A (cyclophilin A)-like	4e-86	PPIA	peptidylprolyl isomerase A (cyclophilin A)	5e-83	Ppia	Peptidyl-prolyl cis-trans isomerase A	5e-83	Ppia	peptidylprolyl isomerase A (cyclophilin A)
LOC614522	1.94158	2.5994e-15	2.76558e-14	up	202	157	192	48	31	59	chr3:48678655-48831122	-	8166	bta:614522	transmembrane protein 56-like
LOC615290	-1.57682	0.000293549	0.000885047	down	16	22	11	62	45	35	chr26:33288830-33347583	-	4079	guanylate cyclase 2G-like
LOC615514	1.6536	4.88871e-11	3.49515e-10	up	184	113	147	47	46	42	chr3:33994034-34012607	-	1817	bta:615514	glutathione S-transferase mu 1-like	3e-107	GSTM1	glutathione S-transferase mu 1	4e-103	Gstm2	Glutathione S-transferase Mu 2	2e-104	Gstm7	glutathione S-transferase, mu 7
LOC616199	-1.69293	1.47447e-45	6.53641e-44	down	263	197	218	732	635	739	chr8:28298845-28300766	-	1288	bta:616199	aldose reductase-like
LOC616831	1.4893	1.92168e-10	1.29819e-09	up	180	133	171	68	49	49	chrx:128405981-128406922	+	942	melanoma-associated antigen B4-like
LOC616868	1.24221	0.00381922	0.0092521	up	76	48	36	13	32	19	chr23:30844700-30853405	-	1859	bta:616868	histone H2B type 1-like	4e-68	HIST1H2BI	histone cluster 1, H2bi	4e-68	Hist1h2bc	Histone H2B type 1-C/E/G	3e-68	Hist1h2bcl1	histone cluster 1, H2bc-like 1
LOC617875	-1.16133	0.000152421	0.000481954	down	46	35	32	91	61	91	chr23:31618491-31619283	+	793	bta:617875	histone H4-like	2e-51	xp_005277469		2e-51	LOC102641229	histone H4-like	1e-52	Hist2h4a	histone cluster 2, H4
LOC617905	-1.72091	0.0249297	0.0499645	down	1	9	5	22	14	13	chr23:31691179-31753898	-	1713	bta:617905	uncharacterized LOC617905
LOC618071	-1.49967	8.85117e-06	3.40528e-05	down	30	24	25	58	73	83	chr7:21744117-21746361	+	1169	bta:618071	uncharacterized LOC618071
LOC618256	1.01518	1.3148e-10	9.01404e-10	up	354	265	290	158	135	139	chr3:17052623-17054620	+	804
LOC618633	-2.45267	0.000686038	0.00192284	down	5	2	5	25	26	12	chr21:20217091-20224703	-	2507	bta:618633	myeloid-associated differentiation marker-like	4e-67	MYADM	myeloid-associated differentiation marker	2e-60	Myadm	Myeloid-associated differentiation marker	1e-61	Myadm	myeloid-associated differentiation marker
LOC618701	-8.73106	1.34812e-12	1.11642e-11	down	0	0	0	92	51	84	chrx:119966877-119975515	+	1896	bta:618701	uncharacterized LOC618701	8e-86	MAGEB4	melanoma antigen family B, 4	3e-83	Mageb4	Protein Mageb4	2e-80	LOC102553413	uncharacterized LOC102553413
LOC618701.1	-5.10199	0.00347438	0.00848481	down	0	0	0	1	8	9	chrx:120085317-120085576	+	260	bta:618701	uncharacterized LOC618701	8e-86	MAGEB4	melanoma antigen family B, 4	3e-83	Mageb4	Protein Mageb4	2e-80	LOC102553413	uncharacterized LOC102553413
LOC618742	3.66623	6.21453e-13	5.31759e-12	up	84	93	46	9	5	3	chrx:125011684-125013331	-	1647	melanoma-associated antigen B4-like
LOC780876	1.14576	0.00861625	0.0192861	up	54	49	43	9	23	31	chr6:5599508-5630766	+	1224	bta:780876	MAD2 mitotic arrest deficient-like 1 (yeast)-like	4e-67	MAD2L1	MAD2 mitotic arrest deficient-like 1 (yeast)	1e-66	Mad2l1	Putative uncharacterized protein	6e-67	Mad2l1	MAD2 mitotic arrest deficient-like 1 (yeast)
LOC781156	-1.25746	0.000763804	0.00212298	down	34	19	18	56	52	54	chr1:58405670-58406575	-	906	bta:781156	proteasome alpha 2 subunit-like pseudogene
LOC781337	1.80509	0.0195099	0.040148	up	17	13	17	6	1	6	chr11:36220045-36220660	-	616	bta:781337	probable D-tyrosyl-tRNA(Tyr) deacylase 2 pseudogene
LOC781430	-5.42741	0.000613187	0.00173727	down	0	0	0	10	7	6	chr10:24684865-24685452	-	369	bta:781430	T-cell receptor alpha chain V region HPB-MLT-like
LOC781796	3.02049	3.4739e-05	0.00012226	up	33	23	20	5	2	2	chr23:27397064-27401402	-	1412	mitochondrial import inner membrane translocase subunit Tim17-B-like
LOC781915	1.12637	3.17051e-05	0.000112313	up	131	121	101	40	67	48	chr23:12439109-12441856	-	2748	bta:781915	family with sequence similarity 60, member A pseudogene
LOC782251	-6.08716	2.6808e-05	9.61594e-05	down	0	0	0	9	13	14	chr8:58490764-58494985	+	4222	bta:782251	uncharacterized LOC782251
LOC783362	-1.44592	1.5715e-47	7.44575e-46	down	389	380	356	1053	896	1008	chrx:17061908-17062948	+	877	bta:783362	uncharacterized LOC783362
LOC783404	-1.93829	4.44571e-62	3.18569e-60	down	243	204	188	824	713	804	chrx:16701914-16702640	+	563	bta:783404	uncharacterized LOC783404
LOC783421	1.43421	2.35233e-05	8.51755e-05	up	82	97	71	19	38	32	chr8:100427015-100428433	-	1419	eukaryotic translation initiation factor 2, subunit 3 gamma, 52kDa pseudogene
LOC784007	-4.06058	1.82989e-05	6.74887e-05	down	2	0	2	24	15	25	chr3:13183335-13202585	-	8048	bta:784007	T-lymphocyte surface antigen Ly-9-like
LOC784768	-4.79058	0.0093751	0.0208213	down	0	0	0	10	1	4	chr3:57770105-57802657	-	2984	bta:784768	calcium-activated chloride channel	0	CLCA1	chloride channel accessory 1	0	Clca1	Chloride channel calcium activated 1	0	Clca4l	chloride channel calcium activated 4-like
LOC784779	-4.63698	0.020277	0.0415468	down	0	0	0	0	6	7	chr11:58991414-58999162	-	1625	phosphatase and actin regulator 3-like
LOC785244	-7.16565	5.54667e-08	2.85016e-07	down	0	0	0	20	34	22	chrx:58067357-58070953	-	1125
LOC785309	-5.48517	0.00018209	0.000569797	down	1	0	0	25	2	20	chr10:23857946-23858528	-	468	bta:785309	T-cell receptor alpha chain V region PY14-like
LOC785403	-9.34052	1.63393e-37	5.53807e-36	down	4	0	0	840	823	830	chr8:49642607-49690135	+	2200	cytochrome P450 1A4-like
LOC785763	-2.32416	0.000106668	0.000345926	down	4	7	8	42	17	34	chr10:78738977-78740307	+	1331	bta:785763	2,3-bisphosphoglycerate mutase pseudogene
LOC786054	-3.04259	0.0148289	0.0314643	down	1	1	1	12	7	5	chr18:11107401-11108142	-	742	chromobox homolog 1 pseudogene
LOC786638	-4.9681	0.00575162	0.0134136	down	0	0	0	12	1	4	chrx:119862764-119863637	+	874	melanoma-associated antigen B3-like
LOC786836	-3.03998	2.91994e-15	3.09822e-14	down	19	6	11	88	85	109	chrx:120089857-120090861	+	997	bta:786836	melanoma antigen family B, 2-like	1e-81	MAGEB1	melanoma antigen family B, 1	6e-86	Mageb4	Protein Mageb4	2e-81	LOC102553413	uncharacterized LOC102553413
LOC786942	-2.66177	2.82709e-48	1.39514e-46	down	74	76	69	388	524	420	chrx:17671960-17673825	+	560	bta:786942	uncharacterized LOC786942
LOC787045	-1.71997	0.00487007	0.0115395	down	13	4	6	27	17	28	chr6:87902651-87904042	+	1392	bta:787045	purine nucleoside phosphorylase pseudogene
LOC787102	-1.16479	8.8228e-05	0.000289961	down	72	26	51	117	98	103	chr7:54172118-54177454	+	5337
LOC788596	-2.92429	2.01612e-48	1.00441e-46	down	50	56	44	325	353	418	chr3:5494758-5495342	+	585	bta:788596	guanine nucleotide binding protein (G protein), gamma 11 pseudogene
LONRF1	1.33573	2.39035e-12	1.93459e-11	up	318	221	243	83	108	105	chr27:23451815-23497513	+	3213	bta:504489	LON peptidase N-terminal domain and ring finger 1	0	LONRF1	LON peptidase N-terminal domain and ring finger 1	0	Lonrf1	Protein Lonrf1	0	Lonrf1	LON peptidase N-terminal domain and ring finger 1
LONRF3	-1.42619	0.00549724	0.0128759	down	6	16	15	29	30	38	chrx:3243704-3279103	+	3121	bta:508189	LON peptidase N-terminal domain and ring finger 3	0	LONRF3	LON peptidase N-terminal domain and ring finger 3	0	Lonrf3	LON peptidase N-terminal domain and RING finger protein 3	0	Lonrf3	LON peptidase N-terminal domain and ring finger 3
LOX	-4.57697	0.0182608	0.0377757	down	0	0	0	10	1	2	chr7:33217562-33229668	+	1984	bta:280841	lysyl oxidase	0	xp_005272047		0	Lox	Protein-lysine 6-oxidase	0	Lox	lysyl oxidase
LPAR3	9.26128	1.87963e-14	1.84703e-13	up	126	105	121	0	0	0	chr3:59657300-59741005	+	3035	bta:532829	lysophosphatidic acid receptor 3	0	LPAR3	lysophosphatidic acid receptor 3	3e-179	Lpar3	Lysophosphatidic acid receptor 3	3e-179	Lpar3	lysophosphatidic acid receptor 3
LPAR6	1.27792	1.85334e-19	2.66341e-18	up	674	556	525	192	267	234	chr12:18343641-18345492	-	1852	bta:782518	lysophosphatidic acid receptor 6	5e-176	LPAR6	lysophosphatidic acid receptor 6	0	Lpar6	Lysophosphatidic acid receptor 6	2e-180	Lpar6	lysophosphatidic acid receptor 6
LPCAT4	-1.09357	1.03446e-18	1.4178e-17	down	310	239	271	625	488	571	chr10:28436737-28444026	+	1900	bta:510842	lysophosphatidylcholine acyltransferase 4	0	LPCAT4	lysophosphatidylcholine acyltransferase 4	0	Lpcat4	Lysophospholipid acyltransferase LPCAT4	0	Lpcat4	lysophosphatidylcholine acyltransferase 4
LRAT	1.11252	0.00105983	0.00287551	up	107	76	80	25	30	61	chr17:2675190-2681836	-	2413	bta:281285	lecithin retinol acyltransferase (phosphatidylcholine--retinol O-acyltransferase)	6e-113	LRAT	lecithin retinol acyltransferase (phosphatidylcholine--retinol O-acyltransferase)	3e-97	Lrat	Lecithin-retinol acyltransferase (Phosphatidylcholine-retinol-O-acyltransferase)	6e-97	Lrat	lecithin-retinol acyltransferase (phosphatidylcholine-retinol-O-acyltransferase)
LRP11	1.38987	2.82543e-20	4.25523e-19	up	387	351	340	132	129	135	chr9:88507143-88576430	-	3289	bta:617450	low density lipoprotein receptor-related protein 11	0	LRP11	low density lipoprotein receptor-related protein 11	9e-171	Lrp11	Low-density lipoprotein receptor-related protein 11	4e-88	Lrp11	low density lipoprotein receptor-related protein 11
LRP1B	5.69663	2.39172e-05	8.64423e-05	up	22	19	17	0	0	1	chr2:57108418-57182250	+	2883	bta:100336528	low density lipoprotein receptor-related protein 1B	3e-136	LRP1B	low density lipoprotein receptor-related protein 1B	5e-163	Lrp1b	Low-density lipoprotein receptor-related protein 1B	1e-39	Lrp1	low density lipoprotein receptor-related protein 1
LRP5L	-1.60761	0.00120204	0.0032273	down	15	17	6	28	43	40	chr29:46811056-46863811	+	2262
LRRC15	1.99767	1.49028e-210	5.99664e-208	up	8503	7480	7517	2011	1643	2015	chr1:74041331-74055892	+	6066	leucine rich repeat containing 15	0	LRRC15	leucine rich repeat containing 15	0	Lrrc15	Leucine-rich repeat-containing protein 15	0	Lrrc15	leucine rich repeat containing 15
LRRC23	1.0749	6.22369e-06	2.45521e-05	up	168	114	135	75	63	52	chr5:104198132-104205616	-	1591	bta:613700	leucine rich repeat containing 23	2e-145	xp_005277794		5e-149	xp_011239542	2e-149	LOC100911585	leucine-rich repeat-containing protein 23-like
LRRC26	-1.8143	0.00813368	0.0183473	down	7	2	8	17	23	17	chr11:106167872-106169880	+	1931	bta:100300008	leucine rich repeat containing 26	9e-100	LRRC26	leucine rich repeat containing 26	2e-101	Lrrc26	Leucine-rich repeat-containing protein 26	1e-97	Lrrc26	leucine rich repeat containing 26
LRRC4	2.13148	1.10056e-30	2.89297e-29	up	398	361	332	61	81	97	chr4:93268911-93359226	-	2402	bta:525767	leucine rich repeat containing 4	0	LRRC4	leucine rich repeat containing 4	0	Lrrc4	Leucine-rich repeat-containing protein 4	0	Lrrc4	leucine rich repeat containing 4
LRRC49	-1.03146	0.00172892	0.00450397	down	39	22	41	70	65	65	chr10:17766491-17919425	+	2559	bta:511727	leucine rich repeat containing 49	0	LRRC49	leucine rich repeat containing 49	0	Lrrc49	Leucine-rich repeat-containing protein 49	0	Lrrc49	leucine rich repeat containing 49
LRRC69	1.16022	0.0158664	0.0334217	up	29	28	49	17	10	19	chr14:75917146-75993051	-	3629	bta:617064	leucine rich repeat containing 69	2e-141	LRRC69	leucine rich repeat containing 69	3e-126	Lrrc69	Leucine-rich repeat-containing protein 69	2e-102	Lrrc69	leucine rich repeat containing 69
LRRC75A	1.04805	0.000343547	0.00102496	up	79	82	89	44	34	39	chr19:33944568-33978956	+	2427
LRRC8B	1.13073	2.12955e-48	1.05423e-46	up	1996	1713	1795	770	819	827	chr3:54082893-54160450	-	6563	bta:517584	leucine rich repeat containing 8 family, member B	0	xp_005270762		0	Lrrc8b	Volume-regulated anion channel subunit LRRC8B	0	Lrrc8b	leucine rich repeat containing 8 family, member B
LRRK2	1.57853	3.75845e-14	3.59642e-13	up	305	229	330	67	106	104	chr5:40806526-41019064	-	7852	bta:535652	leucine-rich repeat kinase 2	0	LRRK2	leucine-rich repeat kinase 2	0	Lrrk2	Leucine-rich repeat serine/threonine-protein kinase 2	0	Lrrk2	leucine-rich repeat kinase 2
LTBP1	-5.71735	9.62764e-302	7.95192e-299	down	45	44	30	2195	1882	1956	chr11:15767394-16038233	+	4876	bta:510559	latent transforming growth factor beta binding protein 1	0	LTBP1	latent transforming growth factor beta binding protein 1	0	Ltbp1	Latent-transforming growth factor beta-binding protein 1	0	Ltbp1	latent transforming growth factor beta binding protein 1
LTBP3	-1.00655	4.03078e-67	3.07064e-65	down	5842	5334	5586	11685	9634	11174	chr29:44672577-44692799	-	5220	bta:532772	latent transforming growth factor beta binding protein 3	0	LTBP3	latent transforming growth factor beta binding protein 3	0	Ltbp3	Latent-transforming growth factor beta-binding protein 3	0	Ltbp3	latent transforming growth factor beta binding protein 3
LURAP1L	-1.54359	5.8356e-90	7.21087e-88	down	717	637	712	2014	1948	1840	chr8:31687735-31742462	-	1747	bta:616371	leucine rich adaptor protein 1-like	7e-78	LURAP1L	leucine rich adaptor protein 1-like	2e-72	Lurap1l	Leucine rich adaptor protein 1-like	3e-74	Lurap1l	leucine rich adaptor protein 1-like
LY6D	3.41225	0.000640848	0.00180781	up	118	120	108	6	24	1	chr14:2855420-2857058	+	696	bta:618714	lymphocyte antigen 6 complex, locus D	1e-25	LY6D	lymphocyte antigen 6 complex, locus D	3e-26	Ly6d	Lymphocyte antigen 6D	2e-25	Ly6d	lymphocyte antigen 6 complex, locus D
LY6E	1.71575	2.65751e-32	7.39439e-31	up	509	437	475	156	114	147	chr14:2667885-2671589	-	1194	bta:510977	lymphocyte antigen 6 complex, locus E	8e-37	xp_005250975		9e-29	Ly6e	Lymphocyte antigen 6E	9e-29	Ly6e	lymphocyte antigen 6 complex, locus E
LYRM5	1.20578	3.46885e-07	1.61246e-06	up	188	130	136	79	57	53	chr5:85438141-85445032	-	1304	bta:783110	LYR motif containing 5	2e-34	LYRM5	LYR motif containing 5	7e-40	Lyrm5	LYR motif-containing protein 5	3e-40	Lyrm5	LYR motif containing 5
LYST	1.96922	8.77684e-174	2.45955e-171	up	3276	2748	3033	731	751	742	chr28:8477009-8620949	-	12121	bta:281072	lysosomal trafficking regulator	0	LYST	lysosomal trafficking regulator	0	Lyst	Lysosomal-trafficking regulator	0	Lyst	lysosomal trafficking regulator
MAFA	3.83083	0.0234339	0.047316	up	7	5	4	0	0	1	chr14:2468067-2471127	+	3061	v-maf avian musculoaponeurotic fibrosarcoma oncogene homolog A	3e-115	MAFA	v-maf avian musculoaponeurotic fibrosarcoma oncogene homolog A	2e-115	Mafa	Transcription factor MafA	2e-115	Mafa	v-maf avian musculoaponeurotic fibrosarcoma oncogene A
MAGEB1.1	3.43055	1.18285e-28	2.82964e-27	up	244	219	193	37	11	11	chrx:125054614-125055901	-	1288	bta:782877	melanoma antigen family B, 1	1e-79	MAGEB1	melanoma antigen family B, 1	1e-76	Mageb3	Mageb3 protein	2e-79	Mageb6	melanoma antigen family B, 6
MAMDC2	-1.86544	1.42849e-83	1.60124e-81	down	339	305	305	1144	1129	1056	chr8:46676044-46841766	+	4915	bta:788176	MAM domain-containing protein 2-like	0	MAMDC2	MAM domain containing 2	0	Mamdc2	Putative uncharacterized protein	0	Mamdc2	MAM domain containing 2
MAN1A2	1.03653	4.36775e-24	8.22845e-23	up	858	718	825	377	376	373	chr3:26028779-26175813	-	2040	bta:532645	mannosidase, alpha, class 1A, member 2	0	MAN1A2	mannosidase, alpha, class 1A, member 2	0	Man1a2	alpha-1,2-Mannosidase	0	Man1a2	mannosidase, alpha, class 1A, member 2
MAP1A	-1.47737	6.02091e-05	0.000203986	down	26	19	24	69	43	73	chr21:56056300-56077113	+	10776	bta:515593	microtubule-associated protein 1A
MAP3K8	2.05581	1.32478e-22	2.32808e-21	up	366	276	288	81	44	90	chr13:35715787-35742091	+	2512	bta:535622	mitogen-activated protein kinase kinase kinase 8	0	MAP3K8	mitogen-activated protein kinase kinase kinase 8	0	Map3k8	Mitogen-activated protein kinase kinase kinase 8	0	Map3k8	mitogen-activated protein kinase kinase kinase 8
MAP4K3	1.15695	1.23348e-48	6.22413e-47	up	3245	2738	2958	1158	1340	1351	chr11:21705696-21887750	-	3256	bta:507624	mitogen-activated protein kinase kinase kinase kinase 3	0	MAP4K3	mitogen-activated protein kinase kinase kinase kinase 3	0	Map4k3	Mitogen-activated protein kinase kinase kinase kinase 3	0	Map4k3	mitogen-activated protein kinase kinase kinase kinase 3
MAPK11	2.00409	1.33124e-19	1.92545e-18	up	243	184	204	50	41	60	chr5:120181135-120187197	-	2262	bta:618906	mitogen-activated protein kinase 11	0	MAPK11	mitogen-activated protein kinase 11	0	Mapk11	Mitogen-activated protein kinase 11	0	Mapk11	mitogen-activated protein kinase 11
MAPK12	3.96711	6.99708e-18	9.12761e-17	up	96	89	90	9	3	5	chr5:120171474-120179402	-	1684	bta:512943	mitogen-activated protein kinase 12	0	MAPK12	mitogen-activated protein kinase 12	0	Mapk12	Mitogen-activated protein kinase 12	0	Mapk12	mitogen-activated protein kinase 12
MAPRE2	1.2276	6.38474e-25	1.2635e-23	up	745	617	602	251	265	289	chr24:22251862-22368548	-	4063	bta:510159	microtubule-associated protein, RP/EB family, member 2	1e-174	MAPRE2	microtubule-associated protein, RP/EB family, member 2	0	Mapre2	Microtubule-associated protein RP/EB family member 2	1e-178	Mapre2	microtubule-associated protein, RP/EB family, member 2
MARCH10	-2.14548	2.14878e-05	7.82749e-05	down	7	20	5	43	50	45	chr19:47957212-48050536	-	2436	bta:540263	membrane-associated ring finger (C3HC4) 10	0	MARCH10	membrane-associated ring finger (C3HC4) 10, E3 ubiquitin protein ligase	0	March10	Protein March10	0	March10	membrane-associated ring finger (C3HC4) 10, E3 ubiquitin protein ligase
MBNL3	1.12535	4.19874e-05	0.000145873	up	103	138	114	59	61	38	chrx:16205724-16265839	-	1020	bta:540550	muscleblind-like 3 (Drosophila)	3e-166	MBNL3	muscleblind-like splicing regulator 3	7e-149	xp_011249282	2e-153	Mbnl3	muscleblind-like splicing regulator 3
MCAM	-3.65595	1.67592e-22	2.92875e-21	down	9	4	19	144	127	118	chr15:30592031-30599781	-	3105	bta:281301	melanoma cell adhesion molecule	4e-151	MCAM	melanoma cell adhesion molecule	2e-121	Mcam	Cell surface glycoprotein MUC18	4e-122	Mcam	melanoma cell adhesion molecule
MCTP1	-2.09929	7.35545e-05	0.000245228	down	3	15	11	45	46	31	chr7:96839668-97013678	-	3233	bta:533635	multiple C2 domains, transmembrane 1	6e-97	MCTP1	multiple C2 domains, transmembrane 1	7e-95	Mctp1	Protein Mctp1	2e-94	Mctp1	multiple C2 domains, transmembrane 1
MDGA1	-1.48599	3.43048e-11	2.48773e-10	down	94	46	85	194	205	203	chr23:11560065-11623371	-	3133	bta:536481	MAM domain containing glycosylphosphatidylinositol anchor 1	0	MDGA1	MAM domain containing glycosylphosphatidylinositol anchor 1	0	Mdga1	MAM domain-containing glycosylphosphatidylinositol anchor protein 1	0	Mdga1	MAM domain containing glycosylphosphatidylinositol anchor 1
MEIS3	-4.04547	1.68128e-100	2.27451e-98	down	41	34	29	536	540	574	chr18:55067399-55078322	-	1550	bta:617311	Meis homeobox 3	0	MEIS3	Meis homeobox 3	0	xp_011248746	0	Meis3	Meis homeobox 3
MEST	1.20524	1.00167e-175	2.91096e-173	up	16647	14631	15220	6636	6327	6450	chr4:95381618-95394347	+	2189	bta:404180	mesoderm specific transcript homolog (mouse)	0	MEST	mesoderm specific transcript	0	Mest	Mesoderm-specific transcript protein	0	Mest	mesoderm specific transcript
METTL3	-1.25664	6.22055e-29	1.50647e-27	down	312	249	284	702	623	618	chr10:25808099-25822928	+	2011	bta:540339	methyltransferase like 3	0	METTL3	methyltransferase like 3	0	Mettl3	N6-adenosine-methyltransferase subunit METTL3	0	Mettl3	methyltransferase-like 3
MFI2	4.09409	0	0	up	2310	2175	2261	134	128	119	chr1:72345427-72369244	-	2352	bta:539803	antigen p97 (melanoma associated) identified by monoclonal antibodies 133.2 and 96.5	0	MFI2	antigen p97 (melanoma associated) identified by monoclonal antibodies 133.2 and 96.5	0	Mfi2	Antigen p97 (Melanoma associated) identified by monoclonal antibodies 133.2 and 96.5	0	Mfi2	antigen p97 (melanoma associated) identified by monoclonal antibodies 133.2 and 96.5
MGC133764	-5.96386	7.18327e-11	5.04657e-10	down	1	1	1	77	57	47	chrx:119790325-119794047	-	1473	bta:788454	melanoma antigen family B-like	1e-90	MAGEB4	melanoma antigen family B, 4	2e-88	Mageb4	Protein Mageb4	9e-86	LOC102553413	uncharacterized LOC102553413
MGC137036	-2.07721	0.0180937	0.0374782	down	5	1	3	11	11	14	chr23:15924630-15930882	+	604	bta:768024	uncharacterized protein MGC137036			1e-45	1700001C19Rik	Protein 1700001C19Rik	3e-40	LOC100912849	uncharacterized LOC100912849
MGC152281	2.11804	4.92414e-15	5.12771e-14	up	178	151	148	48	37	21	chr11:10254866-10261807	+	2019	bta:507942	uncharacterized LOC507942	1e-47	RDH11	retinol dehydrogenase 11 (all-trans/9-cis/11-cis)	1e-48	Rdh12	Retinol dehydrogenase 12	2e-48	Rdh11	retinol dehydrogenase 11 (all-trans/9-cis/11-cis)
MGLL	-1.68386	1.10301e-36	3.65953e-35	down	279	173	213	745	693	609	chr22:60650011-60737639	+	3028	bta:505290	monoglyceride lipase	2e-160	MGLL	monoglyceride lipase	3e-154	Mgll	Monoglyceride lipase	1e-151	Mgll	monoglyceride lipase
MIER1	1.27164	1.46108e-29	3.62223e-28	up	1469	1181	1303	434	596	538	chr3:78976007-79043518	-	4311	bta:538742	mesoderm induction early response 1 homolog (Xenopus laevis)	0	MIER1	mesoderm induction early response 1, transcriptional regulator	0	Mier1	Mesoderm induction early response protein 1	0	Mier1	mesoderm induction early response 1, transcriptional regulator
MINA	-7.24014	5.92345e-09	3.44029e-08	down	0	0	1	61	51	45	chr1:41915869-41948995	-	1818	bta:540466	MYC induced nuclear antigen	0	MINA	MYC induced nuclear antigen	0	Mina	Bifunctional lysine-specific demethylase and histidyl-hydroxylase MINA	0	Mina	myc induced nuclear antigen
MIR1248-1	1.58259	0.00244518	0.00615722	up	33	25	35	14	7	9	chr1:81349834-81349938	-	105	bta:100313400	microRNA mir-1248-1
MIR221	1.08894	0.0102088	0.0225199	up	40	41	36	16	17	20	chrx:104688654-104688763	+	110	bta:790983	microRNA mir-221
MIR568	1.59312	0.00349591	0.00853076	up	30	29	32	6	7	16	chr1:59568869-59568962	-	94	bta:100313385	microRNA mir-568
MISP	1.00657	8.76631e-47	4.0343e-45	up	3103	2680	2788	1422	1221	1464	chr7:45132936-45142882	+	2782	bta:505316	mitotic spindle positioning	0	MISP	mitotic spindle positioning	0	Misp	Mitotic interactor and substrate of PLK1	0	Misp	mitotic spindle positioning
MITF	1.78909	0.000110283	0.000357209	up	40	51	37	16	10	10	chr22:31869178-31902654	-	1602	bta:407219	microphthalmia-associated transcription factor	0	MITF	microphthalmia-associated transcription factor	0	Mitf	Microphthalmia-associated transcription factor B isoform	0	Mitf	microphthalmia-associated transcription factor
MKRN3	-1.01738	0.00316095	0.00779337	down	30	26	40	77	63	48	chr21:844836-847166	-	2331	bta:517464	makorin ring finger protein 3	3e-153	MKRN3	makorin ring finger protein 3	3e-129	Mkrn3	Probable E3 ubiquitin-protein ligase makorin-3	2e-133	Mkrn3	makorin, ring finger protein, 3
MKX	-1.68163	2.45284e-38	8.61129e-37	down	189	168	174	596	488	558	chr13:37249529-37319770	+	1750	bta:521239	mohawk homeobox	0	MKX	mohawk homeobox	0	Mkx	Mohawk homeobox	1e-179	Mkx	mohawk homeobox
MLLT11	-1.4763	6.77986e-09	3.90302e-08	down	67	49	54	130	125	198	chr3:19947703-19952775	-	1340	bta:539519	myeloid/lymphoid or mixed-lineage leukemia (trithorax homolog, Drosophila); translocated to, 11	3e-42	MLLT11	myeloid/lymphoid or mixed-lineage leukemia (trithorax homolog, Drosophila); translocated to, 11	1e-36	Mllt11	Protein AF1q	3e-34	Mllt11	myeloid/lymphoid or mixed-lineage leukemia (trithorax homolog, Drosophila); translocated to, 11
MLXIPL	-2.16001	0.000571319	0.00163391	down	13	3	4	21	25	38	chr25:34297408-34315479	+	2837	bta:788534	MLX interacting protein-like	0	MLXIPL	MLX interacting protein-like	0	Mlxipl	Carbohydrate-responsive element-binding protein	0	Mlxipl	MLX interacting protein-like
MMP12	2.88448	8.56508e-21	1.33876e-19	up	161	122	169	24	11	24	chr15:6048990-6059349	+	2124	bta:526981	matrix metallopeptidase 12 (macrophage elastase)	0	MMP12	matrix metallopeptidase 12 (macrophage elastase)	2e-160	Mmp12	Macrophage metalloelastase	5e-158	Mmp12	matrix metallopeptidase 12
MMP13	-2.43411	3.66486e-285	2.50055e-282	down	2435	2213	2648	12504	13125	12361	chr15:5951892-5962591	+	1516	bta:281914	matrix metallopeptidase 13 (collagenase 3)	0	MMP13	matrix metallopeptidase 13 (collagenase 3)	0	Mmp13	Collagenase 3	0	Mmp13	matrix metallopeptidase 13
MMP14	-3.33883	0	0	down	326	272	299	3194	2657	2893	chr10:21847658-21856137	-	1805	bta:281915	matrix metallopeptidase 14 (membrane-inserted)	0	MMP14	matrix metallopeptidase 14 (membrane-inserted)	0	Mmp14	Matrix metalloproteinase-14	0	Mmp14	matrix metallopeptidase 14 (membrane-inserted)
MMP16	-1.31083	1.35133e-37	4.60008e-36	down	525	441	407	1206	1112	959	chr14:77099477-77453410	+	3165	bta:282886	matrix metallopeptidase 16 (membrane-inserted)	0	MMP16	matrix metallopeptidase 16 (membrane-inserted)	0	Mmp16	Matrix metalloproteinase-16	0	Mmp16	matrix metallopeptidase 16
MMP25	1.01816	1.08415e-12	9.04979e-12	up	541	377	436	249	185	208	chr25:2489479-2501186	+	4063	bta:531092	matrix metallopeptidase 25
MMP3	-1.80642	3.42443e-81	3.70618e-79	down	428	355	436	1356	1315	1431	chr15:6069612-6076196	+	1793	bta:281309	matrix metallopeptidase 3 (stromelysin 1, progelatinase)	0	MMP3	matrix metallopeptidase 3 (stromelysin 1, progelatinase)	0	Mmp3	Stromelysin-1	0	Mmp3	matrix metallopeptidase 3
MMP9	-1.97671	1.23698e-159	2.98645e-157	down	816	673	697	2875	2526	2875	chr13:75771765-75779076	+	2340	bta:282871	matrix metallopeptidase 9 (gelatinase B, 92kDa gelatinase, 92kDa type IV collagenase)	0	MMP9	matrix metallopeptidase 9 (gelatinase B, 92kDa gelatinase, 92kDa type IV collagenase)	0	Mmp9	Matrix metalloproteinase-9	0	Mmp9	matrix metallopeptidase 9
MN1	-1.16827	7.07159e-06	2.76399e-05	down	51	43	68	116	107	128	chr17:69614605-69673069	-	7402	bta:786290	meningioma (disrupted in balanced translocation) 1
MOB1B	1.01283	1.77648e-34	5.39233e-33	up	5282	4222	4378	1928	2376	2283	chr6:88344891-88401306	+	6482	bta:515407	MOB kinase activator 1B	3e-128	MOB1B	MOB kinase activator 1B	4e-128	Mob1b	MOB1, Mps One Binder kinase activator-like 1A (Yeast), isoform CRA_c	3e-128	Mob1b	MOB kinase activator 1B
MOB3B	-2.00336	1.83398e-20	2.79424e-19	down	61	54	67	298	207	201	chr8:16811917-17028001	+	2445	bta:540817	MOB kinase activator 3B	3e-128	MOB3B	MOB kinase activator 3B	2e-127	Mob3b	Putative uncharacterized protein	5e-128	Mob3b	MOB kinase activator 3B
MPDZ	-2.35953	0.00832147	0.018709	down	0	3	6	8	16	21	chr8:31241571-31388404	+	7507	bta:536863	multiple PDZ domain protein	0	MPDZ	multiple PDZ domain protein	0	Mpdz	Multiple PDZ domain protein	0	Mpdz	multiple PDZ domain protein
MPV17	-1.13458	1.49108e-72	1.32952e-70	down	1297	1158	1190	2703	2477	2529	chr11:72526252-72535533	+	825	bta:505763	MpV17 mitochondrial inner membrane protein	2e-95	MPV17	MpV17 mitochondrial inner membrane protein	2e-92	Mpv17	Protein Mpv17	2e-94	Mpv17l	MPV17 mitochondrial membrane protein-like
MRC2	-1.52613	3.44758e-86	4.03753e-84	down	986	1020	1061	2958	2642	2936	chr19:47889294-47948442	+	5570	bta:529049	mannose receptor, C type 2	0	MRC2	mannose receptor, C type 2	0	Mrc2	C-type mannose receptor 2	0	Mrc2	mannose receptor, C type 2
MS4A8	-5.55619	2.93263e-67	2.25597e-65	down	12	10	7	543	322	453	chr29:37903363-37919469	+	1132
MSH4	4.08498	0.0142519	0.0303408	up	6	2	11	0	1	0	chr3:69515981-69608770	-	2805	bta:616664	mutS homolog 4 (E. coli)	0	xp_005270935		0	Msh4	MutS protein homolog 4	0	Msh4	mutS homolog 4
MSI1	-6.40861	1.04702e-05	3.99003e-05	down	0	0	0	30	5	11	chr17:65098979-65121224	-	1086	bta:527436	musashi homolog 1 (Drosophila)	0	MSI1	musashi RNA-binding protein 1	0	Msi1	RNA-binding protein Musashi homolog 1	0	Msi1	musashi RNA-binding protein 1
MSLN	-1.83016	2.54017e-86	2.99721e-84	down	447	476	405	1636	1449	1476	chr25:650776-654359	+	1423	bta:516237	mesothelin	1e-122	MSLN	mesothelin	5e-113	Msln	Mesothelin	3e-109	Msln	mesothelin
MSMO1	1.03239	5.90915e-12	4.6343e-11	up	13255	11217	10944	4640	6135	5802	chr17:489963-506653	+	1813	bta:504481	methylsterol monooxygenase 1	1e-169	MSMO1	methylsterol monooxygenase 1	3e-155	Msmo1	Methylsterol monooxygenase 1	3e-154	Msmo1	methylsterol monooxygenase 1
MT1E.1	2.28625	0.00558383	0.0130631	up	29	14	9	1	4	5	chr18:24172609-24173956	-	388	bta:613358	metallothionein 1E	3e-12	MT1E	metallothionein 1E	3e-11	Mt1	Metallothionein-1	2e-11	Mt2A	metallothionein 2A
MTHFR	1.17009	1.22547e-16	1.45361e-15	up	474	424	488	234	166	195	chr16:42908077-42922767	+	2600	bta:497032	methylenetetrahydrofolate reductase (NAD(P)H)	0	MTHFR	methylenetetrahydrofolate reductase (NAD(P)H)	0	Mthfr	Methylenetetrahydrofolate reductase long isoform	0	Mthfr	methylenetetrahydrofolate reductase (NAD(P)H)
MTMR7	-7.56431	3.88831e-09	2.30261e-08	down	0	0	0	39	24	38	chr27:19040008-19140591	+	2691	bta:513986	myotubularin related protein 7	0	MTMR7	myotubularin related protein 7	0	Mtmr7	Myotubularin-related protein 7	0	Mtmr7	myotubularin related protein 7
MTR	-1.27206	5.91805e-06	2.34292e-05	down	37	57	48	136	106	92	chr28:9525684-9652797	+	3832	bta:280869	5-methyltetrahydrofolate-homocysteine methyltransferase	0	MTR	5-methyltetrahydrofolate-homocysteine methyltransferase	0	Mtr	Methionine synthase	0	Mtr	5-methyltetrahydrofolate-homocysteine methyltransferase
MTUS1	-2.84767	2.18586e-07	1.04359e-06	down	4	7	7	30	42	53	chr27:18758726-18823933	+	1872	bta:515016	microtubule associated tumor suppressor 1	0	MTUS1	microtubule associated tumor suppressor 1	0	Mtus1	Microtubule-associated tumor suppressor 1 homolog	0	Mtus1	microtubule associated tumor suppressor 1
MUC16	1.36387	1.18818e-50	6.45196e-49	up	4281	3740	4651	1674	1316	1761	chr7:14373166-14491925	-	22199	bta:786607	mucin 16, cell surface associated	0	MUC16	mucin 16, cell surface associated	0	xp_011236446	0	Muc16	mucin 16, cell surface associated
MUC20	1.09791	6.13137e-48	2.96974e-46	up	1732	1505	1544	744	687	719	chr1:71326584-71340388	+	2627	bta:504643	mucin 20, cell surface associated	1e-50	xp_005269366		1e-11	Muc20	Mucin-20	5e-12	Muc20	mucin 20, cell surface associated
MVB12B	-2.00496	1.34646e-123	2.34778e-121	down	444	378	410	1628	1505	1626	chr11:97363510-97561353	+	4188	bta:617416	multivesicular body subunit 12B	3e-173	MVB12B	multivesicular body subunit 12B	4e-165	Mvb12b	Multivesicular body subunit 12B	1e-165	Mvb12b	multivesicular body subunit 12B
MYBL1	1.01178	1.75002e-22	3.05145e-21	up	1288	1071	1211	502	633	564	chr14:33050320-33087965	-	2316	bta:338034	v-myb myeloblastosis viral oncogene homolog (avian)-like 1	0	MYBL1	v-myb avian myeloblastosis viral oncogene homolog-like 1	0	Mybl1	Myb-related protein A	0	Mybl1	myeloblastosis oncogene-like 1
MYH15	1.60815	3.88369e-47	1.79784e-45	up	1021	837	978	339	303	254	chr1:53664949-53810298	-	8037	bta:526674	myosin, heavy chain 15
MYL9	-1.40949	1.42068e-79	1.46676e-77	down	869	692	776	2063	1878	2028	chr13:66574990-66582960	+	1191	bta:505964	myosin, light chain 9, regulatory	4e-98	MYL9	myosin, light chain 9, regulatory	2e-97	Myl9	Myosin regulatory light polypeptide 9	1e-97	Myl9	myosin, light chain 9, regulatory
MYO1A	1.25061	7.60138e-05	0.000252623	up	85	92	74	40	39	23	chr5:56888118-56914091	+	3776	bta:281936	myosin IA	0	MYO1A	myosin IA	0	Myo1a	Unconventional myosin-Ia	0	Myo1a	myosin IA
MYO1F	-2.34909	0.000172506	0.000541861	down	4	4	8	30	20	29	chr7:18428677-18466357	-	3797	bta:532964	myosin IF	0	MYO1F	myosin IF	0	Myo1f	Unconventional myosin-If	0	Myo1f	myosin IF
MYPN	-2.60595	9.756e-06	3.73508e-05	down	7	3	7	29	26	44	chr28:24822237-24911755	+	6625	bta:527123	myopalladin	0	MYPN	myopalladin	0	Mypn	Myopalladin	0	Mypn	myopalladin
N4BP3	-1.04746	8.20725e-19	1.13178e-17	down	352	280	274	661	536	604	chr7:40719524-40722308	+	2008	bta:513032	NEDD4 binding protein 3	0	N4BP3	NEDD4 binding protein 3	0	N4bp3	NEDD4-binding protein 3	0	LOC103689949	nedd4 binding protein 3
NAA16	1.0354	0.00469011	0.0111417	up	80	36	81	36	27	29	chr12:11555844-11587338	+	3022	bta:538989	N(alpha)-acetyltransferase 16, NatA auxiliary subunit	0	NAA16	N(alpha)-acetyltransferase 16, NatA auxiliary subunit	0	Naa16	N-alpha-acetyltransferase 16, NatA auxiliary subunit	0	Naa16	N(alpha)-acetyltransferase 16, NatA auxiliary subunit
NAAA	-1.73803	3.93715e-11	2.83811e-10	down	34	39	44	124	131	122	chr6:92895202-92919086	-	1245	bta:515375	N-acylethanolamine acid amidase	3e-161	NAAA	N-acylethanolamine acid amidase	6e-161	Naaa	N-acylethanolamine-hydrolyzing acid amidase	8e-160	Naaa	N-acylethanolamine acid amidase
NAB2	-1.34529	5.31276e-11	3.7811e-10	down	95	77	64	183	196	196	chr5:56847999-56853984	-	2481	bta:504755	NGFI-A binding protein 2 (EGR1 binding protein 2)	0	NAB2	NGFI-A binding protein 2 (EGR1 binding protein 2)	0	Nab2	NGFI-A-binding protein 2	0	Nab2	Ngfi-A binding protein 2
NACAD	-2.04061	0.00535089	0.0125612	down	8	2	4	26	12	17	chr4:77496199-77507859	+	8394	bta:531208	NAC alpha domain containing	5e-162	NACAD	NAC alpha domain containing	5e-117	Nacad	NAC-alpha domain-containing protein 1	2e-126	Nacad	NAC alpha domain containing
NAV3	-1.09231	5.32322e-08	2.74072e-07	down	112	115	139	332	207	219	chr5:7301572-7683907	+	7129	bta:528870	neuron navigator 3	0	NAV3	neuron navigator 3	0	Nav3	Neuron navigator 3	0	Nav3	neuron navigator 3
NCAM1	-2.37305	6.80357e-192	2.37263e-189	down	645	573	699	3414	2904	3262	chr15:23956051-24315692	+	3577	bta:281941	neural cell adhesion molecule 1	0	NCAM1	neural cell adhesion molecule 1	0	Ncam1	Neural cell adhesion molecule 1	0	Ncam1	neural cell adhesion molecule 1
NCF4	-2.02317	0.0229373	0.0464098	down	0	5	5	11	10	19	chr5:75855660-75874215	+	1300	bta:507859	neutrophil cytosolic factor 4, 40kDa	0	NCF4	neutrophil cytosolic factor 4, 40kDa	3e-175	Ncf4	Neutrophil cytosol factor 4	2e-175	Ncf4	neutrophil cytosolic factor 4
NCKAP5	-3.32514	1.99117e-25	4.02155e-24	down	18	10	17	130	153	149	chr2:64325336-65444778	+	6580	bta:786958	NCK-associated protein 5	0	NCKAP5	NCK-associated protein 5	0	xp_011246265	0	Nckap5	NCK-associated protein 5
NEBL	5.59547	5.63234e-12	4.42605e-11	up	62	68	69	4	0	0	chr13:22456088-22575642	-	8979	bta:517987	nebulette	0	NEBL	nebulette	0	xp_011237292	0	Nebl	nebulette
NEK10	1.10706	0.000231982	0.000710757	up	126	78	97	33	60	40	chr22:1479864-1750522	-	4321	bta:522335	serine/threonine-protein kinase Nek10-like	0	NEK10	NIMA-related kinase 10	0	Nek10	Serine/threonine-protein kinase Nek10	0	Nek10	NIMA-related kinase 10
NELL2	-5.7001	3.73588e-46	1.68955e-44	down	9	5	3	246	324	276	chr5:35728841-36113727	+	3175	bta:524622	NEL-like 2 (chicken)	0	NELL2	NEL-like 2 (chicken)	0	xp_011243995	0	Nell2	NEL-like 2 (chicken)
NETO1	-1.13131	3.56386e-18	4.73562e-17	down	357	244	237	579	579	598	chr24:5381106-5482924	+	2155	bta:530407	neuropilin (NRP) and tolloid (TLL)-like 1	0	NETO1	neuropilin (NRP) and tolloid (TLL)-like 1	0	Neto1	Neuropilin and tolloid-like protein 1	0	Neto1	neuropilin (NRP) and tolloid (TLL)-like 1
NFKBID	-1.00092	3.83276e-07	1.77322e-06	down	101	81	89	171	178	172	chr18:46932294-46940583	-	2051	bta:614198	nuclear factor of kappa light polypeptide gene enhancer in B-cells inhibitor, delta	1e-160	NFKBID	nuclear factor of kappa light polypeptide gene enhancer in B-cells inhibitor, delta	7e-157	Nfkbid	NF-kappa-B inhibitor delta	1e-159	Nfkbid	nuclear factor of kappa light polypeptide gene enhancer in B-cells inhibitor, delta
NGEF	2.66404	1.63326e-06	6.97627e-06	up	46	54	31	7	2	11	chr3:113628719-113677022	-	2798	bta:540756	neuronal guanine nucleotide exchange factor	0	NGEF	neuronal guanine nucleotide exchange factor	0	Ngef	Ephexin-1	0	Ngef	neuronal guanine nucleotide exchange factor
NHLH1	1.40105	0.00152377	0.00401083	up	38	40	42	17	11	16	chr3:9503493-9510332	-	3819	bta:530196	nescient helix loop helix 1	2e-50	NHLH1	nescient helix loop helix 1	4e-50	Nhlh1	Helix-loop-helix protein 1	1e-51	Nhlh1	nescient helix loop helix 1
NHSL2	1.90606	3.72538e-06	1.51811e-05	up	75	53	52	15	9	22	chrx:84618288-84940642	-	13362	bta:513680	NHS-like 2
NID2	-2.44062	2.55683e-284	1.67185e-281	down	1145	1055	995	6222	5048	5463	chr10:45044977-45137535	-	4648	bta:521854	nidogen 2 (osteonidogen)	0	NID2	nidogen 2 (osteonidogen)	0	Nid2	Nidogen-2	0	Nid2	nidogen 2 (osteonidogen)
NIPA1	1.16504	8.75128e-11	6.07672e-10	up	239	256	258	122	103	100	chr2:916237-967454	+	6316	bta:539162	non imprinted in Prader-Willi/Angelman syndrome 1	0	NIPA1	non imprinted in Prader-Willi/Angelman syndrome 1	5e-163	Nipa1	Putative uncharacterized protein	9e-163	Nipa1	non imprinted in Prader-Willi/Angelman syndrome 1
NKAIN1	-1.77828	7.21775e-71	6.18951e-69	down	398	308	334	1124	1083	1218	chr2:123353560-123399178	+	2653	bta:618218	Na+/K+ transporting ATPase interacting 1	2e-119	NKAIN1	Na+/K+ transporting ATPase interacting 1	5e-119	Nkain1	Sodium/potassium-transporting ATPase subunit beta-1-interacting protein 1	1e-65	Nkain1	Na+/K+ transporting ATPase interacting 1
NKAIN2	1.2367	8.90363e-13	7.49596e-12	up	300	248	300	134	97	116	chr9:26806707-26975195	-	2184	bta:787444	Na+/K+ transporting ATPase interacting 2	2e-119	NKAIN2	Na+/K+ transporting ATPase interacting 2	8e-123	xp_011241491	4e-66	Nkain3	Na+/K+ transporting ATPase interacting 3
NMB	-1.22052	0.0197009	0.0405038	down	10	22	10	42	19	35	chr21:22819797-22823103	-	641	bta:506584	neuromedin B	1e-40	NMB	neuromedin B	4e-36	Nmb	Neuromedin-B	4e-33	Nmb	neuromedin B
NOD2	1.64836	4.03052e-07	1.85978e-06	up	99	92	116	46	32	17	chr18:19239898-19269730	+	5104	bta:444867	nucleotide-binding oligomerization domain containing 2	0	NOD2	nucleotide-binding oligomerization domain containing 2	0	Nod2	CARD15 short isoform	0	Nod2	nucleotide-binding oligomerization domain containing 2
NOS1AP	-1.48535	7.58755e-13	6.42241e-12	down	82	60	67	194	169	199	chr3:7170004-7511017	-	1679	bta:539686	nitric oxide synthase 1 (neuronal) adaptor protein	0	NOS1AP	nitric oxide synthase 1 (neuronal) adaptor protein	0	Nos1ap	Carboxyl-terminal PDZ ligand of neuronal nitric oxide synthase protein	0	Nos1ap	nitric oxide synthase 1 (neuronal) adaptor protein
NOV	1.58878	7.27346e-81	7.76479e-79	up	2595	2397	2421	742	877	752	chr14:47281270-47289648	-	2356	bta:505727	nephroblastoma overexpressed gene	8e-156	NOV	nephroblastoma overexpressed	2e-150	Nov	Putative uncharacterized protein	2e-144	Nov	nephroblastoma overexpressed
NPAS2	1.30153	0.000647587	0.00182518	up	82	66	72	12	41	32	chr11:5743414-6000957	+	3738	bta:614049	neuronal PAS domain protein 2	0	xp_005264013		0	xp_011236754	0	Npas2	neuronal PAS domain protein 2
NPC1	1.00382	1.58998e-55	9.74672e-54	up	3675	3243	3466	1802	1502	1688	chr24:33528583-33575282	+	4311	bta:286772	Niemann-Pick disease, type C1	0	NPC1	Niemann-Pick disease, type C1	0	Npc1	Niemann-Pick C1 protein	0	Npc1	Niemann-Pick disease, type C1
NPC1L1	-5.75373	0.000188176	0.000586971	down	0	0	0	16	9	4	chr4:77831190-77853039	+	4831	bta:539550	NPC1-like 1	0	NPC1L1	NPC1-like 1	0	Npc1l1	Npc1l1 protein	0	Npc1l1	NPC1-like 1
NPDC1	-1.42525	1.01138e-18	1.38738e-17	down	154	161	147	408	327	463	chr11:106443368-106452915	-	1406	bta:100125919	neural proliferation, differentiation and control, 1	6e-115	NPDC1	neural proliferation, differentiation and control, 1	2e-115	Npdc1	Neural proliferation differentiation and control protein 1	2e-112	Npdc1	neural proliferation, differentiation and control, 1
NPL	3.19644	1.40639e-10	9.62937e-10	up	101	46	55	11	3	7	chr16:65545369-65583925	+	1414	bta:507597	N-acetylneuraminate pyruvate lyase (dihydrodipicolinate synthase)	1e-175	xp_005245561		2e-159	Npl	N-acetylneuraminate lyase	2e-166	Npl	N-acetylneuraminate pyruvate lyase
NPM3	-4.21595	5.4164e-20	8.0264e-19	down	4	2	11	111	88	106	chr26:22507043-22509243	-	900	bta:504950	nucleophosmin/nucleoplasmin 3	1e-75	NPM3	nucleophosmin/nucleoplasmin 3	4e-71	Npm3	Putative uncharacterized protein	6e-70	Npm3	nucleophosmin/nucleoplasmin, 3
NPR2	-1.94255	3.56777e-09	2.1216e-08	down	38	14	27	113	92	85	chr8:60624178-60635097	-	1888	bta:281357	natriuretic peptide receptor B/guanylate cyclase B (atrionatriuretic peptide receptor B)	0	NPR2	natriuretic peptide receptor 2	0	Npr2	Atrial natriuretic peptide receptor 2	0	Npr2	natriuretic peptide receptor 2
NQO2	-1.04213	1.22772e-16	1.45518e-15	down	281	244	320	576	566	535	chr23:50628741-50639592	-	988	bta:508566	NAD(P)H dehydrogenase, quinone 2	3e-112	NQO2	NAD(P)H dehydrogenase, quinone 2	5e-111	Nqo2	Putative uncharacterized protein	1e-110	Nqo2	NAD(P)H dehydrogenase, quinone 2
NR2F1	-4.56711	0.00483782	0.0114683	down	1	0	0	16	1	8	chr7:95859569-95869392	+	2150	bta:327684	nuclear receptor subfamily 2, group F, member 1	0	NR2F1	nuclear receptor subfamily 2, group F, member 1	0	Nr2f1	COUP transcription factor 1	0	Nr2f1	nuclear receptor subfamily 2, group F, member 1
NR3C2	-3.62083	0.000565072	0.0016173	down	0	0	4	19	9	20	chr17:9770260-10201534	+	3230	nuclear receptor subfamily 3, group C, member 2
NR4A1	2.57797	4.8946e-257	2.95427e-254	up	3242	2897	3006	558	455	464	chr5:28022962-28038891	-	2561	bta:528390	nuclear receptor subfamily 4, group A, member 1	0	NR4A1	nuclear receptor subfamily 4, group A, member 1	0	Nr4a1	Nuclear receptor subfamily 4 group A member 1	0	Nr4a1	nuclear receptor subfamily 4, group A, member 1
NR4A2	1.37179	8.39182e-88	1.00529e-85	up	3008	2552	2685	1045	1067	952	chr2:40135194-40152506	+	2878	bta:540245	nuclear receptor subfamily 4, group A, member 2	0	NR4A2	nuclear receptor subfamily 4, group A, member 2	0	xp_011237336	0	Nr4a2	nuclear receptor subfamily 4, group A, member 2
NR4A3	2.26495	0.00994995	0.021986	up	13	16	11	1	4	3	chr8:65634082-65676465	+	5904	bta:528877	nuclear receptor subfamily 4, group A, member 3	0	NR4A3	nuclear receptor subfamily 4, group A, member 3	0	Nr4a3	Nr4a3 protein	0	Nr4a3	nuclear receptor subfamily 4, group A, member 3
NRAS	1.13638	7.06328e-61	4.9484e-59	up	10008	8138	8193	3557	4113	3814	chr3:28937394-28947294	+	4218	bta:506322	neuroblastoma RAS viral (v-ras) oncogene homolog	2e-109	NRAS	neuroblastoma RAS viral (v-ras) oncogene homolog	5e-109	Nras	GTPase NRas	5e-109	Nras	neuroblastoma ras oncogene
NREP	-3.93785	1.20398e-163	2.99905e-161	down	85	62	59	981	965	1084	chr10:2162934-2195401	+	1945
NRP1	-2.13944	1.62579e-33	4.75112e-32	down	89	86	64	371	305	339	chr13:19995811-20143413	+	5673	bta:539369	neuropilin 1	0	NRP1	neuropilin 1	0	Nrp1	Neuropilin-1	0	Nrp1	neuropilin 1
NRXN2	-1.79133	0.00585981	0.0136477	down	4	9	7	13	22	32	chr29:43760312-43861150	-	6173	bta:537808	neurexin 2	0	NRXN2	neurexin 2	0	Nrxn2	Nrxn2 protein	0	Nrxn2	neurexin 2
NTF4	-2.03277	6.57134e-11	4.63271e-10	down	21	25	26	103	93	89	chr18:56270541-56273350	-	1144	bta:506660	neurotrophin 4
NUAK1	-1.42879	2.54486e-36	8.28558e-35	down	333	279	359	860	765	893	chr5:70026679-70102608	-	2260	bta:519892	NUAK family, SNF1-like kinase, 1	0	NUAK1	NUAK family, SNF1-like kinase, 1	0	Nuak1	NUAK family SNF1-like kinase 1	0	Nuak1	NUAK family, SNF1-like kinase, 1
NUCB2	1.14644	3.93271e-36	1.25951e-34	up	2044	1910	1815	746	916	843	chr15:35877530-35913528	-	1438	bta:509003	nucleobindin 2	0	NUCB2	nucleobindin 2	0	Nucb2	Nucleobindin-2	0	Nucb2	nucleobindin 2
NUDT9	1.04997	2.88903e-45	1.27711e-43	up	3263	2650	3039	1401	1485	1269	chr6:104516252-104553593	+	4014	bta:517589	nudix (nucleoside diphosphate linked moiety X)-type motif 9	2e-178	NUDT9	nudix (nucleoside diphosphate linked moiety X)-type motif 9	4e-178	Nudt9	ADP-ribose pyrophosphatase, mitochondrial	3e-176	Nudt9	nudix (nucleoside diphosphate linked moiety X)-type motif 9
NUGGC	1.79808	2.58317e-05	9.28939e-05	up	70	62	54	7	27	17	chr8:10649578-10696820	+	2793	bta:515679	nuclear GTPase, germinal center associated	0	NUGGC	nuclear GTPase, germinal center associated	0	Nuggc	Protein Nuggc	0	Nuggc	nuclear GTPase, germinal center associated
NUP210L	1.47887	0.0010042	0.00273592	up	43	43	50	11	11	25	chr3:16560607-16662006	+	6628	bta:785834	nucleoporin 210kDa-like	0	NUP210L	nucleoporin 210kDa-like	0	Nup210l	Nuclear pore membrane glycoprotein 210-like	0	Nup210l	nucleoporin 210-like
NUPR1	1.06966	2.94631e-09	1.77423e-08	up	249	248	222	128	96	107	chr25:26475004-26476334	-	574	bta:614673	nuclear protein, transcriptional regulator, 1	1e-25	NUPR1	nuclear protein, transcriptional regulator, 1	2e-24	Nupr1	Nuclear protein 1	1e-24	NEWGENE_69363	nuclear protein, transcriptional regulator, 1
NUS1	1.08508	1.2973e-25	2.65431e-24	up	1320	1066	1005	480	561	491	chr9:33676547-33685099	-	3166	nuclear undecaprenyl pyrophosphate synthase 1 homolog (S. cerevisiae)	2e-153	NUS1	nuclear undecaprenyl pyrophosphate synthase 1 homolog (S. cerevisiae)	1e-145	Nus1	Dehydrodolichyl diphosphate syntase complex subunit Nus1	5e-146	Nus1	nuclear undecaprenyl pyrophosphate synthase 1 homolog (S. cerevisiae)
NYNRIN	-5.74945	4.56248e-07	2.08987e-06	down	0	2	0	51	28	26	chr10:20633666-20654181	-	7495	bta:516993	NYN domain and retroviral integrase containing	0	NYNRIN	NYN domain and retroviral integrase containing	0	Nynrin	Protein NYNRIN	0	LOC100912447	protein NYNRIN-like
ODC1	1.05253	1.43382e-139	2.92219e-137	up	138469	126630	123710	64068	58628	57987	chr11:87403909-87408312	+	1748	bta:281365	ornithine decarboxylase 1	0	xp_005246222		0	Odc1	Ornithine decarboxylase	0	Odc1	ornithine decarboxylase 1
OLFML3	-2.5477	1.19354e-95	1.54796e-93	down	153	143	148	928	752	825	chr3:29720082-29723084	+	1765	bta:505318	olfactomedin-like 3	0	OLFML3	olfactomedin-like 3	0	Olfml3	Olfactomedin-like protein 3	0	Olfml3	olfactomedin-like 3
OLR1	-3.25194	1.56222e-05	5.80121e-05	down	6	1	2	43	23	16	chr5:100524715-100536020	+	1879	bta:281368	oxidized low density lipoprotein (lectin-like) receptor 1	1e-111	OLR1	oxidized low density lipoprotein (lectin-like) receptor 1	5e-72	Olr1	Oxidized low-density lipoprotein receptor 1	3e-79	Olr1	oxidized low density lipoprotein (lectin-like) receptor 1
ONECUT2	-2.53879	0.00372453	0.00903804	down	3	2	3	23	16	6	chr24:57358848-57415891	+	13119	bta:782542	one cut homeobox 2
OR52B2	-4.16966	0.0128356	0.0275591	down	0	1	0	13	2	4	chr15:47708144-47712456	+	4313	bta:507282	olfactory receptor, family 52, subfamily B, member 2
ORMDL3	-1.00443	4.94923e-41	1.90363e-39	down	1397	1174	1191	2685	2133	2451	chr19:41082227-41088527	-	2072	bta:615368	ORM1-like 3 (S. cerevisiae)	3e-85	ORMDL3	ORMDL sphingolipid biosynthesis regulator 3	2e-84	Ormdl3	ORM1-like protein 3	5e-85	Ormdl3	ORMDL sphingolipid biosynthesis regulator 3
OSTN	2.31553	1.47192e-77	1.47127e-75	up	1826	1398	1408	234	348	307	chr1:76975520-77011741	-	1440	bta:511114	osteocrin	4e-58	OSTN	osteocrin	3e-53	Ostn	Osteocrin	1e-49	Ostn	osteocrin
OTOG	4.94376	0.000998615	0.00272118	up	20	12	3	1	0	0	chr15:35592356-35680320	-	9881	bta:506301	otogelin
OVOL1	2.53985	2.77007e-14	2.68173e-13	up	124	106	103	18	26	11	chr29:44866659-44877697	+	2890	bta:513727	ovo-like 1(Drosophila)	2e-149	OVOL1	ovo-like zinc finger 1	9e-148	Ovol1	Putative uncharacterized protein	8e-146	Ovol1	ovo-like zinc finger 1
OXR1.1	-3.85524	0.0234641	0.0473597	down	1	0	0	5	4	6	chr14:60444771-60875766	-	2136	bta:539092	oxidation resistance 1	2e-111	OXR1	oxidation resistance 1	2e-112	Oxr1	OXR1 short isoform C7C	4e-112	Oxr1	oxidation resistance 1
P3H2	-1.67366	1.47685e-37	5.01651e-36	down	184	212	217	687	612	594	chr1:78041486-78220871	+	3272
P4HA1	-1.08836	2.31683e-51	1.29388e-49	down	1598	1308	1464	2863	3142	2918	chr28:29332965-29433055	-	2639	bta:518288	prolyl 4-hydroxylase, alpha polypeptide I	0	xp_005269927		0	P4ha1	Prolyl 4-hydroxylase subunit alpha-1	0	P4ha1	prolyl 4-hydroxylase, alpha polypeptide I
PABPC1L	-1.3108	0.0105185	0.0231218	down	17	19	7	22	46	34	chr13:74339985-74363731	+	2080	bta:509864	poly(A) binding protein, cytoplasmic 1-like	0	PABPC1L	poly(A) binding protein, cytoplasmic 1-like	0	Pabpc1l	Protein Pabpc1l	0	Pabpc1l	poly(A) binding protein, cytoplasmic 1-like
PADI3	-7.49233	1.29345e-12	1.07398e-11	down	1	0	1	111	110	125	chr2:136312862-136343051	-	3366	peptidyl arginine deiminase, type III
PADI4	-7.5659	2.85024e-142	5.96384e-140	down	14	4	8	1754	1394	1596	chr2:136259398-136287149	-	2222	bta:508161	peptidyl arginine deiminase, type IV	0	PADI4	peptidyl arginine deiminase, type IV	0	Padi4	Protein-arginine deiminase type-4	0	Padi4	peptidyl arginine deiminase, type IV
PAK3	-3.2016	0.00417566	0.0100289	down	0	0	4	16	9	11	chrx:65426676-65498761	+	2078	bta:534526	p21 protein (Cdc42/Rac)-activated kinase 3	0	xp_005262188		0	Pak3	Serine/threonine-protein kinase PAK 3	0	Pak3	p21 protein (Cdc42/Rac)-activated kinase 3
PALM	-1.59995	2.08332e-47	9.75929e-46	down	324	333	265	917	903	874	chr7:45107173-45131718	+	2787	bta:786096	paralemmin
PALM2	-5.398	3.07164e-06	1.26717e-05	down	0	2	0	33	25	24	chr8:101596512-101760480	+	1236	paralemmin 2	0	PALM2	paralemmin 2	0	Palm2	Putative uncharacterized protein	0	NEWGENE_6497336	paralemmin 2
PALM3	-1.93949	4.47896e-05	0.00015491	down	9	12	12	32	49	41	chr7:12800332-12809741	+	2727	bta:527118	paralemmin 3	4e-166	PALM3	paralemmin 3	3e-163	Palm3	Paralemmin-3	2e-158	Palm3	paralemmin 3
PAM	2.31548	7.15916e-203	2.74021e-200	up	2698	2252	2433	496	443	488	chr7:104762359-104943355	+	3712	bta:280890	peptidylglycine alpha-amidating monooxygenase	0	PAM	peptidylglycine alpha-amidating monooxygenase	0	Pam	Pam protein	0	Pam	peptidylglycine alpha-amidating monooxygenase
PAMR1	-5.37934	0.000164674	0.000518088	down	1	0	0	14	23	6	chr15:67081704-67159216	-	2761	bta:513841	peptidase domain containing associated with muscle regeneration 1	0	PAMR1	peptidase domain containing associated with muscle regeneration 1	0	Pamr1	Inactive serine protease PAMR1	0	Pamr1	peptidase domain containing associated with muscle regeneration 1
PAPPA	-6.33596	1.04676e-06	4.58594e-06	down	0	0	1	34	23	27	chr8:107728306-108000055	+	10568	bta:282647	pregnancy-associated plasma protein A, pappalysin 1
PARD6B	1.28443	3.45755e-44	1.49064e-42	up	1333	1176	1352	535	461	532	chr13:79747481-79763090	+	1455	bta:539687	par-6 partitioning defective 6 homolog beta (C. elegans)	0	PARD6B	par-6 family cell polarity regulator beta	0	Pard6b	Partitioning defective 6 homolog beta	0	Pard6b	par-6 family cell polarity regulator beta
PARD6G	-1.35367	9.1576e-17	1.10123e-15	down	205	117	198	455	403	416	chr24:584237-661246	+	3278	bta:539292	par-6 partitioning defective 6 homolog gamma (C. elegans)	6e-167	PARD6G	par-6 family cell polarity regulator gamma	3e-175	Pard6g	Putative uncharacterized protein	7e-176	Pard6g	par-6 family cell polarity regulator gamma
PARM1	-5.94732	5.82198e-05	0.000197887	down	0	0	0	15	11	7	chr6:91978250-92104338	+	1351	bta:518368	prostate androgen-regulated mucin-like protein 1	4e-100	PARM1	prostate androgen-regulated mucin-like protein 1	1e-75	Parm1	Prostate androgen-regulated mucin-like protein 1 homolog	2e-74	Parm1	prostate androgen-regulated mucin-like protein 1
PATZ1	-1.02098	1.61909e-15	1.74869e-14	down	292	225	214	495	460	469	chr17:72419210-72436691	-	3165	bta:532416	POZ (BTB) and AT hook containing zinc finger 1	0	PATZ1	POZ (BTB) and AT hook containing zinc finger 1	0	Patz1	Protein Patz1	0	Patz1	POZ (BTB) and AT hook containing zinc finger 1
PAX3	-5.67727	0.000226574	0.000695819	down	0	0	0	5	11	11	chr2:111505404-111607251	-	3229	bta:540951	paired box 3	0	PAX3	paired box 3	0	Pax3	Paired box protein Pax-3	0	Pax3	paired box 3
PCDH12	-1.59681	5.94231e-15	6.14313e-14	down	91	80	56	235	223	202	chr7:54897316-54909779	-	4010	bta:540115	protocadherin 12	0	PCDH12	protocadherin 12	0	Pcdh12	Protocadherin 12, isoform CRA_b	0	Pcdh12	protocadherin 12
PCDH17	-1.82077	0.00049155	0.00142087	down	7	17	9	27	53	33	chr12:5119410-5234346	-	4099	bta:510554	protocadherin 17	0	PCDH17	protocadherin 17	0	Pcdh17	Protein Pcdh17	0	Pcdh17	protocadherin 17
PCDH18	-1.7664	1.19706e-23	2.20486e-22	down	93	84	77	293	274	265	chr17:20671766-20685812	+	5067	bta:539464	protocadherin 18	0	PCDH18	protocadherin 18	0	Pcdh18	Protocadherin 18	0	Pcdh18	protocadherin 18
PCDHA13.1	-1.92485	9.12961e-08	4.55842e-07	down	17	18	22	73	77	59	chr7:53863802-53987467	+	4598	bta:523226	protocadherin alpha 13	0	xp_005278427		0	Pcdha12	Cadherin-related neural recepter 5	0	Pcdha13	protocadherin alpha 13
PCDHB14	-1.37777	1.76471e-05	6.51306e-05	down	33	27	28	80	79	61	chr7:54211072-54215665	+	4594	bta:615130	protocadherin beta 14	0	PCDHB14	protocadherin beta 14	0	Pcdhb20	Protein Pcdhb20	0	Pcdhb20	protocadherin beta 20
PCGF5	1.16303	3.1286e-13	2.75208e-12	up	336	296	297	131	146	122	chr26:12962030-13014274	+	2533	bta:528946	polycomb group ring finger 5	5e-134	PCGF5	polycomb group ring finger 5	1e-139	xp_011245696	2e-123	Pcgf5	polycomb group ring finger 5
PDCD1	-2.61734	1.1413e-08	6.39888e-08	down	12	5	11	46	56	62	chr3:121742166-121752097	-	1674	bta:613842	programmed cell death 1	1e-81	PDCD1	programmed cell death 1	2e-68	Pdcd1	Programmed cell death protein 1	1e-76	Pdcd1	programmed cell death 1
PDE4D	-1.55737	0.0017679	0.00460093	down	19	26	4	41	39	59	chr20:18825944-20401122	+	9307	bta:539556	phosphodiesterase 4D, cAMP-specific	0	PDE4D	phosphodiesterase 4D, cAMP-specific	0	Pde4d	Phosphodiesterase 4D, cAMP specific	0	Pde4d	phosphodiesterase 4D, cAMP-specific
PDE6A	2.10403	0.0137911	0.0294495	up	24	15	20	0	1	12	chr7:63471261-63551425	-	3202	bta:281973	phosphodiesterase 6A, cGMP-specific, rod, alpha	0	PDE6A	phosphodiesterase 6A, cGMP-specific, rod, alpha	0	Pde6a	Phosphodiesterase 6A, cGMP-specific, rod, alpha	0	Pde6a	phosphodiesterase 6A, cGMP-specific, rod, alpha
PDE9A	-2.69634	9.35304e-05	0.000306169	down	3	10	1	18	32	38	chr1:145036982-145147765	+	1809	bta:511665	phosphodiesterase 9A	0	PDE9A	phosphodiesterase 9A	0	Pde9a	High affinity cGMP-specific 3',5'-cyclic phosphodiesterase 9A	0	Pde9a	phosphodiesterase 9A
PDGFB	-1.71445	7.16429e-172	1.97244e-169	down	1174	996	1036	3563	3272	3291	chr5:111489071-111509413	-	2331	bta:540106	platelet-derived growth factor beta polypeptide	7e-126	PDGFB	platelet-derived growth factor beta polypeptide	1e-120	Pdgfb	Platelet-derived growth factor subunit B	5e-111	Pdgfb	platelet-derived growth factor beta polypeptide
PDGFRL	-4.81703	0.00617357	0.0143132	down	0	0	0	5	4	6	chr27:18827823-18901433	-	1552	bta:515017	platelet-derived growth factor receptor-like	0	PDGFRL	platelet-derived growth factor receptor-like	0	Pdgfrl	Platelet-derived growth factor receptor-like protein	0	Pdgfrl	platelet-derived growth factor receptor-like
PDK4	3.12989	8.3554e-34	2.4928e-32	up	333	272	217	31	42	17	chr4:12828825-12842300	-	3780	bta:507367	pyruvate dehydrogenase kinase, isozyme 4	0	PDK4	pyruvate dehydrogenase kinase, isozyme 4	0	Pdk4	[Pyruvate dehydrogenase (acetyl-transferring)] kinase isozyme 4, mitochondrial	0	Pdk4	pyruvate dehydrogenase kinase, isozyme 4
PDLIM1	-1.03424	7.29912e-69	5.93498e-67	down	5526	4666	4459	10036	8784	10033	chr26:16696250-16736880	-	1438	bta:614675	PDZ and LIM domain 1	0	PDLIM1	PDZ and LIM domain 1	3e-170	Pdlim1	PDZ and LIM domain protein 1	1e-169	Pdlim1	PDZ and LIM domain 1
PECAM1	-6.01753	7.8211e-08	3.93134e-07	down	1	1	0	30	42	52	chr19:49374923-49437446	-	3442	bta:282303	platelet/endothelial cell adhesion molecule	0	PECAM1	platelet/endothelial cell adhesion molecule 1	0	xp_011247094	0	Pecam1	platelet/endothelial cell adhesion molecule 1
PER3	-1.63704	0.000534189	0.0015362	down	17	12	8	35	38	37	chr16:46549157-46617783	-	5981	bta:614154	period circadian clock 3
PERP	1.13925	2.76253e-73	2.52049e-71	up	13188	11043	10650	4802	5058	5334	chr9:77281991-77296320	-	1986	bta:509485	PERP, TP53 apoptosis effector	2e-92	PERP	PERP, TP53 apoptosis effector	3e-87	Perp	p53 apoptosis effector related to PMP-22	3e-90	Perp	PERP, TP53 apoptosis effector
PFN2	-2.43194	1.61472e-07	7.82092e-07	down	8	10	10	51	56	39	chr1:119604411-119611097	+	2031	bta:539034	profilin 2	4e-78	PFN2	profilin 2	4e-78	Pfn2	Profilin-2	4e-76	LOC100909840	profilin-2-like
PGLYRP1	-1.79841	0.0116204	0.0252401	down	10	12	0	14	27	32	chr18:54188233-54190294	-	686	bta:282305	peptidoglycan recognition protein 1	1e-74	PGLYRP1	peptidoglycan recognition protein 1	3e-67	Pglyrp1	Peptidoglycan recognition protein 1	2e-66	Pglyrp1	peptidoglycan recognition protein 1
PGM5	-1.03074	3.60152e-06	1.47184e-05	down	80	61	77	165	134	130	chr8:44818677-45028099	+	3108	bta:785045	phosphoglucomutase 5	0	PGM5	phosphoglucomutase 5	0	Pgm5	Pgm5 protein	0	Pgm5	phosphoglucomutase 5
PHACTR1	-1.45646	0.00800277	0.018091	down	25	7	7	22	43	35	chr23:43180035-43377029	-	2361	bta:537594	phosphatase and actin regulator 1	0	PHACTR1	phosphatase and actin regulator 1	0	Phactr1	Phosphatase and actin regulator 1	0	Phactr1	phosphatase and actin regulator 1
PHF21B	-1.45675	1.61101e-16	1.89301e-15	down	120	96	85	266	270	257	chr5:116455416-116543631	-	3601	bta:618757	PHD finger protein 21B	0	PHF21B	PHD finger protein 21B	0	Phf21b	Phf21b protein	0	Phf21b	PHD finger protein 21B
PHF6.1	1.25172	9.91313e-20	1.44311e-18	up	955	731	786	255	371	366	chrx:18198761-18202360	-	3270	bta:518186	PHD finger protein 6	0	PHF6	PHD finger protein 6	0	Phf6	PHD finger protein 6	0	LOC103690175	PHD finger protein 6
PHGR1	2.74727	5.26597e-31	1.40304e-29	up	229	224	235	39	36	24	chr10:36221109-36227158	+	413	bta:787749	proline/histidine/glycine-rich 1
PHKA2	-1.06494	2.4467e-09	1.48649e-08	down	124	96	107	239	206	213	chrx:132995637-133088151	+	4253	bta:515732	phosphorylase kinase, alpha 2 (liver)	0	PHKA2	phosphorylase kinase, alpha 2 (liver)	0	Phka2	Phosphorylase b kinase regulatory subunit alpha, liver isoform	0	Phka2	phosphorylase kinase, alpha 2
PI15	-7.22814	3.29566e-08	1.74607e-07	down	0	0	0	31	20	29	chr14:40520624-40552855	+	1813	bta:532863	peptidase inhibitor 15	3e-151	PI15	peptidase inhibitor 15	7e-138	Pi15	Peptidase inhibitor 15	3e-141	Pi15	peptidase inhibitor 15
PID1	5.42427	0.000609728	0.00172903	up	13	7	5	0	0	0	chr2:118221576-118490081	-	2527	bta:510773	phosphotyrosine interaction domain containing 1	7e-126	PID1	phosphotyrosine interaction domain containing 1	2e-117	Pid1	PTB-containing, cubilin and LRP1-interacting protein	2e-82	Pid1	phosphotyrosine interaction domain containing 1
PIH1D2	1.59134	7.02279e-07	3.13895e-06	up	116	116	76	48	23	28	chr15:22846857-22852919	-	1209	bta:539917	PIH1 domain containing 2	2e-157	xp_005277775		4e-132	Pih1d2	PIH1 domain-containing protein 2	3e-134	Pih1d2	PIH1 domain containing 2
PIK3C2G	-5.90918	6.56262e-05	0.000221193	down	0	0	0	11	8	13	chr5:92084677-92528200	-	4706	bta:513301	phosphoinositide-3-kinase, class 2, gamma polypeptide	0	PIK3C2G	phosphatidylinositol-4-phosphate 3-kinase, catalytic subunit type 2 gamma	0	Pik3c2g	Phosphatidylinositol 4-phosphate 3-kinase C2 domain-containing subunit gamma	0	Pik3c2g	phosphatidylinositol-4-phosphate 3-kinase, catalytic subunit type 2 gamma
PIK3R3	1.19751	7.91763e-06	3.06793e-05	up	145	91	153	61	41	61	chr3:100913767-101015143	+	1386	bta:286865	phosphoinositide-3-kinase, regulatory subunit 3 (gamma)	0	PIK3R3	phosphoinositide-3-kinase, regulatory subunit 3 (gamma)	0	Pik3r3	Phosphatidylinositol 3-kinase regulatory subunit gamma	0	Pik3r3	phosphoinositide-3-kinase, regulatory subunit 3 (gamma)
PITPNC1	1.12464	1.1505e-33	3.38738e-32	up	1271	1058	1208	499	547	513	chr19:50042365-50310207	-	6152	phosphatidylinositol transfer protein, cytoplasmic 1	0	PITPNC1	phosphatidylinositol transfer protein, cytoplasmic 1	0	Pitpnc1	Cytoplasmic phosphatidylinositol transfer protein 1	0	Pitpnc1	phosphatidylinositol transfer protein, cytoplasmic 1
PITX1	-6.38041	7.48969e-06	2.91797e-05	down	0	0	0	8	13	23	chr7:48259647-48265865	-	1971	bta:508754	paired-like homeodomain 1	0	PITX1	paired-like homeodomain 1	4e-168	Pitx1	Pituitary homeobox 1	1e-167	Pitx1	paired-like homeodomain 1
PIWIL3	1.1377	0.00746186	0.0169906	up	48	43	45	32	13	15	chr17:67403644-67430277	-	4260	bta:615479	piwi-like RNA-mediated gene silencing 3
PKP1	1.56035	1.67998e-31	4.54551e-30	up	544	562	564	185	167	195	chr16:81957899-81997177	+	2490	bta:281405	plakophilin 1 (ectodermal dysplasia/skin fragility syndrome)	0	PKP1	plakophilin 1	0	Pkp1	Plakophilin-1	0	Pkp1	plakophilin 1
PLA2G4E	1.20014	0.00183757	0.0047688	up	61	37	79	24	21	29	chr10:37650335-37731057	-	5671	bta:526364	phospholipase A2, group IVE
PLAC8.1	-3.17329	0	0	down	599	467	528	4937	4483	4412	chr6:100132151-100165799	-	695	bta:509228	placenta-specific 8	7e-31	PLAC8	placenta-specific 8	2e-33	xp_011247732	2e-33	Plac8	placenta-specific 8
PLAC8L1	-4.73685	0.0105418	0.0231665	down	0	0	0	1	5	8	chr7:59526669-59547462	-	540	bta:618331	PLAC8-like 1	2e-79	PLAC8L1	PLAC8-like 1	2e-71	Plac8l1	PLAC8-like protein 1	1e-74	Plac8l1	PLAC8-like 1
PLAT	1.56347	4.24129e-169	1.10931e-166	up	12466	10714	11116	4061	3310	3808	chr27:36980115-37004122	-	2475	bta:281407	plasminogen activator, tissue	0	PLAT	plasminogen activator, tissue	0	Plat	Tissue-type plasminogen activator	0	Plat	plasminogen activator, tissue
PLB1	1.06936	0.00819614	0.0184669	up	59	47	39	15	21	30	chr11:71329791-71455866	-	4709	bta:506508	phospholipase B1
PLCXD1	-2.59309	5.54412e-05	0.000188975	down	5	6	3	19	32	30	nw_014650156:1904-8659	+	1282	PI-PLC X domain-containing protein 1-like	2e-78	PLCXD1	phosphatidylinositol-specific phospholipase C, X domain containing 1	4e-61	xp_011247808	6e-62	Plcxd1	phosphatidylinositol-specific phospholipase C, X domain containing 1
PLEKHA4	-2.46847	1.52038e-29	3.76331e-28	down	56	45	42	279	279	203	chr18:56134632-56158365	-	2816	bta:510748	pleckstrin homology domain containing, family A (phosphoinositide binding specific) member 4	0	PLEKHA4	pleckstrin homology domain containing, family A (phosphoinositide binding specific) member 4	0	Plekha4	Pleckstrin homology domain-containing family A member 4	0	Plekha4	pleckstrin homology domain containing, family A (phosphoinositide binding specific) member 4
PLEKHG1.1	-4.61258	0.0216863	0.0441577	down	0	0	0	5	8	0	chr9:89450332-89536311	+	6239	bta:525772	pleckstrin homology domain containing, family G (with RhoGef domain) member 1	0	PLEKHG1	pleckstrin homology domain containing, family G (with RhoGef domain) member 1	0	Plekhg1	Protein Plekhg1	0	Plekhg1	pleckstrin homology domain containing, family G (with RhoGef domain) member 1
PLK5	-4.11934	0.00275483	0.00685889	down	1	1	0	3	9	21	chr7:45738010-45742664	+	1777	bta:511891	polo-like kinase 5
PLLP	1.00172	9.99819e-10	6.29369e-09	up	373	274	304	162	124	170	chr18:25399974-25404457	-	1244	bta:613446	plasmolipin	2e-83	PLLP	plasmolipin	2e-80	Pllp	Plasmolipin	7e-80	Pllp	plasmolipin
PLN	3.01712	0.000107591	0.000348705	up	34	16	18	4	2	2	chr9:32947644-32958414	-	2617	bta:100125240	phospholamban	7e-14	PLN	phospholamban	2e-14	Pln	Cardiac phospholamban	2e-14	Pln	phospholamban
PLPPR3	-2.04508	1.6185e-06	6.91698e-06	down	19	8	15	67	58	41	chr7:45218807-45220713	-	1905
PLS1	1.34062	6.19171e-88	7.47435e-86	up	7095	5834	7143	2541	2629	2452	chr1:127812685-127906296	-	2391	bta:616560	plastin 1	0	PLS1	plastin 1	0	Pls1	Plastin-1	0	Pls1	plastin 1
PLXNA2	-1.47792	4.00477e-59	2.69729e-57	down	700	586	710	1929	1551	1879	chr16:77300626-77505230	+	4540	bta:407770	plexin A2	0	PLXNA2	plexin A2	0	Plxna2	Plexin-A2	0	Plxna2	plexin A2
PMEPA1	-2.19757	2.97486e-195	1.11153e-192	down	1029	887	1039	4544	3907	4610	chr13:59266282-59319662	+	1096	bta:617469	prostate transmembrane protein, androgen induced 1	3e-141	PMEPA1	prostate transmembrane protein, androgen induced 1	8e-122	Pmepa1	Protein TMEPAI	8e-117	Pmepa1	prostate transmembrane protein, androgen induced 1
PNMA1	-1.6481	0.000770484	0.00214042	down	12	20	11	65	22	45	chr10:85787666-85790318	-	2653	bta:538718	paraneoplastic antigen MA1	0	PNMA1	paraneoplastic Ma antigen 1	0	Pnma1	Paraneoplastic antigen Ma1 homolog	0	Pnma1	paraneoplastic Ma antigen 1
PNPLA5	-4.50955	0.0241255	0.0485572	down	0	0	0	1	1	10	chr5:115353942-115410031	+	1923	patatin-like phospholipase domain containing 5
PODXL	1.0802	1.04839e-73	9.62127e-72	up	7459	6864	7196	3169	3188	3444	chr4:96355476-96404955	-	5655	bta:616366	podocalyxin-like	7e-94	PODXL	podocalyxin-like	3e-88	Podxl	Putative uncharacterized protein	8e-87	Podxl	podocalyxin-like
POSTN	-3.75076	0.000198326	0.00061618	down	2	0	2	9	20	22	chr12:24328747-24363551	+	2972	bta:281960	periostin, osteoblast specific factor	0	POSTN	periostin, osteoblast specific factor	0	Postn	Periostin	0	Postn	periostin, osteoblast specific factor
POU2AF1	2.26828	7.99102e-14	7.40278e-13	up	167	110	105	33	19	24	chr15:22098789-22123782	-	2710	bta:528475	POU class 2 associating factor 1	5e-131	POU2AF1	POU class 2 associating factor 1	7e-128	Pou2af1	POU domain class 2-associating factor 1	2e-125	Pou2af1	POU class 2 associating factor 1
PPARA	1.02832	8.56581e-12	6.60232e-11	up	351	374	410	182	182	174	chr5:117488889-117571613	+	1979	bta:281992	peroxisome proliferator-activated receptor alpha	0	xp_005261715		0	xp_011243821	0	Ppara	peroxisome proliferator activated receptor alpha
PPARGC1A	4.35157	0.00823363	0.0185381	up	2	16	4	0	1	0	chr6:45065031-45171451	-	6325	bta:338446	peroxisome proliferator-activated receptor gamma, coactivator 1 alpha	0	PPARGC1A	peroxisome proliferator-activated receptor gamma, coactivator 1 alpha	0	Ppargc1a	Peroxisome proliferator-activated receptor gamma coactivator 1-alpha	0	Ppargc1a	peroxisome proliferator-activated receptor gamma, coactivator 1 alpha
PPP1CB	1.15496	1.17046e-70	9.98263e-69	up	9083	7549	7553	3243	3547	3629	chr11:71174736-71210823	-	2663	bta:538829	protein phosphatase 1, catalytic subunit, beta isozyme	0	PPP1CB	protein phosphatase 1, catalytic subunit, beta isozyme	0	Ppp1cb	Serine/threonine-protein phosphatase PP1-beta catalytic subunit	0	Ppp1cb	protein phosphatase 1, catalytic subunit, beta isozyme
PRF1	-2.41688	0.00410255	0.00987291	down	1	2	6	21	15	11	chr28:27032535-27034976	-	1665	bta:369025	perforin 1 (pore forming protein)	0	PRF1	perforin 1 (pore forming protein)	0	Prf1	Perforin 1 (Pore forming protein)	0	Prf1	perforin 1 (pore forming protein)
PRICKLE1	-1.11669	5.65955e-51	3.11633e-49	down	1040	899	1050	2239	2029	1979	chr5:38344805-38458491	+	4073	bta:785152	prickle homolog 1 (Drosophila)	0	PRICKLE1	prickle homolog 1 (Drosophila)	0	Prickle1	Prickle-like protein 1	0	Prickle1	prickle homolog 1 (Drosophila)
PRICKLE2	-3.79379	0.00022167	0.00068276	down	4	0	0	17	23	12	chr22:37412924-37585072	+	9579	bta:537192	prickle homolog 2 (Drosophila)	0	PRICKLE2	prickle homolog 2 (Drosophila)	0	Prickle2	Prickle-like 2 (Drosophila)	0	Prickle2	prickle homolog 2 (Drosophila)
PRKAB2	1.37411	3.93551e-11	2.83811e-10	up	269	235	302	134	98	69	chr3:22834324-22845631	+	846	bta:512665	protein kinase, AMP-activated, beta 2 non-catalytic subunit	8e-160	PRKAB2	protein kinase, AMP-activated, beta 2 non-catalytic subunit	1e-155	xp_011238284	3e-156	Prkab2	protein kinase, AMP-activated, beta 2 non-catalytic subunit
PRODH	1.65951	1.40056e-79	1.45557e-77	up	1422	1261	1323	439	380	403	chr17:74262832-74663230	-	2013	bta:505094	proline dehydrogenase (oxidase) 1	0	PRODH	proline dehydrogenase (oxidase) 1	0	Prodh	Proline dehydrogenase 1, mitochondrial	0	Prodh	proline dehydrogenase (oxidase) 1
PRPSAP1	-1.10384	1.67629e-66	1.26471e-64	down	1540	1476	1416	3184	2899	3102	chr19:56233391-56259282	+	1973	bta:515538	phosphoribosyl pyrophosphate synthetase-associated protein 1
PRRG4	1.48149	1.15214e-47	5.49562e-46	up	1243	1010	1203	369	394	426	chr15:64612137-64626995	+	1245	bta:616767	proline rich Gla (G-carboxyglutamic acid) 4 (transmembrane)	4e-106	PRRG4	proline rich Gla (G-carboxyglutamic acid) 4 (transmembrane)	9e-88	Prrg4	Osteocalcin	2e-88	Prrg4	proline rich Gla (G-carboxyglutamic acid) 4 (transmembrane)
PSD	-1.37633	4.35967e-16	4.92203e-15	down	155	118	106	368	291	287	chr26:23017977-23034706	-	3829	bta:523124	pleckstrin and Sec7 domain containing	0	xp_005270038		0	xp_011245679	0	Psd	pleckstrin and Sec7 domain containing
PSMB10	-1.07553	0.00131396	0.00350382	down	34	24	39	74	52	71	chr18:35646055-35648606	-	977	bta:282328	proteasome (prosome, macropain) subunit, beta type, 10	2e-138	PSMB10	proteasome (prosome, macropain) subunit, beta type, 10	2e-135	Psmb10	Proteasome subunit beta type-10	3e-134	Psmb10	proteasome (prosome, macropain) subunit, beta type 10
PSTPIP1	-1.38786	2.54839e-30	6.49218e-29	down	287	212	270	716	619	601	chr21:32762154-32806571	+	1812	bta:513924	proline-serine-threonine phosphatase interacting protein 1	0	PSTPIP1	proline-serine-threonine phosphatase interacting protein 1	0	Pstpip1	Proline-serine-threonine phosphatase-interacting protein 1	0	Pstpip1	proline-serine-threonine phosphatase-interacting protein 1
PTCH2	-5.6588	6.20591e-07	2.79533e-06	down	1	1	0	30	33	34	chr3:102111475-102127581	+	4487	bta:507948	patched 2	0	PTCH2	patched 2	0	Ptch2	Protein patched homolog 2	0	Ptch2	patched 2
PTK6	1.70133	0.0184576	0.0381678	up	25	22	14	5	1	12	chr13:54819083-54825399	+	1347	bta:529814	PTK6 protein tyrosine kinase 6	0	PTK6	protein tyrosine kinase 6	0	Ptk6	Non-specific protein-tyrosine kinase	0	Ptk6	protein tyrosine kinase 6
PTK7	-1.48599	9.59728e-128	1.73115e-125	down	1727	1574	1588	4680	4012	4510	chr23:16715939-16778562	+	4213	bta:514819	PTK7 protein tyrosine kinase 7	0	PTK7	protein tyrosine kinase 7 (inactive)	0	Ptk7	Putative uncharacterized protein	0	Ptk7	protein tyrosine kinase 7
PTPN22	1.58411	1.50174e-10	1.02465e-09	up	156	120	161	44	52	44	chr3:29878696-29936321	+	2355	bta:518992	protein tyrosine phosphatase, non-receptor type 22 (lymphoid)	0	PTPN22	protein tyrosine phosphatase, non-receptor type 22 (lymphoid)	0	xp_011249441	0	Ptpn22	protein tyrosine phosphatase, non-receptor type 22 (lymphoid)
PTPRU	-2.64285	0.000343498	0.00102496	down	3	5	3	30	10	27	chr2:125244164-125332501	-	5464	bta:535675	protein tyrosine phosphatase, receptor type, U	0	PTPRU	protein tyrosine phosphatase, receptor type, U	0	Ptpru	Receptor-type tyrosine-protein phosphatase U	0	Ptpru	protein tyrosine phosphatase, receptor type, U
PVRL4	-1.28382	1.2873e-50	6.96605e-49	down	895	710	656	1923	1645	1722	chr3:8474493-8490465	+	3284	bta:507718	poliovirus receptor-related 4	0	PVRL4	poliovirus receptor-related 4	0	Pvrl4	Nectin-4	0	Pvrl4	poliovirus receptor-related 4
PXDC1	-1.21076	8.15752e-22	1.37062e-20	down	264	205	255	582	485	546	chr23:50219345-50237323	+	1905	bta:613986	chromosome 23 open reading frame, human C6orf145	3e-122	PXDC1	PX domain containing 1	1e-117	Pxdc1	PX domain-containing protein 1	6e-119	Pxdc1	PX domain containing 1
PXYLP1	-1.11351	2.5488e-21	4.13206e-20	down	370	274	336	643	668	723	chr1:129172957-129286624	-	3374	Uncharacterized protein
QRICH2	-1.73149	0.013666	0.0291982	down	3	8	5	21	14	17	chr19:56260614-56287563	+	8482	bta:530282	glutamine rich 2	0	QRICH2	glutamine rich 2	0	xp_011247260	0	Qrich2	glutamine rich 2
RAB25	1.23543	1.10279e-39	4.05295e-38	up	1198	1075	1198	490	431	500	chr3:14912807-14919878	-	1077	bta:506482	RAB25, member RAS oncogene family	4e-117	RAB25	RAB25, member RAS oncogene family	9e-115	Rab25	Ras-related protein Rab-25	2e-115	Rab25	RAB25, member RAS oncogene family
RAB32	-1.45417	9.94632e-15	1.00572e-13	down	88	99	79	249	229	226	chr9:85299318-85334224	+	1748	bta:528099	RAB32, member RAS oncogene family	7e-109	RAB32	RAB32, member RAS oncogene family	1e-109	Rab32	RAB32, member RAS oncogene family	1e-106	Rab32	RAB32, member RAS oncogene family
RAB37	-2.21484	0.000566002	0.00161937	down	2	6	9	25	20	32	chr19:57505245-57626616	-	1577	bta:613954	RAB37, member RAS oncogene family	5e-123	RAB37	RAB37, member RAS oncogene family	8e-120	Rab37	RAB37, member of RAS oncogene family, isoform CRA_b	1e-119	LOC100364984	rCG35079-like
RAB38	1.20799	2.3416e-15	2.50148e-14	up	396	432	385	190	174	144	chr29:7611350-7678640	+	2718	bta:533332	RAB38, member RAS oncogene family	4e-120	RAB38	RAB38, member RAS oncogene family	1e-120	Rab38	RAB38, member of RAS oncogene family	5e-120	Rab38	RAB38, member RAS oncogene family
RAB39A.1	1.42331	9.41426e-06	3.60953e-05	up	208	88	162	29	73	59	chr15:17934845-17935276	+	432
RAB3IP	1.0881	1.77904e-28	4.21093e-27	up	1062	1066	1089	473	472	515	chr5:44015089-44072878	-	1796	bta:533284	RAB3A interacting protein (rabin3)	0	RAB3IP	RAB3A interacting protein	0	Rab3ip	Rab-3A-interacting protein	0	Rab3ip	RAB3A interacting protein
RAB40B	1.55417	0.000125599	0.00040266	up	51	62	42	16	18	17	chr19:50788411-50813483	+	1733	bta:534237	RAB40B, member RAS oncogene family	3e-147	RAB40B	RAB40B, member RAS oncogene family	6e-146	Rab40b	Ras-related protein Rab-40B	1e-146	Rab40b	Rab40b, member RAS oncogene family
RAMP2	-3.77839	0.000798813	0.00221324	down	1	1	1	20	8	12	chr19:43621871-43623717	+	839	bta:504230	receptor (G protein-coupled) activity modifying protein 2	3e-63	RAMP2	receptor (G protein-coupled) activity modifying protein 2	4e-56	Ramp2	Receptor activity-modifying protein 2	1e-54	Ramp2	receptor (G protein-coupled) activity modifying protein 2
RAPSN	-2.99228	0.000314907	0.000944901	down	6	1	1	18	13	29	chr15:78842053-78854347	-	1490	bta:541061	receptor-associated protein of the synapse	0	RAPSN	receptor-associated protein of the synapse	0	Rapsn	43 kDa receptor-associated protein of the synapse	0	Rapsn	receptor-associated protein of the synapse
RASA3	-3.03675	2.81051e-13	2.48201e-12	down	13	4	18	122	65	90	chr12:91341854-91421198	-	3876	bta:282532	RAS p21 protein activator 3	0	RASA3	RAS p21 protein activator 3	0	Rasa3	Ras GTPase-activating protein 3	0	Rasa3	RAS p21 protein activator 3
RASAL1	-2.33236	0.0105465	0.0231737	down	3	5	0	14	11	14	chr17:63577755-63610517	-	3421	bta:512872	RAS protein activator like 1 (GAP1 like)	0	RASAL1	RAS protein activator like 1 (GAP1 like)	0	xp_011246486	0	Rasal1	RAS protein activator like 1 (GAP1 like)
RASGEF1A	2.51821	0.0149354	0.0316603	up	7	8	20	4	2	0	chr28:13752320-13761546	-	1701	bta:514877	RasGEF domain family, member 1A	0	xp_005271864		0	Rasgef1a	MCG133012	0	Rasgef1a	RasGEF domain family, member 1A
RASGEF1B	-4.31428	1.99514e-15	2.14157e-14	down	0	8	4	68	83	81	chr6:98387294-98425561	-	2925	bta:506971	RasGEF domain family, member 1B	0	RASGEF1B	RasGEF domain family, member 1B	0	Rasgef1b	Ras-GEF domain-containing family member 1B	0	Rasgef1b	RasGEF domain family, member 1B
RASL11B	-1.4778	0.000669741	0.00188255	down	19	18	10	47	41	38	chr6:70474432-70478891	+	1919	bta:528446	RAS-like, family 11, member B	6e-141	RASL11B	RAS-like, family 11, member B	1e-136	Rasl11b	Ras-like protein family member 11B	2e-136	Rasl11b	RAS-like family 11 member B
RASSF4	-1.42479	0.00222464	0.0056564	down	26	10	10	39	38	40	chr28:45109480-45182861	-	1086	bta:510549	Ras association (RalGDS/AF-6) domain family member 4	1e-139	RASSF4	Ras association (RalGDS/AF-6) domain family member 4	2e-133	Rassf4	Ras association domain-containing protein 4	9e-137	Rassf4	Ras association (RalGDS/AF-6) domain family member 4
RASSF6	2.16673	9.10789e-108	1.31129e-105	up	2197	1845	1968	397	501	387	chr6:90750165-90823318	-	2403	bta:520101	Ras association (RalGDS/AF-6) domain family member 6	5e-170	RASSF6	Ras association (RalGDS/AF-6) domain family member 6	3e-151	Rassf6	Ras association (RalGDS/AF-6) domain family 6, isoform CRA_b	4e-147	Rassf6	Ras association (RalGDS/AF-6) domain family member 6
RB1	1.31955	4.20519e-34	1.26664e-32	up	795	691	687	293	263	282	chr12:18258171-18378528	+	5425	bta:534712	retinoblastoma 1	0	RB1	retinoblastoma 1	0	Rb1	Retinoblastoma-associated protein	0	Rb1	retinoblastoma 1
RBM44	2.66835	2.3303e-41	9.02948e-40	up	341	307	284	44	49	48	chr3:118297168-118326144	+	4208	bta:789298	RNA binding motif protein 44	0	RBM44	RNA binding motif protein 44	0	Rbm44	RNA-binding protein 44	0	Rbm44	RNA binding motif protein 44
RBM7	1.00371	1.17445e-16	1.4005e-15	up	702	501	577	287	278	286	chr15:25406052-25413343	+	1880	bta:515307	RNA binding motif protein 7	1e-122	RBM7	RNA binding motif protein 7	2e-127	Rbm7	MCG9666, isoform CRA_d	5e-84	Rbm7	RNA binding motif protein 7
RBPJL	-1.12485	0.0144079	0.0306415	down	19	16	13	43	25	33	chr13:74667884-74677978	+	1554	bta:540059	recombination signal binding protein for immunoglobulin kappa J region-like	0	RBPJL	recombination signal binding protein for immunoglobulin kappa J region-like	0	Rbpjl	Recombining binding protein suppressor of hairless-like protein	0	Rbpjl	recombination signal binding protein for immunoglobulin kappa J region-like
RCN3	-1.76223	2.23929e-102	3.05575e-100	down	639	520	501	1820	1747	1842	chr18:56661113-56669541	+	1496	bta:522073	reticulocalbin 3, EF-hand calcium binding domain	0	RCN3	reticulocalbin 3, EF-hand calcium binding domain	9e-173	Rcn3	Reticulocalbin-3	4e-174	Rcn3	reticulocalbin 3, EF-hand calcium binding domain
RCOR2	-2.48395	4.57182e-08	2.37332e-07	down	20	10	6	91	42	60	chr29:43152734-43157236	-	2187	bta:541233	REST corepressor 2	0	RCOR2	REST corepressor 2	0	Rcor2	REST corepressor 2	0	Rcor2l1	REST corepressor 2-like 1
RDH10	2.05066	4.10631e-111	6.25635e-109	up	1674	1398	1524	369	377	321	chr14:38977115-39006206	+	1301	bta:282852	retinol dehydrogenase 10 (all-trans)	0	RDH10	retinol dehydrogenase 10 (all-trans)	0	Rdh10	Retinol dehydrogenase 10	0	Rdh10	retinol dehydrogenase 10 (all-trans)
RDH12	2.25478	1.88327e-05	6.93271e-05	up	48	34	37	11	3	10	chr10:80436764-80444687	+	951	bta:369021	retinol dehydrogenase 12 (all-trans/9-cis/11-cis)	3e-163	RDH12	retinol dehydrogenase 12 (all-trans/9-cis/11-cis)	2e-151	Rdh12	Retinol dehydrogenase 12	2e-153	Rdh12	retinol dehydrogenase 12 (all-trans/9-cis/11-cis)
REC114	4.57173	0.0156776	0.0330812	up	9	4	1	0	0	0	chr10:20068182-20251834	+	1092
REC8	2.65118	0.00372426	0.00903804	up	27	7	13	1	2	4	chr10:20854195-20860007	-	2480	bta:516291	REC8 homolog (yeast)	0	REC8	REC8 meiotic recombination protein	0	Rec8	Meiotic recombination protein REC8 homolog	0	Rec8	REC8 meiotic recombination protein
RELL1	2.04868	6.00073e-25	1.19202e-23	up	382	266	301	55	82	82	chr6:58873251-58953491	-	2964	bta:768210	RELT-like 1	3e-123	RELL1	RELT-like 1	6e-119	Rell1	RELT-like protein 1	7e-116	Rell1	RELT-like 1
RELL2	-3.60553	9.79555e-05	0.000319587	down	0	3	2	12	30	17	chr7:54560478-54564155	+	1698	bta:529327	RELT-like 2	4e-138	xp_005268475		1e-125	Rell2	RELT-like protein 2	8e-132	Rell2	RELT-like 2
RFFL	1.04386	1.71132e-72	1.51727e-70	up	4321	3587	3812	1957	1722	1791	chr19:15422452-15510557	+	3944	bta:530263	ring finger and FYVE-like domain containing E3 ubiquitin protein ligase	0	RFFL	ring finger and FYVE-like domain containing E3 ubiquitin protein ligase	0	xp_011247487	0	Rffl	ring finger and FYVE-like domain containing E3 ubiquitin protein ligase
RFX2	1.15869	9.95899e-15	1.00635e-13	up	417	399	356	181	182	143	chr7:19665193-19708940	+	4123	bta:534475	regulatory factor X, 2 (influences HLA class II expression)	0	xp_005259668		0	Rfx2	DNA-binding protein RFX2	0	Rfx2	regulatory factor X, 2 (influences HLA class II expression)
RFX8	-5.31215	0.00187195	0.00484761	down	0	0	0	6	14	1	chr11:6319174-6365548	-	1572	RFX family member 8, lacking RFX DNA binding domain
RGCC	-1.60977	2.29444e-12	1.86081e-11	down	57	106	74	269	208	229	chr12:11671755-11687031	+	955	bta:614348	regulator of cell cycle	3e-46	RGCC	regulator of cell cycle	1e-46	Rgcc	Regulator of cell cycle RGCC	4e-50	Rgcc	regulator of cell cycle
RGS14	-1.15605	0.000448462	0.00130812	down	55	26	34	78	62	104	chr7:40359775-40373549	+	2351	bta:532605	regulator of G-protein signaling 14	0	RGS14	regulator of G-protein signaling 14	0	Rgs14	Regulator of G-protein-signaling 14	0	Rgs14	regulator of G-protein signaling 14
RGS16	-1.47524	1.67234e-14	1.65161e-13	down	89	88	70	235	206	221	chr16:65342444-65348040	-	2388	bta:282035	regulator of G-protein signaling 16	5e-95	RGS16	regulator of G-protein signaling 16	2e-94	Rgs16	Regulator of G-protein signaling 16	3e-84	Rgs16	regulator of G-protein signaling 16
RGS17	-2.25401	0.00189753	0.00490541	down	5	3	5	11	29	19	chr9:91521908-91553090	-	1361	bta:504255	regulator of G-protein signaling 17	4e-110	RGS17	regulator of G-protein signaling 17	2e-102	Rgs17	Regulator of G-protein-signaling 17	1e-100	Rgs17	regulator of G-protein signaling 17
RGS9	-3.4852	0.000128954	0.000412912	down	6	0	0	25	14	24	chr19:62865189-62905417	+	2885	bta:281453	regulator of G-protein signaling 9	0	RGS9	regulator of G-protein signaling 9	0	Rgs9	Rgs9 protein	0	Rgs9	regulator of G-protein signaling 9
RGSL1	2.1894	3.78941e-05	0.000132444	up	53	45	25	14	7	5	chr16:65238910-65298615	+	3228	bta:509065	regulator of G-protein signaling like 1	0	RGSL1	regulator of G-protein signaling like 1	0	Rgsl1	Protein Rgsl1	0	Rgsl1	regulator of G-protein signaling like 1
RHBDL3	-3.04174	0.000726025	0.00202623	down	1	1	4	20	15	13	chr19:18266183-18323221	-	2654	bta:535623	rhomboid, veinlet-like 3 (Drosophila)
RHPN1	-2.3237	1.69589e-07	8.1913e-07	down	24	13	5	90	48	63	chr14:2505452-2514556	-	2290	bta:618397	rhophilin, Rho GTPase binding protein 1	0	RHPN1	rhophilin, Rho GTPase binding protein 1	0	Rhpn1	Rhophilin-1	0	Rhpn1	rhophilin, Rho GTPase binding protein 1
RIC3	-7.18927	6.12313e-08	3.12083e-07	down	0	0	0	14	30	33	chr15:45164426-45226478	+	2950	bta:516280	resistance to inhibitors of cholinesterase 3 homolog (C. elegans)	4e-172	RIC3	RIC3 acetylcholine receptor chaperone	1e-158	Ric3	Protein RIC-3	2e-157	Ric3	RIC3 acetylcholine receptor chaperone
RIT1	1.23212	8.34285e-44	3.51947e-42	up	3321	2908	3104	1092	1328	1394	chr3:15065601-15074800	+	3224	bta:533646	Ras-like without CAAX 1	2e-125	RIT1	Ras-like without CAAX 1	6e-122	Rit1	GTP-binding protein Rit1	1e-102	Rit1	Ras-like without CAAX 1
RMDN2	1.29862	5.66103e-10	3.64092e-09	up	210	207	227	66	85	101	chr11:20511830-20568182	+	1622	bta:506362	family with sequence similarity 82, member A1	2e-126	RMDN2	regulator of microtubule dynamics 2	7e-127	Rmdn2	Protein 4921513D11Rik	2e-127	Rmdn2	regulator of microtubule dynamics 2
RN7SL1	-1.3274	0.000169604	0.000532852	down	40	25	33	48	83	103	chr10:42825211-42825509	+	299	RNA, 7SL, cytoplasmic 1
RNASEL	1.31842	7.8112e-18	1.01404e-16	up	465	363	415	173	178	128	chr16:65311611-65329538	-	2779	bta:100048947	ribonuclease L (2',5'-oligoisoadenylate synthetase-dependent)	0	RNASEL	ribonuclease L (2',5'-oligoisoadenylate synthetase-dependent)	0	xp_011246295	0	Rnasel	ribonuclease L (2',5'-oligoisoadenylate synthetase-dependent)
RNF128	4.59899	6.67837e-06	2.61944e-05	up	38	16	23	0	2	1	chrx:57555366-57620392	-	2808	bta:535869	ring finger protein 128, E3 ubiquitin protein ligase	0	RNF128	ring finger protein 128, E3 ubiquitin protein ligase	0	Rnf128	E3 ubiquitin-protein ligase RNF128	0	Rnf128	ring finger protein 128, E3 ubiquitin protein ligase
RNF133	4.42779	0.00413485	0.0099415	up	8	7	9	0	1	0	chr4:88194302-88197199	-	2898	ring finger protein 133	9e-176	RNF133	ring finger protein 133	6e-145	Rnf133	E3 ubiquitin-protein ligase RNF133	6e-174	Rnf133	ring finger protein 133
RNF148	3.56805	0.012747	0.0273786	up	4	14	6	1	1	0	chr4:88198535-88199786	-	1252	bta:538888	ring finger protein 148	2e-143	RNF148	ring finger protein 148	9e-149	Rnf148	RING finger protein 148	9e-153	Rnf148	ring finger protein 148
RNF17	-4.09589	1.50822e-07	7.33678e-07	down	0	5	1	30	31	39	chr12:36875583-36986235	-	5186	bta:528075	ring finger protein 17	0	RNF17	ring finger protein 17	0	Rnf17	RING finger protein 17	0	Rnf17	ring finger protein 17
RNF223	2.0213	3.23272e-16	3.703e-15	up	165	185	150	40	43	36	chr16:52825878-52831950	+	4674	bta:100301430	ring finger protein 223
ROBO1	-4.50161	4.19069e-23	7.54181e-22	down	5	9	2	103	118	128	chr1:25684008-26856964	-	6687	bta:536815	roundabout, axon guidance receptor, homolog 1 (Drosophila)	0	ROBO1	roundabout, axon guidance receptor, homolog 1 (Drosophila)	0	Robo1	Roundabout homolog 1	0	Robo1	roundabout, axon guidance receptor, homolog 1 (Drosophila)
ROCK1	1.00955	1.31604e-09	8.20527e-09	up	3701	2871	2710	1246	1646	1511	chr24:35561592-35622798	+	4960	bta:785911	Rho-associated, coiled-coil containing protein kinase 1	0	ROCK1	Rho-associated, coiled-coil containing protein kinase 1	0	Rock1	Rho-associated protein kinase 1	0	Rock1	Rho-associated coiled-coil containing protein kinase 1
ROR1	-2.88356	0.0167609	0.0350612	down	0	4	0	7	16	6	chr3:81984570-82190448	-	5901	bta:783965	receptor tyrosine kinase-like orphan receptor 1
ROR2	-7.89417	3.88701e-10	2.54799e-09	down	0	0	0	52	38	37	chr8:87818781-88059368	+	4006	bta:785924	receptor tyrosine kinase-like orphan receptor 2	0	ROR2	receptor tyrosine kinase-like orphan receptor 2	0	Ror2	Tyrosine-protein kinase transmembrane receptor ROR2	0	Ror2	receptor tyrosine kinase-like orphan receptor 2
RPAP3	1.03602	1.08044e-21	1.79611e-20	up	1083	969	982	408	506	507	chr5:32827560-32866883	+	2330	bta:510621	RNA polymerase II associated protein 3	0	RPAP3	RNA polymerase II associated protein 3	0	Rpap3	RNA polymerase II-associated protein 3	0	Rpap3	RNA polymerase II associated protein 3
RPP25	-1.10765	0.0164598	0.0345032	down	18	12	17	28	31	38	chr21:34267388-34273664	+	3490	bta:530688	ribonuclease P/MRP 25kDa subunit	3e-88	RPP25	ribonuclease P/MRP 25kDa subunit	1e-88	Rpp25	Ribonuclease P protein subunit p25	1e-89	Rpp25	ribonuclease P/MRP 25 subunit
RPTN	4.83706	0.00621043	0.0143874	up	2	7	7	0	0	0	chr3:18808315-18814814	+	4510	bta:100140126	repetin
RTN1	-4.90706	0.00456161	0.0108693	down	0	0	0	6	4	6	chr10:72349907-72601585	-	3284	reticulon 1	0	RTN1	reticulon 1	0	Rtn1	Reticulon-1	0	Rtn1	reticulon 1
RTP3	2.10082	5.95684e-06	2.35765e-05	up	42	52	48	9	15	8	chr22:53686095-53689630	-	1815	bta:618086	receptor (chemosensory) transporter protein 3	2e-65	RTP3	receptor (chemosensory) transporter protein 3	4e-63	Rtp3	Receptor transporter protein 3	2e-62	Rtp3	receptor (chemosensory) transporter protein 3
S100A12	1.18742	0.000213291	0.000659153	up	162	123	113	74	72	22	chr3:17331634-17332758	+	667	bta:282467	S100 calcium binding protein A12	6e-30	S100A12	S100 calcium binding protein A12	6e-14	S100z	Protein S100	8e-15	S100a9	S100 calcium binding protein A9
S100A14	1.16411	2.35909e-77	2.32838e-75	up	17910	15747	14025	7578	6359	6555	chr3:16984092-16986158	+	1037	bta:618250	S100 calcium binding protein A14	2e-52	S100A14	S100 calcium binding protein A14	6e-51	S100a14	Protein S100-A14	8e-52	S100a14	S100 calcium binding protein A14
S100A4	1.54681	2.98603e-213	1.26648e-210	up	275568	250067	229097	87748	78109	82964	chr3:17042995-17045282	+	481	bta:282343	S100 calcium binding protein A4	2e-51	xp_005245485		8e-49	S100a4	Protein S100-A4	5e-48	S100a4	S100 calcium-binding protein A4
S100A8	4.82808	0.00103101	0.00280362	up	14	8	10	0	1	0	chr3:17314410-17315391	+	396	bta:616818	S100 calcium binding protein A8	1e-34	S100A8	S100 calcium binding protein A8	1e-24	S100a8	Protein S100-A8	1e-27	S100a8	S100 calcium binding protein A8
S100A9	2.46888	0.0246343	0.0494672	up	10	11	8	0	4	1	chr3:17343709-17346411	-	636	bta:532569	S100 calcium binding protein A9	2e-38	S100A9	S100 calcium binding protein A9	3e-33	S100a9	Protein S100-A9	3e-33	S100a9	S100 calcium binding protein A9
SALL2	-2.62945	2.83432e-05	0.000101227	down	5	3	7	23	24	42	chr10:25796004-25801181	+	1864	bta:527574	sal-like 2 (Drosophila)	4e-62	xp_005268042		3e-47	Sall2	Sal-like protein 2	1e-46	Sall2	spalt-like transcription factor 2
SAMD10	1.52663	8.09078e-09	4.61704e-08	up	155	141	156	73	47	32	chr13:54564513-54568139	+	841	bta:540999	sterile alpha motif domain containing 10	3e-108	SAMD10	sterile alpha motif domain containing 10	3e-100	Samd10	Samd10 protein	3e-101	Samd10	sterile alpha motif domain containing 10
SAMD8	1.33919	3.55133e-45	1.56548e-43	up	1778	1464	1402	544	641	575	chr28:31166276-31231539	+	5790	bta:540644	sterile alpha motif domain containing 8	0	xp_005269597		0	Samd8	Sphingomyelin synthase-related protein 1	0	Samd8	sterile alpha motif domain containing 8
SAMD9	1.05579	0.000481138	0.00139411	up	765	531	590	190	346	326	chr4:10366707-10385827	-	5602	bta:514205	sterile alpha motif domain containing 9	0	SAMD9	sterile alpha motif domain containing 9	0	Samd9l	Sterile alpha motif domain-containing protein 9-like	0	RGD1563091	similar to OEF2
SAMSN1	-5.30211	0.000162246	0.000510861	down	1	0	0	16	11	14	chr1:22185814-22243986	+	1780	bta:534171	SAM domain, SH3 domain and nuclear localization signals 1	6e-154	SAMSN1	SAM domain, SH3 domain and nuclear localization signals 1	8e-145	Samsn1	SAM domain-containing protein SAMSN-1	9e-134	Samsn1	SAM domain, SH3 domain and nuclear localization signals, 1
SARDH	-2.97493	0.0102671	0.0226254	down	0	4	0	10	13	8	chr11:104827721-104886831	-	3008	bta:614603	sarcosine dehydrogenase	0	SARDH	sarcosine dehydrogenase	0	Sardh	Sarcosine dehydrogenase, mitochondrial	0	Sardh	sarcosine dehydrogenase
SASS6	1.2299	7.42193e-14	6.90411e-13	up	448	409	361	160	205	134	chr3:43521999-43562165	+	2893	bta:504467	spindle assembly 6 homolog (C. elegans)	0	SASS6	spindle assembly 6 homolog (C. elegans)	0	Sass6	Putative uncharacterized protein	0	Sass6	spindle assembly 6 homolog (C. elegans)
SBK2	-3.33711	1.73551e-12	1.42665e-11	down	8	7	5	78	49	68	chr18:62735550-62740487	+	1720	bta:615123	SH3-binding domain kinase family, member 2	6e-146	xp_005259215		6e-150	Sbk2	Serine/threonine-protein kinase SBK2	5e-148	Sbk2	SH3 domain binding kinase family, member 2
SCARB2	1.02824	4.88095e-99	6.49125e-97	up	30708	25632	27276	12898	12930	13560	chr6:93190661-93271986	-	4430	bta:533177	scavenger receptor class B, member 2	0	SCARB2	scavenger receptor class B, member 2	0	Scarb2	Lysosome membrane protein 2	0	Scarb2	scavenger receptor class B, member 2
SCG2	2.22774	4.19892e-35	1.30482e-33	up	552	412	494	113	121	65	chr2:112927736-112933242	-	2362	bta:281477	secretogranin II	0	xp_005246897		0	Scg2	Secretogranin-2	0	Scg2	secretogranin II
SCIMP	-4.20168	0.00913656	0.0203491	down	0	1	0	5	6	8	chr19:27046625-27065951	+	3185	SLP adaptor and CSK interacting membrane protein	1e-47	SCIMP	SLP adaptor and CSK interacting membrane protein	2e-42	Scimp	SLP adapter and CSK-interacting membrane protein	4e-30	Scimp	SLP adaptor and CSK interacting membrane protein
SCN1A	-1.49899	0.00439877	0.0105181	down	16	8	8	26	33	27	chr2:30410802-30504450	+	5997	bta:529590	sodium channel, voltage-gated, type I, alpha subunit	0	SCN1A	sodium channel, voltage-gated, type I, alpha subunit	0	xp_011237691	0	Scn1a	sodium channel, voltage-gated, type I, alpha subunit
SCN2A	-1.70046	5.23322e-06	2.08704e-05	down	34	26	11	63	77	80	chr2:31070669-31209288	-	8777	bta:539718	sodium channel, voltage-gated, type II, alpha subunit	0	SCN2A	sodium channel, voltage-gated, type II, alpha subunit	0	Scn2a1	Sodium channel Nav1.2	0	Scn2a	sodium channel, voltage-gated, type II, alpha subunit
SCN5A	-6.13747	3.0513e-06	1.25977e-05	down	0	0	1	25	19	29	chr22:12072140-12175037	-	6489	bta:282061	sodium channel, voltage-gated, type V, alpha subunit	0	SCN5A	sodium channel, voltage-gated, type V, alpha subunit	0	Scn5a	Sodium channel voltage-gated type V alpha polypeptide	0	Scn5a	sodium channel, voltage-gated, type V, alpha subunit
SCNN1A	2.40603	3.54051e-18	4.71258e-17	up	161	147	133	25	33	22	chr5:104650317-104681834	+	3374	bta:282348	sodium channel, non-voltage-gated 1 alpha subunit	0	xp_005253785		0	Scnn1a	Amiloride-sensitive sodium channel subunit alpha	0	Scnn1a	sodium channel, non-voltage-gated 1 alpha subunit
SCOC	1.25796	5.85201e-18	7.68499e-17	up	972	677	548	314	278	286	chr17:17696724-17708627	-	1909	bta:504257	short coiled-coil protein	4e-72	SCOC	short coiled-coil protein	9e-46	Scoc	Short coiled-coil protein	2e-45	Scoc	short coiled-coil protein
SDC2	-1.08167	1.57666e-10	1.07343e-09	down	144	138	108	278	253	264	chr14:70259707-70379340	-	1134	bta:615785	syndecan 2	2e-93	SDC2	syndecan 2	6e-79	Sdc2	Syndecan-2	1e-77	Sdc2	syndecan 2
SDC3	-1.33601	0.00309177	0.0076348	down	12	19	18	36	31	53	chr2:123638863-123663085	+	2158	bta:618198	syndecan 3	4e-172	SDC3	syndecan 3	4e-148	Sdc3	Syndecan-3	4e-145	Sdc3	syndecan 3
SDK2	-3.54643	3.10419e-05	0.000110263	down	0	5	1	29	22	18	chr19:58543921-58825705	+	10788	bta:536209	sidekick homolog 2 (chicken)
SDS	-1.43031	1.23263e-11	9.33577e-11	down	74	58	70	169	175	179	chr17:63483597-63491751	+	1547	bta:514346	serine dehydratase	2e-141	SDS	serine dehydratase	5e-144	Sds	L-serine dehydratase/L-threonine deaminase	1e-142	Sds	serine dehydratase
SEC14L2	-2.13388	2.16991e-10	1.45461e-09	down	20	16	24	94	75	85	chr17:71736082-71757542	+	1470	bta:282469	SEC14-like 2 (S. cerevisiae)	0	SEC14L2	SEC14-like 2 (S. cerevisiae)	0	Sec14l2	SEC14-like protein 2	0	Sec14l2	SEC14-like 2 (S. cerevisiae)
SEL1L3	1.97115	0.00171331	0.00446703	up	46	36	26	1	19	6	chr6:47021232-47112555	-	4236	bta:535060	sel-1 suppressor of lin-12-like 3 (C. elegans)	0	SEL1L3	sel-1 suppressor of lin-12-like 3 (C. elegans)	0	Sel1l3	Protein sel-1 homolog 3	0	Sel1l3	sel-1 suppressor of lin-12-like 3 (C. elegans)
SELL	-5.24453	0.000331104	0.000990473	down	0	0	1	10	24	5	chr16:38293424-38318995	-	2611	bta:281485	selectin L	0	SELL	selectin L	3e-159	Sell	L-selectin isoform v2	2e-154	Sell	selectin L
SEMA3G	-3.48274	0.00859148	0.0192361	down	1	0	2	26	1	6	chr22:49182581-49193892	+	4836	bta:100299041	sema domain, immunoglobulin domain (Ig), short basic domain, secreted, (semaphorin) 3G	0	SEMA3G	sema domain, immunoglobulin domain (Ig), short basic domain, secreted, (semaphorin) 3G	0	Sema3g	Semaphorin-3G	0	Sema3g	sema domain, immunoglobulin domain (Ig), short basic domain, secreted, (semaphorin) 3G
SEMA4A	1.8738	9.67096e-31	2.5593e-29	up	488	342	416	110	95	121	chr3:14817354-14837337	-	3017	bta:510239	sema domain, immunoglobulin domain (Ig), transmembrane domain (TM) and short cytoplasmic domain, (semaphorin) 4A	0	xp_005245498		0	xp_011238353	0	Sema4a	sema domain, immunoglobulin domain (Ig), transmembrane domain (TM) and short cytoplasmic domain, (semaphorin) 4A
SEMA5A	1.51389	1.34815e-50	7.24536e-49	up	1308	1231	1269	514	375	400	chr20:63985945-64572339	+	10603	bta:506636	sema domain, seven thrombospondin repeats (type 1 and type 1-like), transmembrane domain (TM) and short cytoplasmic domain, (semaphorin) 5A	0	SEMA5A	sema domain, seven thrombospondin repeats (type 1 and type 1-like), transmembrane domain (TM) and short cytoplasmic domain, (semaphorin) 5A	0	xp_011243642	0	Sema5a	sema domain, seven thrombospondin repeats (type 1 and type 1-like), transmembrane domain (TM) and short cytoplasmic domain, (semaphorin) 5A
SEMA6C	-1.54925	6.8653e-05	0.000230159	down	15	20	24	70	47	51	chr3:19900213-19913699	+	4066	bta:524464	sema domain, transmembrane domain (TM), and cytoplasmic domain, (semaphorin) 6C
SEMA6D	-5.11199	0.000380229	0.00112456	down	1	0	0	15	8	13	chr10:63068654-63126040	-	6005	bta:518458	sema domain, transmembrane domain (TM), and cytoplasmic domain, (semaphorin) 6D	0	SEMA6D	sema domain, transmembrane domain (TM), and cytoplasmic domain, (semaphorin) 6D	0	xp_011237727	0	Sema6d	sema domain, transmembrane domain (TM), and cytoplasmic domain, (semaphorin) 6D
SEMA7A	-4.54334	0	0	down	174	150	169	4000	3404	3674	chr21:34750434-34776837	+	2494	bta:614707	semaphorin 7A, GPI membrane anchor (John Milton Hagen blood group)	0	SEMA7A	semaphorin 7A, GPI membrane anchor (John Milton Hagen blood group)	0	Sema7a	Semaphorin-7A	0	Sema7a	semaphorin 7A, GPI membrane anchor
SENP7	1.23488	1.15869e-10	7.97166e-10	up	385	296	296	117	176	104	chr1:46292796-46445993	-	4886	bta:507820	sentrin-specific protease 7-like	0	SENP7	SUMO1/sentrin specific peptidase 7	0	xp_011244296	0	Senp7	SUMO1/sentrin specific peptidase 7
SEPT4	1.53036	5.16271e-53	3.00068e-51	up	1326	1085	1054	382	353	417	chr19:9797934-9807117	-	1441	bta:538801	septin 4	0	SEPT4	septin 4	0	Sept4	Septin-4	0	Sept4	septin 4
SERPINA11	-6.10532	2.30396e-11	1.70066e-10	down	0	3	0	55	85	59	chr21:59914310-59927971	-	1479	bta:538280	serpin peptidase inhibitor, clade A (alpha-1 antiproteinase, antitrypsin), member 11	0	SERPINA11	serpin peptidase inhibitor, clade A (alpha-1 antiproteinase, antitrypsin), member 11	2e-172	Serpina11	Serpin A11	0	Serpina11	serpin peptidase inhibitor, clade A (alpha-1 antiproteinase, antitrypsin), member 11
SERPINB2.1	-4.0811	2.14511e-05	7.81594e-05	down	3	1	0	14	27	23	chr24:62787586-62805343	+	2098	bta:281376	serpin peptidase inhibitor, clade B (ovalbumin), member 2	0	SERPINB2	serpin peptidase inhibitor, clade B (ovalbumin), member 2	0	xp_011246244	8e-179	Serpinb2	serpin peptidase inhibitor, clade B (ovalbumin), member 2
SERPINE1	-2.02669	0	0	down	15758	13628	14980	60171	53765	60163	chr25:36378131-36386436	-	2957	bta:281375	serpin peptidase inhibitor, clade E (nexin, plasminogen activator inhibitor type 1), member 1	0	SERPINE1	serpin peptidase inhibitor, clade E (nexin, plasminogen activator inhibitor type 1), member 1	0	Serpine1	Serine or cysteine peptidase inhibitor clade E member 1	0	Serpine1	serpin peptidase inhibitor, clade E (nexin, plasminogen activator inhibitor type 1), member 1
SERPINE2	1.33796	1.87257e-191	6.25239e-189	up	122866	106578	109322	42610	41653	44605	chr2:113246561-113316965	-	2086	bta:282521	serpin peptidase inhibitor, clade E (nexin, plasminogen activator inhibitor type 1), member 2	0	SERPINE2	serpin peptidase inhibitor, clade E (nexin, plasminogen activator inhibitor type 1), member 2	0	Serpine2	Glia-derived nexin	0	Serpine2	serpin peptidase inhibitor, clade E (nexin, plasminogen activator inhibitor type 1), member 2
SERPING1	-1.28116	5.4013e-12	4.25301e-11	down	112	89	82	236	206	219	chr15:82544700-82557369	+	1607	bta:281035	serpin peptidase inhibitor, clade G (C1 inhibitor), member 1	4e-156	xp_005274262		2e-149	Serping1	Plasma protease C1 inhibitor	4e-148	Serping1	serpin peptidase inhibitor, clade G (C1 inhibitor), member 1
SESN3	1.82031	1.66596e-74	1.55619e-72	up	1517	1264	1343	371	421	330	chr15:15636106-15664760	+	10031	bta:515914	sestrin 3	0	SESN3	sestrin 3	0	Sesn3	Sestrin 3	0	Sesn3	sestrin 3
SFXN5	-1.28592	0.0154562	0.0326629	down	11	11	11	35	22	21	chr11:11422748-11553843	+	1181	bta:528468	sideroflexin 5	0	SFXN5	sideroflexin 5	0	Sfxn5	Sideroflexin-5	0	Sfxn5	sideroflexin 5
SGOL2	1.22017	1.42532e-07	6.95354e-07	up	1198	926	877	358	527	345	chr2:89800094-89828875	+	5934	bta:532412	shugoshin-like 2 (S. pombe)	0	SGOL2	shugoshin-like 2 (S. pombe)	0	Sgol2	Shugoshin-like 2	0	Sgol2	shugoshin-like 2 (S. pombe)
SGPP1	1.45294	2.086e-23	3.80204e-22	up	577	406	431	179	168	148	chr10:76528507-76561208	-	3364	bta:516881	sphingosine-1-phosphate phosphatase 1	0	SGPP1	sphingosine-1-phosphate phosphatase 1	0	Sgpp1	Putative uncharacterized protein	0	Sgpp1	sphingosine-1-phosphate phosphatase 1
SGSM1	1.8049	5.6582e-170	1.50499e-167	up	3348	2853	3012	898	820	820	chr17:67466519-67517687	+	4598	bta:515653	small G protein signaling modulator 1	0	SGSM1	small G protein signaling modulator 1	0	Sgsm1	Small G protein signaling modulator 1	0	Sgsm1	small G protein signaling modulator 1
SH2D4A	1.53144	2.94944e-12	2.37119e-11	up	189	161	181	67	61	49	chr27:38272615-38334458	-	2227	bta:506242	SH2 domain containing 4A	0	SH2D4A	SH2 domain containing 4A	1e-157	Sh2d4a	SH2 domain-containing protein 4A	7e-161	Sh2d4a	SH2 domain containing 4A
SH3BGRL	-6.49316	1.62395e-32	4.54271e-31	down	2	0	6	224	228	241	chrx:71291001-71418951	-	1648	bta:614007	SH3 domain binding glutamic acid-rich protein like	5e-61	SH3BGRL	SH3 domain binding glutamate-rich protein like	6e-59	Sh3bgrl	SH3 domain-binding glutamic acid-rich-like protein	4e-59	Sh3bgrl	SH3 domain binding glutamate-rich protein like
SH3BGRL2	-2.61366	6.1689e-06	2.43482e-05	down	3	8	7	34	47	26	chr9:19566921-19640989	+	3488	bta:785404	SH3 domain binding glutamic acid-rich protein like 2	4e-54	SH3BGRL2	SH3 domain binding glutamate-rich protein like 2	2e-52	Sh3bgrl2	SH3 domain-binding glutamic acid-rich-like protein 2	1e-52	LOC102554622	SH3 domain-binding glutamic acid-rich-like protein 2-like
SH3BP5	-7.82638	1.58479e-10	1.0785e-09	down	0	1	0	75	71	89	chr1:154630308-154711320	-	2596	bta:618056	SH3-domain binding protein 5 (BTK-associated)	0	SH3BP5	SH3-domain binding protein 5 (BTK-associated)	0	Sh3bp5	SH3 domain-binding protein 5	0	Sh3bp5	SH3-domain binding protein 5 (BTK-associated)
SH3RF2	-1.35534	1.9797e-52	1.12972e-50	down	648	518	645	1564	1366	1530	chr7:59375158-59505440	+	2380	bta:540718	protein phosphatase 1, regulatory subunit 39	0	SH3RF2	SH3 domain containing ring finger 2	0	Sh3rf2	Putative E3 ubiquitin-protein ligase SH3RF2	0	Sh3rf2	SH3 domain containing ring finger 2
SH3TC1	2.54859	0.0104709	0.0230302	up	6	15	15	1	4	1	chr6:119786270-119826193	+	6744	bta:100300032	SH3 domain and tetratricopeptide repeats 1	0	SH3TC1	SH3 domain and tetratricopeptide repeats 1	0	Sh3tc1	Sh3tc1 protein	0	Sh3tc1	SH3 domain and tetratricopeptide repeats 1
SH3YL1.1	-1.1014	1.84293e-13	1.65358e-12	down	190	147	166	331	332	373	nw_014648484:6516-32743	-	346	bta:534337	SH3 domain containing, Ysc84-like 1 (S. cerevisiae)	2e-180	SH3YL1	SH3 and SYLF domain containing 1	1e-173	Sh3yl1	SH3 domain-containing YSC84-like protein 1	2e-173	Sh3yl1	SH3 and SYLF domain containing 1
SHOC2	1.11936	5.44892e-35	1.67996e-33	up	1731	1394	1449	624	730	665	chr26:31937292-32024201	+	3927	bta:511417	soc-2 suppressor of clear homolog (C. elegans)	0	xp_005270243		0	xp_011245601	0	Shoc2	soc-2 suppressor of clear homolog (C. elegans)
SIMC1	-1.06396	4.24268e-28	9.84916e-27	down	497	405	488	937	915	943	chr10:4974501-5059333	-	3850	bta:100336733	SUMO-interacting motifs containing 1	0	SIMC1	SUMO-interacting motifs containing 1	0	Simc1	Protein Simc1	0	Simc1	SUMO-interacting motifs containing 1
SIX2	-3.55333	7.86301e-06	3.05023e-05	down	1	1	5	16	29	34	chr11:27400818-27404495	-	1515	bta:539492	SIX homeobox 2	2e-142	SIX2	SIX homeobox 2	2e-173	Six2	Homeobox protein SIX2	4e-172	Six2	SIX homeobox 2
SKAP1	1.3951	2.3748e-29	5.85969e-28	up	779	752	696	287	222	308	chr19:38862332-39169003	+	1545	bta:506769	src kinase associated phosphoprotein 1	6e-167	SKAP1	src kinase associated phosphoprotein 1	7e-151	Skap1	Src kinase-associated phosphoprotein 1	7e-155	Skap1	src kinase associated phosphoprotein 1
SLA	3.92797	0.0179845	0.0372829	up	6	5	6	0	1	0	chr14:9400268-9436772	+	2880	bta:513589	Src-like-adaptor	2e-142	SLA	Src-like-adaptor	5e-141	Sla	Src-like-adapter	2e-138	Sla	src-like adaptor
SLAMF7	1.63694	5.1305e-08	2.6441e-07	up	117	87	101	27	26	41	chr3:9029926-9045940	-	1982	bta:790164	SLAM family member 7	6e-102	SLAMF7	SLAM family member 7	3e-71	xp_011237178	4e-66	Slamf7	SLAM family member 7
SLAMF8	-4.98318	1.45375e-14	1.44482e-13	down	5	2	0	75	62	75	chr3:10030980-10040202	-	1569	bta:514609	SLAM family member 8	2e-116	SLAMF8	SLAM family member 8	7e-104	Slamf8	SLAM family member 8	2e-108	Slamf8	SLAM family member 8
SLC14A1	3.50908	9.94308e-186	3.05954e-183	up	1455	1237	1277	103	131	101	chr24:46045306-46069043	+	3112	bta:493988	solute carrier family 14 (urea transporter), member 1 (Kidd blood group)	0	SLC14A1	solute carrier family 14 (urea transporter), member 1 (Kidd blood group)	0	Slc14a1	Putative uncharacterized protein	0	Slc14a1	solute carrier family 14 (urea transporter), member 1
SLC16A3	1.86462	3.63302e-05	0.00012746	up	41	46	56	11	9	18	chr19:51453151-51464564	-	2374	bta:510085	solute carrier family 16, member 3 (monocarboxylic acid transporter 4)	0	SLC16A3	solute carrier family 16 (monocarboxylate transporter), member 3	0	Slc16a3	Monocarboxylate transporter 4	0	Slc16a3	solute carrier family 16 (monocarboxylate transporter), member 3
SLC1A1	-1.49336	1.49539e-55	9.23906e-54	down	501	416	540	1386	1256	1310	chr8:40307802-40380735	-	1578	bta:282353	solute carrier family 1 (neuronal/epithelial high affinity glutamate transporter, system Xag), member 1	0	SLC1A1	solute carrier family 1 (neuronal/epithelial high affinity glutamate transporter, system Xag), member 1	0	Slc1a1	Excitatory amino acid transporter 3	0	Slc1a1	solute carrier family 1 (neuronal/epithelial high affinity glutamate transporter, system Xag), member 1
SLC1A5	-1.72257	1.44104e-151	3.2306e-149	down	1389	1230	1252	4340	3699	4269	chr18:54543865-54555408	-	2880	bta:282355	solute carrier family 1 (neutral amino acid transporter), member 5	0	SLC1A5	solute carrier family 1 (neutral amino acid transporter), member 5	0	Slc1a5	Neutral amino acid transporter B(0)	0	Slc1a5	solute carrier family 1 (neutral amino acid transporter), member 5
SLC22A17	-6.76784	3.11015e-10	2.05766e-09	down	0	1	1	67	68	75	chr10:21451032-21457209	+	2393	bta:539848	solute carrier family 22, member 17	0	SLC22A17	solute carrier family 22, member 17	0	Slc22a17	Slc22a17 protein	0	Slc22a17	solute carrier family 22, member 17
SLC23A1	2.1809	4.2468e-30	1.07146e-28	up	450	367	387	58	108	88	chr7:52467113-52484083	-	3279	solute carrier family 23 (nucleobase transporters), member 2
SLC23A3	1.11018	0.00392619	0.00948194	up	65	35	73	32	25	20	chr2:108219584-108226146	-	2425	bta:523081	solute carrier family 23 (nucleobase transporters), member 3	0	xp_005246408		0	Slc23a3	Solute carrier family 23 member 3	0	Slc23a3	solute carrier family 23, member 3
SLC25A34	2.04346	1.5418e-17	1.95756e-16	up	249	162	201	48	59	35	chr16:53243992-53248382	-	2659	bta:515553	solute carrier family 25, member 34	4e-150	SLC25A34	solute carrier family 25, member 34	1e-138	Slc25a34	Solute carrier family 25 member 34	5e-137	Slc25a34	solute carrier family 25, member 34
SLC26A2	1.35248	7.29808e-22	1.23149e-20	up	466	397	467	182	148	172	chr7:63578735-63582420	+	2205	bta:513953	solute carrier family 26 (sulfate transporter), member 2	0	SLC26A2	solute carrier family 26 (anion exchanger), member 2	0	Slc26a2	Sulfate transporter	0	Slc26a2	solute carrier family 26 (anion exchanger), member 2
SLC2A1	-1.17527	2.87613e-103	3.99425e-101	down	5193	4512	4715	11234	9420	10723	chr3:104262800-104291002	+	2529	bta:282356	solute carrier family 2 (facilitated glucose transporter), member 1	0	SLC2A1	solute carrier family 2 (facilitated glucose transporter), member 1	0	Slc2a1	Solute carrier family 2, facilitated glucose transporter member 1	0	Slc2a1	solute carrier family 2 (facilitated glucose transporter), member 1
SLC2A10	-2.80867	0.000157258	0.000496449	down	2	7	2	19	15	41	chr13:76397896-76409912	+	2257	bta:516135	solute carrier family 2 (facilitated glucose transporter), member 10	0	SLC2A10	solute carrier family 2 (facilitated glucose transporter), member 10	0	Slc2a10	Solute carrier family 2 (Facilitated glucose transporter), member 10	0	Slc2a10	solute carrier family 2 (facilitated glucose transporter), member 10
SLC2A5	2.84188	4.34076e-15	4.53526e-14	up	117	77	126	20	10	13	chr16:45414780-45417976	+	1496	bta:282868	solute carrier family 2 (facilitated glucose/fructose transporter), member 5	0	SLC2A5	solute carrier family 2 (facilitated glucose/fructose transporter), member 5	0	Slc2a5	GLUT5	0	Slc2a5	solute carrier family 2 (facilitated glucose/fructose transporter), member 5
SLC30A1	1.41196	6.26309e-70	5.28423e-68	up	3098	2329	2759	1045	1019	890	chr16:74022155-74026393	+	2670	bta:522265	solute carrier family 30 (zinc transporter), member 1	0	SLC30A1	solute carrier family 30 (zinc transporter), member 1	0	Slc30a1	Zinc transporter 1	0	Slc30a1	solute carrier family 30 (zinc transporter), member 1
SLC30A3	-1.38056	0.00684054	0.015708	down	9	14	11	32	26	28	chr11:72575647-72584156	+	1978	bta:512803	solute carrier family 30 (zinc transporter), member 3	0	SLC30A3	solute carrier family 30 (zinc transporter), member 3	0	Slc30a3	Zinc transporter 3	0	Slc30a3	solute carrier family 30 (zinc transporter), member 3
SLC30A9	1.10862	3.8577e-60	2.65521e-58	up	2782	2354	2440	1145	1164	1069	chr6:62798375-62886870	+	4951	bta:522345	solute carrier family 30 (zinc transporter), member 9	0	SLC30A9	solute carrier family 30 (zinc transporter), member 9	0	Slc30a9	Solute carrier family 30 (Zinc transporter), member 9, isoform CRA_a	0	Slc30a9	solute carrier family 30 (zinc transporter), member 9
SLC36A4	1.02046	6.24803e-30	1.5663e-28	up	1263	1026	1196	563	560	529	chr29:1688616-1730420	+	5439	bta:616864	solute carrier family 36 (proton/amino acid symporter), member 4	0	SLC36A4	solute carrier family 36 (proton/amino acid symporter), member 4	0	Slc36a4	Proton-coupled amino acid transporter 4	0	Slc36a4	solute carrier family 36 (proton/amino acid symporter), member 4
SLC37A1	-1.26378	4.75756e-138	9.45068e-136	down	3599	3147	3141	8155	7162	7548	chr1:144876333-144980265	+	2771	bta:511558	solute carrier family 37 (glycerol-3-phosphate transporter), member 1	0	SLC37A1	solute carrier family 37 (glucose-6-phosphate transporter), member 1	0	xp_011244698	0	Slc37a1	solute carrier family 37 (glucose-6-phosphate transporter), member 1
SLC38A11	-2.46006	2.6533e-62	1.91881e-60	down	103	85	99	508	497	514	chr2:31481286-31536504	+	1629	bta:523418	solute carrier family 38, member 11	0	SLC38A11	solute carrier family 38, member 11	0	Slc38a11	Putative sodium-coupled neutral amino acid transporter 11	0	Slc38a11	solute carrier family 38, member 11
SLC39A2	2.7064	6.77323e-09	3.90137e-08	up	74	52	70	15	2	12	chr10:26241947-26244856	-	1541	bta:508989	solute carrier family 39 (zinc transporter), member 2	3e-128	SLC39A2	solute carrier family 39 (zinc transporter), member 2	7e-114	Slc39a2	Protein Slc39a2	1e-118	Slc39a2	solute carrier family 39 (zinc transporter), member 2
SLC41A2	1.04285	3.38796e-15	3.57788e-14	up	506	505	542	233	266	228	chr5:68895157-69037445	-	2605	bta:524417	solute carrier family 41, member 2	0	SLC41A2	solute carrier family 41 (magnesium transporter), member 2	0	xp_011241800	0	Slc41a2	solute carrier family 41 (magnesium transporter), member 2
SLC45A3	-2.99508	3.69409e-05	0.000129458	down	9	1	1	22	32	28	chr16:3252667-3305334	-	5332	bta:524303	solute carrier family 45, member 3	0	SLC45A3	solute carrier family 45, member 3	0	Slc45a3	Solute carrier family 45 member 3	0	Slc45a3	solute carrier family 45, member 3
SLC45A4	-1.12765	1.79135e-49	9.27776e-48	down	970	853	840	1963	1697	1943	chr14:3735670-3803980	+	8839	bta:520630	solute carrier family 45, member 4	0	xp_005251058		0	xp_011243704	0	Slc45a4	solute carrier family 45, member 4
SLC46A3	-1.33912	8.87435e-07	3.92517e-06	down	39	56	41	105	114	114	chr12:31559923-31577956	+	2955	bta:781117	solute carrier family 46, member 3	0	SLC46A3	solute carrier family 46, member 3	0	Slc46a3	Solute carrier family 46 member 3	0	Slc46a3	solute carrier family 46, member 3
SLC4A8	1.32814	1.13065e-33	3.33519e-32	up	832	706	771	278	295	311	chr5:28519200-28631544	-	9874	bta:537901	solute carrier family 4, sodium bicarbonate cotransporter, member 8	0	SLC4A8	solute carrier family 4, sodium bicarbonate cotransporter, member 8	0	Slc4a8	Electroneutral sodium bicarbonate exchanger 1	0	Slc4a8	solute carrier family 4, sodium bicarbonate cotransporter, member 8
SLC52A3	1.51523	4.2222e-05	0.000146591	up	71	61	53	16	25	21	chr13:61071203-61087103	+	2282	bta:507459	solute carrier family 52, riboflavin transporter, member 3	0	SLC52A3	solute carrier family 52 (riboflavin transporter), member 3	0	Slc52a3	Solute carrier family 52, riboflavin transporter, member 3	0	Slc52a3	solute carrier family 52, riboflavin transporter, member 3
SLC6A2	1.52275	0.0171515	0.0357686	up	33	20	17	3	13	7	chr18:24017991-24057627	+	3192	bta:282363	solute carrier family 6 (neurotransmitter transporter, noradrenalin), member 2	0	SLC6A2	solute carrier family 6 (neurotransmitter transporter), member 2	0	Slc6a2	Sodium-dependent noradrenaline transporter	0	Slc6a2	solute carrier family 6 (neurotransmitter transporter), member 2
SLC7A6	-2.03282	1.68496e-39	6.13506e-38	down	121	124	166	614	526	488	chr18:35869276-35899091	+	6147	bta:530661	solute carrier family 7 (amino acid transporter light chain, y+L system), member 6	0	xp_005256286		0	Slc7a6	Y+L amino acid transporter 2	0	Slc7a6	solute carrier family 7 (amino acid transporter light chain, y+L system), member 6
SLC7A7	-1.77841	0.0177605	0.0368712	down	4	4	5	14	15	14	chr10:21874188-21905327	+	2050	bta:504220	solute carrier family 7 (amino acid transporter light chain, y+L system), member 7	0	SLC7A7	solute carrier family 7 (amino acid transporter light chain, y+L system), member 7	0	Slc7a7	Y+L amino acid transporter 1	0	Slc7a7	solute carrier family 7 (amino acid transporter light chain, y+L system), member 7
SLC8A1	-2.72703	0.0161628	0.0339549	down	0	0	5	6	15	11	chr11:22566850-23015026	-	4068	bta:337925	solute carrier family 8 (sodium/calcium exchanger), member 1	0	SLC8A1	solute carrier family 8 (sodium/calcium exchanger), member 1	0	Slc8a1	Sodium/calcium exchanger 1	0	Slc8a1	solute carrier family 8 (sodium/calcium exchanger), member 1
SLC9B2	1.23155	1.18559e-20	1.83667e-19	up	630	542	727	278	265	237	chr6:23340051-23370722	+	1175	bta:616320	solute carrier family 9, subfamily B (cation proton antiporter 2), member 2	0	SLC9B2	solute carrier family 9, subfamily B (NHA2, cation proton antiporter 2), member 2	0	Slc9b2	Mitochondrial sodium/hydrogen exchanger 9B2	0	Slc9b2	solute carrier family 9, subfamily B (NHA2, cation proton antiporter 2), member 2
SLCO4A1	1.5685	7.35487e-05	0.000245228	up	72	38	64	17	17	22	chr13:55368299-55391358	-	2331	bta:507969	solute carrier organic anion transporter family, member 4A1	0	SLCO4A1	solute carrier organic anion transporter family, member 4A1	0	Slco4a1	Solute carrier organic anion transporter family member 4A1	0	Slco4a1	solute carrier organic anion transporter family, member 4a1
SLFNL1	1.47083	0.0150669	0.0319261	up	18	35	18	9	10	6	chr3:106181025-106190077	+	6752	bta:614897	schlafen-like 1
SLIT2	-5.00608	0.00462432	0.0110054	down	0	0	0	3	2	12	chr6:41447728-41853778	+	6455	bta:534164	slit homolog 2 (Drosophila)	0	SLIT2	slit homolog 2 (Drosophila)	0	Slit2	Slit2 protein	0	Slit2	slit homolog 2 (Drosophila)
SLIT3	-1.65569	2.87101e-24	5.50118e-23	down	120	94	112	323	316	348	chr20:324176-1053254	-	4775	bta:615883	slit homolog 3 (Drosophila)	0	SLIT3	slit homolog 3 (Drosophila)	0	Slit3	Slit homolog 3 (Drosophila)	0	Slit3	slit homolog 3 (Drosophila)
SMAD5	1.00964	1.21349e-24	2.36563e-23	up	1727	1359	1389	653	802	674	chr7:49348746-49411043	+	6869	bta:768050	SMAD family member 5	0	SMAD5	SMAD family member 5	0	Smad5	Mothers against decapentaplegic homolog 5	0	Smad5	SMAD family member 5
SMARCA2	-4.93144	9.34193e-59	6.18577e-57	down	15	16	3	377	285	338	chr8:42784506-42962172	-	5631	bta:540904	SWI/SNF related, matrix associated, actin dependent regulator of chromatin, subfamily a, member 2	0	xp_005251615		0	Smarca2	Probable global transcription activator SNF2L2	0	Smarca2	SWI/SNF related, matrix associated, actin dependent regulator of chromatin, subfamily a, member 2
SMARCD3	-2.56014	2.64348e-27	5.93477e-26	down	52	31	47	297	184	257	chr4:115032216-115041554	-	1722	bta:777769	SWI/SNF related, matrix associated, actin dependent regulator of chromatin, subfamily d, member 3	0	SMARCD3	SWI/SNF related, matrix associated, actin dependent regulator of chromatin, subfamily d, member 3	0	Smarcd3	SWI/SNF-related matrix-associated actin-dependent regulator of chromatin subfamily D member 3	0	Smarcd3	SWI/SNF related, matrix associated, actin dependent regulator of chromatin, subfamily d, member 3
SMIM14	1.09402	5.49771e-33	1.56014e-31	up	1999	1410	1701	840	757	700	chr6:60568341-60626940	-	1150	bta:614774	small integral membrane protein 14	1e-50	xp_005262702		3e-49	Smim14	Small integral membrane protein 14	4e-49	Smim14	small integral membrane protein 14
SMPDL3A	1.66991	4.73646e-11	3.39248e-10	up	156	138	125	53	38	36	chr9:28929203-28946595	-	1961	bta:505300	sphingomyelin phosphodiesterase, acid-like 3A	0	SMPDL3A	sphingomyelin phosphodiesterase, acid-like 3A	0	Smpdl3a	Acid sphingomyelinase-like phosphodiesterase 3a	0	Smpdl3a	sphingomyelin phosphodiesterase, acid-like 3A
SNAP25	-6.17361	2.8918e-05	0.000103068	down	0	0	0	24	5	10	chr13:3383501-3467254	+	2035	bta:540853	synaptosomal-associated protein, 25kDa	8e-117	xp_005260868		1e-116	Snap25	Synaptosomal-associated protein 25	7e-117	Snap25	synaptosomal-associated protein 25
SNPH	-6.83824	1.08967e-07	5.38927e-07	down	1	0	0	52	49	18	chr13:60593509-60638583	-	6863	bta:512054	syntaphilin
SNRPN	-1.36795	4.2743e-48	2.08962e-46	down	528	433	470	1204	1255	1091	chr21:2803-26176	-	1311	bta:780877	small nuclear ribonucleoprotein polypeptide N	2e-125	xp_005268323		2e-125	Snrpn	Small nuclear ribonucleoprotein-associated protein N	2e-125	Snrpn	small nuclear ribonucleoprotein polypeptide N
SNTA1	-1.26054	0.0116372	0.0252638	down	6	20	19	42	31	33	chr13:63664965-63747585	-	2019	bta:527488	syntrophin, alpha 1 (dystrophin-associated protein A1, 59kDa, acidic component)	0	SNTA1	syntrophin, alpha 1	0	Snta1	Alpha-1-syntrophin	0	Snta1	syntrophin, alpha 1
SNTG1	-5.29042	0.00129249	0.00345419	down	0	0	0	11	7	3	chr14:22099487-22521117	+	7010	bta:517353	syntrophin, gamma 1	0	xp_005251318		0	xp_011236707	0	Sntg1	syntrophin, gamma 1
SNTN	3.94983	0.0178791	0.0370888	up	4	8	5	1	0	0	chr22:38007097-38011731	-	338	bta:768326	sentan, cilia apical structure protein	1e-64	SNTN	sentan, cilia apical structure protein	8e-58	Sntn	Sentan	3e-53	Sntn	sentan, cilia apical structure protein
SNX10	1.25017	1.50502e-43	6.21534e-42	up	1898	1514	1634	648	753	634	chr4:70299563-70367184	-	2501	bta:508836	sorting nexin 10	1e-93	SNX10	sorting nexin 10	6e-90	Snx10	Sorting nexin-10	3e-90	Snx10	sorting nexin 10
SNX13	1.04866	4.04983e-25	8.10638e-24	up	1364	1116	1221	501	594	621	chr4:26410605-26561911	-	8230	sorting nexin 13	0	SNX13	sorting nexin 13	0	Snx13	Sorting nexin-13	0	Snx13	sorting nexin 13
SNX20	1.07191	0.00499044	0.0117909	up	84	63	50	35	14	41	chr18:19215362-19224060	-	2287	bta:505256	sorting nexin 20	6e-139	SNX20	sorting nexin 20	3e-124	Snx20	Sorting nexin-20	1e-123	Snx20	sorting nexin 20
SOCS2	1.51808	3.99803e-46	1.79774e-44	up	944	946	969	360	301	304	chr5:23571715-23576594	+	2162	bta:338437	suppressor of cytokine signaling 2	1e-109	SOCS2	suppressor of cytokine signaling 2	8e-107	Socs2	Suppressor of cytokine-signaling 2	3e-106	Socs2	suppressor of cytokine signaling 2
SOD2	1.09435	3.4096e-24	6.46217e-23	up	1089	849	797	410	428	390	chr9:97838249-97844506	-	3090	bta:281496	superoxide dismutase 2, mitochondrial	1e-119	SOD2	superoxide dismutase 2, mitochondrial	8e-119	Sod2	Superoxide dismutase [Mn], mitochondrial	3e-118	Sod2	superoxide dismutase 2, mitochondrial
SORBS1	-1.59493	2.54387e-07	1.20389e-06	down	31	29	31	113	76	77	chr26:16782345-17014252	-	2743	sorbin and SH3 domain containing 1	0	SORBS1	sorbin and SH3 domain containing 1	0	Sorbs1	Sorbin and SH3 domain-containing protein 1	0	Sorbs1	sorbin and SH3 domain containing 1
SORCS2	-1.81561	1.49406e-10	1.01985e-09	down	59	29	29	127	117	148	chr6:118906221-119398561	+	6564	sortilin-related VPS10 domain containing receptor 2
SORL1	1.63731	0.00227102	0.00576064	up	48	26	30	16	12	4	chr15:32766684-32937899	+	10426	bta:533166	sortilin-related receptor, L(DLR class) A repeats containing	0	SORL1	sortilin-related receptor, L(DLR class) A repeats containing	0	Sorl1	Sortilin-related receptor	0	Sorl1	sortilin-related receptor, LDLR class A repeats-containing
SOX13	-1.73446	0.00334783	0.00820257	down	11	3	10	24	29	23	chr16:1685793-1732213	+	3394	bta:788459	SRY (sex determining region Y)-box 13	0	SOX13	SRY (sex determining region Y)-box 13	0	Sox13	Transcription factor SOX-13	0	Sox13	SRY (sex determining region Y)-box 13
SOX15	-1.08557	6.14631e-22	1.04275e-20	down	305	269	300	624	569	594	chr19:28069677-28071484	-	1155	bta:505878	SRY (sex determining region Y)-box 15	7e-101	xp_005256828		1e-88	Sox15	Protein SOX-15	2e-34	Sox2	SRY (sex determining region Y)-box 2
SOX9	-5.91082	7.11297e-05	0.00023775	down	0	0	0	10	7	15	chr19:59734407-59736932	-	1587	SRY (sex determining region Y)-box 9
SPADH1	1.87507	6.57607e-09	3.79541e-08	up	85	114	85	23	26	26	chr26:43066022-43073981	+	1137	bta:282373	spermadhesin 1	1e-25	LOC101928125	major seminal plasma glycoprotein PSP-I-like	6e-12	Dmbt1	Deleted in malignant brain tumors 1 protein
SPAG1	1.51958	1.80785e-83	2.0121e-81	up	2558	2239	2462	773	869	793	chr14:66649828-66736709	-	3823	bta:530104	sperm associated antigen 1
SPARC	-9.62227	1.2053e-16	1.43294e-15	down	0	6	17	6047	5560	6370	chr7:65178531-65201269	-	2136	bta:282077	secreted protein, acidic, cysteine-rich (osteonectin)	2e-161	SPARC	secreted protein, acidic, cysteine-rich (osteonectin)	3e-159	Sparc	SPARC	2e-153	Sparc	secreted protein, acidic, cysteine-rich (osteonectin)
SPEF2	4.24469	0.00804094	0.0181668	up	5	5	11	0	1	0	chr20:38539194-38741821	-	6750	bta:100337039	sperm flagellar 2	0	SPEF2	sperm flagellar 2	0	Spef2	Sperm flagellar protein 2	0	Spef2	sperm flagellar 2
SPHK1	-3.04382	1.89144e-36	6.19675e-35	down	39	39	19	279	265	226	chr19:56196309-56201475	-	2818	bta:618605	sphingosine kinase 1	0	SPHK1	sphingosine kinase 1	1e-168	Sphk1	Sphingosine kinase 1	6e-166	Sphk1	sphingosine kinase 1
SPINK5	-5.13731	0.00268628	0.00670204	down	0	0	0	12	5	2	chr7:61559424-61643082	+	3630	bta:526637	serine peptidase inhibitor, Kazal type 5	0	SPINK5	serine peptidase inhibitor, Kazal type 5	0	Spink5	Serine peptidase inhibitor, Kazal type 5	0	LOC100910851	serine protease inhibitor Kazal-type 5-like
SPNS2.1	1.87645	1.73173e-42	6.96821e-41	up	649	592	520	142	163	156	chr19:25736167-25771699	+	1808	bta:613889	spinster homolog 2 (Drosophila)	0	SPNS2	spinster homolog 2 (Drosophila)	0	Spns2	Protein spinster homolog 2	0	Spns2	spinster homolog 2
SPOCK1	1.5764	1.88099e-69	1.56182e-67	up	2046	1644	1856	681	507	603	chr7:50157341-50742252	-	1843	bta:511211	sparc/osteonectin, cwcv and kazal-like domains proteoglycan (testican) 1	0	xp_005272124		0	Spock1	Testican-1	0	Spock1	sparc/osteonectin, cwcv and kazal-like domains proteoglycan (testican) 1
SPOPL	1.05566	1.1776e-41	4.62e-40	up	2309	1859	1859	906	961	915	chr2:58965741-59023456	-	5771	bta:510817	speckle-type POZ protein-like	0	SPOPL	speckle-type POZ protein-like	0	Spopl	Speckle-type POZ protein-like	0	Spopl	speckle-type POZ protein-like
SPRR3	-5.71674	0.00015903	0.000501438	down	0	0	0	10	9	9	chr3:17958561-17960340	-	764	bta:507527	cornifin-B-like	3e-20	SPRR3	small proline-rich protein 3	5e-38	Sprr1b	Cornifin-B	5e-40	Sprr1b	small proline-rich protein 1B
SPTBN5	-2.15115	5.20692e-06	2.07708e-05	down	15	4	14	51	45	44	chr10:37501807-37551200	-	11939	spectrin, beta, non-erythrocytic 5
SPX	-1.47005	0.000287288	0.000867669	down	28	24	12	55	41	74	chr5:89318498-89328003	-	1500	bta:509493	chromosome 5 open reading frame, human C12orf39	4e-45	SPX	spexin hormone	3e-31	B230216G23Rik	Protein B230216G23Rik	3e-30	Spx	spexin hormone
SRL	6.28573	9.82538e-09	5.56843e-08	up	69	48	46	1	1	0	chr25:3410278-3447307	-	4819	bta:513912	sarcalumenin	0	SRL	sarcalumenin	0	Srl	Sarcalumenin	0	Srl	sarcalumenin
SRMS	1.93012	0.00326519	0.00802516	up	21	21	32	12	2	5	chr13:54810584-54816343	+	1485	bta:521816	src-related kinase lacking C-terminal regulatory tyrosine and N-terminal myristylation sites	0	SRMS	src-related kinase lacking C-terminal regulatory tyrosine and N-terminal myristylation sites	0	Srms	Non-specific protein-tyrosine kinase	0	Srms	src-related kinase lacking C-terminal regulatory tyrosine and N-terminal myristylation sites
SRR	-1.27135	0.00248127	0.00623815	down	19	14	21	35	45	45	chr19:23992582-24010930	+	1175	bta:525340	serine racemase	5e-170	xp_005256809		9e-162	Srr	Serine racemase	1e-162	Srr	serine racemase
SSUH2	-2.60394	0.00920209	0.020466	down	3	0	4	4	24	12	chr22:17975565-18006190	+	5334	Uncharacterized protein
ST3GAL1	-1.78249	5.80674e-32	1.60432e-30	down	142	112	146	447	396	481	chr14:9037967-9053107	+	1537	bta:282351	ST3 beta-galactoside alpha-2,3-sialyltransferase 1	0	ST3GAL1	ST3 beta-galactoside alpha-2,3-sialyltransferase 1	1e-155	xp_011243831	4e-156	St3gal1	ST3 beta-galactoside alpha-2,3-sialyltransferase 1
ST5	-1.3695	4.13825e-78	4.16292e-76	down	990	834	968	2489	2147	2314	chr15:44535551-44661524	+	4320	bta:537907	suppression of tumorigenicity 5	0	ST5	suppression of tumorigenicity 5	0	St5	Putative uncharacterized protein	0	St5	suppression of tumorigenicity 5
STC1	3.71201	3.40428e-56	2.17168e-54	up	456	282	440	25	33	28	chr8:72246358-72259693	-	2479	bta:338078	stanniocalcin 1	2e-137	STC1	stanniocalcin 1	1e-135	Stc1	Stanniocalcin-1	3e-135	Stc1	stanniocalcin 1
STK32A	-2.01798	5.75469e-15	5.96489e-14	down	35	35	47	142	139	176	chr7:60690089-60819323	+	1781	bta:100125774	serine/threonine kinase 32A	0	STK32A	serine/threonine kinase 32A	0	Stk32a	Serine/threonine-protein kinase 32A	0	Stk32a	serine/threonine kinase 32A
STPG1	1.27136	4.83644e-10	3.13499e-09	up	286	268	244	74	113	130	chr2:129520571-129580106	+	2389	bta:616738	sperm-tail PG-rich repeat containing 1	7e-150	STPG1	sperm-tail PG-rich repeat containing 1	1e-128	xp_011248659	3e-130	Stpg1	sperm-tail PG-rich repeat containing 1
STRA6	-10.5105	1.1735e-18	1.60137e-17	down	0	0	0	265	258	253	chr21:35006670-35029904	+	2976	bta:515911	stimulated by retinoic acid gene 6 homolog (mouse)	0	STRA6	stimulated by retinoic acid 6	0	xp_011240997	0	Stra6	stimulated by retinoic acid 6
STXBP4	1.48368	1.08432e-21	1.80066e-20	up	400	332	385	125	140	119	chr19:5401083-5604411	+	1741	bta:537963	syntaxin binding protein 4	0	STXBP4	syntaxin binding protein 4	0	Stxbp4	Syntaxin-binding protein 4	0	Stxbp4	syntaxin binding protein 4
STXBP6	-4.97959	0.00409168	0.00985281	down	0	0	0	10	4	3	chr21:35544710-35786708	-	981	bta:534718	syntaxin binding protein 6 (amisyn)	5e-123	STXBP6	syntaxin binding protein 6 (amisyn)	4e-123	Stxbp6	Syntaxin-binding protein 6	2e-123	Stxbp6	syntaxin binding protein 6 (amisyn)
STYK1	2.10646	0.000877491	0.00241407	up	23	19	34	5	8	4	chr5:99672237-99676983	+	451	bta:513920	serine/threonine/tyrosine kinase 1	0	STYK1	serine/threonine/tyrosine kinase 1	1e-178	Styk1	Serine/threonine/tyrosine kinase 1	2e-174	Styk1	serine/threonine/tyrosine kinase 1
SYBU	2.18789	8.13184e-12	6.28017e-11	up	104	121	109	24	15	32	chr14:57273355-57317869	+	2472	bta:618577	syntabulin (syntaxin-interacting)	0	SYBU	syntabulin (syntaxin-interacting)	0	Sybu	Putative uncharacterized protein	0	Sybu	syntabulin (syntaxin-interacting)
SYCP3	-6.68556	7.82e-10	4.95235e-09	down	1	1	0	48	74	75	chr5:66075709-66082815	-	1174	bta:615896	synaptonemal complex protein 3	6e-108	SYCP3	synaptonemal complex protein 3	2e-98	Sycp3	Synaptonemal complex protein 3	5e-99	Sycp3	synaptonemal complex protein 3
SYNE1	-1.20215	1.96163e-05	7.20091e-05	down	58	32	58	123	85	119	chr9:90692823-90894495	-	10991	bta:353348	spectrin repeat containing, nuclear envelope 1
SYNE3	1.91463	2.69004e-36	8.74013e-35	up	544	427	430	127	99	131	chr21:62128591-62240270	-	5192	bta:520207	chromosome 21 open reading frame, human C14orf49	0	SYNE3	spectrin repeat containing, nuclear envelope family member 3	0	Syne3	Nesprin-3	0	Syne3	spectrin repeat containing, nuclear envelope family member 3
SYNE4	1.10867	0.001011	0.00275255	up	79	60	63	32	21	37	chr18:47028306-47033359	-	1160	spectrin repeat containing, nuclear envelope family member 4	4e-59	SYNE4	spectrin repeat containing, nuclear envelope family member 4	2e-56	Syne4	Nesprin-4	2e-53	Syne4	spectrin repeat containing, nuclear envelope family member 4
SYNGR1	-1.69999	1.15649e-55	7.25954e-54	down	341	329	292	1085	876	1054	chr5:111602789-111626847	+	817	bta:534995	synaptogyrin 1	3e-118	SYNGR1	synaptogyrin 1	2e-119	Syngr1	Synaptogyrin-1	9e-120	Syngr1	synaptogyrin 1
SYNPO2	1.00549	0.000154662	0.000488845	up	170	107	132	94	55	47	chr6:7524112-7726644	-	4242	bta:540340	synaptopodin 2	0	SYNPO2	synaptopodin 2	0	Synpo2	Synaptopodin 2	0	Synpo2	synaptopodin 2
SYNPR	1.02507	5.64682e-08	2.89973e-07	up	261	287	253	164	99	119	chr22:38040016-38236998	-	2325	bta:613433	synaptoporin	1e-152	SYNPR	synaptoporin	4e-155	Synpr	Synaptoporin	2e-147	Synpr	synaptoporin
SYT11	2.4679	0.011811	0.0255831	up	18	8	9	2	1	3	chr3:15084243-15103515	-	4486	bta:618177	synaptotagmin XI	0	SYT11	synaptotagmin XI	0	Syt11	Synaptotagmin-11	0	Syt11	synaptotagmin XI
SYT12	-3.68258	0.00143679	0.00380549	down	2	1	0	18	10	9	chr29:45960637-45981812	+	1803	bta:536820	synaptotagmin XII	0	SYT12	synaptotagmin XII	0	Syt12	Synaptotagmin XII	0	Syt12	synaptotagmin XII
SYT14	3.37838	1.00173e-13	9.22e-13	up	88	73	88	7	14	2	chr16:75320661-75525643	-	5018	bta:787880	synaptotagmin-14-like	0	SYT14	synaptotagmin XIV	0	Syt14	Syt14 protein	0	Syt14	synaptotagmin XIV
SYT7	2.99025	1.04466e-12	8.7434e-12	up	82	76	81	11	14	4	chr29:40957783-41020908	-	5276	bta:540850	synaptotagmin VII
TAF13	1.26321	6.70002e-07	3.00324e-06	up	1399	922	930	326	513	447	chr3:34631368-34639354	+	1475	bta:513065	TAF13 RNA polymerase II, TATA box binding protein (TBP)-associated factor, 18kDa	9e-68	TAF13	TAF13 RNA polymerase II, TATA box binding protein (TBP)-associated factor, 18kDa	1e-67	Taf13	Transcription initiation factor TFIID subunit 13	8e-68	Taf13	TAF13 RNA polymerase II, TATA box binding protein (TBP)-associated factor
TAGLN	-4.1509	3.35092e-105	4.69518e-103	down	63	23	35	733	614	709	chr15:28490877-28496133	+	1117	bta:513463	transgelin	1e-115	TAGLN	transgelin	4e-113	Tagln	Transgelin	9e-116	Tagln	transgelin
TBC1D16	-6.62824	2.82181e-06	1.17026e-05	down	0	0	0	23	5	25	chr19:53403228-53467916	+	2875	bta:512099	TBC1 domain family, member 16	0	TBC1D16	TBC1 domain family, member 16	0	Tbc1d16	Protein Tbc1d16	0	Tbc1d16	TBC1 domain family, member 16
TBC1D19	1.11452	2.43847e-15	2.60142e-14	up	555	427	482	197	250	201	chr6:47803994-47956003	+	2712	bta:615452	TBC1 domain family, member 19	0	TBC1D19	TBC1 domain family, member 19	0	Tbc1d19	Protein Tbc1d19	0	Tbc1d19	TBC1 domain family, member 19
TBC1D8B	1.28626	1.20707e-16	1.43396e-15	up	491	466	502	155	231	189	chrx:60923346-60962241	-	5045	bta:100337282	TBC1 domain family, member 8B (with GRAM domain)	0	TBC1D8B	TBC1 domain family, member 8B (with GRAM domain)	0	Tbc1d8b	TBC1 domain family member 8B	0	Tbc1d8b	TBC1 domain family, member 8B (with GRAM domain)
TBX3	1.3778	2.86154e-74	2.64154e-72	up	2331	2099	2361	916	802	803	chr17:62534934-62549608	+	5312	bta:781063	T-box 3
TC2N	1.23177	2.19432e-29	5.42292e-28	up	1608	1350	1512	500	654	671	chr21:57327278-57369755	-	2256	bta:534419	tandem C2 domains, nuclear	0	TC2N	tandem C2 domains, nuclear	0	xp_011242494	0	Tc2n	tandem C2 domains, nuclear
TCHH	3.32916	0	0	up	21001	18053	19528	2086	1855	1676	chr3:18848084-18855596	+	5379	trichohyalin
TCHHL1	2.05084	7.22307e-44	3.06356e-42	up	661	499	473	137	127	114	chr3:18870672-18876970	+	3741	bta:518825	trichohyalin-like 1	0	TCHHL1	trichohyalin-like 1	5e-81	Tchhl1	Trichohyalin-like protein 1	6e-13	Rptn	repetin
TDRD9	-4.11125	1.19958e-134	2.32407e-132	down	43	48	56	942	778	736	chr21:70407900-70519302	+	6202	bta:525070	tudor domain containing 9	0	TDRD9	tudor domain containing 9	0	Tdrd9	Putative ATP-dependent RNA helicase TDRD9	0	Tdrd9	tudor domain containing 9
TDRKH	1.8297	0.00163621	0.00428452	up	36	20	30	5	12	6	chr3:19217841-19235597	+	1324	bta:515706	tudor and KH domain containing	1e-144	TDRKH	tudor and KH domain containing	2e-145	Tdrkh	Tdrkh protein	4e-146	Tdrkh	tudor and KH domain containing
TEKT2	-1.05723	3.64021e-05	0.000127684	down	62	47	47	115	97	100	chr3:110719510-110724127	-	1683	bta:514463	tektin 2 (testicular)	0	TEKT2	tektin 2 (testicular)	0	Tekt2	Tektin-2	0	Tekt2	tektin 2 (testicular)
TET1	-3.37193	0.0247839	0.0497295	down	1	0	1	12	6	2	chr28:25140088-25269035	+	7466	tet methylcytosine dioxygenase 1
TEX12	1.44693	0.0169597	0.0354204	up	21	33	19	9	13	4	chr15:22975161-22979673	+	960	bta:506012	testis expressed 12	1e-58	xp_005271669		2e-58	Tex12	Testis-expressed sequence 12 protein	4e-58	Tex12	testis expressed 12
TEX9	1.54357	0.000364724	0.00108197	up	63	35	48	22	16	10	chr10:54268748-54316745	-	1499	bta:518432	testis expressed 9	0	TEX9	testis expressed 9	8e-158	Tex9	Testis expressed gene 9	5e-159	Tex9	testis expressed 9
TFAP2C	1.26092	8.44703e-80	8.83728e-78	up	2922	2761	2817	1166	1093	1161	chr13:60143900-60153456	-	2803	bta:511317	transcription factor AP-2 gamma (activating enhancer binding protein 2 gamma)	0	TFAP2C	transcription factor AP-2 gamma (activating enhancer binding protein 2 gamma)	0	Tfap2c	Transcription factor AP-2 gamma	0	Tfap2c	transcription factor AP-2 gamma
TFCP2L1	1.17394	2.46757e-11	1.81545e-10	up	333	281	367	165	106	149	chr2:73650751-73712423	-	1787	bta:518436	transcription factor CP2-like 1	0	TFCP2L1	transcription factor CP2-like 1	0	Tfcp2l1	Transcription factor CP2-like protein 1	0	Tfcp2l1	transcription factor CP2-like 1
TGFBI	-1.29771	2.77609e-116	4.44543e-114	down	3656	3284	3251	8451	7311	8376	chr7:49255750-49289241	+	2701	transforming growth factor, beta-induced, 68kDa	0	TGFBI	transforming growth factor, beta-induced, 68kDa	0	Tgfbi	Transforming growth factor, beta induced	0	Tgfbi	transforming growth factor, beta induced
TGFBR3	2.53737	1.17979e-187	3.7029e-185	up	2613	2187	2586	459	399	368	chr3:51891635-52100908	+	6406	bta:784894	transforming growth factor, beta receptor III	0	TGFBR3	transforming growth factor, beta receptor III	0	Tgfbr3	Transforming growth factor beta receptor type 3	0	Tgfbr3	transforming growth factor, beta receptor III
TGM2	-2.91388	9.81422e-248	5.31084e-245	down	709	747	655	5280	4445	5640	chr13:67945528-67980000	-	3862	bta:281528	transglutaminase 2 (C polypeptide, protein-glutamine-gamma-glutamyltransferase)	0	xp_005260595		0	Tgm2	Protein-glutamine gamma-glutamyltransferase 2	0	Tgm2	transglutaminase 2
TGM3	2.18975	0.00701462	0.0160601	up	16	22	9	4	2	4	chr13:53482468-53525049	-	2635	bta:505080	transglutaminase 3 (E polypeptide, protein-glutamine-gamma-glutamyltransferase)	0	TGM3	transglutaminase 3	0	xp_011237739	0	Tgm3	transglutaminase 3
TGM6	5.71603	0.000179057	0.00056109	up	8	6	16	0	0	0	chr13:53386394-53417293	-	6034	bta:536356	transglutaminase 6
THAP5	1.17123	7.66653e-07	3.41501e-06	up	165	141	147	51	61	81	chr4:60195757-60201843	+	2227	bta:614615	THAP domain containing 5	0	THAP5	THAP domain containing 5	3e-20	Thap4	THAP domain-containing protein 4	2e-20	Thap4	THAP domain containing 4
THBD	-1.40194	4.22961e-10	2.75989e-09	down	65	88	66	196	155	210	chr13:42372329-42375962	-	3634	bta:281529	thrombomodulin	0	THBD	thrombomodulin	0	Thbd	Thrombomodulin	0	Thbd	thrombomodulin
THBS1	-1.97811	0	0	down	15887	14082	15831	61365	53838	58781	chr10:35455396-35470668	+	5269	bta:281530	thrombospondin 1	0	THBS1	thrombospondin 1	0	Thbs1	Thrombospondin-1	0	Thbs1	thrombospondin 1
THBS4	-3.88405	0.00418299	0.0100419	down	0	1	1	15	8	6	chr10:10974198-11028022	+	3220	bta:541281	thrombospondin 4	0	THBS4	thrombospondin 4	0	Thbs4	Thrombospondin 4	0	Thbs4	thrombospondin 4
THSD4	-1.66025	4.74477e-16	5.32616e-15	down	69	69	102	245	228	260	chr10:18420755-18618027	+	867	bta:540939	thrombospondin, type I, domain containing 4	2e-105	xp_005254736		1e-103	Thsd4	Thrombospondin, type I, domain containing 4	5e-105	Thsd4	thrombospondin, type I, domain containing 4
TLE2	1.55868	2.75066e-68	2.21365e-66	up	1521	1491	1392	472	481	488	chr7:22068792-22098315	+	2596	bta:533595	transducin-like enhancer of split 2 (E(sp1) homolog, Drosophila)	0	xp_005259691		0	xp_011241738	0	Tle2	transducin-like enhancer of split 2
TLN2	-2.69828	8.02754e-19	1.10797e-17	down	13	29	35	189	133	166	chr10:47461213-47925559	-	8779	bta:528252	talin 2
TMC7	1.07054	2.99165e-07	1.40101e-06	up	245	191	274	130	119	77	chr25:17121505-17182173	-	4312	bta:785640	transmembrane channel-like 7	0	TMC7	transmembrane channel-like 7	0	Tmc7	Transmembrane channel-like protein 7	0	Tmc7	transmembrane channel-like 7
TMCC3	1.05038	2.34176e-37	7.86921e-36	up	1482	1377	1315	655	655	631	chr5:24513123-24583879	-	2602	bta:509239	transmembrane and coiled-coil domain family 3	0	TMCC3	transmembrane and coiled-coil domain family 3	0	Tmcc3	Transmembrane and coiled-coil domains protein 3	0	Tmcc3	transmembrane and coiled-coil domain family 3
TMED5	1.35534	7.26649e-45	3.17641e-43	up	1823	1335	1428	551	618	547	chr3:50677101-50695618	+	1817	bta:534351	transmembrane emp24 protein transport domain containing 5	3e-113	TMED5	transmembrane emp24 protein transport domain containing 5	1e-106	Tmed5	Transmembrane emp24 protein transport domain containing 5, isoform CRA_a	1e-110	Tmed5	transmembrane emp24 protein transport domain containing 5
TMEM116	1.0994	0.0031113	0.00768061	up	71	44	49	22	29	22	chr17:64627788-64646368	+	886	bta:514512	transmembrane protein 116	2e-170	TMEM116	transmembrane protein 116	1e-129	Tmem116	Protein Tmem116	1e-123	Tmem116	transmembrane protein 116
TMEM119	-4.557	0.000406876	0.00119616	down	2	0	0	24	13	8	chr17:66768451-66774759	+	1665	bta:510926	transmembrane protein 119	2e-95	TMEM119	transmembrane protein 119	4e-78	Tmem119	Transmembrane protein 119	9e-78	Tmem119	transmembrane protein 119
TMEM132B	1.35845	9.06957e-10	5.72061e-09	up	181	157	158	62	71	53	chr17:52710928-53092783	-	7840	transmembrane protein 132B	0	TMEM132B	transmembrane protein 132B	0	Tmem132b	Protein Tmem132b	0	Tmem132b	transmembrane protein 132B
TMEM132D	-1.42923	8.3669e-54	4.95478e-52	down	514	427	443	1292	1070	1226	chr17:48327350-49223314	+	5417	bta:100297935	transmembrane protein 132D	0	TMEM132D	transmembrane protein 132D	0	Tmem132d	Transmembrane protein 132D	0	Tmem132d	transmembrane protein 132D
TMEM144	1.2151	1.87777e-08	1.0264e-07	up	185	192	162	73	63	88	chr17:41790438-41838099	-	2974	bta:514175	transmembrane protein 144	2e-179	TMEM144	transmembrane protein 144	4e-175	xp_011238526	1e-173	Tmem144	transmembrane protein 144
TMEM158	-1.76902	2.31975e-26	4.95965e-25	down	128	117	176	478	401	507	chr22:54854642-54856259	+	1618	bta:788085	transmembrane protein 158	5e-109	TMEM158	transmembrane protein 158 (gene/pseudogene)	2e-110	Tmem158	Transmembrane protein 158	4e-108	Tmem158	transmembrane protein 158
TMEM170B	1.49834	6.08329e-10	3.9029e-09	up	183	117	157	56	53	46	chr23:44794191-44823559	-	1849	bta:615389	transmembrane protein 170B	2e-51	TMEM170B	transmembrane protein 170B	4e-51	Tmem170b	Transmembrane protein 170B	6e-51	Tmem170b	transmembrane protein 170B
TMEM201	-1.01817	2.0171e-11	1.5002e-10	down	243	251	179	484	372	460	chr16:44941783-44955710	-	4260	bta:507444	transmembrane protein 201	0	TMEM201	transmembrane protein 201	0	Tmem201	Transmembrane protein 201	0	Tmem201	transmembrane protein 201
TMEM246	-1.94136	0.0108685	0.0237847	down	3	4	6	9	22	17	chr8:93345675-93350403	-	4729	bta:786832	transmembrane protein 246	0	TMEM246	transmembrane protein 246	0	Tmem246	Transmembrane protein 246	0	Tmem246	transmembrane protein 246
TMEM261	-1.26012	1.41767e-14	1.41074e-13	down	160	151	120	384	287	325	chr8:37413127-37414066	-	360
TMEM40	1.07184	8.08e-05	0.00026689	up	114	103	84	54	40	44	chr22:57248118-57281129	+	2064	bta:505490	transmembrane protein 40	4e-91	TMEM40	transmembrane protein 40	3e-61	xp_011239813	1e-62	Tmem40	transmembrane protein 40
TMEM45A	-1.23176	1.0395e-12	8.70485e-12	down	111	118	121	272	240	282	chr1:45407826-45520932	+	1452	bta:509461	transmembrane protein 45A	4e-118	TMEM45A	transmembrane protein 45A	5e-91	Tmem45a	Transmembrane protein 45A	1e-96	Tmem45a	transmembrane protein 45A
TMEM50B	1.05623	6.80318e-60	4.64184e-58	up	2909	2462	2535	1220	1216	1219	chr1:1323048-1359885	+	2052	bta:615627	transmembrane protein 50B	1e-89	TMEM50B	transmembrane protein 50B	6e-88	Tmem50b	Transmembrane protein 50B	4e-88	Tmem50b	transmembrane protein 50B
TMEM55A	1.30564	1.28351e-07	6.28655e-07	up	142	112	140	45	55	53	chr14:76047710-76119986	+	1022	bta:616641	transmembrane protein 55A	5e-145	TMEM55A	transmembrane protein 55A	3e-143	Tmem55a	Type 2 phosphatidylinositol 4,5-bisphosphate 4-phosphatase	5e-144	Tmem55a	transmembrane protein 55A
TMEM71	1.04974	6.33929e-09	3.66823e-08	up	301	236	258	134	140	95	chr14:9679291-9709178	+	3098	bta:613491	transmembrane protein 71	1e-109	TMEM71	transmembrane protein 71	1e-86	Tmem71	Transmembrane protein 71	7e-83	Tmem71	transmembrane protein 71
TMEM8B	-1.50788	0.000773349	0.00214761	down	31	13	12	70	31	51	chr8:60689278-60701404	+	2293	bta:100125302	transmembrane protein 8B	0	TMEM8B	transmembrane protein 8B	0	xp_011248329	0	Tmem8b	transmembrane protein 8B
TMEM98	-2.09775	1.91624e-15	2.05829e-14	down	53	22	53	199	165	161	chr19:17730126-17742827	-	1459	bta:513445	transmembrane protein 98	7e-127	xp_005258016		7e-126	Tmem98	Transmembrane protein 98	5e-126	Tmem98	transmembrane protein 98
TMPRSS13	5.71617	6.15422e-21	9.71611e-20	up	148	129	105	5	1	1	chr15:29171375-29204098	-	3080	bta:529120	transmembrane protease, serine 13	0	TMPRSS13	transmembrane protease, serine 13	0	Tmprss13	Transmembrane protease serine 13	0	Tmprss13	transmembrane protease, serine 13
TMSB10	-1.11225	4.9643e-134	9.38611e-132	down	85433	76114	71543	170226	155317	159595	chr11:50109094-50110104	-	452	bta:282385	thymosin beta 10	2e-14	TMSB10	thymosin beta 10	3e-14	Tmsb10	Thymosin, beta 10	2e-14	LOC100364435	thymosin, beta 10-like
TMSB4X	-1.04533	3.29053e-134	6.29736e-132	down	53463	48913	47407	105746	96156	96055	chrx:142368501-142370549	-	597	bta:282386	thymosin beta 4, X-linked	3e-16	TMSB4X	thymosin beta 4, X-linked	3e-16	Tmsb4x	Thymosin beta-4	2e-16	Tmsb4x	thymosin, beta 4, X chromosome
TMTC2	1.77712	1.96217e-07	9.42526e-07	up	106	77	70	33	17	21	chr5:12320052-12743623	+	5161	bta:100337258	transmembrane and tetratricopeptide repeat containing 2	0	TMTC2	transmembrane and tetratricopeptide repeat containing 2	0	Tmtc2	Transmembrane and TPR repeat-containing protein 2	0	Tmtc2	transmembrane and tetratricopeptide repeat containing 2
TMTC3	1.1668	5.15959e-23	9.22204e-22	up	1209	953	952	374	504	449	chr5:18033428-18085474	+	6353	bta:522132	transmembrane and tetratricopeptide repeat containing 3	0	TMTC3	transmembrane and tetratricopeptide repeat containing 3	0	xp_011241752	0	Tmtc3	transmembrane and tetratricopeptide repeat containing 3
TNC	-1.77912	9.14261e-224	4.34773e-221	down	10642	9290	9574	34512	28812	34237	chr8:106557200-106659715	-	6195	bta:540664	tenascin C	0	TNC	tenascin C	0	Tnc	Tnc protein	0	Tnc	tenascin C
TNFRSF18	-1.89415	0.0115674	0.0251493	down	1	5	8	18	16	17	chr16:52665319-52668000	+	693	bta:516256	tumor necrosis factor receptor superfamily, member 18	2e-71	TNFRSF18	tumor necrosis factor receptor superfamily, member 18	3e-55	Tnfrsf18	Tumor necrosis factor receptor superfamily member 18	1e-62	Tnfrsf18	tumor necrosis factor receptor superfamily, member 18
TNNI1	-1.41019	0.000352904	0.00104988	down	25	15	17	50	45	50	chr16:49471032-49476852	-	564	bta:100301375	troponin I type 1 (skeletal, slow)	9e-95	TNNI1	troponin I type 1 (skeletal, slow)	1e-93	xp_011246276	1e-93	Tnni1	troponin I type 1 (skeletal, slow)
TNNT1	-2.27139	1.15189e-36	3.81363e-35	down	102	94	61	455	386	354	chr18:63027820-63037185	+	887	bta:282095	troponin T type 1 (skeletal, slow)	4e-107	xp_005259245		9e-106	xp_011248780	3e-105	Tnnt1	troponin T type 1 (skeletal, slow)
TNS1	-2.42731	3.48595e-110	5.21001e-108	down	256	231	295	1458	1199	1403	chr2:107004720-107149853	-	7162	bta:286798	tensin 1	0	xp_005246881		0	Tns1	Protein Tns1	0	Tns1	tensin 1
TOM1L1	1.3763	3.26939e-06	1.34451e-05	up	93	87	87	30	32	37	chr19:5305812-5367616	+	2057	bta:513303	target of myb1 (chicken)-like 1	0	TOM1L1	target of myb1 (chicken)-like 1	0	Tom1l1	TOM1-like protein 1	0	Tom1l1	target of myb1 (chicken)-like 1
TP73	1.17403	4.79048e-35	1.48278e-33	up	1227	1026	1009	514	457	420	chr16:50774135-50850513	-	2918	bta:515105	uncharacterized LOC515105	0	TP73	tumor protein p73	0	Trp73	Tumor protein p73	0	Tp73	tumor protein p73
TPD52	1.15792	2.58679e-55	1.56736e-53	up	3867	3194	2999	1386	1468	1471	chr14:45765377-45815743	-	2277	bta:540235	tumor protein D52	3e-124	xp_005251350		1e-107	Tpd52	Tumor protein D52	1e-102	Tpd52	tumor protein D52
TPO	5.11004	0.00253076	0.00634616	up	10	8	2	0	0	0	nw_014648493:47944-80014	+	3470	bta:525013	thyroid peroxidase	0	TPO	thyroid peroxidase	0	xp_011242158	0	Tpo	thyroid peroxidase
TPPP3	-1.89627	5.4242e-26	1.12744e-24	down	102	87	72	286	325	321	chr18:35226326-35229905	-	1032	bta:614988	tubulin polymerization-promoting protein family member 3	1e-94	TPPP3	tubulin polymerization-promoting protein family member 3	2e-95	Tppp3	Tppp3 protein	3e-95	Tppp3	tubulin polymerization-promoting protein family member 3
TPST1	-1.00772	8.25227e-33	2.32919e-31	down	672	589	576	1206	1133	1215	chr25:28483019-28589457	+	1966	bta:513004	tyrosylprotein sulfotransferase 1	0	TPST1	tyrosylprotein sulfotransferase 1	0	Tpst1	Protein-tyrosine sulfotransferase 1	0	Tpst1	tyrosylprotein sulfotransferase 1
TRANK1	-1.06976	2.98235e-49	1.53449e-47	down	1111	874	1015	2077	1952	2024	chr22:10682930-10779792	+	10780	bta:509859	tetratricopeptide repeat and ankyrin repeat containing 1	0	xp_005265677		0	Trank1	TPR and ankyrin repeat-containing protein 1	0	Trank1	tetratricopeptide repeat and ankyrin repeat containing 1
TRAPPC6B	1.01081	6.28991e-17	7.65769e-16	up	725	531	577	288	274	310	chr21:49795323-49806357	-	1746	bta:521470	trafficking protein particle complex 6B	2e-90	TRAPPC6B	trafficking protein particle complex 6B	1e-88	Trappc6b	Trafficking protein particle complex subunit 6B	2e-89	Trappc6b	trafficking protein particle complex 6B
TRIM10	3.22969	0.0108761	0.0237979	up	20	4	6	2	1	0	chr23:28701140-28709728	+	2028	bta:515628	tripartite motif containing 10	0	TRIM10	tripartite motif containing 10	0	Trim10	Tripartite motif-containing protein 10	0	Trim10	tripartite motif-containing 10
TRIM40	2.13623	2.28956e-07	1.09177e-06	up	65	74	52	16	18	8	chr23:28712735-28726176	-	1802	bta:786497	tripartite motif containing 40	4e-83	xp_005275569		1e-65	Trim40	Tripartite motif-containing protein 40	1e-68	Trim40	tripartite motif-containing 40
TRIM47	-2.73852	2.21015e-06	9.27667e-06	down	2	9	8	61	25	39	chr19:56589484-56593920	+	2254	bta:618638	tripartite motif containing 47	0	TRIM47	tripartite motif containing 47	0	Trim47	Tripartite motif-containing 47	0	Trim47	tripartite motif-containing 47
TRIM63	1.67193	5.64616e-26	1.17203e-24	up	450	333	427	130	106	129	chr2:128039232-128054792	+	1760	bta:528912	tripartite motif containing 63	0	TRIM63	tripartite motif containing 63, E3 ubiquitin protein ligase	2e-179	Trim63	E3 ubiquitin-protein ligase TRIM63	3e-179	Trim63	tripartite motif containing 63, E3 ubiquitin protein ligase
TRNAK-UUU.31	2.07411	0.014843	0.0314899	up	11	16	12	3	2	4	chr24:12771747-12771819	-	73	transfer RNA lysine (anticodon UUU)
TRPV2	2.16263	1.83723e-17	2.31953e-16	up	158	182	151	34	36	36	chr19:33982444-34000071	-	2538	bta:507664	transient receptor potential cation channel, subfamily V, member 2	0	TRPV2	transient receptor potential cation channel, subfamily V, member 2	0	xp_011247273	0	Trpv2	transient receptor potential cation channel, subfamily V, member 2
TSACC	1.29659	0.0159101	0.0334957	up	43	21	32	6	11	20	chr3:14689783-14696565	-	506	bta:767912	chromosome 3 open reading frame, human C1orf182	4e-40	TSACC	TSSK6 activating co-chaperone	5e-34	Tsacc	TSSK6-activating co-chaperone protein	4e-37	Tsacc	TSSK6 activating co-chaperone
TSC22D1	1.49475	1.56733e-217	7.02747e-215	up	17839	15281	16618	5685	5712	5580	chr12:14767148-14770566	-	1848	bta:510359	TSC22 domain family, member 1	0	TSC22D1	TSC22 domain family, member 1	0	Tsc22d1	TSC22 domain family protein 1	0	Tsc22d1	TSC22 domain family, member 1
TSC22D3	2.55757	8.56851e-16	9.46941e-15	up	142	100	109	15	21	21	chrx:60436223-60502773	+	2137	bta:100125309	TSC22 domain family, member 3	5e-107	TSC22D3	TSC22 domain family, member 3	4e-89	Tsc22d3	TSC22 domain family protein 3	8e-93	Tsc22d3	TSC22 domain family, member 3
TSPAN1	2.58963	3.56502e-139	7.17254e-137	up	1848	1598	1661	235	267	313	chr3:100846559-100851649	-	1284	bta:506550	tetraspanin 1	6e-94	TSPAN1	tetraspanin 1	1e-91	Tspan1	Tetraspanin-1	3e-94	Tspan1	tetraspanin 1
TSPAN2	5.5706	0.000356491	0.00105935	up	6	6	15	0	0	0	chr3:28575658-28661196	+	1098	bta:539001	tetraspanin 2	4e-113	TSPAN2	tetraspanin 2	4e-111	Tspan2	Tetraspanin-2	5e-111	Tspan2	tetraspanin 2
TSPAN9	-3.25762	1.14967e-30	3.00695e-29	down	18	25	21	242	151	201	chr5:107347614-107540406	-	4384	bta:540132	tetraspanin 9
TSPYL4	1.03544	5.89728e-26	1.22254e-24	up	910	845	873	454	392	391	chr9:35025459-35029565	+	4107	bta:508104	TSPY-like 4	0	TSPYL4	TSPY-like 4	1e-151	Tspyl4	Putative uncharacterized protein	2e-152	Tspyl4	TSPY-like 4
TTC30B	-2.69047	0.0105842	0.0232401	down	1	1	4	2	17	18	chr2:19398449-19401089	+	2641	bta:538713	tetratricopeptide repeat domain 30B	0	TTC30B	tetratricopeptide repeat domain 30B	0	Ttc30b	Tetratricopeptide repeat domain 30B	0	Ttc30b	tetratricopeptide repeat domain 30B
TTC39A	2.06971	1.59729e-11	1.19705e-10	up	114	105	111	32	16	28	chr3:95887783-95942724	+	6993	bta:527172	tetratricopeptide repeat domain 39A	0	TTC39A	tetratricopeptide repeat domain 39A	0	Ttc39a	Tetratricopeptide repeat protein 39A	0	Ttc39a	tetratricopeptide repeat domain 39A
TTLL10	1.2901	0.0106385	0.0233496	up	33	32	55	27	6	15	chr16:52671005-52724819	-	4790	tubulin tyrosine ligase-like family, member 10
TTLL11	1.26197	0.012939	0.0277507	up	28	24	35	12	10	13	chr11:92935151-93233424	-	3186	tubulin tyrosine ligase-like family, member 11
TULP1	2.6688	0.00124804	0.00334451	up	17	11	25	2	4	2	chr23:9449685-9464022	-	1509	bta:613862	tubby like protein 1	0	TULP1	tubby like protein 1	0	Tulp1	Tubby-related protein 1	0	Tulp1	tubby like protein 1
TWIST2	-1.65123	8.18756e-20	1.19746e-18	down	88	76	91	279	252	241	chr3:119048423-119108330	+	1388	bta:540060	twist homolog 2 (Drosophila)	3e-90	TWIST2	twist family bHLH transcription factor 2	3e-90	Twist2	Twist homolog 2 (Drosophila)	2e-90	Twist2	twist family bHLH transcription factor 2
TXNRD3	-1.33872	1.38218e-13	1.25602e-12	down	138	96	90	273	271	241	chr22:61331856-61356178	+	2150	bta:319097	thioredoxin reductase 3
UBA6	1.14417	2.32971e-10	1.55707e-09	up	2410	2178	2152	785	1144	994	chr6:85397308-85484205	-	4851	bta:518834	ubiquitin-like modifier activating enzyme 6	0	UBA6	ubiquitin-like modifier activating enzyme 6	0	Uba6	Ubiquitin-like modifier-activating enzyme 6	0	Uba6	ubiquitin-like modifier activating enzyme 6
UBAP1L	1.79731	1.75744e-09	1.08367e-08	up	127	109	86	30	24	35	chr10:12020505-12045567	-	2634	bta:783141	ubiquitin associated protein 1-like
UBASH3A	-1.6087	1.00542e-07	4.99781e-07	down	43	28	25	91	86	103	chr1:144800236-144840939	+	2250	bta:514555	ubiquitin associated and SH3 domain containing A	0	UBASH3A	ubiquitin associated and SH3 domain containing A	0	Ubash3a	Ubiquitin-associated and SH3 domain-containing protein A	0	Ubash3a	ubiquitin associated and SH3 domain containing, A
UBASH3B	-1.48342	9.38612e-06	3.6005e-05	down	40	18	28	72	84	73	chr15:34013233-34161463	+	2375	bta:523809	ubiquitin associated and SH3 domain containing B	0	UBASH3B	ubiquitin associated and SH3 domain containing B	0	Ubash3b	Ubiquitin-associated and SH3 domain-containing protein B	0	Ubash3b	ubiquitin associated and SH3 domain containing, B
UBR3	1.08977	1.86623e-36	6.12692e-35	up	1453	1144	1313	595	571	599	chr2:26456935-26662184	-	8045	bta:537932	ubiquitin protein ligase E3 component n-recognin 3 (putative)	0	UBR3	ubiquitin protein ligase E3 component n-recognin 3 (putative)	0	Ubr3	E3 ubiquitin-protein ligase UBR3	0	Ubr3	ubiquitin protein ligase E3 component n-recognin 3
UCN	-3.64478	0.0102339	0.0225689	down	1	1	0	7	4	13	chr11:72537356-72537918	+	563	bta:518336	urocortin	4e-37	UCN	urocortin	6e-37	Ucn	Urocortin	7e-37	Ucn	urocortin
UHMK1	1.02623	1.52093e-12	1.25555e-11	up	674	437	683	314	258	274	chr3:7020349-7039836	-	1280	bta:538770	U2AF homology motif (UHM) kinase 1	0	UHMK1	U2AF homology motif (UHM) kinase 1	0	Uhmk1	Serine/threonine-protein kinase Kist	0	Uhmk1	U2AF homology motif (UHM) kinase 1
UHRF2	1.32197	4.56288e-110	6.75521e-108	up	9853	8724	9242	3429	3766	3506	chr8:38692872-38749471	-	2817	bta:613759	ubiquitin-like with PHD and ring finger domains 2	0	UHRF2	ubiquitin-like with PHD and ring finger domains 2, E3 ubiquitin protein ligase	0	Uhrf2	E3 ubiquitin-protein ligase UHRF2	0	Uhrf2	ubiquitin-like with PHD and ring finger domains 2, E3 ubiquitin protein ligase
UNC13D	1.72465	4.99456e-11	3.56757e-10	up	149	130	195	37	55	46	chr19:56618331-56633690	+	4794	bta:506146	unc-13 homolog D (C. elegans)	0	UNC13D	unc-13 homolog D (C. elegans)	0	xp_011247555	0	Unc13d	unc-13 homolog D (C. elegans)
UNC5B	-2.34441	5.09919e-51	2.81766e-49	down	111	87	143	567	552	549	chr28:27613378-27701715	+	3823	bta:524942	unc-5 homolog B (C. elegans)	0	UNC5B	unc-5 homolog B (C. elegans)	0	Unc5b	Putative uncharacterized protein	0	Unc5b	unc-5 homolog B (C. elegans)
UNC5CL	2.03331	0.000233912	0.00071653	up	38	42	22	8	11	5	chr23:14995874-15013948	-	5007	bta:615134	unc-5 homolog C (C. elegans)-like	0	UNC5CL	unc-5 homolog C (C. elegans)-like	0	Unc5cl	UNC5C-like protein	0	Unc5cl	unc-5 homolog C (C. elegans)-like
UNC93A	-3.63928	7.85222e-09	4.48907e-08	down	8	0	3	48	38	44	chr9:104024750-104054670	-	2122	bta:613535	unc-93 homolog A (C. elegans)	0	UNC93A	unc-93 homolog A (C. elegans)	0	xp_011244520	0	Unc93a	unc-93 homolog A (C. elegans)
UPK1B	-6.16954	1.82787e-231	8.964e-229	down	29	13	30	1661	1634	1686	chr1:64791401-64820400	+	2036	bta:282113	uroplakin 1B	3e-145	UPK1B	uroplakin 1B	2e-143	Upk1b	Uroplakin-1b	1e-145	Upk1b	uroplakin 1B
UPK2	1.33072	1.43744e-42	5.79891e-41	up	2181	1917	1686	718	651	841	chr15:30232539-30251383	+	1039	bta:281569	uroplakin 2	4e-79	UPK2	uroplakin 2	2e-78	Upk2	Uroplakin-2	2e-82	Upk2	uroplakin 2
UPK3B	1.69732	7.49577e-15	7.66326e-14	up	231	327	226	84	66	85	chr25:35189774-35194805	+	2287	bta:282115	uroplakin 3B	4e-108	UPK3B	uroplakin 3B	5e-103	Upk3b	Uroplakin-3b	9e-104	Upk3b	uroplakin 3B
UPK3BL	1.86073	1.3853e-10	9.4891e-10	up	149	125	89	36	28	32	chr25:35205217-35210383	+	1040	bta:617471	uroplakin 3B-like	2e-74	UPK3BL	uroplakin 3B-like	3e-72	Upk3bl	Uroplakin-3b-like protein	4e-74	Upk3bl	uroplakin 3B-like
UPP1	-1.82357	9.81562e-07	4.31596e-06	down	43	24	11	82	74	106	chr4:7556483-7584396	-	1063	bta:515029	uridine phosphorylase 1	8e-148	xp_005249894		6e-150	Upp1	Uridine phosphorylase 1	1e-151	Upp1	uridine phosphorylase 1
USH1C	2.83766	4.95252e-10	3.20759e-09	up	68	55	56	6	10	8	chr15:35684024-35732640	+	2129	bta:530709	Usher syndrome 1C (autosomal recessive, severe)	0	USH1C	Usher syndrome 1C (autosomal recessive, severe)	0	Ush1c	Harmonin isoform b4	0	Ush1c	Usher syndrome 1C
USP2	1.21883	9.1727e-08	4.57702e-07	up	159	160	207	88	72	59	chr15:30642135-30663706	-	2005	bta:522980	ubiquitin specific peptidase 2	0	USP2	ubiquitin specific peptidase 2	0	Usp2	Ubiquitin carboxyl-terminal hydrolase 2	0	Usp2	ubiquitin specific peptidase 2
USP53	1.26023	7.13112e-38	2.44877e-36	up	2197	1792	2091	699	894	841	chr6:7289747-7309352	-	3460	ubiquitin specific peptidase 53	0	USP53	ubiquitin specific peptidase 53	0	xp_011238619	0	Usp53	ubiquitin specific peptidase 53
VAMP5	1.04024	0.000139565	0.00044435	up	101	125	102	41	54	59	chr11:49426963-49435509	-	630	bta:540406	vesicle-associated membrane protein 5 (myobrevin)	2e-34	VAMP5	vesicle-associated membrane protein 5	1e-37	Vamp5	Putative uncharacterized protein	5e-37	Vamp5	vesicle-associated membrane protein 5
VASN	-1.11484	2.49416e-44	1.08124e-42	down	1092	1055	953	2286	1929	2261	chr25:3541577-3552265	+	2800	bta:787995	vasorin	0	VASN	vasorin	0	Vasn	Vasorin	0	Vasn	vasorin
VAV2	-1.47407	1.00952e-145	2.23132e-143	down	1943	1759	1663	5056	4661	4638	chr11:104894607-105045575	-	4744	vav 2 guanine nucleotide exchange factor	0	VAV2	vav 2 guanine nucleotide exchange factor	0	Vav2	Guanine nucleotide exchange factor VAV2	0	Vav2	vav 2 guanine nucleotide exchange factor
VAV3	3.79533	3.46748e-08	1.83401e-07	up	38	42	35	2	1	5	chr3:35646391-36083944	+	4879	bta:521961	vav 3 guanine nucleotide exchange factor	0	VAV3	vav 3 guanine nucleotide exchange factor	0	Vav3	Guanine nucleotide exchange factor VAV3	0	Vav3	vav 3 guanine nucleotide exchange factor
VGLL3	-1.23741	1.27521e-22	2.24852e-21	down	373	277	358	902	746	641	chr1:34735165-34785081	-	1735	bta:781333	vestigial like 3 (Drosophila)	1e-145	VGLL3	vestigial-like family member 3	1e-143	Vgll3	Transcription cofactor vestigial-like protein 3	6e-137	Vgll3	vestigial-like family member 3
VWA5A	-1.03806	4.36354e-31	1.16656e-29	down	619	512	553	1153	1015	1159	chr29:27368552-27397241	+	2668	bta:521780	von Willebrand factor A domain containing 5A	0	xp_005271607		0	Vwa5a	von Willebrand factor A domain-containing protein 5A	0	Vwa5a	von Willebrand factor A domain containing 5A
VWF	1.10818	1.24899e-05	4.70711e-05	up	191	102	146	62	77	55	chr5:104890789-105013501	+	8556	bta:280958	von Willebrand factor	0	VWF	von Willebrand factor	0	Vwf	Vwf protein	0	Vwf	von Willebrand factor
WASF1	1.99553	1.93084e-11	1.43673e-10	up	99	127	140	28	34	27	chr9:40659658-40730438	+	2817	bta:531488	WAS protein family, member 1	0	WASF1	WAS protein family, member 1	0	Wasf1	Wiskott-Aldrich syndrome protein family member 1	0	Wasf1	WAS protein family, member 1
WDFY2	1.03657	4.53703e-12	3.5905e-11	up	384	440	415	214	200	171	chr12:21156798-21342851	+	2233	bta:523432	WD repeat and FYVE domain containing 2	0	WDFY2	WD repeat and FYVE domain containing 2	0	Wdfy2	WD repeat and FYVE domain-containing protein 2	0	Wdfy2	WD repeat and FYVE domain containing 2
WFDC1	1.4317	0.003884	0.00938873	up	40	31	49	17	5	21	chr18:10588282-10617603	+	1384	bta:505366	WAP four-disulfide core domain 1	7e-88	xp_005256135		8e-81	Wfdc1	Wfdc1 protein	2e-81	Wfdc1	WAP four-disulfide core domain 1
WFDC2	-3.37019	3.53967e-85	4.08441e-83	down	56	58	44	557	477	541	chr13:75380733-75387878	+	546	bta:618044	WAP four-disulfide core domain 2	2e-38	WFDC2	WAP four-disulfide core domain 2	1e-29	Wfdc2	WAP four-disulfide core domain protein 2	6e-24	Wfdc2	WAP four-disulfide core domain 2
WFDC3	-1.14956	4.29263e-16	4.85683e-15	down	204	173	162	419	350	382	chr13:75571242-75587703	-	932	bta:505523	WAP four-disulfide core domain 3	6e-38	WFDC3	WAP four-disulfide core domain 3	5e-43	Wfdc3	WAP four-disulfide core domain protein 3	4e-39	Wfdc3	WAP four-disulfide core domain 3
WNK2	-1.48172	2.06168e-12	1.67985e-11	down	72	68	76	182	175	224	chr8:86463131-86609887	+	6893	bta:506520	WNK lysine deficient protein kinase 2	0	WNK2	WNK lysine deficient protein kinase 2	0	Wnk2	Serine/threonine-protein kinase WNK2	0	Wnk2	WNK lysine deficient protein kinase 2
WNT3A	-4.25645	5.86286e-11	4.15189e-10	down	8	0	1	65	57	41	chr7:2971539-3042138	-	1588	bta:522467	wingless-type MMTV integration site family, member 3A
WNT5B	-1.66098	1.73952e-79	1.7842e-77	down	499	486	541	1672	1477	1511	chr5:108944204-108956465	+	1215	bta:508008	wingless-type MMTV integration site family, member 5B	0	xp_005253851		0	Wnt5b	Protein Wnt-5b	0	Wnt5b	wingless-type MMTV integration site family, member 5B
XAF1	-1.4344	0.000319481	0.00095826	down	20	25	27	96	57	37	chr19:25898008-25911300	-	1190	bta:509740	XIAP associated factor 1	3e-100	XAF1	XIAP associated factor 1	2e-57	Xaf1	XIAP-associated factor 1	8e-63	XAF1	XIAP associated factor-1
XDH	1.23913	1.02623e-69	8.61209e-68	up	2667	2547	2618	1101	1085	1014	chr11:14253735-14313814	-	4617	bta:280960	xanthine dehydrogenase	0	XDH	xanthine dehydrogenase	0	Xdh	Xanthine dehydrogenase/oxidase	0	Xdh	xanthine dehydrogenase
ZBTB25	-1.91374	0.0093377	0.0207412	down	6	8	2	14	11	33	chr10:77225001-77241838	-	1700	bta:538889	zinc finger and BTB domain containing 25	0	xp_005268107		0	Zbtb25	Protein Zbtb25	0	Zbtb25	zinc finger and BTB domain containing 25
ZBTB46	1.64803	0.000930761	0.00254912	up	44	31	33	10	7	16	chr13:54690516-54718793	+	1871	bta:507985	zinc finger and BTB domain containing 46	0	ZBTB46	zinc finger and BTB domain containing 46	0	Zbtb46	Zinc finger and BTB domain-containing protein 46	0	Zbtb46	zinc finger and BTB domain containing 46
ZC3H12D	-2.1214	0.000115975	0.000373947	down	8	4	12	26	34	40	chr9:88232970-88266508	-	5205	bta:615863	zinc finger CCCH-type containing 12D	0	ZC3H12D	zinc finger CCCH-type containing 12D	3e-170	Zc3h12d	Probable ribonuclease ZC3H12D	2e-171	Zc3h12d	zinc finger CCCH type containing 12D
ZCCHC24	-1.6846	6.7943e-05	0.000227973	down	14	18	14	47	38	58	chr28:35314637-35379595	-	4744	zinc finger, CCHC domain containing 24	5e-117	ZCCHC24	zinc finger, CCHC domain containing 24	2e-108	Zcchc24	Zinc finger CCHC domain-containing protein 24	3e-108	Zcchc24	zinc finger, CCHC domain containing 24
ZDHHC14	1.56547	0.00468055	0.0111206	up	32	41	47	3	11	25	chr9:96093274-96132765	+	350	bta:517451	zinc finger, DHHC-type containing 14	0	ZDHHC14	zinc finger, DHHC-type containing 14	0	Zdhhc14	Probable palmitoyltransferase ZDHHC14	0	Zdhhc14	zinc finger, DHHC-type containing 14
ZDHHC14.1	1.20286	6.54427e-07	2.94098e-06	up	141	114	139	65	48	52	chr9:96165187-96188526	+	1598	bta:517451	zinc finger, DHHC-type containing 14	0	ZDHHC14	zinc finger, DHHC-type containing 14	0	Zdhhc14	Probable palmitoyltransferase ZDHHC14	0	Zdhhc14	zinc finger, DHHC-type containing 14
ZDHHC19	-1.16591	7.68467e-05	0.000255175	down	41	31	43	83	90	75	chr1:71652670-71665399	-	1278	bta:514466	zinc finger, DHHC-type containing 19	1e-139	ZDHHC19	zinc finger, DHHC-type containing 19	2e-115	Zdhhc19	Probable palmitoyltransferase ZDHHC19	2e-127	Zdhhc19	zinc finger, DHHC-type containing 19
ZDHHC2	1.14363	4.96231e-33	1.41846e-31	up	1952	1395	1494	657	708	731	chr27:19197910-19265591	-	3643	bta:536310	zinc finger, DHHC-type containing 2
ZFAND5	-1.08445	3.30765e-62	2.38105e-60	down	2207	1855	1768	3885	3990	3996	chr8:49065509-49076007	-	2193	bta:404110	zinc finger, AN1-type domain 5	3e-123	xp_005252248		2e-122	Zfand5	AN1-type zinc finger protein 5	8e-114	Zfand5	zinc finger, AN1-type domain 5
ZNF114	-1.84515	3.27805e-05	0.000115861	down	18	11	10	47	50	37	chr18:55677758-55688539	+	2136	bta:100137841	zinc finger protein 114	5e-107	ZNF114	zinc finger protein 114	6e-50	Zfp560	Zinc finger protein 560	1e-52	LOC102547033	zinc finger protein 624-like
ZNF175	-2.75362	0.00159386	0.00417989	down	0	2	6	23	20	10	chr18:58147656-58158694	+	3351	bta:537103	zinc finger protein 175	0	ZNF175	zinc finger protein 175	8e-180	Zfp658	Putative uncharacterized protein	0	LOC102546648	uncharacterized LOC102546648
ZNF185	1.23911	0.00100579	0.00273882	up	61	44	83	34	24	19	chrx:35655487-35706227	+	2429	zinc finger protein 185 (LIM domain)
ZNF215	-1.2533	0.00647687	0.0149407	down	18	15	12	36	40	27	chr15:46593309-46613549	-	1981	bta:529157	zinc finger protein 215	0	ZNF215	zinc finger protein 215	3e-58	Zfp449	Zinc finger protein 449	2e-61	Zfp263	zinc finger protein 263
ZNF354A	1.03159	9.55656e-12	7.32281e-11	up	396	325	314	159	176	151	chr7:41300597-41325934	-	2589	bta:524106	zinc finger protein 354A	0	ZNF354A	zinc finger protein 354A	0	Zfp354a	Zinc finger protein 354A	0	Zfp354a	zinc finger protein 354A
ZNF362	-2.29255	6.49102e-48	3.13426e-46	down	119	122	81	509	482	528	chr2:121634571-121660636	-	2727	bta:508065	zinc finger protein 362	0	xp_005270563		0	xp_011249528	0	Zfp362	zinc finger protein 362
ZNF385D	-3.49005	5.28329e-07	2.40321e-06	down	0	5	4	36	27	36	chr27:43616069-44635708	+	4261	bta:789528	zinc finger protein 385D
ZNF391	1.28341	0.000785457	0.00217854	up	85	59	45	23	34	17	chr23:31078222-31086991	-	2193	bta:513014	zinc finger protein 391	2e-179	ZNF391	zinc finger protein 391	1e-99	Zfp2	Mszf87	2e-100	Zfp2	zinc finger protein 2
ZNF420	-5.87877	0.00011838	0.000380838	down	0	0	0	4	9	18	chr18:47864546-47891668	-	3300	bta:100124518	zinc finger protein 420	0	ZNF420	zinc finger protein 420	0	xp_011248840	0	Zfp420	zinc finger protein 420
ZNF428	-1.08407	2.96577e-24	5.65514e-23	down	406	401	348	818	726	817	chr18:52397169-52406218	-	801	bta:540173	zinc finger protein 428	7e-65	ZNF428	zinc finger protein 428	2e-61	Zfp428	Zinc finger protein 428	2e-62	Zfp428	zinc finger protein 428
ZNF488	-1.67898	0.000183468	0.000573539	down	18	15	8	45	39	42	chr28:42745181-42749165	+	3164	bta:523833	zinc finger protein 488
ZNF512	-8.77014	2.92936e-13	2.58261e-12	down	0	1	0	165	136	152	chr11:72277531-72307583	-	2534	bta:533884	zinc finger protein 512	0	ZNF512	zinc finger protein 512	0	Zfp512	Zinc finger protein 512	0	Zfp512	zinc finger protein 512
ZNF527	1.6498	0.00342668	0.00837746	up	29	31	27	15	4	8	chr18:47746967-47759363	+	2810	bta:538845	zinc finger protein 527	0	ZNF527	zinc finger protein 527	6e-149	Zfp184	Zinc finger protein 184	3e-147	Zfp184	zinc finger protein 184
ZNF532	-8.41025	1.47564e-11	1.10853e-10	down	0	0	0	66	76	39	chr24:58595668-58721994	+	6918	bta:533847	zinc finger protein 532	0	ZNF532	zinc finger protein 532	0	xp_011245257	0	Zfp532	zinc finger protein 532
ZNF750	2.39518	0.0206043	0.0421404	up	11	10	12	0	1	5	chr19:50684380-50693157	+	3097	bta:535628	zinc finger protein 750	0	ZNF750	zinc finger protein 750	0	Zfp750	Zinc finger protein 750	0	Znf750	zinc finger protein 750
ZNF77	-1.23444	0.00188488	0.00487707	down	19	26	25	44	73	42	chr7:22130866-22148214	-	1839	zinc finger protein 77
ZNF775	-1.17951	4.08517e-08	2.14125e-07	down	95	72	81	210	138	193	chr4:114015865-114039051	+	1347	bta:788568	zinc finger protein 775	1e-124	ZNF775	zinc finger protein 775	1e-122	xp_011239637	1e-118	Zfp775	zinc finger protein 775
ZNF827	-5.92021	6.92637e-14	6.46612e-13	down	0	3	1	77	80	77	chr17:12589901-12783478	+	7643	bta:535359	zinc finger protein 827
