# Supplementary material for: Transcriptomic Analysis of Short/Branched-Chain Acyl-Coenzyme a Dehydrogenase Knocked Out bMECs Revealed Its Regulatory Effect on Lipid Metabolism
Source: Front Vet Sci. 2021 Sep 7;8:744287. doi: 10.3389/fvets.2021.744287 (PMC8453006; doi:10.3389/fvets.2021.744287)
Supplement: Supplementary file 1 [file Data_Sheet_1.ZIP › Dr Jiang original data 1/figure 4/ACKOvsMEC.GO-Analysis_BP.xlsx]

## Sheet: DownGO_Result
GOID	GOTerm	DifGene	AllDifGene	GeneInGO	AllGene	P-Value	FDR	Enrichment	(-log10P)
GO:0030198	extracellular matrix organization	43	604	286	17538	2.97362e-16	8.10312e-13	4.36562	15.5267
GO:0007155	cell adhesion	60	604	549	17538	1.86934e-15	2.54697e-12	3.17338	14.7283
GO:0030574	collagen catabolic process	14	604	65	17538	3.42804e-08	3.1138e-05	6.254	7.46495
GO:0022617	extracellular matrix disassembly	16	604	100	17538	2.95515e-07	0.00020132	4.64583	6.52942
GO:0050900	leukocyte migration	17	604	117	17538	5.24993e-07	0.000286121	4.21897	6.27985
GO:0007275	multicellular organismal development	62	604	998	17538	4.7029e-06	0.00197016	1.80387	5.32763
GO:0001501	skeletal system development	18	604	152	17538	5.06096e-06	0.00197016	3.43852	5.29577
GO:0042060	wound healing	16	604	127	17538	7.59223e-06	0.0025861	3.65813	5.11963
GO:0001525	angiogenesis	23	604	241	17538	1.05726e-05	0.00308776	2.77111	4.97582
GO:0016337	single organismal cell-cell adhesion	16	604	131	17538	1.13312e-05	0.00308776	3.54643	4.94572
GO:0030324	lung development	16	604	133	17538	1.37552e-05	0.00340753	3.4931	4.86153
GO:0001503	ossification	14	604	107	17538	1.80815e-05	0.00402382	3.79916	4.74277
GO:0007044	cell-substrate junction assembly	4	604	6	17538	1.97719e-05	0.00402382	19.3576	4.70395
GO:0030168	platelet activation	21	604	218	17538	2.2056e-05	0.00402382	2.79709	4.65647
GO:0030335	positive regulation of cell migration	20	604	202	17538	2.3149e-05	0.00402382	2.87489	4.63547
GO:0016477	cell migration	21	604	219	17538	2.36261e-05	0.00402382	2.78431	4.62661
GO:0007596	blood coagulation	34	604	467	17538	3.50722e-05	0.00562187	2.114	4.45504
GO:0035385	Roundabout signaling pathway	3	604	3	17538	4.06523e-05	0.00580272	29.0364	4.39092
GO:0007156	homophilic cell adhesion via plasma membrane adhesion molecules	13	604	101	17538	4.26792e-05	0.00580272	3.73736	4.36978
GO:0001934	positive regulation of protein phosphorylation	18	604	178	17538	4.4384e-05	0.00580272	2.93627	4.35277
GO:0035987	endodermal cell differentiation	7	604	29	17538	4.47182e-05	0.00580272	7.00879	4.34952
GO:0070374	positive regulation of ERK1 and ERK2 cascade	17	604	163	17538	4.86138e-05	0.00602148	3.02834	4.31324
GO:0018149	peptide cross-linking	6	604	21	17538	5.67446e-05	0.006723	8.29612	4.24608
GO:0030199	collagen fibril organization	8	604	41	17538	6.60583e-05	0.00750036	5.66564	4.18007
GO:0010466	negative regulation of peptidase activity	13	604	114	17538	0.000150744	0.0162519	3.31117	3.82176
GO:0042297	vocal learning	3	604	4	17538	0.000158429	0.0162519	21.7773	3.80017
GO:0014911	positive regulation of smooth muscle cell migration	7	604	35	17538	0.000161028	0.0162519	5.80728	3.7931
GO:0007160	cell-matrix adhesion	12	604	102	17538	0.000199679	0.019433	3.41605	3.69967
GO:0009653	anatomical structure morphogenesis	12	604	103	17538	0.000219077	0.0205857	3.38288	3.6594
GO:0007399	nervous system development	30	604	438	17538	0.000289743	0.0263184	1.9888	3.53799
GO:0051414	response to cortisol	3	604	5	17538	0.000385909	0.0328626	17.4219	3.41352
GO:0070100	negative regulation of chemokine-mediated signaling pathway	3	604	5	17538	0.000385909	0.0328626	17.4219	3.41352
GO:0030818	negative regulation of cAMP biosynthetic process	4	604	12	17538	0.000552855	0.0456524	9.67881	3.25739
GO:0086010	membrane depolarization during action potential	6	604	31	17538	0.000574322	0.0460302	5.61995	3.24084
GO:0016556	mRNA modification	3	604	6	17538	0.000752046	0.0585521	14.5182	3.12376
GO:0006024	glycosaminoglycan biosynthetic process	6	604	33	17538	0.00081494	0.0616864	5.27935	3.08887
GO:0030217	T cell differentiation	7	604	46	17538	0.000923887	0.0680431	4.41859	3.03438
GO:0050731	positive regulation of peptidyl-tyrosine phosphorylation	10	604	89	17538	0.00096023	0.0688586	3.26252	3.01762
GO:0001666	response to hypoxia	19	604	250	17538	0.00109905	0.07015	2.20677	2.95898
GO:0008277	regulation of G-protein coupled receptor protein signaling pathway	8	604	61	17538	0.00111338	0.07015	3.80806	2.95336
GO:0071347	cellular response to interleukin-1	10	604	91	17538	0.00114155	0.07015	3.19082	2.94251
GO:0021836	chemorepulsion involved in postnatal olfactory bulb interneuron migration	2	604	2	17538	0.00118418	0.07015	29.0364	2.92658
GO:0002357	defense response to tumor cell	2	604	2	17538	0.00118418	0.07015	29.0364	2.92658
GO:0008627	intrinsic apoptotic signaling pathway in response to osmotic stress	2	604	2	17538	0.00118418	0.07015	29.0364	2.92658
GO:0044752	response to human chorionic gonadotropin	2	604	2	17538	0.00118418	0.07015	29.0364	2.92658
GO:0034124	regulation of MyD88-dependent toll-like receptor signaling pathway	2	604	2	17538	0.00118418	0.07015	29.0364	2.92658
GO:0042157	lipoprotein metabolic process	6	604	36	17538	0.0013132	0.0761374	4.8394	2.88167
GO:0002042	cell migration involved in sprouting angiogenesis	4	604	15	17538	0.00140396	0.0780775	7.74305	2.85264
GO:0046888	negative regulation of hormone secretion	4	604	15	17538	0.00140396	0.0780775	7.74305	2.85264
GO:0046887	positive regulation of hormone secretion	4	604	16	17538	0.00182136	0.0973177	7.25911	2.7396
GO:0048745	smooth muscle tissue development	4	604	16	17538	0.00182136	0.0973177	7.25911	2.7396
GO:0071456	cellular response to hypoxia	12	604	131	17538	0.0019059	0.0998767	2.65983	2.7199
GO:0035988	chondrocyte proliferation	3	604	8	17538	0.0019995	0.100901	10.8887	2.69908
GO:0010870	positive regulation of receptor biosynthetic process	3	604	8	17538	0.0019995	0.100901	10.8887	2.69908
GO:0016525	negative regulation of angiogenesis	8	604	69	17538	0.00248714	0.123226	3.36654	2.6043
GO:0010811	positive regulation of cell-substrate adhesion	6	604	41	17538	0.00262151	0.127565	4.24923	2.58145
GO:0007411	axon guidance	28	604	462	17538	0.00284531	0.131677	1.75978	2.54587
GO:0031290	retinal ganglion cell axon guidance	4	604	18	17538	0.0028993	0.131677	6.45254	2.53771
GO:0050919	negative chemotaxis	4	604	18	17538	0.0028993	0.131677	6.45254	2.53771
GO:0002504	antigen processing and presentation of peptide or polysaccharide antigen via MHC class II	4	604	18	17538	0.0028993	0.131677	6.45254	2.53771
GO:0071560	cellular response to transforming growth factor beta stimulus	7	604	57	17538	0.00329622	0.132998	3.56588	2.48198
GO:0001958	endochondral ossification	5	604	30	17538	0.00332448	0.132998	4.8394	2.47828
GO:0010595	positive regulation of endothelial cell migration	6	604	43	17538	0.00335422	0.132998	4.05159	2.47441
GO:0021834	chemorepulsion involved in embryonic olfactory bulb interneuron precursor migration	2	604	3	17538	0.00347124	0.132998	19.3576	2.45951
GO:0060160	negative regulation of dopamine receptor signaling pathway	2	604	3	17538	0.00347124	0.132998	19.3576	2.45951
GO:0090324	negative regulation of oxidative phosphorylation	2	604	3	17538	0.00347124	0.132998	19.3576	2.45951
GO:0035583	sequestering of TGFbeta in extracellular matrix	2	604	3	17538	0.00347124	0.132998	19.3576	2.45951
GO:0001869	negative regulation of complement activation, lectin pathway	2	604	3	17538	0.00347124	0.132998	19.3576	2.45951
GO:0045586	regulation of gamma-delta T cell differentiation	2	604	3	17538	0.00347124	0.132998	19.3576	2.45951
GO:0061364	apoptotic process involved in luteolysis	2	604	3	17538	0.00347124	0.132998	19.3576	2.45951
GO:0060401	cytosolic calcium ion transport	2	604	3	17538	0.00347124	0.132998	19.3576	2.45951
GO:0018108	peptidyl-tyrosine phosphorylation	12	604	141	17538	0.00351407	0.132998	2.47119	2.45419
GO:0030325	adrenal gland development	5	604	31	17538	0.00385336	0.140363	4.68329	2.41416
GO:0030837	negative regulation of actin filament polymerization	5	604	31	17538	0.00385336	0.140363	4.68329	2.41416
GO:0048016	inositol phosphate-mediated signaling	3	604	10	17538	0.00406924	0.140363	8.71093	2.39049
GO:0010761	fibroblast migration	3	604	10	17538	0.00406924	0.140363	8.71093	2.39049
GO:0060484	lung-associated mesenchyme development	3	604	10	17538	0.00406924	0.140363	8.71093	2.39049
GO:0015074	DNA integration	3	604	10	17538	0.00406924	0.140363	8.71093	2.39049
GO:0051918	negative regulation of fibrinolysis	3	604	10	17538	0.00406924	0.140363	8.71093	2.39049
GO:0070509	calcium ion import	5	604	32	17538	0.00443981	0.151231	4.53694	2.35264
GO:0007605	sensory perception of sound	12	604	147	17538	0.00491445	0.165332	2.37032	2.30853
GO:0030193	regulation of blood coagulation	4	604	21	17538	0.0052254	0.173649	5.53075	2.28188
GO:0048771	tissue remodeling	3	604	11	17538	0.00545314	0.179034	7.91902	2.26335
GO:0006027	glycosaminoglycan catabolic process	4	604	22	17538	0.00621528	0.196666	5.27935	2.20654
GO:0048839	inner ear development	7	604	64	17538	0.00630378	0.196666	3.17586	2.2004
GO:1901203	positive regulation of extracellular matrix assembly	2	604	4	17538	0.00678406	0.196666	14.5182	2.16851
GO:0090310	negative regulation of methylation-dependent chromatin silencing	2	604	4	17538	0.00678406	0.196666	14.5182	2.16851
GO:0002729	positive regulation of natural killer cell cytokine production	2	604	4	17538	0.00678406	0.196666	14.5182	2.16851
GO:0006382	adenosine to inosine editing	2	604	4	17538	0.00678406	0.196666	14.5182	2.16851
GO:0070278	extracellular matrix constituent secretion	2	604	4	17538	0.00678406	0.196666	14.5182	2.16851
GO:1990314	cellular response to insulin-like growth factor stimulus	2	604	4	17538	0.00678406	0.196666	14.5182	2.16851
GO:2000741	positive regulation of mesenchymal stem cell differentiation	2	604	4	17538	0.00678406	0.196666	14.5182	2.16851
GO:0035483	gastric emptying	2	604	4	17538	0.00678406	0.196666	14.5182	2.16851
GO:0071504	cellular response to heparin	2	604	4	17538	0.00678406	0.196666	14.5182	2.16851
GO:0048846	axon extension involved in axon guidance	3	604	12	17538	0.00708657	0.203273	7.25911	2.14956
GO:0071363	cellular response to growth factor stimulus	8	604	82	17538	0.00719452	0.204219	2.83282	2.143
GO:0035924	cellular response to vascular endothelial growth factor stimulus	4	604	23	17538	0.0073222	0.205701	5.04981	2.13536
GO:0009612	response to mechanical stimulus	9	604	100	17538	0.0075751	0.209391	2.61328	2.12061
GO:0007169	transmembrane receptor protein tyrosine kinase signaling pathway	10	604	118	17538	0.00760722	0.209391	2.46071	2.11877
GO:0002027	regulation of heart rate	5	604	37	17538	0.00834861	0.2275	3.92384	2.07839
GO:0007229	integrin-mediated signaling pathway	10	604	120	17538	0.00852775	0.22824	2.4197	2.06917
GO:0010763	positive regulation of fibroblast migration	3	604	13	17538	0.00897946	0.22824	6.70071	2.04675
GO:0043537	negative regulation of blood vessel endothelial cell migration	3	604	13	17538	0.00897946	0.22824	6.70071	2.04675
GO:0030195	negative regulation of blood coagulation	3	604	13	17538	0.00897946	0.22824	6.70071	2.04675
GO:0071375	cellular response to peptide hormone stimulus	5	604	38	17538	0.00934748	0.22824	3.82058	2.02931
GO:0048010	vascular endothelial growth factor receptor signaling pathway	16	604	241	17538	0.00951373	0.22824	1.92773	2.02165
GO:0090023	positive regulation of neutrophil chemotaxis	4	604	25	17538	0.0099084	0.22824	4.64583	2.004
GO:0016339	calcium-dependent cell-cell adhesion via plasma membrane cell adhesion molecules	4	604	25	17538	0.0099084	0.22824	4.64583	2.004
GO:0009611	response to wounding	8	604	87	17538	0.0101686	0.22824	2.67002	1.99274
GO:0034097	response to cytokine	9	604	106	17538	0.0109238	0.22824	2.46536	1.96163
GO:0032355	response to estradiol	13	604	183	17538	0.0109249	0.22824	2.0627	1.96158
GO:0001938	positive regulation of endothelial cell proliferation	7	604	71	17538	0.010994	0.22824	2.86275	1.95885
GO:0072126	positive regulation of glomerular mesangial cell proliferation	2	604	5	17538	0.0110495	0.22824	11.6146	1.95666
GO:0070318	positive regulation of G0 to G1 transition	2	604	5	17538	0.0110495	0.22824	11.6146	1.95666
GO:0045061	thymic T cell selection	2	604	5	17538	0.0110495	0.22824	11.6146	1.95666
GO:0097094	craniofacial suture morphogenesis	2	604	5	17538	0.0110495	0.22824	11.6146	1.95666
GO:0008038	neuron recognition	2	604	5	17538	0.0110495	0.22824	11.6146	1.95666
GO:0038027	apolipoprotein A-I-mediated signaling pathway	2	604	5	17538	0.0110495	0.22824	11.6146	1.95666
GO:0014051	gamma-aminobutyric acid secretion	2	604	5	17538	0.0110495	0.22824	11.6146	1.95666
GO:0060763	mammary duct terminal end bud growth	2	604	5	17538	0.0110495	0.22824	11.6146	1.95666
GO:0071404	cellular response to low-density lipoprotein particle stimulus	2	604	5	17538	0.0110495	0.22824	11.6146	1.95666
GO:0055098	response to low-density lipoprotein particle	2	604	5	17538	0.0110495	0.22824	11.6146	1.95666
GO:0032831	positive regulation of CD4-positive, CD25-positive, alpha-beta regulatory T cell differentiation	2	604	5	17538	0.0110495	0.22824	11.6146	1.95666
GO:0018101	protein citrullination	2	604	5	17538	0.0110495	0.22824	11.6146	1.95666
GO:1902261	positive regulation of delayed rectifier potassium channel activity	2	604	5	17538	0.0110495	0.22824	11.6146	1.95666
GO:0002906	negative regulation of mature B cell apoptotic process	2	604	5	17538	0.0110495	0.22824	11.6146	1.95666
GO:0034109	homotypic cell-cell adhesion	2	604	5	17538	0.0110495	0.22824	11.6146	1.95666
GO:0007212	dopamine receptor signaling pathway	3	604	14	17538	0.0111398	0.22824	6.22209	1.95312
GO:2000573	positive regulation of DNA biosynthetic process	3	604	14	17538	0.0111398	0.22824	6.22209	1.95312
GO:0051895	negative regulation of focal adhesion assembly	3	604	14	17538	0.0111398	0.22824	6.22209	1.95312
GO:0021527	spinal cord association neuron differentiation	3	604	14	17538	0.0111398	0.22824	6.22209	1.95312
GO:0060307	regulation of ventricular cardiac muscle cell membrane repolarization	3	604	14	17538	0.0111398	0.22824	6.22209	1.95312
GO:0071559	response to transforming growth factor beta	3	604	14	17538	0.0111398	0.22824	6.22209	1.95312
GO:0038032	termination of G-protein coupled receptor signaling pathway	5	604	40	17538	0.0115859	0.235609	3.62955	1.93607
GO:0007565	female pregnancy	10	604	126	17538	0.0118069	0.236983	2.30448	1.92786
GO:0007613	memory	7	604	72	17538	0.0118274	0.236983	2.82299	1.92711
GO:0009968	negative regulation of signal transduction	6	604	56	17538	0.0122823	0.23817	3.11105	1.91072
GO:0045861	negative regulation of proteolysis	4	604	27	17538	0.013023	0.23817	4.30169	1.88529
GO:0006937	regulation of muscle contraction	4	604	27	17538	0.013023	0.23817	4.30169	1.88529
GO:0010951	negative regulation of endopeptidase activity	11	604	148	17538	0.0134955	0.23817	2.15811	1.86981
GO:0050921	positive regulation of chemotaxis	3	604	15	17538	0.0135738	0.23817	5.80728	1.8673
GO:0034765	regulation of ion transmembrane transport	12	604	169	17538	0.0141882	0.23817	2.06176	1.84807
GO:0032526	response to retinoic acid	7	604	75	17538	0.0146009	0.23817	2.71007	1.83562
GO:0035690	cellular response to drug	7	604	75	17538	0.0146009	0.23817	2.71007	1.83562
GO:0002687	positive regulation of leukocyte migration	4	604	28	17538	0.0147892	0.23817	4.14806	1.83006
GO:0071345	cellular response to cytokine stimulus	4	604	28	17538	0.0147892	0.23817	4.14806	1.83006
GO:0061098	positive regulation of protein tyrosine kinase activity	4	604	28	17538	0.0147892	0.23817	4.14806	1.83006
GO:0008045	motor neuron axon guidance	4	604	28	17538	0.0147892	0.23817	4.14806	1.83006
GO:0002576	platelet degranulation	8	604	94	17538	0.0157483	0.23817	2.47119	1.80277
GO:1902074	response to salt	2	604	6	17538	0.0161982	0.23817	9.67881	1.79053
GO:0042866	pyruvate biosynthetic process	2	604	6	17538	0.0161982	0.23817	9.67881	1.79053
GO:0007223	Wnt signaling pathway, calcium modulating pathway	2	604	6	17538	0.0161982	0.23817	9.67881	1.79053
GO:0010757	negative regulation of plasminogen activation	2	604	6	17538	0.0161982	0.23817	9.67881	1.79053
GO:2001223	negative regulation of neuron migration	2	604	6	17538	0.0161982	0.23817	9.67881	1.79053
GO:1902305	regulation of sodium ion transmembrane transport	2	604	6	17538	0.0161982	0.23817	9.67881	1.79053
GO:0001957	intramembranous ossification	2	604	6	17538	0.0161982	0.23817	9.67881	1.79053
GO:0042045	epithelial fluid transport	2	604	6	17538	0.0161982	0.23817	9.67881	1.79053
GO:1900028	negative regulation of ruffle assembly	2	604	6	17538	0.0161982	0.23817	9.67881	1.79053
GO:0006555	methionine metabolic process	2	604	6	17538	0.0161982	0.23817	9.67881	1.79053
GO:0042158	lipoprotein biosynthetic process	2	604	6	17538	0.0161982	0.23817	9.67881	1.79053
GO:0035865	cellular response to potassium ion	2	604	6	17538	0.0161982	0.23817	9.67881	1.79053
GO:0051279	regulation of release of sequestered calcium ion into cytosol	3	604	16	17538	0.0162859	0.23817	5.44433	1.78819
GO:0050995	negative regulation of lipid catabolic process	3	604	16	17538	0.0162859	0.23817	5.44433	1.78819
GO:0030203	glycosaminoglycan metabolic process	8	604	95	17538	0.0166963	0.23817	2.44517	1.77738
GO:0045840	positive regulation of mitosis	4	604	29	17538	0.0166994	0.23817	4.00502	1.7773
GO:0001649	osteoblast differentiation	10	604	133	17538	0.0167453	0.23817	2.18319	1.77611
GO:0048146	positive regulation of fibroblast proliferation	6	604	60	17538	0.0168898	0.23817	2.90364	1.77238
GO:0071320	cellular response to cAMP	6	604	60	17538	0.0168898	0.23817	2.90364	1.77238
GO:0051496	positive regulation of stress fiber assembly	5	604	44	17538	0.0171001	0.23817	3.29959	1.767
GO:0030204	chondroitin sulfate metabolic process	5	604	44	17538	0.0171001	0.23817	3.29959	1.767
GO:0008544	epidermis development	7	604	78	17538	0.0178095	0.23817	2.60583	1.74935
GO:0007612	learning	6	604	61	17538	0.0182049	0.23817	2.85604	1.73981
GO:0007611	learning or memory	6	604	61	17538	0.0182049	0.23817	2.85604	1.73981
GO:0002376	immune system process	21	604	371	17538	0.0182618	0.23817	1.64357	1.73846
GO:0086004	regulation of cardiac muscle cell contraction	3	604	17	17538	0.0192791	0.23817	5.12407	1.71491
GO:0010952	positive regulation of peptidase activity	3	604	17	17538	0.0192791	0.23817	5.12407	1.71491
GO:0009083	branched-chain amino acid catabolic process	3	604	17	17538	0.0192791	0.23817	5.12407	1.71491
GO:0014912	negative regulation of smooth muscle cell migration	3	604	17	17538	0.0192791	0.23817	5.12407	1.71491
GO:0006936	muscle contraction	8	604	98	17538	0.0197866	0.23817	2.37032	1.70363
GO:0048013	ephrin receptor signaling pathway	7	604	80	17538	0.0202058	0.23817	2.54069	1.69452
GO:0071356	cellular response to tumor necrosis factor	9	604	118	17538	0.0207865	0.23817	2.21464	1.68222
GO:0048008	platelet-derived growth factor receptor signaling pathway	4	604	31	17538	0.0209651	0.23817	3.74664	1.6785
GO:0070588	calcium ion transmembrane transport	10	604	138	17538	0.0211091	0.23817	2.10409	1.67553
GO:0030336	negative regulation of cell migration	8	604	100	17538	0.0220605	0.23817	2.32291	1.65639
GO:0008360	regulation of cell shape	10	604	139	17538	0.0220727	0.23817	2.08895	1.65614
GO:2000171	negative regulation of dendrite development	2	604	7	17538	0.0221645	0.23817	8.29612	1.65434
GO:0007196	adenylate cyclase-inhibiting G-protein coupled glutamate receptor signaling pathway	2	604	7	17538	0.0221645	0.23817	8.29612	1.65434
GO:0045187	regulation of circadian sleep/wake cycle, sleep	2	604	7	17538	0.0221645	0.23817	8.29612	1.65434
GO:0071460	cellular response to cell-matrix adhesion	2	604	7	17538	0.0221645	0.23817	8.29612	1.65434
GO:0045542	positive regulation of cholesterol biosynthetic process	2	604	7	17538	0.0221645	0.23817	8.29612	1.65434
GO:0022029	telencephalon cell migration	2	604	7	17538	0.0221645	0.23817	8.29612	1.65434
GO:0040012	regulation of locomotion	2	604	7	17538	0.0221645	0.23817	8.29612	1.65434
GO:0035556	intracellular signal transduction	26	604	495	17538	0.0221695	0.23817	1.52515	1.65424
GO:0048593	camera-type eye morphogenesis	3	604	18	17538	0.022555	0.23817	4.8394	1.64676
GO:0071732	cellular response to nitric oxide	3	604	18	17538	0.022555	0.23817	4.8394	1.64676
GO:0030517	negative regulation of axon extension	3	604	18	17538	0.022555	0.23817	4.8394	1.64676
GO:0043536	positive regulation of blood vessel endothelial cell migration	3	604	18	17538	0.022555	0.23817	4.8394	1.64676
GO:0032331	negative regulation of chondrocyte differentiation	3	604	18	17538	0.022555	0.23817	4.8394	1.64676
GO:0001568	blood vessel development	6	604	64	17538	0.0225663	0.23817	2.72216	1.64654
GO:0032967	positive regulation of collagen biosynthetic process	4	604	32	17538	0.0233258	0.23817	3.62955	1.63216
GO:0060048	cardiac muscle contraction	5	604	48	17538	0.0241222	0.23817	3.02463	1.61758
GO:0001822	kidney development	9	604	122	17538	0.0251764	0.23817	2.14203	1.59901
GO:0030900	forebrain development	7	604	84	17538	0.0256548	0.23817	2.4197	1.59083
GO:0032870	cellular response to hormone stimulus	7	604	84	17538	0.0256548	0.23817	2.4197	1.59083
GO:0048701	embryonic cranial skeleton morphogenesis	4	604	33	17538	0.0258415	0.23817	3.51957	1.58768
GO:0031589	cell-substrate adhesion	3	604	19	17538	0.0261141	0.23817	4.5847	1.58313
GO:0030833	regulation of actin filament polymerization	3	604	19	17538	0.0261141	0.23817	4.5847	1.58313
GO:0030949	positive regulation of vascular endothelial growth factor receptor signaling pathway	3	604	19	17538	0.0261141	0.23817	4.5847	1.58313
GO:2000353	positive regulation of endothelial cell apoptotic process	3	604	19	17538	0.0261141	0.23817	4.5847	1.58313
GO:0048266	behavioral response to pain	3	604	19	17538	0.0261141	0.23817	4.5847	1.58313
GO:0019226	transmission of nerve impulse	3	604	19	17538	0.0261141	0.23817	4.5847	1.58313
GO:0090280	positive regulation of calcium ion import	3	604	19	17538	0.0261141	0.23817	4.5847	1.58313
GO:0006954	inflammatory response	21	604	385	17538	0.0261493	0.23817	1.5838	1.58254
GO:0060548	negative regulation of cell death	6	604	67	17538	0.0275808	0.23817	2.60028	1.55939
GO:0060333	interferon-gamma-mediated signaling pathway	6	604	67	17538	0.0275808	0.23817	2.60028	1.55939
GO:0060337	type I interferon signaling pathway	6	604	67	17538	0.0275808	0.23817	2.60028	1.55939
GO:0045766	positive regulation of angiogenesis	9	604	124	17538	0.0276017	0.23817	2.10748	1.55906
GO:0019228	neuronal action potential	4	604	34	17538	0.0285139	0.23817	3.41605	1.54494
GO:0071248	cellular response to metal ion	2	604	8	17538	0.0288862	0.23817	7.25911	1.53931
GO:0031638	zymogen activation	2	604	8	17538	0.0288862	0.23817	7.25911	1.53931
GO:0060907	positive regulation of macrophage cytokine production	2	604	8	17538	0.0288862	0.23817	7.25911	1.53931
GO:0001771	immunological synapse formation	2	604	8	17538	0.0288862	0.23817	7.25911	1.53931
GO:0071679	commissural neuron axon guidance	2	604	8	17538	0.0288862	0.23817	7.25911	1.53931
GO:0002318	myeloid progenitor cell differentiation	2	604	8	17538	0.0288862	0.23817	7.25911	1.53931
GO:0048251	elastic fiber assembly	2	604	8	17538	0.0288862	0.23817	7.25911	1.53931
GO:1900116	extracellular negative regulation of signal transduction	2	604	8	17538	0.0288862	0.23817	7.25911	1.53931
GO:1900119	positive regulation of execution phase of apoptosis	2	604	8	17538	0.0288862	0.23817	7.25911	1.53931
GO:0086012	membrane depolarization during cardiac muscle cell action potential	2	604	8	17538	0.0288862	0.23817	7.25911	1.53931
GO:0002821	positive regulation of adaptive immune response	2	604	8	17538	0.0288862	0.23817	7.25911	1.53931
GO:0035767	endothelial cell chemotaxis	2	604	8	17538	0.0288862	0.23817	7.25911	1.53931
GO:0070234	positive regulation of T cell apoptotic process	2	604	8	17538	0.0288862	0.23817	7.25911	1.53931
GO:0060452	positive regulation of cardiac muscle contraction	2	604	8	17538	0.0288862	0.23817	7.25911	1.53931
GO:0048729	tissue morphogenesis	2	604	8	17538	0.0288862	0.23817	7.25911	1.53931
GO:0030334	regulation of cell migration	6	604	68	17538	0.0294032	0.23817	2.56204	1.53161
GO:0042730	fibrinolysis	3	604	20	17538	0.0299553	0.23817	4.35546	1.52353
GO:0036120	cellular response to platelet-derived growth factor stimulus	3	604	20	17538	0.0299553	0.23817	4.35546	1.52353
GO:0001894	tissue homeostasis	3	604	20	17538	0.0299553	0.23817	4.35546	1.52353
GO:0033198	response to ATP	3	604	20	17538	0.0299553	0.23817	4.35546	1.52353
GO:0071277	cellular response to calcium ion	5	604	51	17538	0.0304522	0.23817	2.84671	1.51638
GO:0071222	cellular response to lipopolysaccharide	10	604	147	17538	0.0309598	0.23817	1.97527	1.5092
GO:0051289	protein homotetramerization	6	604	69	17538	0.0313029	0.23817	2.52491	1.50441
GO:0060325	face morphogenesis	4	604	35	17538	0.0313445	0.23817	3.31845	1.50384
GO:0045214	sarcomere organization	4	604	35	17538	0.0313445	0.23817	3.31845	1.50384
GO:0007015	actin filament organization	7	604	88	17538	0.0320312	0.23817	2.30972	1.49443
GO:0032570	response to progesterone	5	604	52	17538	0.0327728	0.23817	2.79196	1.48449
GO:0019722	calcium-mediated signaling	6	604	70	17538	0.033281	0.23817	2.48884	1.4778
GO:0007269	neurotransmitter secretion	6	604	70	17538	0.033281	0.23817	2.48884	1.4778
GO:0007520	myoblast fusion	3	604	21	17538	0.034077	0.23817	4.14806	1.46754
GO:0035994	response to muscle stretch	3	604	21	17538	0.034077	0.23817	4.14806	1.46754
GO:0010460	positive regulation of heart rate	3	604	21	17538	0.034077	0.23817	4.14806	1.46754
GO:0046580	negative regulation of Ras protein signal transduction	3	604	21	17538	0.034077	0.23817	4.14806	1.46754
GO:0008285	negative regulation of cell proliferation	22	604	420	17538	0.0342989	0.23817	1.52096	1.46472
GO:0046718	viral entry into host cell	4	604	36	17538	0.0343343	0.23817	3.22627	1.46427
GO:0001944	vasculature development	4	604	36	17538	0.0343343	0.23817	3.22627	1.46427
GO:0071258	cellular response to gravity	1	604	1	17538	0.0344395	0.23817	29.0364	1.46294
GO:1902572	negative regulation of serine-type peptidase activity	1	604	1	17538	0.0344395	0.23817	29.0364	1.46294
GO:0046272	stilbene catabolic process	1	604	1	17538	0.0344395	0.23817	29.0364	1.46294
GO:0061431	cellular response to methionine	1	604	1	17538	0.0344395	0.23817	29.0364	1.46294
GO:0003117	regulation of vasoconstriction by circulating norepinephrine	1	604	1	17538	0.0344395	0.23817	29.0364	1.46294
GO:0061046	regulation of branching involved in lung morphogenesis	1	604	1	17538	0.0344395	0.23817	29.0364	1.46294
GO:0061044	negative regulation of vascular wound healing	1	604	1	17538	0.0344395	0.23817	29.0364	1.46294
GO:2001076	positive regulation of metanephric ureteric bud development	1	604	1	17538	0.0344395	0.23817	29.0364	1.46294
GO:0042313	protein kinase C deactivation	1	604	1	17538	0.0344395	0.23817	29.0364	1.46294
GO:0061011	hepatic duct development	1	604	1	17538	0.0344395	0.23817	29.0364	1.46294
GO:0061485	memory T cell proliferation	1	604	1	17538	0.0344395	0.23817	29.0364	1.46294
GO:0032514	positive regulation of protein phosphatase type 2B activity	1	604	1	17538	0.0344395	0.23817	29.0364	1.46294
GO:0072163	mesonephric epithelium development	1	604	1	17538	0.0344395	0.23817	29.0364	1.46294
GO:1901296	negative regulation of canonical Wnt signaling pathway involved in cardiac muscle cell fate commitment	1	604	1	17538	0.0344395	0.23817	29.0364	1.46294
GO:0010727	negative regulation of hydrogen peroxide metabolic process	1	604	1	17538	0.0344395	0.23817	29.0364	1.46294
GO:0007495	visceral mesoderm-endoderm interaction involved in midgut development	1	604	1	17538	0.0344395	0.23817	29.0364	1.46294
GO:0031583	phospholipase D-activating G-protein coupled receptor signaling pathway	1	604	1	17538	0.0344395	0.23817	29.0364	1.46294
GO:0002605	negative regulation of dendritic cell antigen processing and presentation	1	604	1	17538	0.0344395	0.23817	29.0364	1.46294
GO:0034651	cortisol biosynthetic process	1	604	1	17538	0.0344395	0.23817	29.0364	1.46294
GO:1901626	regulation of postsynaptic membrane organization	1	604	1	17538	0.0344395	0.23817	29.0364	1.46294
GO:0010255	glucose mediated signaling pathway	1	604	1	17538	0.0344395	0.23817	29.0364	1.46294
GO:0060517	epithelial cell proliferation involved in prostatic bud elongation	1	604	1	17538	0.0344395	0.23817	29.0364	1.46294
GO:0002644	negative regulation of tolerance induction	1	604	1	17538	0.0344395	0.23817	29.0364	1.46294
GO:0019075	virus maturation	1	604	1	17538	0.0344395	0.23817	29.0364	1.46294
GO:0071676	negative regulation of mononuclear cell migration	1	604	1	17538	0.0344395	0.23817	29.0364	1.46294
GO:0050746	regulation of lipoprotein metabolic process	1	604	1	17538	0.0344395	0.23817	29.0364	1.46294
GO:1900731	positive regulation of adenylate cyclase-inhibiting opioid receptor signaling pathway	1	604	1	17538	0.0344395	0.23817	29.0364	1.46294
GO:0002683	negative regulation of immune system process	1	604	1	17538	0.0344395	0.23817	29.0364	1.46294
GO:2000691	negative regulation of cardiac muscle cell myoblast differentiation	1	604	1	17538	0.0344395	0.23817	29.0364	1.46294
GO:2000212	negative regulation of glutamate metabolic process	1	604	1	17538	0.0344395	0.23817	29.0364	1.46294
GO:0015964	diadenosine triphosphate catabolic process	1	604	1	17538	0.0344395	0.23817	29.0364	1.46294
GO:1902946	protein localization to early endosome	1	604	1	17538	0.0344395	0.23817	29.0364	1.46294
GO:0036414	histone citrullination	1	604	1	17538	0.0344395	0.23817	29.0364	1.46294
GO:0034238	macrophage fusion	1	604	1	17538	0.0344395	0.23817	29.0364	1.46294
GO:0061572	actin filament bundle organization	1	604	1	17538	0.0344395	0.23817	29.0364	1.46294
GO:0051309	female meiosis chromosome separation	1	604	1	17538	0.0344395	0.23817	29.0364	1.46294
GO:0060681	branch elongation involved in ureteric bud branching	1	604	1	17538	0.0344395	0.23817	29.0364	1.46294
GO:0060209	estrus	1	604	1	17538	0.0344395	0.23817	29.0364	1.46294
GO:0021919	BMP signaling pathway involved in spinal cord dorsal/ventral patterning	1	604	1	17538	0.0344395	0.23817	29.0364	1.46294
GO:0016554	cytidine to uridine editing	1	604	1	17538	0.0344395	0.23817	29.0364	1.46294
GO:0090082	positive regulation of heart induction by negative regulation of canonical Wnt signaling pathway	1	604	1	17538	0.0344395	0.23817	29.0364	1.46294
GO:0061182	negative regulation of chondrocyte development	1	604	1	17538	0.0344395	0.23817	29.0364	1.46294
GO:0045932	negative regulation of muscle contraction	1	604	1	17538	0.0344395	0.23817	29.0364	1.46294
GO:0021935	cerebellar granule cell precursor tangential migration	1	604	1	17538	0.0344395	0.23817	29.0364	1.46294
GO:0097102	endothelial tip cell fate specification	1	604	1	17538	0.0344395	0.23817	29.0364	1.46294
GO:0072264	metanephric glomerular endothelium development	1	604	1	17538	0.0344395	0.23817	29.0364	1.46294
GO:0001910	regulation of leukocyte mediated cytotoxicity	1	604	1	17538	0.0344395	0.23817	29.0364	1.46294
GO:0072255	metanephric glomerular mesangial cell development	1	604	1	17538	0.0344395	0.23817	29.0364	1.46294
GO:0021972	corticospinal neuron axon guidance through spinal cord	1	604	1	17538	0.0344395	0.23817	29.0364	1.46294
GO:0033955	mitochondrial DNA inheritance	1	604	1	17538	0.0344395	0.23817	29.0364	1.46294
GO:0061143	alveolar primary septum development	1	604	1	17538	0.0344395	0.23817	29.0364	1.46294
GO:0042883	cysteine transport	1	604	1	17538	0.0344395	0.23817	29.0364	1.46294
GO:0046730	induction of host immune response by virus	1	604	1	17538	0.0344395	0.23817	29.0364	1.46294
GO:0046731	passive induction of host immune response by virus	1	604	1	17538	0.0344395	0.23817	29.0364	1.46294
GO:0044557	relaxation of smooth muscle	1	604	1	17538	0.0344395	0.23817	29.0364	1.46294
GO:0010754	negative regulation of cGMP-mediated signaling	1	604	1	17538	0.0344395	0.23817	29.0364	1.46294
GO:0010750	positive regulation of nitric oxide mediated signal transduction	1	604	1	17538	0.0344395	0.23817	29.0364	1.46294
GO:0033860	regulation of NAD(P)H oxidase activity	1	604	1	17538	0.0344395	0.23817	29.0364	1.46294
GO:0031279	regulation of cyclase activity	1	604	1	17538	0.0344395	0.23817	29.0364	1.46294
GO:0010312	detoxification of zinc ion	1	604	1	17538	0.0344395	0.23817	29.0364	1.46294
GO:0048521	negative regulation of behavior	1	604	1	17538	0.0344395	0.23817	29.0364	1.46294
GO:0001408	guanine nucleotide transport	1	604	1	17538	0.0344395	0.23817	29.0364	1.46294
GO:0008052	sensory organ boundary specification	1	604	1	17538	0.0344395	0.23817	29.0364	1.46294
GO:1903712	cysteine transmembrane transport	1	604	1	17538	0.0344395	0.23817	29.0364	1.46294
GO:0090024	negative regulation of neutrophil chemotaxis	1	604	1	17538	0.0344395	0.23817	29.0364	1.46294
GO:2000564	regulation of CD8-positive, alpha-beta T cell proliferation	1	604	1	17538	0.0344395	0.23817	29.0364	1.46294
GO:2000591	positive regulation of metanephric mesenchymal cell migration	1	604	1	17538	0.0344395	0.23817	29.0364	1.46294
GO:0035691	macrophage migration inhibitory factor signaling pathway	1	604	1	17538	0.0344395	0.23817	29.0364	1.46294
GO:0002792	negative regulation of peptide secretion	1	604	1	17538	0.0344395	0.23817	29.0364	1.46294
GO:0009098	leucine biosynthetic process	1	604	1	17538	0.0344395	0.23817	29.0364	1.46294
GO:0046087	cytidine metabolic process	1	604	1	17538	0.0344395	0.23817	29.0364	1.46294
GO:0002457	T cell antigen processing and presentation	1	604	1	17538	0.0344395	0.23817	29.0364	1.46294
GO:0070179	D-serine biosynthetic process	1	604	1	17538	0.0344395	0.23817	29.0364	1.46294
GO:0042905	9-cis-retinoic acid metabolic process	1	604	1	17538	0.0344395	0.23817	29.0364	1.46294
GO:0006860	extracellular amino acid transport	1	604	1	17538	0.0344395	0.23817	29.0364	1.46294
GO:0097238	cellular response to methylglyoxal	1	604	1	17538	0.0344395	0.23817	29.0364	1.46294
GO:1903209	positive regulation of oxidative stress-induced cell death	1	604	1	17538	0.0344395	0.23817	29.0364	1.46294
GO:1902362	melanocyte apoptotic process	1	604	1	17538	0.0344395	0.23817	29.0364	1.46294
GO:1902378	VEGF-activated neuropilin signaling pathway involved in axon guidance	1	604	1	17538	0.0344395	0.23817	29.0364	1.46294
GO:1901052	sarcosine metabolic process	1	604	1	17538	0.0344395	0.23817	29.0364	1.46294
GO:0008653	lipopolysaccharide metabolic process	1	604	1	17538	0.0344395	0.23817	29.0364	1.46294
GO:0090101	negative regulation of transmembrane receptor protein serine/threonine kinase signaling pathway	1	604	1	17538	0.0344395	0.23817	29.0364	1.46294
GO:0097168	mesenchymal stem cell proliferation	1	604	1	17538	0.0344395	0.23817	29.0364	1.46294
GO:0086043	bundle of His cell action potential	1	604	1	17538	0.0344395	0.23817	29.0364	1.46294
GO:0086045	membrane depolarization during AV node cell action potential	1	604	1	17538	0.0344395	0.23817	29.0364	1.46294
GO:0086048	membrane depolarization during bundle of His cell action potential	1	604	1	17538	0.0344395	0.23817	29.0364	1.46294
GO:0046839	phospholipid dephosphorylation	1	604	1	17538	0.0344395	0.23817	29.0364	1.46294
GO:0086024	adrenergic receptor signaling pathway involved in positive regulation of heart rate	1	604	1	17538	0.0344395	0.23817	29.0364	1.46294
GO:0060764	cell-cell signaling involved in mammary gland development	1	604	1	17538	0.0344395	0.23817	29.0364	1.46294
GO:0090189	regulation of branching involved in ureteric bud morphogenesis	1	604	1	17538	0.0344395	0.23817	29.0364	1.46294
GO:0045137	development of primary sexual characteristics	1	604	1	17538	0.0344395	0.23817	29.0364	1.46294
GO:0060784	regulation of cell proliferation involved in tissue homeostasis	1	604	1	17538	0.0344395	0.23817	29.0364	1.46294
GO:0060301	positive regulation of cytokine activity	1	604	1	17538	0.0344395	0.23817	29.0364	1.46294
GO:0014839	myoblast migration involved in skeletal muscle regeneration	1	604	1	17538	0.0344395	0.23817	29.0364	1.46294
GO:0010477	response to sulfur dioxide	1	604	1	17538	0.0344395	0.23817	29.0364	1.46294
GO:0090138	regulation of actin cytoskeleton organization by cell-cell adhesion	1	604	1	17538	0.0344395	0.23817	29.0364	1.46294
GO:0050929	induction of negative chemotaxis	1	604	1	17538	0.0344395	0.23817	29.0364	1.46294
GO:0002418	immune response to tumor cell	1	604	1	17538	0.0344395	0.23817	29.0364	1.46294
GO:0022013	pallium cell proliferation in forebrain	1	604	1	17538	0.0344395	0.23817	29.0364	1.46294
GO:0001100	negative regulation of exit from mitosis	1	604	1	17538	0.0344395	0.23817	29.0364	1.46294
GO:0060481	lobar bronchus epithelium development	1	604	1	17538	0.0344395	0.23817	29.0364	1.46294
GO:0036363	transforming growth factor beta activation	1	604	1	17538	0.0344395	0.23817	29.0364	1.46294
GO:0002581	negative regulation of antigen processing and presentation of peptide or polysaccharide antigen via MHC class II	1	604	1	17538	0.0344395	0.23817	29.0364	1.46294
GO:0018931	naphthalene metabolic process	1	604	1	17538	0.0344395	0.23817	29.0364	1.46294
GO:0035491	positive regulation of leukotriene production involved in inflammatory response	1	604	1	17538	0.0344395	0.23817	29.0364	1.46294
GO:0003017	lymph circulation	1	604	1	17538	0.0344395	0.23817	29.0364	1.46294
GO:0046154	rhodopsin metabolic process	1	604	1	17538	0.0344395	0.23817	29.0364	1.46294
GO:0050655	dermatan sulfate proteoglycan metabolic process	1	604	1	17538	0.0344395	0.23817	29.0364	1.46294
GO:0071103	DNA conformation change	1	604	1	17538	0.0344395	0.23817	29.0364	1.46294
GO:0043501	skeletal muscle adaptation	1	604	1	17538	0.0344395	0.23817	29.0364	1.46294
GO:0097369	sodium ion import	1	604	1	17538	0.0344395	0.23817	29.0364	1.46294
GO:0019883	antigen processing and presentation of endogenous antigen	1	604	1	17538	0.0344395	0.23817	29.0364	1.46294
GO:0060082	eye blink reflex	1	604	1	17538	0.0344395	0.23817	29.0364	1.46294
GO:0006550	isoleucine catabolic process	1	604	1	17538	0.0344395	0.23817	29.0364	1.46294
GO:0021757	caudate nucleus development	1	604	1	17538	0.0344395	0.23817	29.0364	1.46294
GO:0021758	putamen development	1	604	1	17538	0.0344395	0.23817	29.0364	1.46294
GO:0010610	regulation of mRNA stability involved in response to stress	1	604	1	17538	0.0344395	0.23817	29.0364	1.46294
GO:0072028	nephron morphogenesis	1	604	1	17538	0.0344395	0.23817	29.0364	1.46294
GO:0000821	regulation of arginine metabolic process	1	604	1	17538	0.0344395	0.23817	29.0364	1.46294
GO:1900075	positive regulation of neuromuscular synaptic transmission	1	604	1	17538	0.0344395	0.23817	29.0364	1.46294
GO:0006592	ornithine biosynthetic process	1	604	1	17538	0.0344395	0.23817	29.0364	1.46294
GO:0009623	response to parasitic fungus	1	604	1	17538	0.0344395	0.23817	29.0364	1.46294
GO:0007356	thorax and anterior abdomen determination	1	604	1	17538	0.0344395	0.23817	29.0364	1.46294
GO:0046521	sphingoid catabolic process	1	604	1	17538	0.0344395	0.23817	29.0364	1.46294
GO:0051050	positive regulation of transport	1	604	1	17538	0.0344395	0.23817	29.0364	1.46294
GO:1903054	negative regulation of extracellular matrix organization	1	604	1	17538	0.0344395	0.23817	29.0364	1.46294
GO:0051058	negative regulation of small GTPase mediated signal transduction	1	604	1	17538	0.0344395	0.23817	29.0364	1.46294
GO:0006061	sorbitol biosynthetic process	1	604	1	17538	0.0344395	0.23817	29.0364	1.46294
GO:0002932	tendon sheath development	1	604	1	17538	0.0344395	0.23817	29.0364	1.46294
GO:0032344	regulation of aldosterone metabolic process	1	604	1	17538	0.0344395	0.23817	29.0364	1.46294
GO:0032342	aldosterone biosynthetic process	1	604	1	17538	0.0344395	0.23817	29.0364	1.46294
GO:0046108	uridine metabolic process	1	604	1	17538	0.0344395	0.23817	29.0364	1.46294
GO:0090273	regulation of somatostatin secretion	1	604	1	17538	0.0344395	0.23817	29.0364	1.46294
GO:0048792	calcium ion-independent exocytosis of neurotransmitter	1	604	1	17538	0.0344395	0.23817	29.0364	1.46294
GO:2000794	regulation of epithelial cell proliferation involved in lung morphogenesis	1	604	1	17538	0.0344395	0.23817	29.0364	1.46294
GO:0043049	otic placode formation	1	604	1	17538	0.0344395	0.23817	29.0364	1.46294
GO:0002541	activation of plasma proteins involved in acute inflammatory response	1	604	1	17538	0.0344395	0.23817	29.0364	1.46294
GO:0002539	prostaglandin production involved in inflammatory response	1	604	1	17538	0.0344395	0.23817	29.0364	1.46294
GO:0034127	regulation of MyD88-independent toll-like receptor signaling pathway	1	604	1	17538	0.0344395	0.23817	29.0364	1.46294
GO:0010171	body morphogenesis	1	604	1	17538	0.0344395	0.23817	29.0364	1.46294
GO:0006508	proteolysis	31	604	638	17538	0.0345237	0.23817	1.41086	1.46188
GO:0019221	cytokine-mediated signaling pathway	17	604	304	17538	0.0347325	0.239005	1.62375	1.45926
GO:0048286	lung alveolus development	5	604	53	17538	0.0352006	0.239538	2.73929	1.45345
GO:0001523	retinoid metabolic process	6	604	71	17538	0.0353382	0.239538	2.45378	1.45176
GO:0006816	calcium ion transport	10	604	151	17538	0.0362391	0.239538	1.92294	1.44082
GO:0060174	limb bud formation	2	604	9	17538	0.0363043	0.239538	6.45254	1.44004
GO:0032099	negative regulation of appetite	2	604	9	17538	0.0363043	0.239538	6.45254	1.44004
GO:0050878	regulation of body fluid levels	2	604	9	17538	0.0363043	0.239538	6.45254	1.44004
GO:0036159	inner dynein arm assembly	2	604	9	17538	0.0363043	0.239538	6.45254	1.44004
GO:0060323	head morphogenesis	2	604	9	17538	0.0363043	0.239538	6.45254	1.44004
GO:0086036	regulation of cardiac muscle cell membrane potential	2	604	9	17538	0.0363043	0.239538	6.45254	1.44004
GO:0071421	manganese ion transmembrane transport	2	604	9	17538	0.0363043	0.239538	6.45254	1.44004
GO:0045588	positive regulation of gamma-delta T cell differentiation	2	604	9	17538	0.0363043	0.239538	6.45254	1.44004
GO:0014894	response to denervation involved in regulation of muscle adaptation	2	604	9	17538	0.0363043	0.239538	6.45254	1.44004
GO:2000252	negative regulation of feeding behavior	2	604	9	17538	0.0363043	0.239538	6.45254	1.44004
GO:1900027	regulation of ruffle assembly	2	604	9	17538	0.0363043	0.239538	6.45254	1.44004
GO:0051152	positive regulation of smooth muscle cell differentiation	2	604	9	17538	0.0363043	0.239538	6.45254	1.44004
GO:0006111	regulation of gluconeogenesis	2	604	9	17538	0.0363043	0.239538	6.45254	1.44004
GO:0002925	positive regulation of humoral immune response mediated by circulating immunoglobulin	2	604	9	17538	0.0363043	0.239538	6.45254	1.44004
GO:0042472	inner ear morphogenesis	6	604	72	17538	0.0374756	0.246601	2.4197	1.42625
GO:0090090	negative regulation of canonical Wnt signaling pathway	10	604	152	17538	0.0376509	0.246601	1.91029	1.42422
GO:0008542	visual learning	5	604	54	17538	0.0377367	0.246601	2.68856	1.42324
GO:0043200	response to amino acid	5	604	54	17538	0.0377367	0.246601	2.68856	1.42324
GO:0033137	negative regulation of peptidyl-serine phosphorylation	3	604	22	17538	0.0384762	0.250233	3.95951	1.41481
GO:0051966	regulation of synaptic transmission, glutamatergic	3	604	22	17538	0.0384762	0.250233	3.95951	1.41481
GO:0035264	multicellular organism growth	7	604	92	17538	0.0393891	0.25556	2.20929	1.40462
GO:0043627	response to estrogen	8	604	112	17538	0.0396575	0.256317	2.07403	1.40167
GO:0050680	negative regulation of epithelial cell proliferation	6	604	73	17538	0.0396938	0.256317	2.38656	1.40128
GO:0045216	cell-cell junction organization	5	604	55	17538	0.0403818	0.260143	2.63967	1.39381
GO:0009887	organ morphogenesis	9	604	133	17538	0.0405567	0.260653	1.96487	1.39194
GO:0007205	protein kinase C-activating G-protein coupled receptor signaling pathway	4	604	38	17538	0.0407942	0.261563	3.05647	1.3894
GO:0006986	response to unfolded protein	5	604	56	17538	0.0431367	0.273506	2.59254	1.36515
GO:0007194	negative regulation of adenylate cyclase activity	3	604	23	17538	0.0431493	0.273506	3.78736	1.36503
GO:0001502	cartilage condensation	3	604	23	17538	0.0431493	0.273506	3.78736	1.36503
GO:0006919	activation of cysteine-type endopeptidase activity involved in apoptotic process	7	604	94	17538	0.0434502	0.273506	2.16229	1.36201
GO:0000904	cell morphogenesis involved in differentiation	2	604	10	17538	0.0443631	0.273506	5.80728	1.35298
GO:0048048	embryonic eye morphogenesis	2	604	10	17538	0.0443631	0.273506	5.80728	1.35298
GO:0009744	response to sucrose	2	604	10	17538	0.0443631	0.273506	5.80728	1.35298
GO:0060539	diaphragm development	2	604	10	17538	0.0443631	0.273506	5.80728	1.35298
GO:0030814	regulation of cAMP metabolic process	2	604	10	17538	0.0443631	0.273506	5.80728	1.35298
GO:0070886	positive regulation of calcineurin-NFAT signaling cascade	2	604	10	17538	0.0443631	0.273506	5.80728	1.35298
GO:0009414	response to water deprivation	2	604	10	17538	0.0443631	0.273506	5.80728	1.35298
GO:0045580	regulation of T cell differentiation	2	604	10	17538	0.0443631	0.273506	5.80728	1.35298
GO:0014883	transition between fast and slow fiber	2	604	10	17538	0.0443631	0.273506	5.80728	1.35298
GO:0051549	positive regulation of keratinocyte migration	2	604	10	17538	0.0443631	0.273506	5.80728	1.35298
GO:0055091	phospholipid homeostasis	2	604	10	17538	0.0443631	0.273506	5.80728	1.35298
GO:0010193	response to ozone	2	604	10	17538	0.0443631	0.273506	5.80728	1.35298
GO:0003417	growth plate cartilage development	2	604	10	17538	0.0443631	0.273506	5.80728	1.35298
GO:0043547	positive regulation of GTPase activity	21	604	409	17538	0.0453704	0.279084	1.49087	1.34323
GO:0030155	regulation of cell adhesion	5	604	57	17538	0.0460018	0.282331	2.54705	1.33723
GO:0045165	cell fate commitment	6	604	76	17538	0.0468403	0.282927	2.29235	1.32938
GO:0007603	phototransduction, visible light	7	604	96	17538	0.0477722	0.282927	2.11724	1.32082
GO:0060135	maternal process involved in female pregnancy	4	604	40	17538	0.0478959	0.282927	2.90364	1.3197
GO:0030890	positive regulation of B cell proliferation	4	604	40	17538	0.0478959	0.282927	2.90364	1.3197
GO:0001708	cell fate specification	3	604	24	17538	0.0480919	0.282927	3.62955	1.31793
GO:0034394	protein localization to cell surface	3	604	24	17538	0.0480919	0.282927	3.62955	1.31793
GO:0030511	positive regulation of transforming growth factor beta receptor signaling pathway	3	604	24	17538	0.0480919	0.282927	3.62955	1.31793
GO:0031424	keratinization	3	604	24	17538	0.0480919	0.282927	3.62955	1.31793
GO:0045662	negative regulation of myoblast differentiation	3	604	24	17538	0.0480919	0.282927	3.62955	1.31793
GO:0042692	muscle cell differentiation	4	604	41	17538	0.0516868	0.282927	2.83282	1.28662
GO:0006112	energy reserve metabolic process	6	604	78	17538	0.0520198	0.282927	2.23357	1.28383
GO:0043410	positive regulation of MAPK cascade	7	604	98	17538	0.0523588	0.282927	2.07403	1.28101
GO:1902166	negative regulation of intrinsic apoptotic signaling pathway in response to DNA damage by p53 class mediator	2	604	11	17538	0.0530098	0.282927	5.27935	1.27564
GO:0045820	negative regulation of glycolytic process	2	604	11	17538	0.0530098	0.282927	5.27935	1.27564
GO:0043116	negative regulation of vascular permeability	2	604	11	17538	0.0530098	0.282927	5.27935	1.27564
GO:0048843	negative regulation of axon extension involved in axon guidance	2	604	11	17538	0.0530098	0.282927	5.27935	1.27564
GO:0007191	adenylate cyclase-activating dopamine receptor signaling pathway	2	604	11	17538	0.0530098	0.282927	5.27935	1.27564
GO:0006835	dicarboxylic acid transport	2	604	11	17538	0.0530098	0.282927	5.27935	1.27564
GO:0097202	activation of cysteine-type endopeptidase activity	2	604	11	17538	0.0530098	0.282927	5.27935	1.27564
GO:0042989	sequestering of actin monomers	2	604	11	17538	0.0530098	0.282927	5.27935	1.27564
GO:0042511	positive regulation of tyrosine phosphorylation of Stat1 protein	2	604	11	17538	0.0530098	0.282927	5.27935	1.27564
GO:0046825	regulation of protein export from nucleus	2	604	11	17538	0.0530098	0.282927	5.27935	1.27564
GO:0060013	righting reflex	2	604	11	17538	0.0530098	0.282927	5.27935	1.27564
GO:0003016	respiratory system process	2	604	11	17538	0.0530098	0.282927	5.27935	1.27564
GO:0010544	negative regulation of platelet activation	2	604	11	17538	0.0530098	0.282927	5.27935	1.27564
GO:0034116	positive regulation of heterotypic cell-cell adhesion	2	604	11	17538	0.0530098	0.282927	5.27935	1.27564
GO:0048041	focal adhesion assembly	3	604	25	17538	0.0532987	0.282927	3.48437	1.27328
GO:2000352	negative regulation of endothelial cell apoptotic process	3	604	25	17538	0.0532987	0.282927	3.48437	1.27328
GO:0003341	cilium movement	3	604	25	17538	0.0532987	0.282927	3.48437	1.27328
GO:0002040	sprouting angiogenesis	3	604	25	17538	0.0532987	0.282927	3.48437	1.27328
GO:0048675	axon extension	3	604	25	17538	0.0532987	0.282927	3.48437	1.27328
GO:0019882	antigen processing and presentation	6	604	79	17538	0.0547353	0.282927	2.2053	1.26173
GO:0001541	ovarian follicle development	5	604	60	17538	0.0552619	0.282927	2.4197	1.25757
GO:0048813	dendrite morphogenesis	4	604	42	17538	0.0556366	0.282927	2.76537	1.25464
GO:0030514	negative regulation of BMP signaling pathway	4	604	42	17538	0.0556366	0.282927	2.76537	1.25464
GO:0030162	regulation of proteolysis	4	604	42	17538	0.0556366	0.282927	2.76537	1.25464
GO:0001656	metanephros development	4	604	42	17538	0.0556366	0.282927	2.76537	1.25464
GO:0008217	regulation of blood pressure	6	604	80	17538	0.057535	0.282927	2.17773	1.24007
GO:0034329	cell junction assembly	5	604	61	17538	0.0585705	0.282927	2.38003	1.23232
GO:0007507	heart development	13	604	232	17538	0.0587177	0.282927	1.62704	1.23123
GO:0060441	epithelial tube branching involved in lung morphogenesis	3	604	26	17538	0.0587641	0.282927	3.35036	1.23089
GO:0072593	reactive oxygen species metabolic process	4	604	43	17538	0.0597444	0.282927	2.70106	1.2237
GO:0051930	regulation of sensory perception of pain	4	604	43	17538	0.0597444	0.282927	2.70106	1.2237
GO:0060134	prepulse inhibition	2	604	12	17538	0.0621944	0.282927	4.8394	1.20625
GO:0045838	positive regulation of membrane potential	2	604	12	17538	0.0621944	0.282927	4.8394	1.20625
GO:0061003	positive regulation of dendritic spine morphogenesis	2	604	12	17538	0.0621944	0.282927	4.8394	1.20625
GO:0010745	negative regulation of macrophage derived foam cell differentiation	2	604	12	17538	0.0621944	0.282927	4.8394	1.20625
GO:0030858	positive regulation of epithelial cell differentiation	2	604	12	17538	0.0621944	0.282927	4.8394	1.20625
GO:0030850	prostate gland development	2	604	12	17538	0.0621944	0.282927	4.8394	1.20625
GO:0006000	fructose metabolic process	2	604	12	17538	0.0621944	0.282927	4.8394	1.20625
GO:0060394	negative regulation of pathway-restricted SMAD protein phosphorylation	2	604	12	17538	0.0621944	0.282927	4.8394	1.20625
GO:0030031	cell projection assembly	2	604	12	17538	0.0621944	0.282927	4.8394	1.20625
GO:0045124	regulation of bone resorption	2	604	12	17538	0.0621944	0.282927	4.8394	1.20625
GO:0035313	wound healing, spreading of epidermal cells	2	604	12	17538	0.0621944	0.282927	4.8394	1.20625
GO:0048333	mesodermal cell differentiation	2	604	12	17538	0.0621944	0.282927	4.8394	1.20625
GO:0043517	positive regulation of DNA damage response, signal transduction by p53 class mediator	2	604	12	17538	0.0621944	0.282927	4.8394	1.20625
GO:0032330	regulation of chondrocyte differentiation	2	604	12	17538	0.0621944	0.282927	4.8394	1.20625
GO:0008283	cell proliferation	19	604	377	17538	0.0636348	0.282927	1.46337	1.19631
GO:0030819	positive regulation of cAMP biosynthetic process	4	604	44	17538	0.0640088	0.282927	2.63967	1.19376
GO:0050890	cognition	4	604	44	17538	0.0640088	0.282927	2.63967	1.19376
GO:0007420	brain development	15	604	282	17538	0.064293	0.282927	1.54449	1.19184
GO:0045773	positive regulation of axon extension	3	604	27	17538	0.0644817	0.282927	3.22627	1.19056
GO:0046697	decidualization	3	604	27	17538	0.0644817	0.282927	3.22627	1.19056
GO:0001892	embryonic placenta development	3	604	27	17538	0.0644817	0.282927	3.22627	1.19056
GO:0030154	cell differentiation	33	604	727	17538	0.0648797	0.282927	1.31802	1.18789
GO:0021987	cerebral cortex development	5	604	63	17538	0.0655201	0.282927	2.30448	1.18363
GO:0014070	response to organic cyclic compound	14	604	260	17538	0.0666199	0.282927	1.5635	1.1764
GO:0016055	Wnt signaling pathway	11	604	191	17538	0.0667297	0.282927	1.67225	1.17568
GO:0061441	renal artery morphogenesis	1	604	2	17538	0.0676948	0.282927	14.5182	1.16944
GO:0002246	wound healing involved in inflammatory response	1	604	2	17538	0.0676948	0.282927	14.5182	1.16944
GO:2000124	regulation of endocannabinoid signaling pathway	1	604	2	17538	0.0676948	0.282927	14.5182	1.16944
GO:0000041	transition metal ion transport	1	604	2	17538	0.0676948	0.282927	14.5182	1.16944
GO:0072111	cell proliferation involved in kidney development	1	604	2	17538	0.0676948	0.282927	14.5182	1.16944
GO:2000170	positive regulation of peptidyl-cysteine S-nitrosylation	1	604	2	17538	0.0676948	0.282927	14.5182	1.16944
GO:0044092	negative regulation of molecular function	1	604	2	17538	0.0676948	0.282927	14.5182	1.16944
GO:0039530	MDA-5 signaling pathway	1	604	2	17538	0.0676948	0.282927	14.5182	1.16944
GO:1902548	negative regulation of cellular response to vascular endothelial growth factor stimulus	1	604	2	17538	0.0676948	0.282927	14.5182	1.16944
GO:0072190	ureter urothelium development	1	604	2	17538	0.0676948	0.282927	14.5182	1.16944
GO:0003188	heart valve formation	1	604	2	17538	0.0676948	0.282927	14.5182	1.16944
GO:0072180	mesonephric duct morphogenesis	1	604	2	17538	0.0676948	0.282927	14.5182	1.16944
GO:0060161	positive regulation of dopamine receptor signaling pathway	1	604	2	17538	0.0676948	0.282927	14.5182	1.16944
GO:0061017	hepatoblast differentiation	1	604	2	17538	0.0676948	0.282927	14.5182	1.16944
GO:0010747	positive regulation of plasma membrane long-chain fatty acid transport	1	604	2	17538	0.0676948	0.282927	14.5182	1.16944
GO:0000917	barrier septum assembly	1	604	2	17538	0.0676948	0.282927	14.5182	1.16944
GO:0072170	metanephric tubule development	1	604	2	17538	0.0676948	0.282927	14.5182	1.16944
GO:0007549	dosage compensation	1	604	2	17538	0.0676948	0.282927	14.5182	1.16944
GO:0010710	regulation of collagen catabolic process	1	604	2	17538	0.0676948	0.282927	14.5182	1.16944
GO:0043585	nose morphogenesis	1	604	2	17538	0.0676948	0.282927	14.5182	1.16944
GO:0018153	isopeptide cross-linking via N6-(L-isoglutamyl)-L-lysine	1	604	2	17538	0.0676948	0.282927	14.5182	1.16944
GO:0090325	regulation of locomotion involved in locomotory behavior	1	604	2	17538	0.0676948	0.282927	14.5182	1.16944
GO:0032416	negative regulation of sodium:proton antiporter activity	1	604	2	17538	0.0676948	0.282927	14.5182	1.16944
GO:0019043	establishment of viral latency	1	604	2	17538	0.0676948	0.282927	14.5182	1.16944
GO:0035992	tendon formation	1	604	2	17538	0.0676948	0.282927	14.5182	1.16944
GO:0035507	regulation of myosin-light-chain-phosphatase activity	1	604	2	17538	0.0676948	0.282927	14.5182	1.16944
GO:0060900	embryonic camera-type eye formation	1	604	2	17538	0.0676948	0.282927	14.5182	1.16944
GO:0010260	organ senescence	1	604	2	17538	0.0676948	0.282927	14.5182	1.16944
GO:0050748	negative regulation of lipoprotein metabolic process	1	604	2	17538	0.0676948	0.282927	14.5182	1.16944
GO:0002689	negative regulation of leukocyte chemotaxis	1	604	2	17538	0.0676948	0.282927	14.5182	1.16944
GO:0060980	cell migration involved in coronary vasculogenesis	1	604	2	17538	0.0676948	0.282927	14.5182	1.16944
GO:0035582	sequestering of BMP in extracellular matrix	1	604	2	17538	0.0676948	0.282927	14.5182	1.16944
GO:0036413	histone H3-R26 citrullination	1	604	2	17538	0.0676948	0.282927	14.5182	1.16944
GO:0015676	vanadium ion transport	1	604	2	17538	0.0676948	0.282927	14.5182	1.16944
GO:0015675	nickel cation transport	1	604	2	17538	0.0676948	0.282927	14.5182	1.16944
GO:0036119	response to platelet-derived growth factor	1	604	2	17538	0.0676948	0.282927	14.5182	1.16944
GO:0035262	gonad morphogenesis	1	604	2	17538	0.0676948	0.282927	14.5182	1.16944
GO:1902462	positive regulation of mesenchymal stem cell proliferation	1	604	2	17538	0.0676948	0.282927	14.5182	1.16944
GO:0045058	T cell selection	1	604	2	17538	0.0676948	0.282927	14.5182	1.16944
GO:0061552	ganglion morphogenesis	1	604	2	17538	0.0676948	0.282927	14.5182	1.16944
GO:0015692	lead ion transport	1	604	2	17538	0.0676948	0.282927	14.5182	1.16944
GO:0072203	cell proliferation involved in metanephros development	1	604	2	17538	0.0676948	0.282927	14.5182	1.16944
GO:0016553	base conversion or substitution editing	1	604	2	17538	0.0676948	0.282927	14.5182	1.16944
GO:2000081	positive regulation of canonical Wnt signaling pathway involved in controlling type B pancreatic cell proliferation	1	604	2	17538	0.0676948	0.282927	14.5182	1.16944
GO:0032607	interferon-alpha production	1	604	2	17538	0.0676948	0.282927	14.5182	1.16944
GO:2000098	negative regulation of smooth muscle cell-matrix adhesion	1	604	2	17538	0.0676948	0.282927	14.5182	1.16944
GO:0061193	taste bud development	1	604	2	17538	0.0676948	0.282927	14.5182	1.16944
GO:0072262	metanephric glomerular mesangial cell proliferation involved in metanephros development	1	604	2	17538	0.0676948	0.282927	14.5182	1.16944
GO:0070831	basement membrane assembly	1	604	2	17538	0.0676948	0.282927	14.5182	1.16944
GO:0010758	regulation of macrophage chemotaxis	1	604	2	17538	0.0676948	0.282927	14.5182	1.16944
GO:0019100	male germ-line sex determination	1	604	2	17538	0.0676948	0.282927	14.5182	1.16944
GO:0034776	response to histamine	1	604	2	17538	0.0676948	0.282927	14.5182	1.16944
GO:0035622	intrahepatic bile duct development	1	604	2	17538	0.0676948	0.282927	14.5182	1.16944
GO:0090402	oncogene-induced cell senescence	1	604	2	17538	0.0676948	0.282927	14.5182	1.16944
GO:0043217	myelin maintenance	1	604	2	17538	0.0676948	0.282927	14.5182	1.16944
GO:0048520	positive regulation of behavior	1	604	2	17538	0.0676948	0.282927	14.5182	1.16944
GO:1901991	negative regulation of mitotic cell cycle phase transition	1	604	2	17538	0.0676948	0.282927	14.5182	1.16944
GO:0061502	early endosome to recycling endosome transport	1	604	2	17538	0.0676948	0.282927	14.5182	1.16944
GO:0014728	regulation of the force of skeletal muscle contraction	1	604	2	17538	0.0676948	0.282927	14.5182	1.16944
GO:0050867	positive regulation of cell activation	1	604	2	17538	0.0676948	0.282927	14.5182	1.16944
GO:0033031	positive regulation of neutrophil apoptotic process	1	604	2	17538	0.0676948	0.282927	14.5182	1.16944
GO:0002790	peptide secretion	1	604	2	17538	0.0676948	0.282927	14.5182	1.16944
GO:0070168	negative regulation of biomineral tissue development	1	604	2	17538	0.0676948	0.282927	14.5182	1.16944
GO:2001202	negative regulation of transforming growth factor-beta secretion	1	604	2	17538	0.0676948	0.282927	14.5182	1.16944
GO:0060352	cell adhesion molecule production	1	604	2	17538	0.0676948	0.282927	14.5182	1.16944
GO:0034059	response to anoxia	1	604	2	17538	0.0676948	0.282927	14.5182	1.16944
GO:1902336	positive regulation of retinal ganglion cell axon guidance	1	604	2	17538	0.0676948	0.282927	14.5182	1.16944
GO:1900158	negative regulation of bone mineralization involved in bone maturation	1	604	2	17538	0.0676948	0.282927	14.5182	1.16944
GO:1903670	regulation of sprouting angiogenesis	1	604	2	17538	0.0676948	0.282927	14.5182	1.16944
GO:0070178	D-serine metabolic process	1	604	2	17538	0.0676948	0.282927	14.5182	1.16944
GO:2001251	negative regulation of chromosome organization	1	604	2	17538	0.0676948	0.282927	14.5182	1.16944
GO:0048697	positive regulation of collateral sprouting in absence of injury	1	604	2	17538	0.0676948	0.282927	14.5182	1.16944
GO:0051878	lateral element assembly	1	604	2	17538	0.0676948	0.282927	14.5182	1.16944
GO:0042558	pteridine-containing compound metabolic process	1	604	2	17538	0.0676948	0.282927	14.5182	1.16944
GO:0021636	trigeminal nerve morphogenesis	1	604	2	17538	0.0676948	0.282927	14.5182	1.16944
GO:0010983	positive regulation of high-density lipoprotein particle clearance	1	604	2	17538	0.0676948	0.282927	14.5182	1.16944
GO:1903232	melanosome assembly	1	604	2	17538	0.0676948	0.282927	14.5182	1.16944
GO:0044702	single organism reproductive process	1	604	2	17538	0.0676948	0.282927	14.5182	1.16944
GO:0006478	peptidyl-tyrosine sulfation	1	604	2	17538	0.0676948	0.282927	14.5182	1.16944
GO:0019240	citrulline biosynthetic process	1	604	2	17538	0.0676948	0.282927	14.5182	1.16944
GO:0001928	regulation of exocyst assembly	1	604	2	17538	0.0676948	0.282927	14.5182	1.16944
GO:0086046	membrane depolarization during SA node cell action potential	1	604	2	17538	0.0676948	0.282927	14.5182	1.16944
GO:0086047	membrane depolarization during Purkinje myocyte cell action potential	1	604	2	17538	0.0676948	0.282927	14.5182	1.16944
GO:0086016	AV node cell action potential	1	604	2	17538	0.0676948	0.282927	14.5182	1.16944
GO:0098901	regulation of cardiac muscle cell action potential	1	604	2	17538	0.0676948	0.282927	14.5182	1.16944
GO:0090156	cellular sphingolipid homeostasis	1	604	2	17538	0.0676948	0.282927	14.5182	1.16944
GO:1902732	positive regulation of chondrocyte proliferation	1	604	2	17538	0.0676948	0.282927	14.5182	1.16944
GO:0070101	positive regulation of chemokine-mediated signaling pathway	1	604	2	17538	0.0676948	0.282927	14.5182	1.16944
GO:0071436	sodium ion export	1	604	2	17538	0.0676948	0.282927	14.5182	1.16944
GO:0010070	zygote asymmetric cell division	1	604	2	17538	0.0676948	0.282927	14.5182	1.16944
GO:0050925	negative regulation of negative chemotaxis	1	604	2	17538	0.0676948	0.282927	14.5182	1.16944
GO:0009082	branched-chain amino acid biosynthetic process	1	604	2	17538	0.0676948	0.282927	14.5182	1.16944
GO:0009081	branched-chain amino acid metabolic process	1	604	2	17538	0.0676948	0.282927	14.5182	1.16944
GO:0048625	myoblast fate commitment	1	604	2	17538	0.0676948	0.282927	14.5182	1.16944
GO:0009069	serine family amino acid metabolic process	1	604	2	17538	0.0676948	0.282927	14.5182	1.16944
GO:0048627	myoblast development	1	604	2	17538	0.0676948	0.282927	14.5182	1.16944
GO:0060739	mesenchymal-epithelial cell signaling involved in prostate gland development	1	604	2	17538	0.0676948	0.282927	14.5182	1.16944
GO:1902203	negative regulation of hepatocyte growth factor receptor signaling pathway	1	604	2	17538	0.0676948	0.282927	14.5182	1.16944
GO:0072006	nephron development	1	604	2	17538	0.0676948	0.282927	14.5182	1.16944
GO:2001113	negative regulation of cellular response to hepatocyte growth factor stimulus	1	604	2	17538	0.0676948	0.282927	14.5182	1.16944
GO:0060431	primary lung bud formation	1	604	2	17538	0.0676948	0.282927	14.5182	1.16944
GO:0060435	bronchiole development	1	604	2	17538	0.0676948	0.282927	14.5182	1.16944
GO:0048337	positive regulation of mesodermal cell fate specification	1	604	2	17538	0.0676948	0.282927	14.5182	1.16944
GO:0038154	interleukin-11-mediated signaling pathway	1	604	2	17538	0.0676948	0.282927	14.5182	1.16944
GO:0051126	negative regulation of actin nucleation	1	604	2	17538	0.0676948	0.282927	14.5182	1.16944
GO:0072061	inner medullary collecting duct development	1	604	2	17538	0.0676948	0.282927	14.5182	1.16944
GO:0007402	ganglion mother cell fate determination	1	604	2	17538	0.0676948	0.282927	14.5182	1.16944
GO:0038190	VEGF-activated neuropilin signaling pathway	1	604	2	17538	0.0676948	0.282927	14.5182	1.16944
GO:0097325	melanocyte proliferation	1	604	2	17538	0.0676948	0.282927	14.5182	1.16944
GO:0010611	regulation of cardiac muscle hypertrophy	1	604	2	17538	0.0676948	0.282927	14.5182	1.16944
GO:0072038	mesenchymal stem cell maintenance involved in nephron morphogenesis	1	604	2	17538	0.0676948	0.282927	14.5182	1.16944
GO:0071939	vitamin A import	1	604	2	17538	0.0676948	0.282927	14.5182	1.16944
GO:0045655	regulation of monocyte differentiation	1	604	2	17538	0.0676948	0.282927	14.5182	1.16944
GO:0032796	uropod organization	1	604	2	17538	0.0676948	0.282927	14.5182	1.16944
GO:0070627	ferrous iron import	1	604	2	17538	0.0676948	0.282927	14.5182	1.16944
GO:0044339	canonical Wnt signaling pathway involved in osteoblast differentiation	1	604	2	17538	0.0676948	0.282927	14.5182	1.16944
GO:0044338	canonical Wnt signaling pathway involved in mesenchymal stem cell differentiation	1	604	2	17538	0.0676948	0.282927	14.5182	1.16944
GO:0010512	negative regulation of phosphatidylinositol biosynthetic process	1	604	2	17538	0.0676948	0.282927	14.5182	1.16944
GO:0021649	vestibulocochlear nerve structural organization	1	604	2	17538	0.0676948	0.282927	14.5182	1.16944
GO:0031444	slow-twitch skeletal muscle fiber contraction	1	604	2	17538	0.0676948	0.282927	14.5182	1.16944
GO:0010573	vascular endothelial growth factor production	1	604	2	17538	0.0676948	0.282927	14.5182	1.16944
GO:0030167	proteoglycan catabolic process	1	604	2	17538	0.0676948	0.282927	14.5182	1.16944
GO:0090292	nuclear matrix anchoring at nuclear membrane	1	604	2	17538	0.0676948	0.282927	14.5182	1.16944
GO:0035425	autocrine signaling	1	604	2	17538	0.0676948	0.282927	14.5182	1.16944
GO:0090288	negative regulation of cellular response to growth factor stimulus	1	604	2	17538	0.0676948	0.282927	14.5182	1.16944
GO:0002506	polysaccharide assembly with MHC class II protein complex	1	604	2	17538	0.0676948	0.282927	14.5182	1.16944
GO:0035887	aortic smooth muscle cell differentiation	1	604	2	17538	0.0676948	0.282927	14.5182	1.16944
GO:0090259	regulation of retinal ganglion cell axon guidance	1	604	2	17538	0.0676948	0.282927	14.5182	1.16944
GO:0002572	pro-T cell differentiation	1	604	2	17538	0.0676948	0.282927	14.5182	1.16944
GO:0090260	negative regulation of retinal ganglion cell axon guidance	1	604	2	17538	0.0676948	0.282927	14.5182	1.16944
GO:0003413	chondrocyte differentiation involved in endochondral bone morphogenesis	1	604	2	17538	0.0676948	0.282927	14.5182	1.16944
GO:0003415	chondrocyte hypertrophy	1	604	2	17538	0.0676948	0.282927	14.5182	1.16944
GO:0048731	system development	1	604	2	17538	0.0676948	0.282927	14.5182	1.16944
GO:0055017	cardiac muscle tissue growth	1	604	2	17538	0.0676948	0.282927	14.5182	1.16944
GO:0033274	response to vitamin B2	1	604	2	17538	0.0676948	0.282927	14.5182	1.16944
GO:0002543	activation of blood coagulation via clotting cascade	1	604	2	17538	0.0676948	0.282927	14.5182	1.16944
GO:0009181	purine ribonucleoside diphosphate catabolic process	1	604	2	17538	0.0676948	0.282927	14.5182	1.16944
GO:0035444	nickel cation transmembrane transport	1	604	2	17538	0.0676948	0.282927	14.5182	1.16944
GO:0071506	cellular response to mycophenolic acid	1	604	2	17538	0.0676948	0.282927	14.5182	1.16944
GO:0015854	guanine transport	1	604	2	17538	0.0676948	0.282927	14.5182	1.16944
GO:0007157	heterophilic cell-cell adhesion via plasma membrane cell adhesion molecules	4	604	45	17538	0.0684283	0.284683	2.58102	1.16476
GO:0007162	negative regulation of cell adhesion	4	604	45	17538	0.0684283	0.284683	2.58102	1.16476
GO:0002062	chondrocyte differentiation	4	604	45	17538	0.0684283	0.284683	2.58102	1.16476
GO:0031175	neuron projection development	8	604	126	17538	0.0697424	0.288857	1.84358	1.1565
GO:0034614	cellular response to reactive oxygen species	3	604	28	17538	0.0704448	0.288857	3.11105	1.15215
GO:0002009	morphogenesis of an epithelium	3	604	28	17538	0.0704448	0.288857	3.11105	1.15215
GO:0032689	negative regulation of interferon-gamma production	3	604	28	17538	0.0704448	0.288857	3.11105	1.15215
GO:0006970	response to osmotic stress	3	604	28	17538	0.0704448	0.288857	3.11105	1.15215
GO:0090200	positive regulation of release of cytochrome c from mitochondria	3	604	28	17538	0.0704448	0.288857	3.11105	1.15215
GO:0021799	cerebral cortex radially oriented cell migration	2	604	13	17538	0.0718698	0.288857	4.46714	1.14345
GO:0034616	response to laminar fluid shear stress	2	604	13	17538	0.0718698	0.288857	4.46714	1.14345
GO:0045742	positive regulation of epidermal growth factor receptor signaling pathway	2	604	13	17538	0.0718698	0.288857	4.46714	1.14345
GO:0080111	DNA demethylation	2	604	13	17538	0.0718698	0.288857	4.46714	1.14345
GO:0043206	extracellular fibril organization	2	604	13	17538	0.0718698	0.288857	4.46714	1.14345
GO:0007199	G-protein coupled receptor signaling pathway coupled to cGMP nucleotide second messenger	2	604	13	17538	0.0718698	0.288857	4.46714	1.14345
GO:0060322	head development	2	604	13	17538	0.0718698	0.288857	4.46714	1.14345
GO:0014032	neural crest cell development	2	604	13	17538	0.0718698	0.288857	4.46714	1.14345
GO:0014012	peripheral nervous system axon regeneration	2	604	13	17538	0.0718698	0.288857	4.46714	1.14345
GO:0002064	epithelial cell development	2	604	13	17538	0.0718698	0.288857	4.46714	1.14345
GO:0010469	regulation of receptor activity	2	604	13	17538	0.0718698	0.288857	4.46714	1.14345
GO:0090179	planar cell polarity pathway involved in neural tube closure	2	604	13	17538	0.0718698	0.288857	4.46714	1.14345
GO:0060740	prostate gland epithelium morphogenesis	2	604	13	17538	0.0718698	0.288857	4.46714	1.14345
GO:0060445	branching involved in salivary gland morphogenesis	2	604	13	17538	0.0718698	0.288857	4.46714	1.14345
GO:0043518	negative regulation of DNA damage response, signal transduction by p53 class mediator	2	604	13	17538	0.0718698	0.288857	4.46714	1.14345
GO:1901381	positive regulation of potassium ion transmembrane transport	2	604	13	17538	0.0718698	0.288857	4.46714	1.14345
GO:0042592	homeostatic process	2	604	13	17538	0.0718698	0.288857	4.46714	1.14345
GO:0045471	response to ethanol	10	604	171	17538	0.0719854	0.288896	1.69804	1.14276
GO:0051603	proteolysis involved in cellular protein catabolic process	4	604	46	17538	0.073001	0.292111	2.52491	1.13667
GO:0007154	cell communication	4	604	46	17538	0.073001	0.292111	2.52491	1.13667
GO:0048661	positive regulation of smooth muscle cell proliferation	6	604	86	17538	0.0761051	0.303577	2.0258	1.11859
GO:0008406	gonad development	3	604	29	17538	0.0766462	0.303577	3.00377	1.11551
GO:0090501	RNA phosphodiester bond hydrolysis	3	604	29	17538	0.0766462	0.303577	3.00377	1.11551
GO:0007159	leukocyte cell-cell adhesion	3	604	29	17538	0.0766462	0.303577	3.00377	1.11551
GO:0051899	membrane depolarization	3	604	29	17538	0.0766462	0.303577	3.00377	1.11551
GO:0008585	female gonad development	3	604	29	17538	0.0766462	0.303577	3.00377	1.11551
GO:0044344	cellular response to fibroblast growth factor stimulus	3	604	29	17538	0.0766462	0.303577	3.00377	1.11551
GO:1901215	negative regulation of neuron death	4	604	47	17538	0.077725	0.307403	2.47119	1.10944
GO:0007409	axonogenesis	7	604	108	17538	0.0793374	0.310471	1.88199	1.10052
GO:0051642	centrosome localization	2	604	14	17538	0.0819915	0.310471	4.14806	1.08623
GO:0050777	negative regulation of immune response	2	604	14	17538	0.0819915	0.310471	4.14806	1.08623
GO:0010738	regulation of protein kinase A signaling	2	604	14	17538	0.0819915	0.310471	4.14806	1.08623
GO:0061036	positive regulation of cartilage development	2	604	14	17538	0.0819915	0.310471	4.14806	1.08623
GO:0034698	response to gonadotropin	2	604	14	17538	0.0819915	0.310471	4.14806	1.08623
GO:0045088	regulation of innate immune response	2	604	14	17538	0.0819915	0.310471	4.14806	1.08623
GO:0050482	arachidonic acid secretion	2	604	14	17538	0.0819915	0.310471	4.14806	1.08623
GO:0046889	positive regulation of lipid biosynthetic process	2	604	14	17538	0.0819915	0.310471	4.14806	1.08623
GO:0071850	mitotic cell cycle arrest	2	604	14	17538	0.0819915	0.310471	4.14806	1.08623
GO:0071872	cellular response to epinephrine stimulus	2	604	14	17538	0.0819915	0.310471	4.14806	1.08623
GO:0050673	epithelial cell proliferation	2	604	14	17538	0.0819915	0.310471	4.14806	1.08623
GO:0035815	positive regulation of renal sodium excretion	2	604	14	17538	0.0819915	0.310471	4.14806	1.08623
GO:0030194	positive regulation of blood coagulation	2	604	14	17538	0.0819915	0.310471	4.14806	1.08623
GO:0021537	telencephalon development	3	604	30	17538	0.0830783	0.310471	2.90364	1.08051
GO:0007267	cell-cell signaling	13	604	246	17538	0.084075	0.310471	1.53445	1.07533
GO:0071333	cellular response to glucose stimulus	5	604	68	17538	0.0848093	0.310471	2.13503	1.07156
GO:0007584	response to nutrient	9	604	154	17538	0.085162	0.310471	1.69693	1.06975
GO:0010976	positive regulation of neuron projection development	6	604	89	17538	0.0865235	0.310471	1.95751	1.06287
GO:0030182	neuron differentiation	9	604	155	17538	0.0878157	0.310471	1.68599	1.05643
GO:0031623	receptor internalization	3	604	31	17538	0.0897333	0.310471	2.80998	1.04705
GO:0010718	positive regulation of epithelial to mesenchymal transition	3	604	31	17538	0.0897333	0.310471	2.80998	1.04705
GO:0060349	bone morphogenesis	3	604	31	17538	0.0897333	0.310471	2.80998	1.04705
GO:0030855	epithelial cell differentiation	6	604	90	17538	0.090162	0.310471	1.93576	1.04498
GO:0060070	canonical Wnt signaling pathway	6	604	90	17538	0.090162	0.310471	1.93576	1.04498
GO:0008543	fibroblast growth factor receptor signaling pathway	13	604	249	17538	0.0902882	0.310471	1.51596	1.04437
GO:2000179	positive regulation of neural precursor cell proliferation	2	604	15	17538	0.0925173	0.310471	3.87152	1.03378
GO:0016064	immunoglobulin mediated immune response	2	604	15	17538	0.0925173	0.310471	3.87152	1.03378
GO:0046902	regulation of mitochondrial membrane permeability	2	604	15	17538	0.0925173	0.310471	3.87152	1.03378
GO:0070986	left/right axis specification	2	604	15	17538	0.0925173	0.310471	3.87152	1.03378
GO:0001935	endothelial cell proliferation	2	604	15	17538	0.0925173	0.310471	3.87152	1.03378
GO:0017085	response to insecticide	2	604	15	17538	0.0925173	0.310471	3.87152	1.03378
GO:2000249	regulation of actin cytoskeleton reorganization	2	604	15	17538	0.0925173	0.310471	3.87152	1.03378
GO:0009629	response to gravity	2	604	15	17538	0.0925173	0.310471	3.87152	1.03378
GO:0060065	uterus development	2	604	15	17538	0.0925173	0.310471	3.87152	1.03378
GO:0010996	response to auditory stimulus	2	604	15	17538	0.0925173	0.310471	3.87152	1.03378
GO:0035428	hexose transmembrane transport	2	604	15	17538	0.0925173	0.310471	3.87152	1.03378
GO:0071548	response to dexamethasone	2	604	15	17538	0.0925173	0.310471	3.87152	1.03378
GO:0010977	negative regulation of neuron projection development	4	604	50	17538	0.092781	0.310471	2.32291	1.03254
GO:0033574	response to testosterone	4	604	50	17538	0.092781	0.310471	2.32291	1.03254
GO:0042127	regulation of cell proliferation	12	604	227	17538	0.094077	0.310471	1.53497	1.02652
GO:0007179	transforming growth factor beta receptor signaling pathway	8	604	135	17538	0.0948979	0.310471	1.72068	1.02274
GO:0051017	actin filament bundle assembly	3	604	32	17538	0.0966031	0.310471	2.72216	1.01501
GO:0008652	cellular amino acid biosynthetic process	3	604	32	17538	0.0966031	0.310471	2.72216	1.01501
GO:0001937	negative regulation of endothelial cell proliferation	3	604	32	17538	0.0966031	0.310471	2.72216	1.01501
GO:0048663	neuron fate commitment	3	604	32	17538	0.0966031	0.310471	2.72216	1.01501
GO:0045429	positive regulation of nitric oxide biosynthetic process	4	604	51	17538	0.0980856	0.310471	2.27737	1.00839
GO:0071259	cellular response to magnetism	1	604	3	17538	0.0998066	0.310471	9.67881	1.00084
GO:0060594	mammary gland specification	1	604	3	17538	0.0998066	0.310471	9.67881	1.00084
GO:1902514	regulation of generation of L-type calcium current	1	604	3	17538	0.0998066	0.310471	9.67881	1.00084
GO:0006643	membrane lipid metabolic process	1	604	3	17538	0.0998066	0.310471	9.67881	1.00084
GO:0002291	T cell activation via T cell receptor contact with antigen bound to MHC molecule on antigen presenting cell	1	604	3	17538	0.0998066	0.310471	9.67881	1.00084
GO:0072537	fibroblast activation	1	604	3	17538	0.0998066	0.310471	9.67881	1.00084
GO:0060585	positive regulation of prostaglandin-endoperoxide synthase activity	1	604	3	17538	0.0998066	0.310471	9.67881	1.00084
GO:0070383	DNA cytosine deamination	1	604	3	17538	0.0998066	0.310471	9.67881	1.00084
GO:2001027	negative regulation of endothelial cell chemotaxis	1	604	3	17538	0.0998066	0.310471	9.67881	1.00084
GO:0051639	actin filament network formation	1	604	3	17538	0.0998066	0.310471	9.67881	1.00084
GO:2001034	positive regulation of double-strand break repair via nonhomologous end joining	1	604	3	17538	0.0998066	0.310471	9.67881	1.00084
GO:0003170	heart valve development	1	604	3	17538	0.0998066	0.310471	9.67881	1.00084
GO:0021828	gonadotrophin-releasing hormone neuronal migration to the hypothalamus	1	604	3	17538	0.0998066	0.310471	9.67881	1.00084
GO:0061042	vascular wound healing	1	604	3	17538	0.0998066	0.310471	9.67881	1.00084
GO:0016480	negative regulation of transcription from RNA polymerase III promoter	1	604	3	17538	0.0998066	0.310471	9.67881	1.00084
GO:0043652	engulfment of apoptotic cell	1	604	3	17538	0.0998066	0.310471	9.67881	1.00084
GO:0072197	ureter morphogenesis	1	604	3	17538	0.0998066	0.310471	9.67881	1.00084
GO:0061010	gall bladder development	1	604	3	17538	0.0998066	0.310471	9.67881	1.00084
GO:0021874	Wnt signaling pathway involved in forebrain neuroblast division	1	604	3	17538	0.0998066	0.310471	9.67881	1.00084
GO:0072138	mesenchymal cell proliferation involved in ureteric bud development	1	604	3	17538	0.0998066	0.310471	9.67881	1.00084
GO:0048050	post-embryonic eye morphogenesis	1	604	3	17538	0.0998066	0.310471	9.67881	1.00084
GO:0072161	mesenchymal cell differentiation involved in kidney development	1	604	3	17538	0.0998066	0.310471	9.67881	1.00084
GO:0046635	positive regulation of alpha-beta T cell activation	1	604	3	17538	0.0998066	0.310471	9.67881	1.00084
GO:0045321	leukocyte activation	1	604	3	17538	0.0998066	0.310471	9.67881	1.00084
GO:0010641	positive regulation of platelet-derived growth factor receptor signaling pathway	1	604	3	17538	0.0998066	0.310471	9.67881	1.00084
GO:0007066	female meiosis sister chromatid cohesion	1	604	3	17538	0.0998066	0.310471	9.67881	1.00084
GO:1902083	negative regulation of peptidyl-cysteine S-nitrosylation	1	604	3	17538	0.0998066	0.310471	9.67881	1.00084
GO:0035986	senescence-associated heterochromatin focus assembly	1	604	3	17538	0.0998066	0.310471	9.67881	1.00084
GO:0034633	retinol transport	1	604	3	17538	0.0998066	0.310471	9.67881	1.00084
GO:0001300	chronological cell aging	1	604	3	17538	0.0998066	0.310471	9.67881	1.00084
GO:0071672	negative regulation of smooth muscle cell chemotaxis	1	604	3	17538	0.0998066	0.310471	9.67881	1.00084
GO:0060538	skeletal muscle organ development	1	604	3	17538	0.0998066	0.310471	9.67881	1.00084
GO:0060535	trachea cartilage morphogenesis	1	604	3	17538	0.0998066	0.310471	9.67881	1.00084
GO:0048841	regulation of axon extension involved in axon guidance	1	604	3	17538	0.0998066	0.310471	9.67881	1.00084
GO:1900748	positive regulation of vascular endothelial growth factor signaling pathway	1	604	3	17538	0.0998066	0.310471	9.67881	1.00084
GO:0043179	rhythmic excitation	1	604	3	17538	0.0998066	0.310471	9.67881	1.00084
GO:0002344	B cell affinity maturation	1	604	3	17538	0.0998066	0.310471	9.67881	1.00084
GO:0071389	cellular response to mineralocorticoid stimulus	1	604	3	17538	0.0998066	0.310471	9.67881	1.00084
GO:0070487	monocyte aggregation	1	604	3	17538	0.0998066	0.310471	9.67881	1.00084
GO:0050883	musculoskeletal movement, spinal reflex action	1	604	3	17538	0.0998066	0.310471	9.67881	1.00084
GO:0060221	retinal rod cell differentiation	1	604	3	17538	0.0998066	0.310471	9.67881	1.00084
GO:0035295	tube development	1	604	3	17538	0.0998066	0.310471	9.67881	1.00084
GO:0009826	unidimensional cell growth	1	604	3	17538	0.0998066	0.310471	9.67881	1.00084
GO:0032608	interferon-beta production	1	604	3	17538	0.0998066	0.310471	9.67881	1.00084
GO:0042426	choline catabolic process	1	604	3	17538	0.0998066	0.310471	9.67881	1.00084
GO:1903375	facioacoustic ganglion development	1	604	3	17538	0.0998066	0.310471	9.67881	1.00084
GO:0097116	gephyrin clustering	1	604	3	17538	0.0998066	0.310471	9.67881	1.00084
GO:0097118	neuroligin clustering	1	604	3	17538	0.0998066	0.310471	9.67881	1.00084
GO:0061138	morphogenesis of a branching epithelium	1	604	3	17538	0.0998066	0.310471	9.67881	1.00084
GO:0032649	regulation of interferon-gamma production	1	604	3	17538	0.0998066	0.310471	9.67881	1.00084
GO:0021988	olfactory lobe development	1	604	3	17538	0.0998066	0.310471	9.67881	1.00084
GO:0061157	mRNA destabilization	1	604	3	17538	0.0998066	0.310471	9.67881	1.00084
GO:0061146	Peyer's patch morphogenesis	1	604	3	17538	0.0998066	0.310471	9.67881	1.00084
GO:0070837	dehydroascorbic acid transport	1	604	3	17538	0.0998066	0.310471	9.67881	1.00084
GO:0070858	negative regulation of bile acid biosynthetic process	1	604	3	17538	0.0998066	0.310471	9.67881	1.00084
GO:0021891	olfactory bulb interneuron development	1	604	3	17538	0.0998066	0.310471	9.67881	1.00084
GO:0014707	branchiomeric skeletal muscle development	1	604	3	17538	0.0998066	0.310471	9.67881	1.00084
GO:0046717	acid secretion	1	604	3	17538	0.0998066	0.310471	9.67881	1.00084
GO:0050849	negative regulation of calcium-mediated signaling	1	604	3	17538	0.0998066	0.310471	9.67881	1.00084
GO:0060638	mesenchymal-epithelial cell signaling	1	604	3	17538	0.0998066	0.310471	9.67881	1.00084
GO:0010387	COP9 signalosome assembly	1	604	3	17538	0.0998066	0.310471	9.67881	1.00084
GO:0007197	adenylate cyclase-inhibiting G-protein coupled acetylcholine receptor signaling pathway	1	604	3	17538	0.0998066	0.310471	9.67881	1.00084
GO:0014718	positive regulation of satellite cell activation involved in skeletal muscle regeneration	1	604	3	17538	0.0998066	0.310471	9.67881	1.00084
GO:1902861	copper ion import into cell	1	604	3	17538	0.0998066	0.310471	9.67881	1.00084
GO:0046370	fructose biosynthetic process	1	604	3	17538	0.0998066	0.310471	9.67881	1.00084
GO:2000546	positive regulation of endothelial cell chemotaxis to fibroblast growth factor	1	604	3	17538	0.0998066	0.310471	9.67881	1.00084
GO:0044117	growth of symbiont in host	1	604	3	17538	0.0998066	0.310471	9.67881	1.00084
GO:0090027	negative regulation of monocyte chemotaxis	1	604	3	17538	0.0998066	0.310471	9.67881	1.00084
GO:0090022	regulation of neutrophil chemotaxis	1	604	3	17538	0.0998066	0.310471	9.67881	1.00084
GO:1900625	positive regulation of monocyte aggregation	1	604	3	17538	0.0998066	0.310471	9.67881	1.00084
GO:0003331	positive regulation of extracellular matrix constituent secretion	1	604	3	17538	0.0998066	0.310471	9.67881	1.00084
GO:0005996	monosaccharide metabolic process	1	604	3	17538	0.0998066	0.310471	9.67881	1.00084
GO:0005989	lactose biosynthetic process	1	604	3	17538	0.0998066	0.310471	9.67881	1.00084
GO:2001206	positive regulation of osteoclast development	1	604	3	17538	0.0998066	0.310471	9.67881	1.00084
GO:0060350	endochondral bone morphogenesis	1	604	3	17538	0.0998066	0.310471	9.67881	1.00084
GO:0006403	RNA localization	1	604	3	17538	0.0998066	0.310471	9.67881	1.00084
GO:0014013	regulation of gliogenesis	1	604	3	17538	0.0998066	0.310471	9.67881	1.00084
GO:1900127	positive regulation of hyaluronan biosynthetic process	1	604	3	17538	0.0998066	0.310471	9.67881	1.00084
GO:0072318	clathrin coat disassembly	1	604	3	17538	0.0998066	0.310471	9.67881	1.00084
GO:0014076	response to fluoxetine	1	604	3	17538	0.0998066	0.310471	9.67881	1.00084
GO:0030538	embryonic genitalia morphogenesis	1	604	3	17538	0.0998066	0.310471	9.67881	1.00084
GO:0009957	epidermal cell fate specification	1	604	3	17538	0.0998066	0.310471	9.67881	1.00084
GO:0002072	optic cup morphogenesis involved in camera-type eye development	1	604	3	17538	0.0998066	0.310471	9.67881	1.00084
GO:0002074	extraocular skeletal muscle development	1	604	3	17538	0.0998066	0.310471	9.67881	1.00084
GO:0071804	cellular potassium ion transport	1	604	3	17538	0.0998066	0.310471	9.67881	1.00084
GO:0044691	tooth eruption	1	604	3	17538	0.0998066	0.310471	9.67881	1.00084
GO:0031339	negative regulation of vesicle fusion	1	604	3	17538	0.0998066	0.310471	9.67881	1.00084
GO:0016199	axon midline choice point recognition	1	604	3	17538	0.0998066	0.310471	9.67881	1.00084
GO:0050904	diapedesis	1	604	3	17538	0.0998066	0.310471	9.67881	1.00084
GO:0032651	regulation of interleukin-1 beta production	1	604	3	17538	0.0998066	0.310471	9.67881	1.00084
GO:0086070	SA node cell to atrial cardiac muscle cell communication	1	604	3	17538	0.0998066	0.310471	9.67881	1.00084
GO:0045977	positive regulation of mitotic cell cycle, embryonic	1	604	3	17538	0.0998066	0.310471	9.67881	1.00084
GO:0033563	dorsal/ventral axon guidance	1	604	3	17538	0.0998066	0.310471	9.67881	1.00084
GO:0002820	negative regulation of adaptive immune response	1	604	3	17538	0.0998066	0.310471	9.67881	1.00084
GO:0035793	positive regulation of metanephric mesenchymal cell migration by platelet-derived growth factor receptor-beta signaling pathway	1	604	3	17538	0.0998066	0.310471	9.67881	1.00084
GO:0046485	ether lipid metabolic process	1	604	3	17538	0.0998066	0.310471	9.67881	1.00084
GO:1901898	negative regulation of relaxation of cardiac muscle	1	604	3	17538	0.0998066	0.310471	9.67881	1.00084
GO:0060729	intestinal epithelial structure maintenance	1	604	3	17538	0.0998066	0.310471	9.67881	1.00084
GO:1901837	negative regulation of transcription of nuclear large rRNA transcript from RNA polymerase I promoter	1	604	3	17538	0.0998066	0.310471	9.67881	1.00084
GO:0045590	negative regulation of regulatory T cell differentiation	1	604	3	17538	0.0998066	0.310471	9.67881	1.00084
GO:0070543	response to linoleic acid	1	604	3	17538	0.0998066	0.310471	9.67881	1.00084
GO:0010034	response to acetate	1	604	3	17538	0.0998066	0.310471	9.67881	1.00084
GO:0060480	lung goblet cell differentiation	1	604	3	17538	0.0998066	0.310471	9.67881	1.00084
GO:0015891	siderophore transport	1	604	3	17538	0.0998066	0.310471	9.67881	1.00084
GO:0035021	negative regulation of Rac protein signal transduction	1	604	3	17538	0.0998066	0.310471	9.67881	1.00084
GO:0002579	positive regulation of antigen processing and presentation	1	604	3	17538	0.0998066	0.310471	9.67881	1.00084
GO:0055099	response to high density lipoprotein particle	1	604	3	17538	0.0998066	0.310471	9.67881	1.00084
GO:0046148	pigment biosynthetic process	1	604	3	17538	0.0998066	0.310471	9.67881	1.00084
GO:0016321	female meiosis chromosome segregation	1	604	3	17538	0.0998066	0.310471	9.67881	1.00084
GO:0061317	canonical Wnt signaling pathway involved in cardiac muscle cell fate commitment	1	604	3	17538	0.0998066	0.310471	9.67881	1.00084
GO:0006567	threonine catabolic process	1	604	3	17538	0.0998066	0.310471	9.67881	1.00084
GO:0038145	macrophage colony-stimulating factor signaling pathway	1	604	3	17538	0.0998066	0.310471	9.67881	1.00084
GO:0003062	regulation of heart rate by chemical signal	1	604	3	17538	0.0998066	0.310471	9.67881	1.00084
GO:0042662	negative regulation of mesodermal cell fate specification	1	604	3	17538	0.0998066	0.310471	9.67881	1.00084
GO:0003065	positive regulation of heart rate by epinephrine	1	604	3	17538	0.0998066	0.310471	9.67881	1.00084
GO:0042663	regulation of endodermal cell fate specification	1	604	3	17538	0.0998066	0.310471	9.67881	1.00084
GO:0032827	negative regulation of natural killer cell differentiation involved in immune response	1	604	3	17538	0.0998066	0.310471	9.67881	1.00084
GO:0006551	leucine metabolic process	1	604	3	17538	0.0998066	0.310471	9.67881	1.00084
GO:0009644	response to high light intensity	1	604	3	17538	0.0998066	0.310471	9.67881	1.00084
GO:0072011	glomerular endothelium development	1	604	3	17538	0.0998066	0.310471	9.67881	1.00084
GO:0010621	negative regulation of transcription by transcription factor localization	1	604	3	17538	0.0998066	0.310471	9.67881	1.00084
GO:0072034	renal vesicle induction	1	604	3	17538	0.0998066	0.310471	9.67881	1.00084
GO:0032317	regulation of Rap GTPase activity	1	604	3	17538	0.0998066	0.310471	9.67881	1.00084
GO:0032788	saturated monocarboxylic acid metabolic process	1	604	3	17538	0.0998066	0.310471	9.67881	1.00084
GO:0032789	unsaturated monocarboxylic acid metabolic process	1	604	3	17538	0.0998066	0.310471	9.67881	1.00084
GO:0010593	negative regulation of lamellipodium assembly	1	604	3	17538	0.0998066	0.310471	9.67881	1.00084
GO:2000721	positive regulation of transcription from RNA polymerase II promoter involved in smooth muscle cell differentiation	1	604	3	17538	0.0998066	0.310471	9.67881	1.00084
GO:0031087	deadenylation-independent decapping of nuclear-transcribed mRNA	1	604	3	17538	0.0998066	0.310471	9.67881	1.00084
GO:0034103	regulation of tissue remodeling	1	604	3	17538	0.0998066	0.310471	9.67881	1.00084
GO:0060421	positive regulation of heart growth	1	604	3	17538	0.0998066	0.310471	9.67881	1.00084
GO:0031064	negative regulation of histone deacetylation	1	604	3	17538	0.0998066	0.310471	9.67881	1.00084
GO:0090272	negative regulation of fibroblast growth factor production	1	604	3	17538	0.0998066	0.310471	9.67881	1.00084
GO:0090271	positive regulation of fibroblast growth factor production	1	604	3	17538	0.0998066	0.310471	9.67881	1.00084
GO:0090287	regulation of cellular response to growth factor stimulus	1	604	3	17538	0.0998066	0.310471	9.67881	1.00084
GO:0060414	aorta smooth muscle tissue morphogenesis	1	604	3	17538	0.0998066	0.310471	9.67881	1.00084
GO:0032376	positive regulation of cholesterol transport	1	604	3	17538	0.0998066	0.310471	9.67881	1.00084
GO:0003401	axis elongation	1	604	3	17538	0.0998066	0.310471	9.67881	1.00084
GO:0003418	growth plate cartilage chondrocyte differentiation	1	604	3	17538	0.0998066	0.310471	9.67881	1.00084
GO:0003419	growth plate cartilage chondrocyte proliferation	1	604	3	17538	0.0998066	0.310471	9.67881	1.00084
GO:0051917	regulation of fibrinolysis	1	604	3	17538	0.0998066	0.310471	9.67881	1.00084
GO:0071260	cellular response to mechanical stimulus	6	604	93	17538	0.101567	0.315587	1.87332	0.993248
GO:0001764	neuron migration	7	604	115	17538	0.102244	0.31733	1.76743	0.990361
GO:0050730	regulation of peptidyl-tyrosine phosphorylation	2	604	16	17538	0.103408	0.317445	3.62955	0.985448
GO:0050732	negative regulation of peptidyl-tyrosine phosphorylation	2	604	16	17538	0.103408	0.317445	3.62955	0.985448
GO:0043149	stress fiber assembly	2	604	16	17538	0.103408	0.317445	3.62955	0.985448
GO:0071305	cellular response to vitamin D	2	604	16	17538	0.103408	0.317445	3.62955	0.985448
GO:0048268	clathrin coat assembly	2	604	16	17538	0.103408	0.317445	3.62955	0.985448
GO:0042523	positive regulation of tyrosine phosphorylation of Stat5 protein	2	604	16	17538	0.103408	0.317445	3.62955	0.985448
GO:0001516	prostaglandin biosynthetic process	2	604	16	17538	0.103408	0.317445	3.62955	0.985448
GO:0030225	macrophage differentiation	2	604	16	17538	0.103408	0.317445	3.62955	0.985448
GO:0031529	ruffle organization	2	604	16	17538	0.103408	0.317445	3.62955	0.985448
GO:0007616	long-term memory	3	604	33	17538	0.103679	0.317445	2.63967	0.984308
GO:0042149	cellular response to glucose starvation	3	604	33	17538	0.103679	0.317445	2.63967	0.984308
GO:0043029	T cell homeostasis	3	604	33	17538	0.103679	0.317445	2.63967	0.984308
GO:0061028	establishment of endothelial barrier	3	604	34	17538	0.110953	0.33669	2.56204	0.95486
GO:0035116	embryonic hindlimb morphogenesis	3	604	34	17538	0.110953	0.33669	2.56204	0.95486
GO:0071377	cellular response to glucagon stimulus	3	604	34	17538	0.110953	0.33669	2.56204	0.95486
GO:0043278	response to morphine	3	604	34	17538	0.110953	0.33669	2.56204	0.95486
GO:0005977	glycogen metabolic process	3	604	34	17538	0.110953	0.33669	2.56204	0.95486
GO:0030049	muscle filament sliding	3	604	34	17538	0.110953	0.33669	2.56204	0.95486
GO:0032320	positive regulation of Ras GTPase activity	3	604	34	17538	0.110953	0.33669	2.56204	0.95486
GO:0001662	behavioral fear response	3	604	34	17538	0.110953	0.33669	2.56204	0.95486
GO:0001706	endoderm formation	2	604	17	17538	0.114625	0.337246	3.41605	0.940722
GO:0043691	reverse cholesterol transport	2	604	17	17538	0.114625	0.337246	3.41605	0.940722
GO:0042491	auditory receptor cell differentiation	2	604	17	17538	0.114625	0.337246	3.41605	0.940722
GO:0007413	axonal fasciculation	2	604	17	17538	0.114625	0.337246	3.41605	0.940722
GO:0010613	positive regulation of cardiac muscle hypertrophy	2	604	17	17538	0.114625	0.337246	3.41605	0.940722
GO:0032318	regulation of Ras GTPase activity	2	604	17	17538	0.114625	0.337246	3.41605	0.940722
GO:0010596	negative regulation of endothelial cell migration	2	604	17	17538	0.114625	0.337246	3.41605	0.940722
GO:0007566	embryo implantation	4	604	54	17538	0.114816	0.337246	2.15085	0.939999
GO:0007492	endoderm development	3	604	35	17538	0.118417	0.337246	2.48884	0.926587
GO:0010288	response to lead ion	3	604	35	17538	0.118417	0.337246	2.48884	0.926587
GO:0021510	spinal cord development	3	604	35	17538	0.118417	0.337246	2.48884	0.926587
GO:0048514	blood vessel morphogenesis	3	604	35	17538	0.118417	0.337246	2.48884	0.926587
GO:0033189	response to vitamin A	3	604	35	17538	0.118417	0.337246	2.48884	0.926587
GO:0008584	male gonad development	7	604	120	17538	0.12058	0.337246	1.69379	0.918725
GO:0042552	myelination	4	604	55	17538	0.120654	0.337246	2.11174	0.91846
GO:0035914	skeletal muscle cell differentiation	4	604	55	17538	0.120654	0.337246	2.11174	0.91846
GO:0044255	cellular lipid metabolic process	8	604	144	17538	0.124581	0.337246	1.61313	0.904549
GO:0019933	cAMP-mediated signaling	3	604	36	17538	0.12606	0.337246	2.4197	0.899421
GO:0046326	positive regulation of glucose import	3	604	36	17538	0.12606	0.337246	2.4197	0.899421
GO:0002053	positive regulation of mesenchymal cell proliferation	3	604	36	17538	0.12606	0.337246	2.4197	0.899421
GO:0051216	cartilage development	5	604	77	17538	0.126099	0.337246	1.88548	0.899288
GO:0043623	cellular protein complex assembly	2	604	18	17538	0.126133	0.337246	3.22627	0.89917
GO:0033327	Leydig cell differentiation	2	604	18	17538	0.126133	0.337246	3.22627	0.89917
GO:0071380	cellular response to prostaglandin E stimulus	2	604	18	17538	0.126133	0.337246	3.22627	0.89917
GO:0010842	retina layer formation	2	604	18	17538	0.126133	0.337246	3.22627	0.89917
GO:0008037	cell recognition	2	604	18	17538	0.126133	0.337246	3.22627	0.89917
GO:0045019	negative regulation of nitric oxide biosynthetic process	2	604	18	17538	0.126133	0.337246	3.22627	0.89917
GO:0050868	negative regulation of T cell activation	2	604	18	17538	0.126133	0.337246	3.22627	0.89917
GO:0046323	glucose import	2	604	18	17538	0.126133	0.337246	3.22627	0.89917
GO:0006402	mRNA catabolic process	2	604	18	17538	0.126133	0.337246	3.22627	0.89917
GO:0031333	negative regulation of protein complex assembly	2	604	18	17538	0.126133	0.337246	3.22627	0.89917
GO:0071577	zinc ion transmembrane transport	2	604	18	17538	0.126133	0.337246	3.22627	0.89917
GO:0010524	positive regulation of calcium ion transport into cytosol	2	604	18	17538	0.126133	0.337246	3.22627	0.89917
GO:0042573	retinoic acid metabolic process	2	604	18	17538	0.126133	0.337246	3.22627	0.89917
GO:0030097	hemopoiesis	6	604	99	17538	0.126511	0.337246	1.75978	0.897872
GO:0060348	bone development	4	604	56	17538	0.126616	0.337246	2.07403	0.89751
GO:0007568	aging	12	604	240	17538	0.126711	0.337246	1.45182	0.897185
GO:0045892	negative regulation of transcription, DNA-templated	24	604	543	17538	0.127281	0.337246	1.28338	0.895236
GO:0006468	protein phosphorylation	27	604	622	17538	0.129216	0.337246	1.26042	0.888683
GO:0036486	ventral trunk neural crest cell migration	1	604	4	17538	0.130814	0.337246	7.25911	0.883345
GO:1903416	response to glycoside	1	604	4	17538	0.130814	0.337246	7.25911	0.883345
GO:0061448	connective tissue development	1	604	4	17538	0.130814	0.337246	7.25911	0.883345
GO:0048014	Tie signaling pathway	1	604	4	17538	0.130814	0.337246	7.25911	0.883345
GO:2000138	positive regulation of cell proliferation involved in heart morphogenesis	1	604	4	17538	0.130814	0.337246	7.25911	0.883345
GO:1901660	calcium ion export	1	604	4	17538	0.130814	0.337246	7.25911	0.883345
GO:0003136	negative regulation of heart induction by canonical Wnt signaling pathway	1	604	4	17538	0.130814	0.337246	7.25911	0.883345
GO:0007501	mesodermal cell fate specification	1	604	4	17538	0.130814	0.337246	7.25911	0.883345
GO:0060574	intestinal epithelial cell maturation	1	604	4	17538	0.130814	0.337246	7.25911	0.883345
GO:0097490	sympathetic neuron projection extension	1	604	4	17538	0.130814	0.337246	7.25911	0.883345
GO:0072193	ureter smooth muscle cell differentiation	1	604	4	17538	0.130814	0.337246	7.25911	0.883345
GO:0097491	sympathetic neuron projection guidance	1	604	4	17538	0.130814	0.337246	7.25911	0.883345
GO:0072178	nephric duct morphogenesis	1	604	4	17538	0.130814	0.337246	7.25911	0.883345
GO:0003150	muscular septum morphogenesis	1	604	4	17538	0.130814	0.337246	7.25911	0.883345
GO:0006670	sphingosine metabolic process	1	604	4	17538	0.130814	0.337246	7.25911	0.883345
GO:0071283	cellular response to iron(III) ion	1	604	4	17538	0.130814	0.337246	7.25911	0.883345
GO:0071288	cellular response to mercury ion	1	604	4	17538	0.130814	0.337246	7.25911	0.883345
GO:0010748	negative regulation of plasma membrane long-chain fatty acid transport	1	604	4	17538	0.130814	0.337246	7.25911	0.883345
GO:0052548	regulation of endopeptidase activity	1	604	4	17538	0.130814	0.337246	7.25911	0.883345
GO:0061038	uterus morphogenesis	1	604	4	17538	0.130814	0.337246	7.25911	0.883345
GO:0010716	negative regulation of extracellular matrix disassembly	1	604	4	17538	0.130814	0.337246	7.25911	0.883345
GO:0060923	cardiac muscle cell fate commitment	1	604	4	17538	0.130814	0.337246	7.25911	0.883345
GO:0032431	activation of phospholipase A2 activity	1	604	4	17538	0.130814	0.337246	7.25911	0.883345
GO:0043549	regulation of kinase activity	1	604	4	17538	0.130814	0.337246	7.25911	0.883345
GO:0032489	regulation of Cdc42 protein signal transduction	1	604	4	17538	0.130814	0.337246	7.25911	0.883345
GO:0035990	tendon cell differentiation	1	604	4	17538	0.130814	0.337246	7.25911	0.883345
GO:0060512	prostate gland morphogenesis	1	604	4	17538	0.130814	0.337246	7.25911	0.883345
GO:0034696	response to prostaglandin F	1	604	4	17538	0.130814	0.337246	7.25911	0.883345
GO:0034201	response to oleic acid	1	604	4	17538	0.130814	0.337246	7.25911	0.883345
GO:0036438	maintenance of lens transparency	1	604	4	17538	0.130814	0.337246	7.25911	0.883345
GO:0071603	endothelial cell-cell adhesion	1	604	4	17538	0.130814	0.337246	7.25911	0.883345
GO:0060978	angiogenesis involved in coronary vascular morphogenesis	1	604	4	17538	0.130814	0.337246	7.25911	0.883345
GO:0070779	D-aspartate import	1	604	4	17538	0.130814	0.337246	7.25911	0.883345
GO:0060244	negative regulation of cell proliferation involved in contact inhibition	1	604	4	17538	0.130814	0.337246	7.25911	0.883345
GO:0035279	mRNA cleavage involved in gene silencing by miRNA	1	604	4	17538	0.130814	0.337246	7.25911	0.883345
GO:0015684	ferrous iron transport	1	604	4	17538	0.130814	0.337246	7.25911	0.883345
GO:0003219	cardiac right ventricle formation	1	604	4	17538	0.130814	0.337246	7.25911	0.883345
GO:2000021	regulation of ion homeostasis	1	604	4	17538	0.130814	0.337246	7.25911	0.883345
GO:0048563	post-embryonic organ morphogenesis	1	604	4	17538	0.130814	0.337246	7.25911	0.883345
GO:0050882	voluntary musculoskeletal movement	1	604	4	17538	0.130814	0.337246	7.25911	0.883345
GO:2000048	negative regulation of cell-cell adhesion mediated by cadherin	1	604	4	17538	0.130814	0.337246	7.25911	0.883345
GO:0036155	acylglycerol acyl-chain remodeling	1	604	4	17538	0.130814	0.337246	7.25911	0.883345
GO:0061551	trigeminal ganglion development	1	604	4	17538	0.130814	0.337246	7.25911	0.883345
GO:2000065	negative regulation of cortisol biosynthetic process	1	604	4	17538	0.130814	0.337246	7.25911	0.883345
GO:0061184	positive regulation of dermatome development	1	604	4	17538	0.130814	0.337246	7.25911	0.883345
GO:0072289	metanephric nephron tubule formation	1	604	4	17538	0.130814	0.337246	7.25911	0.883345
GO:0001821	histamine secretion	1	604	4	17538	0.130814	0.337246	7.25911	0.883345
GO:0001826	inner cell mass cell differentiation	1	604	4	17538	0.130814	0.337246	7.25911	0.883345
GO:0097070	ductus arteriosus closure	1	604	4	17538	0.130814	0.337246	7.25911	0.883345
GO:0045428	regulation of nitric oxide biosynthetic process	1	604	4	17538	0.130814	0.337246	7.25911	0.883345
GO:0010751	negative regulation of nitric oxide mediated signal transduction	1	604	4	17538	0.130814	0.337246	7.25911	0.883345
GO:0001845	phagolysosome assembly	1	604	4	17538	0.130814	0.337246	7.25911	0.883345
GO:0007161	calcium-independent cell-matrix adhesion	1	604	4	17538	0.130814	0.337246	7.25911	0.883345
GO:2000987	positive regulation of behavioral fear response	1	604	4	17538	0.130814	0.337246	7.25911	0.883345
GO:0035674	tricarboxylic acid transmembrane transport	1	604	4	17538	0.130814	0.337246	7.25911	0.883345
GO:1901509	regulation of endothelial tube morphogenesis	1	604	4	17538	0.130814	0.337246	7.25911	0.883345
GO:0034316	negative regulation of Arp2/3 complex-mediated actin nucleation	1	604	4	17538	0.130814	0.337246	7.25911	0.883345
GO:0050820	positive regulation of coagulation	1	604	4	17538	0.130814	0.337246	7.25911	0.883345
GO:0046068	cGMP metabolic process	1	604	4	17538	0.130814	0.337246	7.25911	0.883345
GO:2000373	positive regulation of DNA topoisomerase (ATP-hydrolyzing) activity	1	604	4	17538	0.130814	0.337246	7.25911	0.883345
GO:0061205	paramesonephric duct development	1	604	4	17538	0.130814	0.337246	7.25911	0.883345
GO:0005976	polysaccharide metabolic process	1	604	4	17538	0.130814	0.337246	7.25911	0.883345
GO:0003356	regulation of cilium beat frequency	1	604	4	17538	0.130814	0.337246	7.25911	0.883345
GO:0002016	regulation of blood volume by renin-angiotensin	1	604	4	17538	0.130814	0.337246	7.25911	0.883345
GO:0071461	cellular response to redox state	1	604	4	17538	0.130814	0.337246	7.25911	0.883345
GO:1903251	multi-ciliated epithelial cell differentiation	1	604	4	17538	0.130814	0.337246	7.25911	0.883345
GO:0038007	netrin-activated signaling pathway	1	604	4	17538	0.130814	0.337246	7.25911	0.883345
GO:0038001	paracrine signaling	1	604	4	17538	0.130814	0.337246	7.25911	0.883345
GO:0033600	negative regulation of mammary gland epithelial cell proliferation	1	604	4	17538	0.130814	0.337246	7.25911	0.883345
GO:1900194	negative regulation of oocyte maturation	1	604	4	17538	0.130814	0.337246	7.25911	0.883345
GO:0097676	histone H3-K36 dimethylation	1	604	4	17538	0.130814	0.337246	7.25911	0.883345
GO:0043374	CD8-positive, alpha-beta T cell differentiation	1	604	4	17538	0.130814	0.337246	7.25911	0.883345
GO:0014816	skeletal muscle satellite cell differentiation	1	604	4	17538	0.130814	0.337246	7.25911	0.883345
GO:0014826	vein smooth muscle contraction	1	604	4	17538	0.130814	0.337246	7.25911	0.883345
GO:0033564	anterior/posterior axon guidance	1	604	4	17538	0.130814	0.337246	7.25911	0.883345
GO:0086015	SA node cell action potential	1	604	4	17538	0.130814	0.337246	7.25911	0.883345
GO:0002819	regulation of adaptive immune response	1	604	4	17538	0.130814	0.337246	7.25911	0.883345
GO:0048633	positive regulation of skeletal muscle tissue growth	1	604	4	17538	0.130814	0.337246	7.25911	0.883345
GO:0034465	response to carbon monoxide	1	604	4	17538	0.130814	0.337246	7.25911	0.883345
GO:0071409	cellular response to cycloheximide	1	604	4	17538	0.130814	0.337246	7.25911	0.883345
GO:0090184	positive regulation of kidney development	1	604	4	17538	0.130814	0.337246	7.25911	0.883345
GO:0050973	detection of mechanical stimulus involved in equilibrioception	1	604	4	17538	0.130814	0.337246	7.25911	0.883345
GO:0032269	negative regulation of cellular protein metabolic process	1	604	4	17538	0.130814	0.337246	7.25911	0.883345
GO:0033590	response to cobalamin	1	604	4	17538	0.130814	0.337246	7.25911	0.883345
GO:0033595	response to genistein	1	604	4	17538	0.130814	0.337246	7.25911	0.883345
GO:0046006	regulation of activated T cell proliferation	1	604	4	17538	0.130814	0.337246	7.25911	0.883345
GO:0015746	citrate transport	1	604	4	17538	0.130814	0.337246	7.25911	0.883345
GO:0060743	epithelial cell maturation involved in prostate gland development	1	604	4	17538	0.130814	0.337246	7.25911	0.883345
GO:0033157	regulation of intracellular protein transport	1	604	4	17538	0.130814	0.337246	7.25911	0.883345
GO:0031914	negative regulation of synaptic plasticity	1	604	4	17538	0.130814	0.337246	7.25911	0.883345
GO:0060018	astrocyte fate commitment	1	604	4	17538	0.130814	0.337246	7.25911	0.883345
GO:0036336	dendritic cell migration	1	604	4	17538	0.130814	0.337246	7.25911	0.883345
GO:0051964	negative regulation of synapse assembly	1	604	4	17538	0.130814	0.337246	7.25911	0.883345
GO:0060439	trachea morphogenesis	1	604	4	17538	0.130814	0.337246	7.25911	0.883345
GO:0048343	paraxial mesodermal cell fate commitment	1	604	4	17538	0.130814	0.337246	7.25911	0.883345
GO:0006565	L-serine catabolic process	1	604	4	17538	0.130814	0.337246	7.25911	0.883345
GO:0097368	establishment of Sertoli cell barrier	1	604	4	17538	0.130814	0.337246	7.25911	0.883345
GO:0019884	antigen processing and presentation of exogenous antigen	1	604	4	17538	0.130814	0.337246	7.25911	0.883345
GO:1902285	semaphorin-plexin signaling pathway involved in neuron projection guidance	1	604	4	17538	0.130814	0.337246	7.25911	0.883345
GO:0060073	micturition	1	604	4	17538	0.130814	0.337246	7.25911	0.883345
GO:0097374	sensory neuron axon guidance	1	604	4	17538	0.130814	0.337246	7.25911	0.883345
GO:0060083	smooth muscle contraction involved in micturition	1	604	4	17538	0.130814	0.337246	7.25911	0.883345
GO:0003032	detection of oxygen	1	604	4	17538	0.130814	0.337246	7.25911	0.883345
GO:0006545	glycine biosynthetic process	1	604	4	17538	0.130814	0.337246	7.25911	0.883345
GO:0045715	negative regulation of low-density lipoprotein particle receptor biosynthetic process	1	604	4	17538	0.130814	0.337246	7.25911	0.883345
GO:0006549	isoleucine metabolic process	1	604	4	17538	0.130814	0.337246	7.25911	0.883345
GO:0071169	establishment of protein localization to chromatin	1	604	4	17538	0.130814	0.337246	7.25911	0.883345
GO:0000711	meiotic DNA repair synthesis	1	604	4	17538	0.130814	0.337246	7.25911	0.883345
GO:0008218	bioluminescence	1	604	4	17538	0.130814	0.337246	7.25911	0.883345
GO:0032369	negative regulation of lipid transport	1	604	4	17538	0.130814	0.337246	7.25911	0.883345
GO:1903052	positive regulation of proteolysis involved in cellular protein catabolic process	1	604	4	17538	0.130814	0.337246	7.25911	0.883345
GO:2000726	negative regulation of cardiac muscle cell differentiation	1	604	4	17538	0.130814	0.337246	7.25911	0.883345
GO:0044774	mitotic DNA integrity checkpoint	1	604	4	17538	0.130814	0.337246	7.25911	0.883345
GO:0032348	negative regulation of aldosterone biosynthetic process	1	604	4	17538	0.130814	0.337246	7.25911	0.883345
GO:0043067	regulation of programmed cell death	1	604	4	17538	0.130814	0.337246	7.25911	0.883345
GO:0009166	nucleotide catabolic process	1	604	4	17538	0.130814	0.337246	7.25911	0.883345
GO:0002503	peptide antigen assembly with MHC class II protein complex	1	604	4	17538	0.130814	0.337246	7.25911	0.883345
GO:0046533	negative regulation of photoreceptor cell differentiation	1	604	4	17538	0.130814	0.337246	7.25911	0.883345
GO:0046543	development of secondary female sexual characteristics	1	604	4	17538	0.130814	0.337246	7.25911	0.883345
GO:2000346	negative regulation of hepatocyte proliferation	1	604	4	17538	0.130814	0.337246	7.25911	0.883345
GO:0033138	positive regulation of peptidyl-serine phosphorylation	5	604	78	17538	0.131173	0.337532	1.86131	0.882156
GO:0001558	regulation of cell growth	5	604	78	17538	0.131173	0.337532	1.86131	0.882156
GO:0014068	positive regulation of phosphatidylinositol 3-kinase signaling	4	604	57	17538	0.132701	0.340498	2.03764	0.877127
GO:0043406	positive regulation of MAP kinase activity	4	604	57	17538	0.132701	0.340498	2.03764	0.877127
GO:0030178	negative regulation of Wnt signaling pathway	4	604	57	17538	0.132701	0.340498	2.03764	0.877127
GO:0008643	carbohydrate transport	3	604	37	17538	0.133876	0.343191	2.3543	0.873297
GO:0009725	response to hormone	6	604	101	17538	0.135431	0.34685	1.72494	0.868283
GO:0006461	protein complex assembly	7	604	124	17538	0.136382	0.348958	1.63915	0.865244
GO:0031103	axon regeneration	2	604	19	17538	0.1379	0.349236	3.05647	0.860435
GO:0030279	negative regulation of ossification	2	604	19	17538	0.1379	0.349236	3.05647	0.860435
GO:0071371	cellular response to gonadotropin stimulus	2	604	19	17538	0.1379	0.349236	3.05647	0.860435
GO:0086005	ventricular cardiac muscle cell action potential	2	604	19	17538	0.1379	0.349236	3.05647	0.860435
GO:0003281	ventricular septum development	2	604	19	17538	0.1379	0.349236	3.05647	0.860435
GO:0009303	rRNA transcription	2	604	19	17538	0.1379	0.349236	3.05647	0.860435
GO:0034389	lipid particle organization	2	604	19	17538	0.1379	0.349236	3.05647	0.860435
GO:0021591	ventricular system development	2	604	19	17538	0.1379	0.349236	3.05647	0.860435
GO:0071157	negative regulation of cell cycle arrest	2	604	19	17538	0.1379	0.349236	3.05647	0.860435
GO:0044849	estrous cycle	2	604	19	17538	0.1379	0.349236	3.05647	0.860435
GO:0032332	positive regulation of chondrocyte differentiation	2	604	19	17538	0.1379	0.349236	3.05647	0.860435
GO:0070301	cellular response to hydrogen peroxide	4	604	58	17538	0.138902	0.351447	2.00251	0.857291
GO:0007626	locomotory behavior	6	604	103	17538	0.144638	0.362032	1.69144	0.839717
GO:0031295	T cell costimulation	4	604	59	17538	0.145218	0.362032	1.96857	0.83798
GO:0031667	response to nutrient levels	5	604	81	17538	0.146931	0.362032	1.79237	0.832886
GO:0045780	positive regulation of bone resorption	2	604	20	17538	0.149894	0.362032	2.90364	0.824215
GO:0048814	regulation of dendrite morphogenesis	2	604	20	17538	0.149894	0.362032	2.90364	0.824215
GO:0032026	response to magnesium ion	2	604	20	17538	0.149894	0.362032	2.90364	0.824215
GO:0045332	phospholipid translocation	2	604	20	17538	0.149894	0.362032	2.90364	0.824215
GO:0050870	positive regulation of T cell activation	2	604	20	17538	0.149894	0.362032	2.90364	0.824215
GO:0030878	thyroid gland development	2	604	20	17538	0.149894	0.362032	2.90364	0.824215
GO:0051482	positive regulation of cytosolic calcium ion concentration involved in phospholipase C-activating G-protein coupled signaling pathway	2	604	20	17538	0.149894	0.362032	2.90364	0.824215
GO:0002063	chondrocyte development	2	604	20	17538	0.149894	0.362032	2.90364	0.824215
GO:0043403	skeletal muscle tissue regeneration	2	604	20	17538	0.149894	0.362032	2.90364	0.824215
GO:0097194	execution phase of apoptosis	2	604	20	17538	0.149894	0.362032	2.90364	0.824215
GO:0001508	action potential	2	604	20	17538	0.149894	0.362032	2.90364	0.824215
GO:0001556	oocyte maturation	2	604	20	17538	0.149894	0.362032	2.90364	0.824215
GO:0060009	Sertoli cell development	2	604	20	17538	0.149894	0.362032	2.90364	0.824215
GO:0030111	regulation of Wnt signaling pathway	2	604	20	17538	0.149894	0.362032	2.90364	0.824215
GO:0034113	heterotypic cell-cell adhesion	2	604	20	17538	0.149894	0.362032	2.90364	0.824215
GO:0045907	positive regulation of vasoconstriction	3	604	39	17538	0.149987	0.362032	2.23357	0.823947
GO:0045600	positive regulation of fat cell differentiation	3	604	39	17538	0.149987	0.362032	2.23357	0.823947
GO:0031016	pancreas development	3	604	39	17538	0.149987	0.362032	2.23357	0.823947
GO:0051607	defense response to virus	9	604	175	17538	0.150872	0.362032	1.4933	0.82139
GO:0045785	positive regulation of cell adhesion	4	604	60	17538	0.151643	0.362032	1.93576	0.819177
GO:0019369	arachidonic acid metabolic process	4	604	60	17538	0.151643	0.362032	1.93576	0.819177
GO:0007528	neuromuscular junction development	3	604	40	17538	0.158265	0.362032	2.17773	0.800616
GO:0007631	feeding behavior	3	604	40	17538	0.158265	0.362032	2.17773	0.800616
GO:0048015	phosphatidylinositol-mediated signaling	6	604	106	17538	0.158967	0.362032	1.64357	0.798693
GO:0098735	positive regulation of the force of heart contraction	1	604	5	17538	0.160755	0.362032	5.80728	0.793835
GO:2000110	negative regulation of macrophage apoptotic process	1	604	5	17538	0.160755	0.362032	5.80728	0.793835
GO:0003100	regulation of systemic arterial blood pressure by endothelin	1	604	5	17538	0.160755	0.362032	5.80728	0.793835
GO:0016441	posttranscriptional gene silencing	1	604	5	17538	0.160755	0.362032	5.80728	0.793835
GO:0003104	positive regulation of glomerular filtration	1	604	5	17538	0.160755	0.362032	5.80728	0.793835
GO:2001054	negative regulation of mesenchymal cell apoptotic process	1	604	5	17538	0.160755	0.362032	5.80728	0.793835
GO:0003179	heart valve morphogenesis	1	604	5	17538	0.160755	0.362032	5.80728	0.793835
GO:0072189	ureter development	1	604	5	17538	0.160755	0.362032	5.80728	0.793835
GO:0042304	regulation of fatty acid biosynthetic process	1	604	5	17538	0.160755	0.362032	5.80728	0.793835
GO:0042759	long-chain fatty acid biosynthetic process	1	604	5	17538	0.160755	0.362032	5.80728	0.793835
GO:0010649	regulation of cell communication by electrical coupling	1	604	5	17538	0.160755	0.362032	5.80728	0.793835
GO:0019087	transformation of host cell by virus	1	604	5	17538	0.160755	0.362032	5.80728	0.793835
GO:0009253	peptidoglycan catabolic process	1	604	5	17538	0.160755	0.362032	5.80728	0.793835
GO:0060547	negative regulation of necrotic cell death	1	604	5	17538	0.160755	0.362032	5.80728	0.793835
GO:0055129	L-proline biosynthetic process	1	604	5	17538	0.160755	0.362032	5.80728	0.793835
GO:0090383	phagosome acidification	1	604	5	17538	0.160755	0.362032	5.80728	0.793835
GO:0048852	diencephalon morphogenesis	1	604	5	17538	0.160755	0.362032	5.80728	0.793835
GO:0060501	positive regulation of epithelial cell proliferation involved in lung morphogenesis	1	604	5	17538	0.160755	0.362032	5.80728	0.793835
GO:0045351	type I interferon biosynthetic process	1	604	5	17538	0.160755	0.362032	5.80728	0.793835
GO:0060976	coronary vasculature development	1	604	5	17538	0.160755	0.362032	5.80728	0.793835
GO:0050702	interleukin-1 beta secretion	1	604	5	17538	0.160755	0.362032	5.80728	0.793835
GO:0051771	negative regulation of nitric-oxide synthase biosynthetic process	1	604	5	17538	0.160755	0.362032	5.80728	0.793835
GO:0033085	negative regulation of T cell differentiation in thymus	1	604	5	17538	0.160755	0.362032	5.80728	0.793835
GO:0051725	protein de-ADP-ribosylation	1	604	5	17538	0.160755	0.362032	5.80728	0.793835
GO:0071322	cellular response to carbohydrate stimulus	1	604	5	17538	0.160755	0.362032	5.80728	0.793835
GO:0003231	cardiac ventricle development	1	604	5	17538	0.160755	0.362032	5.80728	0.793835
GO:0021957	corticospinal tract morphogenesis	1	604	5	17538	0.160755	0.362032	5.80728	0.793835
GO:0045920	negative regulation of exocytosis	1	604	5	17538	0.160755	0.362032	5.80728	0.793835
GO:0010817	regulation of hormone levels	1	604	5	17538	0.160755	0.362032	5.80728	0.793835
GO:0006313	transposition, DNA-mediated	1	604	5	17538	0.160755	0.362032	5.80728	0.793835
GO:0010803	regulation of tumor necrosis factor-mediated signaling pathway	1	604	5	17538	0.160755	0.362032	5.80728	0.793835
GO:0061156	pulmonary artery morphogenesis	1	604	5	17538	0.160755	0.362032	5.80728	0.793835
GO:1901166	neural crest cell migration involved in autonomic nervous system development	1	604	5	17538	0.160755	0.362032	5.80728	0.793835
GO:0060298	positive regulation of sarcomere organization	1	604	5	17538	0.160755	0.362032	5.80728	0.793835
GO:0045916	negative regulation of complement activation	1	604	5	17538	0.160755	0.362032	5.80728	0.793835
GO:0032119	sequestering of zinc ion	1	604	5	17538	0.160755	0.362032	5.80728	0.793835
GO:0008063	Toll signaling pathway	1	604	5	17538	0.160755	0.362032	5.80728	0.793835
GO:0034340	response to type I interferon	1	604	5	17538	0.160755	0.362032	5.80728	0.793835
GO:0002768	immune response-regulating cell surface receptor signaling pathway	1	604	5	17538	0.160755	0.362032	5.80728	0.793835
GO:0007195	adenylate cyclase-inhibiting dopamine receptor signaling pathway	1	604	5	17538	0.160755	0.362032	5.80728	0.793835
GO:0060666	dichotomous subdivision of terminal units involved in salivary gland branching	1	604	5	17538	0.160755	0.362032	5.80728	0.793835
GO:0001885	endothelial cell development	1	604	5	17538	0.160755	0.362032	5.80728	0.793835
GO:0070885	negative regulation of calcineurin-NFAT signaling cascade	1	604	5	17538	0.160755	0.362032	5.80728	0.793835
GO:0002328	pro-B cell differentiation	1	604	5	17538	0.160755	0.362032	5.80728	0.793835
GO:0060385	axonogenesis involved in innervation	1	604	5	17538	0.160755	0.362032	5.80728	0.793835
GO:0060372	regulation of atrial cardiac muscle cell membrane repolarization	1	604	5	17538	0.160755	0.362032	5.80728	0.793835
GO:0042904	9-cis-retinoic acid biosynthetic process	1	604	5	17538	0.160755	0.362032	5.80728	0.793835
GO:2001258	negative regulation of cation channel activity	1	604	5	17538	0.160755	0.362032	5.80728	0.793835
GO:0071447	cellular response to hydroperoxide	1	604	5	17538	0.160755	0.362032	5.80728	0.793835
GO:2001268	negative regulation of cysteine-type endopeptidase activity involved in apoptotic signaling pathway	1	604	5	17538	0.160755	0.362032	5.80728	0.793835
GO:0006868	glutamine transport	1	604	5	17538	0.160755	0.362032	5.80728	0.793835
GO:0002029	desensitization of G-protein coupled receptor protein signaling pathway	1	604	5	17538	0.160755	0.362032	5.80728	0.793835
GO:0038033	positive regulation of endothelial cell chemotaxis by VEGF-activated vascular endothelial growth factor receptor signaling pathway	1	604	5	17538	0.160755	0.362032	5.80728	0.793835
GO:0008628	hormone-mediated apoptotic signaling pathway	1	604	5	17538	0.160755	0.362032	5.80728	0.793835
GO:0051023	regulation of immunoglobulin secretion	1	604	5	17538	0.160755	0.362032	5.80728	0.793835
GO:0021631	optic nerve morphogenesis	1	604	5	17538	0.160755	0.362032	5.80728	0.793835
GO:0051447	negative regulation of meiotic cell cycle	1	604	5	17538	0.160755	0.362032	5.80728	0.793835
GO:0097211	cellular response to gonadotropin-releasing hormone	1	604	5	17538	0.160755	0.362032	5.80728	0.793835
GO:0032754	positive regulation of interleukin-5 production	1	604	5	17538	0.160755	0.362032	5.80728	0.793835
GO:0044206	UMP salvage	1	604	5	17538	0.160755	0.362032	5.80728	0.793835
GO:0086067	AV node cell to bundle of His cell communication	1	604	5	17538	0.160755	0.362032	5.80728	0.793835
GO:0033504	floor plate development	1	604	5	17538	0.160755	0.362032	5.80728	0.793835
GO:0046813	receptor-mediated virion attachment to host cell	1	604	5	17538	0.160755	0.362032	5.80728	0.793835
GO:0014829	vascular smooth muscle contraction	1	604	5	17538	0.160755	0.362032	5.80728	0.793835
GO:0042471	ear morphogenesis	1	604	5	17538	0.160755	0.362032	5.80728	0.793835
GO:0021575	hindbrain morphogenesis	1	604	5	17538	0.160755	0.362032	5.80728	0.793835
GO:0042482	positive regulation of odontogenesis	1	604	5	17538	0.160755	0.362032	5.80728	0.793835
GO:0014807	regulation of somitogenesis	1	604	5	17538	0.160755	0.362032	5.80728	0.793835
GO:0046456	icosanoid biosynthetic process	1	604	5	17538	0.160755	0.362032	5.80728	0.793835
GO:0046464	acylglycerol catabolic process	1	604	5	17538	0.160755	0.362032	5.80728	0.793835
GO:0050957	equilibrioception	1	604	5	17538	0.160755	0.362032	5.80728	0.793835
GO:0015705	iodide transport	1	604	5	17538	0.160755	0.362032	5.80728	0.793835
GO:0035791	platelet-derived growth factor receptor-beta signaling pathway	1	604	5	17538	0.160755	0.362032	5.80728	0.793835
GO:0001554	luteolysis	1	604	5	17538	0.160755	0.362032	5.80728	0.793835
GO:0033599	regulation of mammary gland epithelial cell proliferation	1	604	5	17538	0.160755	0.362032	5.80728	0.793835
GO:0051823	regulation of synapse structural plasticity	1	604	5	17538	0.160755	0.362032	5.80728	0.793835
GO:1901897	regulation of relaxation of cardiac muscle	1	604	5	17538	0.160755	0.362032	5.80728	0.793835
GO:0048671	negative regulation of collateral sprouting	1	604	5	17538	0.160755	0.362032	5.80728	0.793835
GO:0070574	cadmium ion transmembrane transport	1	604	5	17538	0.160755	0.362032	5.80728	0.793835
GO:0042058	regulation of epidermal growth factor receptor signaling pathway	1	604	5	17538	0.160755	0.362032	5.80728	0.793835
GO:0045577	regulation of B cell differentiation	1	604	5	17538	0.160755	0.362032	5.80728	0.793835
GO:1901844	regulation of cell communication by electrical coupling involved in cardiac conduction	1	604	5	17538	0.160755	0.362032	5.80728	0.793835
GO:0015889	cobalamin transport	1	604	5	17538	0.160755	0.362032	5.80728	0.793835
GO:0060447	bud outgrowth involved in lung branching	1	604	5	17538	0.160755	0.362032	5.80728	0.793835
GO:0070245	positive regulation of thymocyte apoptotic process	1	604	5	17538	0.160755	0.362032	5.80728	0.793835
GO:0031952	regulation of protein autophosphorylation	1	604	5	17538	0.160755	0.362032	5.80728	0.793835
GO:0060438	trachea development	1	604	5	17538	0.160755	0.362032	5.80728	0.793835
GO:2000288	positive regulation of myoblast proliferation	1	604	5	17538	0.160755	0.362032	5.80728	0.793835
GO:0040023	establishment of nucleus localization	1	604	5	17538	0.160755	0.362032	5.80728	0.793835
GO:0019439	aromatic compound catabolic process	1	604	5	17538	0.160755	0.362032	5.80728	0.793835
GO:0035900	response to isolation stress	1	604	5	17538	0.160755	0.362032	5.80728	0.793835
GO:0051584	regulation of dopamine uptake involved in synaptic transmission	1	604	5	17538	0.160755	0.362032	5.80728	0.793835
GO:0019367	fatty acid elongation, saturated fatty acid	1	604	5	17538	0.160755	0.362032	5.80728	0.793835
GO:0006054	N-acetylneuraminate metabolic process	1	604	5	17538	0.160755	0.362032	5.80728	0.793835
GO:0010991	negative regulation of SMAD protein complex assembly	1	604	5	17538	0.160755	0.362032	5.80728	0.793835
GO:0006030	chitin metabolic process	1	604	5	17538	0.160755	0.362032	5.80728	0.793835
GO:0045682	regulation of epidermis development	1	604	5	17538	0.160755	0.362032	5.80728	0.793835
GO:0030185	nitric oxide transport	1	604	5	17538	0.160755	0.362032	5.80728	0.793835
GO:0045636	positive regulation of melanocyte differentiation	1	604	5	17538	0.160755	0.362032	5.80728	0.793835
GO:0048755	branching morphogenesis of a nerve	1	604	5	17538	0.160755	0.362032	5.80728	0.793835
GO:2000774	positive regulation of cellular senescence	1	604	5	17538	0.160755	0.362032	5.80728	0.793835
GO:0080009	mRNA methylation	1	604	5	17538	0.160755	0.362032	5.80728	0.793835
GO:0002573	myeloid leukocyte differentiation	1	604	5	17538	0.160755	0.362032	5.80728	0.793835
GO:0035469	determination of pancreatic left/right asymmetry	1	604	5	17538	0.160755	0.362032	5.80728	0.793835
GO:0090245	axis elongation involved in somitogenesis	1	604	5	17538	0.160755	0.362032	5.80728	0.793835
GO:2000343	positive regulation of chemokine (C-X-C motif) ligand 2 production	1	604	5	17538	0.160755	0.362032	5.80728	0.793835
GO:0043651	linoleic acid metabolic process	2	604	21	17538	0.162086	0.362035	2.76537	0.790256
GO:0045879	negative regulation of smoothened signaling pathway	2	604	21	17538	0.162086	0.362035	2.76537	0.790256
GO:0043281	regulation of cysteine-type endopeptidase activity involved in apoptotic process	2	604	21	17538	0.162086	0.362035	2.76537	0.790256
GO:0030502	negative regulation of bone mineralization	2	604	21	17538	0.162086	0.362035	2.76537	0.790256
GO:0022409	positive regulation of cell-cell adhesion	2	604	21	17538	0.162086	0.362035	2.76537	0.790256
GO:0090103	cochlea morphogenesis	2	604	21	17538	0.162086	0.362035	2.76537	0.790256
GO:0035050	embryonic heart tube development	2	604	21	17538	0.162086	0.362035	2.76537	0.790256
GO:0046579	positive regulation of Ras protein signal transduction	2	604	21	17538	0.162086	0.362035	2.76537	0.790256
GO:0071526	semaphorin-plexin signaling pathway	2	604	21	17538	0.162086	0.362035	2.76537	0.790256
GO:0006911	phagocytosis, engulfment	2	604	21	17538	0.162086	0.362035	2.76537	0.790256
GO:0009405	pathogenesis	11	604	228	17538	0.164728	0.367636	1.40088	0.783233
GO:0030036	actin cytoskeleton organization	9	604	179	17538	0.165647	0.369384	1.45993	0.780817
GO:0090382	phagosome maturation	3	604	41	17538	0.166679	0.370472	2.12462	0.77812
GO:0055093	response to hyperoxia	3	604	41	17538	0.166679	0.370472	2.12462	0.77812
GO:0045668	negative regulation of osteoblast differentiation	3	604	41	17538	0.166679	0.370472	2.12462	0.77812
GO:0031018	endocrine pancreas development	3	604	41	17538	0.166679	0.370472	2.12462	0.77812
GO:0051260	protein homooligomerization	10	604	205	17538	0.17091	0.379569	1.41641	0.767232
GO:0055085	transmembrane transport	33	604	805	17538	0.171322	0.380173	1.19031	0.766187
GO:0015758	glucose transport	4	604	63	17538	0.171539	0.380346	1.84358	0.765636
GO:0045736	negative regulation of cyclin-dependent protein serine/threonine kinase activity	2	604	22	17538	0.174446	0.38336	2.63967	0.758338
GO:0010259	multicellular organismal aging	2	604	22	17538	0.174446	0.38336	2.63967	0.758338
GO:0045059	positive thymic T cell selection	2	604	22	17538	0.174446	0.38336	2.63967	0.758338
GO:0032148	activation of protein kinase B activity	2	604	22	17538	0.174446	0.38336	2.63967	0.758338
GO:0002052	positive regulation of neuroblast proliferation	2	604	22	17538	0.174446	0.38336	2.63967	0.758338
GO:0002028	regulation of sodium ion transport	2	604	22	17538	0.174446	0.38336	2.63967	0.758338
GO:0009948	anterior/posterior axis specification	2	604	22	17538	0.174446	0.38336	2.63967	0.758338
GO:0010975	regulation of neuron projection development	2	604	22	17538	0.174446	0.38336	2.63967	0.758338
GO:0071158	positive regulation of cell cycle arrest	2	604	22	17538	0.174446	0.38336	2.63967	0.758338
GO:0001676	long-chain fatty acid metabolic process	2	604	22	17538	0.174446	0.38336	2.63967	0.758338
GO:0048791	calcium ion-dependent exocytosis of neurotransmitter	2	604	22	17538	0.174446	0.38336	2.63967	0.758338
GO:0021915	neural tube development	3	604	42	17538	0.17522	0.383514	2.07403	0.756416
GO:0072661	protein targeting to plasma membrane	3	604	42	17538	0.17522	0.383514	2.07403	0.756416
GO:0007628	adult walking behavior	3	604	42	17538	0.17522	0.383514	2.07403	0.756416
GO:0034446	substrate adhesion-dependent cell spreading	3	604	42	17538	0.17522	0.383514	2.07403	0.756416
GO:0050918	positive chemotaxis	3	604	42	17538	0.17522	0.383514	2.07403	0.756416
GO:0000122	negative regulation of transcription from RNA polymerase II promoter	30	604	727	17538	0.175646	0.384137	1.1982	0.755363
GO:0042493	response to drug	22	604	516	17538	0.178528	0.384555	1.23799	0.748293
GO:0030307	positive regulation of cell growth	5	604	87	17538	0.180674	0.384555	1.66876	0.743105
GO:0006865	amino acid transport	4	604	65	17538	0.18528	0.384555	1.78686	0.732172
GO:0042632	cholesterol homeostasis	4	604	65	17538	0.18528	0.384555	1.78686	0.732172
GO:0038096	Fc-gamma receptor signaling pathway involved in phagocytosis	4	604	65	17538	0.18528	0.384555	1.78686	0.732172
GO:0042325	regulation of phosphorylation	2	604	23	17538	0.186951	0.384555	2.52491	0.728272
GO:0009235	cobalamin metabolic process	2	604	23	17538	0.186951	0.384555	2.52491	0.728272
GO:0035567	non-canonical Wnt signaling pathway	2	604	23	17538	0.186951	0.384555	2.52491	0.728272
GO:0007140	male meiosis	2	604	23	17538	0.186951	0.384555	2.52491	0.728272
GO:0048265	response to pain	2	604	23	17538	0.186951	0.384555	2.52491	0.728272
GO:0019229	regulation of vasoconstriction	2	604	23	17538	0.186951	0.384555	2.52491	0.728272
GO:0097150	neuronal stem cell maintenance	2	604	23	17538	0.186951	0.384555	2.52491	0.728272
GO:0045987	positive regulation of smooth muscle contraction	2	604	23	17538	0.186951	0.384555	2.52491	0.728272
GO:0045671	negative regulation of osteoclast differentiation	2	604	23	17538	0.186951	0.384555	2.52491	0.728272
GO:0045217	cell-cell junction maintenance	2	604	23	17538	0.186951	0.384555	2.52491	0.728272
GO:0048012	hepatocyte growth factor receptor signaling pathway	1	604	6	17538	0.189667	0.384555	4.8394	0.722009
GO:0071241	cellular response to inorganic substance	1	604	6	17538	0.189667	0.384555	4.8394	0.722009
GO:0072112	glomerular visceral epithelial cell differentiation	1	604	6	17538	0.189667	0.384555	4.8394	0.722009
GO:0071219	cellular response to molecule of bacterial origin	1	604	6	17538	0.189667	0.384555	4.8394	0.722009
GO:0006651	diacylglycerol biosynthetic process	1	604	6	17538	0.189667	0.384555	4.8394	0.722009
GO:0019941	modification-dependent protein catabolic process	1	604	6	17538	0.189667	0.384555	4.8394	0.722009
GO:0050787	detoxification of mercury ion	1	604	6	17538	0.189667	0.384555	4.8394	0.722009
GO:0061051	positive regulation of cell growth involved in cardiac muscle cell development	1	604	6	17538	0.189667	0.384555	4.8394	0.722009
GO:0003149	membranous septum morphogenesis	1	604	6	17538	0.189667	0.384555	4.8394	0.722009
GO:0061009	common bile duct development	1	604	6	17538	0.189667	0.384555	4.8394	0.722009
GO:0060947	cardiac vascular smooth muscle cell differentiation	1	604	6	17538	0.189667	0.384555	4.8394	0.722009
GO:0045794	negative regulation of cell volume	1	604	6	17538	0.189667	0.384555	4.8394	0.722009
GO:0021764	amygdala development	1	604	6	17538	0.189667	0.384555	4.8394	0.722009
GO:0051180	vitamin transport	1	604	6	17538	0.189667	0.384555	4.8394	0.722009
GO:0015918	sterol transport	1	604	6	17538	0.189667	0.384555	4.8394	0.722009
GO:0032463	negative regulation of protein homooligomerization	1	604	6	17538	0.189667	0.384555	4.8394	0.722009
GO:0007041	lysosomal transport	1	604	6	17538	0.189667	0.384555	4.8394	0.722009
GO:0035542	regulation of SNARE complex assembly	1	604	6	17538	0.189667	0.384555	4.8394	0.722009
GO:0048845	venous blood vessel morphogenesis	1	604	6	17538	0.189667	0.384555	4.8394	0.722009
GO:0002693	positive regulation of cellular extravasation	1	604	6	17538	0.189667	0.384555	4.8394	0.722009
GO:0060982	coronary artery morphogenesis	1	604	6	17538	0.189667	0.384555	4.8394	0.722009
GO:0048858	cell projection morphogenesis	1	604	6	17538	0.189667	0.384555	4.8394	0.722009
GO:2000481	positive regulation of cAMP-dependent protein kinase activity	1	604	6	17538	0.189667	0.384555	4.8394	0.722009
GO:0035280	miRNA loading onto RISC involved in gene silencing by miRNA	1	604	6	17538	0.189667	0.384555	4.8394	0.722009
GO:0003209	cardiac atrium morphogenesis	1	604	6	17538	0.189667	0.384555	4.8394	0.722009
GO:0036101	leukotriene B4 catabolic process	1	604	6	17538	0.189667	0.384555	4.8394	0.722009
GO:0051798	positive regulation of hair follicle development	1	604	6	17538	0.189667	0.384555	4.8394	0.722009
GO:0002381	immunoglobulin production involved in immunoglobulin mediated immune response	1	604	6	17538	0.189667	0.384555	4.8394	0.722009
GO:0097104	postsynaptic membrane assembly	1	604	6	17538	0.189667	0.384555	4.8394	0.722009
GO:0097119	postsynaptic density protein 95 clustering	1	604	6	17538	0.189667	0.384555	4.8394	0.722009
GO:0097084	vascular smooth muscle cell development	1	604	6	17538	0.189667	0.384555	4.8394	0.722009
GO:0007127	meiosis I	1	604	6	17538	0.189667	0.384555	4.8394	0.722009
GO:0044539	long-chain fatty acid import	1	604	6	17538	0.189667	0.384555	4.8394	0.722009
GO:0048524	positive regulation of viral process	1	604	6	17538	0.189667	0.384555	4.8394	0.722009
GO:0060662	salivary gland cavitation	1	604	6	17538	0.189667	0.384555	4.8394	0.722009
GO:0060669	embryonic placenta morphogenesis	1	604	6	17538	0.189667	0.384555	4.8394	0.722009
GO:0090031	positive regulation of steroid hormone biosynthetic process	1	604	6	17538	0.189667	0.384555	4.8394	0.722009
GO:0071315	cellular response to morphine	1	604	6	17538	0.189667	0.384555	4.8394	0.722009
GO:1903715	regulation of aerobic respiration	1	604	6	17538	0.189667	0.384555	4.8394	0.722009
GO:0050819	negative regulation of coagulation	1	604	6	17538	0.189667	0.384555	4.8394	0.722009
GO:0046069	cGMP catabolic process	1	604	6	17538	0.189667	0.384555	4.8394	0.722009
GO:0030910	olfactory placode formation	1	604	6	17538	0.189667	0.384555	4.8394	0.722009
GO:2001236	regulation of extrinsic apoptotic signaling pathway	1	604	6	17538	0.189667	0.384555	4.8394	0.722009
GO:0014037	Schwann cell differentiation	1	604	6	17538	0.189667	0.384555	4.8394	0.722009
GO:0003360	brainstem development	1	604	6	17538	0.189667	0.384555	4.8394	0.722009
GO:0030540	female genitalia development	1	604	6	17538	0.189667	0.384555	4.8394	0.722009
GO:0018401	peptidyl-proline hydroxylation to 4-hydroxy-L-proline	1	604	6	17538	0.189667	0.384555	4.8394	0.722009
GO:0021637	trigeminal nerve structural organization	1	604	6	17538	0.189667	0.384555	4.8394	0.722009
GO:0010894	negative regulation of steroid biosynthetic process	1	604	6	17538	0.189667	0.384555	4.8394	0.722009
GO:0010887	negative regulation of cholesterol storage	1	604	6	17538	0.189667	0.384555	4.8394	0.722009
GO:0030072	peptide hormone secretion	1	604	6	17538	0.189667	0.384555	4.8394	0.722009
GO:0002830	positive regulation of type 2 immune response	1	604	6	17538	0.189667	0.384555	4.8394	0.722009
GO:0046834	lipid phosphorylation	1	604	6	17538	0.189667	0.384555	4.8394	0.722009
GO:0070934	CRD-mediated mRNA stabilization	1	604	6	17538	0.189667	0.384555	4.8394	0.722009
GO:0035315	hair cell differentiation	1	604	6	17538	0.189667	0.384555	4.8394	0.722009
GO:0042063	gliogenesis	1	604	6	17538	0.189667	0.384555	4.8394	0.722009
GO:0045578	negative regulation of B cell differentiation	1	604	6	17538	0.189667	0.384555	4.8394	0.722009
GO:0050920	regulation of chemotaxis	1	604	6	17538	0.189667	0.384555	4.8394	0.722009
GO:0010046	response to mycotoxin	1	604	6	17538	0.189667	0.384555	4.8394	0.722009
GO:0031915	positive regulation of synaptic plasticity	1	604	6	17538	0.189667	0.384555	4.8394	0.722009
GO:0060022	hard palate development	1	604	6	17538	0.189667	0.384555	4.8394	0.722009
GO:0060026	convergent extension	1	604	6	17538	0.189667	0.384555	4.8394	0.722009
GO:0060455	negative regulation of gastric acid secretion	1	604	6	17538	0.189667	0.384555	4.8394	0.722009
GO:0006563	L-serine metabolic process	1	604	6	17538	0.189667	0.384555	4.8394	0.722009
GO:1902287	semaphorin-plexin signaling pathway involved in axon guidance	1	604	6	17538	0.189667	0.384555	4.8394	0.722009
GO:0006573	valine metabolic process	1	604	6	17538	0.189667	0.384555	4.8394	0.722009
GO:0035093	spermatogenesis, exchange of chromosomal proteins	1	604	6	17538	0.189667	0.384555	4.8394	0.722009
GO:0072075	metanephric mesenchyme development	1	604	6	17538	0.189667	0.384555	4.8394	0.722009
GO:0014909	smooth muscle cell migration	1	604	6	17538	0.189667	0.384555	4.8394	0.722009
GO:0033622	integrin activation	1	604	6	17538	0.189667	0.384555	4.8394	0.722009
GO:0045601	regulation of endothelial cell differentiation	1	604	6	17538	0.189667	0.384555	4.8394	0.722009
GO:0051057	positive regulation of small GTPase mediated signal transduction	1	604	6	17538	0.189667	0.384555	4.8394	0.722009
GO:0071910	determination of liver left/right asymmetry	1	604	6	17538	0.189667	0.384555	4.8394	0.722009
GO:0045639	positive regulation of myeloid cell differentiation	1	604	6	17538	0.189667	0.384555	4.8394	0.722009
GO:0009584	detection of visible light	1	604	6	17538	0.189667	0.384555	4.8394	0.722009
GO:0071907	determination of digestive tract left/right asymmetry	1	604	6	17538	0.189667	0.384555	4.8394	0.722009
GO:0010564	regulation of cell cycle process	1	604	6	17538	0.189667	0.384555	4.8394	0.722009
GO:0051938	L-glutamate import	1	604	6	17538	0.189667	0.384555	4.8394	0.722009
GO:0031053	primary miRNA processing	1	604	6	17538	0.189667	0.384555	4.8394	0.722009
GO:0048311	mitochondrion distribution	1	604	6	17538	0.189667	0.384555	4.8394	0.722009
GO:0046541	saliva secretion	1	604	6	17538	0.189667	0.384555	4.8394	0.722009
GO:0071514	genetic imprinting	1	604	6	17538	0.189667	0.384555	4.8394	0.722009
GO:2000344	positive regulation of acrosome reaction	1	604	6	17538	0.189667	0.384555	4.8394	0.722009
GO:0001569	patterning of blood vessels	3	604	44	17538	0.192652	0.390317	1.97976	0.715226
GO:0043066	negative regulation of apoptotic process	24	604	576	17538	0.194588	0.393719	1.20985	0.710884
GO:0032869	cellular response to insulin stimulus	6	604	113	17538	0.19462	0.393719	1.54176	0.710812
GO:0045807	positive regulation of endocytosis	2	604	24	17538	0.199574	0.401952	2.4197	0.699895
GO:0021772	olfactory bulb development	2	604	24	17538	0.199574	0.401952	2.4197	0.699895
GO:0045954	positive regulation of natural killer cell mediated cytotoxicity	2	604	24	17538	0.199574	0.401952	2.4197	0.699895
GO:0030539	male genitalia development	2	604	24	17538	0.199574	0.401952	2.4197	0.699895
GO:0010880	regulation of release of sequestered calcium ion into cytosol by sarcoplasmic reticulum	2	604	24	17538	0.199574	0.401952	2.4197	0.699895
GO:0042474	middle ear morphogenesis	2	604	24	17538	0.199574	0.401952	2.4197	0.699895
GO:0070527	platelet aggregation	3	604	45	17538	0.201525	0.403893	1.93576	0.695671
GO:0045893	positive regulation of transcription, DNA-templated	25	604	607	17538	0.204385	0.403893	1.1959	0.689552
GO:0045944	positive regulation of transcription from RNA polymerase II promoter	40	604	1014	17538	0.205861	0.403893	1.14542	0.686426
GO:0003333	amino acid transmembrane transport	4	604	68	17538	0.206522	0.403893	1.70802	0.685033
GO:0009967	positive regulation of signal transduction	4	604	68	17538	0.206522	0.403893	1.70802	0.685033
GO:0010033	response to organic substance	8	604	165	17538	0.209731	0.403893	1.40783	0.678337
GO:0032024	positive regulation of insulin secretion	3	604	46	17538	0.210492	0.403893	1.89368	0.676764
GO:0051781	positive regulation of cell division	3	604	46	17538	0.210492	0.403893	1.89368	0.676764
GO:0000187	activation of MAPK activity	6	604	116	17538	0.210752	0.403893	1.50188	0.676227
GO:0001843	neural tube closure	5	604	92	17538	0.210765	0.403893	1.57807	0.676202
GO:0006637	acyl-CoA metabolic process	2	604	25	17538	0.212294	0.403893	2.32291	0.673062
GO:0070372	regulation of ERK1 and ERK2 cascade	2	604	25	17538	0.212294	0.403893	2.32291	0.673062
GO:0048821	erythrocyte development	2	604	25	17538	0.212294	0.403893	2.32291	0.673062
GO:0030278	regulation of ossification	2	604	25	17538	0.212294	0.403893	2.32291	0.673062
GO:0048844	artery morphogenesis	2	604	25	17538	0.212294	0.403893	2.32291	0.673062
GO:0032728	positive regulation of interferon-beta production	2	604	25	17538	0.212294	0.403893	2.32291	0.673062
GO:0014047	glutamate secretion	2	604	25	17538	0.212294	0.403893	2.32291	0.673062
GO:0035774	positive regulation of insulin secretion involved in cellular response to glucose stimulus	2	604	25	17538	0.212294	0.403893	2.32291	0.673062
GO:0042098	T cell proliferation	2	604	25	17538	0.212294	0.403893	2.32291	0.673062
GO:0043011	myeloid dendritic cell differentiation	2	604	25	17538	0.212294	0.403893	2.32291	0.673062
GO:0055074	calcium ion homeostasis	2	604	25	17538	0.212294	0.403893	2.32291	0.673062
GO:0006874	cellular calcium ion homeostasis	6	604	117	17538	0.216232	0.403893	1.48905	0.665081
GO:0032926	negative regulation of activin receptor signaling pathway	1	604	7	17538	0.217584	0.403893	4.14806	0.662374
GO:0051601	exocyst localization	1	604	7	17538	0.217584	0.403893	4.14806	0.662374
GO:0032914	positive regulation of transforming growth factor beta1 production	1	604	7	17538	0.217584	0.403893	4.14806	0.662374
GO:0003139	secondary heart field specification	1	604	7	17538	0.217584	0.403893	4.14806	0.662374
GO:0043620	regulation of DNA-templated transcription in response to stress	1	604	7	17538	0.217584	0.403893	4.14806	0.662374
GO:0032964	collagen biosynthetic process	1	604	7	17538	0.217584	0.403893	4.14806	0.662374
GO:2001046	positive regulation of integrin-mediated signaling pathway	1	604	7	17538	0.217584	0.403893	4.14806	0.662374
GO:0032962	positive regulation of inositol trisphosphate biosynthetic process	1	604	7	17538	0.217584	0.403893	4.14806	0.662374
GO:0019511	peptidyl-proline hydroxylation	1	604	7	17538	0.217584	0.403893	4.14806	0.662374
GO:0010737	protein kinase A signaling	1	604	7	17538	0.217584	0.403893	4.14806	0.662374
GO:0071286	cellular response to magnesium ion	1	604	7	17538	0.217584	0.403893	4.14806	0.662374
GO:0006220	pyrimidine nucleotide metabolic process	1	604	7	17538	0.217584	0.403893	4.14806	0.662374
GO:0042760	very long-chain fatty acid catabolic process	1	604	7	17538	0.217584	0.403893	4.14806	0.662374
GO:0048070	regulation of developmental pigmentation	1	604	7	17538	0.217584	0.403893	4.14806	0.662374
GO:0090331	negative regulation of platelet aggregation	1	604	7	17538	0.217584	0.403893	4.14806	0.662374
GO:0030260	entry into host cell	1	604	7	17538	0.217584	0.403893	4.14806	0.662374
GO:0021785	branchiomotor neuron axon guidance	1	604	7	17538	0.217584	0.403893	4.14806	0.662374
GO:0001714	endodermal cell fate specification	1	604	7	17538	0.217584	0.403893	4.14806	0.662374
GO:0022614	membrane to membrane docking	1	604	7	17538	0.217584	0.403893	4.14806	0.662374
GO:0002606	positive regulation of dendritic cell antigen processing and presentation	1	604	7	17538	0.217584	0.403893	4.14806	0.662374
GO:2000601	positive regulation of Arp2/3 complex-mediated actin nucleation	1	604	7	17538	0.217584	0.403893	4.14806	0.662374
GO:0032471	negative regulation of endoplasmic reticulum calcium ion concentration	1	604	7	17538	0.217584	0.403893	4.14806	0.662374
GO:0045743	positive regulation of fibroblast growth factor receptor signaling pathway	1	604	7	17538	0.217584	0.403893	4.14806	0.662374
GO:2000651	positive regulation of sodium ion transmembrane transporter activity	1	604	7	17538	0.217584	0.403893	4.14806	0.662374
GO:0032020	ISG15-protein conjugation	1	604	7	17538	0.217584	0.403893	4.14806	0.662374
GO:0060536	cartilage morphogenesis	1	604	7	17538	0.217584	0.403893	4.14806	0.662374
GO:0001780	neutrophil homeostasis	1	604	7	17538	0.217584	0.403893	4.14806	0.662374
GO:0048842	positive regulation of axon extension involved in axon guidance	1	604	7	17538	0.217584	0.403893	4.14806	0.662374
GO:0060231	mesenchymal to epithelial transition	1	604	7	17538	0.217584	0.403893	4.14806	0.662374
GO:2000020	positive regulation of male gonad development	1	604	7	17538	0.217584	0.403893	4.14806	0.662374
GO:0071321	cellular response to cGMP	1	604	7	17538	0.217584	0.403893	4.14806	0.662374
GO:0045084	positive regulation of interleukin-12 biosynthetic process	1	604	7	17538	0.217584	0.403893	4.14806	0.662374
GO:2000096	positive regulation of Wnt signaling pathway, planar cell polarity pathway	1	604	7	17538	0.217584	0.403893	4.14806	0.662374
GO:0021942	radial glia guided migration of Purkinje cell	1	604	7	17538	0.217584	0.403893	4.14806	0.662374
GO:0048170	positive regulation of long-term neuronal synaptic plasticity	1	604	7	17538	0.217584	0.403893	4.14806	0.662374
GO:0021978	telencephalon regionalization	1	604	7	17538	0.217584	0.403893	4.14806	0.662374
GO:0007185	transmembrane receptor protein tyrosine phosphatase signaling pathway	1	604	7	17538	0.217584	0.403893	4.14806	0.662374
GO:0097062	dendritic spine maintenance	1	604	7	17538	0.217584	0.403893	4.14806	0.662374
GO:0008064	regulation of actin polymerization or depolymerization	1	604	7	17538	0.217584	0.403893	4.14806	0.662374
GO:0033005	positive regulation of mast cell activation	1	604	7	17538	0.217584	0.403893	4.14806	0.662374
GO:0060664	epithelial cell proliferation involved in salivary gland morphogenesis	1	604	7	17538	0.217584	0.403893	4.14806	0.662374
GO:0034392	negative regulation of smooth muscle cell apoptotic process	1	604	7	17538	0.217584	0.403893	4.14806	0.662374
GO:0060603	mammary gland duct morphogenesis	1	604	7	17538	0.217584	0.403893	4.14806	0.662374
GO:0002320	lymphoid progenitor cell differentiation	1	604	7	17538	0.217584	0.403893	4.14806	0.662374
GO:0046785	microtubule polymerization	1	604	7	17538	0.217584	0.403893	4.14806	0.662374
GO:2000369	regulation of clathrin-mediated endocytosis	1	604	7	17538	0.217584	0.403893	4.14806	0.662374
GO:0002455	humoral immune response mediated by circulating immunoglobulin	1	604	7	17538	0.217584	0.403893	4.14806	0.662374
GO:0060373	regulation of ventricular cardiac muscle cell membrane depolarization	1	604	7	17538	0.217584	0.403893	4.14806	0.662374
GO:0006824	cobalt ion transport	1	604	7	17538	0.217584	0.403893	4.14806	0.662374
GO:0030916	otic vesicle formation	1	604	7	17538	0.217584	0.403893	4.14806	0.662374
GO:0042908	xenobiotic transport	1	604	7	17538	0.217584	0.403893	4.14806	0.662374
GO:0045199	maintenance of epithelial cell apical/basal polarity	1	604	7	17538	0.217584	0.403893	4.14806	0.662374
GO:1900122	positive regulation of receptor binding	1	604	7	17538	0.217584	0.403893	4.14806	0.662374
GO:0071467	cellular response to pH	1	604	7	17538	0.217584	0.403893	4.14806	0.662374
GO:0061299	retina vasculature morphogenesis in camera-type eye	1	604	7	17538	0.217584	0.403893	4.14806	0.662374
GO:0002090	regulation of receptor internalization	1	604	7	17538	0.217584	0.403893	4.14806	0.662374
GO:0006003	fructose 2,6-bisphosphate metabolic process	1	604	7	17538	0.217584	0.403893	4.14806	0.662374
GO:0009972	cytidine deamination	1	604	7	17538	0.217584	0.403893	4.14806	0.662374
GO:0051461	positive regulation of corticotropin secretion	1	604	7	17538	0.217584	0.403893	4.14806	0.662374
GO:0045540	regulation of cholesterol biosynthetic process	1	604	7	17538	0.217584	0.403893	4.14806	0.662374
GO:0001961	positive regulation of cytokine-mediated signaling pathway	1	604	7	17538	0.217584	0.403893	4.14806	0.662374
GO:0042490	mechanoreceptor differentiation	1	604	7	17538	0.217584	0.403893	4.14806	0.662374
GO:0033120	positive regulation of RNA splicing	1	604	7	17538	0.217584	0.403893	4.14806	0.662374
GO:0022038	corpus callosum development	1	604	7	17538	0.217584	0.403893	4.14806	0.662374
GO:0045103	intermediate filament-based process	1	604	7	17538	0.217584	0.403893	4.14806	0.662374
GO:0071870	cellular response to catecholamine stimulus	1	604	7	17538	0.217584	0.403893	4.14806	0.662374
GO:0060008	Sertoli cell differentiation	1	604	7	17538	0.217584	0.403893	4.14806	0.662374
GO:0060442	branching involved in prostate gland morphogenesis	1	604	7	17538	0.217584	0.403893	4.14806	0.662374
GO:0060430	lung saccule development	1	604	7	17538	0.217584	0.403893	4.14806	0.662374
GO:0071599	otic vesicle development	1	604	7	17538	0.217584	0.403893	4.14806	0.662374
GO:0018958	phenol-containing compound metabolic process	1	604	7	17538	0.217584	0.403893	4.14806	0.662374
GO:0006561	proline biosynthetic process	1	604	7	17538	0.217584	0.403893	4.14806	0.662374
GO:0060074	synapse maturation	1	604	7	17538	0.217584	0.403893	4.14806	0.662374
GO:0051561	positive regulation of mitochondrial calcium ion concentration	1	604	7	17538	0.217584	0.403893	4.14806	0.662374
GO:0060059	embryonic retina morphogenesis in camera-type eye	1	604	7	17538	0.217584	0.403893	4.14806	0.662374
GO:0045656	negative regulation of monocyte differentiation	1	604	7	17538	0.217584	0.403893	4.14806	0.662374
GO:0033631	cell-cell adhesion mediated by integrin	1	604	7	17538	0.217584	0.403893	4.14806	0.662374
GO:0000729	DNA double-strand break processing	1	604	7	17538	0.217584	0.403893	4.14806	0.662374
GO:0038084	vascular endothelial growth factor signaling pathway	1	604	7	17538	0.217584	0.403893	4.14806	0.662374
GO:0033629	negative regulation of cell adhesion mediated by integrin	1	604	7	17538	0.217584	0.403893	4.14806	0.662374
GO:0045606	positive regulation of epidermal cell differentiation	1	604	7	17538	0.217584	0.403893	4.14806	0.662374
GO:0032367	intracellular cholesterol transport	1	604	7	17538	0.217584	0.403893	4.14806	0.662374
GO:0042596	fear response	1	604	7	17538	0.217584	0.403893	4.14806	0.662374
GO:0001667	ameboidal-type cell migration	1	604	7	17538	0.217584	0.403893	4.14806	0.662374
GO:0035434	copper ion transmembrane transport	1	604	7	17538	0.217584	0.403893	4.14806	0.662374
GO:0055062	phosphate ion homeostasis	1	604	7	17538	0.217584	0.403893	4.14806	0.662374
GO:0090286	cytoskeletal anchoring at nuclear membrane	1	604	7	17538	0.217584	0.403893	4.14806	0.662374
GO:0048304	positive regulation of isotype switching to IgG isotypes	1	604	7	17538	0.217584	0.403893	4.14806	0.662374
GO:0001661	conditioned taste aversion	1	604	7	17538	0.217584	0.403893	4.14806	0.662374
GO:0043030	regulation of macrophage activation	1	604	7	17538	0.217584	0.403893	4.14806	0.662374
GO:0006929	substrate-dependent cell migration	1	604	7	17538	0.217584	0.403893	4.14806	0.662374
GO:0051901	positive regulation of mitochondrial depolarization	1	604	7	17538	0.217584	0.403893	4.14806	0.662374
GO:0090244	Wnt signaling pathway involved in somitogenesis	1	604	7	17538	0.217584	0.403893	4.14806	0.662374
GO:0016079	synaptic vesicle exocytosis	3	604	47	17538	0.219544	0.405874	1.85339	0.658478
GO:0009953	dorsal/ventral pattern formation	3	604	47	17538	0.219544	0.405874	1.85339	0.658478
GO:0045595	regulation of cell differentiation	3	604	47	17538	0.219544	0.405874	1.85339	0.658478
GO:0006520	cellular amino acid metabolic process	3	604	47	17538	0.219544	0.405874	1.85339	0.658478
GO:0055072	iron ion homeostasis	3	604	47	17538	0.219544	0.405874	1.85339	0.658478
GO:0001658	branching involved in ureteric bud morphogenesis	3	604	47	17538	0.219544	0.405874	1.85339	0.658478
GO:0006633	fatty acid biosynthetic process	4	604	70	17538	0.221057	0.408393	1.65922	0.655496
GO:0030301	cholesterol transport	2	604	26	17538	0.225088	0.413598	2.23357	0.647647
GO:1902042	negative regulation of extrinsic apoptotic signaling pathway via death domain receptors	2	604	26	17538	0.225088	0.413598	2.23357	0.647647
GO:0048168	regulation of neuronal synaptic plasticity	2	604	26	17538	0.225088	0.413598	2.23357	0.647647
GO:0048646	anatomical structure formation involved in morphogenesis	2	604	26	17538	0.225088	0.413598	2.23357	0.647647
GO:0006956	complement activation	2	604	26	17538	0.225088	0.413598	2.23357	0.647647
GO:0010579	positive regulation of adenylate cyclase activity involved in G-protein coupled receptor signaling pathway	2	604	26	17538	0.225088	0.413598	2.23357	0.647647
GO:0001659	temperature homeostasis	2	604	26	17538	0.225088	0.413598	2.23357	0.647647
GO:0048741	skeletal muscle fiber development	2	604	26	17538	0.225088	0.413598	2.23357	0.647647
GO:0035176	social behavior	3	604	48	17538	0.228674	0.419056	1.81478	0.640783
GO:0003151	outflow tract morphogenesis	3	604	48	17538	0.228674	0.419056	1.81478	0.640783
GO:0030879	mammary gland development	3	604	48	17538	0.228674	0.419056	1.81478	0.640783
GO:1902475	L-alpha-amino acid transmembrane transport	3	604	48	17538	0.228674	0.419056	1.81478	0.640783
GO:0035335	peptidyl-tyrosine dephosphorylation	5	604	95	17538	0.229544	0.420368	1.52823	0.639134
GO:0007224	smoothened signaling pathway	4	604	72	17538	0.235851	0.425797	1.61313	0.627362
GO:0007548	sex differentiation	2	604	27	17538	0.237937	0.425797	2.15085	0.623538
GO:0007178	transmembrane receptor protein serine/threonine kinase signaling pathway	2	604	27	17538	0.237937	0.425797	2.15085	0.623538
GO:0033555	multicellular organismal response to stress	2	604	27	17538	0.237937	0.425797	2.15085	0.623538
GO:0003009	skeletal muscle contraction	2	604	27	17538	0.237937	0.425797	2.15085	0.623538
GO:0034220	ion transmembrane transport	14	604	328	17538	0.242282	0.425797	1.23936	0.615679
GO:0036006	cellular response to macrophage colony-stimulating factor stimulus	1	604	8	17538	0.244541	0.425797	3.62955	0.611649
GO:0003184	pulmonary valve morphogenesis	1	604	8	17538	0.244541	0.425797	3.62955	0.611649
GO:0060155	platelet dense granule organization	1	604	8	17538	0.244541	0.425797	3.62955	0.611649
GO:0031659	positive regulation of cyclin-dependent protein serine/threonine kinase activity involved in G1/S transition of mitotic cell cycle	1	604	8	17538	0.244541	0.425797	3.62955	0.611649
GO:0006163	purine nucleotide metabolic process	1	604	8	17538	0.244541	0.425797	3.62955	0.611649
GO:0021796	cerebral cortex regionalization	1	604	8	17538	0.244541	0.425797	3.62955	0.611649
GO:0043114	regulation of vascular permeability	1	604	8	17538	0.244541	0.425797	3.62955	0.611649
GO:0008354	germ cell migration	1	604	8	17538	0.244541	0.425797	3.62955	0.611649
GO:0032479	regulation of type I interferon production	1	604	8	17538	0.244541	0.425797	3.62955	0.611649
GO:0043567	regulation of insulin-like growth factor receptor signaling pathway	1	604	8	17538	0.244541	0.425797	3.62955	0.611649
GO:0071636	positive regulation of transforming growth factor beta production	1	604	8	17538	0.244541	0.425797	3.62955	0.611649
GO:0030823	regulation of cGMP metabolic process	1	604	8	17538	0.244541	0.425797	3.62955	0.611649
GO:0006704	glucocorticoid biosynthetic process	1	604	8	17538	0.244541	0.425797	3.62955	0.611649
GO:0070050	neuron cellular homeostasis	1	604	8	17538	0.244541	0.425797	3.62955	0.611649
GO:2000049	positive regulation of cell-cell adhesion mediated by cadherin	1	604	8	17538	0.244541	0.425797	3.62955	0.611649
GO:0097120	receptor localization to synapse	1	604	8	17538	0.244541	0.425797	3.62955	0.611649
GO:0060287	epithelial cilium movement involved in determination of left/right asymmetry	1	604	8	17538	0.244541	0.425797	3.62955	0.611649
GO:0045908	negative regulation of vasodilation	1	604	8	17538	0.244541	0.425797	3.62955	0.611649
GO:0061088	regulation of sequestering of zinc ion	1	604	8	17538	0.244541	0.425797	3.62955	0.611649
GO:0045008	depyrimidination	1	604	8	17538	0.244541	0.425797	3.62955	0.611649
GO:0071774	response to fibroblast growth factor	1	604	8	17538	0.244541	0.425797	3.62955	0.611649
GO:0090037	positive regulation of protein kinase C signaling	1	604	8	17538	0.244541	0.425797	3.62955	0.611649
GO:0050869	negative regulation of B cell activation	1	604	8	17538	0.244541	0.425797	3.62955	0.611649
GO:0034380	high-density lipoprotein particle assembly	1	604	8	17538	0.244541	0.425797	3.62955	0.611649
GO:0030948	negative regulation of vascular endothelial growth factor receptor signaling pathway	1	604	8	17538	0.244541	0.425797	3.62955	0.611649
GO:0003337	mesenchymal to epithelial transition involved in metanephros morphogenesis	1	604	8	17538	0.244541	0.425797	3.62955	0.611649
GO:0060371	regulation of atrial cardiac muscle cell membrane depolarization	1	604	8	17538	0.244541	0.425797	3.62955	0.611649
GO:0000290	deadenylation-dependent decapping of nuclear-transcribed mRNA	1	604	8	17538	0.244541	0.425797	3.62955	0.611649
GO:0018879	biphenyl metabolic process	1	604	8	17538	0.244541	0.425797	3.62955	0.611649
GO:0014050	negative regulation of glutamate secretion	1	604	8	17538	0.244541	0.425797	3.62955	0.611649
GO:0006002	fructose 6-phosphate metabolic process	1	604	8	17538	0.244541	0.425797	3.62955	0.611649
GO:0006497	protein lipidation	1	604	8	17538	0.244541	0.425797	3.62955	0.611649
GO:0051451	myoblast migration	1	604	8	17538	0.244541	0.425797	3.62955	0.611649
GO:0010955	negative regulation of protein processing	1	604	8	17538	0.244541	0.425797	3.62955	0.611649
GO:0009437	carnitine metabolic process	1	604	8	17538	0.244541	0.425797	3.62955	0.611649
GO:0001956	positive regulation of neurotransmitter secretion	1	604	8	17538	0.244541	0.425797	3.62955	0.611649
GO:0019227	neuronal action potential propagation	1	604	8	17538	0.244541	0.425797	3.62955	0.611649
GO:0001936	regulation of endothelial cell proliferation	1	604	8	17538	0.244541	0.425797	3.62955	0.611649
GO:0010882	regulation of cardiac muscle contraction by calcium ion signaling	1	604	8	17538	0.244541	0.425797	3.62955	0.611649
GO:0031325	positive regulation of cellular metabolic process	1	604	8	17538	0.244541	0.425797	3.62955	0.611649
GO:0010452	histone H3-K36 methylation	1	604	8	17538	0.244541	0.425797	3.62955	0.611649
GO:0032233	positive regulation of actin filament bundle assembly	1	604	8	17538	0.244541	0.425797	3.62955	0.611649
GO:0097151	positive regulation of inhibitory postsynaptic membrane potential	1	604	8	17538	0.244541	0.425797	3.62955	0.611649
GO:0048643	positive regulation of skeletal muscle tissue development	1	604	8	17538	0.244541	0.425797	3.62955	0.611649
GO:0048642	negative regulation of skeletal muscle tissue development	1	604	8	17538	0.244541	0.425797	3.62955	0.611649
GO:0030098	lymphocyte differentiation	1	604	8	17538	0.244541	0.425797	3.62955	0.611649
GO:0048672	positive regulation of collateral sprouting	1	604	8	17538	0.244541	0.425797	3.62955	0.611649
GO:0002438	acute inflammatory response to antigenic stimulus	1	604	8	17538	0.244541	0.425797	3.62955	0.611649
GO:0019800	peptide cross-linking via chondroitin 4-sulfate glycosaminoglycan	1	604	8	17538	0.244541	0.425797	3.62955	0.611649
GO:0060011	Sertoli cell proliferation	1	604	8	17538	0.244541	0.425797	3.62955	0.611649
GO:0051963	regulation of synapse assembly	1	604	8	17538	0.244541	0.425797	3.62955	0.611649
GO:0002138	retinoic acid biosynthetic process	1	604	8	17538	0.244541	0.425797	3.62955	0.611649
GO:0050667	homocysteine metabolic process	1	604	8	17538	0.244541	0.425797	3.62955	0.611649
GO:0060087	relaxation of vascular smooth muscle	1	604	8	17538	0.244541	0.425797	3.62955	0.611649
GO:0032836	glomerular basement membrane development	1	604	8	17538	0.244541	0.425797	3.62955	0.611649
GO:0035092	sperm chromatin condensation	1	604	8	17538	0.244541	0.425797	3.62955	0.611649
GO:0019852	L-ascorbic acid metabolic process	1	604	8	17538	0.244541	0.425797	3.62955	0.611649
GO:0038180	nerve growth factor signaling pathway	1	604	8	17538	0.244541	0.425797	3.62955	0.611649
GO:0006110	regulation of glycolytic process	1	604	8	17538	0.244541	0.425797	3.62955	0.611649
GO:0045647	negative regulation of erythrocyte differentiation	1	604	8	17538	0.244541	0.425797	3.62955	0.611649
GO:0006020	inositol metabolic process	1	604	8	17538	0.244541	0.425797	3.62955	0.611649
GO:0035814	negative regulation of renal sodium excretion	1	604	8	17538	0.244541	0.425797	3.62955	0.611649
GO:0055001	muscle cell development	1	604	8	17538	0.244541	0.425797	3.62955	0.611649
GO:0010591	regulation of lamellipodium assembly	1	604	8	17538	0.244541	0.425797	3.62955	0.611649
GO:2000727	positive regulation of cardiac muscle cell differentiation	1	604	8	17538	0.244541	0.425797	3.62955	0.611649
GO:0019388	galactose catabolic process	1	604	8	17538	0.244541	0.425797	3.62955	0.611649
GO:0030157	pancreatic juice secretion	1	604	8	17538	0.244541	0.425797	3.62955	0.611649
GO:0043089	positive regulation of Cdc42 GTPase activity	1	604	8	17538	0.244541	0.425797	3.62955	0.611649
GO:0060411	cardiac septum morphogenesis	1	604	8	17538	0.244541	0.425797	3.62955	0.611649
GO:0010172	embryonic body morphogenesis	1	604	8	17538	0.244541	0.425797	3.62955	0.611649
GO:0044387	negative regulation of protein kinase activity by regulation of protein phosphorylation	1	604	8	17538	0.244541	0.425797	3.62955	0.611649
GO:0038095	Fc-epsilon receptor signaling pathway	11	604	250	17538	0.244941	0.426223	1.2776	0.610938
GO:0001942	hair follicle development	3	604	50	17538	0.247135	0.429217	1.74219	0.607066
GO:0021549	cerebellum development	3	604	50	17538	0.247135	0.429217	1.74219	0.607066
GO:0031532	actin cytoskeleton reorganization	3	604	50	17538	0.247135	0.429217	1.74219	0.607066
GO:0050772	positive regulation of axonogenesis	2	604	28	17538	0.250821	0.434049	2.07403	0.600636
GO:0043552	positive regulation of phosphatidylinositol 3-kinase activity	2	604	28	17538	0.250821	0.434049	2.07403	0.600636
GO:0070059	intrinsic apoptotic signaling pathway in response to endoplasmic reticulum stress	2	604	28	17538	0.250821	0.434049	2.07403	0.600636
GO:0071300	cellular response to retinoic acid	4	604	74	17538	0.250872	0.434049	1.56954	0.600547
GO:0008104	protein localization	4	604	74	17538	0.250872	0.434049	1.56954	0.600547
GO:0051591	response to cAMP	4	604	74	17538	0.250872	0.434049	1.56954	0.600547
GO:0000165	MAPK cascade	11	604	252	17538	0.252872	0.437231	1.26746	0.597099
GO:0006629	lipid metabolic process	20	604	492	17538	0.253766	0.438499	1.18034	0.595566
GO:0050776	regulation of immune response	6	604	124	17538	0.255839	0.4418	1.40499	0.592034
GO:0006661	phosphatidylinositol biosynthetic process	3	604	51	17538	0.25645	0.442016	1.70802	0.590997
GO:0001756	somitogenesis	3	604	51	17538	0.25645	0.442016	1.70802	0.590997
GO:0009314	response to radiation	3	604	51	17538	0.25645	0.442016	1.70802	0.590997
GO:0032496	response to lipopolysaccharide	11	604	254	17538	0.260891	0.44577	1.25748	0.58354
GO:0001755	neural crest cell migration	2	604	29	17538	0.263723	0.44577	2.00251	0.578853
GO:0009888	tissue development	2	604	29	17538	0.263723	0.44577	2.00251	0.578853
GO:0048387	negative regulation of retinoic acid receptor signaling pathway	2	604	29	17538	0.263723	0.44577	2.00251	0.578853
GO:0071902	positive regulation of protein serine/threonine kinase activity	2	604	29	17538	0.263723	0.44577	2.00251	0.578853
GO:0071230	cellular response to amino acid stimulus	3	604	52	17538	0.265813	0.44577	1.67518	0.575424
GO:0045727	positive regulation of translation	3	604	52	17538	0.265813	0.44577	1.67518	0.575424
GO:0007200	phospholipase C-activating G-protein coupled receptor signaling pathway	3	604	52	17538	0.265813	0.44577	1.67518	0.575424
GO:0008654	phospholipid biosynthetic process	3	604	52	17538	0.265813	0.44577	1.67518	0.575424
GO:0043010	camera-type eye development	4	604	76	17538	0.266088	0.44577	1.52823	0.574975
GO:0009749	response to glucose	5	604	101	17538	0.268417	0.44577	1.43745	0.571191
GO:0035196	production of miRNAs involved in gene silencing by miRNA	1	604	9	17538	0.27057	0.44577	3.22627	0.56772
GO:1902533	positive regulation of intracellular signal transduction	1	604	9	17538	0.27057	0.44577	3.22627	0.56772
GO:0016045	detection of bacterium	1	604	9	17538	0.27057	0.44577	3.22627	0.56772
GO:0042756	drinking behavior	1	604	9	17538	0.27057	0.44577	3.22627	0.56772
GO:0003197	endocardial cushion development	1	604	9	17538	0.27057	0.44577	3.22627	0.56772
GO:0031640	killing of cells of other organism	1	604	9	17538	0.27057	0.44577	3.22627	0.56772
GO:0034629	cellular protein complex localization	1	604	9	17538	0.27057	0.44577	3.22627	0.56772
GO:0031581	hemidesmosome assembly	1	604	9	17538	0.27057	0.44577	3.22627	0.56772
GO:0042699	follicle-stimulating hormone signaling pathway	1	604	9	17538	0.27057	0.44577	3.22627	0.56772
GO:0032000	positive regulation of fatty acid beta-oxidation	1	604	9	17538	0.27057	0.44577	3.22627	0.56772
GO:0045760	positive regulation of action potential	1	604	9	17538	0.27057	0.44577	3.22627	0.56772
GO:0060997	dendritic spine morphogenesis	1	604	9	17538	0.27057	0.44577	3.22627	0.56772
GO:0046653	tetrahydrofolate metabolic process	1	604	9	17538	0.27057	0.44577	3.22627	0.56772
GO:0055123	digestive system development	1	604	9	17538	0.27057	0.44577	3.22627	0.56772
GO:0003203	endocardial cushion morphogenesis	1	604	9	17538	0.27057	0.44577	3.22627	0.56772
GO:0035278	negative regulation of translation involved in gene silencing by miRNA	1	604	9	17538	0.27057	0.44577	3.22627	0.56772
GO:0060235	lens induction in camera-type eye	1	604	9	17538	0.27057	0.44577	3.22627	0.56772
GO:0061549	sympathetic ganglion development	1	604	9	17538	0.27057	0.44577	3.22627	0.56772
GO:0042415	norepinephrine metabolic process	1	604	9	17538	0.27057	0.44577	3.22627	0.56772
GO:0010838	positive regulation of keratinocyte proliferation	1	604	9	17538	0.27057	0.44577	3.22627	0.56772
GO:0006285	base-excision repair, AP site formation	1	604	9	17538	0.27057	0.44577	3.22627	0.56772
GO:0016082	synaptic vesicle priming	1	604	9	17538	0.27057	0.44577	3.22627	0.56772
GO:0007598	blood coagulation, extrinsic pathway	1	604	9	17538	0.27057	0.44577	3.22627	0.56772
GO:2000505	regulation of energy homeostasis	1	604	9	17538	0.27057	0.44577	3.22627	0.56772
GO:0014732	skeletal muscle atrophy	1	604	9	17538	0.27057	0.44577	3.22627	0.56772
GO:0071799	cellular response to prostaglandin D stimulus	1	604	9	17538	0.27057	0.44577	3.22627	0.56772
GO:0071312	cellular response to alkaloid	1	604	9	17538	0.27057	0.44577	3.22627	0.56772
GO:0060627	regulation of vesicle-mediated transport	1	604	9	17538	0.27057	0.44577	3.22627	0.56772
GO:2001214	positive regulation of vasculogenesis	1	604	9	17538	0.27057	0.44577	3.22627	0.56772
GO:0009913	epidermal cell differentiation	1	604	9	17538	0.27057	0.44577	3.22627	0.56772
GO:0051026	chiasma assembly	1	604	9	17538	0.27057	0.44577	3.22627	0.56772
GO:0016264	gap junction assembly	1	604	9	17538	0.27057	0.44577	3.22627	0.56772
GO:0001955	blood vessel maturation	1	604	9	17538	0.27057	0.44577	3.22627	0.56772
GO:0086069	bundle of His cell to Purkinje myocyte communication	1	604	9	17538	0.27057	0.44577	3.22627	0.56772
GO:0010888	negative regulation of lipid storage	1	604	9	17538	0.27057	0.44577	3.22627	0.56772
GO:0014824	artery smooth muscle contraction	1	604	9	17538	0.27057	0.44577	3.22627	0.56772
GO:0001960	negative regulation of cytokine-mediated signaling pathway	1	604	9	17538	0.27057	0.44577	3.22627	0.56772
GO:0035729	cellular response to hepatocyte growth factor stimulus	1	604	9	17538	0.27057	0.44577	3.22627	0.56772
GO:0090181	regulation of cholesterol metabolic process	1	604	9	17538	0.27057	0.44577	3.22627	0.56772
GO:0071420	cellular response to histamine	1	604	9	17538	0.27057	0.44577	3.22627	0.56772
GO:0022027	interkinetic nuclear migration	1	604	9	17538	0.27057	0.44577	3.22627	0.56772
GO:0071875	adrenergic receptor signaling pathway	1	604	9	17538	0.27057	0.44577	3.22627	0.56772
GO:0070286	axonemal dynein complex assembly	1	604	9	17538	0.27057	0.44577	3.22627	0.56772
GO:0006942	regulation of striated muscle contraction	1	604	9	17538	0.27057	0.44577	3.22627	0.56772
GO:0051973	positive regulation of telomerase activity	1	604	9	17538	0.27057	0.44577	3.22627	0.56772
GO:0061303	cornea development in camera-type eye	1	604	9	17538	0.27057	0.44577	3.22627	0.56772
GO:0018963	phthalate metabolic process	1	604	9	17538	0.27057	0.44577	3.22627	0.56772
GO:0006546	glycine catabolic process	1	604	9	17538	0.27057	0.44577	3.22627	0.56772
GO:0060055	angiogenesis involved in wound healing	1	604	9	17538	0.27057	0.44577	3.22627	0.56772
GO:0042640	anagen	1	604	9	17538	0.27057	0.44577	3.22627	0.56772
GO:0044319	wound healing, spreading of cells	1	604	9	17538	0.27057	0.44577	3.22627	0.56772
GO:0044321	response to leptin	1	604	9	17538	0.27057	0.44577	3.22627	0.56772
GO:0046512	sphingosine biosynthetic process	1	604	9	17538	0.27057	0.44577	3.22627	0.56772
GO:0032308	positive regulation of prostaglandin secretion	1	604	9	17538	0.27057	0.44577	3.22627	0.56772
GO:0033673	negative regulation of kinase activity	1	604	9	17538	0.27057	0.44577	3.22627	0.56772
GO:0009101	glycoprotein biosynthetic process	1	604	9	17538	0.27057	0.44577	3.22627	0.56772
GO:0015825	L-serine transport	1	604	9	17538	0.27057	0.44577	3.22627	0.56772
GO:0060426	lung vasculature development	1	604	9	17538	0.27057	0.44577	3.22627	0.56772
GO:0015807	L-amino acid transport	1	604	9	17538	0.27057	0.44577	3.22627	0.56772
GO:2000300	regulation of synaptic vesicle exocytosis	1	604	9	17538	0.27057	0.44577	3.22627	0.56772
GO:0006927	transformed cell apoptotic process	1	604	9	17538	0.27057	0.44577	3.22627	0.56772
GO:0035456	response to interferon-beta	1	604	9	17538	0.27057	0.44577	3.22627	0.56772
GO:0001890	placenta development	3	604	53	17538	0.275215	0.453149	1.64357	0.560328
GO:0010628	positive regulation of gene expression	13	604	311	17538	0.27639	0.453826	1.21374	0.558477
GO:0050770	regulation of axonogenesis	2	604	30	17538	0.276626	0.453826	1.93576	0.558107
GO:0014065	phosphatidylinositol 3-kinase signaling	2	604	30	17538	0.276626	0.453826	1.93576	0.558107
GO:0030534	adult behavior	2	604	30	17538	0.276626	0.453826	1.93576	0.558107
GO:0008306	associative learning	2	604	30	17538	0.276626	0.453826	1.93576	0.558107
GO:0055010	ventricular cardiac muscle tissue morphogenesis	2	604	30	17538	0.276626	0.453826	1.93576	0.558107
GO:0006979	response to oxidative stress	7	604	154	17538	0.281019	0.460657	1.31984	0.551265
GO:0010629	negative regulation of gene expression	8	604	180	17538	0.281213	0.460657	1.29051	0.550965
GO:0035023	regulation of Rho protein signal transduction	4	604	78	17538	0.281466	0.460657	1.48905	0.550575
GO:0040008	regulation of growth	4	604	78	17538	0.281466	0.460657	1.48905	0.550575
GO:0006811	ion transport	26	604	666	17538	0.282054	0.461343	1.13355	0.549668
GO:0002250	adaptive immune response	6	604	129	17538	0.285245	0.462834	1.35053	0.544782
GO:0043647	inositol phosphate metabolic process	2	604	31	17538	0.289515	0.462834	1.87332	0.538329
GO:0030316	osteoclast differentiation	2	604	31	17538	0.289515	0.462834	1.87332	0.538329
GO:0007271	synaptic transmission, cholinergic	2	604	31	17538	0.289515	0.462834	1.87332	0.538329
GO:0030099	myeloid cell differentiation	2	604	31	17538	0.289515	0.462834	1.87332	0.538329
GO:0008284	positive regulation of cell proliferation	21	604	532	17538	0.290721	0.462834	1.14617	0.536523
GO:0048545	response to steroid hormone	3	604	55	17538	0.294112	0.462834	1.5838	0.531488
GO:0009952	anterior/posterior pattern specification	5	604	105	17538	0.295085	0.462834	1.38269	0.530052
GO:0006464	cellular protein modification process	5	604	105	17538	0.295085	0.462834	1.38269	0.530052
GO:0035725	sodium ion transmembrane transport	5	604	105	17538	0.295085	0.462834	1.38269	0.530052
GO:0032321	positive regulation of Rho GTPase activity	5	604	105	17538	0.295085	0.462834	1.38269	0.530052
GO:0048002	antigen processing and presentation of peptide antigen	1	604	10	17538	0.295704	0.462834	2.90364	0.529143
GO:0050798	activated T cell proliferation	1	604	10	17538	0.295704	0.462834	2.90364	0.529143
GO:0071281	cellular response to iron ion	1	604	10	17538	0.295704	0.462834	2.90364	0.529143
GO:0060137	maternal process involved in parturition	1	604	10	17538	0.295704	0.462834	2.90364	0.529143
GO:0019934	cGMP-mediated signaling	1	604	10	17538	0.295704	0.462834	2.90364	0.529143
GO:0097011	cellular response to granulocyte macrophage colony-stimulating factor stimulus	1	604	10	17538	0.295704	0.462834	2.90364	0.529143
GO:0045822	negative regulation of heart contraction	1	604	10	17538	0.295704	0.462834	2.90364	0.529143
GO:0016043	cellular component organization	1	604	10	17538	0.295704	0.462834	2.90364	0.529143
GO:0032502	developmental process	1	604	10	17538	0.295704	0.462834	2.90364	0.529143
GO:0061029	eyelid development in camera-type eye	1	604	10	17538	0.295704	0.462834	2.90364	0.529143
GO:0030252	growth hormone secretion	1	604	10	17538	0.295704	0.462834	2.90364	0.529143
GO:0046638	positive regulation of alpha-beta T cell differentiation	1	604	10	17538	0.295704	0.462834	2.90364	0.529143
GO:0032461	positive regulation of protein oligomerization	1	604	10	17538	0.295704	0.462834	2.90364	0.529143
GO:0046655	folic acid metabolic process	1	604	10	17538	0.295704	0.462834	2.90364	0.529143
GO:0050709	negative regulation of protein secretion	1	604	10	17538	0.295704	0.462834	2.90364	0.529143
GO:0006700	C21-steroid hormone biosynthetic process	1	604	10	17538	0.295704	0.462834	2.90364	0.529143
GO:0007614	short-term memory	1	604	10	17538	0.295704	0.462834	2.90364	0.529143
GO:0036158	outer dynein arm assembly	1	604	10	17538	0.295704	0.462834	2.90364	0.529143
GO:0048103	somatic stem cell division	1	604	10	17538	0.295704	0.462834	2.90364	0.529143
GO:0086002	cardiac muscle cell action potential involved in contraction	1	604	10	17538	0.295704	0.462834	2.90364	0.529143
GO:0051385	response to mineralocorticoid	1	604	10	17538	0.295704	0.462834	2.90364	0.529143
GO:0070849	response to epidermal growth factor	1	604	10	17538	0.295704	0.462834	2.90364	0.529143
GO:0048935	peripheral nervous system neuron development	1	604	10	17538	0.295704	0.462834	2.90364	0.529143
GO:0006278	RNA-dependent DNA replication	1	604	10	17538	0.295704	0.462834	2.90364	0.529143
GO:0007171	activation of transmembrane receptor protein tyrosine kinase activity	1	604	10	17538	0.295704	0.462834	2.90364	0.529143
GO:0045843	negative regulation of striated muscle tissue development	1	604	10	17538	0.295704	0.462834	2.90364	0.529143
GO:0034755	iron ion transmembrane transport	1	604	10	17538	0.295704	0.462834	2.90364	0.529143
GO:0060644	mammary gland epithelial cell differentiation	1	604	10	17538	0.295704	0.462834	2.90364	0.529143
GO:0071313	cellular response to caffeine	1	604	10	17538	0.295704	0.462834	2.90364	0.529143
GO:0035646	endosome to melanosome transport	1	604	10	17538	0.295704	0.462834	2.90364	0.529143
GO:0050863	regulation of T cell activation	1	604	10	17538	0.295704	0.462834	2.90364	0.529143
GO:0016973	poly(A)+ mRNA export from nucleus	1	604	10	17538	0.295704	0.462834	2.90364	0.529143
GO:0008088	axon cargo transport	1	604	10	17538	0.295704	0.462834	2.90364	0.529143
GO:0070166	enamel mineralization	1	604	10	17538	0.295704	0.462834	2.90364	0.529143
GO:0060340	positive regulation of type I interferon-mediated signaling pathway	1	604	10	17538	0.295704	0.462834	2.90364	0.529143
GO:0090197	positive regulation of chemokine secretion	1	604	10	17538	0.295704	0.462834	2.90364	0.529143
GO:0045198	establishment of epithelial cell apical/basal polarity	1	604	10	17538	0.295704	0.462834	2.90364	0.529143
GO:0032727	positive regulation of interferon-alpha production	1	604	10	17538	0.295704	0.462834	2.90364	0.529143
GO:0010944	negative regulation of transcription by competitive promoter binding	1	604	10	17538	0.295704	0.462834	2.90364	0.529143
GO:0018894	dibenzo-p-dioxin metabolic process	1	604	10	17538	0.295704	0.462834	2.90364	0.529143
GO:1900182	positive regulation of protein localization to nucleus	1	604	10	17538	0.295704	0.462834	2.90364	0.529143
GO:0021612	facial nerve structural organization	1	604	10	17538	0.295704	0.462834	2.90364	0.529143
GO:0001945	lymph vessel development	1	604	10	17538	0.295704	0.462834	2.90364	0.529143
GO:0001952	regulation of cell-matrix adhesion	1	604	10	17538	0.295704	0.462834	2.90364	0.529143
GO:0071803	positive regulation of podosome assembly	1	604	10	17538	0.295704	0.462834	2.90364	0.529143
GO:0042035	regulation of cytokine biosynthetic process	1	604	10	17538	0.295704	0.462834	2.90364	0.529143
GO:0010459	negative regulation of heart rate	1	604	10	17538	0.295704	0.462834	2.90364	0.529143
GO:0034405	response to fluid shear stress	1	604	10	17538	0.295704	0.462834	2.90364	0.529143
GO:0050953	sensory perception of light stimulus	1	604	10	17538	0.295704	0.462834	2.90364	0.529143
GO:0046498	S-adenosylhomocysteine metabolic process	1	604	10	17538	0.295704	0.462834	2.90364	0.529143
GO:0060711	labyrinthine layer development	1	604	10	17538	0.295704	0.462834	2.90364	0.529143
GO:1901841	regulation of high voltage-gated calcium channel activity	1	604	10	17538	0.295704	0.462834	2.90364	0.529143
GO:2000272	negative regulation of receptor activity	1	604	10	17538	0.295704	0.462834	2.90364	0.529143
GO:0032825	positive regulation of natural killer cell differentiation	1	604	10	17538	0.295704	0.462834	2.90364	0.529143
GO:0003094	glomerular filtration	1	604	10	17538	0.295704	0.462834	2.90364	0.529143
GO:0060039	pericardium development	1	604	10	17538	0.295704	0.462834	2.90364	0.529143
GO:0032862	activation of Rho GTPase activity	1	604	10	17538	0.295704	0.462834	2.90364	0.529143
GO:0003084	positive regulation of systemic arterial blood pressure	1	604	10	17538	0.295704	0.462834	2.90364	0.529143
GO:0033690	positive regulation of osteoblast proliferation	1	604	10	17538	0.295704	0.462834	2.90364	0.529143
GO:0042118	endothelial cell activation	1	604	10	17538	0.295704	0.462834	2.90364	0.529143
GO:0070201	regulation of establishment of protein localization	1	604	10	17538	0.295704	0.462834	2.90364	0.529143
GO:0035414	negative regulation of catenin import into nucleus	1	604	10	17538	0.295704	0.462834	2.90364	0.529143
GO:0031054	pre-miRNA processing	1	604	10	17538	0.295704	0.462834	2.90364	0.529143
GO:0055013	cardiac muscle cell development	1	604	10	17538	0.295704	0.462834	2.90364	0.529143
GO:0051592	response to calcium ion	4	604	80	17538	0.296975	0.464556	1.45182	0.52728
GO:0010634	positive regulation of epithelial cell migration	2	604	32	17538	0.302376	0.471111	1.81478	0.519453
GO:0051898	negative regulation of protein kinase B signaling	2	604	32	17538	0.302376	0.471111	1.81478	0.519453
GO:0031397	negative regulation of protein ubiquitination	2	604	32	17538	0.302376	0.471111	1.81478	0.519453
GO:0030032	lamellipodium assembly	2	604	32	17538	0.302376	0.471111	1.81478	0.519453
GO:0006958	complement activation, classical pathway	2	604	32	17538	0.302376	0.471111	1.81478	0.519453
GO:0043523	regulation of neuron apoptotic process	2	604	32	17538	0.302376	0.471111	1.81478	0.519453
GO:0045664	regulation of neuron differentiation	2	604	32	17538	0.302376	0.471111	1.81478	0.519453
GO:0030308	negative regulation of cell growth	6	604	132	17538	0.30323	0.471902	1.31984	0.518228
GO:0051056	regulation of small GTPase mediated signal transduction	6	604	132	17538	0.30323	0.471902	1.31984	0.518228
GO:0032147	activation of protein kinase activity	3	604	56	17538	0.303593	0.471928	1.55552	0.517709
GO:0003007	heart morphogenesis	3	604	56	17538	0.303593	0.471928	1.55552	0.517709
GO:0007268	synaptic transmission	16	604	400	17538	0.305098	0.473997	1.16146	0.515561
GO:0050679	positive regulation of epithelial cell proliferation	4	604	82	17538	0.312586	0.481462	1.41641	0.505031
GO:0030317	sperm motility	3	604	57	17538	0.313087	0.481462	1.52823	0.504335
GO:0009267	cellular response to starvation	3	604	57	17538	0.313087	0.481462	1.52823	0.504335
GO:0007202	activation of phospholipase C activity	3	604	57	17538	0.313087	0.481462	1.52823	0.504335
GO:0007569	cell aging	2	604	33	17538	0.315195	0.481462	1.75978	0.501421
GO:0045776	negative regulation of blood pressure	2	604	33	17538	0.315195	0.481462	1.75978	0.501421
GO:0042246	tissue regeneration	2	604	33	17538	0.315195	0.481462	1.75978	0.501421
GO:0071385	cellular response to glucocorticoid stimulus	2	604	33	17538	0.315195	0.481462	1.75978	0.501421
GO:0048169	regulation of long-term neuronal synaptic plasticity	2	604	33	17538	0.315195	0.481462	1.75978	0.501421
GO:0045672	positive regulation of osteoclast differentiation	2	604	33	17538	0.315195	0.481462	1.75978	0.501421
GO:0042572	retinol metabolic process	2	604	33	17538	0.315195	0.481462	1.75978	0.501421
GO:0070365	hepatocyte differentiation	1	604	11	17538	0.319974	0.481462	2.63967	0.494886
GO:0060586	multicellular organismal iron ion homeostasis	1	604	11	17538	0.319974	0.481462	2.63967	0.494886
GO:0050773	regulation of dendrite development	1	604	11	17538	0.319974	0.481462	2.63967	0.494886
GO:0036066	protein O-linked fucosylation	1	604	11	17538	0.319974	0.481462	2.63967	0.494886
GO:0031669	cellular response to nutrient levels	1	604	11	17538	0.319974	0.481462	2.63967	0.494886
GO:0042761	very long-chain fatty acid biosynthetic process	1	604	11	17538	0.319974	0.481462	2.63967	0.494886
GO:0043589	skin morphogenesis	1	604	11	17538	0.319974	0.481462	2.63967	0.494886
GO:0031102	neuron projection regeneration	1	604	11	17538	0.319974	0.481462	2.63967	0.494886
GO:0045792	negative regulation of cell size	1	604	11	17538	0.319974	0.481462	2.63967	0.494886
GO:0055119	relaxation of cardiac muscle	1	604	11	17538	0.319974	0.481462	2.63967	0.494886
GO:0030299	intestinal cholesterol absorption	1	604	11	17538	0.319974	0.481462	2.63967	0.494886
GO:0043583	ear development	1	604	11	17538	0.319974	0.481462	2.63967	0.494886
GO:0007097	nuclear migration	1	604	11	17538	0.319974	0.481462	2.63967	0.494886
GO:0009266	response to temperature stimulus	1	604	11	17538	0.319974	0.481462	2.63967	0.494886
GO:0034259	negative regulation of Rho GTPase activity	1	604	11	17538	0.319974	0.481462	2.63967	0.494886
GO:0071625	vocalization behavior	1	604	11	17538	0.319974	0.481462	2.63967	0.494886
GO:0030857	negative regulation of epithelial cell differentiation	1	604	11	17538	0.319974	0.481462	2.63967	0.494886
GO:0045060	negative thymic T cell selection	1	604	11	17538	0.319974	0.481462	2.63967	0.494886
GO:0071340	skeletal muscle acetylcholine-gated channel clustering	1	604	11	17538	0.319974	0.481462	2.63967	0.494886
GO:0021952	central nervous system projection neuron axonogenesis	1	604	11	17538	0.319974	0.481462	2.63967	0.494886
GO:0061099	negative regulation of protein tyrosine kinase activity	1	604	11	17538	0.319974	0.481462	2.63967	0.494886
GO:0007168	receptor guanylyl cyclase signaling pathway	1	604	11	17538	0.319974	0.481462	2.63967	0.494886
GO:0034333	adherens junction assembly	1	604	11	17538	0.319974	0.481462	2.63967	0.494886
GO:0071316	cellular response to nicotine	1	604	11	17538	0.319974	0.481462	2.63967	0.494886
GO:0050805	negative regulation of synaptic transmission	1	604	11	17538	0.319974	0.481462	2.63967	0.494886
GO:0050810	regulation of steroid biosynthetic process	1	604	11	17538	0.319974	0.481462	2.63967	0.494886
GO:0090009	primitive streak formation	1	604	11	17538	0.319974	0.481462	2.63967	0.494886
GO:0003376	sphingosine-1-phosphate signaling pathway	1	604	11	17538	0.319974	0.481462	2.63967	0.494886
GO:0042535	positive regulation of tumor necrosis factor biosynthetic process	1	604	11	17538	0.319974	0.481462	2.63967	0.494886
GO:0022407	regulation of cell-cell adhesion	1	604	11	17538	0.319974	0.481462	2.63967	0.494886
GO:1990440	positive regulation of transcription from RNA polymerase II promoter in response to endoplasmic reticulum stress	1	604	11	17538	0.319974	0.481462	2.63967	0.494886
GO:0043312	neutrophil degranulation	1	604	11	17538	0.319974	0.481462	2.63967	0.494886
GO:0002827	positive regulation of T-helper 1 type immune response	1	604	11	17538	0.319974	0.481462	2.63967	0.494886
GO:0030903	notochord development	1	604	11	17538	0.319974	0.481462	2.63967	0.494886
GO:0009086	methionine biosynthetic process	1	604	11	17538	0.319974	0.481462	2.63967	0.494886
GO:0051533	positive regulation of NFAT protein import into nucleus	1	604	11	17538	0.319974	0.481462	2.63967	0.494886
GO:0070233	negative regulation of T cell apoptotic process	1	604	11	17538	0.319974	0.481462	2.63967	0.494886
GO:0060068	vagina development	1	604	11	17538	0.319974	0.481462	2.63967	0.494886
GO:0032863	activation of Rac GTPase activity	1	604	11	17538	0.319974	0.481462	2.63967	0.494886
GO:0043497	regulation of protein heterodimerization activity	1	604	11	17538	0.319974	0.481462	2.63967	0.494886
GO:0033627	cell adhesion mediated by integrin	1	604	11	17538	0.319974	0.481462	2.63967	0.494886
GO:0006082	organic acid metabolic process	1	604	11	17538	0.319974	0.481462	2.63967	0.494886
GO:0043462	regulation of ATPase activity	1	604	11	17538	0.319974	0.481462	2.63967	0.494886
GO:0051926	negative regulation of calcium ion transport	1	604	11	17538	0.319974	0.481462	2.63967	0.494886
GO:0035413	positive regulation of catenin import into nucleus	1	604	11	17538	0.319974	0.481462	2.63967	0.494886
GO:0003407	neural retina development	1	604	11	17538	0.319974	0.481462	2.63967	0.494886
GO:0019886	antigen processing and presentation of exogenous peptide antigen via MHC class II	4	604	83	17538	0.32042	0.481867	1.39935	0.494281
GO:0008344	adult locomotory behavior	3	604	58	17538	0.322588	0.48486	1.50188	0.491352
GO:0010468	regulation of gene expression	8	604	189	17538	0.326857	0.490691	1.22905	0.485642
GO:0006955	immune response	15	604	379	17538	0.327393	0.490691	1.1492	0.48493
GO:0051384	response to glucocorticoid	6	604	136	17538	0.32751	0.490691	1.28102	0.484775
GO:0050873	brown fat cell differentiation	2	604	34	17538	0.32796	0.490691	1.70802	0.484179
GO:0007606	sensory perception of chemical stimulus	2	604	34	17538	0.32796	0.490691	1.70802	0.484179
GO:0045909	positive regulation of vasodilation	2	604	34	17538	0.32796	0.490691	1.70802	0.484179
GO:0034332	adherens junction organization	2	604	34	17538	0.32796	0.490691	1.70802	0.484179
GO:0050852	T cell receptor signaling pathway	4	604	84	17538	0.328268	0.490691	1.38269	0.483771
GO:0006469	negative regulation of protein kinase activity	4	604	84	17538	0.328268	0.490691	1.38269	0.483771
GO:0007286	spermatid development	4	604	84	17538	0.328268	0.490691	1.38269	0.483771
GO:0030216	keratinocyte differentiation	3	604	59	17538	0.33209	0.496132	1.47643	0.478745
GO:0031100	organ regeneration	4	604	85	17538	0.336127	0.497759	1.36642	0.473496
GO:0007585	respiratory gaseous exchange	2	604	35	17538	0.34066	0.497759	1.65922	0.467679
GO:0001707	mesoderm formation	2	604	35	17538	0.34066	0.497759	1.65922	0.467679
GO:0048863	stem cell differentiation	2	604	35	17538	0.34066	0.497759	1.65922	0.467679
GO:0021983	pituitary gland development	2	604	35	17538	0.34066	0.497759	1.65922	0.467679
GO:0030177	positive regulation of Wnt signaling pathway	2	604	35	17538	0.34066	0.497759	1.65922	0.467679
GO:0002548	monocyte chemotaxis	2	604	35	17538	0.34066	0.497759	1.65922	0.467679
GO:0007519	skeletal muscle tissue development	3	604	60	17538	0.341587	0.497759	1.45182	0.466499
GO:0032092	positive regulation of protein binding	3	604	60	17538	0.341587	0.497759	1.45182	0.466499
GO:0097190	apoptotic signaling pathway	5	604	112	17538	0.342668	0.497759	1.29627	0.465127
GO:0035137	hindlimb morphogenesis	1	604	12	17538	0.343408	0.497759	2.4197	0.46419
GO:0000050	urea cycle	1	604	12	17538	0.343408	0.497759	2.4197	0.46419
GO:0006636	unsaturated fatty acid biosynthetic process	1	604	12	17538	0.343408	0.497759	2.4197	0.46419
GO:0002260	lymphocyte homeostasis	1	604	12	17538	0.343408	0.497759	2.4197	0.46419
GO:2000178	negative regulation of neural precursor cell proliferation	1	604	12	17538	0.343408	0.497759	2.4197	0.46419
GO:0061045	negative regulation of wound healing	1	604	12	17538	0.343408	0.497759	2.4197	0.46419
GO:0006690	icosanoid metabolic process	1	604	12	17538	0.343408	0.497759	2.4197	0.46419
GO:0016051	carbohydrate biosynthetic process	1	604	12	17538	0.343408	0.497759	2.4197	0.46419
GO:0007589	body fluid secretion	1	604	12	17538	0.343408	0.497759	2.4197	0.46419
GO:0021794	thalamus development	1	604	12	17538	0.343408	0.497759	2.4197	0.46419
GO:0007016	cytoskeletal anchoring at plasma membrane	1	604	12	17538	0.343408	0.497759	2.4197	0.46419
GO:0030238	male sex determination	1	604	12	17538	0.343408	0.497759	2.4197	0.46419
GO:0007051	spindle organization	1	604	12	17538	0.343408	0.497759	2.4197	0.46419
GO:0040037	negative regulation of fibroblast growth factor receptor signaling pathway	1	604	12	17538	0.343408	0.497759	2.4197	0.46419
GO:0060996	dendritic spine development	1	604	12	17538	0.343408	0.497759	2.4197	0.46419
GO:0048853	forebrain morphogenesis	1	604	12	17538	0.343408	0.497759	2.4197	0.46419
GO:0003222	ventricular trabecula myocardium morphogenesis	1	604	12	17538	0.343408	0.497759	2.4197	0.46419
GO:0006702	androgen biosynthetic process	1	604	12	17538	0.343408	0.497759	2.4197	0.46419
GO:0060206	estrous cycle phase	1	604	12	17538	0.343408	0.497759	2.4197	0.46419
GO:0050884	neuromuscular process controlling posture	1	604	12	17538	0.343408	0.497759	2.4197	0.46419
GO:0045926	negative regulation of growth	1	604	12	17538	0.343408	0.497759	2.4197	0.46419
GO:0045945	positive regulation of transcription from RNA polymerase III promoter	1	604	12	17538	0.343408	0.497759	2.4197	0.46419
GO:0007213	G-protein coupled acetylcholine receptor signaling pathway	1	604	12	17538	0.343408	0.497759	2.4197	0.46419
GO:0030431	sleep	1	604	12	17538	0.343408	0.497759	2.4197	0.46419
GO:0097066	response to thyroid hormone	1	604	12	17538	0.343408	0.497759	2.4197	0.46419
GO:0071711	basement membrane organization	1	604	12	17538	0.343408	0.497759	2.4197	0.46419
GO:0001886	endothelial cell morphogenesis	1	604	12	17538	0.343408	0.497759	2.4197	0.46419
GO:0071318	cellular response to ATP	1	604	12	17538	0.343408	0.497759	2.4197	0.46419
GO:0002031	G-protein coupled receptor internalization	1	604	12	17538	0.343408	0.497759	2.4197	0.46419
GO:0016254	preassembly of GPI anchor in ER membrane	1	604	12	17538	0.343408	0.497759	2.4197	0.46419
GO:0071806	protein transmembrane transport	1	604	12	17538	0.343408	0.497759	2.4197	0.46419
GO:0008593	regulation of Notch signaling pathway	1	604	12	17538	0.343408	0.497759	2.4197	0.46419
GO:0010447	response to acidic pH	1	604	12	17538	0.343408	0.497759	2.4197	0.46419
GO:0050965	detection of temperature stimulus involved in sensory perception of pain	1	604	12	17538	0.343408	0.497759	2.4197	0.46419
GO:0060306	regulation of membrane repolarization	1	604	12	17538	0.343408	0.497759	2.4197	0.46419
GO:0045581	negative regulation of T cell differentiation	1	604	12	17538	0.343408	0.497759	2.4197	0.46419
GO:0060088	auditory receptor cell stereocilium organization	1	604	12	17538	0.343408	0.497759	2.4197	0.46419
GO:0089711	L-glutamate transmembrane transport	1	604	12	17538	0.343408	0.497759	2.4197	0.46419
GO:0030208	dermatan sulfate biosynthetic process	1	604	12	17538	0.343408	0.497759	2.4197	0.46419
GO:0010608	posttranscriptional regulation of gene expression	1	604	12	17538	0.343408	0.497759	2.4197	0.46419
GO:0046500	S-adenosylmethionine metabolic process	1	604	12	17538	0.343408	0.497759	2.4197	0.46419
GO:0042119	neutrophil activation	1	604	12	17538	0.343408	0.497759	2.4197	0.46419
GO:0060402	calcium ion transport into cytosol	1	604	12	17538	0.343408	0.497759	2.4197	0.46419
GO:2000772	regulation of cellular senescence	1	604	12	17538	0.343408	0.497759	2.4197	0.46419
GO:0055089	fatty acid homeostasis	1	604	12	17538	0.343408	0.497759	2.4197	0.46419
GO:0035457	cellular response to interferon-alpha	1	604	12	17538	0.343408	0.497759	2.4197	0.46419
GO:0015992	proton transport	4	604	86	17538	0.343994	0.498343	1.35053	0.463449
GO:0016311	dephosphorylation	9	604	220	17538	0.347135	0.502626	1.18785	0.459502
GO:0016049	cell growth	3	604	61	17538	0.351074	0.50779	1.42802	0.454602
GO:1903507	negative regulation of nucleic acid-templated transcription	3	604	61	17538	0.351074	0.50779	1.42802	0.454602
GO:0042327	positive regulation of phosphorylation	2	604	36	17538	0.353283	0.508287	1.61313	0.451877
GO:0048568	embryonic organ development	2	604	36	17538	0.353283	0.508287	1.61313	0.451877
GO:0071773	cellular response to BMP stimulus	2	604	36	17538	0.353283	0.508287	1.61313	0.451877
GO:2000379	positive regulation of reactive oxygen species metabolic process	2	604	36	17538	0.353283	0.508287	1.61313	0.451877
GO:0033572	transferrin transport	2	604	36	17538	0.353283	0.508287	1.61313	0.451877
GO:0042476	odontogenesis	2	604	36	17538	0.353283	0.508287	1.61313	0.451877
GO:0043507	positive regulation of JUN kinase activity	2	604	36	17538	0.353283	0.508287	1.61313	0.451877
GO:0016358	dendrite development	2	604	36	17538	0.353283	0.508287	1.61313	0.451877
GO:0048754	branching morphogenesis of an epithelial tube	2	604	36	17538	0.353283	0.508287	1.61313	0.451877
GO:0051924	regulation of calcium ion transport	2	604	36	17538	0.353283	0.508287	1.61313	0.451877
GO:0007599	hemostasis	3	604	62	17538	0.360545	0.511512	1.40499	0.443041
GO:0007266	Rho protein signal transduction	3	604	62	17538	0.360545	0.511512	1.40499	0.443041
GO:0043525	positive regulation of neuron apoptotic process	3	604	62	17538	0.360545	0.511512	1.40499	0.443041
GO:0006915	apoptotic process	28	604	752	17538	0.362002	0.511512	1.08114	0.441289
GO:0007010	cytoskeleton organization	6	604	142	17538	0.364354	0.511512	1.22689	0.438476
GO:0007588	excretion	2	604	37	17538	0.365821	0.511512	1.56954	0.436732
GO:0015991	ATP hydrolysis coupled proton transport	2	604	37	17538	0.365821	0.511512	1.56954	0.436732
GO:0051701	interaction with host	2	604	37	17538	0.365821	0.511512	1.56954	0.436732
GO:2001240	negative regulation of extrinsic apoptotic signaling pathway in absence of ligand	2	604	37	17538	0.365821	0.511512	1.56954	0.436732
GO:0032781	positive regulation of ATPase activity	2	604	37	17538	0.365821	0.511512	1.56954	0.436732
GO:0030728	ovulation	1	604	13	17538	0.366036	0.511512	2.23357	0.436476
GO:0031629	synaptic vesicle fusion to presynaptic membrane	1	604	13	17538	0.366036	0.511512	2.23357	0.436476
GO:0021879	forebrain neuron differentiation	1	604	13	17538	0.366036	0.511512	2.23357	0.436476
GO:0030322	stabilization of membrane potential	1	604	13	17538	0.366036	0.511512	2.23357	0.436476
GO:0021846	cell proliferation in forebrain	1	604	13	17538	0.366036	0.511512	2.23357	0.436476
GO:0046620	regulation of organ growth	1	604	13	17538	0.366036	0.511512	2.23357	0.436476
GO:0043117	positive regulation of vascular permeability	1	604	13	17538	0.366036	0.511512	2.23357	0.436476
GO:0035999	tetrahydrofolate interconversion	1	604	13	17538	0.366036	0.511512	2.23357	0.436476
GO:0044406	adhesion of symbiont to host	1	604	13	17538	0.366036	0.511512	2.23357	0.436476
GO:0032469	endoplasmic reticulum calcium ion homeostasis	1	604	13	17538	0.366036	0.511512	2.23357	0.436476
GO:2000678	negative regulation of transcription regulatory region DNA binding	1	604	13	17538	0.366036	0.511512	2.23357	0.436476
GO:0044030	regulation of DNA methylation	1	604	13	17538	0.366036	0.511512	2.23357	0.436476
GO:0033089	positive regulation of T cell differentiation in thymus	1	604	13	17538	0.366036	0.511512	2.23357	0.436476
GO:0036109	alpha-linolenic acid metabolic process	1	604	13	17538	0.366036	0.511512	2.23357	0.436476
GO:2000045	regulation of G1/S transition of mitotic cell cycle	1	604	13	17538	0.366036	0.511512	2.23357	0.436476
GO:0045956	positive regulation of calcium ion-dependent exocytosis	1	604	13	17538	0.366036	0.511512	2.23357	0.436476
GO:0042446	hormone biosynthetic process	1	604	13	17538	0.366036	0.511512	2.23357	0.436476
GO:0021984	adenohypophysis development	1	604	13	17538	0.366036	0.511512	2.23357	0.436476
GO:0010867	positive regulation of triglyceride biosynthetic process	1	604	13	17538	0.366036	0.511512	2.23357	0.436476
GO:0048172	regulation of short-term neuronal synaptic plasticity	1	604	13	17538	0.366036	0.511512	2.23357	0.436476
GO:0007158	neuron cell-cell adhesion	1	604	13	17538	0.366036	0.511512	2.23357	0.436476
GO:0034375	high-density lipoprotein particle remodeling	1	604	13	17538	0.366036	0.511512	2.23357	0.436476
GO:0045475	locomotor rhythm	1	604	13	17538	0.366036	0.511512	2.23357	0.436476
GO:0060316	positive regulation of ryanodine-sensitive calcium-release channel activity	1	604	13	17538	0.366036	0.511512	2.23357	0.436476
GO:0045197	establishment or maintenance of epithelial cell apical/basal polarity	1	604	13	17538	0.366036	0.511512	2.23357	0.436476
GO:0042551	neuron maturation	1	604	13	17538	0.366036	0.511512	2.23357	0.436476
GO:0014059	regulation of dopamine secretion	1	604	13	17538	0.366036	0.511512	2.23357	0.436476
GO:0051481	negative regulation of cytosolic calcium ion concentration	1	604	13	17538	0.366036	0.511512	2.23357	0.436476
GO:0046855	inositol phosphate dephosphorylation	1	604	13	17538	0.366036	0.511512	2.23357	0.436476
GO:0030007	cellular potassium ion homeostasis	1	604	13	17538	0.366036	0.511512	2.23357	0.436476
GO:0086064	cell communication by electrical coupling involved in cardiac conduction	1	604	13	17538	0.366036	0.511512	2.23357	0.436476
GO:0001963	synaptic transmission, dopaminergic	1	604	13	17538	0.366036	0.511512	2.23357	0.436476
GO:0033559	unsaturated fatty acid metabolic process	1	604	13	17538	0.366036	0.511512	2.23357	0.436476
GO:0032695	negative regulation of interleukin-12 production	1	604	13	17538	0.366036	0.511512	2.23357	0.436476
GO:0050966	detection of mechanical stimulus involved in sensory perception of pain	1	604	13	17538	0.366036	0.511512	2.23357	0.436476
GO:0033591	response to L-ascorbic acid	1	604	13	17538	0.366036	0.511512	2.23357	0.436476
GO:0045576	mast cell activation	1	604	13	17538	0.366036	0.511512	2.23357	0.436476
GO:0002446	neutrophil mediated immunity	1	604	13	17538	0.366036	0.511512	2.23357	0.436476
GO:0010042	response to manganese ion	1	604	13	17538	0.366036	0.511512	2.23357	0.436476
GO:0001574	ganglioside biosynthetic process	1	604	13	17538	0.366036	0.511512	2.23357	0.436476
GO:0035025	positive regulation of Rho protein signal transduction	1	604	13	17538	0.366036	0.511512	2.23357	0.436476
GO:2000279	negative regulation of DNA biosynthetic process	1	604	13	17538	0.366036	0.511512	2.23357	0.436476
GO:0060042	retina morphogenesis in camera-type eye	1	604	13	17538	0.366036	0.511512	2.23357	0.436476
GO:0045618	positive regulation of keratinocyte differentiation	1	604	13	17538	0.366036	0.511512	2.23357	0.436476
GO:0051085	chaperone mediated protein folding requiring cofactor	1	604	13	17538	0.366036	0.511512	2.23357	0.436476
GO:0070208	protein heterotrimerization	1	604	13	17538	0.366036	0.511512	2.23357	0.436476
GO:0007173	epidermal growth factor receptor signaling pathway	11	604	279	17538	0.366815	0.512337	1.14481	0.435553
GO:0060326	cell chemotaxis	4	604	89	17538	0.367606	0.513179	1.30501	0.434617
GO:0006493	protein O-linked glycosylation	3	604	63	17538	0.369995	0.51625	1.38269	0.431804
GO:0043065	positive regulation of apoptotic process	14	604	364	17538	0.374592	0.522397	1.11679	0.426441
GO:1902476	chloride transmembrane transport	4	604	90	17538	0.37547	0.522818	1.29051	0.425425
GO:0006821	chloride transport	4	604	90	17538	0.37547	0.522818	1.29051	0.425425
GO:0032868	response to insulin	4	604	90	17538	0.37547	0.522818	1.29051	0.425425
GO:0030282	bone mineralization	2	604	38	17538	0.378263	0.525098	1.52823	0.422206
GO:0046686	response to cadmium ion	2	604	38	17538	0.378263	0.525098	1.52823	0.422206
GO:0070830	tight junction assembly	2	604	38	17538	0.378263	0.525098	1.52823	0.422206
GO:0046427	positive regulation of JAK-STAT cascade	2	604	38	17538	0.378263	0.525098	1.52823	0.422206
GO:0055088	lipid homeostasis	2	604	38	17538	0.378263	0.525098	1.52823	0.422206
GO:0001654	eye development	2	604	38	17538	0.378263	0.525098	1.52823	0.422206
GO:0048812	neuron projection morphogenesis	3	604	64	17538	0.379419	0.525899	1.36108	0.42088
GO:0050727	regulation of inflammatory response	3	604	64	17538	0.379419	0.525899	1.36108	0.42088
GO:0042475	odontogenesis of dentin-containing tooth	3	604	64	17538	0.379419	0.525899	1.36108	0.42088
GO:0043085	positive regulation of catalytic activity	4	604	91	17538	0.383325	0.526914	1.27633	0.416433
GO:0006366	transcription from RNA polymerase II promoter	27	604	732	17538	0.384225	0.526914	1.07102	0.415414
GO:0002221	pattern recognition receptor signaling pathway	1	604	14	17538	0.387886	0.526914	2.07403	0.411296
GO:0043615	astrocyte cell migration	1	604	14	17538	0.387886	0.526914	2.07403	0.411296
GO:0045723	positive regulation of fatty acid biosynthetic process	1	604	14	17538	0.387886	0.526914	2.07403	0.411296
GO:0001759	organ induction	1	604	14	17538	0.387886	0.526914	2.07403	0.411296
GO:0006198	cAMP catabolic process	1	604	14	17538	0.387886	0.526914	2.07403	0.411296
GO:0001736	establishment of planar polarity	1	604	14	17538	0.387886	0.526914	2.07403	0.411296
GO:0050710	negative regulation of cytokine secretion	1	604	14	17538	0.387886	0.526914	2.07403	0.411296
GO:0060993	kidney morphogenesis	1	604	14	17538	0.387886	0.526914	2.07403	0.411296
GO:0060999	positive regulation of dendritic spine development	1	604	14	17538	0.387886	0.526914	2.07403	0.411296
GO:0048148	behavioral response to cocaine	1	604	14	17538	0.387886	0.526914	2.07403	0.411296
GO:0071397	cellular response to cholesterol	1	604	14	17538	0.387886	0.526914	2.07403	0.411296
GO:0071383	cellular response to steroid hormone stimulus	1	604	14	17538	0.387886	0.526914	2.07403	0.411296
GO:0030851	granulocyte differentiation	1	604	14	17538	0.387886	0.526914	2.07403	0.411296
GO:0061178	regulation of insulin secretion involved in cellular response to glucose stimulus	1	604	14	17538	0.387886	0.526914	2.07403	0.411296
GO:0006779	porphyrin-containing compound biosynthetic process	1	604	14	17538	0.387886	0.526914	2.07403	0.411296
GO:0010759	positive regulation of macrophage chemotaxis	1	604	14	17538	0.387886	0.526914	2.07403	0.411296
GO:0060324	face development	1	604	14	17538	0.387886	0.526914	2.07403	0.411296
GO:0003351	epithelial cilium movement	1	604	14	17538	0.387886	0.526914	2.07403	0.411296
GO:0042554	superoxide anion generation	1	604	14	17538	0.387886	0.526914	2.07403	0.411296
GO:0032743	positive regulation of interleukin-2 production	1	604	14	17538	0.387886	0.526914	2.07403	0.411296
GO:0001510	RNA methylation	1	604	14	17538	0.387886	0.526914	2.07403	0.411296
GO:0060766	negative regulation of androgen receptor signaling pathway	1	604	14	17538	0.387886	0.526914	2.07403	0.411296
GO:0050927	positive regulation of positive chemotaxis	1	604	14	17538	0.387886	0.526914	2.07403	0.411296
GO:0060487	lung epithelial cell differentiation	1	604	14	17538	0.387886	0.526914	2.07403	0.411296
GO:0034199	activation of protein kinase A activity	1	604	14	17538	0.387886	0.526914	2.07403	0.411296
GO:0061351	neural precursor cell proliferation	1	604	14	17538	0.387886	0.526914	2.07403	0.411296
GO:0031960	response to corticosteroid	1	604	14	17538	0.387886	0.526914	2.07403	0.411296
GO:0060037	pharyngeal system development	1	604	14	17538	0.387886	0.526914	2.07403	0.411296
GO:0060071	Wnt signaling pathway, planar cell polarity pathway	1	604	14	17538	0.387886	0.526914	2.07403	0.411296
GO:0051597	response to methylmercury	1	604	14	17538	0.387886	0.526914	2.07403	0.411296
GO:0021670	lateral ventricle development	1	604	14	17538	0.387886	0.526914	2.07403	0.411296
[truncated: 726 more rows]

## Sheet: DownGO2Gene
GOID	GOTerm	QueryID	Symbol	Description	P-Value	FDR	Enrichment
GO:0030198	extracellular matrix organization	MMP3	MMP3	matrix metallopeptidase 3 (stromelysin 1, progelatinase)	2.97362e-16	8.10312e-13	4.36562
GO:0030198	extracellular matrix organization	NCAM1	NCAM1	neural cell adhesion molecule 1	2.97362e-16	8.10312e-13	4.36562
GO:0030198	extracellular matrix organization	SPINK5	SPINK5	serine peptidase inhibitor, Kazal type 5	2.97362e-16	8.10312e-13	4.36562
GO:0030198	extracellular matrix organization	MMP16	MMP16	matrix metallopeptidase 16 (membrane-inserted)	2.97362e-16	8.10312e-13	4.36562
GO:0030198	extracellular matrix organization	ITGA8	ITGA8	integrin, alpha 8	2.97362e-16	8.10312e-13	4.36562
GO:0030198	extracellular matrix organization	ADAMTS20	ADAMTS20	ADAM metallopeptidase with thrombospondin type 1 motif, 20	2.97362e-16	8.10312e-13	4.36562
GO:0030198	extracellular matrix organization	COL7A1	COL7A1	collagen, type VII, alpha 1	2.97362e-16	8.10312e-13	4.36562
GO:0030198	extracellular matrix organization	MMP9	MMP9	matrix metallopeptidase 9 (gelatinase B, 92kDa gelatinase, 92kDa type IV collagenase)	2.97362e-16	8.10312e-13	4.36562
GO:0030198	extracellular matrix organization	SPARC	SPARC	secreted protein, acidic, cysteine-rich (osteonectin)	2.97362e-16	8.10312e-13	4.36562
GO:0030198	extracellular matrix organization	CRISPLD2	CRISPLD2	cysteine-rich secretory protein LCCL domain containing 2	2.97362e-16	8.10312e-13	4.36562
GO:0030198	extracellular matrix organization	JAM3	JAM3	junctional adhesion molecule 3	2.97362e-16	8.10312e-13	4.36562
GO:0030198	extracellular matrix organization	ICAM1	ICAM1	intercellular adhesion molecule 1	2.97362e-16	8.10312e-13	4.36562
GO:0030198	extracellular matrix organization	SDC2	SDC2	syndecan 2	2.97362e-16	8.10312e-13	4.36562
GO:0030198	extracellular matrix organization	SDC3	SDC3	syndecan 3	2.97362e-16	8.10312e-13	4.36562
GO:0030198	extracellular matrix organization	PDGFB	PDGFB	platelet-derived growth factor beta polypeptide	2.97362e-16	8.10312e-13	4.36562
GO:0030198	extracellular matrix organization	SOX9	SOX9	SRY (sex determining region Y)-box 9	2.97362e-16	8.10312e-13	4.36562
GO:0030198	extracellular matrix organization	MMP14	MMP14	matrix metallopeptidase 14 (membrane-inserted)	2.97362e-16	8.10312e-13	4.36562
GO:0030198	extracellular matrix organization	CCDC80	CCDC80	coiled-coil domain containing 80	2.97362e-16	8.10312e-13	4.36562
GO:0030198	extracellular matrix organization	ITGA5	ITGA5	integrin, alpha 5 (fibronectin receptor, alpha polypeptide)	2.97362e-16	8.10312e-13	4.36562
GO:0030198	extracellular matrix organization	COL8A2	COL8A2	collagen, type VIII, alpha 2	2.97362e-16	8.10312e-13	4.36562
GO:0030198	extracellular matrix organization	COL12A1	COL12A1	collagen, type XII, alpha 1	2.97362e-16	8.10312e-13	4.36562
GO:0030198	extracellular matrix organization	THBS1	THBS1	thrombospondin 1	2.97362e-16	8.10312e-13	4.36562
GO:0030198	extracellular matrix organization	LTBP3	LTBP3	latent transforming growth factor beta binding protein 3	2.97362e-16	8.10312e-13	4.36562
GO:0030198	extracellular matrix organization	COL1A2	COL1A2	collagen, type I, alpha 2	2.97362e-16	8.10312e-13	4.36562
GO:0030198	extracellular matrix organization	POSTN	POSTN	periostin, osteoblast specific factor	2.97362e-16	8.10312e-13	4.36562
GO:0030198	extracellular matrix organization	WNT3A	WNT3A	wingless-type MMTV integration site family, member 3A	2.97362e-16	8.10312e-13	4.36562
GO:0030198	extracellular matrix organization	JAM2	JAM2	junctional adhesion molecule 2	2.97362e-16	8.10312e-13	4.36562
GO:0030198	extracellular matrix organization	NID2	NID2	nidogen 2 (osteonidogen)	2.97362e-16	8.10312e-13	4.36562
GO:0030198	extracellular matrix organization	SERPINE1	SERPINE1	serpin peptidase inhibitor, clade E (nexin, plasminogen activator inhibitor type 1), member 1	2.97362e-16	8.10312e-13	4.36562
GO:0030198	extracellular matrix organization	PECAM1	PECAM1	platelet/endothelial cell adhesion molecule	2.97362e-16	8.10312e-13	4.36562
GO:0030198	extracellular matrix organization	ITGB3	ITGB3	integrin, beta 3 (platelet glycoprotein IIIa, antigen CD61)	2.97362e-16	8.10312e-13	4.36562
GO:0030198	extracellular matrix organization	LAMC2	LAMC2	laminin, gamma 2	2.97362e-16	8.10312e-13	4.36562
GO:0030198	extracellular matrix organization	MMP13	MMP13	matrix metallopeptidase 13 (collagenase 3)	2.97362e-16	8.10312e-13	4.36562
GO:0030198	extracellular matrix organization	COL8A1	COL8A1	collagen, type VIII, alpha 1	2.97362e-16	8.10312e-13	4.36562
GO:0030198	extracellular matrix organization	ADAMTS14	ADAMTS14	ADAM metallopeptidase with thrombospondin type 1 motif, 14	2.97362e-16	8.10312e-13	4.36562
GO:0030198	extracellular matrix organization	TNC	TNC	tenascin C	2.97362e-16	8.10312e-13	4.36562
GO:0030198	extracellular matrix organization	FN1	FN1	fibronectin 1	2.97362e-16	8.10312e-13	4.36562
GO:0030198	extracellular matrix organization	LTBP1	LTBP1	latent transforming growth factor beta binding protein 1	2.97362e-16	8.10312e-13	4.36562
GO:0030198	extracellular matrix organization	FBN1	FBN1	fibrillin 1	2.97362e-16	8.10312e-13	4.36562
GO:0030198	extracellular matrix organization	TGFBI	TGFBI	transforming growth factor, beta-induced, 68kDa	2.97362e-16	8.10312e-13	4.36562
GO:0030198	extracellular matrix organization	CD44	CD44	CD44 molecule (Indian blood group)	2.97362e-16	8.10312e-13	4.36562
GO:0030198	extracellular matrix organization	COL3A1	COL3A1	collagen, type III, alpha 1	2.97362e-16	8.10312e-13	4.36562
GO:0030198	extracellular matrix organization	ADAMTS3	ADAMTS3	ADAM metallopeptidase with thrombospondin type 1 motif, 3	2.97362e-16	8.10312e-13	4.36562
GO:0007155	cell adhesion	MPDZ	MPDZ	multiple PDZ domain protein	1.86934e-15	2.54697e-12	3.17338
GO:0007155	cell adhesion	CDON	CDON	Cdon homolog (mouse)	1.86934e-15	2.54697e-12	3.17338
GO:0007155	cell adhesion	NCAM1	NCAM1	neural cell adhesion molecule 1	1.86934e-15	2.54697e-12	3.17338
GO:0007155	cell adhesion	PCDH18	PCDH18	protocadherin 18	1.86934e-15	2.54697e-12	3.17338
GO:0007155	cell adhesion	CTGF	CTGF	connective tissue growth factor	1.86934e-15	2.54697e-12	3.17338
GO:0007155	cell adhesion	ITGA8	ITGA8	integrin, alpha 8	1.86934e-15	2.54697e-12	3.17338
GO:0007155	cell adhesion	COL7A1	COL7A1	collagen, type VII, alpha 1	1.86934e-15	2.54697e-12	3.17338
GO:0007155	cell adhesion	CDH23	CDH23	cadherin-related 23	1.86934e-15	2.54697e-12	3.17338
GO:0007155	cell adhesion	PTPRU	PTPRU	protein tyrosine phosphatase, receptor type, U	1.86934e-15	2.54697e-12	3.17338
GO:0007155	cell adhesion	ISLR	ISLR	immunoglobulin superfamily containing leucine-rich repeat	1.86934e-15	2.54697e-12	3.17338
GO:0007155	cell adhesion	JAM3	JAM3	junctional adhesion molecule 3	1.86934e-15	2.54697e-12	3.17338
GO:0007155	cell adhesion	ICAM1	ICAM1	intercellular adhesion molecule 1	1.86934e-15	2.54697e-12	3.17338
GO:0007155	cell adhesion	FAT3	FAT3	FAT tumor suppressor homolog 3 (Drosophila)	1.86934e-15	2.54697e-12	3.17338
GO:0007155	cell adhesion	EFS	EFS	embryonal Fyn-associated substrate	1.86934e-15	2.54697e-12	3.17338
GO:0007155	cell adhesion	NUAK1	NUAK1	NUAK family, SNF1-like kinase, 1	1.86934e-15	2.54697e-12	3.17338
GO:0007155	cell adhesion	SDC3	SDC3	syndecan 3	1.86934e-15	2.54697e-12	3.17338
GO:0007155	cell adhesion	CTNNA2	CTNNA2	catenin (cadherin-associated protein), alpha 2	1.86934e-15	2.54697e-12	3.17338
GO:0007155	cell adhesion	TLN2	TLN2	talin 2	1.86934e-15	2.54697e-12	3.17338
GO:0007155	cell adhesion	NRXN2	NRXN2	neurexin 2	1.86934e-15	2.54697e-12	3.17338
GO:0007155	cell adhesion	ITGA5	ITGA5	integrin, alpha 5 (fibronectin receptor, alpha polypeptide)	1.86934e-15	2.54697e-12	3.17338
GO:0007155	cell adhesion	PVRL4	PVRL4	poliovirus receptor-related 4	1.86934e-15	2.54697e-12	3.17338
GO:0007155	cell adhesion	COL8A2	COL8A2	collagen, type VIII, alpha 2	1.86934e-15	2.54697e-12	3.17338
GO:0007155	cell adhesion	COL12A1	COL12A1	collagen, type XII, alpha 1	1.86934e-15	2.54697e-12	3.17338
GO:0007155	cell adhesion	THBS1	THBS1	thrombospondin 1	1.86934e-15	2.54697e-12	3.17338
GO:0007155	cell adhesion	CDHR5	CDHR5	cadherin-related family member 5	1.86934e-15	2.54697e-12	3.17338
GO:0007155	cell adhesion	APBA1	APBA1	amyloid beta (A4) precursor protein-binding, family A, member 1	1.86934e-15	2.54697e-12	3.17338
GO:0007155	cell adhesion	HAPLN4	HAPLN4	hyaluronan and proteoglycan link protein 4	1.86934e-15	2.54697e-12	3.17338
GO:0007155	cell adhesion	PCDH17	PCDH17	protocadherin 17	1.86934e-15	2.54697e-12	3.17338
GO:0007155	cell adhesion	FBLN7	FBLN7	fibulin 7	1.86934e-15	2.54697e-12	3.17338
GO:0007155	cell adhesion	MSLN	MSLN	mesothelin	1.86934e-15	2.54697e-12	3.17338
GO:0007155	cell adhesion	SELL	SELL	selectin L	1.86934e-15	2.54697e-12	3.17338
GO:0007155	cell adhesion	CLSTN2	CLSTN2	calsyntenin 2	1.86934e-15	2.54697e-12	3.17338
GO:0007155	cell adhesion	POSTN	POSTN	periostin, osteoblast specific factor	1.86934e-15	2.54697e-12	3.17338
GO:0007155	cell adhesion	CSTA	CSTA	cystatin A (stefin A)	1.86934e-15	2.54697e-12	3.17338
GO:0007155	cell adhesion	CDH11	CDH11	cadherin 11, type 2, OB-cadherin (osteoblast)	1.86934e-15	2.54697e-12	3.17338
GO:0007155	cell adhesion	IGFBP7	IGFBP7	insulin-like growth factor binding protein 7	1.86934e-15	2.54697e-12	3.17338
GO:0007155	cell adhesion	OLR1	OLR1	oxidized low density lipoprotein (lectin-like) receptor 1	1.86934e-15	2.54697e-12	3.17338
GO:0007155	cell adhesion	NID2	NID2	nidogen 2 (osteonidogen)	1.86934e-15	2.54697e-12	3.17338
GO:0007155	cell adhesion	PECAM1	PECAM1	platelet/endothelial cell adhesion molecule	1.86934e-15	2.54697e-12	3.17338
GO:0007155	cell adhesion	PGM5	PGM5	phosphoglucomutase 5	1.86934e-15	2.54697e-12	3.17338
GO:0007155	cell adhesion	ITGB3	ITGB3	integrin, beta 3 (platelet glycoprotein IIIa, antigen CD61)	1.86934e-15	2.54697e-12	3.17338
GO:0007155	cell adhesion	LAMC2	LAMC2	laminin, gamma 2	1.86934e-15	2.54697e-12	3.17338
GO:0007155	cell adhesion	COL8A1	COL8A1	collagen, type VIII, alpha 1	1.86934e-15	2.54697e-12	3.17338
GO:0007155	cell adhesion	FAP	FAP	fibroblast activation protein, alpha	1.86934e-15	2.54697e-12	3.17338
GO:0007155	cell adhesion	PSTPIP1	PSTPIP1	proline-serine-threonine phosphatase interacting protein 1	1.86934e-15	2.54697e-12	3.17338
GO:0007155	cell adhesion	PCDH12	PCDH12	protocadherin 12	1.86934e-15	2.54697e-12	3.17338
GO:0007155	cell adhesion	PCDHB14	PCDHB14	protocadherin beta 14	1.86934e-15	2.54697e-12	3.17338
GO:0007155	cell adhesion	TNC	TNC	tenascin C	1.86934e-15	2.54697e-12	3.17338
GO:0007155	cell adhesion	THBS4	THBS4	thrombospondin 4	1.86934e-15	2.54697e-12	3.17338
GO:0007155	cell adhesion	NRP1	NRP1	neuropilin 1	1.86934e-15	2.54697e-12	3.17338
GO:0007155	cell adhesion	FN1	FN1	fibronectin 1	1.86934e-15	2.54697e-12	3.17338
GO:0007155	cell adhesion	TMEM8B	TMEM8B	transmembrane protein 8B	1.86934e-15	2.54697e-12	3.17338
GO:0007155	cell adhesion	MCAM	MCAM	melanoma cell adhesion molecule	1.86934e-15	2.54697e-12	3.17338
GO:0007155	cell adhesion	PTK7	PTK7	PTK7 protein tyrosine kinase 7	1.86934e-15	2.54697e-12	3.17338
GO:0007155	cell adhesion	CYFIP2	CYFIP2	cytoplasmic FMR1 interacting protein 2	1.86934e-15	2.54697e-12	3.17338
GO:0007155	cell adhesion	TGFBI	TGFBI	transforming growth factor, beta-induced, 68kDa	1.86934e-15	2.54697e-12	3.17338
GO:0007155	cell adhesion	CD44	CD44	CD44 molecule (Indian blood group)	1.86934e-15	2.54697e-12	3.17338
GO:0007155	cell adhesion	ROBO1	ROBO1	roundabout, axon guidance receptor, homolog 1 (Drosophila)	1.86934e-15	2.54697e-12	3.17338
GO:0007155	cell adhesion	AZGP1	AZGP1	alpha-2-glycoprotein 1, zinc-binding	1.86934e-15	2.54697e-12	3.17338
GO:0007155	cell adhesion	PCDHA13.1	PCDHA13	protocadherin alpha 13	1.86934e-15	2.54697e-12	3.17338
GO:0030574	collagen catabolic process	MMP3	MMP3	matrix metallopeptidase 3 (stromelysin 1, progelatinase)	3.42804e-08	3.1138e-05	6.254
GO:0030574	collagen catabolic process	MMP16	MMP16	matrix metallopeptidase 16 (membrane-inserted)	3.42804e-08	3.1138e-05	6.254
GO:0030574	collagen catabolic process	COL7A1	COL7A1	collagen, type VII, alpha 1	3.42804e-08	3.1138e-05	6.254
GO:0030574	collagen catabolic process	MMP9	MMP9	matrix metallopeptidase 9 (gelatinase B, 92kDa gelatinase, 92kDa type IV collagenase)	3.42804e-08	3.1138e-05	6.254
GO:0030574	collagen catabolic process	MMP14	MMP14	matrix metallopeptidase 14 (membrane-inserted)	3.42804e-08	3.1138e-05	6.254
GO:0030574	collagen catabolic process	COL8A2	COL8A2	collagen, type VIII, alpha 2	3.42804e-08	3.1138e-05	6.254
GO:0030574	collagen catabolic process	COL12A1	COL12A1	collagen, type XII, alpha 1	3.42804e-08	3.1138e-05	6.254
GO:0030574	collagen catabolic process	MRC2	MRC2	mannose receptor, C type 2	3.42804e-08	3.1138e-05	6.254
GO:0030574	collagen catabolic process	COL1A2	COL1A2	collagen, type I, alpha 2	3.42804e-08	3.1138e-05	6.254
GO:0030574	collagen catabolic process	MMP13	MMP13	matrix metallopeptidase 13 (collagenase 3)	3.42804e-08	3.1138e-05	6.254
GO:0030574	collagen catabolic process	COL8A1	COL8A1	collagen, type VIII, alpha 1	3.42804e-08	3.1138e-05	6.254
GO:0030574	collagen catabolic process	ADAMTS14	ADAMTS14	ADAM metallopeptidase with thrombospondin type 1 motif, 14	3.42804e-08	3.1138e-05	6.254
GO:0030574	collagen catabolic process	COL3A1	COL3A1	collagen, type III, alpha 1	3.42804e-08	3.1138e-05	6.254
GO:0030574	collagen catabolic process	ADAMTS3	ADAMTS3	ADAM metallopeptidase with thrombospondin type 1 motif, 3	3.42804e-08	3.1138e-05	6.254
GO:0022617	extracellular matrix disassembly	MMP3	MMP3	matrix metallopeptidase 3 (stromelysin 1, progelatinase)	2.95515e-07	0.00020132	4.64583
GO:0022617	extracellular matrix disassembly	MMP16	MMP16	matrix metallopeptidase 16 (membrane-inserted)	2.95515e-07	0.00020132	4.64583
GO:0022617	extracellular matrix disassembly	COL7A1	COL7A1	collagen, type VII, alpha 1	2.95515e-07	0.00020132	4.64583
GO:0022617	extracellular matrix disassembly	MMP9	MMP9	matrix metallopeptidase 9 (gelatinase B, 92kDa gelatinase, 92kDa type IV collagenase)	2.95515e-07	0.00020132	4.64583
GO:0022617	extracellular matrix disassembly	MMP14	MMP14	matrix metallopeptidase 14 (membrane-inserted)	2.95515e-07	0.00020132	4.64583
GO:0022617	extracellular matrix disassembly	COL8A2	COL8A2	collagen, type VIII, alpha 2	2.95515e-07	0.00020132	4.64583
GO:0022617	extracellular matrix disassembly	COL12A1	COL12A1	collagen, type XII, alpha 1	2.95515e-07	0.00020132	4.64583
GO:0022617	extracellular matrix disassembly	COL1A2	COL1A2	collagen, type I, alpha 2	2.95515e-07	0.00020132	4.64583
GO:0022617	extracellular matrix disassembly	LAMC2	LAMC2	laminin, gamma 2	2.95515e-07	0.00020132	4.64583
GO:0022617	extracellular matrix disassembly	MMP13	MMP13	matrix metallopeptidase 13 (collagenase 3)	2.95515e-07	0.00020132	4.64583
GO:0022617	extracellular matrix disassembly	COL8A1	COL8A1	collagen, type VIII, alpha 1	2.95515e-07	0.00020132	4.64583
GO:0022617	extracellular matrix disassembly	FN1	FN1	fibronectin 1	2.95515e-07	0.00020132	4.64583
GO:0022617	extracellular matrix disassembly	LCP1	LCP1	lymphocyte cytosolic protein 1 (L-plastin)	2.95515e-07	0.00020132	4.64583
GO:0022617	extracellular matrix disassembly	FBN1	FBN1	fibrillin 1	2.95515e-07	0.00020132	4.64583
GO:0022617	extracellular matrix disassembly	CD44	CD44	CD44 molecule (Indian blood group)	2.95515e-07	0.00020132	4.64583
GO:0022617	extracellular matrix disassembly	COL3A1	COL3A1	collagen, type III, alpha 1	2.95515e-07	0.00020132	4.64583
GO:0050900	leukocyte migration	THBD	THBD	thrombomodulin	5.24993e-07	0.000286121	4.21897
GO:0050900	leukocyte migration	MMP9	MMP9	matrix metallopeptidase 9 (gelatinase B, 92kDa gelatinase, 92kDa type IV collagenase)	5.24993e-07	0.000286121	4.21897
GO:0050900	leukocyte migration	JAM3	JAM3	junctional adhesion molecule 3	5.24993e-07	0.000286121	4.21897
GO:0050900	leukocyte migration	ANGPT4	ANGPT4	angiopoietin 4	5.24993e-07	0.000286121	4.21897
GO:0050900	leukocyte migration	ICAM1	ICAM1	intercellular adhesion molecule 1	5.24993e-07	0.000286121	4.21897
GO:0050900	leukocyte migration	ITGA5	ITGA5	integrin, alpha 5 (fibronectin receptor, alpha polypeptide)	5.24993e-07	0.000286121	4.21897
GO:0050900	leukocyte migration	COL1A2	COL1A2	collagen, type I, alpha 2	5.24993e-07	0.000286121	4.21897
GO:0050900	leukocyte migration	SELL	SELL	selectin L	5.24993e-07	0.000286121	4.21897
GO:0050900	leukocyte migration	OLR1	OLR1	oxidized low density lipoprotein (lectin-like) receptor 1	5.24993e-07	0.000286121	4.21897
GO:0050900	leukocyte migration	JAM2	JAM2	junctional adhesion molecule 2	5.24993e-07	0.000286121	4.21897
GO:0050900	leukocyte migration	PECAM1	PECAM1	platelet/endothelial cell adhesion molecule	5.24993e-07	0.000286121	4.21897
GO:0050900	leukocyte migration	ITGB3	ITGB3	integrin, beta 3 (platelet glycoprotein IIIa, antigen CD61)	5.24993e-07	0.000286121	4.21897
GO:0050900	leukocyte migration	SLC7A7	SLC7A7	solute carrier family 7 (amino acid transporter light chain, y+L system), member 7	5.24993e-07	0.000286121	4.21897
GO:0050900	leukocyte migration	PDE4D	PDE4D	phosphodiesterase 4D, cAMP-specific	5.24993e-07	0.000286121	4.21897
GO:0050900	leukocyte migration	FN1	FN1	fibronectin 1	5.24993e-07	0.000286121	4.21897
GO:0050900	leukocyte migration	FYN	FYN	FYN oncogene related to SRC, FGR, YES	5.24993e-07	0.000286121	4.21897
GO:0050900	leukocyte migration	CD44	CD44	CD44 molecule (Indian blood group)	5.24993e-07	0.000286121	4.21897
GO:0007275	multicellular organismal development	PITX1	PITX1	paired-like homeodomain 1	4.7029e-06	0.00197016	1.80387
GO:0007275	multicellular organismal development	ARHGAP24	ARHGAP24	Rho GTPase activating protein 24	4.7029e-06	0.00197016	1.80387
GO:0007275	multicellular organismal development	ITGA8	ITGA8	integrin, alpha 8	4.7029e-06	0.00197016	1.80387
GO:0007275	multicellular organismal development	CSRP2	CSRP2	cysteine and glycine-rich protein 2	4.7029e-06	0.00197016	1.80387
GO:0007275	multicellular organismal development	AMN	AMN	amnionless homolog (mouse)	4.7029e-06	0.00197016	1.80387
GO:0007275	multicellular organismal development	SEMA7A	SEMA7A	semaphorin 7A, GPI membrane anchor (John Milton Hagen blood group)	4.7029e-06	0.00197016	1.80387
GO:0007275	multicellular organismal development	EPHA7	EPHA7	EPH receptor A7	4.7029e-06	0.00197016	1.80387
GO:0007275	multicellular organismal development	DKK1	DKK1	dickkopf homolog 1 (Xenopus laevis)	4.7029e-06	0.00197016	1.80387
GO:0007275	multicellular organismal development	RGS14	RGS14	regulator of G-protein signaling 14	4.7029e-06	0.00197016	1.80387
GO:0007275	multicellular organismal development	ERG	ERG	v-ets erythroblastosis virus E26 oncogene homolog (avian)	4.7029e-06	0.00197016	1.80387
GO:0007275	multicellular organismal development	FAT3	FAT3	FAT tumor suppressor homolog 3 (Drosophila)	4.7029e-06	0.00197016	1.80387
GO:0007275	multicellular organismal development	DPPA4	DPPA4	developmental pluripotency associated 4	4.7029e-06	0.00197016	1.80387
GO:0007275	multicellular organismal development	FZD8	FZD8	frizzled family receptor 8	4.7029e-06	0.00197016	1.80387
GO:0007275	multicellular organismal development	PDGFB	PDGFB	platelet-derived growth factor beta polypeptide	4.7029e-06	0.00197016	1.80387
GO:0007275	multicellular organismal development	CTNNA2	CTNNA2	catenin (cadherin-associated protein), alpha 2	4.7029e-06	0.00197016	1.80387
GO:0007275	multicellular organismal development	SEMA6C	SEMA6C	sema domain, transmembrane domain (TM), and cytoplasmic domain, (semaphorin) 6C	4.7029e-06	0.00197016	1.80387
GO:0007275	multicellular organismal development	TDRD9	TDRD9	tudor domain containing 9	4.7029e-06	0.00197016	1.80387
GO:0007275	multicellular organismal development	FOXL1	FOXL1	forkhead box L1	4.7029e-06	0.00197016	1.80387
GO:0007275	multicellular organismal development	HIVEP3	HIVEP3	human immunodeficiency virus type I enhancer binding protein 3	4.7029e-06	0.00197016	1.80387
GO:0007275	multicellular organismal development	GPR65	GPR65	G protein-coupled receptor 65	4.7029e-06	0.00197016	1.80387
GO:0007275	multicellular organismal development	OLFML3	OLFML3	olfactomedin-like 3	4.7029e-06	0.00197016	1.80387
GO:0007275	multicellular organismal development	PDCD1	PDCD1	programmed cell death 1	4.7029e-06	0.00197016	1.80387
GO:0007275	multicellular organismal development	CREB3L1	CREB3L1	cAMP responsive element binding protein 3-like 1	4.7029e-06	0.00197016	1.80387
GO:0007275	multicellular organismal development	FGF1	FGF1	fibroblast growth factor 1 (acidic)	4.7029e-06	0.00197016	1.80387
GO:0007275	multicellular organismal development	PAX3	PAX3	paired box 3	4.7029e-06	0.00197016	1.80387
GO:0007275	multicellular organismal development	CHRD	CHRD	chordin	4.7029e-06	0.00197016	1.80387
GO:0007275	multicellular organismal development	MKX	MKX	mohawk homeobox	4.7029e-06	0.00197016	1.80387
GO:0007275	multicellular organismal development	SLIT3	SLIT3	slit homolog 3 (Drosophila)	4.7029e-06	0.00197016	1.80387
GO:0007275	multicellular organismal development	ROR2	ROR2	receptor tyrosine kinase-like orphan receptor 2	4.7029e-06	0.00197016	1.80387
GO:0007275	multicellular organismal development	HHEX	HHEX	hematopoietically expressed homeobox	4.7029e-06	0.00197016	1.80387
GO:0007275	multicellular organismal development	DKK3	DKK3	dickkopf homolog 3 (Xenopus laevis)	4.7029e-06	0.00197016	1.80387
GO:0007275	multicellular organismal development	HEG1	HEG1	heart development protein with EGF-like domains 1	4.7029e-06	0.00197016	1.80387
GO:0007275	multicellular organismal development	WNT3A	WNT3A	wingless-type MMTV integration site family, member 3A	4.7029e-06	0.00197016	1.80387
GO:0007275	multicellular organismal development	FZD1	FZD1	frizzled family receptor 1	4.7029e-06	0.00197016	1.80387
GO:0007275	multicellular organismal development	ITGB3	ITGB3	integrin, beta 3 (platelet glycoprotein IIIa, antigen CD61)	4.7029e-06	0.00197016	1.80387
GO:0007275	multicellular organismal development	WNT5B	WNT5B	wingless-type MMTV integration site family, member 5B	4.7029e-06	0.00197016	1.80387
GO:0007275	multicellular organismal development	SEMA6D	SEMA6D	sema domain, transmembrane domain (TM), and cytoplasmic domain, (semaphorin) 6D	4.7029e-06	0.00197016	1.80387
GO:0007275	multicellular organismal development	HOXA5	HOXA5	homeobox A5	4.7029e-06	0.00197016	1.80387
GO:0007275	multicellular organismal development	ISLR2	ISLR2	immunoglobulin superfamily containing leucine-rich repeat 2	4.7029e-06	0.00197016	1.80387
GO:0007275	multicellular organismal development	PAK3	PAK3	p21 protein (Cdc42/Rac)-activated kinase 3	4.7029e-06	0.00197016	1.80387
GO:0007275	multicellular organismal development	ANO1	ANO1	anoctamin 1, calcium activated chloride channel	4.7029e-06	0.00197016	1.80387
GO:0007275	multicellular organismal development	CCL17	CCL17	chemokine (C-C motif) ligand 17	4.7029e-06	0.00197016	1.80387
GO:0007275	multicellular organismal development	IGFBP2	IGFBP2	insulin-like growth factor binding protein 2, 36kDa	4.7029e-06	0.00197016	1.80387
GO:0007275	multicellular organismal development	MDGA1	MDGA1	MAM domain containing glycosylphosphatidylinositol anchor 1	4.7029e-06	0.00197016	1.80387
GO:0007275	multicellular organismal development	LBH	LBH	limb bud and heart development homolog (mouse)	4.7029e-06	0.00197016	1.80387
GO:0007275	multicellular organismal development	NRP1	NRP1	neuropilin 1	4.7029e-06	0.00197016	1.80387
GO:0007275	multicellular organismal development	SEMA3G	SEMA3G	sema domain, immunoglobulin domain (Ig), short basic domain, secreted, (semaphorin) 3G	4.7029e-06	0.00197016	1.80387
GO:0007275	multicellular organismal development	SLIT2	SLIT2	slit homolog 2 (Drosophila)	4.7029e-06	0.00197016	1.80387
GO:0007275	multicellular organismal development	TWIST2	TWIST2	twist homolog 2 (Drosophila)	4.7029e-06	0.00197016	1.80387
GO:0007275	multicellular organismal development	APOLD1	APOLD1	apolipoprotein L domain containing 1	4.7029e-06	0.00197016	1.80387
GO:0007275	multicellular organismal development	FYN	FYN	FYN oncogene related to SRC, FGR, YES	4.7029e-06	0.00197016	1.80387
GO:0007275	multicellular organismal development	RNF17	RNF17	ring finger protein 17	4.7029e-06	0.00197016	1.80387
GO:0007275	multicellular organismal development	SIX2	SIX2	SIX homeobox 2	4.7029e-06	0.00197016	1.80387
GO:0007275	multicellular organismal development	EPHB2	EPHB2	EPH receptor B2	4.7029e-06	0.00197016	1.80387
GO:0007275	multicellular organismal development	PLXNA2	PLXNA2	plexin A2	4.7029e-06	0.00197016	1.80387
GO:0007275	multicellular organismal development	KCTD15	KCTD15	potassium channel tetramerisation domain containing 15	4.7029e-06	0.00197016	1.80387
GO:0007275	multicellular organismal development	ROBO1	ROBO1	roundabout, axon guidance receptor, homolog 1 (Drosophila)	4.7029e-06	0.00197016	1.80387
GO:0007275	multicellular organismal development	UNC5B	UNC5B	unc-5 homolog B (C. elegans)	4.7029e-06	0.00197016	1.80387
GO:0007275	multicellular organismal development	ANG2	ANG2	angiogenin 2	4.7029e-06	0.00197016	1.80387
GO:0007275	multicellular organismal development	HIC1	HIC1	hypermethylated in cancer 1	4.7029e-06	0.00197016	1.80387
GO:0007275	multicellular organismal development	HOXB9	HOXB9	homeobox B9	4.7029e-06	0.00197016	1.80387
GO:0007275	multicellular organismal development	GCNT2	GCNT2	glucosaminyl (N-acetyl) transferase 2, I-branching enzyme (I blood group)	4.7029e-06	0.00197016	1.80387
GO:0001501	skeletal system development	PITX1	PITX1	paired-like homeodomain 1	5.06096e-06	0.00197016	3.43852
GO:0001501	skeletal system development	MMP9	MMP9	matrix metallopeptidase 9 (gelatinase B, 92kDa gelatinase, 92kDa type IV collagenase)	5.06096e-06	0.00197016	3.43852
GO:0001501	skeletal system development	ARSE	ARSE	arylsulfatase E (chondrodysplasia punctata 1)	5.06096e-06	0.00197016	3.43852
GO:0001501	skeletal system development	SOX9	SOX9	SRY (sex determining region Y)-box 9	5.06096e-06	0.00197016	3.43852
GO:0001501	skeletal system development	COL12A1	COL12A1	collagen, type XII, alpha 1	5.06096e-06	0.00197016	3.43852
GO:0001501	skeletal system development	LTBP3	LTBP3	latent transforming growth factor beta binding protein 3	5.06096e-06	0.00197016	3.43852
GO:0001501	skeletal system development	HAPLN4	HAPLN4	hyaluronan and proteoglycan link protein 4	5.06096e-06	0.00197016	3.43852
GO:0001501	skeletal system development	COL1A2	COL1A2	collagen, type I, alpha 2	5.06096e-06	0.00197016	3.43852
GO:0001501	skeletal system development	CHRD	CHRD	chordin	5.06096e-06	0.00197016	3.43852
GO:0001501	skeletal system development	POSTN	POSTN	periostin, osteoblast specific factor	5.06096e-06	0.00197016	3.43852
GO:0001501	skeletal system development	CDH11	CDH11	cadherin 11, type 2, OB-cadherin (osteoblast)	5.06096e-06	0.00197016	3.43852
GO:0001501	skeletal system development	ROR2	ROR2	receptor tyrosine kinase-like orphan receptor 2	5.06096e-06	0.00197016	3.43852
GO:0001501	skeletal system development	EDN1	EDN1	endothelin 1	5.06096e-06	0.00197016	3.43852
GO:0001501	skeletal system development	CACNA1S	CACNA1S	calcium channel, voltage-dependent, L type, alpha 1S subunit	5.06096e-06	0.00197016	3.43852
GO:0001501	skeletal system development	CDKN1C	CDKN1C	cyclin-dependent kinase inhibitor 1C (p57, Kip2)	5.06096e-06	0.00197016	3.43852
GO:0001501	skeletal system development	HOXA5	HOXA5	homeobox A5	5.06096e-06	0.00197016	3.43852
GO:0001501	skeletal system development	FBN1	FBN1	fibrillin 1	5.06096e-06	0.00197016	3.43852
GO:0001501	skeletal system development	COL3A1	COL3A1	collagen, type III, alpha 1	5.06096e-06	0.00197016	3.43852
GO:0042060	wound healing	MMP3	MMP3	matrix metallopeptidase 3 (stromelysin 1, progelatinase)	7.59223e-06	0.0025861	3.65813
GO:0042060	wound healing	SPRR3	LOC507527	cornifin-B-like	7.59223e-06	0.0025861	3.65813
GO:0042060	wound healing	SPARC	SPARC	secreted protein, acidic, cysteine-rich (osteonectin)	7.59223e-06	0.0025861	3.65813
GO:0042060	wound healing	SDC2	SDC2	syndecan 2	7.59223e-06	0.0025861	3.65813
GO:0042060	wound healing	PDGFB	PDGFB	platelet-derived growth factor beta polypeptide	7.59223e-06	0.0025861	3.65813
GO:0042060	wound healing	LOC100336949	LOC100336949	tropomyosin alpha-1 chain-like	7.59223e-06	0.0025861	3.65813
GO:0042060	wound healing	SERPINB2.1	SERPINB2	serpin peptidase inhibitor, clade B (ovalbumin), member 2	7.59223e-06	0.0025861	3.65813
GO:0042060	wound healing	SERPINE1	SERPINE1	serpin peptidase inhibitor, clade E (nexin, plasminogen activator inhibitor type 1), member 1	7.59223e-06	0.0025861	3.65813
GO:0042060	wound healing	PECAM1	PECAM1	platelet/endothelial cell adhesion molecule	7.59223e-06	0.0025861	3.65813
GO:0042060	wound healing	ITGB3	ITGB3	integrin, beta 3 (platelet glycoprotein IIIa, antigen CD61)	7.59223e-06	0.0025861	3.65813
GO:0042060	wound healing	WNT5B	WNT5B	wingless-type MMTV integration site family, member 5B	7.59223e-06	0.0025861	3.65813
GO:0042060	wound healing	TNC	TNC	tenascin C	7.59223e-06	0.0025861	3.65813
GO:0042060	wound healing	FN1	FN1	fibronectin 1	7.59223e-06	0.0025861	3.65813
GO:0042060	wound healing	PTK7	PTK7	PTK7 protein tyrosine kinase 7	7.59223e-06	0.0025861	3.65813
GO:0042060	wound healing	LOX	LOX	lysyl oxidase	7.59223e-06	0.0025861	3.65813
GO:0042060	wound healing	COL3A1	COL3A1	collagen, type III, alpha 1	7.59223e-06	0.0025861	3.65813
GO:0001525	angiogenesis	ARHGAP24	ARHGAP24	Rho GTPase activating protein 24	1.05726e-05	0.00308776	2.77111
GO:0001525	angiogenesis	CTGF	CTGF	connective tissue growth factor	1.05726e-05	0.00308776	2.77111
GO:0001525	angiogenesis	VAV2	VAV2	vav 2 guanine nucleotide exchange factor	1.05726e-05	0.00308776	2.77111
GO:0001525	angiogenesis	JAM3	JAM3	junctional adhesion molecule 3	1.05726e-05	0.00308776	2.77111
GO:0001525	angiogenesis	ANGPT4	ANGPT4	angiopoietin 4	1.05726e-05	0.00308776	2.77111
GO:0001525	angiogenesis	FZD8	FZD8	frizzled family receptor 8	1.05726e-05	0.00308776	2.77111
GO:0001525	angiogenesis	MMP14	MMP14	matrix metallopeptidase 14 (membrane-inserted)	1.05726e-05	0.00308776	2.77111
GO:0001525	angiogenesis	ITGA5	ITGA5	integrin, alpha 5 (fibronectin receptor, alpha polypeptide)	1.05726e-05	0.00308776	2.77111
GO:0001525	angiogenesis	RAMP2	RAMP2	receptor (G protein-coupled) activity modifying protein 2	1.05726e-05	0.00308776	2.77111
GO:0001525	angiogenesis	COL8A2	COL8A2	collagen, type VIII, alpha 2	1.05726e-05	0.00308776	2.77111
GO:0001525	angiogenesis	FGF1	FGF1	fibroblast growth factor 1 (acidic)	1.05726e-05	0.00308776	2.77111
GO:0001525	angiogenesis	SERPINE1	SERPINE1	serpin peptidase inhibitor, clade E (nexin, plasminogen activator inhibitor type 1), member 1	1.05726e-05	0.00308776	2.77111
GO:0001525	angiogenesis	COL8A1	COL8A1	collagen, type VIII, alpha 1	1.05726e-05	0.00308776	2.77111
GO:0001525	angiogenesis	FAP	FAP	fibroblast activation protein, alpha	1.05726e-05	0.00308776	2.77111
GO:0001525	angiogenesis	NRP1	NRP1	neuropilin 1	1.05726e-05	0.00308776	2.77111
GO:0001525	angiogenesis	FN1	FN1	fibronectin 1	1.05726e-05	0.00308776	2.77111
GO:0001525	angiogenesis	MCAM	MCAM	melanoma cell adhesion molecule	1.05726e-05	0.00308776	2.77111
GO:0001525	angiogenesis	FGF18	FGF18	fibroblast growth factor 18	1.05726e-05	0.00308776	2.77111
GO:0001525	angiogenesis	APOLD1	APOLD1	apolipoprotein L domain containing 1	1.05726e-05	0.00308776	2.77111
GO:0001525	angiogenesis	EMCN	EMCN	endomucin	1.05726e-05	0.00308776	2.77111
GO:0001525	angiogenesis	EPHB2	EPHB2	EPH receptor B2	1.05726e-05	0.00308776	2.77111
GO:0001525	angiogenesis	TGFBI	TGFBI	transforming growth factor, beta-induced, 68kDa	1.05726e-05	0.00308776	2.77111
GO:0001525	angiogenesis	ANG2	ANG2	angiogenin 2	1.05726e-05	0.00308776	2.77111
GO:0016337	single organismal cell-cell adhesion	ITGA8	ITGA8	integrin, alpha 8	1.13312e-05	0.00308776	3.54643
GO:0016337	single organismal cell-cell adhesion	PTPRU	PTPRU	protein tyrosine phosphatase, receptor type, U	1.13312e-05	0.00308776	3.54643
GO:0016337	single organismal cell-cell adhesion	ICAM1	ICAM1	intercellular adhesion molecule 1	1.13312e-05	0.00308776	3.54643
GO:0016337	single organismal cell-cell adhesion	LIMS2	LIMS2	LIM and senescent cell antigen-like domains 2	1.13312e-05	0.00308776	3.54643
GO:0016337	single organismal cell-cell adhesion	CTNNA2	CTNNA2	catenin (cadherin-associated protein), alpha 2	1.13312e-05	0.00308776	3.54643
GO:0016337	single organismal cell-cell adhesion	SOX9	SOX9	SRY (sex determining region Y)-box 9	1.13312e-05	0.00308776	3.54643
GO:0016337	single organismal cell-cell adhesion	PVRL4	PVRL4	poliovirus receptor-related 4	1.13312e-05	0.00308776	3.54643
GO:0016337	single organismal cell-cell adhesion	COL8A2	COL8A2	collagen, type VIII, alpha 2	1.13312e-05	0.00308776	3.54643
GO:0016337	single organismal cell-cell adhesion	CSTA	CSTA	cystatin A (stefin A)	1.13312e-05	0.00308776	3.54643
GO:0016337	single organismal cell-cell adhesion	CDH11	CDH11	cadherin 11, type 2, OB-cadherin (osteoblast)	1.13312e-05	0.00308776	3.54643
GO:0016337	single organismal cell-cell adhesion	JAM2	JAM2	junctional adhesion molecule 2	1.13312e-05	0.00308776	3.54643
GO:0016337	single organismal cell-cell adhesion	CRISP2	CRISP2	cysteine-rich secretory protein 2	1.13312e-05	0.00308776	3.54643
GO:0016337	single organismal cell-cell adhesion	SLIT2	SLIT2	slit homolog 2 (Drosophila)	1.13312e-05	0.00308776	3.54643
GO:0016337	single organismal cell-cell adhesion	CYFIP2	CYFIP2	cytoplasmic FMR1 interacting protein 2	1.13312e-05	0.00308776	3.54643
GO:0016337	single organismal cell-cell adhesion	EMCN	EMCN	endomucin	1.13312e-05	0.00308776	3.54643
GO:0016337	single organismal cell-cell adhesion	CD44	CD44	CD44 molecule (Indian blood group)	1.13312e-05	0.00308776	3.54643
GO:0030324	lung development	CEBPA	CEBPA	CCAAT/enhancer binding protein (C/EBP), alpha	1.37552e-05	0.00340753	3.4931
GO:0030324	lung development	CTGF	CTGF	connective tissue growth factor	1.37552e-05	0.00340753	3.4931
GO:0030324	lung development	SPARC	SPARC	secreted protein, acidic, cysteine-rich (osteonectin)	1.37552e-05	0.00340753	3.4931
GO:0030324	lung development	CRISPLD2	CRISPLD2	cysteine-rich secretory protein LCCL domain containing 2	1.37552e-05	0.00340753	3.4931
GO:0030324	lung development	FSTL3	FSTL3	follistatin-like 3 (secreted glycoprotein)	1.37552e-05	0.00340753	3.4931
GO:0030324	lung development	MMP14	MMP14	matrix metallopeptidase 14 (membrane-inserted)	1.37552e-05	0.00340753	3.4931
GO:0030324	lung development	FGF1	FGF1	fibroblast growth factor 1 (acidic)	1.37552e-05	0.00340753	3.4931
GO:0030324	lung development	CCDC40	CCDC40	coiled-coil domain containing 40	1.37552e-05	0.00340753	3.4931
GO:0030324	lung development	HEG1	HEG1	heart development protein with EGF-like domains 1	1.37552e-05	0.00340753	3.4931
GO:0030324	lung development	GPC3	GPC3	glypican 3	1.37552e-05	0.00340753	3.4931
GO:0030324	lung development	HOXA5	HOXA5	homeobox A5	1.37552e-05	0.00340753	3.4931
GO:0030324	lung development	PDE4D	PDE4D	phosphodiesterase 4D, cAMP-specific	1.37552e-05	0.00340753	3.4931
GO:0030324	lung development	FOXP2	LOC505502	uncharacterized LOC505502	1.37552e-05	0.00340753	3.4931
GO:0030324	lung development	FGF18	FGF18	fibroblast growth factor 18	1.37552e-05	0.00340753	3.4931
GO:0030324	lung development	STRA6	STRA6	stimulated by retinoic acid gene 6 homolog (mouse)	1.37552e-05	0.00340753	3.4931
GO:0030324	lung development	LOX	LOX	lysyl oxidase	1.37552e-05	0.00340753	3.4931
GO:0001503	ossification	MMP16	MMP16	matrix metallopeptidase 16 (membrane-inserted)	1.80815e-05	0.00402382	3.79916
GO:0001503	ossification	CTGF	CTGF	connective tissue growth factor	1.80815e-05	0.00402382	3.79916
GO:0001503	ossification	MMP9	MMP9	matrix metallopeptidase 9 (gelatinase B, 92kDa gelatinase, 92kDa type IV collagenase)	1.80815e-05	0.00402382	3.79916
GO:0001503	ossification	SPARC	SPARC	secreted protein, acidic, cysteine-rich (osteonectin)	1.80815e-05	0.00402382	3.79916
GO:0001503	ossification	FSTL3	FSTL3	follistatin-like 3 (secreted glycoprotein)	1.80815e-05	0.00402382	3.79916
GO:0001503	ossification	SOX9	SOX9	SRY (sex determining region Y)-box 9	1.80815e-05	0.00402382	3.79916
GO:0001503	ossification	MMP14	MMP14	matrix metallopeptidase 14 (membrane-inserted)	1.80815e-05	0.00402382	3.79916
GO:0001503	ossification	CDH11	CDH11	cadherin 11, type 2, OB-cadherin (osteoblast)	1.80815e-05	0.00402382	3.79916
GO:0001503	ossification	MMP13	MMP13	matrix metallopeptidase 13 (collagenase 3)	1.80815e-05	0.00402382	3.79916
GO:0001503	ossification	FN1	FN1	fibronectin 1	1.80815e-05	0.00402382	3.79916
GO:0001503	ossification	NPR2	NPR2	natriuretic peptide receptor B/guanylate cyclase B (atrionatriuretic peptide receptor B)	1.80815e-05	0.00402382	3.79916
GO:0001503	ossification	FGF18	FGF18	fibroblast growth factor 18	1.80815e-05	0.00402382	3.79916
GO:0001503	ossification	TMEM119	TMEM119	transmembrane protein 119	1.80815e-05	0.00402382	3.79916
GO:0001503	ossification	BMP1	BMP1	bone morphogenetic protein 1	1.80815e-05	0.00402382	3.79916
GO:0007044	cell-substrate junction assembly	ITGA5	ITGA5	integrin, alpha 5 (fibronectin receptor, alpha polypeptide)	1.97719e-05	0.00402382	19.3576
GO:0007044	cell-substrate junction assembly	ITGB3	ITGB3	integrin, beta 3 (platelet glycoprotein IIIa, antigen CD61)	1.97719e-05	0.00402382	19.3576
GO:0007044	cell-substrate junction assembly	TNS1	TNS1	tensin 1	1.97719e-05	0.00402382	19.3576
GO:0007044	cell-substrate junction assembly	FN1	FN1	fibronectin 1	1.97719e-05	0.00402382	19.3576
GO:0030168	platelet activation	VAV2	VAV2	vav 2 guanine nucleotide exchange factor	2.2056e-05	0.00402382	2.79709
GO:0030168	platelet activation	SPARC	SPARC	secreted protein, acidic, cysteine-rich (osteonectin)	2.2056e-05	0.00402382	2.79709
GO:0030168	platelet activation	PDGFB	PDGFB	platelet-derived growth factor beta polypeptide	2.2056e-05	0.00402382	2.79709
GO:0030168	platelet activation	MGLL	MGLL	monoglyceride lipase	2.2056e-05	0.00402382	2.79709
GO:0030168	platelet activation	ENTPD2	ENTPD2	ectonucleoside triphosphate diphosphohydrolase 2	2.2056e-05	0.00402382	2.79709
GO:0030168	platelet activation	THBS1	THBS1	thrombospondin 1	2.2056e-05	0.00402382	2.79709
GO:0030168	platelet activation	COL1A2	COL1A2	collagen, type I, alpha 2	2.2056e-05	0.00402382	2.79709
GO:0030168	platelet activation	TMSB4X	TMSB4X	thymosin beta 4, X-linked	2.2056e-05	0.00402382	2.79709
GO:0030168	platelet activation	WNT3A	WNT3A	wingless-type MMTV integration site family, member 3A	2.2056e-05	0.00402382	2.79709
GO:0030168	platelet activation	LAT	LAT	linker for activation of T cells	2.2056e-05	0.00402382	2.79709
GO:0030168	platelet activation	SERPINE1	SERPINE1	serpin peptidase inhibitor, clade E (nexin, plasminogen activator inhibitor type 1), member 1	2.2056e-05	0.00402382	2.79709
GO:0030168	platelet activation	PECAM1	PECAM1	platelet/endothelial cell adhesion molecule	2.2056e-05	0.00402382	2.79709
GO:0030168	platelet activation	ITGB3	ITGB3	integrin, beta 3 (platelet glycoprotein IIIa, antigen CD61)	2.2056e-05	0.00402382	2.79709
GO:0030168	platelet activation	GNG2	GNG2	guanine nucleotide binding protein (G protein), gamma 2	2.2056e-05	0.00402382	2.79709
GO:0030168	platelet activation	DGKB	DGKB	diacylglycerol kinase, beta 90kDa	2.2056e-05	0.00402382	2.79709
GO:0030168	platelet activation	CD40	CD40	CD40 molecule, TNF receptor superfamily member 5	2.2056e-05	0.00402382	2.79709
GO:0030168	platelet activation	FN1	FN1	fibronectin 1	2.2056e-05	0.00402382	2.79709
GO:0030168	platelet activation	FYN	FYN	FYN oncogene related to SRC, FGR, YES	2.2056e-05	0.00402382	2.79709
GO:0030168	platelet activation	ITPR1	ITPR1	inositol 1,4,5-trisphosphate receptor, type 1	2.2056e-05	0.00402382	2.79709
GO:0030168	platelet activation	PIK3C2G	PIK3C2G	phosphoinositide-3-kinase, class 2, gamma polypeptide	2.2056e-05	0.00402382	2.79709
GO:0030168	platelet activation	COL3A1	COL3A1	collagen, type III, alpha 1	2.2056e-05	0.00402382	2.79709
GO:0030335	positive regulation of cell migration	MMP3	MMP3	matrix metallopeptidase 3 (stromelysin 1, progelatinase)	2.3149e-05	0.00402382	2.87489
GO:0030335	positive regulation of cell migration	CSF1R	CSF1R	colony stimulating factor 1 receptor	2.3149e-05	0.00402382	2.87489
GO:0030335	positive regulation of cell migration	LOC618633	LOC618633	myeloid-associated differentiation marker-like	2.3149e-05	0.00402382	2.87489
GO:0030335	positive regulation of cell migration	PDGFB	PDGFB	platelet-derived growth factor beta polypeptide	2.3149e-05	0.00402382	2.87489
GO:0030335	positive regulation of cell migration	CORO1A	CORO1A	coronin, actin binding protein, 1A	2.3149e-05	0.00402382	2.87489
GO:0030335	positive regulation of cell migration	MMP14	MMP14	matrix metallopeptidase 14 (membrane-inserted)	2.3149e-05	0.00402382	2.87489
GO:0030335	positive regulation of cell migration	ITGA5	ITGA5	integrin, alpha 5 (fibronectin receptor, alpha polypeptide)	2.3149e-05	0.00402382	2.87489
GO:0030335	positive regulation of cell migration	SPHK1	SPHK1	sphingosine kinase 1	2.3149e-05	0.00402382	2.87489
GO:0030335	positive regulation of cell migration	THBS1	THBS1	thrombospondin 1	2.3149e-05	0.00402382	2.87489
GO:0030335	positive regulation of cell migration	FGF1	FGF1	fibroblast growth factor 1 (acidic)	2.3149e-05	0.00402382	2.87489
GO:0030335	positive regulation of cell migration	ROR2	ROR2	receptor tyrosine kinase-like orphan receptor 2	2.3149e-05	0.00402382	2.87489
GO:0030335	positive regulation of cell migration	EDN1	EDN1	endothelin 1	2.3149e-05	0.00402382	2.87489
GO:0030335	positive regulation of cell migration	F3	F3	coagulation factor III	2.3149e-05	0.00402382	2.87489
GO:0030335	positive regulation of cell migration	ITGB3	ITGB3	integrin, beta 3 (platelet glycoprotein IIIa, antigen CD61)	2.3149e-05	0.00402382	2.87489
GO:0030335	positive regulation of cell migration	WNT5B	WNT5B	wingless-type MMTV integration site family, member 5B	2.3149e-05	0.00402382	2.87489
GO:0030335	positive regulation of cell migration	FN1	FN1	fibronectin 1	2.3149e-05	0.00402382	2.87489
GO:0030335	positive regulation of cell migration	MCAM	MCAM	melanoma cell adhesion molecule	2.3149e-05	0.00402382	2.87489
GO:0030335	positive regulation of cell migration	ONECUT2	ONECUT2	one cut homeobox 2	2.3149e-05	0.00402382	2.87489
GO:0030335	positive regulation of cell migration	MYO1F	MYO1F	myosin IF	2.3149e-05	0.00402382	2.87489
GO:0030335	positive regulation of cell migration	GCNT2	GCNT2	glucosaminyl (N-acetyl) transferase 2, I-branching enzyme (I blood group)	2.3149e-05	0.00402382	2.87489
GO:0016477	cell migration	CTGF	CTGF	connective tissue growth factor	2.36261e-05	0.00402382	2.78431
GO:0016477	cell migration	VAV2	VAV2	vav 2 guanine nucleotide exchange factor	2.36261e-05	0.00402382	2.78431
GO:0016477	cell migration	JAM3	JAM3	junctional adhesion molecule 3	2.36261e-05	0.00402382	2.78431
GO:0016477	cell migration	SDC2	SDC2	syndecan 2	2.36261e-05	0.00402382	2.78431
GO:0016477	cell migration	SDC3	SDC3	syndecan 3	2.36261e-05	0.00402382	2.78431
GO:0016477	cell migration	CORO1A	CORO1A	coronin, actin binding protein, 1A	2.36261e-05	0.00402382	2.78431
GO:0016477	cell migration	MMP14	MMP14	matrix metallopeptidase 14 (membrane-inserted)	2.36261e-05	0.00402382	2.78431
GO:0016477	cell migration	CXCR4	CXCR4	chemokine (C-X-C motif) receptor 4	2.36261e-05	0.00402382	2.78431
GO:0016477	cell migration	THBS1	THBS1	thrombospondin 1	2.36261e-05	0.00402382	2.78431
GO:0016477	cell migration	PAX3	PAX3	paired box 3	2.36261e-05	0.00402382	2.78431
GO:0016477	cell migration	ADAMTS12	ADAMTS12	ADAM metallopeptidase with thrombospondin type 1 motif, 12	2.36261e-05	0.00402382	2.78431
GO:0016477	cell migration	ITGB3	ITGB3	integrin, beta 3 (platelet glycoprotein IIIa, antigen CD61)	2.36261e-05	0.00402382	2.78431
GO:0016477	cell migration	HOXA5	HOXA5	homeobox A5	2.36261e-05	0.00402382	2.78431
GO:0016477	cell migration	PSTPIP1	PSTPIP1	proline-serine-threonine phosphatase interacting protein 1	2.36261e-05	0.00402382	2.78431
GO:0016477	cell migration	NRP1	NRP1	neuropilin 1	2.36261e-05	0.00402382	2.78431
GO:0016477	cell migration	LCP1	LCP1	lymphocyte cytosolic protein 1 (L-plastin)	2.36261e-05	0.00402382	2.78431
GO:0016477	cell migration	PTK7	PTK7	PTK7 protein tyrosine kinase 7	2.36261e-05	0.00402382	2.78431
GO:0016477	cell migration	FYN	FYN	FYN oncogene related to SRC, FGR, YES	2.36261e-05	0.00402382	2.78431
GO:0016477	cell migration	SIX2	SIX2	SIX homeobox 2	2.36261e-05	0.00402382	2.78431
GO:0016477	cell migration	CD44	CD44	CD44 molecule (Indian blood group)	2.36261e-05	0.00402382	2.78431
GO:0016477	cell migration	ANG2	ANG2	angiogenin 2	2.36261e-05	0.00402382	2.78431
GO:0007596	blood coagulation	THBD	THBD	thrombomodulin	3.50722e-05	0.00562187	2.114
GO:0007596	blood coagulation	DOCK8	DOCK8	dedicator of cytokinesis 8	3.50722e-05	0.00562187	2.114
GO:0007596	blood coagulation	VAV2	VAV2	vav 2 guanine nucleotide exchange factor	3.50722e-05	0.00562187	2.114
GO:0007596	blood coagulation	SPARC	SPARC	secreted protein, acidic, cysteine-rich (osteonectin)	3.50722e-05	0.00562187	2.114
GO:0007596	blood coagulation	JAM3	JAM3	junctional adhesion molecule 3	3.50722e-05	0.00562187	2.114
GO:0007596	blood coagulation	ANGPT4	ANGPT4	angiopoietin 4	3.50722e-05	0.00562187	2.114
GO:0007596	blood coagulation	SLC8A1	SLC8A1	solute carrier family 8 (sodium/calcium exchanger), member 1	3.50722e-05	0.00562187	2.114
GO:0007596	blood coagulation	PDGFB	PDGFB	platelet-derived growth factor beta polypeptide	3.50722e-05	0.00562187	2.114
GO:0007596	blood coagulation	MGLL	MGLL	monoglyceride lipase	3.50722e-05	0.00562187	2.114
GO:0007596	blood coagulation	ITGA5	ITGA5	integrin, alpha 5 (fibronectin receptor, alpha polypeptide)	3.50722e-05	0.00562187	2.114
GO:0007596	blood coagulation	THBS1	THBS1	thrombospondin 1	3.50722e-05	0.00562187	2.114
GO:0007596	blood coagulation	SERPINB2.1	SERPINB2	serpin peptidase inhibitor, clade B (ovalbumin), member 2	3.50722e-05	0.00562187	2.114
GO:0007596	blood coagulation	PDE9A	PDE9A	phosphodiesterase 9A	3.50722e-05	0.00562187	2.114
GO:0007596	blood coagulation	COL1A2	COL1A2	collagen, type I, alpha 2	3.50722e-05	0.00562187	2.114
GO:0007596	blood coagulation	KCNMA1	KCNMA1	potassium large conductance calcium-activated channel, subfamily M, alpha member 1	3.50722e-05	0.00562187	2.114
GO:0007596	blood coagulation	TMSB4X	TMSB4X	thymosin beta 4, X-linked	3.50722e-05	0.00562187	2.114
GO:0007596	blood coagulation	SELL	SELL	selectin L	3.50722e-05	0.00562187	2.114
GO:0007596	blood coagulation	OLR1	OLR1	oxidized low density lipoprotein (lectin-like) receptor 1	3.50722e-05	0.00562187	2.114
GO:0007596	blood coagulation	LAT	LAT	linker for activation of T cells	3.50722e-05	0.00562187	2.114
GO:0007596	blood coagulation	JAM2	JAM2	junctional adhesion molecule 2	3.50722e-05	0.00562187	2.114
GO:0007596	blood coagulation	F3	F3	coagulation factor III	3.50722e-05	0.00562187	2.114
GO:0007596	blood coagulation	SERPINE1	SERPINE1	serpin peptidase inhibitor, clade E (nexin, plasminogen activator inhibitor type 1), member 1	3.50722e-05	0.00562187	2.114
GO:0007596	blood coagulation	PECAM1	PECAM1	platelet/endothelial cell adhesion molecule	3.50722e-05	0.00562187	2.114
GO:0007596	blood coagulation	ITGB3	ITGB3	integrin, beta 3 (platelet glycoprotein IIIa, antigen CD61)	3.50722e-05	0.00562187	2.114
GO:0007596	blood coagulation	SLC7A7	SLC7A7	solute carrier family 7 (amino acid transporter light chain, y+L system), member 7	3.50722e-05	0.00562187	2.114
GO:0007596	blood coagulation	GNG2	GNG2	guanine nucleotide binding protein (G protein), gamma 2	3.50722e-05	0.00562187	2.114
GO:0007596	blood coagulation	DGKB	DGKB	diacylglycerol kinase, beta 90kDa	3.50722e-05	0.00562187	2.114
GO:0007596	blood coagulation	FN1	FN1	fibronectin 1	3.50722e-05	0.00562187	2.114
GO:0007596	blood coagulation	ATP2A3	ATP2A3	ATPase, Ca++ transporting, ubiquitous	3.50722e-05	0.00562187	2.114
GO:0007596	blood coagulation	EHD3	EHD3	EH-domain containing 3	3.50722e-05	0.00562187	2.114
GO:0007596	blood coagulation	FYN	FYN	FYN oncogene related to SRC, FGR, YES	3.50722e-05	0.00562187	2.114
GO:0007596	blood coagulation	ITPR1	ITPR1	inositol 1,4,5-trisphosphate receptor, type 1	3.50722e-05	0.00562187	2.114
GO:0007596	blood coagulation	CD44	CD44	CD44 molecule (Indian blood group)	3.50722e-05	0.00562187	2.114
GO:0007596	blood coagulation	SERPING1	SERPING1	serpin peptidase inhibitor, clade G (C1 inhibitor), member 1	3.50722e-05	0.00562187	2.114
GO:0035385	Roundabout signaling pathway	SLIT3	SLIT3	slit homolog 3 (Drosophila)	4.06523e-05	0.00580272	29.0364
GO:0035385	Roundabout signaling pathway	SLIT2	SLIT2	slit homolog 2 (Drosophila)	4.06523e-05	0.00580272	29.0364
GO:0035385	Roundabout signaling pathway	ROBO1	ROBO1	roundabout, axon guidance receptor, homolog 1 (Drosophila)	4.06523e-05	0.00580272	29.0364
GO:0007156	homophilic cell adhesion via plasma membrane adhesion molecules	PCDH18	PCDH18	protocadherin 18	4.26792e-05	0.00580272	3.73736
GO:0007156	homophilic cell adhesion via plasma membrane adhesion molecules	IGSF9B	IGSF9B	immunoglobulin superfamily, member 9B	4.26792e-05	0.00580272	3.73736
GO:0007156	homophilic cell adhesion via plasma membrane adhesion molecules	CDH23	CDH23	cadherin-related 23	4.26792e-05	0.00580272	3.73736
GO:0007156	homophilic cell adhesion via plasma membrane adhesion molecules	FAT3	FAT3	FAT tumor suppressor homolog 3 (Drosophila)	4.26792e-05	0.00580272	3.73736
GO:0007156	homophilic cell adhesion via plasma membrane adhesion molecules	PVRL4	PVRL4	poliovirus receptor-related 4	4.26792e-05	0.00580272	3.73736
GO:0007156	homophilic cell adhesion via plasma membrane adhesion molecules	CDHR5	CDHR5	cadherin-related family member 5	4.26792e-05	0.00580272	3.73736
GO:0007156	homophilic cell adhesion via plasma membrane adhesion molecules	PCDH17	PCDH17	protocadherin 17	4.26792e-05	0.00580272	3.73736
GO:0007156	homophilic cell adhesion via plasma membrane adhesion molecules	CLSTN2	CLSTN2	calsyntenin 2	4.26792e-05	0.00580272	3.73736
GO:0007156	homophilic cell adhesion via plasma membrane adhesion molecules	CDH11	CDH11	cadherin 11, type 2, OB-cadherin (osteoblast)	4.26792e-05	0.00580272	3.73736
GO:0007156	homophilic cell adhesion via plasma membrane adhesion molecules	PCDH12	PCDH12	protocadherin 12	4.26792e-05	0.00580272	3.73736
GO:0007156	homophilic cell adhesion via plasma membrane adhesion molecules	PCDHB14	PCDHB14	protocadherin beta 14	4.26792e-05	0.00580272	3.73736
GO:0007156	homophilic cell adhesion via plasma membrane adhesion molecules	ROBO1	ROBO1	roundabout, axon guidance receptor, homolog 1 (Drosophila)	4.26792e-05	0.00580272	3.73736
GO:0007156	homophilic cell adhesion via plasma membrane adhesion molecules	PCDHA13.1	PCDHA13	protocadherin alpha 13	4.26792e-05	0.00580272	3.73736
GO:0001934	positive regulation of protein phosphorylation	CDON	CDON	Cdon homolog (mouse)	4.4384e-05	0.00580272	2.93627
GO:0001934	positive regulation of protein phosphorylation	CSF1R	CSF1R	colony stimulating factor 1 receptor	4.4384e-05	0.00580272	2.93627
GO:0001934	positive regulation of protein phosphorylation	CTGF	CTGF	connective tissue growth factor	4.4384e-05	0.00580272	2.93627
GO:0001934	positive regulation of protein phosphorylation	SEMA7A	SEMA7A	semaphorin 7A, GPI membrane anchor (John Milton Hagen blood group)	4.4384e-05	0.00580272	2.93627
GO:0001934	positive regulation of protein phosphorylation	MMP9	MMP9	matrix metallopeptidase 9 (gelatinase B, 92kDa gelatinase, 92kDa type IV collagenase)	4.4384e-05	0.00580272	2.93627
GO:0001934	positive regulation of protein phosphorylation	FZD8	FZD8	frizzled family receptor 8	4.4384e-05	0.00580272	2.93627
GO:0001934	positive regulation of protein phosphorylation	SOX9	SOX9	SRY (sex determining region Y)-box 9	4.4384e-05	0.00580272	2.93627
GO:0001934	positive regulation of protein phosphorylation	SPHK1	SPHK1	sphingosine kinase 1	4.4384e-05	0.00580272	2.93627
GO:0001934	positive regulation of protein phosphorylation	FGF1	FGF1	fibroblast growth factor 1 (acidic)	4.4384e-05	0.00580272	2.93627
GO:0001934	positive regulation of protein phosphorylation	ADRBK2	ADRBK2	adrenergic, beta, receptor kinase 2	4.4384e-05	0.00580272	2.93627
GO:0001934	positive regulation of protein phosphorylation	WNT3A	WNT3A	wingless-type MMTV integration site family, member 3A	4.4384e-05	0.00580272	2.93627
GO:0001934	positive regulation of protein phosphorylation	FZD1	FZD1	frizzled family receptor 1	4.4384e-05	0.00580272	2.93627
GO:0001934	positive regulation of protein phosphorylation	ITGB3	ITGB3	integrin, beta 3 (platelet glycoprotein IIIa, antigen CD61)	4.4384e-05	0.00580272	2.93627
GO:0001934	positive regulation of protein phosphorylation	CD40	CD40	CD40 molecule, TNF receptor superfamily member 5	4.4384e-05	0.00580272	2.93627
GO:0001934	positive regulation of protein phosphorylation	FLT3	FLT3	fms-related tyrosine kinase 3	4.4384e-05	0.00580272	2.93627
GO:0001934	positive regulation of protein phosphorylation	FAM20A	FAM20A	family with sequence similarity 20, member A	4.4384e-05	0.00580272	2.93627
GO:0001934	positive regulation of protein phosphorylation	UCN	UCN	urocortin	4.4384e-05	0.00580272	2.93627
GO:0001934	positive regulation of protein phosphorylation	AKAP6	AKAP6	A kinase (PRKA) anchor protein 6	4.4384e-05	0.00580272	2.93627
GO:0035987	endodermal cell differentiation	COL7A1	COL7A1	collagen, type VII, alpha 1	4.47182e-05	0.00580272	7.00879
GO:0035987	endodermal cell differentiation	MMP9	MMP9	matrix metallopeptidase 9 (gelatinase B, 92kDa gelatinase, 92kDa type IV collagenase)	4.47182e-05	0.00580272	7.00879
GO:0035987	endodermal cell differentiation	MMP14	MMP14	matrix metallopeptidase 14 (membrane-inserted)	4.47182e-05	0.00580272	7.00879
GO:0035987	endodermal cell differentiation	ITGA5	ITGA5	integrin, alpha 5 (fibronectin receptor, alpha polypeptide)	4.47182e-05	0.00580272	7.00879
GO:0035987	endodermal cell differentiation	COL12A1	COL12A1	collagen, type XII, alpha 1	4.47182e-05	0.00580272	7.00879
GO:0035987	endodermal cell differentiation	COL8A1	COL8A1	collagen, type VIII, alpha 1	4.47182e-05	0.00580272	7.00879
GO:0035987	endodermal cell differentiation	FN1	FN1	fibronectin 1	4.47182e-05	0.00580272	7.00879
GO:0070374	positive regulation of ERK1 and ERK2 cascade	CSF1R	CSF1R	colony stimulating factor 1 receptor	4.86138e-05	0.00602148	3.02834
GO:0070374	positive regulation of ERK1 and ERK2 cascade	CTGF	CTGF	connective tissue growth factor	4.86138e-05	0.00602148	3.02834
GO:0070374	positive regulation of ERK1 and ERK2 cascade	SEMA7A	SEMA7A	semaphorin 7A, GPI membrane anchor (John Milton Hagen blood group)	4.86138e-05	0.00602148	3.02834
GO:0070374	positive regulation of ERK1 and ERK2 cascade	ICAM1	ICAM1	intercellular adhesion molecule 1	4.86138e-05	0.00602148	3.02834
GO:0070374	positive regulation of ERK1 and ERK2 cascade	PDGFB	PDGFB	platelet-derived growth factor beta polypeptide	4.86138e-05	0.00602148	3.02834
GO:0070374	positive regulation of ERK1 and ERK2 cascade	ESR2	ESR2	estrogen receptor 2 (ER beta)	4.86138e-05	0.00602148	3.02834
GO:0070374	positive regulation of ERK1 and ERK2 cascade	ITGB3	ITGB3	integrin, beta 3 (platelet glycoprotein IIIa, antigen CD61)	4.86138e-05	0.00602148	3.02834
GO:0070374	positive regulation of ERK1 and ERK2 cascade	CCL17	CCL17	chemokine (C-C motif) ligand 17	4.86138e-05	0.00602148	3.02834
GO:0070374	positive regulation of ERK1 and ERK2 cascade	FGF19	FGF19	fibroblast growth factor 19	4.86138e-05	0.00602148	3.02834
GO:0070374	positive regulation of ERK1 and ERK2 cascade	NRP1	NRP1	neuropilin 1	4.86138e-05	0.00602148	3.02834
GO:0070374	positive regulation of ERK1 and ERK2 cascade	FGF18	FGF18	fibroblast growth factor 18	4.86138e-05	0.00602148	3.02834
GO:0070374	positive regulation of ERK1 and ERK2 cascade	GLIPR2	GLIPR2	GLI pathogenesis-related 2	4.86138e-05	0.00602148	3.02834
GO:0070374	positive regulation of ERK1 and ERK2 cascade	CD44	CD44	CD44 molecule (Indian blood group)	4.86138e-05	0.00602148	3.02834
GO:0070374	positive regulation of ERK1 and ERK2 cascade	SCIMP	SCIMP	SLP adaptor and CSK interacting membrane protein	4.86138e-05	0.00602148	3.02834
GO:0070374	positive regulation of ERK1 and ERK2 cascade	ST5	ST5	suppression of tumorigenicity 5	4.86138e-05	0.00602148	3.02834
GO:0070374	positive regulation of ERK1 and ERK2 cascade	CD74	CD74	CD74 molecule, major histocompatibility complex, class II invariant chain	4.86138e-05	0.00602148	3.02834
GO:0070374	positive regulation of ERK1 and ERK2 cascade	GCNT2	GCNT2	glucosaminyl (N-acetyl) transferase 2, I-branching enzyme (I blood group)	4.86138e-05	0.00602148	3.02834
GO:0018149	peptide cross-linking	SPRR3	LOC507527	cornifin-B-like	5.67446e-05	0.006723	8.29612
GO:0018149	peptide cross-linking	THBS1	THBS1	thrombospondin 1	5.67446e-05	0.006723	8.29612
GO:0018149	peptide cross-linking	CSTA	CSTA	cystatin A (stefin A)	5.67446e-05	0.006723	8.29612
GO:0018149	peptide cross-linking	FN1	FN1	fibronectin 1	5.67446e-05	0.006723	8.29612
GO:0018149	peptide cross-linking	TGM2	TGM2	transglutaminase 2 (C polypeptide, protein-glutamine-gamma-glutamyltransferase)	5.67446e-05	0.006723	8.29612
GO:0018149	peptide cross-linking	COL3A1	COL3A1	collagen, type III, alpha 1	5.67446e-05	0.006723	8.29612
GO:0030199	collagen fibril organization	COL12A1	COL12A1	collagen, type XII, alpha 1	6.60583e-05	0.00750036	5.66564
GO:0030199	collagen fibril organization	COL1A2	COL1A2	collagen, type I, alpha 2	6.60583e-05	0.00750036	5.66564
GO:0030199	collagen fibril organization	MKX	MKX	mohawk homeobox	6.60583e-05	0.00750036	5.66564
GO:0030199	collagen fibril organization	P4HA1	P4HA1	prolyl 4-hydroxylase, alpha polypeptide I	6.60583e-05	0.00750036	5.66564
GO:0030199	collagen fibril organization	ADAMTS14	ADAMTS14	ADAM metallopeptidase with thrombospondin type 1 motif, 14	6.60583e-05	0.00750036	5.66564
GO:0030199	collagen fibril organization	LOX	LOX	lysyl oxidase	6.60583e-05	0.00750036	5.66564
GO:0030199	collagen fibril organization	COL3A1	COL3A1	collagen, type III, alpha 1	6.60583e-05	0.00750036	5.66564
GO:0030199	collagen fibril organization	ADAMTS3	ADAMTS3	ADAM metallopeptidase with thrombospondin type 1 motif, 3	6.60583e-05	0.00750036	5.66564
GO:0010466	negative regulation of peptidase activity	WFDC2	WFDC2	WAP four-disulfide core domain 2	0.000150744	0.0162519	3.31117
GO:0010466	negative regulation of peptidase activity	SPINK5	SPINK5	serine peptidase inhibitor, Kazal type 5	0.000150744	0.0162519	3.31117
GO:0010466	negative regulation of peptidase activity	COL7A1	COL7A1	collagen, type VII, alpha 1	0.000150744	0.0162519	3.31117
GO:0010466	negative regulation of peptidase activity	SERPINA11	SERPINA11	serpin peptidase inhibitor, clade A (alpha-1 antiproteinase, antitrypsin), member 11	0.000150744	0.0162519	3.31117
GO:0010466	negative regulation of peptidase activity	SERPINB2.1	SERPINB2	serpin peptidase inhibitor, clade B (ovalbumin), member 2	0.000150744	0.0162519	3.31117
GO:0010466	negative regulation of peptidase activity	WFDC3	WFDC3	WAP four-disulfide core domain 3	0.000150744	0.0162519	3.31117
GO:0010466	negative regulation of peptidase activity	CSTA	CSTA	cystatin A (stefin A)	0.000150744	0.0162519	3.31117
GO:0010466	negative regulation of peptidase activity	CSTB.1	CSTB	cystatin B (stefin B)	0.000150744	0.0162519	3.31117
GO:0010466	negative regulation of peptidase activity	GPC3	GPC3	glypican 3	0.000150744	0.0162519	3.31117
GO:0010466	negative regulation of peptidase activity	SERPINE1	SERPINE1	serpin peptidase inhibitor, clade E (nexin, plasminogen activator inhibitor type 1), member 1	0.000150744	0.0162519	3.31117
GO:0010466	negative regulation of peptidase activity	A2ML1	A2ML1	alpha-2-macroglobulin-like 1	0.000150744	0.0162519	3.31117
GO:0010466	negative regulation of peptidase activity	PI15	PI15	peptidase inhibitor 15	0.000150744	0.0162519	3.31117
GO:0010466	negative regulation of peptidase activity	SERPING1	SERPING1	serpin peptidase inhibitor, clade G (C1 inhibitor), member 1	0.000150744	0.0162519	3.31117
GO:0042297	vocal learning	NRXN2	NRXN2	neurexin 2	0.000158429	0.0162519	21.7773
GO:0042297	vocal learning	FOXP2	LOC505502	uncharacterized LOC505502	0.000158429	0.0162519	21.7773
GO:0042297	vocal learning	STRA6	STRA6	stimulated by retinoic acid gene 6 homolog (mouse)	0.000158429	0.0162519	21.7773
GO:0014911	positive regulation of smooth muscle cell migration	PDGFB	PDGFB	platelet-derived growth factor beta polypeptide	0.000161028	0.0162519	5.80728
GO:0014911	positive regulation of smooth muscle cell migration	TMSB4X	TMSB4X	thymosin beta 4, X-linked	0.000161028	0.0162519	5.80728
GO:0014911	positive regulation of smooth muscle cell migration	F3	F3	coagulation factor III	0.000161028	0.0162519	5.80728
GO:0014911	positive regulation of smooth muscle cell migration	ITGB3	ITGB3	integrin, beta 3 (platelet glycoprotein IIIa, antigen CD61)	0.000161028	0.0162519	5.80728
GO:0014911	positive regulation of smooth muscle cell migration	SEMA6D	SEMA6D	sema domain, transmembrane domain (TM), and cytoplasmic domain, (semaphorin) 6D	0.000161028	0.0162519	5.80728
GO:0014911	positive regulation of smooth muscle cell migration	PDE4D	PDE4D	phosphodiesterase 4D, cAMP-specific	0.000161028	0.0162519	5.80728
GO:0014911	positive regulation of smooth muscle cell migration	NRP1	NRP1	neuropilin 1	0.000161028	0.0162519	5.80728
GO:0007160	cell-matrix adhesion	CTGF	CTGF	connective tissue growth factor	0.000199679	0.019433	3.41605
GO:0007160	cell-matrix adhesion	ITGA8	ITGA8	integrin, alpha 8	0.000199679	0.019433	3.41605
GO:0007160	cell-matrix adhesion	JAM3	JAM3	junctional adhesion molecule 3	0.000199679	0.019433	3.41605
GO:0007160	cell-matrix adhesion	MSLN	MSLN	mesothelin	0.000199679	0.019433	3.41605
GO:0007160	cell-matrix adhesion	ADAMTS12	ADAMTS12	ADAM metallopeptidase with thrombospondin type 1 motif, 12	0.000199679	0.019433	3.41605
GO:0007160	cell-matrix adhesion	NID2	NID2	nidogen 2 (osteonidogen)	0.000199679	0.019433	3.41605
GO:0007160	cell-matrix adhesion	ITGB3	ITGB3	integrin, beta 3 (platelet glycoprotein IIIa, antigen CD61)	0.000199679	0.019433	3.41605
GO:0007160	cell-matrix adhesion	SORBS1	SORBS1	sorbin and SH3 domain containing 1	0.000199679	0.019433	3.41605
GO:0007160	cell-matrix adhesion	FN1	FN1	fibronectin 1	0.000199679	0.019433	3.41605
GO:0007160	cell-matrix adhesion	TMEM8B	TMEM8B	transmembrane protein 8B	0.000199679	0.019433	3.41605
GO:0007160	cell-matrix adhesion	CD44	CD44	CD44 molecule (Indian blood group)	0.000199679	0.019433	3.41605
GO:0007160	cell-matrix adhesion	COL3A1	COL3A1	collagen, type III, alpha 1	0.000199679	0.019433	3.41605
GO:0009653	anatomical structure morphogenesis	PITX1	PITX1	paired-like homeodomain 1	0.000219077	0.0205857	3.38288
GO:0009653	anatomical structure morphogenesis	FOXL1	FOXL1	forkhead box L1	0.000219077	0.0205857	3.38288
GO:0009653	anatomical structure morphogenesis	SOX13	SOX13	SRY (sex determining region Y)-box 13	0.000219077	0.0205857	3.38288
GO:0009653	anatomical structure morphogenesis	MLXIPL	MLXIPL	MLX interacting protein-like	0.000219077	0.0205857	3.38288
GO:0009653	anatomical structure morphogenesis	DKK3	DKK3	dickkopf homolog 3 (Xenopus laevis)	0.000219077	0.0205857	3.38288
GO:0009653	anatomical structure morphogenesis	GPC3	GPC3	glypican 3	0.000219077	0.0205857	3.38288
GO:0009653	anatomical structure morphogenesis	MCAM	MCAM	melanoma cell adhesion molecule	0.000219077	0.0205857	3.38288
GO:0009653	anatomical structure morphogenesis	FGF18	FGF18	fibroblast growth factor 18	0.000219077	0.0205857	3.38288
GO:0009653	anatomical structure morphogenesis	DKKL1	DKKL1	dickkopf-like 1	0.000219077	0.0205857	3.38288
GO:0009653	anatomical structure morphogenesis	ONECUT2	ONECUT2	one cut homeobox 2	0.000219077	0.0205857	3.38288
GO:0009653	anatomical structure morphogenesis	FBN1	FBN1	fibrillin 1	0.000219077	0.0205857	3.38288
GO:0009653	anatomical structure morphogenesis	SIX2	SIX2	SIX homeobox 2	0.000219077	0.0205857	3.38288
GO:0007399	nervous system development	SMARCD3	SMARCD3	SWI/SNF related, matrix associated, actin dependent regulator of chromatin, subfamily d, member 3	0.000289743	0.0263184	1.9888
GO:0007399	nervous system development	MTR	MTR	5-methyltetrahydrofolate-homocysteine methyltransferase	0.000289743	0.0263184	1.9888
GO:0007399	nervous system development	ITGA8	ITGA8	integrin, alpha 8	0.000289743	0.0263184	1.9888
GO:0007399	nervous system development	RGS9	RGS9	regulator of G-protein signaling 9	0.000289743	0.0263184	1.9888
GO:0007399	nervous system development	SEMA7A	SEMA7A	semaphorin 7A, GPI membrane anchor (John Milton Hagen blood group)	0.000289743	0.0263184	1.9888
GO:0007399	nervous system development	EPHA7	EPHA7	EPH receptor A7	0.000289743	0.0263184	1.9888
GO:0007399	nervous system development	SDC2	SDC2	syndecan 2	0.000289743	0.0263184	1.9888
GO:0007399	nervous system development	CXCR4	CXCR4	chemokine (C-X-C motif) receptor 4	0.000289743	0.0263184	1.9888
GO:0007399	nervous system development	APBA1	APBA1	amyloid beta (A4) precursor protein-binding, family A, member 1	0.000289743	0.0263184	1.9888
GO:0007399	nervous system development	ATCAY	ATCAY	ataxia, cerebellar, Cayman type	0.000289743	0.0263184	1.9888
GO:0007399	nervous system development	PAX3	PAX3	paired box 3	0.000289743	0.0263184	1.9888
GO:0007399	nervous system development	LHX2	LHX2	LIM homeobox 2	0.000289743	0.0263184	1.9888
GO:0007399	nervous system development	SCN2A	SCN2A	sodium channel, voltage-gated, type II, alpha subunit	0.000289743	0.0263184	1.9888
GO:0007399	nervous system development	SLIT3	SLIT3	slit homolog 3 (Drosophila)	0.000289743	0.0263184	1.9888
GO:0007399	nervous system development	NR2F1	NR2F1	nuclear receptor subfamily 2, group F, member 1	0.000289743	0.0263184	1.9888
GO:0007399	nervous system development	MSI1	MSI1	musashi homolog 1 (Drosophila)	0.000289743	0.0263184	1.9888
GO:0007399	nervous system development	SCN1A	SCN1A	sodium channel, voltage-gated, type I, alpha subunit	0.000289743	0.0263184	1.9888
GO:0007399	nervous system development	SEMA6D	SEMA6D	sema domain, transmembrane domain (TM), and cytoplasmic domain, (semaphorin) 6D	0.000289743	0.0263184	1.9888
GO:0007399	nervous system development	ISLR2	ISLR2	immunoglobulin superfamily containing leucine-rich repeat 2	0.000289743	0.0263184	1.9888
GO:0007399	nervous system development	MDGA1	MDGA1	MAM domain containing glycosylphosphatidylinositol anchor 1	0.000289743	0.0263184	1.9888
GO:0007399	nervous system development	SMARCA2	SMARCA2	SWI/SNF related, matrix associated, actin dependent regulator of chromatin, subfamily a, member 2	0.000289743	0.0263184	1.9888
GO:0007399	nervous system development	THBS4	THBS4	thrombospondin 4	0.000289743	0.0263184	1.9888
GO:0007399	nervous system development	NRP1	NRP1	neuropilin 1	0.000289743	0.0263184	1.9888
GO:0007399	nervous system development	SLIT2	SLIT2	slit homolog 2 (Drosophila)	0.000289743	0.0263184	1.9888
GO:0007399	nervous system development	FGF18	FGF18	fibroblast growth factor 18	0.000289743	0.0263184	1.9888
GO:0007399	nervous system development	NAB2	NAB2	NGFI-A binding protein 2 (EGR1 binding protein 2)	0.000289743	0.0263184	1.9888
GO:0007399	nervous system development	CHAC1	CHAC1	ChaC, cation transport regulator homolog 1 (E. coli)	0.000289743	0.0263184	1.9888
GO:0007399	nervous system development	EPHB2	EPHB2	EPH receptor B2	0.000289743	0.0263184	1.9888
GO:0007399	nervous system development	ROBO1	ROBO1	roundabout, axon guidance receptor, homolog 1 (Drosophila)	0.000289743	0.0263184	1.9888
GO:0007399	nervous system development	CPNE6	CPNE6	copine VI (neuronal)	0.000289743	0.0263184	1.9888
GO:0051414	response to cortisol	SLIT3	SLIT3	slit homolog 3 (Drosophila)	0.000385909	0.0328626	17.4219
GO:0051414	response to cortisol	IGFBP7	IGFBP7	insulin-like growth factor binding protein 7	0.000385909	0.0328626	17.4219
GO:0051414	response to cortisol	SLIT2	SLIT2	slit homolog 2 (Drosophila)	0.000385909	0.0328626	17.4219
GO:0070100	negative regulation of chemokine-mediated signaling pathway	SLIT3	SLIT3	slit homolog 3 (Drosophila)	0.000385909	0.0328626	17.4219
GO:0070100	negative regulation of chemokine-mediated signaling pathway	SLIT2	SLIT2	slit homolog 2 (Drosophila)	0.000385909	0.0328626	17.4219
GO:0070100	negative regulation of chemokine-mediated signaling pathway	ROBO1	ROBO1	roundabout, axon guidance receptor, homolog 1 (Drosophila)	0.000385909	0.0328626	17.4219
GO:0030818	negative regulation of cAMP biosynthetic process	PALM	PALM	paralemmin	0.000552855	0.0456524	9.67881
GO:0030818	negative regulation of cAMP biosynthetic process	GRM7	GRM7	glutamate receptor, metabotropic 7	0.000552855	0.0456524	9.67881
GO:0030818	negative regulation of cAMP biosynthetic process	EDN1	EDN1	endothelin 1	0.000552855	0.0456524	9.67881
GO:0030818	negative regulation of cAMP biosynthetic process	AKAP6	AKAP6	A kinase (PRKA) anchor protein 6	0.000552855	0.0456524	9.67881
GO:0086010	membrane depolarization during action potential	SCN5A	SCN5A	sodium channel, voltage-gated, type V, alpha subunit	0.000574322	0.0460302	5.61995
GO:0086010	membrane depolarization during action potential	CACNA1E	CACNA1E	calcium channel, voltage-dependent, R type, alpha 1E subunit	0.000574322	0.0460302	5.61995
GO:0086010	membrane depolarization during action potential	SCN2A	SCN2A	sodium channel, voltage-gated, type II, alpha subunit	0.000574322	0.0460302	5.61995
GO:0086010	membrane depolarization during action potential	CACNA1S	CACNA1S	calcium channel, voltage-dependent, L type, alpha 1S subunit	0.000574322	0.0460302	5.61995
GO:0086010	membrane depolarization during action potential	SCN1A	SCN1A	sodium channel, voltage-gated, type I, alpha subunit	0.000574322	0.0460302	5.61995
GO:0086010	membrane depolarization during action potential	CACNA1H	CACNA1H	calcium channel, voltage-dependent, T type, alpha 1H subunit	0.000574322	0.0460302	5.61995
GO:0016556	mRNA modification	APOBEC1	APOBEC1	apolipoprotein B mRNA editing enzyme, catalytic polypeptide 1	0.000752046	0.0585521	14.5182
GO:0016556	mRNA modification	ADARB1	ADARB1	adenosine deaminase, RNA-specific, B1	0.000752046	0.0585521	14.5182
GO:0016556	mRNA modification	METTL3	METTL3	methyltransferase like 3	0.000752046	0.0585521	14.5182
GO:0006024	glycosaminoglycan biosynthetic process	GPC2	GPC2	glypican 2	0.00081494	0.0616864	5.27935
GO:0006024	glycosaminoglycan biosynthetic process	SDC2	SDC2	syndecan 2	0.00081494	0.0616864	5.27935
GO:0006024	glycosaminoglycan biosynthetic process	SDC3	SDC3	syndecan 3	0.00081494	0.0616864	5.27935
GO:0006024	glycosaminoglycan biosynthetic process	GPC3	GPC3	glypican 3	0.00081494	0.0616864	5.27935
GO:0006024	glycosaminoglycan biosynthetic process	HS3ST3A1	HS3ST3A1	heparan sulfate (glucosamine) 3-O-sulfotransferase 3A1	0.00081494	0.0616864	5.27935
GO:0006024	glycosaminoglycan biosynthetic process	GCNT2	GCNT2	glucosaminyl (N-acetyl) transferase 2, I-branching enzyme (I blood group)	0.00081494	0.0616864	5.27935
GO:0030217	T cell differentiation	BLK	BLK	B lymphoid tyrosine kinase	0.000923887	0.0680431	4.41859
GO:0030217	T cell differentiation	CORO1A	CORO1A	coronin, actin binding protein, 1A	0.000923887	0.0680431	4.41859
GO:0030217	T cell differentiation	LOC530077	LOC530077	GTPase IMAP family member 5-like	0.000923887	0.0680431	4.41859
GO:0030217	T cell differentiation	ITPKB	ITPKB	inositol-trisphosphate 3-kinase B	0.000923887	0.0680431	4.41859
GO:0030217	T cell differentiation	PATZ1	PATZ1	POZ (BTB) and AT hook containing zinc finger 1	0.000923887	0.0680431	4.41859
GO:0030217	T cell differentiation	BCL11A	BCL11A	B-cell CLL/lymphoma 11A (zinc finger protein)	0.000923887	0.0680431	4.41859
GO:0030217	T cell differentiation	GIMAP5	GIMAP5	GTPase, IMAP family member 5	0.000923887	0.0680431	4.41859
GO:0050731	positive regulation of peptidyl-tyrosine phosphorylation	IL11	IL11	interleukin 11	0.00096023	0.0688586	3.26252
GO:0050731	positive regulation of peptidyl-tyrosine phosphorylation	ANGPT4	ANGPT4	angiopoietin 4	0.00096023	0.0688586	3.26252
GO:0050731	positive regulation of peptidyl-tyrosine phosphorylation	ICAM1	ICAM1	intercellular adhesion molecule 1	0.00096023	0.0688586	3.26252
GO:0050731	positive regulation of peptidyl-tyrosine phosphorylation	PDGFB	PDGFB	platelet-derived growth factor beta polypeptide	0.00096023	0.0688586	3.26252
GO:0050731	positive regulation of peptidyl-tyrosine phosphorylation	ITGA5	ITGA5	integrin, alpha 5 (fibronectin receptor, alpha polypeptide)	0.00096023	0.0688586	3.26252
GO:0050731	positive regulation of peptidyl-tyrosine phosphorylation	ITGB3	ITGB3	integrin, beta 3 (platelet glycoprotein IIIa, antigen CD61)	0.00096023	0.0688586	3.26252
GO:0050731	positive regulation of peptidyl-tyrosine phosphorylation	THBS4	THBS4	thrombospondin 4	0.00096023	0.0688586	3.26252
GO:0050731	positive regulation of peptidyl-tyrosine phosphorylation	NRP1	NRP1	neuropilin 1	0.00096023	0.0688586	3.26252
GO:0050731	positive regulation of peptidyl-tyrosine phosphorylation	CD44	CD44	CD44 molecule (Indian blood group)	0.00096023	0.0688586	3.26252
GO:0050731	positive regulation of peptidyl-tyrosine phosphorylation	CD74	CD74	CD74 molecule, major histocompatibility complex, class II invariant chain	0.00096023	0.0688586	3.26252
GO:0001666	response to hypoxia	MMP3	MMP3	matrix metallopeptidase 3 (stromelysin 1, progelatinase)	0.00109905	0.07015	2.20677
GO:0001666	response to hypoxia	MMP9	MMP9	matrix metallopeptidase 9 (gelatinase B, 92kDa gelatinase, 92kDa type IV collagenase)	0.00109905	0.07015	2.20677
GO:0001666	response to hypoxia	ICAM1	ICAM1	intercellular adhesion molecule 1	0.00109905	0.07015	2.20677
GO:0001666	response to hypoxia	SDC2	SDC2	syndecan 2	0.00109905	0.07015	2.20677
GO:0001666	response to hypoxia	SLC8A1	SLC8A1	solute carrier family 8 (sodium/calcium exchanger), member 1	0.00109905	0.07015	2.20677
GO:0001666	response to hypoxia	PDGFB	PDGFB	platelet-derived growth factor beta polypeptide	0.00109905	0.07015	2.20677
GO:0001666	response to hypoxia	MMP14	MMP14	matrix metallopeptidase 14 (membrane-inserted)	0.00109905	0.07015	2.20677
GO:0001666	response to hypoxia	ACOT2	ACOT2	acyl-CoA thioesterase 2	0.00109905	0.07015	2.20677
GO:0001666	response to hypoxia	CXCR4	CXCR4	chemokine (C-X-C motif) receptor 4	0.00109905	0.07015	2.20677
GO:0001666	response to hypoxia	PDLIM1	PDLIM1	PDZ and LIM domain 1	0.00109905	0.07015	2.20677
GO:0001666	response to hypoxia	LOC512464	LOC512464	solute carrier family 11 (proton-coupled divalent metal ion transporters), member 2-like	0.00109905	0.07015	2.20677
GO:0001666	response to hypoxia	RAMP2	RAMP2	receptor (G protein-coupled) activity modifying protein 2	0.00109905	0.07015	2.20677
GO:0001666	response to hypoxia	THBS1	THBS1	thrombospondin 1	0.00109905	0.07015	2.20677
GO:0001666	response to hypoxia	KCNMA1	KCNMA1	potassium large conductance calcium-activated channel, subfamily M, alpha member 1	0.00109905	0.07015	2.20677
GO:0001666	response to hypoxia	EDN1	EDN1	endothelin 1	0.00109905	0.07015	2.20677
GO:0001666	response to hypoxia	MMP13	MMP13	matrix metallopeptidase 13 (collagenase 3)	0.00109905	0.07015	2.20677
GO:0001666	response to hypoxia	APOLD1	APOLD1	apolipoprotein L domain containing 1	0.00109905	0.07015	2.20677
GO:0001666	response to hypoxia	ITPR1	ITPR1	inositol 1,4,5-trisphosphate receptor, type 1	0.00109905	0.07015	2.20677
GO:0001666	response to hypoxia	ANG2	ANG2	angiogenin 2	0.00109905	0.07015	2.20677
GO:0008277	regulation of G-protein coupled receptor protein signaling pathway	RGS9	RGS9	regulator of G-protein signaling 9	0.00111338	0.07015	3.80806
GO:0008277	regulation of G-protein coupled receptor protein signaling pathway	RGS14	RGS14	regulator of G-protein signaling 14	0.00111338	0.07015	3.80806
GO:0008277	regulation of G-protein coupled receptor protein signaling pathway	RGS17	RGS17	regulator of G-protein signaling 17	0.00111338	0.07015	3.80806
GO:0008277	regulation of G-protein coupled receptor protein signaling pathway	RAMP2	RAMP2	receptor (G protein-coupled) activity modifying protein 2	0.00111338	0.07015	3.80806
GO:0008277	regulation of G-protein coupled receptor protein signaling pathway	ADRBK2	ADRBK2	adrenergic, beta, receptor kinase 2	0.00111338	0.07015	3.80806
GO:0008277	regulation of G-protein coupled receptor protein signaling pathway	RGS16	RGS16	regulator of G-protein signaling 16	0.00111338	0.07015	3.80806
GO:0008277	regulation of G-protein coupled receptor protein signaling pathway	ITGB3	ITGB3	integrin, beta 3 (platelet glycoprotein IIIa, antigen CD61)	0.00111338	0.07015	3.80806
GO:0008277	regulation of G-protein coupled receptor protein signaling pathway	PDE4D	PDE4D	phosphodiesterase 4D, cAMP-specific	0.00111338	0.07015	3.80806
GO:0071347	cellular response to interleukin-1	MMP3	MMP3	matrix metallopeptidase 3 (stromelysin 1, progelatinase)	0.00114155	0.07015	3.19082
GO:0071347	cellular response to interleukin-1	MMP9	MMP9	matrix metallopeptidase 9 (gelatinase B, 92kDa gelatinase, 92kDa type IV collagenase)	0.00114155	0.07015	3.19082
GO:0071347	cellular response to interleukin-1	ICAM1	ICAM1	intercellular adhesion molecule 1	0.00114155	0.07015	3.19082
GO:0071347	cellular response to interleukin-1	SOX9	SOX9	SRY (sex determining region Y)-box 9	0.00114155	0.07015	3.19082
GO:0071347	cellular response to interleukin-1	ADAMTS12	ADAMTS12	ADAM metallopeptidase with thrombospondin type 1 motif, 12	0.00114155	0.07015	3.19082
GO:0071347	cellular response to interleukin-1	EDN1	EDN1	endothelin 1	0.00114155	0.07015	3.19082
GO:0071347	cellular response to interleukin-1	SERPINE1	SERPINE1	serpin peptidase inhibitor, clade E (nexin, plasminogen activator inhibitor type 1), member 1	0.00114155	0.07015	3.19082
GO:0071347	cellular response to interleukin-1	CCL17	CCL17	chemokine (C-C motif) ligand 17	0.00114155	0.07015	3.19082
GO:0071347	cellular response to interleukin-1	FN1	FN1	fibronectin 1	0.00114155	0.07015	3.19082
GO:0071347	cellular response to interleukin-1	ANKRD1	ANKRD1	ankyrin repeat domain 1 (cardiac muscle)	0.00114155	0.07015	3.19082
GO:0021836	chemorepulsion involved in postnatal olfactory bulb interneuron migration	SLIT2	SLIT2	slit homolog 2 (Drosophila)	0.00118418	0.07015	29.0364
GO:0021836	chemorepulsion involved in postnatal olfactory bulb interneuron migration	ROBO1	ROBO1	roundabout, axon guidance receptor, homolog 1 (Drosophila)	0.00118418	0.07015	29.0364
GO:0002357	defense response to tumor cell	PRF1	PRF1	perforin 1 (pore forming protein)	0.00118418	0.07015	29.0364
GO:0002357	defense response to tumor cell	PLK5	PLK5	polo-like kinase 5	0.00118418	0.07015	29.0364
GO:0008627	intrinsic apoptotic signaling pathway in response to osmotic stress	SCN2A	SCN2A	sodium channel, voltage-gated, type II, alpha subunit	0.00118418	0.07015	29.0364
GO:0008627	intrinsic apoptotic signaling pathway in response to osmotic stress	SCN1A	SCN1A	sodium channel, voltage-gated, type I, alpha subunit	0.00118418	0.07015	29.0364
GO:0044752	response to human chorionic gonadotropin	ESR2	ESR2	estrogen receptor 2 (ER beta)	0.00118418	0.07015	29.0364
GO:0044752	response to human chorionic gonadotropin	GJB2	GJB2	gap junction protein, beta 2, 26kDa	0.00118418	0.07015	29.0364
GO:0034124	regulation of MyD88-dependent toll-like receptor signaling pathway	IRF7	IRF7	interferon regulatory factor 7	0.00118418	0.07015	29.0364
GO:0034124	regulation of MyD88-dependent toll-like receptor signaling pathway	IRF1	IRF1	interferon regulatory factor 1	0.00118418	0.07015	29.0364
GO:0042157	lipoprotein metabolic process	AMN	AMN	amnionless homolog (mouse)	0.0013132	0.0761374	4.8394
GO:0042157	lipoprotein metabolic process	APOBEC1	APOBEC1	apolipoprotein B mRNA editing enzyme, catalytic polypeptide 1	0.0013132	0.0761374	4.8394
GO:0042157	lipoprotein metabolic process	NPC1L1	NPC1L1	NPC1-like 1	0.0013132	0.0761374	4.8394
GO:0042157	lipoprotein metabolic process	OLR1	OLR1	oxidized low density lipoprotein (lectin-like) receptor 1	0.0013132	0.0761374	4.8394
GO:0042157	lipoprotein metabolic process	APOLD1	APOLD1	apolipoprotein L domain containing 1	0.0013132	0.0761374	4.8394
GO:0042157	lipoprotein metabolic process	ABCA1	ABCA1	ATP-binding cassette, sub-family A (ABC1), member 1	0.0013132	0.0761374	4.8394
GO:0002042	cell migration involved in sprouting angiogenesis	EGR3	EGR3	early growth response 3	0.00140396	0.0780775	7.74305
GO:0002042	cell migration involved in sprouting angiogenesis	NRP1	NRP1	neuropilin 1	0.00140396	0.0780775	7.74305
GO:0002042	cell migration involved in sprouting angiogenesis	SLIT2	SLIT2	slit homolog 2 (Drosophila)	0.00140396	0.0780775	7.74305
GO:0002042	cell migration involved in sprouting angiogenesis	ROBO1	ROBO1	roundabout, axon guidance receptor, homolog 1 (Drosophila)	0.00140396	0.0780775	7.74305
GO:0046888	negative regulation of hormone secretion	IL11	IL11	interleukin 11	0.00140396	0.0780775	7.74305
GO:0046888	negative regulation of hormone secretion	NMB	NMB	neuromedin B	0.00140396	0.0780775	7.74305
GO:0046888	negative regulation of hormone secretion	EDN1	EDN1	endothelin 1	0.00140396	0.0780775	7.74305
GO:0046888	negative regulation of hormone secretion	UCN	UCN	urocortin	0.00140396	0.0780775	7.74305
GO:0046887	positive regulation of hormone secretion	NMB	NMB	neuromedin B	0.00182136	0.0973177	7.25911
GO:0046887	positive regulation of hormone secretion	EDN1	EDN1	endothelin 1	0.00182136	0.0973177	7.25911
GO:0046887	positive regulation of hormone secretion	NELL2	NELL2	NEL-like 2 (chicken)	0.00182136	0.0973177	7.25911
GO:0046887	positive regulation of hormone secretion	SNAP25	SNAP25	synaptosomal-associated protein, 25kDa	0.00182136	0.0973177	7.25911
GO:0048745	smooth muscle tissue development	ITGA8	ITGA8	integrin, alpha 8	0.00182136	0.0973177	7.25911
GO:0048745	smooth muscle tissue development	FOXP2	LOC505502	uncharacterized LOC505502	0.00182136	0.0973177	7.25911
GO:0048745	smooth muscle tissue development	STRA6	STRA6	stimulated by retinoic acid gene 6 homolog (mouse)	0.00182136	0.0973177	7.25911
GO:0048745	smooth muscle tissue development	ZFAND5	ZFAND5	zinc finger, AN1-type domain 5	0.00182136	0.0973177	7.25911
GO:0071456	cellular response to hypoxia	VASN	VASN	vasorin	0.0019059	0.0998767	2.65983
GO:0071456	cellular response to hypoxia	ANGPT4	ANGPT4	angiopoietin 4	0.0019059	0.0998767	2.65983
GO:0071456	cellular response to hypoxia	ICAM1	ICAM1	intercellular adhesion molecule 1	0.0019059	0.0998767	2.65983
GO:0071456	cellular response to hypoxia	SLC8A1	SLC8A1	solute carrier family 8 (sodium/calcium exchanger), member 1	0.0019059	0.0998767	2.65983
GO:0071456	cellular response to hypoxia	PDGFB	PDGFB	platelet-derived growth factor beta polypeptide	0.0019059	0.0998767	2.65983
GO:0071456	cellular response to hypoxia	LOC512464	LOC512464	solute carrier family 11 (proton-coupled divalent metal ion transporters), member 2-like	0.0019059	0.0998767	2.65983
GO:0071456	cellular response to hypoxia	LOC784768	LOC784768	calcium-activated chloride channel	0.0019059	0.0998767	2.65983
GO:0071456	cellular response to hypoxia	EDN1	EDN1	endothelin 1	0.0019059	0.0998767	2.65983
GO:0071456	cellular response to hypoxia	SERPINE1	SERPINE1	serpin peptidase inhibitor, clade E (nexin, plasminogen activator inhibitor type 1), member 1	0.0019059	0.0998767	2.65983
GO:0071456	cellular response to hypoxia	RGCC	RGCC	regulator of cell cycle	0.0019059	0.0998767	2.65983
GO:0071456	cellular response to hypoxia	ANKRD1	ANKRD1	ankyrin repeat domain 1 (cardiac muscle)	0.0019059	0.0998767	2.65983
GO:0071456	cellular response to hypoxia	ITPR1	ITPR1	inositol 1,4,5-trisphosphate receptor, type 1	0.0019059	0.0998767	2.65983
GO:0035988	chondrocyte proliferation	MMP16	MMP16	matrix metallopeptidase 16 (membrane-inserted)	0.0019995	0.100901	10.8887
GO:0035988	chondrocyte proliferation	CTGF	CTGF	connective tissue growth factor	0.0019995	0.100901	10.8887
GO:0035988	chondrocyte proliferation	MMP14	MMP14	matrix metallopeptidase 14 (membrane-inserted)	0.0019995	0.100901	10.8887
GO:0010870	positive regulation of receptor biosynthetic process	NR2F1	NR2F1	nuclear receptor subfamily 2, group F, member 1	0.0019995	0.100901	10.8887
GO:0010870	positive regulation of receptor biosynthetic process	EDN1	EDN1	endothelin 1	0.0019995	0.100901	10.8887
GO:0010870	positive regulation of receptor biosynthetic process	HOXA5	HOXA5	homeobox A5	0.0019995	0.100901	10.8887
GO:0016525	negative regulation of angiogenesis	SPINK5	SPINK5	serine peptidase inhibitor, Kazal type 5	0.00248714	0.123226	3.36654
GO:0016525	negative regulation of angiogenesis	SPARC	SPARC	secreted protein, acidic, cysteine-rich (osteonectin)	0.00248714	0.123226	3.36654
GO:0016525	negative regulation of angiogenesis	ANGPT4	ANGPT4	angiopoietin 4	0.00248714	0.123226	3.36654
GO:0016525	negative regulation of angiogenesis	THBS1	THBS1	thrombospondin 1	0.00248714	0.123226	3.36654
GO:0016525	negative regulation of angiogenesis	HHEX	HHEX	hematopoietically expressed homeobox	0.00248714	0.123226	3.36654
GO:0016525	negative regulation of angiogenesis	HOXA5	HOXA5	homeobox A5	0.00248714	0.123226	3.36654
GO:0016525	negative regulation of angiogenesis	RGCC	RGCC	regulator of cell cycle	0.00248714	0.123226	3.36654
GO:0016525	negative regulation of angiogenesis	THBS4	THBS4	thrombospondin 4	0.00248714	0.123226	3.36654
GO:0010811	positive regulation of cell-substrate adhesion	FBLN2	FBLN2	fibulin 2	0.00262151	0.127565	4.24923
GO:0010811	positive regulation of cell-substrate adhesion	CCDC80	CCDC80	coiled-coil domain containing 80	0.00262151	0.127565	4.24923
GO:0010811	positive regulation of cell-substrate adhesion	ITGA5	ITGA5	integrin, alpha 5 (fibronectin receptor, alpha polypeptide)	0.00262151	0.127565	4.24923
GO:0010811	positive regulation of cell-substrate adhesion	THBS1	THBS1	thrombospondin 1	0.00262151	0.127565	4.24923
GO:0010811	positive regulation of cell-substrate adhesion	COL8A1	COL8A1	collagen, type VIII, alpha 1	0.00262151	0.127565	4.24923
GO:0010811	positive regulation of cell-substrate adhesion	RELL2	RELL2	RELT-like 2	0.00262151	0.127565	4.24923
GO:0007411	axon guidance	NCAM1	NCAM1	neural cell adhesion molecule 1	0.00284531	0.131677	1.75978
GO:0007411	axon guidance	VAV2	VAV2	vav 2 guanine nucleotide exchange factor	0.00284531	0.131677	1.75978
GO:0007411	axon guidance	SEMA7A	SEMA7A	semaphorin 7A, GPI membrane anchor (John Milton Hagen blood group)	0.00284531	0.131677	1.75978
GO:0007411	axon guidance	EPHA7	EPHA7	EPH receptor A7	0.00284531	0.131677	1.75978
GO:0007411	axon guidance	MMP9	MMP9	matrix metallopeptidase 9 (gelatinase B, 92kDa gelatinase, 92kDa type IV collagenase)	0.00284531	0.131677	1.75978
GO:0007411	axon guidance	SDC2	SDC2	syndecan 2	0.00284531	0.131677	1.75978
GO:0007411	axon guidance	PDGFB	PDGFB	platelet-derived growth factor beta polypeptide	0.00284531	0.131677	1.75978
GO:0007411	axon guidance	MYL9	MYL9	myosin, light chain 9, regulatory	0.00284531	0.131677	1.75978
GO:0007411	axon guidance	ITGA5	ITGA5	integrin, alpha 5 (fibronectin receptor, alpha polypeptide)	0.00284531	0.131677	1.75978
GO:0007411	axon guidance	SCN5A	SCN5A	sodium channel, voltage-gated, type V, alpha subunit	0.00284531	0.131677	1.75978
GO:0007411	axon guidance	LHX2	LHX2	LIM homeobox 2	0.00284531	0.131677	1.75978
GO:0007411	axon guidance	RASA3	RASA3	RAS p21 protein activator 3	0.00284531	0.131677	1.75978
GO:0007411	axon guidance	SLIT3	SLIT3	slit homolog 3 (Drosophila)	0.00284531	0.131677	1.75978
GO:0007411	axon guidance	RASAL1	RASAL1	RAS protein activator like 1 (GAP1 like)	0.00284531	0.131677	1.75978
GO:0007411	axon guidance	WNT3A	WNT3A	wingless-type MMTV integration site family, member 3A	0.00284531	0.131677	1.75978
GO:0007411	axon guidance	LAT	LAT	linker for activation of T cells	0.00284531	0.131677	1.75978
GO:0007411	axon guidance	PSMB10	PSMB10	proteasome (prosome, macropain) subunit, beta type, 10	0.00284531	0.131677	1.75978
GO:0007411	axon guidance	ITGB3	ITGB3	integrin, beta 3 (platelet glycoprotein IIIa, antigen CD61)	0.00284531	0.131677	1.75978
GO:0007411	axon guidance	SEMA6D	SEMA6D	sema domain, transmembrane domain (TM), and cytoplasmic domain, (semaphorin) 6D	0.00284531	0.131677	1.75978
GO:0007411	axon guidance	NRP1	NRP1	neuropilin 1	0.00284531	0.131677	1.75978
GO:0007411	axon guidance	SLIT2	SLIT2	slit homolog 2 (Drosophila)	0.00284531	0.131677	1.75978
GO:0007411	axon guidance	FGF18	FGF18	fibroblast growth factor 18	0.00284531	0.131677	1.75978
GO:0007411	axon guidance	FYN	FYN	FYN oncogene related to SRC, FGR, YES	0.00284531	0.131677	1.75978
GO:0007411	axon guidance	EPHB2	EPHB2	EPH receptor B2	0.00284531	0.131677	1.75978
GO:0007411	axon guidance	PLXNA2	PLXNA2	plexin A2	0.00284531	0.131677	1.75978
GO:0007411	axon guidance	ROBO1	ROBO1	roundabout, axon guidance receptor, homolog 1 (Drosophila)	0.00284531	0.131677	1.75978
GO:0007411	axon guidance	UNC5B	UNC5B	unc-5 homolog B (C. elegans)	0.00284531	0.131677	1.75978
GO:0007411	axon guidance	COL3A1	COL3A1	collagen, type III, alpha 1	0.00284531	0.131677	1.75978
GO:0031290	retinal ganglion cell axon guidance	EPHA7	EPHA7	EPH receptor A7	0.0028993	0.131677	6.45254
GO:0031290	retinal ganglion cell axon guidance	NRP1	NRP1	neuropilin 1	0.0028993	0.131677	6.45254
GO:0031290	retinal ganglion cell axon guidance	SLIT2	SLIT2	slit homolog 2 (Drosophila)	0.0028993	0.131677	6.45254
GO:0031290	retinal ganglion cell axon guidance	EPHB2	EPHB2	EPH receptor B2	0.0028993	0.131677	6.45254
GO:0050919	negative chemotaxis	EPHA7	EPHA7	EPH receptor A7	0.0028993	0.131677	6.45254
GO:0050919	negative chemotaxis	SLIT3	SLIT3	slit homolog 3 (Drosophila)	0.0028993	0.131677	6.45254
GO:0050919	negative chemotaxis	ITGB3	ITGB3	integrin, beta 3 (platelet glycoprotein IIIa, antigen CD61)	0.0028993	0.131677	6.45254
GO:0050919	negative chemotaxis	SLIT2	SLIT2	slit homolog 2 (Drosophila)	0.0028993	0.131677	6.45254
GO:0002504	antigen processing and presentation of peptide or polysaccharide antigen via MHC class II	BOLA-DRA	BOLA-DRA	major histocompatibility complex, class II, DR alpha	0.0028993	0.131677	6.45254
GO:0002504	antigen processing and presentation of peptide or polysaccharide antigen via MHC class II	BOLA-DQB	BOLA-DQB	major histocompatibility complex, class II, DQ beta	0.0028993	0.131677	6.45254
GO:0002504	antigen processing and presentation of peptide or polysaccharide antigen via MHC class II	BOLA-DRB3	BOLA-DRB3	major histocompatibility complex, class II, DRB3	0.0028993	0.131677	6.45254
GO:0002504	antigen processing and presentation of peptide or polysaccharide antigen via MHC class II	CD74	CD74	CD74 molecule, major histocompatibility complex, class II invariant chain	0.0028993	0.131677	6.45254
GO:0071560	cellular response to transforming growth factor beta stimulus	SOX9	SOX9	SRY (sex determining region Y)-box 9	0.00329622	0.132998	3.56588
GO:0071560	cellular response to transforming growth factor beta stimulus	EDN1	EDN1	endothelin 1	0.00329622	0.132998	3.56588
GO:0071560	cellular response to transforming growth factor beta stimulus	SERPINE1	SERPINE1	serpin peptidase inhibitor, clade E (nexin, plasminogen activator inhibitor type 1), member 1	0.00329622	0.132998	3.56588
GO:0071560	cellular response to transforming growth factor beta stimulus	FN1	FN1	fibronectin 1	0.00329622	0.132998	3.56588
GO:0071560	cellular response to transforming growth factor beta stimulus	FYN	FYN	FYN oncogene related to SRC, FGR, YES	0.00329622	0.132998	3.56588
GO:0071560	cellular response to transforming growth factor beta stimulus	ANKRD1	ANKRD1	ankyrin repeat domain 1 (cardiac muscle)	0.00329622	0.132998	3.56588
GO:0071560	cellular response to transforming growth factor beta stimulus	FBN1	FBN1	fibrillin 1	0.00329622	0.132998	3.56588
GO:0001958	endochondral ossification	MMP16	MMP16	matrix metallopeptidase 16 (membrane-inserted)	0.00332448	0.132998	4.8394
GO:0001958	endochondral ossification	MMP14	MMP14	matrix metallopeptidase 14 (membrane-inserted)	0.00332448	0.132998	4.8394
GO:0001958	endochondral ossification	MMP13	MMP13	matrix metallopeptidase 13 (collagenase 3)	0.00332448	0.132998	4.8394
GO:0001958	endochondral ossification	FGF18	FGF18	fibroblast growth factor 18	0.00332448	0.132998	4.8394
GO:0001958	endochondral ossification	NAB2	NAB2	NGFI-A binding protein 2 (EGR1 binding protein 2)	0.00332448	0.132998	4.8394
GO:0010595	positive regulation of endothelial cell migration	SPARC	SPARC	secreted protein, acidic, cysteine-rich (osteonectin)	0.00335422	0.132998	4.05159
GO:0010595	positive regulation of endothelial cell migration	ANGPT4	ANGPT4	angiopoietin 4	0.00335422	0.132998	4.05159
GO:0010595	positive regulation of endothelial cell migration	THBS1	THBS1	thrombospondin 1	0.00335422	0.132998	4.05159
GO:0010595	positive regulation of endothelial cell migration	EDN1	EDN1	endothelin 1	0.00335422	0.132998	4.05159
GO:0010595	positive regulation of endothelial cell migration	ITGB3	ITGB3	integrin, beta 3 (platelet glycoprotein IIIa, antigen CD61)	0.00335422	0.132998	4.05159
GO:0010595	positive regulation of endothelial cell migration	NRP1	NRP1	neuropilin 1	0.00335422	0.132998	4.05159
GO:0021834	chemorepulsion involved in embryonic olfactory bulb interneuron precursor migration	SLIT3	SLIT3	slit homolog 3 (Drosophila)	0.00347124	0.132998	19.3576
GO:0021834	chemorepulsion involved in embryonic olfactory bulb interneuron precursor migration	SLIT2	SLIT2	slit homolog 2 (Drosophila)	0.00347124	0.132998	19.3576
GO:0060160	negative regulation of dopamine receptor signaling pathway	PALM	PALM	paralemmin	0.00347124	0.132998	19.3576
GO:0060160	negative regulation of dopamine receptor signaling pathway	DRD3	DRD3	dopamine receptor D3	0.00347124	0.132998	19.3576
GO:0090324	negative regulation of oxidative phosphorylation	MLXIPL	MLXIPL	MLX interacting protein-like	0.00347124	0.132998	19.3576
GO:0090324	negative regulation of oxidative phosphorylation	ACTN3	ACTN3	actinin, alpha 3	0.00347124	0.132998	19.3576
GO:0035583	sequestering of TGFbeta in extracellular matrix	LTBP1	LTBP1	latent transforming growth factor beta binding protein 1	0.00347124	0.132998	19.3576
GO:0035583	sequestering of TGFbeta in extracellular matrix	FBN1	FBN1	fibrillin 1	0.00347124	0.132998	19.3576
GO:0001869	negative regulation of complement activation, lectin pathway	A2ML1	A2ML1	alpha-2-macroglobulin-like 1	0.00347124	0.132998	19.3576
GO:0001869	negative regulation of complement activation, lectin pathway	SERPING1	SERPING1	serpin peptidase inhibitor, clade G (C1 inhibitor), member 1	0.00347124	0.132998	19.3576
GO:0045586	regulation of gamma-delta T cell differentiation	EGR3	EGR3	early growth response 3	0.00347124	0.132998	19.3576
GO:0045586	regulation of gamma-delta T cell differentiation	SOX13	SOX13	SRY (sex determining region Y)-box 13	0.00347124	0.132998	19.3576
GO:0061364	apoptotic process involved in luteolysis	SLIT3	SLIT3	slit homolog 3 (Drosophila)	0.00347124	0.132998	19.3576
GO:0061364	apoptotic process involved in luteolysis	SLIT2	SLIT2	slit homolog 2 (Drosophila)	0.00347124	0.132998	19.3576
GO:0060401	cytosolic calcium ion transport	CTGF	CTGF	connective tissue growth factor	0.00347124	0.132998	19.3576
GO:0060401	cytosolic calcium ion transport	SLC8A1	SLC8A1	solute carrier family 8 (sodium/calcium exchanger), member 1	0.00347124	0.132998	19.3576
GO:0018108	peptidyl-tyrosine phosphorylation	CSF1R	CSF1R	colony stimulating factor 1 receptor	0.00351407	0.132998	2.47119
GO:0018108	peptidyl-tyrosine phosphorylation	ROR1	ROR1	receptor tyrosine kinase-like orphan receptor 1	0.00351407	0.132998	2.47119
GO:0018108	peptidyl-tyrosine phosphorylation	EPHA7	EPHA7	EPH receptor A7	0.00351407	0.132998	2.47119
GO:0018108	peptidyl-tyrosine phosphorylation	BLK	BLK	B lymphoid tyrosine kinase	0.00351407	0.132998	2.47119
GO:0018108	peptidyl-tyrosine phosphorylation	PDGFB	PDGFB	platelet-derived growth factor beta polypeptide	0.00351407	0.132998	2.47119
GO:0018108	peptidyl-tyrosine phosphorylation	DYRK1B	DYRK1B	dual-specificity tyrosine-(Y)-phosphorylation regulated kinase 1B	0.00351407	0.132998	2.47119
GO:0018108	peptidyl-tyrosine phosphorylation	ROR2	ROR2	receptor tyrosine kinase-like orphan receptor 2	0.00351407	0.132998	2.47119
GO:0018108	peptidyl-tyrosine phosphorylation	FLT3	FLT3	fms-related tyrosine kinase 3	0.00351407	0.132998	2.47119
GO:0018108	peptidyl-tyrosine phosphorylation	NRP1	NRP1	neuropilin 1	0.00351407	0.132998	2.47119
GO:0018108	peptidyl-tyrosine phosphorylation	PTK7	PTK7	PTK7 protein tyrosine kinase 7	0.00351407	0.132998	2.47119
GO:0018108	peptidyl-tyrosine phosphorylation	FYN	FYN	FYN oncogene related to SRC, FGR, YES	0.00351407	0.132998	2.47119
GO:0018108	peptidyl-tyrosine phosphorylation	EPHB2	EPHB2	EPH receptor B2	0.00351407	0.132998	2.47119
GO:0030325	adrenal gland development	FSTL3	FSTL3	follistatin-like 3 (secreted glycoprotein)	0.00385336	0.140363	4.68329
GO:0030325	adrenal gland development	CYP17A1	CYP17A1	cytochrome P450, family 17, subfamily A, polypeptide 1	0.00385336	0.140363	4.68329
GO:0030325	adrenal gland development	DKK3	DKK3	dickkopf homolog 3 (Xenopus laevis)	0.00385336	0.140363	4.68329
GO:0030325	adrenal gland development	CDKN1C	CDKN1C	cyclin-dependent kinase inhibitor 1C (p57, Kip2)	0.00385336	0.140363	4.68329
GO:0030325	adrenal gland development	STRA6	STRA6	stimulated by retinoic acid gene 6 homolog (mouse)	0.00385336	0.140363	4.68329
GO:0030837	negative regulation of actin filament polymerization	FHOD3	FHOD3	formin homology 2 domain containing 3	0.00385336	0.140363	4.68329
GO:0030837	negative regulation of actin filament polymerization	LOC618633	LOC618633	myeloid-associated differentiation marker-like	0.00385336	0.140363	4.68329
GO:0030837	negative regulation of actin filament polymerization	PFN2	PFN2	profilin 2	0.00385336	0.140363	4.68329
GO:0030837	negative regulation of actin filament polymerization	PECAM1	PECAM1	platelet/endothelial cell adhesion molecule	0.00385336	0.140363	4.68329
GO:0030837	negative regulation of actin filament polymerization	SLIT2	SLIT2	slit homolog 2 (Drosophila)	0.00385336	0.140363	4.68329
GO:0048016	inositol phosphate-mediated signaling	EDN1	EDN1	endothelin 1	0.00406924	0.140363	8.71093
GO:0048016	inositol phosphate-mediated signaling	HRH1	HRH1	histamine receptor H1	0.00406924	0.140363	8.71093
GO:0048016	inositol phosphate-mediated signaling	ITPR1	ITPR1	inositol 1,4,5-trisphosphate receptor, type 1	0.00406924	0.140363	8.71093
GO:0010761	fibroblast migration	TMEM201	TMEM201	transmembrane protein 201	0.00406924	0.140363	8.71093
GO:0010761	fibroblast migration	TNS1	TNS1	tensin 1	0.00406924	0.140363	8.71093
GO:0010761	fibroblast migration	ZFAND5	ZFAND5	zinc finger, AN1-type domain 5	0.00406924	0.140363	8.71093
GO:0060484	lung-associated mesenchyme development	DPPA4	DPPA4	developmental pluripotency associated 4	0.00406924	0.140363	8.71093
GO:0060484	lung-associated mesenchyme development	HOXA5	HOXA5	homeobox A5	0.00406924	0.140363	8.71093
GO:0060484	lung-associated mesenchyme development	PTK7	PTK7	PTK7 protein tyrosine kinase 7	0.00406924	0.140363	8.71093
GO:0015074	DNA integration	KCNMA1	KCNMA1	potassium large conductance calcium-activated channel, subfamily M, alpha member 1	0.00406924	0.140363	8.71093
GO:0015074	DNA integration	LOC534913	LOC534913	mariner-like transposase	0.00406924	0.140363	8.71093
GO:0015074	DNA integration	NYNRIN	NYNRIN	NYN domain and retroviral integrase containing	0.00406924	0.140363	8.71093
GO:0051918	negative regulation of fibrinolysis	THBD	THBD	thrombomodulin	0.00406924	0.140363	8.71093
GO:0051918	negative regulation of fibrinolysis	THBS1	THBS1	thrombospondin 1	0.00406924	0.140363	8.71093
GO:0051918	negative regulation of fibrinolysis	SERPINE1	SERPINE1	serpin peptidase inhibitor, clade E (nexin, plasminogen activator inhibitor type 1), member 1	0.00406924	0.140363	8.71093
GO:0070509	calcium ion import	SLC8A1	SLC8A1	solute carrier family 8 (sodium/calcium exchanger), member 1	0.00443981	0.151231	4.53694
GO:0070509	calcium ion import	CACNA1E	CACNA1E	calcium channel, voltage-dependent, R type, alpha 1E subunit	0.00443981	0.151231	4.53694
GO:0070509	calcium ion import	CACNA1S	CACNA1S	calcium channel, voltage-dependent, L type, alpha 1S subunit	0.00443981	0.151231	4.53694
GO:0070509	calcium ion import	HRH1	HRH1	histamine receptor H1	0.00443981	0.151231	4.53694
GO:0070509	calcium ion import	CACNA1H	CACNA1H	calcium channel, voltage-dependent, T type, alpha 1H subunit	0.00443981	0.151231	4.53694
GO:0007605	sensory perception of sound	SOX15	SOX15	SRY (sex determining region Y)-box 15	0.00491445	0.165332	2.37032
GO:0007605	sensory perception of sound	GJB6	GJB6	gap junction protein, beta 6, 30kDa	0.00491445	0.165332	2.37032
GO:0007605	sensory perception of sound	CDH23	CDH23	cadherin-related 23	0.00491445	0.165332	2.37032
GO:0007605	sensory perception of sound	MPV17	MPV17	MpV17 mitochondrial inner membrane protein	0.00491445	0.165332	2.37032
GO:0007605	sensory perception of sound	ICAM1	ICAM1	intercellular adhesion molecule 1	0.00491445	0.165332	2.37032
GO:0007605	sensory perception of sound	FAM107B	FAM107B	family with sequence similarity 107, member B	0.00491445	0.165332	2.37032
GO:0007605	sensory perception of sound	GRM7	GRM7	glutamate receptor, metabotropic 7	0.00491445	0.165332	2.37032
GO:0007605	sensory perception of sound	KCNMA1	KCNMA1	potassium large conductance calcium-activated channel, subfamily M, alpha member 1	0.00491445	0.165332	2.37032
GO:0007605	sensory perception of sound	PAX3	PAX3	paired box 3	0.00491445	0.165332	2.37032
GO:0007605	sensory perception of sound	MAP1A	MAP1A	microtubule-associated protein 1A	0.00491445	0.165332	2.37032
GO:0007605	sensory perception of sound	GJB2	GJB2	gap junction protein, beta 2, 26kDa	0.00491445	0.165332	2.37032
GO:0007605	sensory perception of sound	UCN	UCN	urocortin	0.00491445	0.165332	2.37032
GO:0030193	regulation of blood coagulation	VAV2	VAV2	vav 2 guanine nucleotide exchange factor	0.0052254	0.173649	5.53075
GO:0030193	regulation of blood coagulation	FAM46A	FAM46A	family with sequence similarity 46, member A	0.0052254	0.173649	5.53075
GO:0030193	regulation of blood coagulation	LBH	LBH	limb bud and heart development homolog (mouse)	0.0052254	0.173649	5.53075
GO:0030193	regulation of blood coagulation	SERPING1	SERPING1	serpin peptidase inhibitor, clade G (C1 inhibitor), member 1	0.0052254	0.173649	5.53075
GO:0048771	tissue remodeling	MMP9	MMP9	matrix metallopeptidase 9 (gelatinase B, 92kDa gelatinase, 92kDa type IV collagenase)	0.00545314	0.179034	7.91902
GO:0048771	tissue remodeling	MMP14	MMP14	matrix metallopeptidase 14 (membrane-inserted)	0.00545314	0.179034	7.91902
GO:0048771	tissue remodeling	THBS4	THBS4	thrombospondin 4	0.00545314	0.179034	7.91902
GO:0006027	glycosaminoglycan catabolic process	GPC2	GPC2	glypican 2	0.00621528	0.196666	5.27935
GO:0006027	glycosaminoglycan catabolic process	SDC2	SDC2	syndecan 2	0.00621528	0.196666	5.27935
GO:0006027	glycosaminoglycan catabolic process	SDC3	SDC3	syndecan 3	0.00621528	0.196666	5.27935
GO:0006027	glycosaminoglycan catabolic process	GPC3	GPC3	glypican 3	0.00621528	0.196666	5.27935
GO:0048839	inner ear development	SOX15	SOX15	SRY (sex determining region Y)-box 15	0.00630378	0.196666	3.17586
GO:0048839	inner ear development	GJB6	GJB6	gap junction protein, beta 6, 30kDa	0.00630378	0.196666	3.17586
GO:0048839	inner ear development	CEBPA	CEBPA	CCAAT/enhancer binding protein (C/EBP), alpha	0.00630378	0.196666	3.17586
GO:0048839	inner ear development	SPARC	SPARC	secreted protein, acidic, cysteine-rich (osteonectin)	0.00630378	0.196666	3.17586
GO:0048839	inner ear development	CDH23	CDH23	cadherin-related 23	0.00630378	0.196666	3.17586
GO:0048839	inner ear development	MPV17	MPV17	MpV17 mitochondrial inner membrane protein	0.00630378	0.196666	3.17586
GO:0048839	inner ear development	IGFBP7	IGFBP7	insulin-like growth factor binding protein 7	0.00630378	0.196666	3.17586
GO:1901203	positive regulation of extracellular matrix assembly	SOX9	SOX9	SRY (sex determining region Y)-box 9	0.00678406	0.196666	14.5182
GO:1901203	positive regulation of extracellular matrix assembly	RGCC	RGCC	regulator of cell cycle	0.00678406	0.196666	14.5182
GO:0090310	negative regulation of methylation-dependent chromatin silencing	TET1	TET1	tet methylcytosine dioxygenase 1	0.00678406	0.196666	14.5182
GO:0090310	negative regulation of methylation-dependent chromatin silencing	APOBEC1	APOBEC1	apolipoprotein B mRNA editing enzyme, catalytic polypeptide 1	0.00678406	0.196666	14.5182
GO:0002729	positive regulation of natural killer cell cytokine production	LOC530077	LOC530077	GTPase IMAP family member 5-like	0.00678406	0.196666	14.5182
GO:0002729	positive regulation of natural killer cell cytokine production	GIMAP5	GIMAP5	GTPase, IMAP family member 5	0.00678406	0.196666	14.5182
GO:0006382	adenosine to inosine editing	ADARB1	ADARB1	adenosine deaminase, RNA-specific, B1	0.00678406	0.196666	14.5182
GO:0006382	adenosine to inosine editing	METTL3	METTL3	methyltransferase like 3	0.00678406	0.196666	14.5182
GO:0070278	extracellular matrix constituent secretion	CTGF	CTGF	connective tissue growth factor	0.00678406	0.196666	14.5182
GO:0070278	extracellular matrix constituent secretion	CREB3L1	CREB3L1	cAMP responsive element binding protein 3-like 1	0.00678406	0.196666	14.5182
GO:1990314	cellular response to insulin-like growth factor stimulus	ITGB3	ITGB3	integrin, beta 3 (platelet glycoprotein IIIa, antigen CD61)	0.00678406	0.196666	14.5182
GO:1990314	cellular response to insulin-like growth factor stimulus	FBN1	FBN1	fibrillin 1	0.00678406	0.196666	14.5182
GO:2000741	positive regulation of mesenchymal stem cell differentiation	SOX9	SOX9	SRY (sex determining region Y)-box 9	0.00678406	0.196666	14.5182
GO:2000741	positive regulation of mesenchymal stem cell differentiation	LTBP3	LTBP3	latent transforming growth factor beta binding protein 3	0.00678406	0.196666	14.5182
GO:0035483	gastric emptying	UCN	UCN	urocortin	0.00678406	0.196666	14.5182
GO:0035483	gastric emptying	DRD3	DRD3	dopamine receptor D3	0.00678406	0.196666	14.5182
GO:0071504	cellular response to heparin	SOX9	SOX9	SRY (sex determining region Y)-box 9	0.00678406	0.196666	14.5182
GO:0071504	cellular response to heparin	SLIT2	SLIT2	slit homolog 2 (Drosophila)	0.00678406	0.196666	14.5182
GO:0048846	axon extension involved in axon guidance	SLIT3	SLIT3	slit homolog 3 (Drosophila)	0.00708657	0.203273	7.25911
GO:0048846	axon extension involved in axon guidance	NRP1	NRP1	neuropilin 1	0.00708657	0.203273	7.25911
GO:0048846	axon extension involved in axon guidance	SLIT2	SLIT2	slit homolog 2 (Drosophila)	0.00708657	0.203273	7.25911
GO:0071363	cellular response to growth factor stimulus	SPARC	SPARC	secreted protein, acidic, cysteine-rich (osteonectin)	0.00719452	0.204219	2.83282
GO:0071363	cellular response to growth factor stimulus	PDGFB	PDGFB	platelet-derived growth factor beta polypeptide	0.00719452	0.204219	2.83282
GO:0071363	cellular response to growth factor stimulus	SPHK1	SPHK1	sphingosine kinase 1	0.00719452	0.204219	2.83282
GO:0071363	cellular response to growth factor stimulus	THBS1	THBS1	thrombospondin 1	0.00719452	0.204219	2.83282
GO:0071363	cellular response to growth factor stimulus	SERPINE1	SERPINE1	serpin peptidase inhibitor, clade E (nexin, plasminogen activator inhibitor type 1), member 1	0.00719452	0.204219	2.83282
GO:0071363	cellular response to growth factor stimulus	FZD1	FZD1	frizzled family receptor 1	0.00719452	0.204219	2.83282
GO:0071363	cellular response to growth factor stimulus	PLK5	PLK5	polo-like kinase 5	0.00719452	0.204219	2.83282
GO:0071363	cellular response to growth factor stimulus	FYN	FYN	FYN oncogene related to SRC, FGR, YES	0.00719452	0.204219	2.83282
GO:0035924	cellular response to vascular endothelial growth factor stimulus	EGR3	EGR3	early growth response 3	0.0073222	0.205701	5.04981
GO:0035924	cellular response to vascular endothelial growth factor stimulus	RAMP2	RAMP2	receptor (G protein-coupled) activity modifying protein 2	0.0073222	0.205701	5.04981
GO:0035924	cellular response to vascular endothelial growth factor stimulus	NRP1	NRP1	neuropilin 1	0.0073222	0.205701	5.04981
GO:0035924	cellular response to vascular endothelial growth factor stimulus	FN1	FN1	fibronectin 1	0.0073222	0.205701	5.04981
GO:0009612	response to mechanical stimulus	MMP9	MMP9	matrix metallopeptidase 9 (gelatinase B, 92kDa gelatinase, 92kDa type IV collagenase)	0.0075751	0.209391	2.61328
GO:0009612	response to mechanical stimulus	MMP14	MMP14	matrix metallopeptidase 14 (membrane-inserted)	0.0075751	0.209391	2.61328
GO:0009612	response to mechanical stimulus	THBS1	THBS1	thrombospondin 1	0.0075751	0.209391	2.61328
GO:0009612	response to mechanical stimulus	F3	F3	coagulation factor III	0.0075751	0.209391	2.61328
GO:0009612	response to mechanical stimulus	MMP13	MMP13	matrix metallopeptidase 13 (collagenase 3)	0.0075751	0.209391	2.61328
GO:0009612	response to mechanical stimulus	IGFBP2	IGFBP2	insulin-like growth factor binding protein 2, 36kDa	0.0075751	0.209391	2.61328
GO:0009612	response to mechanical stimulus	TNC	TNC	tenascin C	0.0075751	0.209391	2.61328
GO:0009612	response to mechanical stimulus	FOSB	FOSB	FBJ murine osteosarcoma viral oncogene homolog B	0.0075751	0.209391	2.61328
GO:0009612	response to mechanical stimulus	COL3A1	COL3A1	collagen, type III, alpha 1	0.0075751	0.209391	2.61328
GO:0007169	transmembrane receptor protein tyrosine kinase signaling pathway	CSF1R	CSF1R	colony stimulating factor 1 receptor	0.00760722	0.209391	2.46071
GO:0007169	transmembrane receptor protein tyrosine kinase signaling pathway	ROR1	ROR1	receptor tyrosine kinase-like orphan receptor 1	0.00760722	0.209391	2.46071
GO:0007169	transmembrane receptor protein tyrosine kinase signaling pathway	EPHA7	EPHA7	EPH receptor A7	0.00760722	0.209391	2.46071
GO:0007169	transmembrane receptor protein tyrosine kinase signaling pathway	BLK	BLK	B lymphoid tyrosine kinase	0.00760722	0.209391	2.46071
GO:0007169	transmembrane receptor protein tyrosine kinase signaling pathway	NTF4	NTF4	neurotrophin 4	0.00760722	0.209391	2.46071
GO:0007169	transmembrane receptor protein tyrosine kinase signaling pathway	ROR2	ROR2	receptor tyrosine kinase-like orphan receptor 2	0.00760722	0.209391	2.46071
GO:0007169	transmembrane receptor protein tyrosine kinase signaling pathway	LAT	LAT	linker for activation of T cells	0.00760722	0.209391	2.46071
GO:0007169	transmembrane receptor protein tyrosine kinase signaling pathway	FLT3	FLT3	fms-related tyrosine kinase 3	0.00760722	0.209391	2.46071
GO:0007169	transmembrane receptor protein tyrosine kinase signaling pathway	FYN	FYN	FYN oncogene related to SRC, FGR, YES	0.00760722	0.209391	2.46071
GO:0007169	transmembrane receptor protein tyrosine kinase signaling pathway	EPHB2	EPHB2	EPH receptor B2	0.00760722	0.209391	2.46071
GO:0002027	regulation of heart rate	SNTA1	SNTA1	syntrophin, alpha 1 (dystrophin-associated protein A1, 59kDa, acidic component)	0.00834861	0.2275	3.92384
GO:0002027	regulation of heart rate	SLC8A1	SLC8A1	solute carrier family 8 (sodium/calcium exchanger), member 1	0.00834861	0.2275	3.92384
GO:0002027	regulation of heart rate	SCN5A	SCN5A	sodium channel, voltage-gated, type V, alpha subunit	0.00834861	0.2275	3.92384
GO:0002027	regulation of heart rate	CACNA1E	CACNA1E	calcium channel, voltage-dependent, R type, alpha 1E subunit	0.00834861	0.2275	3.92384
GO:0002027	regulation of heart rate	PDE4D	PDE4D	phosphodiesterase 4D, cAMP-specific	0.00834861	0.2275	3.92384
GO:0007229	integrin-mediated signaling pathway	CTGF	CTGF	connective tissue growth factor	0.00852775	0.22824	2.4197
GO:0007229	integrin-mediated signaling pathway	ITGA8	ITGA8	integrin, alpha 8	0.00852775	0.22824	2.4197
GO:0007229	integrin-mediated signaling pathway	ADAMTS20	ADAMTS20	ADAM metallopeptidase with thrombospondin type 1 motif, 20	0.00852775	0.22824	2.4197
GO:0007229	integrin-mediated signaling pathway	SEMA7A	SEMA7A	semaphorin 7A, GPI membrane anchor (John Milton Hagen blood group)	0.00852775	0.22824	2.4197
GO:0007229	integrin-mediated signaling pathway	ITGA5	ITGA5	integrin, alpha 5 (fibronectin receptor, alpha polypeptide)	0.00852775	0.22824	2.4197
GO:0007229	integrin-mediated signaling pathway	LAT	LAT	linker for activation of T cells	0.00852775	0.22824	2.4197
GO:0007229	integrin-mediated signaling pathway	ITGB3	ITGB3	integrin, beta 3 (platelet glycoprotein IIIa, antigen CD61)	0.00852775	0.22824	2.4197
GO:0007229	integrin-mediated signaling pathway	ADAMTS14	ADAMTS14	ADAM metallopeptidase with thrombospondin type 1 motif, 14	0.00852775	0.22824	2.4197
GO:0007229	integrin-mediated signaling pathway	COL3A1	COL3A1	collagen, type III, alpha 1	0.00852775	0.22824	2.4197
GO:0007229	integrin-mediated signaling pathway	ADAMTS3	ADAMTS3	ADAM metallopeptidase with thrombospondin type 1 motif, 3	0.00852775	0.22824	2.4197
GO:0010763	positive regulation of fibroblast migration	SLC8A1	SLC8A1	solute carrier family 8 (sodium/calcium exchanger), member 1	0.00897946	0.22824	6.70071
GO:0010763	positive regulation of fibroblast migration	THBS1	THBS1	thrombospondin 1	0.00897946	0.22824	6.70071
GO:0010763	positive regulation of fibroblast migration	ITGB3	ITGB3	integrin, beta 3 (platelet glycoprotein IIIa, antigen CD61)	0.00897946	0.22824	6.70071
GO:0043537	negative regulation of blood vessel endothelial cell migration	ANGPT4	ANGPT4	angiopoietin 4	0.00897946	0.22824	6.70071
GO:0043537	negative regulation of blood vessel endothelial cell migration	THBS1	THBS1	thrombospondin 1	0.00897946	0.22824	6.70071
GO:0043537	negative regulation of blood vessel endothelial cell migration	RGCC	RGCC	regulator of cell cycle	0.00897946	0.22824	6.70071
GO:0030195	negative regulation of blood coagulation	THBD	THBD	thrombomodulin	0.00897946	0.22824	6.70071
GO:0030195	negative regulation of blood coagulation	EDN1	EDN1	endothelin 1	0.00897946	0.22824	6.70071
GO:0030195	negative regulation of blood coagulation	SERPINE1	SERPINE1	serpin peptidase inhibitor, clade E (nexin, plasminogen activator inhibitor type 1), member 1	0.00897946	0.22824	6.70071
GO:0071375	cellular response to peptide hormone stimulus	BLK	BLK	B lymphoid tyrosine kinase	0.00934748	0.22824	3.82058
GO:0071375	cellular response to peptide hormone stimulus	EDN1	EDN1	endothelin 1	0.00934748	0.22824	3.82058
GO:0071375	cellular response to peptide hormone stimulus	FZD1	FZD1	frizzled family receptor 1	0.00934748	0.22824	3.82058
GO:0071375	cellular response to peptide hormone stimulus	MTUS1	MTUS1	microtubule associated tumor suppressor 1	0.00934748	0.22824	3.82058
GO:0071375	cellular response to peptide hormone stimulus	FYN	FYN	FYN oncogene related to SRC, FGR, YES	0.00934748	0.22824	3.82058
GO:0048010	vascular endothelial growth factor receptor signaling pathway	NCAM1	NCAM1	neural cell adhesion molecule 1	0.00951373	0.22824	1.92773
GO:0048010	vascular endothelial growth factor receptor signaling pathway	VAV2	VAV2	vav 2 guanine nucleotide exchange factor	0.00951373	0.22824	1.92773
GO:0048010	vascular endothelial growth factor receptor signaling pathway	PDGFB	PDGFB	platelet-derived growth factor beta polypeptide	0.00951373	0.22824	1.92773
GO:0048010	vascular endothelial growth factor receptor signaling pathway	FOXL1	FOXL1	forkhead box L1	0.00951373	0.22824	1.92773
GO:0048010	vascular endothelial growth factor receptor signaling pathway	SPHK1	SPHK1	sphingosine kinase 1	0.00951373	0.22824	1.92773
GO:0048010	vascular endothelial growth factor receptor signaling pathway	RASA3	RASA3	RAS p21 protein activator 3	0.00951373	0.22824	1.92773
GO:0048010	vascular endothelial growth factor receptor signaling pathway	RASAL1	RASAL1	RAS protein activator like 1 (GAP1 like)	0.00951373	0.22824	1.92773
GO:0048010	vascular endothelial growth factor receptor signaling pathway	NCF4	NCF4	neutrophil cytosolic factor 4, 40kDa	0.00951373	0.22824	1.92773
GO:0048010	vascular endothelial growth factor receptor signaling pathway	LAT	LAT	linker for activation of T cells	0.00951373	0.22824	1.92773
GO:0048010	vascular endothelial growth factor receptor signaling pathway	PSMB10	PSMB10	proteasome (prosome, macropain) subunit, beta type, 10	0.00951373	0.22824	1.92773
GO:0048010	vascular endothelial growth factor receptor signaling pathway	ITGB3	ITGB3	integrin, beta 3 (platelet glycoprotein IIIa, antigen CD61)	0.00951373	0.22824	1.92773
GO:0048010	vascular endothelial growth factor receptor signaling pathway	NRP1	NRP1	neuropilin 1	0.00951373	0.22824	1.92773
GO:0048010	vascular endothelial growth factor receptor signaling pathway	FGF18	FGF18	fibroblast growth factor 18	0.00951373	0.22824	1.92773
GO:0048010	vascular endothelial growth factor receptor signaling pathway	FYN	FYN	FYN oncogene related to SRC, FGR, YES	0.00951373	0.22824	1.92773
GO:0048010	vascular endothelial growth factor receptor signaling pathway	CYFIP2	CYFIP2	cytoplasmic FMR1 interacting protein 2	0.00951373	0.22824	1.92773
GO:0048010	vascular endothelial growth factor receptor signaling pathway	ITPR1	ITPR1	inositol 1,4,5-trisphosphate receptor, type 1	0.00951373	0.22824	1.92773
GO:0090023	positive regulation of neutrophil chemotaxis	SELL	SELL	selectin L	0.0099084	0.22824	4.64583
GO:0090023	positive regulation of neutrophil chemotaxis	EDN1	EDN1	endothelin 1	0.0099084	0.22824	4.64583
GO:0090023	positive regulation of neutrophil chemotaxis	THBS4	THBS4	thrombospondin 4	0.0099084	0.22824	4.64583
GO:0090023	positive regulation of neutrophil chemotaxis	CD74	CD74	CD74 molecule, major histocompatibility complex, class II invariant chain	0.0099084	0.22824	4.64583
GO:0016339	calcium-dependent cell-cell adhesion via plasma membrane cell adhesion molecules	PCDH18	PCDH18	protocadherin 18	0.0099084	0.22824	4.64583
GO:0016339	calcium-dependent cell-cell adhesion via plasma membrane cell adhesion molecules	CDH23	CDH23	cadherin-related 23	0.0099084	0.22824	4.64583
GO:0016339	calcium-dependent cell-cell adhesion via plasma membrane cell adhesion molecules	PCDH12	PCDH12	protocadherin 12	0.0099084	0.22824	4.64583
GO:0016339	calcium-dependent cell-cell adhesion via plasma membrane cell adhesion molecules	PCDHB14	PCDHB14	protocadherin beta 14	0.0099084	0.22824	4.64583
GO:0009611	response to wounding	SOX15	SOX15	SRY (sex determining region Y)-box 15	0.0101686	0.22824	2.67002
GO:0009611	response to wounding	CTGF	CTGF	connective tissue growth factor	0.0101686	0.22824	2.67002
GO:0009611	response to wounding	PDGFB	PDGFB	platelet-derived growth factor beta polypeptide	0.0101686	0.22824	2.67002
GO:0009611	response to wounding	HHEX	HHEX	hematopoietically expressed homeobox	0.0101686	0.22824	2.67002
GO:0009611	response to wounding	F3	F3	coagulation factor III	0.0101686	0.22824	2.67002
GO:0009611	response to wounding	TNC	TNC	tenascin C	0.0101686	0.22824	2.67002
GO:0009611	response to wounding	NRP1	NRP1	neuropilin 1	0.0101686	0.22824	2.67002
GO:0009611	response to wounding	FN1	FN1	fibronectin 1	0.0101686	0.22824	2.67002
GO:0034097	response to cytokine	MMP3	MMP3	matrix metallopeptidase 3 (stromelysin 1, progelatinase)	0.0109238	0.22824	2.46536
GO:0034097	response to cytokine	SPARC	SPARC	secreted protein, acidic, cysteine-rich (osteonectin)	0.0109238	0.22824	2.46536
GO:0034097	response to cytokine	ISG12(B)	ISG12(B)	TLH29 protein precursor-like	0.0109238	0.22824	2.46536
GO:0034097	response to cytokine	CORO1A	CORO1A	coronin, actin binding protein, 1A	0.0109238	0.22824	2.46536
GO:0034097	response to cytokine	CYP17A1	CYP17A1	cytochrome P450, family 17, subfamily A, polypeptide 1	0.0109238	0.22824	2.46536
GO:0034097	response to cytokine	IFI27	IFI27	putative ISG12(a) protein	0.0109238	0.22824	2.46536
GO:0034097	response to cytokine	SERPINE1	SERPINE1	serpin peptidase inhibitor, clade E (nexin, plasminogen activator inhibitor type 1), member 1	0.0109238	0.22824	2.46536
GO:0034097	response to cytokine	PECAM1	PECAM1	platelet/endothelial cell adhesion molecule	0.0109238	0.22824	2.46536
GO:0034097	response to cytokine	COL3A1	COL3A1	collagen, type III, alpha 1	0.0109238	0.22824	2.46536
GO:0032355	response to estradiol	MMP3	MMP3	matrix metallopeptidase 3 (stromelysin 1, progelatinase)	0.0109249	0.22824	2.0627
GO:0032355	response to estradiol	CTGF	CTGF	connective tissue growth factor	0.0109249	0.22824	2.0627
GO:0032355	response to estradiol	MMP9	MMP9	matrix metallopeptidase 9 (gelatinase B, 92kDa gelatinase, 92kDa type IV collagenase)	0.0109249	0.22824	2.0627
GO:0032355	response to estradiol	ISG12(B)	ISG12(B)	TLH29 protein precursor-like	0.0109249	0.22824	2.0627
GO:0032355	response to estradiol	PDGFB	PDGFB	platelet-derived growth factor beta polypeptide	0.0109249	0.22824	2.0627
GO:0032355	response to estradiol	ESR2	ESR2	estrogen receptor 2 (ER beta)	0.0109249	0.22824	2.0627
GO:0032355	response to estradiol	RAMP2	RAMP2	receptor (G protein-coupled) activity modifying protein 2	0.0109249	0.22824	2.0627
GO:0032355	response to estradiol	IFI27	IFI27	putative ISG12(a) protein	0.0109249	0.22824	2.0627
GO:0032355	response to estradiol	F3	F3	coagulation factor III	0.0109249	0.22824	2.0627
GO:0032355	response to estradiol	IGFBP2	IGFBP2	insulin-like growth factor binding protein 2, 36kDa	0.0109249	0.22824	2.0627
GO:0032355	response to estradiol	GJB2	GJB2	gap junction protein, beta 2, 26kDa	0.0109249	0.22824	2.0627
GO:0032355	response to estradiol	ALDH1A1	ALDH1A1	aldehyde dehydrogenase 1 family, member A1	0.0109249	0.22824	2.0627
GO:0032355	response to estradiol	UCN	UCN	urocortin	0.0109249	0.22824	2.0627
GO:0001938	positive regulation of endothelial cell proliferation	EGR3	EGR3	early growth response 3	0.010994	0.22824	2.86275
GO:0001938	positive regulation of endothelial cell proliferation	PDGFB	PDGFB	platelet-derived growth factor beta polypeptide	0.010994	0.22824	2.86275
GO:0001938	positive regulation of endothelial cell proliferation	F3	F3	coagulation factor III	0.010994	0.22824	2.86275
GO:0001938	positive regulation of endothelial cell proliferation	ITGB3	ITGB3	integrin, beta 3 (platelet glycoprotein IIIa, antigen CD61)	0.010994	0.22824	2.86275
GO:0001938	positive regulation of endothelial cell proliferation	THBS4	THBS4	thrombospondin 4	0.010994	0.22824	2.86275
GO:0001938	positive regulation of endothelial cell proliferation	NRP1	NRP1	neuropilin 1	0.010994	0.22824	2.86275
GO:0001938	positive regulation of endothelial cell proliferation	ANG2	ANG2	angiogenin 2	0.010994	0.22824	2.86275
GO:0072126	positive regulation of glomerular mesangial cell proliferation	PDGFB	PDGFB	platelet-derived growth factor beta polypeptide	0.0110495	0.22824	11.6146
GO:0072126	positive regulation of glomerular mesangial cell proliferation	ITGB3	ITGB3	integrin, beta 3 (platelet glycoprotein IIIa, antigen CD61)	0.0110495	0.22824	11.6146
GO:0070318	positive regulation of G0 to G1 transition	SOX15	SOX15	SRY (sex determining region Y)-box 15	0.0110495	0.22824	11.6146
GO:0070318	positive regulation of G0 to G1 transition	CTGF	CTGF	connective tissue growth factor	0.0110495	0.22824	11.6146
GO:0045061	thymic T cell selection	CARD11	CARD11	caspase recruitment domain family, member 11	0.0110495	0.22824	11.6146
GO:0045061	thymic T cell selection	ITPKB	ITPKB	inositol-trisphosphate 3-kinase B	0.0110495	0.22824	11.6146
GO:0097094	craniofacial suture morphogenesis	MMP16	MMP16	matrix metallopeptidase 16 (membrane-inserted)	0.0110495	0.22824	11.6146
GO:0097094	craniofacial suture morphogenesis	MMP14	MMP14	matrix metallopeptidase 14 (membrane-inserted)	0.0110495	0.22824	11.6146
GO:0008038	neuron recognition	CXCR4	CXCR4	chemokine (C-X-C motif) receptor 4	0.0110495	0.22824	11.6146
GO:0008038	neuron recognition	PCDH12	PCDH12	protocadherin 12	0.0110495	0.22824	11.6146
GO:0038027	apolipoprotein A-I-mediated signaling pathway	ITGB3	ITGB3	integrin, beta 3 (platelet glycoprotein IIIa, antigen CD61)	0.0110495	0.22824	11.6146
GO:0038027	apolipoprotein A-I-mediated signaling pathway	ABCA1	ABCA1	ATP-binding cassette, sub-family A (ABC1), member 1	0.0110495	0.22824	11.6146
GO:0014051	gamma-aminobutyric acid secretion	GRM4	GRM4	glutamate receptor, metabotropic 4	0.0110495	0.22824	11.6146
GO:0014051	gamma-aminobutyric acid secretion	APBA1	APBA1	amyloid beta (A4) precursor protein-binding, family A, member 1	0.0110495	0.22824	11.6146
GO:0060763	mammary duct terminal end bud growth	SLIT2	SLIT2	slit homolog 2 (Drosophila)	0.0110495	0.22824	11.6146
GO:0060763	mammary duct terminal end bud growth	ROBO1	ROBO1	roundabout, axon guidance receptor, homolog 1 (Drosophila)	0.0110495	0.22824	11.6146
GO:0071404	cellular response to low-density lipoprotein particle stimulus	MMP9	MMP9	matrix metallopeptidase 9 (gelatinase B, 92kDa gelatinase, 92kDa type IV collagenase)	0.0110495	0.22824	11.6146
GO:0071404	cellular response to low-density lipoprotein particle stimulus	SERPINE1	SERPINE1	serpin peptidase inhibitor, clade E (nexin, plasminogen activator inhibitor type 1), member 1	0.0110495	0.22824	11.6146
GO:0055098	response to low-density lipoprotein particle	F3	F3	coagulation factor III	0.0110495	0.22824	11.6146
GO:0055098	response to low-density lipoprotein particle	ABCA1	ABCA1	ATP-binding cassette, sub-family A (ABC1), member 1	0.0110495	0.22824	11.6146
GO:0032831	positive regulation of CD4-positive, CD25-positive, alpha-beta regulatory T cell differentiation	LOC530077	LOC530077	GTPase IMAP family member 5-like	0.0110495	0.22824	11.6146
GO:0032831	positive regulation of CD4-positive, CD25-positive, alpha-beta regulatory T cell differentiation	GIMAP5	GIMAP5	GTPase, IMAP family member 5	0.0110495	0.22824	11.6146
GO:0018101	protein citrullination	PADI3	PADI3	peptidyl arginine deiminase, type III	0.0110495	0.22824	11.6146
GO:0018101	protein citrullination	PADI4	PADI4	peptidyl arginine deiminase, type IV	0.0110495	0.22824	11.6146
GO:1902261	positive regulation of delayed rectifier potassium channel activity	NOS1AP	NOS1AP	nitric oxide synthase 1 (neuronal) adaptor protein	0.0110495	0.22824	11.6146
GO:1902261	positive regulation of delayed rectifier potassium channel activity	AKAP6	AKAP6	A kinase (PRKA) anchor protein 6	0.0110495	0.22824	11.6146
GO:0002906	negative regulation of mature B cell apoptotic process	CD44	CD44	CD44 molecule (Indian blood group)	0.0110495	0.22824	11.6146
GO:0002906	negative regulation of mature B cell apoptotic process	CD74	CD74	CD74 molecule, major histocompatibility complex, class II invariant chain	0.0110495	0.22824	11.6146
GO:0034109	homotypic cell-cell adhesion	NCAM1	NCAM1	neural cell adhesion molecule 1	0.0110495	0.22824	11.6146
GO:0034109	homotypic cell-cell adhesion	PTPRU	PTPRU	protein tyrosine phosphatase, receptor type, U	0.0110495	0.22824	11.6146
GO:0007212	dopamine receptor signaling pathway	RGS9	RGS9	regulator of G-protein signaling 9	0.0111398	0.22824	6.22209
GO:0007212	dopamine receptor signaling pathway	CALY	CALY	calcyon neuron-specific vesicular protein	0.0111398	0.22824	6.22209
GO:0007212	dopamine receptor signaling pathway	DRD3	DRD3	dopamine receptor D3	0.0111398	0.22824	6.22209
GO:2000573	positive regulation of DNA biosynthetic process	PDGFB	PDGFB	platelet-derived growth factor beta polypeptide	0.0111398	0.22824	6.22209
GO:2000573	positive regulation of DNA biosynthetic process	RGCC	RGCC	regulator of cell cycle	0.0111398	0.22824	6.22209
GO:2000573	positive regulation of DNA biosynthetic process	PAK3	PAK3	p21 protein (Cdc42/Rac)-activated kinase 3	0.0111398	0.22824	6.22209
GO:0051895	negative regulation of focal adhesion assembly	MMP14	MMP14	matrix metallopeptidase 14 (membrane-inserted)	0.0111398	0.22824	6.22209
GO:0051895	negative regulation of focal adhesion assembly	THBS1	THBS1	thrombospondin 1	0.0111398	0.22824	6.22209
GO:0051895	negative regulation of focal adhesion assembly	DLC1	DLC1	deleted in liver cancer 1	0.0111398	0.22824	6.22209
GO:0021527	spinal cord association neuron differentiation	PAX3	PAX3	paired box 3	0.0111398	0.22824	6.22209
GO:0021527	spinal cord association neuron differentiation	WNT3A	WNT3A	wingless-type MMTV integration site family, member 3A	0.0111398	0.22824	6.22209
GO:0021527	spinal cord association neuron differentiation	MDGA1	MDGA1	MAM domain containing glycosylphosphatidylinositol anchor 1	0.0111398	0.22824	6.22209
GO:0060307	regulation of ventricular cardiac muscle cell membrane repolarization	SNTA1	SNTA1	syntrophin, alpha 1 (dystrophin-associated protein A1, 59kDa, acidic component)	0.0111398	0.22824	6.22209
GO:0060307	regulation of ventricular cardiac muscle cell membrane repolarization	SCN5A	SCN5A	sodium channel, voltage-gated, type V, alpha subunit	0.0111398	0.22824	6.22209
GO:0060307	regulation of ventricular cardiac muscle cell membrane repolarization	NOS1AP	NOS1AP	nitric oxide synthase 1 (neuronal) adaptor protein	0.0111398	0.22824	6.22209
GO:0071559	response to transforming growth factor beta	EDN1	EDN1	endothelin 1	0.0111398	0.22824	6.22209
GO:0071559	response to transforming growth factor beta	SERPINE1	SERPINE1	serpin peptidase inhibitor, clade E (nexin, plasminogen activator inhibitor type 1), member 1	0.0111398	0.22824	6.22209
GO:0071559	response to transforming growth factor beta	CALD1	CALD1	caldesmon 1	0.0111398	0.22824	6.22209
GO:0038032	termination of G-protein coupled receptor signaling pathway	RGS9	RGS9	regulator of G-protein signaling 9	0.0115859	0.235609	3.62955
GO:0038032	termination of G-protein coupled receptor signaling pathway	RGS14	RGS14	regulator of G-protein signaling 14	0.0115859	0.235609	3.62955
GO:0038032	termination of G-protein coupled receptor signaling pathway	RGS17	RGS17	regulator of G-protein signaling 17	0.0115859	0.235609	3.62955
GO:0038032	termination of G-protein coupled receptor signaling pathway	ADRBK2	ADRBK2	adrenergic, beta, receptor kinase 2	0.0115859	0.235609	3.62955
GO:0038032	termination of G-protein coupled receptor signaling pathway	RGS16	RGS16	regulator of G-protein signaling 16	0.0115859	0.235609	3.62955
GO:0007565	female pregnancy	MMP3	MMP3	matrix metallopeptidase 3 (stromelysin 1, progelatinase)	0.0118069	0.236983	2.30448
GO:0007565	female pregnancy	THBD	THBD	thrombomodulin	0.0118069	0.236983	2.30448
GO:0007565	female pregnancy	SPHK1	SPHK1	sphingosine kinase 1	0.0118069	0.236983	2.30448
GO:0007565	female pregnancy	RAMP2	RAMP2	receptor (G protein-coupled) activity modifying protein 2	0.0118069	0.236983	2.30448
GO:0007565	female pregnancy	IGFBP2	IGFBP2	insulin-like growth factor binding protein 2, 36kDa	0.0118069	0.236983	2.30448
GO:0007565	female pregnancy	CALD1	CALD1	caldesmon 1	0.0118069	0.236983	2.30448
GO:0007565	female pregnancy	GJB2	GJB2	gap junction protein, beta 2, 26kDa	0.0118069	0.236983	2.30448
GO:0007565	female pregnancy	A2ML1	A2ML1	alpha-2-macroglobulin-like 1	0.0118069	0.236983	2.30448
GO:0007565	female pregnancy	FOSB	FOSB	FBJ murine osteosarcoma viral oncogene homolog B	0.0118069	0.236983	2.30448
GO:0007565	female pregnancy	UCN	UCN	urocortin	0.0118069	0.236983	2.30448
GO:0007613	memory	NQO2	NQO2	NAD(P)H dehydrogenase, quinone 2	0.0118274	0.236983	2.82299
GO:0007613	memory	ITGA8	ITGA8	integrin, alpha 8	0.0118274	0.236983	2.82299
GO:0007613	memory	ITGA5	ITGA5	integrin, alpha 5 (fibronectin receptor, alpha polypeptide)	0.0118274	0.236983	2.82299
GO:0007613	memory	GRM7	GRM7	glutamate receptor, metabotropic 7	0.0118274	0.236983	2.82299
GO:0007613	memory	HRH1	HRH1	histamine receptor H1	0.0118274	0.236983	2.82299
GO:0007613	memory	PDE4D	PDE4D	phosphodiesterase 4D, cAMP-specific	0.0118274	0.236983	2.82299
GO:0007613	memory	NETO1	NETO1	neuropilin (NRP) and tolloid (TLL)-like 1	0.0118274	0.236983	2.82299
GO:0009968	negative regulation of signal transduction	RGS9	RGS9	regulator of G-protein signaling 9	0.0122823	0.23817	3.11105
GO:0009968	negative regulation of signal transduction	RGS14	RGS14	regulator of G-protein signaling 14	0.0122823	0.23817	3.11105
GO:0009968	negative regulation of signal transduction	RGS17	RGS17	regulator of G-protein signaling 17	0.0122823	0.23817	3.11105
GO:0009968	negative regulation of signal transduction	RGS16	RGS16	regulator of G-protein signaling 16	0.0122823	0.23817	3.11105
GO:0009968	negative regulation of signal transduction	PMEPA1	PMEPA1	prostate transmembrane protein, androgen induced 1	0.0122823	0.23817	3.11105
GO:0009968	negative regulation of signal transduction	UBASH3B	UBASH3B	ubiquitin associated and SH3 domain containing B	0.0122823	0.23817	3.11105
GO:0045861	negative regulation of proteolysis	SPINK5	SPINK5	serine peptidase inhibitor, Kazal type 5	0.013023	0.23817	4.30169
GO:0045861	negative regulation of proteolysis	CSTA	CSTA	cystatin A (stefin A)	0.013023	0.23817	4.30169
GO:0045861	negative regulation of proteolysis	CSTB.1	CSTB	cystatin B (stefin B)	0.013023	0.23817	4.30169
GO:0045861	negative regulation of proteolysis	SERPINE1	SERPINE1	serpin peptidase inhibitor, clade E (nexin, plasminogen activator inhibitor type 1), member 1	0.013023	0.23817	4.30169
GO:0006937	regulation of muscle contraction	TNNT1	TNNT1	troponin T type 1 (skeletal, slow)	0.013023	0.23817	4.30169
GO:0006937	regulation of muscle contraction	TNNI1	TNNI1	troponin I type 1 (skeletal, slow)	0.013023	0.23817	4.30169
GO:0006937	regulation of muscle contraction	MYL9	MYL9	myosin, light chain 9, regulatory	0.013023	0.23817	4.30169
GO:0006937	regulation of muscle contraction	LOC100336949	LOC100336949	tropomyosin alpha-1 chain-like	0.013023	0.23817	4.30169
GO:0010951	negative regulation of endopeptidase activity	WFDC2	WFDC2	WAP four-disulfide core domain 2	0.0134955	0.23817	2.15811
GO:0010951	negative regulation of endopeptidase activity	SPINK5	SPINK5	serine peptidase inhibitor, Kazal type 5	0.0134955	0.23817	2.15811
GO:0010951	negative regulation of endopeptidase activity	COL7A1	COL7A1	collagen, type VII, alpha 1	0.0134955	0.23817	2.15811
GO:0010951	negative regulation of endopeptidase activity	SERPINA11	SERPINA11	serpin peptidase inhibitor, clade A (alpha-1 antiproteinase, antitrypsin), member 11	0.0134955	0.23817	2.15811
GO:0010951	negative regulation of endopeptidase activity	SERPINB2.1	SERPINB2	serpin peptidase inhibitor, clade B (ovalbumin), member 2	0.0134955	0.23817	2.15811
GO:0010951	negative regulation of endopeptidase activity	WFDC3	WFDC3	WAP four-disulfide core domain 3	0.0134955	0.23817	2.15811
GO:0010951	negative regulation of endopeptidase activity	CSTA	CSTA	cystatin A (stefin A)	0.0134955	0.23817	2.15811
GO:0010951	negative regulation of endopeptidase activity	CSTB.1	CSTB	cystatin B (stefin B)	0.0134955	0.23817	2.15811
GO:0010951	negative regulation of endopeptidase activity	SERPINE1	SERPINE1	serpin peptidase inhibitor, clade E (nexin, plasminogen activator inhibitor type 1), member 1	0.0134955	0.23817	2.15811
GO:0010951	negative regulation of endopeptidase activity	A2ML1	A2ML1	alpha-2-macroglobulin-like 1	0.0134955	0.23817	2.15811
GO:0010951	negative regulation of endopeptidase activity	SERPING1	SERPING1	serpin peptidase inhibitor, clade G (C1 inhibitor), member 1	0.0134955	0.23817	2.15811
GO:0050921	positive regulation of chemotaxis	PDGFB	PDGFB	platelet-derived growth factor beta polypeptide	0.0135738	0.23817	5.80728
GO:0050921	positive regulation of chemotaxis	THBS1	THBS1	thrombospondin 1	0.0135738	0.23817	5.80728
GO:0050921	positive regulation of chemotaxis	FN1	FN1	fibronectin 1	0.0135738	0.23817	5.80728
GO:0034765	regulation of ion transmembrane transport	GRM7	GRM7	glutamate receptor, metabotropic 7	0.0141882	0.23817	2.06176
GO:0034765	regulation of ion transmembrane transport	KCNK5	KCNK5	potassium channel, subfamily K, member 5	0.0141882	0.23817	2.06176
GO:0034765	regulation of ion transmembrane transport	KCNMA1	KCNMA1	potassium large conductance calcium-activated channel, subfamily M, alpha member 1	0.0141882	0.23817	2.06176
GO:0034765	regulation of ion transmembrane transport	SCN5A	SCN5A	sodium channel, voltage-gated, type V, alpha subunit	0.0141882	0.23817	2.06176
GO:0034765	regulation of ion transmembrane transport	CACNA1E	CACNA1E	calcium channel, voltage-dependent, R type, alpha 1E subunit	0.0141882	0.23817	2.06176
GO:0034765	regulation of ion transmembrane transport	LOC784768	LOC784768	calcium-activated chloride channel	0.0141882	0.23817	2.06176
GO:0034765	regulation of ion transmembrane transport	KCNS3	KCNS3	potassium voltage-gated channel, delayed-rectifier, subfamily S, member 3	0.0141882	0.23817	2.06176
GO:0034765	regulation of ion transmembrane transport	SCN2A	SCN2A	sodium channel, voltage-gated, type II, alpha subunit	0.0141882	0.23817	2.06176
GO:0034765	regulation of ion transmembrane transport	CACNA1S	CACNA1S	calcium channel, voltage-dependent, L type, alpha 1S subunit	0.0141882	0.23817	2.06176
GO:0034765	regulation of ion transmembrane transport	SCN1A	SCN1A	sodium channel, voltage-gated, type I, alpha subunit	0.0141882	0.23817	2.06176
GO:0034765	regulation of ion transmembrane transport	CACNA1H	CACNA1H	calcium channel, voltage-dependent, T type, alpha 1H subunit	0.0141882	0.23817	2.06176
GO:0034765	regulation of ion transmembrane transport	SNAP25	SNAP25	synaptosomal-associated protein, 25kDa	0.0141882	0.23817	2.06176
GO:0032526	response to retinoic acid	SOX15	SOX15	SRY (sex determining region Y)-box 15	0.0146009	0.23817	2.71007
GO:0032526	response to retinoic acid	DKK1	DKK1	dickkopf homolog 1 (Xenopus laevis)	0.0146009	0.23817	2.71007
GO:0032526	response to retinoic acid	MMP9	MMP9	matrix metallopeptidase 9 (gelatinase B, 92kDa gelatinase, 92kDa type IV collagenase)	0.0146009	0.23817	2.71007
GO:0032526	response to retinoic acid	CYP17A1	CYP17A1	cytochrome P450, family 17, subfamily A, polypeptide 1	0.0146009	0.23817	2.71007
GO:0032526	response to retinoic acid	IGFBP7	IGFBP7	insulin-like growth factor binding protein 7	0.0146009	0.23817	2.71007
GO:0032526	response to retinoic acid	IGFBP2	IGFBP2	insulin-like growth factor binding protein 2, 36kDa	0.0146009	0.23817	2.71007
GO:0032526	response to retinoic acid	ALDH1A1	ALDH1A1	aldehyde dehydrogenase 1 family, member A1	0.0146009	0.23817	2.71007
GO:0035690	cellular response to drug	ESR2	ESR2	estrogen receptor 2 (ER beta)	0.0146009	0.23817	2.71007
GO:0035690	cellular response to drug	EDN1	EDN1	endothelin 1	0.0146009	0.23817	2.71007
GO:0035690	cellular response to drug	SERPINE1	SERPINE1	serpin peptidase inhibitor, clade E (nexin, plasminogen activator inhibitor type 1), member 1	0.0146009	0.23817	2.71007
GO:0035690	cellular response to drug	ITGB3	ITGB3	integrin, beta 3 (platelet glycoprotein IIIa, antigen CD61)	0.0146009	0.23817	2.71007
GO:0035690	cellular response to drug	FBP1	FBP1	fructose-1,6-bisphosphatase 1	0.0146009	0.23817	2.71007
GO:0035690	cellular response to drug	ANKRD1	ANKRD1	ankyrin repeat domain 1 (cardiac muscle)	0.0146009	0.23817	2.71007
GO:0035690	cellular response to drug	SLAMF8	SLAMF8	SLAM family member 8	0.0146009	0.23817	2.71007
GO:0002687	positive regulation of leukocyte migration	MMP9	MMP9	matrix metallopeptidase 9 (gelatinase B, 92kDa gelatinase, 92kDa type IV collagenase)	0.0147892	0.23817	4.14806
GO:0002687	positive regulation of leukocyte migration	TNFRSF18	TNFRSF18	tumor necrosis factor receptor superfamily, member 18	0.0147892	0.23817	4.14806
GO:0002687	positive regulation of leukocyte migration	PECAM1	PECAM1	platelet/endothelial cell adhesion molecule	0.0147892	0.23817	4.14806
GO:0002687	positive regulation of leukocyte migration	ITGB3	ITGB3	integrin, beta 3 (platelet glycoprotein IIIa, antigen CD61)	0.0147892	0.23817	4.14806
GO:0071345	cellular response to cytokine stimulus	CSF1R	CSF1R	colony stimulating factor 1 receptor	0.0147892	0.23817	4.14806
GO:0071345	cellular response to cytokine stimulus	MMP9	MMP9	matrix metallopeptidase 9 (gelatinase B, 92kDa gelatinase, 92kDa type IV collagenase)	0.0147892	0.23817	4.14806
GO:0071345	cellular response to cytokine stimulus	CXCR4	CXCR4	chemokine (C-X-C motif) receptor 4	0.0147892	0.23817	4.14806
GO:0071345	cellular response to cytokine stimulus	AKAP6	AKAP6	A kinase (PRKA) anchor protein 6	0.0147892	0.23817	4.14806
GO:0061098	positive regulation of protein tyrosine kinase activity	CSF1R	CSF1R	colony stimulating factor 1 receptor	0.0147892	0.23817	4.14806
GO:0061098	positive regulation of protein tyrosine kinase activity	ANGPT4	ANGPT4	angiopoietin 4	0.0147892	0.23817	4.14806
GO:0061098	positive regulation of protein tyrosine kinase activity	PDGFB	PDGFB	platelet-derived growth factor beta polypeptide	0.0147892	0.23817	4.14806
GO:0061098	positive regulation of protein tyrosine kinase activity	WNT3A	WNT3A	wingless-type MMTV integration site family, member 3A	0.0147892	0.23817	4.14806
GO:0008045	motor neuron axon guidance	CXCR4	CXCR4	chemokine (C-X-C motif) receptor 4	0.0147892	0.23817	4.14806
GO:0008045	motor neuron axon guidance	LHX9	LHX9	LIM homeobox 9	0.0147892	0.23817	4.14806
GO:0008045	motor neuron axon guidance	NRP1	NRP1	neuropilin 1	0.0147892	0.23817	4.14806
GO:0008045	motor neuron axon guidance	SLIT2	SLIT2	slit homolog 2 (Drosophila)	0.0147892	0.23817	4.14806
GO:0002576	platelet degranulation	SPARC	SPARC	secreted protein, acidic, cysteine-rich (osteonectin)	0.0157483	0.23817	2.47119
GO:0002576	platelet degranulation	PDGFB	PDGFB	platelet-derived growth factor beta polypeptide	0.0157483	0.23817	2.47119
GO:0002576	platelet degranulation	THBS1	THBS1	thrombospondin 1	0.0157483	0.23817	2.47119
GO:0002576	platelet degranulation	TMSB4X	TMSB4X	thymosin beta 4, X-linked	0.0157483	0.23817	2.47119
GO:0002576	platelet degranulation	SERPINE1	SERPINE1	serpin peptidase inhibitor, clade E (nexin, plasminogen activator inhibitor type 1), member 1	0.0157483	0.23817	2.47119
GO:0002576	platelet degranulation	PECAM1	PECAM1	platelet/endothelial cell adhesion molecule	0.0157483	0.23817	2.47119
GO:0002576	platelet degranulation	ITGB3	ITGB3	integrin, beta 3 (platelet glycoprotein IIIa, antigen CD61)	0.0157483	0.23817	2.47119
GO:0002576	platelet degranulation	FN1	FN1	fibronectin 1	0.0157483	0.23817	2.47119
GO:1902074	response to salt	ESR2	ESR2	estrogen receptor 2 (ER beta)	0.0161982	0.23817	9.67881
GO:1902074	response to salt	EDN1	EDN1	endothelin 1	0.0161982	0.23817	9.67881
GO:0042866	pyruvate biosynthetic process	SDS	SDS	serine dehydratase	0.0161982	0.23817	9.67881
GO:0042866	pyruvate biosynthetic process	SRR	SRR	serine racemase	0.0161982	0.23817	9.67881
GO:0007223	Wnt signaling pathway, calcium modulating pathway	ROR2	ROR2	receptor tyrosine kinase-like orphan receptor 2	0.0161982	0.23817	9.67881
GO:0007223	Wnt signaling pathway, calcium modulating pathway	FZD1	FZD1	frizzled family receptor 1	0.0161982	0.23817	9.67881
GO:0010757	negative regulation of plasminogen activation	THBS1	THBS1	thrombospondin 1	0.0161982	0.23817	9.67881
GO:0010757	negative regulation of plasminogen activation	SERPINE1	SERPINE1	serpin peptidase inhibitor, clade E (nexin, plasminogen activator inhibitor type 1), member 1	0.0161982	0.23817	9.67881
GO:2001223	negative regulation of neuron migration	GPR173	GPR173	G protein-coupled receptor 173	0.0161982	0.23817	9.67881
GO:2001223	negative regulation of neuron migration	COL3A1	COL3A1	collagen, type III, alpha 1	0.0161982	0.23817	9.67881
GO:1902305	regulation of sodium ion transmembrane transport	SNTA1	SNTA1	syntrophin, alpha 1 (dystrophin-associated protein A1, 59kDa, acidic component)	0.0161982	0.23817	9.67881
GO:1902305	regulation of sodium ion transmembrane transport	SCN5A	SCN5A	sodium channel, voltage-gated, type V, alpha subunit	0.0161982	0.23817	9.67881
GO:0001957	intramembranous ossification	MN1	MN1	meningioma (disrupted in balanced translocation) 1	0.0161982	0.23817	9.67881
GO:0001957	intramembranous ossification	FGF18	FGF18	fibroblast growth factor 18	0.0161982	0.23817	9.67881
GO:0042045	epithelial fluid transport	EDN1	EDN1	endothelin 1	0.0161982	0.23817	9.67881
GO:0042045	epithelial fluid transport	ITPR1	ITPR1	inositol 1,4,5-trisphosphate receptor, type 1	0.0161982	0.23817	9.67881
GO:1900028	negative regulation of ruffle assembly	ARHGAP24	ARHGAP24	Rho GTPase activating protein 24	0.0161982	0.23817	9.67881
GO:1900028	negative regulation of ruffle assembly	PFN2	PFN2	profilin 2	0.0161982	0.23817	9.67881
GO:0006555	methionine metabolic process	MTR	MTR	5-methyltetrahydrofolate-homocysteine methyltransferase	0.0161982	0.23817	9.67881
GO:0006555	methionine metabolic process	GNMT	GNMT	glycine N-methyltransferase	0.0161982	0.23817	9.67881
GO:0042158	lipoprotein biosynthetic process	APOBEC1	APOBEC1	apolipoprotein B mRNA editing enzyme, catalytic polypeptide 1	0.0161982	0.23817	9.67881
GO:0042158	lipoprotein biosynthetic process	ABCA1	ABCA1	ATP-binding cassette, sub-family A (ABC1), member 1	0.0161982	0.23817	9.67881
GO:0035865	cellular response to potassium ion	SERPINE1	SERPINE1	serpin peptidase inhibitor, clade E (nexin, plasminogen activator inhibitor type 1), member 1	0.0161982	0.23817	9.67881
GO:0035865	cellular response to potassium ion	CACNA1H	CACNA1H	calcium channel, voltage-dependent, T type, alpha 1H subunit	0.0161982	0.23817	9.67881
GO:0051279	regulation of release of sequestered calcium ion into cytosol	CORO1A	CORO1A	coronin, actin binding protein, 1A	0.0162859	0.23817	5.44433
GO:0051279	regulation of release of sequestered calcium ion into cytosol	ITGB3	ITGB3	integrin, beta 3 (platelet glycoprotein IIIa, antigen CD61)	0.0162859	0.23817	5.44433
GO:0051279	regulation of release of sequestered calcium ion into cytosol	UBASH3B	UBASH3B	ubiquitin associated and SH3 domain containing B	0.0162859	0.23817	5.44433
GO:0050995	negative regulation of lipid catabolic process	LOC530077	LOC530077	GTPase IMAP family member 5-like	0.0162859	0.23817	5.44433
GO:0050995	negative regulation of lipid catabolic process	BSCL2	BSCL2	Berardinelli-Seip congenital lipodystrophy 2 (seipin)	0.0162859	0.23817	5.44433
GO:0050995	negative regulation of lipid catabolic process	GIMAP5	GIMAP5	GTPase, IMAP family member 5	0.0162859	0.23817	5.44433
GO:0030203	glycosaminoglycan metabolic process	GPC2	GPC2	glypican 2	0.0166963	0.23817	2.44517
GO:0030203	glycosaminoglycan metabolic process	SDC2	SDC2	syndecan 2	0.0166963	0.23817	2.44517
GO:0030203	glycosaminoglycan metabolic process	SDC3	SDC3	syndecan 3	0.0166963	0.23817	2.44517
GO:0030203	glycosaminoglycan metabolic process	CHST14	CHST14	carbohydrate (N-acetylgalactosamine 4-0) sulfotransferase 14	0.0166963	0.23817	2.44517
GO:0030203	glycosaminoglycan metabolic process	GPC3	GPC3	glypican 3	0.0166963	0.23817	2.44517
GO:0030203	glycosaminoglycan metabolic process	HS3ST3A1	HS3ST3A1	heparan sulfate (glucosamine) 3-O-sulfotransferase 3A1	0.0166963	0.23817	2.44517
GO:0030203	glycosaminoglycan metabolic process	ST3GAL1	ST3GAL1	ST3 beta-galactoside alpha-2,3-sialyltransferase 1	0.0166963	0.23817	2.44517
GO:0030203	glycosaminoglycan metabolic process	CD44	CD44	CD44 molecule (Indian blood group)	0.0166963	0.23817	2.44517
GO:0045840	positive regulation of mitosis	PDGFB	PDGFB	platelet-derived growth factor beta polypeptide	0.0166994	0.23817	4.00502
GO:0045840	positive regulation of mitosis	EDN1	EDN1	endothelin 1	0.0166994	0.23817	4.00502
GO:0045840	positive regulation of mitosis	RGCC	RGCC	regulator of cell cycle	0.0166994	0.23817	4.00502
GO:0045840	positive regulation of mitosis	DRD3	DRD3	dopamine receptor D3	0.0166994	0.23817	4.00502
GO:0001649	osteoblast differentiation	SOX15	SOX15	SRY (sex determining region Y)-box 15	0.0167453	0.23817	2.18319
GO:0001649	osteoblast differentiation	SEMA7A	SEMA7A	semaphorin 7A, GPI membrane anchor (John Milton Hagen blood group)	0.0167453	0.23817	2.18319
GO:0001649	osteoblast differentiation	MRC2	MRC2	mannose receptor, C type 2	0.0167453	0.23817	2.18319
GO:0001649	osteoblast differentiation	CREB3L1	CREB3L1	cAMP responsive element binding protein 3-like 1	0.0167453	0.23817	2.18319
GO:0001649	osteoblast differentiation	TMSB4X	TMSB4X	thymosin beta 4, X-linked	0.0167453	0.23817	2.18319
GO:0001649	osteoblast differentiation	CHRD	CHRD	chordin	0.0167453	0.23817	2.18319
GO:0001649	osteoblast differentiation	WNT3A	WNT3A	wingless-type MMTV integration site family, member 3A	0.0167453	0.23817	2.18319
GO:0001649	osteoblast differentiation	TNC	TNC	tenascin C	0.0167453	0.23817	2.18319
GO:0001649	osteoblast differentiation	TWIST2	TWIST2	twist homolog 2 (Drosophila)	0.0167453	0.23817	2.18319
GO:0001649	osteoblast differentiation	TMEM119	TMEM119	transmembrane protein 119	0.0167453	0.23817	2.18319
GO:0048146	positive regulation of fibroblast proliferation	PDGFB	PDGFB	platelet-derived growth factor beta polypeptide	0.0168898	0.23817	2.90364
GO:0048146	positive regulation of fibroblast proliferation	SPHK1	SPHK1	sphingosine kinase 1	0.0168898	0.23817	2.90364
GO:0048146	positive regulation of fibroblast proliferation	SERPINE1	SERPINE1	serpin peptidase inhibitor, clade E (nexin, plasminogen activator inhibitor type 1), member 1	0.0168898	0.23817	2.90364
GO:0048146	positive regulation of fibroblast proliferation	FN1	FN1	fibronectin 1	0.0168898	0.23817	2.90364
GO:0048146	positive regulation of fibroblast proliferation	FOSB	FOSB	FBJ murine osteosarcoma viral oncogene homolog B	0.0168898	0.23817	2.90364
GO:0048146	positive regulation of fibroblast proliferation	CD74	CD74	CD74 molecule, major histocompatibility complex, class II invariant chain	0.0168898	0.23817	2.90364
GO:0071320	cellular response to cAMP	EGR3	EGR3	early growth response 3	0.0168898	0.23817	2.90364
GO:0071320	cellular response to cAMP	SLC8A1	SLC8A1	solute carrier family 8 (sodium/calcium exchanger), member 1	0.0168898	0.23817	2.90364
GO:0071320	cellular response to cAMP	SERPINE1	SERPINE1	serpin peptidase inhibitor, clade E (nexin, plasminogen activator inhibitor type 1), member 1	0.0168898	0.23817	2.90364
GO:0071320	cellular response to cAMP	PDE4D	PDE4D	phosphodiesterase 4D, cAMP-specific	0.0168898	0.23817	2.90364
GO:0071320	cellular response to cAMP	ITPR1	ITPR1	inositol 1,4,5-trisphosphate receptor, type 1	0.0168898	0.23817	2.90364
GO:0071320	cellular response to cAMP	AKAP6	AKAP6	A kinase (PRKA) anchor protein 6	0.0168898	0.23817	2.90364
GO:0051496	positive regulation of stress fiber assembly	CTGF	CTGF	connective tissue growth factor	0.0171001	0.23817	3.29959
GO:0051496	positive regulation of stress fiber assembly	GPR65	GPR65	G protein-coupled receptor 65	0.0171001	0.23817	3.29959
GO:0051496	positive regulation of stress fiber assembly	LOC100336949	LOC100336949	tropomyosin alpha-1 chain-like	0.0171001	0.23817	3.29959
GO:0051496	positive regulation of stress fiber assembly	PFN2	PFN2	profilin 2	0.0171001	0.23817	3.29959
GO:0051496	positive regulation of stress fiber assembly	RGCC	RGCC	regulator of cell cycle	0.0171001	0.23817	3.29959
GO:0030204	chondroitin sulfate metabolic process	GPC2	GPC2	glypican 2	0.0171001	0.23817	3.29959
GO:0030204	chondroitin sulfate metabolic process	SDC2	SDC2	syndecan 2	0.0171001	0.23817	3.29959
GO:0030204	chondroitin sulfate metabolic process	SDC3	SDC3	syndecan 3	0.0171001	0.23817	3.29959
GO:0030204	chondroitin sulfate metabolic process	CHST14	CHST14	carbohydrate (N-acetylgalactosamine 4-0) sulfotransferase 14	0.0171001	0.23817	3.29959
GO:0030204	chondroitin sulfate metabolic process	GPC3	GPC3	glypican 3	0.0171001	0.23817	3.29959
GO:0008544	epidermis development	SPRR3	LOC507527	cornifin-B-like	0.0178095	0.23817	2.60583
GO:0008544	epidermis development	CTGF	CTGF	connective tissue growth factor	0.0178095	0.23817	2.60583
GO:0008544	epidermis development	COL7A1	COL7A1	collagen, type VII, alpha 1	0.0178095	0.23817	2.60583
GO:0008544	epidermis development	NTF4	NTF4	neurotrophin 4	0.0178095	0.23817	2.60583
GO:0008544	epidermis development	KRT17	KRT17	keratin 17	0.0178095	0.23817	2.60583
GO:0008544	epidermis development	LAMC2	LAMC2	laminin, gamma 2	0.0178095	0.23817	2.60583
GO:0008544	epidermis development	PTCH2	PTCH2	patched 2	0.0178095	0.23817	2.60583
GO:0007612	learning	GRM4	GRM4	glutamate receptor, metabotropic 4	0.0182049	0.23817	2.85604
GO:0007612	learning	RGS14	RGS14	regulator of G-protein signaling 14	0.0182049	0.23817	2.85604
GO:0007612	learning	STRA6	STRA6	stimulated by retinoic acid gene 6 homolog (mouse)	0.0182049	0.23817	2.85604
GO:0007612	learning	FYN	FYN	FYN oncogene related to SRC, FGR, YES	0.0182049	0.23817	2.85604
GO:0007612	learning	EPHB2	EPHB2	EPH receptor B2	0.0182049	0.23817	2.85604
GO:0007612	learning	DRD3	DRD3	dopamine receptor D3	0.0182049	0.23817	2.85604
GO:0007611	learning or memory	NCAM1	NCAM1	neural cell adhesion molecule 1	0.0182049	0.23817	2.85604
GO:0007611	learning or memory	ESR2	ESR2	estrogen receptor 2 (ER beta)	0.0182049	0.23817	2.85604
GO:0007611	learning or memory	LOC512464	LOC512464	solute carrier family 11 (proton-coupled divalent metal ion transporters), member 2-like	0.0182049	0.23817	2.85604
GO:0007611	learning or memory	GRM7	GRM7	glutamate receptor, metabotropic 7	0.0182049	0.23817	2.85604
GO:0007611	learning or memory	UCN	UCN	urocortin	0.0182049	0.23817	2.85604
GO:0007611	learning or memory	DRD3	DRD3	dopamine receptor D3	0.0182049	0.23817	2.85604
GO:0002376	immune system process	PGLYRP1	PGLYRP1	peptidoglycan recognition protein 1	0.0182618	0.23817	1.64357
GO:0002376	immune system process	ISG20	ISG20	interferon stimulated exonuclease gene 20kDa	0.0182618	0.23817	1.64357
GO:0002376	immune system process	CSF1R	CSF1R	colony stimulating factor 1 receptor	0.0182618	0.23817	1.64357
GO:0002376	immune system process	FCAMR	FCAMR	Fc receptor, IgA, IgM, high affinity	0.0182618	0.23817	1.64357
GO:0002376	immune system process	BOLA-DRA	BOLA-DRA	major histocompatibility complex, class II, DR alpha	0.0182618	0.23817	1.64357
GO:0002376	immune system process	BOLA-DQB	BOLA-DQB	major histocompatibility complex, class II, DQ beta	0.0182618	0.23817	1.64357
GO:0002376	immune system process	IRF7	IRF7	interferon regulatory factor 7	0.0182618	0.23817	1.64357
GO:0002376	immune system process	PDCD1	PDCD1	programmed cell death 1	0.0182618	0.23817	1.64357
GO:0002376	immune system process	OLR1	OLR1	oxidized low density lipoprotein (lectin-like) receptor 1	0.0182618	0.23817	1.64357
GO:0002376	immune system process	LAT	LAT	linker for activation of T cells	0.0182618	0.23817	1.64357
GO:0002376	immune system process	C1R	C1R	complement component 1, r subcomponent	0.0182618	0.23817	1.64357
GO:0002376	immune system process	PSTPIP1	PSTPIP1	proline-serine-threonine phosphatase interacting protein 1	0.0182618	0.23817	1.64357
GO:0002376	immune system process	CD40	CD40	CD40 molecule, TNF receptor superfamily member 5	0.0182618	0.23817	1.64357
GO:0002376	immune system process	ADARB1	ADARB1	adenosine deaminase, RNA-specific, B1	0.0182618	0.23817	1.64357
GO:0002376	immune system process	ISG15	ISG15	ISG15 ubiquitin-like modifier	0.0182618	0.23817	1.64357
GO:0002376	immune system process	FYN	FYN	FYN oncogene related to SRC, FGR, YES	0.0182618	0.23817	1.64357
GO:0002376	immune system process	PADI4	PADI4	peptidyl arginine deiminase, type IV	0.0182618	0.23817	1.64357
GO:0002376	immune system process	BOLA-DRB3	BOLA-DRB3	major histocompatibility complex, class II, DRB3	0.0182618	0.23817	1.64357
GO:0002376	immune system process	SERPING1	SERPING1	serpin peptidase inhibitor, clade G (C1 inhibitor), member 1	0.0182618	0.23817	1.64357
GO:0002376	immune system process	LAMP3	LAMP3	lysosomal-associated membrane protein 3	0.0182618	0.23817	1.64357
GO:0002376	immune system process	CD74	CD74	CD74 molecule, major histocompatibility complex, class II invariant chain	0.0182618	0.23817	1.64357
GO:0086004	regulation of cardiac muscle cell contraction	SCN5A	SCN5A	sodium channel, voltage-gated, type V, alpha subunit	0.0192791	0.23817	5.12407
GO:0086004	regulation of cardiac muscle cell contraction	PDE4D	PDE4D	phosphodiesterase 4D, cAMP-specific	0.0192791	0.23817	5.12407
GO:0086004	regulation of cardiac muscle cell contraction	AKAP6	AKAP6	A kinase (PRKA) anchor protein 6	0.0192791	0.23817	5.12407
GO:0010952	positive regulation of peptidase activity	CTSC	CTSC	cathepsin C	0.0192791	0.23817	5.12407
GO:0010952	positive regulation of peptidase activity	MMP14	MMP14	matrix metallopeptidase 14 (membrane-inserted)	0.0192791	0.23817	5.12407
GO:0010952	positive regulation of peptidase activity	FN1	FN1	fibronectin 1	0.0192791	0.23817	5.12407
GO:0009083	branched-chain amino acid catabolic process	ACADSB	ACADSB	acyl-CoA dehydrogenase, short/branched chain	0.0192791	0.23817	5.12407
GO:0009083	branched-chain amino acid catabolic process	BCAT2	BCAT2	branched chain amino-acid transaminase 2, mitochondrial	0.0192791	0.23817	5.12407
GO:0009083	branched-chain amino acid catabolic process	HSD17B10	HSD17B10	hydroxysteroid (17-beta) dehydrogenase 10	0.0192791	0.23817	5.12407
GO:0014912	negative regulation of smooth muscle cell migration	SERPINE1	SERPINE1	serpin peptidase inhibitor, clade E (nexin, plasminogen activator inhibitor type 1), member 1	0.0192791	0.23817	5.12407
GO:0014912	negative regulation of smooth muscle cell migration	SEMA6D	SEMA6D	sema domain, transmembrane domain (TM), and cytoplasmic domain, (semaphorin) 6D	0.0192791	0.23817	5.12407
GO:0014912	negative regulation of smooth muscle cell migration	SLIT2	SLIT2	slit homolog 2 (Drosophila)	0.0192791	0.23817	5.12407
GO:0006936	muscle contraction	SNTA1	SNTA1	syntrophin, alpha 1 (dystrophin-associated protein A1, 59kDa, acidic component)	0.0197866	0.23817	2.37032
GO:0006936	muscle contraction	SLC8A1	SLC8A1	solute carrier family 8 (sodium/calcium exchanger), member 1	0.0197866	0.23817	2.37032
GO:0006936	muscle contraction	MYL9	MYL9	myosin, light chain 9, regulatory	0.0197866	0.23817	2.37032
GO:0006936	muscle contraction	LOC100336949	LOC100336949	tropomyosin alpha-1 chain-like	0.0197866	0.23817	2.37032
GO:0006936	muscle contraction	CACNA1S	CACNA1S	calcium channel, voltage-dependent, L type, alpha 1S subunit	0.0197866	0.23817	2.37032
GO:0006936	muscle contraction	ACTN3	ACTN3	actinin, alpha 3	0.0197866	0.23817	2.37032
GO:0006936	muscle contraction	SORBS1	SORBS1	sorbin and SH3 domain containing 1	0.0197866	0.23817	2.37032
GO:0006936	muscle contraction	CALD1	CALD1	caldesmon 1	0.0197866	0.23817	2.37032
GO:0048013	ephrin receptor signaling pathway	VAV2	VAV2	vav 2 guanine nucleotide exchange factor	0.0202058	0.23817	2.54069
GO:0048013	ephrin receptor signaling pathway	EPHA7	EPHA7	EPH receptor A7	0.0202058	0.23817	2.54069
GO:0048013	ephrin receptor signaling pathway	MMP9	MMP9	matrix metallopeptidase 9 (gelatinase B, 92kDa gelatinase, 92kDa type IV collagenase)	0.0202058	0.23817	2.54069
GO:0048013	ephrin receptor signaling pathway	SDC2	SDC2	syndecan 2	0.0202058	0.23817	2.54069
GO:0048013	ephrin receptor signaling pathway	MYL9	MYL9	myosin, light chain 9, regulatory	0.0202058	0.23817	2.54069
GO:0048013	ephrin receptor signaling pathway	FYN	FYN	FYN oncogene related to SRC, FGR, YES	0.0202058	0.23817	2.54069
GO:0048013	ephrin receptor signaling pathway	EPHB2	EPHB2	EPH receptor B2	0.0202058	0.23817	2.54069
GO:0071356	cellular response to tumor necrosis factor	MMP9	MMP9	matrix metallopeptidase 9 (gelatinase B, 92kDa gelatinase, 92kDa type IV collagenase)	0.0207865	0.23817	2.21464
GO:0071356	cellular response to tumor necrosis factor	ICAM1	ICAM1	intercellular adhesion molecule 1	0.0207865	0.23817	2.21464
GO:0071356	cellular response to tumor necrosis factor	ENTPD2	ENTPD2	ectonucleoside triphosphate diphosphohydrolase 2	0.0207865	0.23817	2.21464
GO:0071356	cellular response to tumor necrosis factor	LOC512464	LOC512464	solute carrier family 11 (proton-coupled divalent metal ion transporters), member 2-like	0.0207865	0.23817	2.21464
GO:0071356	cellular response to tumor necrosis factor	THBS1	THBS1	thrombospondin 1	0.0207865	0.23817	2.21464
GO:0071356	cellular response to tumor necrosis factor	ADAMTS12	ADAMTS12	ADAM metallopeptidase with thrombospondin type 1 motif, 12	0.0207865	0.23817	2.21464
GO:0071356	cellular response to tumor necrosis factor	EDN1	EDN1	endothelin 1	0.0207865	0.23817	2.21464
GO:0071356	cellular response to tumor necrosis factor	CCL17	CCL17	chemokine (C-C motif) ligand 17	0.0207865	0.23817	2.21464
GO:0071356	cellular response to tumor necrosis factor	ANKRD1	ANKRD1	ankyrin repeat domain 1 (cardiac muscle)	0.0207865	0.23817	2.21464
GO:0048008	platelet-derived growth factor receptor signaling pathway	RGS14	RGS14	regulator of G-protein signaling 14	0.0209651	0.23817	3.74664
GO:0048008	platelet-derived growth factor receptor signaling pathway	PDGFB	PDGFB	platelet-derived growth factor beta polypeptide	0.0209651	0.23817	3.74664
GO:0048008	platelet-derived growth factor receptor signaling pathway	NRP1	NRP1	neuropilin 1	0.0209651	0.23817	3.74664
GO:0048008	platelet-derived growth factor receptor signaling pathway	ZFAND5	ZFAND5	zinc finger, AN1-type domain 5	0.0209651	0.23817	3.74664
GO:0070588	calcium ion transmembrane transport	SLC8A1	SLC8A1	solute carrier family 8 (sodium/calcium exchanger), member 1	0.0211091	0.23817	2.10409
GO:0070588	calcium ion transmembrane transport	GRM7	GRM7	glutamate receptor, metabotropic 7	0.0211091	0.23817	2.10409
GO:0070588	calcium ion transmembrane transport	CACNA1E	CACNA1E	calcium channel, voltage-dependent, R type, alpha 1E subunit	0.0211091	0.23817	2.10409
GO:0070588	calcium ion transmembrane transport	RASA3	RASA3	RAS p21 protein activator 3	0.0211091	0.23817	2.10409
GO:0070588	calcium ion transmembrane transport	LOC784768	LOC784768	calcium-activated chloride channel	0.0211091	0.23817	2.10409
GO:0070588	calcium ion transmembrane transport	CACNA1S	CACNA1S	calcium channel, voltage-dependent, L type, alpha 1S subunit	0.0211091	0.23817	2.10409
GO:0070588	calcium ion transmembrane transport	HRH1	HRH1	histamine receptor H1	0.0211091	0.23817	2.10409
GO:0070588	calcium ion transmembrane transport	CACNA1H	CACNA1H	calcium channel, voltage-dependent, T type, alpha 1H subunit	0.0211091	0.23817	2.10409
GO:0070588	calcium ion transmembrane transport	ATP2A3	ATP2A3	ATPase, Ca++ transporting, ubiquitous	0.0211091	0.23817	2.10409
GO:0070588	calcium ion transmembrane transport	ITPR1	ITPR1	inositol 1,4,5-trisphosphate receptor, type 1	0.0211091	0.23817	2.10409
GO:0030336	negative regulation of cell migration	PTPRU	PTPRU	protein tyrosine phosphatase, receptor type, U	0.0220605	0.23817	2.32291
GO:0030336	negative regulation of cell migration	PDGFB	PDGFB	platelet-derived growth factor beta polypeptide	0.0220605	0.23817	2.32291
GO:0030336	negative regulation of cell migration	LOC100336949	LOC100336949	tropomyosin alpha-1 chain-like	0.0220605	0.23817	2.32291
GO:0030336	negative regulation of cell migration	CHRD	CHRD	chordin	0.0220605	0.23817	2.32291
GO:0030336	negative regulation of cell migration	DLC1	DLC1	deleted in liver cancer 1	0.0220605	0.23817	2.32291
GO:0030336	negative regulation of cell migration	SERPINE1	SERPINE1	serpin peptidase inhibitor, clade E (nexin, plasminogen activator inhibitor type 1), member 1	0.0220605	0.23817	2.32291
GO:0030336	negative regulation of cell migration	ADARB1	ADARB1	adenosine deaminase, RNA-specific, B1	0.0220605	0.23817	2.32291
GO:0030336	negative regulation of cell migration	SLIT2	SLIT2	slit homolog 2 (Drosophila)	0.0220605	0.23817	2.32291
GO:0008360	regulation of cell shape	PALM	PALM	paralemmin	0.0220727	0.23817	2.08895
GO:0008360	regulation of cell shape	AKAP2	AKAP2	A kinase (PRKA) anchor protein 2	0.0220727	0.23817	2.08895
GO:0008360	regulation of cell shape	SPRR3	LOC507527	cornifin-B-like	0.0220727	0.23817	2.08895
GO:0008360	regulation of cell shape	CSF1R	CSF1R	colony stimulating factor 1 receptor	0.0220727	0.23817	2.08895
GO:0008360	regulation of cell shape	ICAM1	ICAM1	intercellular adhesion molecule 1	0.0220727	0.23817	2.08895
GO:0008360	regulation of cell shape	CORO1A	CORO1A	coronin, actin binding protein, 1A	0.0220727	0.23817	2.08895
GO:0008360	regulation of cell shape	PALM2	PALM2	paralemmin 2	0.0220727	0.23817	2.08895
GO:0008360	regulation of cell shape	DLC1	DLC1	deleted in liver cancer 1	0.0220727	0.23817	2.08895
GO:0008360	regulation of cell shape	FN1	FN1	fibronectin 1	0.0220727	0.23817	2.08895
GO:0008360	regulation of cell shape	FYN	FYN	FYN oncogene related to SRC, FGR, YES	0.0220727	0.23817	2.08895
GO:2000171	negative regulation of dendrite development	FAT3	FAT3	FAT tumor suppressor homolog 3 (Drosophila)	0.0221645	0.23817	8.29612
GO:2000171	negative regulation of dendrite development	BCL11A	BCL11A	B-cell CLL/lymphoma 11A (zinc finger protein)	0.0221645	0.23817	8.29612
GO:0007196	adenylate cyclase-inhibiting G-protein coupled glutamate receptor signaling pathway	GRM4	GRM4	glutamate receptor, metabotropic 4	0.0221645	0.23817	8.29612
GO:0007196	adenylate cyclase-inhibiting G-protein coupled glutamate receptor signaling pathway	GRM7	GRM7	glutamate receptor, metabotropic 7	0.0221645	0.23817	8.29612
GO:0045187	regulation of circadian sleep/wake cycle, sleep	PGLYRP1	PGLYRP1	peptidoglycan recognition protein 1	0.0221645	0.23817	8.29612
GO:0045187	regulation of circadian sleep/wake cycle, sleep	DRD3	DRD3	dopamine receptor D3	0.0221645	0.23817	8.29612
GO:0071460	cellular response to cell-matrix adhesion	MMP3	MMP3	matrix metallopeptidase 3 (stromelysin 1, progelatinase)	0.0221645	0.23817	8.29612
GO:0071460	cellular response to cell-matrix adhesion	MMP9	MMP9	matrix metallopeptidase 9 (gelatinase B, 92kDa gelatinase, 92kDa type IV collagenase)	0.0221645	0.23817	8.29612
GO:0045542	positive regulation of cholesterol biosynthetic process	FGF1	FGF1	fibroblast growth factor 1 (acidic)	0.0221645	0.23817	8.29612
GO:0045542	positive regulation of cholesterol biosynthetic process	SEC14L2	SEC14L2	SEC14-like 2 (S. cerevisiae)	0.0221645	0.23817	8.29612
GO:0022029	telencephalon cell migration	CXCR4	CXCR4	chemokine (C-X-C motif) receptor 4	0.0221645	0.23817	8.29612
GO:0022029	telencephalon cell migration	SLIT2	SLIT2	slit homolog 2 (Drosophila)	0.0221645	0.23817	8.29612
GO:0040012	regulation of locomotion	CHRM4	CHRM4	cholinergic receptor, muscarinic 4	0.0221645	0.23817	8.29612
GO:0040012	regulation of locomotion	DRD3	DRD3	dopamine receptor D3	0.0221645	0.23817	8.29612
GO:0035556	intracellular signal transduction	MPDZ	MPDZ	multiple PDZ domain protein	0.0221695	0.23817	1.52515
GO:0035556	intracellular signal transduction	CTGF	CTGF	connective tissue growth factor	0.0221695	0.23817	1.52515
GO:0035556	intracellular signal transduction	VAV2	VAV2	vav 2 guanine nucleotide exchange factor	0.0221695	0.23817	1.52515
GO:0035556	intracellular signal transduction	RGS9	RGS9	regulator of G-protein signaling 9	0.0221695	0.23817	1.52515
GO:0035556	intracellular signal transduction	RGS14	RGS14	regulator of G-protein signaling 14	0.0221695	0.23817	1.52515
GO:0035556	intracellular signal transduction	BLK	BLK	B lymphoid tyrosine kinase	0.0221695	0.23817	1.52515
GO:0035556	intracellular signal transduction	EFS	EFS	embryonal Fyn-associated substrate	0.0221695	0.23817	1.52515
GO:0035556	intracellular signal transduction	NUAK1	NUAK1	NUAK family, SNF1-like kinase, 1	0.0221695	0.23817	1.52515
GO:0035556	intracellular signal transduction	SPHK1	SPHK1	sphingosine kinase 1	0.0221695	0.23817	1.52515
GO:0035556	intracellular signal transduction	MLXIPL	MLXIPL	MLX interacting protein-like	0.0221695	0.23817	1.52515
GO:0035556	intracellular signal transduction	DGKI	DGKI	diacylglycerol kinase, iota	0.0221695	0.23817	1.52515
GO:0035556	intracellular signal transduction	SH3BP5	SH3BP5	SH3-domain binding protein 5 (BTK-associated)	0.0221695	0.23817	1.52515
GO:0035556	intracellular signal transduction	RASA3	RASA3	RAS p21 protein activator 3	0.0221695	0.23817	1.52515
GO:0035556	intracellular signal transduction	RASAL1	RASAL1	RAS protein activator like 1 (GAP1 like)	0.0221695	0.23817	1.52515
GO:0035556	intracellular signal transduction	LAT	LAT	linker for activation of T cells	0.0221695	0.23817	1.52515
GO:0035556	intracellular signal transduction	EDN1	EDN1	endothelin 1	0.0221695	0.23817	1.52515
GO:0035556	intracellular signal transduction	PAK3	PAK3	p21 protein (Cdc42/Rac)-activated kinase 3	0.0221695	0.23817	1.52515
GO:0035556	intracellular signal transduction	DGKB	DGKB	diacylglycerol kinase, beta 90kDa	0.0221695	0.23817	1.52515
GO:0035556	intracellular signal transduction	TNS1	TNS1	tensin 1	0.0221695	0.23817	1.52515
GO:0035556	intracellular signal transduction	STK32A	STK32A	serine/threonine kinase 32A	0.0221695	0.23817	1.52515
GO:0035556	intracellular signal transduction	NPR2	NPR2	natriuretic peptide receptor B/guanylate cyclase B (atrionatriuretic peptide receptor B)	0.0221695	0.23817	1.52515
GO:0035556	intracellular signal transduction	FYN	FYN	FYN oncogene related to SRC, FGR, YES	0.0221695	0.23817	1.52515
GO:0035556	intracellular signal transduction	WNK2	WNK2	WNK lysine deficient protein kinase 2	0.0221695	0.23817	1.52515
GO:0035556	intracellular signal transduction	SBK2	SBK2	SH3-binding domain kinase family, member 2	0.0221695	0.23817	1.52515
GO:0035556	intracellular signal transduction	AKAP6	AKAP6	A kinase (PRKA) anchor protein 6	0.0221695	0.23817	1.52515
GO:0035556	intracellular signal transduction	KSR2	KSR2	kinase suppressor of ras 2	0.0221695	0.23817	1.52515
GO:0048593	camera-type eye morphogenesis	COL8A2	COL8A2	collagen, type VIII, alpha 2	0.022555	0.23817	4.8394
GO:0048593	camera-type eye morphogenesis	COL8A1	COL8A1	collagen, type VIII, alpha 1	0.022555	0.23817	4.8394
GO:0048593	camera-type eye morphogenesis	EPHB2	EPHB2	EPH receptor B2	0.022555	0.23817	4.8394
GO:0071732	cellular response to nitric oxide	MMP3	MMP3	matrix metallopeptidase 3 (stromelysin 1, progelatinase)	0.022555	0.23817	4.8394
GO:0071732	cellular response to nitric oxide	MTR	MTR	5-methyltetrahydrofolate-homocysteine methyltransferase	0.022555	0.23817	4.8394
GO:0071732	cellular response to nitric oxide	THBS1	THBS1	thrombospondin 1	0.022555	0.23817	4.8394
GO:0030517	negative regulation of axon extension	NRP1	NRP1	neuropilin 1	0.022555	0.23817	4.8394
GO:0030517	negative regulation of axon extension	SLIT2	SLIT2	slit homolog 2 (Drosophila)	0.022555	0.23817	4.8394
GO:0030517	negative regulation of axon extension	BCL11A	BCL11A	B-cell CLL/lymphoma 11A (zinc finger protein)	0.022555	0.23817	4.8394
GO:0043536	positive regulation of blood vessel endothelial cell migration	ANGPT4	ANGPT4	angiopoietin 4	0.022555	0.23817	4.8394
GO:0043536	positive regulation of blood vessel endothelial cell migration	PDGFB	PDGFB	platelet-derived growth factor beta polypeptide	0.022555	0.23817	4.8394
GO:0043536	positive regulation of blood vessel endothelial cell migration	THBS1	THBS1	thrombospondin 1	0.022555	0.23817	4.8394
GO:0032331	negative regulation of chondrocyte differentiation	SOX9	SOX9	SRY (sex determining region Y)-box 9	0.022555	0.23817	4.8394
GO:0032331	negative regulation of chondrocyte differentiation	LTBP3	LTBP3	latent transforming growth factor beta binding protein 3	0.022555	0.23817	4.8394
GO:0032331	negative regulation of chondrocyte differentiation	ADAMTS12	ADAMTS12	ADAM metallopeptidase with thrombospondin type 1 motif, 12	0.022555	0.23817	4.8394
GO:0001568	blood vessel development	PDGFB	PDGFB	platelet-derived growth factor beta polypeptide	0.0225663	0.23817	2.72216
GO:0001568	blood vessel development	SPHK1	SPHK1	sphingosine kinase 1	0.0225663	0.23817	2.72216
GO:0001568	blood vessel development	COL1A2	COL1A2	collagen, type I, alpha 2	0.0225663	0.23817	2.72216
GO:0001568	blood vessel development	STRA6	STRA6	stimulated by retinoic acid gene 6 homolog (mouse)	0.0225663	0.23817	2.72216
GO:0001568	blood vessel development	LOX	LOX	lysyl oxidase	0.0225663	0.23817	2.72216
GO:0001568	blood vessel development	COL3A1	COL3A1	collagen, type III, alpha 1	0.0225663	0.23817	2.72216
GO:0032967	positive regulation of collagen biosynthetic process	CTGF	CTGF	connective tissue growth factor	0.0233258	0.23817	3.62955
GO:0032967	positive regulation of collagen biosynthetic process	MKX	MKX	mohawk homeobox	0.0233258	0.23817	3.62955
GO:0032967	positive regulation of collagen biosynthetic process	RGCC	RGCC	regulator of cell cycle	0.0233258	0.23817	3.62955
GO:0032967	positive regulation of collagen biosynthetic process	UCN	UCN	urocortin	0.0233258	0.23817	3.62955
GO:0060048	cardiac muscle contraction	SLC8A1	SLC8A1	solute carrier family 8 (sodium/calcium exchanger), member 1	0.0241222	0.23817	3.02463
GO:0060048	cardiac muscle contraction	TNNI1	TNNI1	troponin I type 1 (skeletal, slow)	0.0241222	0.23817	3.02463
GO:0060048	cardiac muscle contraction	CXCR4	CXCR4	chemokine (C-X-C motif) receptor 4	0.0241222	0.23817	3.02463
GO:0060048	cardiac muscle contraction	LOC100336949	LOC100336949	tropomyosin alpha-1 chain-like	0.0241222	0.23817	3.02463
GO:0060048	cardiac muscle contraction	SCN5A	SCN5A	sodium channel, voltage-gated, type V, alpha subunit	0.0241222	0.23817	3.02463
GO:0001822	kidney development	ITGA8	ITGA8	integrin, alpha 8	0.0251764	0.23817	2.14203
GO:0001822	kidney development	MMP9	MMP9	matrix metallopeptidase 9 (gelatinase B, 92kDa gelatinase, 92kDa type IV collagenase)	0.0251764	0.23817	2.14203
GO:0001822	kidney development	FSTL3	FSTL3	follistatin-like 3 (secreted glycoprotein)	0.0251764	0.23817	2.14203
GO:0001822	kidney development	GPC3	GPC3	glypican 3	0.0251764	0.23817	2.14203
GO:0001822	kidney development	CDKN1C	CDKN1C	cyclin-dependent kinase inhibitor 1C (p57, Kip2)	0.0251764	0.23817	2.14203
GO:0001822	kidney development	STRA6	STRA6	stimulated by retinoic acid gene 6 homolog (mouse)	0.0251764	0.23817	2.14203
GO:0001822	kidney development	ALDH1A1	ALDH1A1	aldehyde dehydrogenase 1 family, member A1	0.0251764	0.23817	2.14203
GO:0001822	kidney development	FBN1	FBN1	fibrillin 1	0.0251764	0.23817	2.14203
GO:0001822	kidney development	SIX2	SIX2	SIX homeobox 2	0.0251764	0.23817	2.14203
GO:0030900	forebrain development	SOX15	SOX15	SRY (sex determining region Y)-box 15	0.0256548	0.23817	2.4197
GO:0030900	forebrain development	DKK1	DKK1	dickkopf homolog 1 (Xenopus laevis)	0.0256548	0.23817	2.4197
GO:0030900	forebrain development	CHRD	CHRD	chordin	0.0256548	0.23817	2.4197
GO:0030900	forebrain development	NR2F1	NR2F1	nuclear receptor subfamily 2, group F, member 1	0.0256548	0.23817	2.4197
GO:0030900	forebrain development	HHEX	HHEX	hematopoietically expressed homeobox	0.0256548	0.23817	2.4197
GO:0030900	forebrain development	DLC1	DLC1	deleted in liver cancer 1	0.0256548	0.23817	2.4197
GO:0030900	forebrain development	FYN	FYN	FYN oncogene related to SRC, FGR, YES	0.0256548	0.23817	2.4197
GO:0032870	cellular response to hormone stimulus	RAMP2	RAMP2	receptor (G protein-coupled) activity modifying protein 2	0.0256548	0.23817	2.4197
GO:0032870	cellular response to hormone stimulus	SLIT3	SLIT3	slit homolog 3 (Drosophila)	0.0256548	0.23817	2.4197
GO:0032870	cellular response to hormone stimulus	IGFBP7	IGFBP7	insulin-like growth factor binding protein 7	0.0256548	0.23817	2.4197
GO:0032870	cellular response to hormone stimulus	CACNA1H	CACNA1H	calcium channel, voltage-dependent, T type, alpha 1H subunit	0.0256548	0.23817	2.4197
GO:0032870	cellular response to hormone stimulus	IGFBP2	IGFBP2	insulin-like growth factor binding protein 2, 36kDa	0.0256548	0.23817	2.4197
GO:0032870	cellular response to hormone stimulus	SLIT2	SLIT2	slit homolog 2 (Drosophila)	0.0256548	0.23817	2.4197
GO:0032870	cellular response to hormone stimulus	FOSB	FOSB	FBJ murine osteosarcoma viral oncogene homolog B	0.0256548	0.23817	2.4197
GO:0048701	embryonic cranial skeleton morphogenesis	MMP16	MMP16	matrix metallopeptidase 16 (membrane-inserted)	0.0258415	0.23817	3.51957
GO:0048701	embryonic cranial skeleton morphogenesis	MMP14	MMP14	matrix metallopeptidase 14 (membrane-inserted)	0.0258415	0.23817	3.51957
GO:0048701	embryonic cranial skeleton morphogenesis	TWIST2	TWIST2	twist homolog 2 (Drosophila)	0.0258415	0.23817	3.51957
GO:0048701	embryonic cranial skeleton morphogenesis	SIX2	SIX2	SIX homeobox 2	0.0258415	0.23817	3.51957
GO:0031589	cell-substrate adhesion	CORO1A	CORO1A	coronin, actin binding protein, 1A	0.0261141	0.23817	4.5847
GO:0031589	cell-substrate adhesion	ITGA5	ITGA5	integrin, alpha 5 (fibronectin receptor, alpha polypeptide)	0.0261141	0.23817	4.5847
GO:0031589	cell-substrate adhesion	ITGB3	ITGB3	integrin, beta 3 (platelet glycoprotein IIIa, antigen CD61)	0.0261141	0.23817	4.5847
GO:0030833	regulation of actin filament polymerization	CORO1A	CORO1A	coronin, actin binding protein, 1A	0.0261141	0.23817	4.5847
GO:0030833	regulation of actin filament polymerization	PFN2	PFN2	profilin 2	0.0261141	0.23817	4.5847
GO:0030833	regulation of actin filament polymerization	PAK3	PAK3	p21 protein (Cdc42/Rac)-activated kinase 3	0.0261141	0.23817	4.5847
GO:0030949	positive regulation of vascular endothelial growth factor receptor signaling pathway	ITGA5	ITGA5	integrin, alpha 5 (fibronectin receptor, alpha polypeptide)	0.0261141	0.23817	4.5847
GO:0030949	positive regulation of vascular endothelial growth factor receptor signaling pathway	ITGB3	ITGB3	integrin, beta 3 (platelet glycoprotein IIIa, antigen CD61)	0.0261141	0.23817	4.5847
GO:0030949	positive regulation of vascular endothelial growth factor receptor signaling pathway	FGF18	FGF18	fibroblast growth factor 18	0.0261141	0.23817	4.5847
GO:2000353	positive regulation of endothelial cell apoptotic process	THBS1	THBS1	thrombospondin 1	0.0261141	0.23817	4.5847
GO:2000353	positive regulation of endothelial cell apoptotic process	RGCC	RGCC	regulator of cell cycle	0.0261141	0.23817	4.5847
GO:2000353	positive regulation of endothelial cell apoptotic process	CD40	CD40	CD40 molecule, TNF receptor superfamily member 5	0.0261141	0.23817	4.5847
GO:0048266	behavioral response to pain	THBS1	THBS1	thrombospondin 1	0.0261141	0.23817	4.5847
GO:0048266	behavioral response to pain	CACNA1E	CACNA1E	calcium channel, voltage-dependent, R type, alpha 1E subunit	0.0261141	0.23817	4.5847
GO:0048266	behavioral response to pain	THBS4	THBS4	thrombospondin 4	0.0261141	0.23817	4.5847
GO:0019226	transmission of nerve impulse	JAM3	JAM3	junctional adhesion molecule 3	0.0261141	0.23817	4.5847
GO:0019226	transmission of nerve impulse	GRM7	GRM7	glutamate receptor, metabotropic 7	0.0261141	0.23817	4.5847
GO:0019226	transmission of nerve impulse	CACNA1E	CACNA1E	calcium channel, voltage-dependent, R type, alpha 1E subunit	0.0261141	0.23817	4.5847
GO:0090280	positive regulation of calcium ion import	PDGFB	PDGFB	platelet-derived growth factor beta polypeptide	0.0261141	0.23817	4.5847
GO:0090280	positive regulation of calcium ion import	SERPINE1	SERPINE1	serpin peptidase inhibitor, clade E (nexin, plasminogen activator inhibitor type 1), member 1	0.0261141	0.23817	4.5847
GO:0090280	positive regulation of calcium ion import	UCN	UCN	urocortin	0.0261141	0.23817	4.5847
GO:0006954	inflammatory response	CSF1R	CSF1R	colony stimulating factor 1 receptor	0.0261493	0.23817	1.5838
GO:0006954	inflammatory response	GPR68	GPR68	G protein-coupled receptor 68	0.0261493	0.23817	1.5838
GO:0006954	inflammatory response	SEMA7A	SEMA7A	semaphorin 7A, GPI membrane anchor (John Milton Hagen blood group)	0.0261493	0.23817	1.5838
GO:0006954	inflammatory response	IRF7	IRF7	interferon regulatory factor 7	0.0261493	0.23817	1.5838
GO:0006954	inflammatory response	MGLL	MGLL	monoglyceride lipase	0.0261493	0.23817	1.5838
GO:0006954	inflammatory response	CXCR4	CXCR4	chemokine (C-X-C motif) receptor 4	0.0261493	0.23817	1.5838
GO:0006954	inflammatory response	SPHK1	SPHK1	sphingosine kinase 1	0.0261493	0.23817	1.5838
GO:0006954	inflammatory response	THBS1	THBS1	thrombospondin 1	0.0261493	0.23817	1.5838
GO:0006954	inflammatory response	TPST1	TPST1	tyrosylprotein sulfotransferase 1	0.0261493	0.23817	1.5838
GO:0006954	inflammatory response	AOAH	AOAH	acyloxyacyl hydrolase (neutrophil)	0.0261493	0.23817	1.5838
GO:0006954	inflammatory response	OLR1	OLR1	oxidized low density lipoprotein (lectin-like) receptor 1	0.0261493	0.23817	1.5838
GO:0006954	inflammatory response	LAT	LAT	linker for activation of T cells	0.0261493	0.23817	1.5838
GO:0006954	inflammatory response	HRH1	HRH1	histamine receptor H1	0.0261493	0.23817	1.5838
GO:0006954	inflammatory response	PSTPIP1	PSTPIP1	proline-serine-threonine phosphatase interacting protein 1	0.0261493	0.23817	1.5838
GO:0006954	inflammatory response	CCL17	CCL17	chemokine (C-C motif) ligand 17	0.0261493	0.23817	1.5838
GO:0006954	inflammatory response	CD40	CD40	CD40 molecule, TNF receptor superfamily member 5	0.0261493	0.23817	1.5838
GO:0006954	inflammatory response	NFKBID	NFKBID	nuclear factor of kappa light polypeptide gene enhancer in B-cells inhibitor, delta	0.0261493	0.23817	1.5838
GO:0006954	inflammatory response	EPHX2	EPHX2	epoxide hydrolase 2, cytoplasmic	0.0261493	0.23817	1.5838
GO:0006954	inflammatory response	UCN	UCN	urocortin	0.0261493	0.23817	1.5838
GO:0006954	inflammatory response	CD44	CD44	CD44 molecule (Indian blood group)	0.0261493	0.23817	1.5838
GO:0006954	inflammatory response	PIK3C2G	PIK3C2G	phosphoinositide-3-kinase, class 2, gamma polypeptide	0.0261493	0.23817	1.5838
GO:0060548	negative regulation of cell death	NCAM1	NCAM1	neural cell adhesion molecule 1	0.0275808	0.23817	2.60028
GO:0060548	negative regulation of cell death	CTGF	CTGF	connective tissue growth factor	0.0275808	0.23817	2.60028
GO:0060548	negative regulation of cell death	ESR2	ESR2	estrogen receptor 2 (ER beta)	0.0275808	0.23817	2.60028
GO:0060548	negative regulation of cell death	NTF4	NTF4	neurotrophin 4	0.0275808	0.23817	2.60028
GO:0060548	negative regulation of cell death	ITGB3	ITGB3	integrin, beta 3 (platelet glycoprotein IIIa, antigen CD61)	0.0275808	0.23817	2.60028
GO:0060548	negative regulation of cell death	UCN	UCN	urocortin	0.0275808	0.23817	2.60028
GO:0060333	interferon-gamma-mediated signaling pathway	NCAM1	NCAM1	neural cell adhesion molecule 1	0.0275808	0.23817	2.60028
GO:0060333	interferon-gamma-mediated signaling pathway	BOLA-DRA	BOLA-DRA	major histocompatibility complex, class II, DR alpha	0.0275808	0.23817	2.60028
GO:0060333	interferon-gamma-mediated signaling pathway	IRF7	IRF7	interferon regulatory factor 7	0.0275808	0.23817	2.60028
GO:0060333	interferon-gamma-mediated signaling pathway	ICAM1	ICAM1	intercellular adhesion molecule 1	0.0275808	0.23817	2.60028
GO:0060333	interferon-gamma-mediated signaling pathway	IRF1	IRF1	interferon regulatory factor 1	0.0275808	0.23817	2.60028
GO:0060333	interferon-gamma-mediated signaling pathway	CD44	CD44	CD44 molecule (Indian blood group)	0.0275808	0.23817	2.60028
GO:0060337	type I interferon signaling pathway	ISG20	ISG20	interferon stimulated exonuclease gene 20kDa	0.0275808	0.23817	2.60028
GO:0060337	type I interferon signaling pathway	ISG12(B)	ISG12(B)	TLH29 protein precursor-like	0.0275808	0.23817	2.60028
GO:0060337	type I interferon signaling pathway	IRF7	IRF7	interferon regulatory factor 7	0.0275808	0.23817	2.60028
GO:0060337	type I interferon signaling pathway	IFI27	IFI27	putative ISG12(a) protein	0.0275808	0.23817	2.60028
GO:0060337	type I interferon signaling pathway	XAF1	XAF1	XIAP associated factor 1	0.0275808	0.23817	2.60028
GO:0060337	type I interferon signaling pathway	ISG15	ISG15	ISG15 ubiquitin-like modifier	0.0275808	0.23817	2.60028
GO:0045766	positive regulation of angiogenesis	MMP9	MMP9	matrix metallopeptidase 9 (gelatinase B, 92kDa gelatinase, 92kDa type IV collagenase)	0.0276017	0.23817	2.10748
GO:0045766	positive regulation of angiogenesis	ANGPT4	ANGPT4	angiopoietin 4	0.0276017	0.23817	2.10748
GO:0045766	positive regulation of angiogenesis	SPHK1	SPHK1	sphingosine kinase 1	0.0276017	0.23817	2.10748
GO:0045766	positive regulation of angiogenesis	RAMP2	RAMP2	receptor (G protein-coupled) activity modifying protein 2	0.0276017	0.23817	2.10748
GO:0045766	positive regulation of angiogenesis	THBS1	THBS1	thrombospondin 1	0.0276017	0.23817	2.10748
GO:0045766	positive regulation of angiogenesis	FGF1	FGF1	fibroblast growth factor 1 (acidic)	0.0276017	0.23817	2.10748
GO:0045766	positive regulation of angiogenesis	F3	F3	coagulation factor III	0.0276017	0.23817	2.10748
GO:0045766	positive regulation of angiogenesis	SERPINE1	SERPINE1	serpin peptidase inhibitor, clade E (nexin, plasminogen activator inhibitor type 1), member 1	0.0276017	0.23817	2.10748
GO:0045766	positive regulation of angiogenesis	ITGB3	ITGB3	integrin, beta 3 (platelet glycoprotein IIIa, antigen CD61)	0.0276017	0.23817	2.10748
GO:0019228	neuronal action potential	KCNMA1	KCNMA1	potassium large conductance calcium-activated channel, subfamily M, alpha member 1	0.0285139	0.23817	3.41605
GO:0019228	neuronal action potential	SCN5A	SCN5A	sodium channel, voltage-gated, type V, alpha subunit	0.0285139	0.23817	3.41605
GO:0019228	neuronal action potential	SCN2A	SCN2A	sodium channel, voltage-gated, type II, alpha subunit	0.0285139	0.23817	3.41605
GO:0019228	neuronal action potential	SCN1A	SCN1A	sodium channel, voltage-gated, type I, alpha subunit	0.0285139	0.23817	3.41605
GO:0071248	cellular response to metal ion	FSTL3	FSTL3	follistatin-like 3 (secreted glycoprotein)	0.0288862	0.23817	7.25911
GO:0071248	cellular response to metal ion	SERPINE1	SERPINE1	serpin peptidase inhibitor, clade E (nexin, plasminogen activator inhibitor type 1), member 1	0.0288862	0.23817	7.25911
GO:0031638	zymogen activation	CTSC	CTSC	cathepsin C	0.0288862	0.23817	7.25911
GO:0031638	zymogen activation	MMP14	MMP14	matrix metallopeptidase 14 (membrane-inserted)	0.0288862	0.23817	7.25911
GO:0060907	positive regulation of macrophage cytokine production	SEMA7A	SEMA7A	semaphorin 7A, GPI membrane anchor (John Milton Hagen blood group)	0.0288862	0.23817	7.25911
GO:0060907	positive regulation of macrophage cytokine production	CD74	CD74	CD74 molecule, major histocompatibility complex, class II invariant chain	0.0288862	0.23817	7.25911
GO:0001771	immunological synapse formation	PRF1	PRF1	perforin 1 (pore forming protein)	0.0288862	0.23817	7.25911
GO:0001771	immunological synapse formation	DOCK8	DOCK8	dedicator of cytokinesis 8	0.0288862	0.23817	7.25911
GO:0071679	commissural neuron axon guidance	NRP1	NRP1	neuropilin 1	0.0288862	0.23817	7.25911
GO:0071679	commissural neuron axon guidance	EPHB2	EPHB2	EPH receptor B2	0.0288862	0.23817	7.25911
GO:0002318	myeloid progenitor cell differentiation	JAM3	JAM3	junctional adhesion molecule 3	0.0288862	0.23817	7.25911
GO:0002318	myeloid progenitor cell differentiation	FLT3	FLT3	fms-related tyrosine kinase 3	0.0288862	0.23817	7.25911
GO:0048251	elastic fiber assembly	THSD4	THSD4	thrombospondin, type I, domain containing 4	0.0288862	0.23817	7.25911
GO:0048251	elastic fiber assembly	LOX	LOX	lysyl oxidase	0.0288862	0.23817	7.25911
GO:1900116	extracellular negative regulation of signal transduction	DKK1	DKK1	dickkopf homolog 1 (Xenopus laevis)	0.0288862	0.23817	7.25911
GO:1900116	extracellular negative regulation of signal transduction	ESR2	ESR2	estrogen receptor 2 (ER beta)	0.0288862	0.23817	7.25911
GO:1900119	positive regulation of execution phase of apoptosis	DLC1	DLC1	deleted in liver cancer 1	0.0288862	0.23817	7.25911
GO:1900119	positive regulation of execution phase of apoptosis	FAP	FAP	fibroblast activation protein, alpha	0.0288862	0.23817	7.25911
GO:0086012	membrane depolarization during cardiac muscle cell action potential	SLC8A1	SLC8A1	solute carrier family 8 (sodium/calcium exchanger), member 1	0.0288862	0.23817	7.25911
GO:0086012	membrane depolarization during cardiac muscle cell action potential	SCN5A	SCN5A	sodium channel, voltage-gated, type V, alpha subunit	0.0288862	0.23817	7.25911
GO:0002821	positive regulation of adaptive immune response	CD44	CD44	CD44 molecule (Indian blood group)	0.0288862	0.23817	7.25911
GO:0002821	positive regulation of adaptive immune response	CD74	CD74	CD74 molecule, major histocompatibility complex, class II invariant chain	0.0288862	0.23817	7.25911
GO:0035767	endothelial cell chemotaxis	EGR3	EGR3	early growth response 3	0.0288862	0.23817	7.25911
GO:0035767	endothelial cell chemotaxis	NRP1	NRP1	neuropilin 1	0.0288862	0.23817	7.25911
GO:0070234	positive regulation of T cell apoptotic process	ICAM1	ICAM1	intercellular adhesion molecule 1	0.0288862	0.23817	7.25911
GO:0070234	positive regulation of T cell apoptotic process	PDCD1	PDCD1	programmed cell death 1	0.0288862	0.23817	7.25911
GO:0060452	positive regulation of cardiac muscle contraction	CTGF	CTGF	connective tissue growth factor	0.0288862	0.23817	7.25911
GO:0060452	positive regulation of cardiac muscle contraction	UCN	UCN	urocortin	0.0288862	0.23817	7.25911
GO:0048729	tissue morphogenesis	GCNT1	GCNT1	glucosaminyl (N-acetyl) transferase 1, core 2	0.0288862	0.23817	7.25911
GO:0048729	tissue morphogenesis	HHEX	HHEX	hematopoietically expressed homeobox	0.0288862	0.23817	7.25911
GO:0030334	regulation of cell migration	MMP3	MMP3	matrix metallopeptidase 3 (stromelysin 1, progelatinase)	0.0294032	0.23817	2.56204
GO:0030334	regulation of cell migration	CXCR4	CXCR4	chemokine (C-X-C motif) receptor 4	0.0294032	0.23817	2.56204
GO:0030334	regulation of cell migration	TMSB4X	TMSB4X	thymosin beta 4, X-linked	0.0294032	0.23817	2.56204
GO:0030334	regulation of cell migration	PECAM1	PECAM1	platelet/endothelial cell adhesion molecule	0.0294032	0.23817	2.56204
GO:0030334	regulation of cell migration	ITGB3	ITGB3	integrin, beta 3 (platelet glycoprotein IIIa, antigen CD61)	0.0294032	0.23817	2.56204
GO:0030334	regulation of cell migration	PLXNA2	PLXNA2	plexin A2	0.0294032	0.23817	2.56204
GO:0042730	fibrinolysis	SERPINB2.1	SERPINB2	serpin peptidase inhibitor, clade B (ovalbumin), member 2	0.0299553	0.23817	4.35546
GO:0042730	fibrinolysis	SERPINE1	SERPINE1	serpin peptidase inhibitor, clade E (nexin, plasminogen activator inhibitor type 1), member 1	0.0299553	0.23817	4.35546
GO:0042730	fibrinolysis	SERPING1	SERPING1	serpin peptidase inhibitor, clade G (C1 inhibitor), member 1	0.0299553	0.23817	4.35546
GO:0036120	cellular response to platelet-derived growth factor stimulus	SERPINE1	SERPINE1	serpin peptidase inhibitor, clade E (nexin, plasminogen activator inhibitor type 1), member 1	0.0299553	0.23817	4.35546
GO:0036120	cellular response to platelet-derived growth factor stimulus	FN1	FN1	fibronectin 1	0.0299553	0.23817	4.35546
GO:0036120	cellular response to platelet-derived growth factor stimulus	FYN	FYN	FYN oncogene related to SRC, FGR, YES	0.0299553	0.23817	4.35546
GO:0001894	tissue homeostasis	CTGF	CTGF	connective tissue growth factor	0.0299553	0.23817	4.35546
GO:0001894	tissue homeostasis	SOX9	SOX9	SRY (sex determining region Y)-box 9	0.0299553	0.23817	4.35546
GO:0001894	tissue homeostasis	AKR1B1	AKR1B1	aldo-keto reductase family 1, member B1 (aldose reductase)	0.0299553	0.23817	4.35546
GO:0033198	response to ATP	SLC8A1	SLC8A1	solute carrier family 8 (sodium/calcium exchanger), member 1	0.0299553	0.23817	4.35546
GO:0033198	response to ATP	SPHK1	SPHK1	sphingosine kinase 1	0.0299553	0.23817	4.35546
GO:0033198	response to ATP	SELL	SELL	selectin L	0.0299553	0.23817	4.35546
GO:0071277	cellular response to calcium ion	SCN5A	SCN5A	sodium channel, voltage-gated, type V, alpha subunit	0.0304522	0.23817	2.84671
GO:0071277	cellular response to calcium ion	KRT10	KRT10	keratin 10	0.0304522	0.23817	2.84671
GO:0071277	cellular response to calcium ion	EDN1	EDN1	endothelin 1	0.0304522	0.23817	2.84671
GO:0071277	cellular response to calcium ion	FOSB	FOSB	FBJ murine osteosarcoma viral oncogene homolog B	0.0304522	0.23817	2.84671
GO:0071277	cellular response to calcium ion	CPNE6	CPNE6	copine VI (neuronal)	0.0304522	0.23817	2.84671
GO:0071222	cellular response to lipopolysaccharide	MMP9	MMP9	matrix metallopeptidase 9 (gelatinase B, 92kDa gelatinase, 92kDa type IV collagenase)	0.0309598	0.23817	1.97527
GO:0071222	cellular response to lipopolysaccharide	ICAM1	ICAM1	intercellular adhesion molecule 1	0.0309598	0.23817	1.97527
GO:0071222	cellular response to lipopolysaccharide	ENTPD2	ENTPD2	ectonucleoside triphosphate diphosphohydrolase 2	0.0309598	0.23817	1.97527
GO:0071222	cellular response to lipopolysaccharide	CYP17A1	CYP17A1	cytochrome P450, family 17, subfamily A, polypeptide 1	0.0309598	0.23817	1.97527
GO:0071222	cellular response to lipopolysaccharide	SERPINE1	SERPINE1	serpin peptidase inhibitor, clade E (nexin, plasminogen activator inhibitor type 1), member 1	0.0309598	0.23817	1.97527
GO:0071222	cellular response to lipopolysaccharide	CD40	CD40	CD40 molecule, TNF receptor superfamily member 5	0.0309598	0.23817	1.97527
GO:0071222	cellular response to lipopolysaccharide	PDE4D	PDE4D	phosphodiesterase 4D, cAMP-specific	0.0309598	0.23817	1.97527
GO:0071222	cellular response to lipopolysaccharide	FN1	FN1	fibronectin 1	0.0309598	0.23817	1.97527
GO:0071222	cellular response to lipopolysaccharide	ANKRD1	ANKRD1	ankyrin repeat domain 1 (cardiac muscle)	0.0309598	0.23817	1.97527
GO:0071222	cellular response to lipopolysaccharide	ABCA1	ABCA1	ATP-binding cassette, sub-family A (ABC1), member 1	0.0309598	0.23817	1.97527
GO:0051289	protein homotetramerization	KCNMA1	KCNMA1	potassium large conductance calcium-activated channel, subfamily M, alpha member 1	0.0313029	0.23817	2.52491
GO:0051289	protein homotetramerization	SRR	SRR	serine racemase	0.0313029	0.23817	2.52491
GO:0051289	protein homotetramerization	GNMT	GNMT	glycine N-methyltransferase	0.0313029	0.23817	2.52491
GO:0051289	protein homotetramerization	HSD17B10	HSD17B10	hydroxysteroid (17-beta) dehydrogenase 10	0.0313029	0.23817	2.52491
GO:0051289	protein homotetramerization	FBP1	FBP1	fructose-1,6-bisphosphatase 1	0.0313029	0.23817	2.52491
GO:0051289	protein homotetramerization	ALDH1A1	ALDH1A1	aldehyde dehydrogenase 1 family, member A1	0.0313029	0.23817	2.52491
GO:0060325	face morphogenesis	DKK1	DKK1	dickkopf homolog 1 (Xenopus laevis)	0.0313445	0.23817	3.31845
GO:0060325	face morphogenesis	CRISPLD2	CRISPLD2	cysteine-rich secretory protein LCCL domain containing 2	0.0313445	0.23817	3.31845
GO:0060325	face morphogenesis	TWIST2	TWIST2	twist homolog 2 (Drosophila)	0.0313445	0.23817	3.31845
GO:0060325	face morphogenesis	STRA6	STRA6	stimulated by retinoic acid gene 6 homolog (mouse)	0.0313445	0.23817	3.31845
GO:0045214	sarcomere organization	FHOD3	FHOD3	formin homology 2 domain containing 3	0.0313445	0.23817	3.31845
GO:0045214	sarcomere organization	MYPN	MYPN	myopalladin	0.0313445	0.23817	3.31845
GO:0045214	sarcomere organization	LOC100336949	LOC100336949	tropomyosin alpha-1 chain-like	0.0313445	0.23817	3.31845
GO:0045214	sarcomere organization	ANKRD1	ANKRD1	ankyrin repeat domain 1 (cardiac muscle)	0.0313445	0.23817	3.31845
GO:0007015	actin filament organization	AKAP2	AKAP2	A kinase (PRKA) anchor protein 2	0.0320312	0.23817	2.30972
GO:0007015	actin filament organization	FHOD3	FHOD3	formin homology 2 domain containing 3	0.0320312	0.23817	2.30972
GO:0007015	actin filament organization	BIN3	BIN3	bridging integrator 3	0.0320312	0.23817	2.30972
GO:0007015	actin filament organization	CORO1A	CORO1A	coronin, actin binding protein, 1A	0.0320312	0.23817	2.30972
GO:0007015	actin filament organization	TMSB4X	TMSB4X	thymosin beta 4, X-linked	0.0320312	0.23817	2.30972
GO:0007015	actin filament organization	TMSB10	TMSB10	thymosin beta 10	0.0320312	0.23817	2.30972
GO:0007015	actin filament organization	SORBS1	SORBS1	sorbin and SH3 domain containing 1	0.0320312	0.23817	2.30972
GO:0032570	response to progesterone	SPHK1	SPHK1	sphingosine kinase 1	0.0327728	0.23817	2.79196
GO:0032570	response to progesterone	RAMP2	RAMP2	receptor (G protein-coupled) activity modifying protein 2	0.0327728	0.23817	2.79196
GO:0032570	response to progesterone	THBS1	THBS1	thrombospondin 1	0.0327728	0.23817	2.79196
GO:0032570	response to progesterone	GJB2	GJB2	gap junction protein, beta 2, 26kDa	0.0327728	0.23817	2.79196
GO:0032570	response to progesterone	FOSB	FOSB	FBJ murine osteosarcoma viral oncogene homolog B	0.0327728	0.23817	2.79196
GO:0019722	calcium-mediated signaling	CXCR4	CXCR4	chemokine (C-X-C motif) receptor 4	0.033281	0.23817	2.48884
GO:0019722	calcium-mediated signaling	SPHK1	SPHK1	sphingosine kinase 1	0.033281	0.23817	2.48884
GO:0019722	calcium-mediated signaling	LAT	LAT	linker for activation of T cells	0.033281	0.23817	2.48884
GO:0019722	calcium-mediated signaling	EDN1	EDN1	endothelin 1	0.033281	0.23817	2.48884
GO:0019722	calcium-mediated signaling	MCTP1	MCTP1	multiple C2 domains, transmembrane 1	0.033281	0.23817	2.48884
GO:0019722	calcium-mediated signaling	KSR2	KSR2	kinase suppressor of ras 2	0.033281	0.23817	2.48884
GO:0007269	neurotransmitter secretion	GRM4	GRM4	glutamate receptor, metabotropic 4	0.033281	0.23817	2.48884
GO:0007269	neurotransmitter secretion	NRXN2	NRXN2	neurexin 2	0.033281	0.23817	2.48884
GO:0007269	neurotransmitter secretion	APBA1	APBA1	amyloid beta (A4) precursor protein-binding, family A, member 1	0.033281	0.23817	2.48884
GO:0007269	neurotransmitter secretion	NOS1AP	NOS1AP	nitric oxide synthase 1 (neuronal) adaptor protein	0.033281	0.23817	2.48884
GO:0007269	neurotransmitter secretion	SLC1A1	SLC1A1	solute carrier family 1 (neuronal/epithelial high affinity glutamate transporter, system Xag), member 1	0.033281	0.23817	2.48884
GO:0007269	neurotransmitter secretion	SNAP25	SNAP25	synaptosomal-associated protein, 25kDa	0.033281	0.23817	2.48884
GO:0007520	myoblast fusion	CDON	CDON	Cdon homolog (mouse)	0.034077	0.23817	4.14806
GO:0007520	myoblast fusion	DYRK1B	DYRK1B	dual-specificity tyrosine-(Y)-phosphorylation regulated kinase 1B	0.034077	0.23817	4.14806
GO:0007520	myoblast fusion	CACNA1S	CACNA1S	calcium channel, voltage-dependent, L type, alpha 1S subunit	0.034077	0.23817	4.14806
GO:0035994	response to muscle stretch	SLC8A1	SLC8A1	solute carrier family 8 (sodium/calcium exchanger), member 1	0.034077	0.23817	4.14806
GO:0035994	response to muscle stretch	EDN1	EDN1	endothelin 1	0.034077	0.23817	4.14806
GO:0035994	response to muscle stretch	ANKRD1	ANKRD1	ankyrin repeat domain 1 (cardiac muscle)	0.034077	0.23817	4.14806
GO:0010460	positive regulation of heart rate	SCN5A	SCN5A	sodium channel, voltage-gated, type V, alpha subunit	0.034077	0.23817	4.14806
GO:0010460	positive regulation of heart rate	EDN1	EDN1	endothelin 1	0.034077	0.23817	4.14806
GO:0010460	positive regulation of heart rate	SLC1A1	SLC1A1	solute carrier family 1 (neuronal/epithelial high affinity glutamate transporter, system Xag), member 1	0.034077	0.23817	4.14806
GO:0046580	negative regulation of Ras protein signal transduction	RASA3	RASA3	RAS p21 protein activator 3	0.034077	0.23817	4.14806
GO:0046580	negative regulation of Ras protein signal transduction	RASAL1	RASAL1	RAS protein activator like 1 (GAP1 like)	0.034077	0.23817	4.14806
GO:0046580	negative regulation of Ras protein signal transduction	FBP1	FBP1	fructose-1,6-bisphosphatase 1	0.034077	0.23817	4.14806
GO:0008285	negative regulation of cell proliferation	GJB6	GJB6	gap junction protein, beta 6, 30kDa	0.0342989	0.23817	1.52096
GO:0008285	negative regulation of cell proliferation	GRM4	GRM4	glutamate receptor, metabotropic 4	0.0342989	0.23817	1.52096
GO:0008285	negative regulation of cell proliferation	CEBPA	CEBPA	CCAAT/enhancer binding protein (C/EBP), alpha	0.0342989	0.23817	1.52096
GO:0008285	negative regulation of cell proliferation	PTPRU	PTPRU	protein tyrosine phosphatase, receptor type, U	0.0342989	0.23817	1.52096
GO:0008285	negative regulation of cell proliferation	HMGA1	HMGA1	high mobility group AT-hook 1	0.0342989	0.23817	1.52096
GO:0008285	negative regulation of cell proliferation	ESR2	ESR2	estrogen receptor 2 (ER beta)	0.0342989	0.23817	1.52096
GO:0008285	negative regulation of cell proliferation	SOX9	SOX9	SRY (sex determining region Y)-box 9	0.0342989	0.23817	1.52096
[truncated: 5,407 more rows]

## Sheet: DownGene2GO
QueryID	QuerySymbol	Description	E-Value	SubjectSymbol	Description	GOID	GOTerm	P-Value	Enrichment
[truncated: 7,022 more rows]

[truncated: 3 more sheets: UpGO_Result, UpGO2Gene, UpGene2GO]
