# Supplementary material for: Transcriptomic Analysis of Short/Branched-Chain Acyl-Coenzyme a Dehydrogenase Knocked Out bMECs Revealed Its Regulatory Effect on Lipid Metabolism
Source: Front Vet Sci. 2021 Sep 7;8:744287. doi: 10.3389/fvets.2021.744287 (PMC8453006; doi:10.3389/fvets.2021.744287)
Supplement: Supplementary file 1 [file Data_Sheet_1.ZIP › Dr Jiang original data 1/figure 4/ACKOvsMEC.GO-Analysis_BP_All.xlsx]

## Sheet: AllGO_Result
GOID	GOTerm	DifGene	AllDifGene	GeneInGO	AllGene	P-Value	FDR	Enrichment	(-log10P)
GO:0007155	cell adhesion	89	1173	549	17538	3.81671e-15	1.55111e-11	2.42382	14.4183
GO:0030198	extracellular matrix organization	52	1173	286	17538	3.2067e-11	6.51601e-08	2.71844	10.4939
GO:0050900	leukocyte migration	26	1173	117	17538	4.35366e-08	5.89776e-05	3.32253	7.36115
GO:0030574	collagen catabolic process	18	1173	65	17538	1.54251e-07	0.000156719	4.14039	6.81177
GO:0018149	peptide cross-linking	10	1173	21	17538	3.08007e-07	0.000250348	7.11972	6.51144
GO:0016477	cell migration	34	1173	219	17538	3.61186e-06	0.00244643	2.32122	5.44227
GO:0022617	extracellular matrix disassembly	20	1173	100	17538	8.54648e-06	0.00496184	2.99028	5.06821
GO:0001525	angiogenesis	35	1173	241	17538	1.18662e-05	0.00602803	2.17137	4.92569
GO:0001666	response to hypoxia	35	1173	250	17538	2.63354e-05	0.0118919	2.0932	4.57946
GO:0030199	collagen fibril organization	11	1173	41	17538	5.59159e-05	0.022442	4.01135	4.25246
GO:0014912	negative regulation of smooth muscle cell migration	7	1173	17	17538	6.30363e-05	0.022442	6.15646	4.20041
GO:0014911	positive regulation of smooth muscle cell migration	10	1173	35	17538	6.76537e-05	0.022442	4.27183	4.16971
GO:0030335	positive regulation of cell migration	29	1173	202	17538	7.97529e-05	0.022442	2.14649	4.09825
GO:0001503	ossification	19	1173	107	17538	8.0093e-05	0.022442	2.65492	4.09641
GO:0070374	positive regulation of ERK1 and ERK2 cascade	25	1173	163	17538	8.28322e-05	0.022442	2.29316	4.0818
GO:0007156	homophilic cell adhesion via plasma membrane adhesion molecules	18	1173	101	17538	0.000116512	0.029594	2.66461	3.93363
GO:0016337	single organismal cell-cell adhesion	21	1173	131	17538	0.000158819	0.037967	2.39679	3.7991
GO:0030324	lung development	21	1173	133	17538	0.000197416	0.0445721	2.36075	3.70462
GO:0007044	cell-substrate junction assembly	4	1173	6	17538	0.000267754	0.0495887	9.9676	3.57226
GO:0042060	wound healing	20	1173	127	17538	0.000287527	0.0495887	2.35455	3.54132
GO:0070488	neutrophil aggregation	3	1173	3	17538	0.000298481	0.0495887	14.9514	3.52508
GO:0035385	Roundabout signaling pathway	3	1173	3	17538	0.000298481	0.0495887	14.9514	3.52508
GO:0007169	transmembrane receptor protein tyrosine kinase signaling pathway	19	1173	118	17538	0.000302213	0.0495887	2.40743	3.51969
GO:0071356	cellular response to tumor necrosis factor	19	1173	118	17538	0.000302213	0.0495887	2.40743	3.51969
GO:0030168	platelet activation	29	1173	218	17538	0.000305048	0.0495887	1.98895	3.51563
GO:0071347	cellular response to interleukin-1	16	1173	91	17538	0.000321337	0.0502275	2.62882	3.49304
GO:0007596	blood coagulation	51	1173	467	17538	0.000374265	0.0544462	1.63281	3.42682
GO:0048514	blood vessel morphogenesis	9	1173	35	17538	0.000375122	0.0544462	3.84465	3.42583
GO:0007160	cell-matrix adhesion	17	1173	102	17538	0.000407775	0.0571448	2.4919	3.38958
GO:0035987	endodermal cell differentiation	8	1173	29	17538	0.000472823	0.0640517	4.12453	3.3253
GO:0032355	response to estradiol	25	1173	183	17538	0.000517866	0.0678906	2.04254	3.28578
GO:0008544	epidermis development	14	1173	78	17538	0.000601114	0.0746454	2.68359	3.22104
GO:0009611	response to wounding	15	1173	87	17538	0.000606127	0.0746454	2.57783	3.21744
GO:0045926	negative regulation of growth	5	1173	12	17538	0.000706505	0.0844481	6.22975	3.15089
GO:0045662	negative regulation of myoblast differentiation	7	1173	24	17538	0.000741447	0.0860926	4.36083	3.12992
GO:1901215	negative regulation of neuron death	10	1173	47	17538	0.00091654	0.102429	3.18115	3.03785
GO:0007275	multicellular organismal development	92	1173	998	17538	0.000987259	0.102429	1.37829	3.00557
GO:0030195	negative regulation of blood coagulation	5	1173	13	17538	0.00108509	0.102429	5.75054	2.96453
GO:0010043	response to zinc ion	10	1173	48	17538	0.00108941	0.102429	3.11488	2.96281
GO:0035988	chondrocyte proliferation	4	1173	8	17538	0.00112052	0.102429	7.4757	2.95058
GO:0035767	endothelial cell chemotaxis	4	1173	8	17538	0.00112052	0.102429	7.4757	2.95058
GO:0010870	positive regulation of receptor biosynthetic process	4	1173	8	17538	0.00112052	0.102429	7.4757	2.95058
GO:0048642	negative regulation of skeletal muscle tissue development	4	1173	8	17538	0.00112052	0.102429	7.4757	2.95058
GO:0042297	vocal learning	3	1173	4	17538	0.00113418	0.102429	11.2136	2.94532
GO:0071603	endothelial cell-cell adhesion	3	1173	4	17538	0.00113418	0.102429	11.2136	2.94532
GO:0001501	skeletal system development	21	1173	152	17538	0.00121114	0.104725	2.06565	2.91681
GO:0043524	negative regulation of neuron apoptotic process	21	1173	152	17538	0.00121114	0.104725	2.06565	2.91681
GO:0010811	positive regulation of cell-substrate adhesion	9	1173	41	17538	0.00129559	0.109693	3.28202	2.88753
GO:0045332	phospholipid translocation	6	1173	20	17538	0.00151686	0.123291	4.48542	2.81905
GO:0048546	digestive tract morphogenesis	6	1173	20	17538	0.00151686	0.123291	4.48542	2.81905
GO:0048715	negative regulation of oligodendrocyte differentiation	5	1173	14	17538	0.00159549	0.127139	5.33979	2.79711
GO:0051384	response to glucocorticoid	19	1173	136	17538	0.0017763	0.138824	2.0888	2.75048
GO:0071320	cellular response to cAMP	11	1173	60	17538	0.00188631	0.142062	2.74109	2.72439
GO:0007605	sensory perception of sound	20	1173	147	17538	0.00188764	0.142062	2.0342	2.72408
GO:0046579	positive regulation of Ras protein signal transduction	6	1173	21	17538	0.00200466	0.148126	4.27183	2.69796
GO:0006954	inflammatory response	41	1173	385	17538	0.00215622	0.155839	1.59223	2.66631
GO:0042157	lipoprotein metabolic process	8	1173	36	17538	0.00219587	0.155839	3.32253	2.65839
GO:0002042	cell migration involved in sprouting angiogenesis	5	1173	15	17538	0.00226242	0.155839	4.9838	2.64543
GO:0010996	response to auditory stimulus	5	1173	15	17538	0.00226242	0.155839	4.9838	2.64543
GO:0001938	positive regulation of endothelial cell proliferation	12	1173	71	17538	0.00246057	0.156408	2.527	2.60896
GO:0001676	long-chain fatty acid metabolic process	6	1173	22	17538	0.00260225	0.156408	4.07766	2.58465
GO:0042304	regulation of fatty acid biosynthetic process	3	1173	5	17538	0.00269404	0.156408	8.97084	2.5696
GO:0032119	sequestering of zinc ion	3	1173	5	17538	0.00269404	0.156408	8.97084	2.5696
GO:0070965	positive regulation of neutrophil mediated killing of fungus	3	1173	5	17538	0.00269404	0.156408	8.97084	2.5696
GO:0071404	cellular response to low-density lipoprotein particle stimulus	3	1173	5	17538	0.00269404	0.156408	8.97084	2.5696
GO:0070100	negative regulation of chemokine-mediated signaling pathway	3	1173	5	17538	0.00269404	0.156408	8.97084	2.5696
GO:0071376	cellular response to corticotropin-releasing hormone stimulus	3	1173	5	17538	0.00269404	0.156408	8.97084	2.5696
GO:0008038	neuron recognition	3	1173	5	17538	0.00269404	0.156408	8.97084	2.5696
GO:0051414	response to cortisol	3	1173	5	17538	0.00269404	0.156408	8.97084	2.5696
GO:0046813	receptor-mediated virion attachment to host cell	3	1173	5	17538	0.00269404	0.156408	8.97084	2.5696
GO:0010761	fibroblast migration	4	1173	10	17538	0.00301612	0.161742	5.98056	2.52055
GO:0048745	smooth muscle tissue development	5	1173	16	17538	0.00311126	0.161742	4.67231	2.50706
GO:0001568	blood vessel development	11	1173	64	17538	0.00320657	0.161742	2.56977	2.49396
GO:0032496	response to lipopolysaccharide	29	1173	254	17538	0.00339042	0.161742	1.70705	2.46975
GO:0010332	response to gamma radiation	9	1173	47	17538	0.00351414	0.161742	2.86304	2.45418
GO:0030325	adrenal gland development	7	1173	31	17538	0.00373577	0.161742	3.37612	2.42762
GO:0086010	membrane depolarization during action potential	7	1173	31	17538	0.00373577	0.161742	3.37612	2.42762
GO:0035556	intracellular signal transduction	49	1173	495	17538	0.00382308	0.161742	1.48004	2.41759
GO:0001934	positive regulation of protein phosphorylation	22	1173	178	17538	0.00390557	0.161742	1.84793	2.40832
GO:0010468	regulation of gene expression	23	1173	189	17538	0.00391243	0.161742	1.81948	2.40755
GO:0086004	regulation of cardiac muscle cell contraction	5	1173	17	17538	0.00416759	0.161742	4.39747	2.38011
GO:0051146	striated muscle cell differentiation	5	1173	17	17538	0.00416759	0.161742	4.39747	2.38011
GO:0043406	positive regulation of MAP kinase activity	10	1173	57	17538	0.00416878	0.161742	2.62305	2.37999
GO:0031424	keratinization	6	1173	24	17538	0.00418495	0.161742	3.73785	2.37831
GO:0060135	maternal process involved in female pregnancy	8	1173	40	17538	0.00440225	0.161742	2.99028	2.35633
GO:0060161	positive regulation of dopamine receptor signaling pathway	2	1173	2	17538	0.00446982	0.161742	14.9514	2.34971
GO:0010747	positive regulation of plasma membrane long-chain fatty acid transport	2	1173	2	17538	0.00446982	0.161742	14.9514	2.34971
GO:0002357	defense response to tumor cell	2	1173	2	17538	0.00446982	0.161742	14.9514	2.34971
GO:0070168	negative regulation of biomineral tissue development	2	1173	2	17538	0.00446982	0.161742	14.9514	2.34971
GO:0070178	D-serine metabolic process	2	1173	2	17538	0.00446982	0.161742	14.9514	2.34971
GO:0070101	positive regulation of chemokine-mediated signaling pathway	2	1173	2	17538	0.00446982	0.161742	14.9514	2.34971
GO:0045113	regulation of integrin biosynthetic process	2	1173	2	17538	0.00446982	0.161742	14.9514	2.34971
GO:0038154	interleukin-11-mediated signaling pathway	2	1173	2	17538	0.00446982	0.161742	14.9514	2.34971
GO:0044752	response to human chorionic gonadotropin	2	1173	2	17538	0.00446982	0.161742	14.9514	2.34971
GO:0010573	vascular endothelial growth factor production	2	1173	2	17538	0.00446982	0.161742	14.9514	2.34971
GO:0033274	response to vitamin B2	2	1173	2	17538	0.00446982	0.161742	14.9514	2.34971
GO:0071250	cellular response to nitrite	2	1173	2	17538	0.00446982	0.161742	14.9514	2.34971
GO:0060598	dichotomous subdivision of terminal units involved in mammary gland duct morphogenesis	2	1173	2	17538	0.00446982	0.161742	14.9514	2.34971
GO:0021836	chemorepulsion involved in postnatal olfactory bulb interneuron migration	2	1173	2	17538	0.00446982	0.161742	14.9514	2.34971
GO:0018153	isopeptide cross-linking via N6-(L-isoglutamyl)-L-lysine	2	1173	2	17538	0.00446982	0.161742	14.9514	2.34971
GO:0032602	chemokine production	2	1173	2	17538	0.00446982	0.161742	14.9514	2.34971
GO:0061193	taste bud development	2	1173	2	17538	0.00446982	0.161742	14.9514	2.34971
GO:2000516	positive regulation of CD4-positive, alpha-beta T cell activation	2	1173	2	17538	0.00446982	0.161742	14.9514	2.34971
GO:0008627	intrinsic apoptotic signaling pathway in response to osmotic stress	2	1173	2	17538	0.00446982	0.161742	14.9514	2.34971
GO:1903232	melanosome assembly	2	1173	2	17538	0.00446982	0.161742	14.9514	2.34971
GO:0086046	membrane depolarization during SA node cell action potential	2	1173	2	17538	0.00446982	0.161742	14.9514	2.34971
GO:0010041	response to iron(III) ion	2	1173	2	17538	0.00446982	0.161742	14.9514	2.34971
GO:0060431	primary lung bud formation	2	1173	2	17538	0.00446982	0.161742	14.9514	2.34971
GO:0034124	regulation of MyD88-dependent toll-like receptor signaling pathway	2	1173	2	17538	0.00446982	0.161742	14.9514	2.34971
GO:0009181	purine ribonucleoside diphosphate catabolic process	2	1173	2	17538	0.00446982	0.161742	14.9514	2.34971
GO:0034259	negative regulation of Rho GTPase activity	4	1173	11	17538	0.00449042	0.161742	5.43688	2.34771
GO:0048771	tissue remodeling	4	1173	11	17538	0.00449042	0.161742	5.43688	2.34771
GO:0070509	calcium ion import	7	1173	32	17538	0.00451059	0.161742	3.27062	2.34577
GO:0048661	positive regulation of smooth muscle cell proliferation	13	1173	86	17538	0.00454364	0.161742	2.2601	2.3426
GO:0007603	phototransduction, visible light	14	1173	96	17538	0.00459503	0.161742	2.18041	2.33771
GO:0060548	negative regulation of cell death	11	1173	67	17538	0.00461665	0.161742	2.45471	2.33567
GO:0010757	negative regulation of plasminogen activation	3	1173	6	17538	0.00512033	0.163817	7.4757	2.2907
GO:0006555	methionine metabolic process	3	1173	6	17538	0.00512033	0.163817	7.4757	2.2907
GO:0014909	smooth muscle cell migration	3	1173	6	17538	0.00512033	0.163817	7.4757	2.2907
GO:0061009	common bile duct development	3	1173	6	17538	0.00512033	0.163817	7.4757	2.2907
GO:0016556	mRNA modification	3	1173	6	17538	0.00512033	0.163817	7.4757	2.2907
GO:0097084	vascular smooth muscle cell development	3	1173	6	17538	0.00512033	0.163817	7.4757	2.2907
GO:0002793	positive regulation of peptide secretion	3	1173	6	17538	0.00512033	0.163817	7.4757	2.2907
GO:2000766	negative regulation of cytoplasmic translation	3	1173	6	17538	0.00512033	0.163817	7.4757	2.2907
GO:0042127	regulation of cell proliferation	26	1173	227	17538	0.00512111	0.163817	1.7125	2.29064
GO:0045668	negative regulation of osteoblast differentiation	8	1173	41	17538	0.00515538	0.163817	2.91735	2.28774
GO:0030593	neutrophil chemotaxis	11	1173	68	17538	0.00518282	0.163817	2.41861	2.28543
GO:2000352	negative regulation of endothelial cell apoptotic process	6	1173	25	17538	0.00519991	0.163817	3.58834	2.284
GO:0016339	calcium-dependent cell-cell adhesion via plasma membrane cell adhesion molecules	6	1173	25	17538	0.00519991	0.163817	3.58834	2.284
GO:0042572	retinol metabolic process	7	1173	33	17538	0.00540071	0.168834	3.17151	2.26755
GO:0071732	cellular response to nitric oxide	5	1173	18	17538	0.00545687	0.169288	4.15317	2.26306
GO:0043410	positive regulation of MAPK cascade	14	1173	98	17538	0.00553691	0.17047	2.13592	2.25673
GO:0016525	negative regulation of angiogenesis	11	1173	69	17538	0.00580245	0.177302	2.38356	2.23639
GO:0001656	metanephros development	8	1173	42	17538	0.00600309	0.182064	2.84789	2.22162
GO:0048146	positive regulation of fibroblast proliferation	10	1173	60	17538	0.00607372	0.182396	2.4919	2.21654
GO:0050731	positive regulation of peptidyl-tyrosine phosphorylation	13	1173	89	17538	0.0061038	0.182396	2.18391	2.2144
GO:0002260	lymphocyte homeostasis	4	1173	12	17538	0.00638237	0.184006	4.9838	2.19502
GO:0030818	negative regulation of cAMP biosynthetic process	4	1173	12	17538	0.00638237	0.184006	4.9838	2.19502
GO:0097066	response to thyroid hormone	4	1173	12	17538	0.00638237	0.184006	4.9838	2.19502
GO:0035313	wound healing, spreading of epidermal cells	4	1173	12	17538	0.00638237	0.184006	4.9838	2.19502
GO:0071398	cellular response to fatty acid	6	1173	26	17538	0.00638408	0.184006	3.45032	2.1949
GO:0071456	cellular response to hypoxia	17	1173	131	17538	0.00644932	0.184578	1.94026	2.19049
GO:0009612	response to mechanical stimulus	14	1173	100	17538	0.00662801	0.188365	2.0932	2.17862
GO:0031589	cell-substrate adhesion	5	1173	19	17538	0.007004	0.196305	3.93458	2.15465
GO:0090280	positive regulation of calcium ion import	5	1173	19	17538	0.007004	0.196305	3.93458	2.15465
GO:0001523	retinoid metabolic process	11	1173	71	17538	0.00721559	0.20085	2.31642	2.14173
GO:0045494	photoreceptor cell maintenance	7	1173	35	17538	0.00756706	0.209201	2.99028	2.12107
GO:0030182	neuron differentiation	19	1173	155	17538	0.00763416	0.20963	1.83275	2.11724
GO:0045861	negative regulation of proteolysis	6	1173	27	17538	0.00775248	0.21145	3.32253	2.11056
GO:0048286	lung alveolus development	9	1173	53	17538	0.00798585	0.216363	2.53892	2.09768
GO:0045766	positive regulation of angiogenesis	16	1173	124	17538	0.00851637	0.224722	1.92921	2.06975
GO:0045199	maintenance of epithelial cell apical/basal polarity	3	1173	7	17538	0.00851688	0.224722	6.40775	2.06972
GO:0046321	positive regulation of fatty acid oxidation	3	1173	7	17538	0.00851688	0.224722	6.40775	2.06972
GO:0040012	regulation of locomotion	3	1173	7	17538	0.00851688	0.224722	6.40775	2.06972
GO:0045475	locomotor rhythm	4	1173	13	17538	0.00873672	0.224722	4.60043	2.05865
GO:0021799	cerebral cortex radially oriented cell migration	4	1173	13	17538	0.00873672	0.224722	4.60043	2.05865
GO:0002446	neutrophil mediated immunity	4	1173	13	17538	0.00873672	0.224722	4.60043	2.05865
GO:0048711	positive regulation of astrocyte differentiation	4	1173	13	17538	0.00873672	0.224722	4.60043	2.05865
GO:0071407	cellular response to organic cyclic compound	13	1173	93	17538	0.00881647	0.225134	2.08998	2.05471
GO:0046718	viral entry into host cell	7	1173	36	17538	0.00886356	0.225134	2.90722	2.05239
GO:0010466	negative regulation of peptidase activity	15	1173	114	17538	0.00894335	0.22575	1.96729	2.0485
GO:0008542	visual learning	9	1173	54	17538	0.0090291	0.226508	2.4919	2.04436
GO:0032689	negative regulation of interferon-gamma production	6	1173	28	17538	0.00931997	0.23237	3.20387	2.03059
GO:0048839	inner ear development	10	1173	64	17538	0.00959384	0.23774	2.33616	2.01801
GO:0007565	female pregnancy	16	1173	126	17538	0.00988155	0.243386	1.89859	2.00517
GO:0002027	regulation of heart rate	7	1173	37	17538	0.0103157	0.24374	2.82864	1.9865
GO:0030217	T cell differentiation	8	1173	46	17538	0.0104852	0.24374	2.60024	1.97942
GO:0070588	calcium ion transmembrane transport	17	1173	138	17538	0.0107006	0.24374	1.84184	1.97059
GO:0030193	regulation of blood coagulation	5	1173	21	17538	0.0109669	0.24374	3.55986	1.95992
GO:0002544	chronic inflammatory response	5	1173	21	17538	0.0109669	0.24374	3.55986	1.95992
GO:0007411	axon guidance	44	1173	462	17538	0.0113935	0.24374	1.42394	1.94334
GO:0009968	negative regulation of signal transduction	9	1173	56	17538	0.0114209	0.24374	2.4029	1.9423
GO:0034698	response to gonadotropin	4	1173	14	17538	0.0115932	0.24374	4.27183	1.9358
GO:0030194	positive regulation of blood coagulation	4	1173	14	17538	0.0115932	0.24374	4.27183	1.9358
GO:2000573	positive regulation of DNA biosynthetic process	4	1173	14	17538	0.0115932	0.24374	4.27183	1.9358
GO:0055072	iron ion homeostasis	8	1173	47	17538	0.0119151	0.24374	2.54492	1.9239
GO:0007205	protein kinase C-activating G-protein coupled receptor signaling pathway	7	1173	38	17538	0.0119334	0.24374	2.75421	1.92323
GO:0008283	cell proliferation	37	1173	377	17538	0.0124199	0.24374	1.46738	1.90588
GO:0071560	cellular response to transforming growth factor beta stimulus	9	1173	57	17538	0.0127807	0.24374	2.36075	1.89345
GO:0030155	regulation of cell adhesion	9	1173	57	17538	0.0127807	0.24374	2.36075	1.89345
GO:0060160	negative regulation of dopamine receptor signaling pathway	2	1173	3	17538	0.0128125	0.24374	9.9676	1.89237
GO:0009826	unidimensional cell growth	2	1173	3	17538	0.0128125	0.24374	9.9676	1.89237
GO:0001869	negative regulation of complement activation, lectin pathway	2	1173	3	17538	0.0128125	0.24374	9.9676	1.89237
GO:0090027	negative regulation of monocyte chemotaxis	2	1173	3	17538	0.0128125	0.24374	9.9676	1.89237
GO:0090022	regulation of neutrophil chemotaxis	2	1173	3	17538	0.0128125	0.24374	9.9676	1.89237
GO:1900625	positive regulation of monocyte aggregation	2	1173	3	17538	0.0128125	0.24374	9.9676	1.89237
GO:0014076	response to fluoxetine	2	1173	3	17538	0.0128125	0.24374	9.9676	1.89237
GO:0045977	positive regulation of mitotic cell cycle, embryonic	2	1173	3	17538	0.0128125	0.24374	9.9676	1.89237
GO:0006551	leucine metabolic process	2	1173	3	17538	0.0128125	0.24374	9.9676	1.89237
GO:0061364	apoptotic process involved in luteolysis	2	1173	3	17538	0.0128125	0.24374	9.9676	1.89237
GO:0072011	glomerular endothelium development	2	1173	3	17538	0.0128125	0.24374	9.9676	1.89237
GO:0010621	negative regulation of transcription by transcription factor localization	2	1173	3	17538	0.0128125	0.24374	9.9676	1.89237
GO:0060585	positive regulation of prostaglandin-endoperoxide synthase activity	2	1173	3	17538	0.0128125	0.24374	9.9676	1.89237
GO:0021834	chemorepulsion involved in embryonic olfactory bulb interneuron precursor migration	2	1173	3	17538	0.0128125	0.24374	9.9676	1.89237
GO:0061042	vascular wound healing	2	1173	3	17538	0.0128125	0.24374	9.9676	1.89237
GO:0090324	negative regulation of oxidative phosphorylation	2	1173	3	17538	0.0128125	0.24374	9.9676	1.89237
GO:0035583	sequestering of TGFbeta in extracellular matrix	2	1173	3	17538	0.0128125	0.24374	9.9676	1.89237
GO:0071387	cellular response to cortisol stimulus	2	1173	3	17538	0.0128125	0.24374	9.9676	1.89237
GO:0061146	Peyer's patch morphogenesis	2	1173	3	17538	0.0128125	0.24374	9.9676	1.89237
GO:0072347	response to anesthetic	2	1173	3	17538	0.0128125	0.24374	9.9676	1.89237
GO:0045586	regulation of gamma-delta T cell differentiation	2	1173	3	17538	0.0128125	0.24374	9.9676	1.89237
GO:0060480	lung goblet cell differentiation	2	1173	3	17538	0.0128125	0.24374	9.9676	1.89237
GO:2001170	negative regulation of ATP biosynthetic process	2	1173	3	17538	0.0128125	0.24374	9.9676	1.89237
GO:2001184	positive regulation of interleukin-12 secretion	2	1173	3	17538	0.0128125	0.24374	9.9676	1.89237
GO:0032370	positive regulation of lipid transport	2	1173	3	17538	0.0128125	0.24374	9.9676	1.89237
GO:0060401	cytosolic calcium ion transport	2	1173	3	17538	0.0128125	0.24374	9.9676	1.89237
GO:0043567	regulation of insulin-like growth factor receptor signaling pathway	3	1173	8	17538	0.0129547	0.24374	5.60678	1.88757
GO:0060907	positive regulation of macrophage cytokine production	3	1173	8	17538	0.0129547	0.24374	5.60678	1.88757
GO:0071636	positive regulation of transforming growth factor beta production	3	1173	8	17538	0.0129547	0.24374	5.60678	1.88757
GO:0048251	elastic fiber assembly	3	1173	8	17538	0.0129547	0.24374	5.60678	1.88757
GO:0002821	positive regulation of adaptive immune response	3	1173	8	17538	0.0129547	0.24374	5.60678	1.88757
GO:1902035	positive regulation of hematopoietic stem cell proliferation	3	1173	8	17538	0.0129547	0.24374	5.60678	1.88757
GO:0045906	negative regulation of vasoconstriction	3	1173	8	17538	0.0129547	0.24374	5.60678	1.88757
GO:0010955	negative regulation of protein processing	3	1173	8	17538	0.0129547	0.24374	5.60678	1.88757
GO:0086012	membrane depolarization during cardiac muscle cell action potential	3	1173	8	17538	0.0129547	0.24374	5.60678	1.88757
GO:0048672	positive regulation of collateral sprouting	3	1173	8	17538	0.0129547	0.24374	5.60678	1.88757
GO:0001958	endochondral ossification	6	1173	30	17538	0.0131097	0.24552	2.99028	1.88241
GO:0051966	regulation of synaptic transmission, glutamatergic	5	1173	22	17538	0.0134271	0.246913	3.39805	1.87202
GO:0071158	positive regulation of cell cycle arrest	5	1173	22	17538	0.0134271	0.246913	3.39805	1.87202
GO:0006027	glycosaminoglycan catabolic process	5	1173	22	17538	0.0134271	0.246913	3.39805	1.87202
GO:0048791	calcium ion-dependent exocytosis of neurotransmitter	5	1173	22	17538	0.0134271	0.246913	3.39805	1.87202
GO:0032855	positive regulation of Rac GTPase activity	7	1173	39	17538	0.0137265	0.251281	2.68359	1.86244
GO:0001558	regulation of cell growth	11	1173	78	17538	0.014357	0.261644	2.10853	1.84294
GO:0030154	cell differentiation	64	1173	727	17538	0.0144798	0.261732	1.31622	1.83924
GO:0009967	positive regulation of signal transduction	10	1173	68	17538	0.0144906	0.261732	2.19874	1.83891
GO:0007584	response to nutrient	18	1173	154	17538	0.014693	0.264214	1.74757	1.83289
GO:0071257	cellular response to electrical stimulus	4	1173	15	17538	0.0149862	0.265957	3.98704	1.82431
GO:0045793	positive regulation of cell size	4	1173	15	17538	0.0149862	0.265957	3.98704	1.82431
GO:0046888	negative regulation of hormone secretion	4	1173	15	17538	0.0149862	0.265957	3.98704	1.82431
GO:0060326	cell chemotaxis	12	1173	89	17538	0.0152065	0.268693	2.01592	1.81797
GO:0031623	receptor internalization	6	1173	31	17538	0.0153595	0.269055	2.89382	1.81362
GO:0030837	negative regulation of actin filament polymerization	6	1173	31	17538	0.0153595	0.269055	2.89382	1.81362
GO:0038032	termination of G-protein coupled receptor signaling pathway	7	1173	40	17538	0.0157044	0.271585	2.6165	1.80398
GO:0032720	negative regulation of tumor necrosis factor production	7	1173	40	17538	0.0157044	0.271585	2.6165	1.80398
GO:0030890	positive regulation of B cell proliferation	7	1173	40	17538	0.0157044	0.271585	2.6165	1.80398
GO:0001649	osteoblast differentiation	16	1173	133	17538	0.0160698	0.276727	1.79867	1.79399
GO:0035924	cellular response to vascular endothelial growth factor stimulus	5	1173	23	17538	0.0162335	0.278367	3.25031	1.78959
GO:0008217	regulation of blood pressure	11	1173	80	17538	0.0171436	0.292738	2.05582	1.7659
GO:0019722	calcium-mediated signaling	10	1173	70	17538	0.0175439	0.29563	2.13592	1.75587
GO:0010629	negative regulation of gene expression	20	1173	180	17538	0.0176068	0.29563	1.66127	1.75432
GO:0055093	response to hyperoxia	7	1173	41	17538	0.0178762	0.29563	2.55268	1.74772
GO:0034765	regulation of ion transmembrane transport	19	1173	169	17538	0.0181648	0.29563	1.68093	1.74077
GO:0007399	nervous system development	41	1173	438	17538	0.0184393	0.29563	1.39956	1.73425
GO:0032099	negative regulation of appetite	3	1173	9	17538	0.0184769	0.29563	4.9838	1.73337
GO:0050878	regulation of body fluid levels	3	1173	9	17538	0.0184769	0.29563	4.9838	1.73337
GO:0042415	norepinephrine metabolic process	3	1173	9	17538	0.0184769	0.29563	4.9838	1.73337
GO:0071421	manganese ion transmembrane transport	3	1173	9	17538	0.0184769	0.29563	4.9838	1.73337
GO:0014894	response to denervation involved in regulation of muscle adaptation	3	1173	9	17538	0.0184769	0.29563	4.9838	1.73337
GO:0002925	positive regulation of humoral immune response mediated by circulating immunoglobulin	3	1173	9	17538	0.0184769	0.29563	4.9838	1.73337
GO:0009404	toxin metabolic process	3	1173	9	17538	0.0184769	0.29563	4.9838	1.73337
GO:2001214	positive regulation of vasculogenesis	3	1173	9	17538	0.0184769	0.29563	4.9838	1.73337
GO:0009913	epidermal cell differentiation	3	1173	9	17538	0.0184769	0.29563	4.9838	1.73337
GO:0086036	regulation of cardiac muscle cell membrane potential	3	1173	9	17538	0.0184769	0.29563	4.9838	1.73337
GO:0090281	negative regulation of calcium ion import	3	1173	9	17538	0.0184769	0.29563	4.9838	1.73337
GO:0046887	positive regulation of hormone secretion	4	1173	16	17538	0.0189446	0.300745	3.73785	1.72252
GO:0002523	leukocyte migration involved in inflammatory response	4	1173	16	17538	0.0189446	0.300745	3.73785	1.72252
GO:0021772	olfactory bulb development	5	1173	24	17538	0.0194042	0.30156	3.11488	1.7121
GO:0002690	positive regulation of leukocyte chemotaxis	5	1173	24	17538	0.0194042	0.30156	3.11488	1.7121
GO:0010880	regulation of release of sequestered calcium ion into cytosol by sarcoplasmic reticulum	5	1173	24	17538	0.0194042	0.30156	3.11488	1.7121
GO:0002526	acute inflammatory response	5	1173	24	17538	0.0194042	0.30156	3.11488	1.7121
GO:0008277	regulation of G-protein coupled receptor protein signaling pathway	9	1173	61	17538	0.0194412	0.30156	2.20595	1.71128
GO:0007612	learning	9	1173	61	17538	0.0194412	0.30156	2.20595	1.71128
GO:0048813	dendrite morphogenesis	7	1173	42	17538	0.0202508	0.311545	2.4919	1.69356
GO:0015914	phospholipid transport	7	1173	42	17538	0.0202508	0.311545	2.4919	1.69356
GO:0050679	positive regulation of epithelial cell proliferation	11	1173	82	17538	0.0203148	0.311545	2.00568	1.69219
GO:0007616	long-term memory	6	1173	33	17538	0.0206324	0.311711	2.71844	1.68545
GO:0048169	regulation of long-term neuronal synaptic plasticity	6	1173	33	17538	0.0206324	0.311711	2.71844	1.68545
GO:0006024	glycosaminoglycan biosynthetic process	6	1173	33	17538	0.0206324	0.311711	2.71844	1.68545
GO:0043029	T cell homeostasis	6	1173	33	17538	0.0206324	0.311711	2.71844	1.68545
GO:0042472	inner ear morphogenesis	10	1173	72	17538	0.0210469	0.316794	2.07658	1.67681
GO:0032091	negative regulation of protein binding	8	1173	52	17538	0.02128	0.316827	2.30022	1.67203
GO:0002576	platelet degranulation	12	1173	94	17538	0.0226018	0.316827	1.90869	1.64586
GO:0090023	positive regulation of neutrophil chemotaxis	5	1173	25	17538	0.0229553	0.316827	2.99028	1.63912
GO:0003341	cilium movement	5	1173	25	17538	0.0229553	0.316827	2.99028	1.63912
GO:0051000	positive regulation of nitric-oxide synthase activity	5	1173	25	17538	0.0229553	0.316827	2.99028	1.63912
GO:0055074	calcium ion homeostasis	5	1173	25	17538	0.0229553	0.316827	2.99028	1.63912
GO:0060749	mammary gland alveolus development	4	1173	17	17538	0.0234913	0.316827	3.51798	1.62909
GO:0010613	positive regulation of cardiac muscle hypertrophy	4	1173	17	17538	0.0234913	0.316827	3.51798	1.62909
GO:0043277	apoptotic cell clearance	4	1173	17	17538	0.0234913	0.316827	3.51798	1.62909
GO:0010952	positive regulation of peptidase activity	4	1173	17	17538	0.0234913	0.316827	3.51798	1.62909
GO:0007263	nitric oxide mediated signal transduction	4	1173	17	17538	0.0234913	0.316827	3.51798	1.62909
GO:0042491	auditory receptor cell differentiation	4	1173	17	17538	0.0234913	0.316827	3.51798	1.62909
GO:0007267	cell-cell signaling	25	1173	246	17538	0.0242632	0.316827	1.51945	1.61505
GO:0006874	cellular calcium ion homeostasis	14	1173	117	17538	0.0243001	0.316827	1.78906	1.61439
GO:1901203	positive regulation of extracellular matrix assembly	2	1173	4	17538	0.0244908	0.316827	7.4757	1.611
GO:0006670	sphingosine metabolic process	2	1173	4	17538	0.0244908	0.316827	7.4757	1.611
GO:0060923	cardiac muscle cell fate commitment	2	1173	4	17538	0.0244908	0.316827	7.4757	1.611
GO:0038001	paracrine signaling	2	1173	4	17538	0.0244908	0.316827	7.4757	1.611
GO:0006382	adenosine to inosine editing	2	1173	4	17538	0.0244908	0.316827	7.4757	1.611
GO:0035726	common myeloid progenitor cell proliferation	2	1173	4	17538	0.0244908	0.316827	7.4757	1.611
GO:0070278	extracellular matrix constituent secretion	2	1173	4	17538	0.0244908	0.316827	7.4757	1.611
GO:0051900	regulation of mitochondrial depolarization	2	1173	4	17538	0.0244908	0.316827	7.4757	1.611
GO:0071504	cellular response to heparin	2	1173	4	17538	0.0244908	0.316827	7.4757	1.611
GO:1901660	calcium ion export	2	1173	4	17538	0.0244908	0.316827	7.4757	1.611
GO:0060574	intestinal epithelial cell maturation	2	1173	4	17538	0.0244908	0.316827	7.4757	1.611
GO:0061030	epithelial cell differentiation involved in mammary gland alveolus development	2	1173	4	17538	0.0244908	0.316827	7.4757	1.611
GO:0090310	negative regulation of methylation-dependent chromatin silencing	2	1173	4	17538	0.0244908	0.316827	7.4757	1.611
GO:0009299	mRNA transcription	2	1173	4	17538	0.0244908	0.316827	7.4757	1.611
GO:0002729	positive regulation of natural killer cell cytokine production	2	1173	4	17538	0.0244908	0.316827	7.4757	1.611
GO:0034316	negative regulation of Arp2/3 complex-mediated actin nucleation	2	1173	4	17538	0.0244908	0.316827	7.4757	1.611
GO:0046320	regulation of fatty acid oxidation	2	1173	4	17538	0.0244908	0.316827	7.4757	1.611
GO:0046068	cGMP metabolic process	2	1173	4	17538	0.0244908	0.316827	7.4757	1.611
GO:0046929	negative regulation of neurotransmitter secretion	2	1173	4	17538	0.0244908	0.316827	7.4757	1.611
GO:0003032	detection of oxygen	2	1173	4	17538	0.0244908	0.316827	7.4757	1.611
GO:0000711	meiotic DNA repair synthesis	2	1173	4	17538	0.0244908	0.316827	7.4757	1.611
GO:1990314	cellular response to insulin-like growth factor stimulus	2	1173	4	17538	0.0244908	0.316827	7.4757	1.611
GO:2000741	positive regulation of mesenchymal stem cell differentiation	2	1173	4	17538	0.0244908	0.316827	7.4757	1.611
GO:0035483	gastric emptying	2	1173	4	17538	0.0244908	0.316827	7.4757	1.611
GO:0060137	maternal process involved in parturition	3	1173	10	17538	0.0251029	0.316827	4.48542	1.60028
GO:0051385	response to mineralocorticoid	3	1173	10	17538	0.0251029	0.316827	4.48542	1.60028
GO:0009414	response to water deprivation	3	1173	10	17538	0.0251029	0.316827	4.48542	1.60028
GO:0070201	regulation of establishment of protein localization	3	1173	10	17538	0.0251029	0.316827	4.48542	1.60028
GO:0051918	negative regulation of fibrinolysis	3	1173	10	17538	0.0251029	0.316827	4.48542	1.60028
GO:0048016	inositol phosphate-mediated signaling	3	1173	10	17538	0.0251029	0.316827	4.48542	1.60028
GO:0000904	cell morphogenesis involved in differentiation	3	1173	10	17538	0.0251029	0.316827	4.48542	1.60028
GO:0030814	regulation of cAMP metabolic process	3	1173	10	17538	0.0251029	0.316827	4.48542	1.60028
GO:0018894	dibenzo-p-dioxin metabolic process	3	1173	10	17538	0.0251029	0.316827	4.48542	1.60028
GO:0060484	lung-associated mesenchyme development	3	1173	10	17538	0.0251029	0.316827	4.48542	1.60028
GO:0055091	phospholipid homeostasis	3	1173	10	17538	0.0251029	0.316827	4.48542	1.60028
GO:0003094	glomerular filtration	3	1173	10	17538	0.0251029	0.316827	4.48542	1.60028
GO:0015074	DNA integration	3	1173	10	17538	0.0251029	0.316827	4.48542	1.60028
GO:0044342	type B pancreatic cell proliferation	3	1173	10	17538	0.0251029	0.316827	4.48542	1.60028
GO:0070555	response to interleukin-1	7	1173	44	17538	0.0256414	0.322621	2.37863	1.59106
GO:0018108	peptidyl-tyrosine phosphorylation	16	1173	141	17538	0.0264077	0.331237	1.69661	1.57827
GO:0060441	epithelial tube branching involved in lung morphogenesis	5	1173	26	17538	0.0269008	0.331885	2.87527	1.57023
GO:0035690	cellular response to drug	10	1173	75	17538	0.0272173	0.331885	1.99352	1.56515
GO:0042493	response to drug	46	1173	516	17538	0.0283612	0.331885	1.33288	1.54728
GO:0032930	positive regulation of superoxide anion generation	4	1173	18	17538	0.028644	0.331885	3.32253	1.54297
GO:0007130	synaptonemal complex assembly	4	1173	18	17538	0.028644	0.331885	3.32253	1.54297
GO:0071577	zinc ion transmembrane transport	4	1173	18	17538	0.028644	0.331885	3.32253	1.54297
GO:0031290	retinal ganglion cell axon guidance	4	1173	18	17538	0.028644	0.331885	3.32253	1.54297
GO:0050919	negative chemotaxis	4	1173	18	17538	0.028644	0.331885	3.32253	1.54297
GO:0030595	leukocyte chemotaxis	4	1173	18	17538	0.028644	0.331885	3.32253	1.54297
GO:0042573	retinoic acid metabolic process	4	1173	18	17538	0.028644	0.331885	3.32253	1.54297
GO:0002504	antigen processing and presentation of peptide or polysaccharide antigen via MHC class II	4	1173	18	17538	0.028644	0.331885	3.32253	1.54297
GO:0001975	response to amphetamine	7	1173	45	17538	0.0286726	0.331885	2.32577	1.54253
GO:0035914	skeletal muscle cell differentiation	8	1173	55	17538	0.0289107	0.331885	2.17475	1.53894
GO:0007229	integrin-mediated signaling pathway	14	1173	120	17538	0.02946	0.331885	1.74433	1.53077
GO:2000379	positive regulation of reactive oxygen species metabolic process	6	1173	36	17538	0.030642	0.331885	2.4919	1.51368
GO:0001944	vasculature development	6	1173	36	17538	0.030642	0.331885	2.4919	1.51368
GO:0044255	cellular lipid metabolic process	16	1173	144	17538	0.0313505	0.331885	1.66127	1.50375
GO:0051216	cartilage development	10	1173	77	17538	0.0319872	0.331885	1.94174	1.49502
GO:0097202	activation of cysteine-type endopeptidase activity	3	1173	11	17538	0.0328326	0.331885	4.07766	1.4837
GO:0050665	hydrogen peroxide biosynthetic process	3	1173	11	17538	0.0328326	0.331885	4.07766	1.4837
GO:0010544	negative regulation of platelet activation	3	1173	11	17538	0.0328326	0.331885	4.07766	1.4837
GO:0051926	negative regulation of calcium ion transport	3	1173	11	17538	0.0328326	0.331885	4.07766	1.4837
GO:0045820	negative regulation of glycolytic process	3	1173	11	17538	0.0328326	0.331885	4.07766	1.4837
GO:0043116	negative regulation of vascular permeability	3	1173	11	17538	0.0328326	0.331885	4.07766	1.4837
GO:0048843	negative regulation of axon extension involved in axon guidance	3	1173	11	17538	0.0328326	0.331885	4.07766	1.4837
GO:0042511	positive regulation of tyrosine phosphorylation of Stat1 protein	3	1173	11	17538	0.0328326	0.331885	4.07766	1.4837
GO:0046825	regulation of protein export from nucleus	3	1173	11	17538	0.0328326	0.331885	4.07766	1.4837
GO:0001822	kidney development	14	1173	122	17538	0.0333188	0.331885	1.71574	1.47731
GO:0051092	positive regulation of NF-kappaB transcription factor activity	15	1173	134	17538	0.0343086	0.331885	1.67366	1.4646
GO:0030949	positive regulation of vascular endothelial growth factor receptor signaling pathway	4	1173	19	17538	0.0344147	0.331885	3.14766	1.46326
GO:0019226	transmission of nerve impulse	4	1173	19	17538	0.0344147	0.331885	3.14766	1.46326
GO:0008015	blood circulation	6	1173	37	17538	0.0345761	0.331885	2.42455	1.46122
GO:0006112	energy reserve metabolic process	10	1173	78	17538	0.0345799	0.331885	1.91685	1.46118
GO:0008285	negative regulation of cell proliferation	38	1173	420	17538	0.0356789	0.331885	1.35275	1.44759
GO:0071345	cellular response to cytokine stimulus	5	1173	28	17538	0.0360207	0.331885	2.66989	1.44345
GO:0061098	positive regulation of protein tyrosine kinase activity	5	1173	28	17538	0.0360207	0.331885	2.66989	1.44345
GO:0006970	response to osmotic stress	5	1173	28	17538	0.0360207	0.331885	2.66989	1.44345
GO:0071222	cellular response to lipopolysaccharide	16	1173	147	17538	0.0369429	0.331885	1.62736	1.43247
GO:0006461	protein complex assembly	14	1173	124	17538	0.0375308	0.331885	1.68806	1.42561
GO:0002376	immune system process	34	1173	371	17538	0.0385795	0.331885	1.37021	1.41364
GO:0046427	positive regulation of JAK-STAT cascade	6	1173	38	17538	0.0388216	0.331885	2.36075	1.41093
GO:0071375	cellular response to peptide hormone stimulus	6	1173	38	17538	0.0388216	0.331885	2.36075	1.41093
GO:2000110	negative regulation of macrophage apoptotic process	2	1173	5	17538	0.039022	0.331885	5.98056	1.40869
GO:0072126	positive regulation of glomerular mesangial cell proliferation	2	1173	5	17538	0.039022	0.331885	5.98056	1.40869
GO:0032963	collagen metabolic process	2	1173	5	17538	0.039022	0.331885	5.98056	1.40869
GO:1903026	negative regulation of RNA polymerase II regulatory region sequence-specific DNA binding	2	1173	5	17538	0.039022	0.331885	5.98056	1.40869
GO:0033326	cerebrospinal fluid secretion	2	1173	5	17538	0.039022	0.331885	5.98056	1.40869
GO:0070318	positive regulation of G0 to G1 transition	2	1173	5	17538	0.039022	0.331885	5.98056	1.40869
GO:0060976	coronary vasculature development	2	1173	5	17538	0.039022	0.331885	5.98056	1.40869
GO:0070120	ciliary neurotrophic factor-mediated signaling pathway	2	1173	5	17538	0.039022	0.331885	5.98056	1.40869
GO:0042904	9-cis-retinoic acid biosynthetic process	2	1173	5	17538	0.039022	0.331885	5.98056	1.40869
GO:0071447	cellular response to hydroperoxide	2	1173	5	17538	0.039022	0.331885	5.98056	1.40869
GO:0038027	apolipoprotein A-I-mediated signaling pathway	2	1173	5	17538	0.039022	0.331885	5.98056	1.40869
GO:0014051	gamma-aminobutyric acid secretion	2	1173	5	17538	0.039022	0.331885	5.98056	1.40869
GO:0060763	mammary duct terminal end bud growth	2	1173	5	17538	0.039022	0.331885	5.98056	1.40869
GO:0046464	acylglycerol catabolic process	2	1173	5	17538	0.039022	0.331885	5.98056	1.40869
GO:0060750	epithelial cell proliferation involved in mammary gland duct elongation	2	1173	5	17538	0.039022	0.331885	5.98056	1.40869
GO:1901897	regulation of relaxation of cardiac muscle	2	1173	5	17538	0.039022	0.331885	5.98056	1.40869
GO:0006562	proline catabolic process	2	1173	5	17538	0.039022	0.331885	5.98056	1.40869
GO:0032831	positive regulation of CD4-positive, CD25-positive, alpha-beta regulatory T cell differentiation	2	1173	5	17538	0.039022	0.331885	5.98056	1.40869
GO:0035900	response to isolation stress	2	1173	5	17538	0.039022	0.331885	5.98056	1.40869
GO:1902261	positive regulation of delayed rectifier potassium channel activity	2	1173	5	17538	0.039022	0.331885	5.98056	1.40869
GO:0002906	negative regulation of mature B cell apoptotic process	2	1173	5	17538	0.039022	0.331885	5.98056	1.40869
GO:0003104	positive regulation of glomerular filtration	2	1173	5	17538	0.039022	0.331885	5.98056	1.40869
GO:0071225	cellular response to muramyl dipeptide	2	1173	5	17538	0.039022	0.331885	5.98056	1.40869
GO:2001054	negative regulation of mesenchymal cell apoptotic process	2	1173	5	17538	0.039022	0.331885	5.98056	1.40869
GO:0042759	long-chain fatty acid biosynthetic process	2	1173	5	17538	0.039022	0.331885	5.98056	1.40869
GO:0010273	detoxification of copper ion	2	1173	5	17538	0.039022	0.331885	5.98056	1.40869
GO:0060547	negative regulation of necrotic cell death	2	1173	5	17538	0.039022	0.331885	5.98056	1.40869
GO:0090383	phagosome acidification	2	1173	5	17538	0.039022	0.331885	5.98056	1.40869
GO:0045061	thymic T cell selection	2	1173	5	17538	0.039022	0.331885	5.98056	1.40869
GO:0045916	negative regulation of complement activation	2	1173	5	17538	0.039022	0.331885	5.98056	1.40869
GO:0097094	craniofacial suture morphogenesis	2	1173	5	17538	0.039022	0.331885	5.98056	1.40869
GO:0060372	regulation of atrial cardiac muscle cell membrane repolarization	2	1173	5	17538	0.039022	0.331885	5.98056	1.40869
GO:1900165	negative regulation of interleukin-6 secretion	2	1173	5	17538	0.039022	0.331885	5.98056	1.40869
GO:0001922	B-1 B cell homeostasis	2	1173	5	17538	0.039022	0.331885	5.98056	1.40869
GO:0042471	ear morphogenesis	2	1173	5	17538	0.039022	0.331885	5.98056	1.40869
GO:0021575	hindbrain morphogenesis	2	1173	5	17538	0.039022	0.331885	5.98056	1.40869
GO:0042482	positive regulation of odontogenesis	2	1173	5	17538	0.039022	0.331885	5.98056	1.40869
GO:0050957	equilibrioception	2	1173	5	17538	0.039022	0.331885	5.98056	1.40869
GO:0070574	cadmium ion transmembrane transport	2	1173	5	17538	0.039022	0.331885	5.98056	1.40869
GO:0055098	response to low-density lipoprotein particle	2	1173	5	17538	0.039022	0.331885	5.98056	1.40869
GO:0060447	bud outgrowth involved in lung branching	2	1173	5	17538	0.039022	0.331885	5.98056	1.40869
GO:0018101	protein citrullination	2	1173	5	17538	0.039022	0.331885	5.98056	1.40869
GO:0051584	regulation of dopamine uptake involved in synaptic transmission	2	1173	5	17538	0.039022	0.331885	5.98056	1.40869
GO:0019367	fatty acid elongation, saturated fatty acid	2	1173	5	17538	0.039022	0.331885	5.98056	1.40869
GO:0045682	regulation of epidermis development	2	1173	5	17538	0.039022	0.331885	5.98056	1.40869
GO:0045602	negative regulation of endothelial cell differentiation	2	1173	5	17538	0.039022	0.331885	5.98056	1.40869
GO:0032364	oxygen homeostasis	2	1173	5	17538	0.039022	0.331885	5.98056	1.40869
GO:0048755	branching morphogenesis of a nerve	2	1173	5	17538	0.039022	0.331885	5.98056	1.40869
GO:0034109	homotypic cell-cell adhesion	2	1173	5	17538	0.039022	0.331885	5.98056	1.40869
GO:0090279	regulation of calcium ion import	2	1173	5	17538	0.039022	0.331885	5.98056	1.40869
GO:0032956	regulation of actin cytoskeleton organization	7	1173	48	17538	0.0391896	0.331885	2.18041	1.40683
GO:0003151	outflow tract morphogenesis	7	1173	48	17538	0.0391896	0.331885	2.18041	1.40683
GO:0030522	intracellular receptor signaling pathway	7	1173	48	17538	0.0391896	0.331885	2.18041	1.40683
GO:0046330	positive regulation of JNK cascade	9	1173	69	17538	0.039686	0.331885	1.95018	1.40136
GO:0048013	ephrin receptor signaling pathway	10	1173	80	17538	0.0401972	0.331885	1.86893	1.3958
GO:0001894	tissue homeostasis	4	1173	20	17538	0.0408101	0.331885	2.99028	1.38923
GO:0033198	response to ATP	4	1173	20	17538	0.0408101	0.331885	2.99028	1.38923
GO:0032722	positive regulation of chemokine production	4	1173	20	17538	0.0408101	0.331885	2.99028	1.38923
GO:0042730	fibrinolysis	4	1173	20	17538	0.0408101	0.331885	2.99028	1.38923
GO:0034113	heterotypic cell-cell adhesion	4	1173	20	17538	0.0408101	0.331885	2.99028	1.38923
GO:0008406	gonad development	5	1173	29	17538	0.0412123	0.331885	2.57783	1.38497
GO:0051899	membrane depolarization	5	1173	29	17538	0.0412123	0.331885	2.57783	1.38497
GO:0045840	positive regulation of mitosis	5	1173	29	17538	0.0412123	0.331885	2.57783	1.38497
GO:0044344	cellular response to fibroblast growth factor stimulus	5	1173	29	17538	0.0412123	0.331885	2.57783	1.38497
GO:0035137	hindlimb morphogenesis	3	1173	12	17538	0.0416493	0.331885	3.73785	1.38039
GO:0010745	negative regulation of macrophage derived foam cell differentiation	3	1173	12	17538	0.0416493	0.331885	3.73785	1.38039
GO:0032060	bleb assembly	3	1173	12	17538	0.0416493	0.331885	3.73785	1.38039
GO:0001886	endothelial cell morphogenesis	3	1173	12	17538	0.0416493	0.331885	3.73785	1.38039
GO:0030031	cell projection assembly	3	1173	12	17538	0.0416493	0.331885	3.73785	1.38039
GO:0045124	regulation of bone resorption	3	1173	12	17538	0.0416493	0.331885	3.73785	1.38039
GO:0048846	axon extension involved in axon guidance	3	1173	12	17538	0.0416493	0.331885	3.73785	1.38039
GO:0030858	positive regulation of epithelial cell differentiation	3	1173	12	17538	0.0416493	0.331885	3.73785	1.38039
GO:0030850	prostate gland development	3	1173	12	17538	0.0416493	0.331885	3.73785	1.38039
GO:0006000	fructose metabolic process	3	1173	12	17538	0.0416493	0.331885	3.73785	1.38039
GO:0035457	cellular response to interferon-alpha	3	1173	12	17538	0.0416493	0.331885	3.73785	1.38039
GO:0032922	circadian regulation of gene expression	8	1173	59	17538	0.0417553	0.331885	2.02731	1.37929
GO:0030216	keratinocyte differentiation	8	1173	59	17538	0.0417553	0.331885	2.02731	1.37929
GO:0009653	anatomical structure morphogenesis	12	1173	103	17538	0.0420978	0.331885	1.74191	1.37574
GO:0031175	neuron projection development	14	1173	126	17538	0.0421108	0.331885	1.66127	1.37561
GO:0007517	muscle organ development	11	1173	92	17538	0.0428761	0.331885	1.78767	1.36778
GO:0014070	response to organic cyclic compound	25	1173	260	17538	0.043067	0.331885	1.43764	1.36586
GO:0038083	peptidyl-tyrosine autophosphorylation	6	1173	39	17538	0.0433844	0.331885	2.30022	1.36267
GO:0006811	ion transport	56	1173	666	17538	0.0450115	0.331885	1.25718	1.34668
GO:0001541	ovarian follicle development	8	1173	60	17538	0.0454742	0.331885	1.99352	1.34223
GO:0006816	calcium ion transport	16	1173	151	17538	0.045479	0.331885	1.58426	1.34219
GO:0000187	activation of MAPK activity	13	1173	116	17538	0.0461788	0.331885	1.67559	1.33556
GO:0045444	fat cell differentiation	9	1173	71	17538	0.0463955	0.331885	1.89525	1.33352
GO:0035902	response to immobilization stress	5	1173	30	17538	0.0468328	0.331885	2.4919	1.32945
GO:0042517	positive regulation of tyrosine phosphorylation of Stat3 protein	5	1173	30	17538	0.0468328	0.331885	2.4919	1.32945
GO:0010977	negative regulation of neuron projection development	7	1173	50	17538	0.0474413	0.331885	2.0932	1.32384
GO:0050832	defense response to fungus	4	1173	21	17538	0.047832	0.331885	2.84789	1.32028
GO:0010460	positive regulation of heart rate	4	1173	21	17538	0.047832	0.331885	2.84789	1.32028
GO:0071526	semaphorin-plexin signaling pathway	4	1173	21	17538	0.047832	0.331885	2.84789	1.32028
GO:0045879	negative regulation of smoothened signaling pathway	4	1173	21	17538	0.047832	0.331885	2.84789	1.32028
GO:0007498	mesoderm development	6	1173	40	17538	0.0482691	0.331885	2.24271	1.31633
GO:0006919	activation of cysteine-type endopeptidase activity involved in apoptotic process	11	1173	94	17538	0.0488949	0.331885	1.74963	1.31074
GO:0016049	cell growth	8	1173	61	17538	0.0494038	0.331885	1.96084	1.30624
GO:0007611	learning or memory	8	1173	61	17538	0.0494038	0.331885	1.96084	1.30624
GO:0009408	response to heat	9	1173	72	17538	0.0500167	0.331885	1.86893	1.30088
GO:2000045	regulation of G1/S transition of mitotic cell cycle	3	1173	13	17538	0.0515231	0.331885	3.45032	1.288
GO:0010763	positive regulation of fibroblast migration	3	1173	13	17538	0.0515231	0.331885	3.45032	1.288
GO:0007199	G-protein coupled receptor signaling pathway coupled to cGMP nucleotide second messenger	3	1173	13	17538	0.0515231	0.331885	3.45032	1.288
GO:0014032	neural crest cell development	3	1173	13	17538	0.0515231	0.331885	3.45032	1.288
GO:0043508	negative regulation of JUN kinase activity	3	1173	13	17538	0.0515231	0.331885	3.45032	1.288
GO:0043537	negative regulation of blood vessel endothelial cell migration	3	1173	13	17538	0.0515231	0.331885	3.45032	1.288
GO:0045742	positive regulation of epidermal growth factor receptor signaling pathway	3	1173	13	17538	0.0515231	0.331885	3.45032	1.288
GO:0060316	positive regulation of ryanodine-sensitive calcium-release channel activity	3	1173	13	17538	0.0515231	0.331885	3.45032	1.288
GO:0042551	neuron maturation	3	1173	13	17538	0.0515231	0.331885	3.45032	1.288
GO:0071549	cellular response to dexamethasone stimulus	7	1173	51	17538	0.0519519	0.331885	2.05215	1.2844
GO:0006935	chemotaxis	15	1173	142	17538	0.052729	0.331885	1.57937	1.27795
GO:0010765	positive regulation of sodium ion transport	5	1173	31	17538	0.0528853	0.331885	2.41152	1.27666
GO:0048008	platelet-derived growth factor receptor signaling pathway	5	1173	31	17538	0.0528853	0.331885	2.41152	1.27666
GO:0042692	muscle cell differentiation	6	1173	41	17538	0.0534793	0.331885	2.18801	1.27181
GO:0050680	negative regulation of epithelial cell proliferation	9	1173	73	17538	0.0538191	0.331885	1.84332	1.26906
GO:0048010	vascular endothelial growth factor receptor signaling pathway	23	1173	241	17538	0.0542667	0.331885	1.4269	1.26547
GO:0030036	actin cytoskeleton organization	18	1173	179	17538	0.0544749	0.331885	1.50349	1.2638
GO:0033137	negative regulation of peptidyl-serine phosphorylation	4	1173	22	17538	0.0554775	0.331885	2.71844	1.25588
GO:0042574	retinal metabolic process	4	1173	22	17538	0.0554775	0.331885	2.71844	1.25588
GO:0043547	positive regulation of GTPase activity	36	1173	409	17538	0.0556823	0.331885	1.31602	1.25428
GO:0061469	regulation of type B pancreatic cell proliferation	2	1173	6	17538	0.0559729	0.331885	4.9838	1.25202
GO:0007041	lysosomal transport	2	1173	6	17538	0.0559729	0.331885	4.9838	1.25202
GO:0002381	immunoglobulin production involved in immunoglobulin mediated immune response	2	1173	6	17538	0.0559729	0.331885	4.9838	1.25202
GO:0007223	Wnt signaling pathway, calcium modulating pathway	2	1173	6	17538	0.0559729	0.331885	4.9838	1.25202
GO:1903715	regulation of aerobic respiration	2	1173	6	17538	0.0559729	0.331885	4.9838	1.25202
GO:0003383	apical constriction	2	1173	6	17538	0.0559729	0.331885	4.9838	1.25202
GO:1902305	regulation of sodium ion transmembrane transport	2	1173	6	17538	0.0559729	0.331885	4.9838	1.25202
GO:0014074	response to purine-containing compound	2	1173	6	17538	0.0559729	0.331885	4.9838	1.25202
GO:0098586	cellular response to virus	2	1173	6	17538	0.0559729	0.331885	4.9838	1.25202
GO:0043353	enucleate erythrocyte differentiation	2	1173	6	17538	0.0559729	0.331885	4.9838	1.25202
GO:0042045	epithelial fluid transport	2	1173	6	17538	0.0559729	0.331885	4.9838	1.25202
GO:0002830	positive regulation of type 2 immune response	2	1173	6	17538	0.0559729	0.331885	4.9838	1.25202
GO:0035022	positive regulation of Rac protein signal transduction	2	1173	6	17538	0.0559729	0.331885	4.9838	1.25202
GO:0060022	hard palate development	2	1173	6	17538	0.0559729	0.331885	4.9838	1.25202
GO:0042158	lipoprotein biosynthetic process	2	1173	6	17538	0.0559729	0.331885	4.9838	1.25202
GO:0035865	cellular response to potassium ion	2	1173	6	17538	0.0559729	0.331885	4.9838	1.25202
GO:0009584	detection of visible light	2	1173	6	17538	0.0559729	0.331885	4.9838	1.25202
GO:2000344	positive regulation of acrosome reaction	2	1173	6	17538	0.0559729	0.331885	4.9838	1.25202
GO:0048012	hepatocyte growth factor receptor signaling pathway	2	1173	6	17538	0.0559729	0.331885	4.9838	1.25202
GO:0003149	membranous septum morphogenesis	2	1173	6	17538	0.0559729	0.331885	4.9838	1.25202
GO:0021764	amygdala development	2	1173	6	17538	0.0559729	0.331885	4.9838	1.25202
GO:1902074	response to salt	2	1173	6	17538	0.0559729	0.331885	4.9838	1.25202
GO:0051798	positive regulation of hair follicle development	2	1173	6	17538	0.0559729	0.331885	4.9838	1.25202
GO:0045927	positive regulation of growth	2	1173	6	17538	0.0559729	0.331885	4.9838	1.25202
GO:0097119	postsynaptic density protein 95 clustering	2	1173	6	17538	0.0559729	0.331885	4.9838	1.25202
GO:0042866	pyruvate biosynthetic process	2	1173	6	17538	0.0559729	0.331885	4.9838	1.25202
GO:0044539	long-chain fatty acid import	2	1173	6	17538	0.0559729	0.331885	4.9838	1.25202
GO:2001223	negative regulation of neuron migration	2	1173	6	17538	0.0559729	0.331885	4.9838	1.25202
GO:0030540	female genitalia development	2	1173	6	17538	0.0559729	0.331885	4.9838	1.25202
GO:0001957	intramembranous ossification	2	1173	6	17538	0.0559729	0.331885	4.9838	1.25202
GO:0010887	negative regulation of cholesterol storage	2	1173	6	17538	0.0559729	0.331885	4.9838	1.25202
GO:0035315	hair cell differentiation	2	1173	6	17538	0.0559729	0.331885	4.9838	1.25202
GO:0045578	negative regulation of B cell differentiation	2	1173	6	17538	0.0559729	0.331885	4.9838	1.25202
GO:1900028	negative regulation of ruffle assembly	2	1173	6	17538	0.0559729	0.331885	4.9838	1.25202
GO:2001171	positive regulation of ATP biosynthetic process	2	1173	6	17538	0.0559729	0.331885	4.9838	1.25202
GO:0044320	cellular response to leptin stimulus	2	1173	6	17538	0.0559729	0.331885	4.9838	1.25202
GO:0032354	response to follicle-stimulating hormone	2	1173	6	17538	0.0559729	0.331885	4.9838	1.25202
GO:0071918	urea transmembrane transport	2	1173	6	17538	0.0559729	0.331885	4.9838	1.25202
GO:0048752	semicircular canal morphogenesis	2	1173	6	17538	0.0559729	0.331885	4.9838	1.25202
GO:0006468	protein phosphorylation	52	1173	622	17538	0.0563142	0.331885	1.24996	1.24938
GO:0006749	glutathione metabolic process	7	1173	52	17538	0.0567231	0.331885	2.01269	1.24624
GO:0008654	phospholipid biosynthetic process	7	1173	52	17538	0.0567231	0.331885	2.01269	1.24624
GO:0034612	response to tumor necrosis factor	6	1173	42	17538	0.0590173	0.331885	2.13592	1.22902
GO:0072661	protein targeting to plasma membrane	6	1173	42	17538	0.0590173	0.331885	2.13592	1.22902
GO:0032967	positive regulation of collagen biosynthetic process	5	1173	32	17538	0.0593709	0.331885	2.33616	1.22643
GO:0010634	positive regulation of epithelial cell migration	5	1173	32	17538	0.0593709	0.331885	2.33616	1.22643
GO:0006730	one-carbon metabolic process	5	1173	32	17538	0.0593709	0.331885	2.33616	1.22643
GO:0010738	regulation of protein kinase A signaling	3	1173	14	17538	0.062413	0.331885	3.20387	1.20472
GO:0007212	dopamine receptor signaling pathway	3	1173	14	17538	0.062413	0.331885	3.20387	1.20472
GO:0051895	negative regulation of focal adhesion assembly	3	1173	14	17538	0.062413	0.331885	3.20387	1.20472
GO:0050673	epithelial cell proliferation	3	1173	14	17538	0.062413	0.331885	3.20387	1.20472
GO:0035909	aorta morphogenesis	3	1173	14	17538	0.062413	0.331885	3.20387	1.20472
GO:0071559	response to transforming growth factor beta	3	1173	14	17538	0.062413	0.331885	3.20387	1.20472
GO:0045088	regulation of innate immune response	3	1173	14	17538	0.062413	0.331885	3.20387	1.20472
GO:0061178	regulation of insulin secretion involved in cellular response to glucose stimulus	3	1173	14	17538	0.062413	0.331885	3.20387	1.20472
GO:0042554	superoxide anion generation	3	1173	14	17538	0.062413	0.331885	3.20387	1.20472
GO:0021527	spinal cord association neuron differentiation	3	1173	14	17538	0.062413	0.331885	3.20387	1.20472
GO:0060307	regulation of ventricular cardiac muscle cell membrane repolarization	3	1173	14	17538	0.062413	0.331885	3.20387	1.20472
GO:0071850	mitotic cell cycle arrest	3	1173	14	17538	0.062413	0.331885	3.20387	1.20472
GO:0050880	regulation of blood vessel size	4	1173	23	17538	0.0637394	0.331885	2.60024	1.19559
GO:0007140	male meiosis	4	1173	23	17538	0.0637394	0.331885	2.60024	1.19559
GO:0042346	positive regulation of NF-kappaB import into nucleus	4	1173	23	17538	0.0637394	0.331885	2.60024	1.19559
GO:0055085	transmembrane transport	65	1173	805	17538	0.0647152	0.331885	1.20726	1.18899
GO:0010595	positive regulation of endothelial cell migration	6	1173	43	17538	0.0648845	0.331885	2.08624	1.18786
GO:0072593	reactive oxygen species metabolic process	6	1173	43	17538	0.0648845	0.331885	2.08624	1.18786
GO:0048701	embryonic cranial skeleton morphogenesis	5	1173	33	17538	0.0662885	0.331885	2.26536	1.17856
GO:0045165	cell fate commitment	9	1173	76	17538	0.0663338	0.331885	1.77056	1.17827
GO:0043010	camera-type eye development	9	1173	76	17538	0.0663338	0.331885	1.77056	1.17827
GO:0072106	regulation of ureteric bud formation	1	1173	1	17538	0.0668833	0.331885	14.9514	1.17468
GO:0002253	activation of immune response	1	1173	1	17538	0.0668833	0.331885	14.9514	1.17468
GO:1902572	negative regulation of serine-type peptidase activity	1	1173	1	17538	0.0668833	0.331885	14.9514	1.17468
GO:0071691	cardiac muscle thin filament assembly	1	1173	1	17538	0.0668833	0.331885	14.9514	1.17468
GO:1902523	positive regulation of protein K63-linked ubiquitination	1	1173	1	17538	0.0668833	0.331885	14.9514	1.17468
GO:0006653	1,2-diacyl-sn-glycero-3-phosphocholine metabolic process	1	1173	1	17538	0.0668833	0.331885	14.9514	1.17468
GO:0061431	cellular response to methionine	1	1173	1	17538	0.0668833	0.331885	14.9514	1.17468
GO:0002264	endothelial cell activation involved in immune response	1	1173	1	17538	0.0668833	0.331885	14.9514	1.17468
GO:0072175	epithelial tube formation	1	1173	1	17538	0.0668833	0.331885	14.9514	1.17468
GO:1990256	signal clustering	1	1173	1	17538	0.0668833	0.331885	14.9514	1.17468
GO:0097499	protein localization to nonmotile primary cilium	1	1173	1	17538	0.0668833	0.331885	14.9514	1.17468
GO:0042313	protein kinase C deactivation	1	1173	1	17538	0.0668833	0.331885	14.9514	1.17468
GO:0006667	sphinganine metabolic process	1	1173	1	17538	0.0668833	0.331885	14.9514	1.17468
GO:0006668	sphinganine-1-phosphate metabolic process	1	1173	1	17538	0.0668833	0.331885	14.9514	1.17468
GO:0061485	memory T cell proliferation	1	1173	1	17538	0.0668833	0.331885	14.9514	1.17468
GO:0072163	mesonephric epithelium development	1	1173	1	17538	0.0668833	0.331885	14.9514	1.17468
GO:0030320	cellular monovalent inorganic anion homeostasis	1	1173	1	17538	0.0668833	0.331885	14.9514	1.17468
GO:1901296	negative regulation of canonical Wnt signaling pathway involved in cardiac muscle cell fate commitment	1	1173	1	17538	0.0668833	0.331885	14.9514	1.17468
GO:0010727	negative regulation of hydrogen peroxide metabolic process	1	1173	1	17538	0.0668833	0.331885	14.9514	1.17468
GO:0042253	granulocyte macrophage colony-stimulating factor biosynthetic process	1	1173	1	17538	0.0668833	0.331885	14.9514	1.17468
GO:0031583	phospholipase D-activating G-protein coupled receptor signaling pathway	1	1173	1	17538	0.0668833	0.331885	14.9514	1.17468
GO:0010635	regulation of mitochondrial fusion	1	1173	1	17538	0.0668833	0.331885	14.9514	1.17468
GO:0046645	positive regulation of gamma-delta T cell activation	1	1173	1	17538	0.0668833	0.331885	14.9514	1.17468
GO:0034651	cortisol biosynthetic process	1	1173	1	17538	0.0668833	0.331885	14.9514	1.17468
GO:0042231	interleukin-13 biosynthetic process	1	1173	1	17538	0.0668833	0.331885	14.9514	1.17468
GO:0019075	virus maturation	1	1173	1	17538	0.0668833	0.331885	14.9514	1.17468
GO:0034699	response to luteinizing hormone	1	1173	1	17538	0.0668833	0.331885	14.9514	1.17468
GO:0070346	positive regulation of fat cell proliferation	1	1173	1	17538	0.0668833	0.331885	14.9514	1.17468
GO:0071676	negative regulation of mononuclear cell migration	1	1173	1	17538	0.0668833	0.331885	14.9514	1.17468
GO:0050746	regulation of lipoprotein metabolic process	1	1173	1	17538	0.0668833	0.331885	14.9514	1.17468
GO:1900731	positive regulation of adenylate cyclase-inhibiting opioid receptor signaling pathway	1	1173	1	17538	0.0668833	0.331885	14.9514	1.17468
GO:0071608	macrophage inflammatory protein-1 alpha production	1	1173	1	17538	0.0668833	0.331885	14.9514	1.17468
GO:0071600	otic vesicle morphogenesis	1	1173	1	17538	0.0668833	0.331885	14.9514	1.17468
GO:2000212	negative regulation of glutamate metabolic process	1	1173	1	17538	0.0668833	0.331885	14.9514	1.17468
GO:0046690	response to tellurium ion	1	1173	1	17538	0.0668833	0.331885	14.9514	1.17468
GO:0036414	histone citrullination	1	1173	1	17538	0.0668833	0.331885	14.9514	1.17468
GO:0061572	actin filament bundle organization	1	1173	1	17538	0.0668833	0.331885	14.9514	1.17468
GO:0097535	lymphoid lineage cell migration into thymus	1	1173	1	17538	0.0668833	0.331885	14.9514	1.17468
GO:0097536	thymus epithelium morphogenesis	1	1173	1	17538	0.0668833	0.331885	14.9514	1.17468
GO:0051309	female meiosis chromosome separation	1	1173	1	17538	0.0668833	0.331885	14.9514	1.17468
GO:0060209	estrus	1	1173	1	17538	0.0668833	0.331885	14.9514	1.17468
GO:0090082	positive regulation of heart induction by negative regulation of canonical Wnt signaling pathway	1	1173	1	17538	0.0668833	0.331885	14.9514	1.17468
GO:0016119	carotene metabolic process	1	1173	1	17538	0.0668833	0.331885	14.9514	1.17468
GO:0016121	carotene catabolic process	1	1173	1	17538	0.0668833	0.331885	14.9514	1.17468
GO:0016116	carotenoid metabolic process	1	1173	1	17538	0.0668833	0.331885	14.9514	1.17468
GO:0072264	metanephric glomerular endothelium development	1	1173	1	17538	0.0668833	0.331885	14.9514	1.17468
GO:0021502	neural fold elevation formation	1	1173	1	17538	0.0668833	0.331885	14.9514	1.17468
GO:0001910	regulation of leukocyte mediated cytotoxicity	1	1173	1	17538	0.0668833	0.331885	14.9514	1.17468
GO:0072255	metanephric glomerular mesangial cell development	1	1173	1	17538	0.0668833	0.331885	14.9514	1.17468
GO:0072254	metanephric glomerular mesangial cell differentiation	1	1173	1	17538	0.0668833	0.331885	14.9514	1.17468
GO:0030450	regulation of complement activation, classical pathway	1	1173	1	17538	0.0668833	0.331885	14.9514	1.17468
GO:0046730	induction of host immune response by virus	1	1173	1	17538	0.0668833	0.331885	14.9514	1.17468
GO:0046731	passive induction of host immune response by virus	1	1173	1	17538	0.0668833	0.331885	14.9514	1.17468
GO:0010789	meiotic sister chromatid cohesion involved in meiosis I	1	1173	1	17538	0.0668833	0.331885	14.9514	1.17468
GO:0010754	negative regulation of cGMP-mediated signaling	1	1173	1	17538	0.0668833	0.331885	14.9514	1.17468
GO:0010750	positive regulation of nitric oxide mediated signal transduction	1	1173	1	17538	0.0668833	0.331885	14.9514	1.17468
GO:0034757	negative regulation of iron ion transport	1	1173	1	17538	0.0668833	0.331885	14.9514	1.17468
GO:0048521	negative regulation of behavior	1	1173	1	17538	0.0668833	0.331885	14.9514	1.17468
GO:1901994	negative regulation of meiotic cell cycle phase transition	1	1173	1	17538	0.0668833	0.331885	14.9514	1.17468
GO:0071790	establishment of spindle pole body localization to nuclear envelope	1	1173	1	17538	0.0668833	0.331885	14.9514	1.17468
GO:1903712	cysteine transmembrane transport	1	1173	1	17538	0.0668833	0.331885	14.9514	1.17468
GO:0090024	negative regulation of neutrophil chemotaxis	1	1173	1	17538	0.0668833	0.331885	14.9514	1.17468
GO:0035229	positive regulation of glutamate-cysteine ligase activity	1	1173	1	17538	0.0668833	0.331885	14.9514	1.17468
GO:2000108	positive regulation of leukocyte apoptotic process	1	1173	1	17538	0.0668833	0.331885	14.9514	1.17468
GO:0048242	epinephrine secretion	1	1173	1	17538	0.0668833	0.331885	14.9514	1.17468
GO:2000363	positive regulation of prostaglandin-E synthase activity	1	1173	1	17538	0.0668833	0.331885	14.9514	1.17468
GO:0070179	D-serine biosynthetic process	1	1173	1	17538	0.0668833	0.331885	14.9514	1.17468
GO:0042905	9-cis-retinoic acid metabolic process	1	1173	1	17538	0.0668833	0.331885	14.9514	1.17468
GO:0051866	general adaptation syndrome	1	1173	1	17538	0.0668833	0.331885	14.9514	1.17468
GO:0097238	cellular response to methylglyoxal	1	1173	1	17538	0.0668833	0.331885	14.9514	1.17468
GO:1902362	melanocyte apoptotic process	1	1173	1	17538	0.0668833	0.331885	14.9514	1.17468
GO:1902378	VEGF-activated neuropilin signaling pathway involved in axon guidance	1	1173	1	17538	0.0668833	0.331885	14.9514	1.17468
GO:1901052	sarcosine metabolic process	1	1173	1	17538	0.0668833	0.331885	14.9514	1.17468
GO:0009444	pyruvate oxidation	1	1173	1	17538	0.0668833	0.331885	14.9514	1.17468
GO:0070951	regulation of neutrophil mediated killing of gram-negative bacterium	1	1173	1	17538	0.0668833	0.331885	14.9514	1.17468
GO:0042033	chemokine biosynthetic process	1	1173	1	17538	0.0668833	0.331885	14.9514	1.17468
GO:0097168	mesenchymal stem cell proliferation	1	1173	1	17538	0.0668833	0.331885	14.9514	1.17468
GO:0035743	CD4-positive, alpha-beta T cell cytokine production	1	1173	1	17538	0.0668833	0.331885	14.9514	1.17468
GO:0030034	microvillar actin bundle assembly	1	1173	1	17538	0.0668833	0.331885	14.9514	1.17468
GO:1901860	positive regulation of mitochondrial DNA metabolic process	1	1173	1	17538	0.0668833	0.331885	14.9514	1.17468
GO:1901863	positive regulation of muscle tissue development	1	1173	1	17538	0.0668833	0.331885	14.9514	1.17468
GO:0060764	cell-cell signaling involved in mammary gland development	1	1173	1	17538	0.0668833	0.331885	14.9514	1.17468
GO:0045137	development of primary sexual characteristics	1	1173	1	17538	0.0668833	0.331885	14.9514	1.17468
GO:0046466	membrane lipid catabolic process	1	1173	1	17538	0.0668833	0.331885	14.9514	1.17468
GO:1901877	negative regulation of calcium ion binding	1	1173	1	17538	0.0668833	0.331885	14.9514	1.17468
GO:0033125	negative regulation of GTP catabolic process	1	1173	1	17538	0.0668833	0.331885	14.9514	1.17468
GO:0060784	regulation of cell proliferation involved in tissue homeostasis	1	1173	1	17538	0.0668833	0.331885	14.9514	1.17468
GO:0014839	myoblast migration involved in skeletal muscle regeneration	1	1173	1	17538	0.0668833	0.331885	14.9514	1.17468
GO:0010477	response to sulfur dioxide	1	1173	1	17538	0.0668833	0.331885	14.9514	1.17468
GO:0035772	interleukin-13-mediated signaling pathway	1	1173	1	17538	0.0668833	0.331885	14.9514	1.17468
GO:1901894	regulation of calcium-transporting ATPase activity	1	1173	1	17538	0.0668833	0.331885	14.9514	1.17468
GO:0036363	transforming growth factor beta activation	1	1173	1	17538	0.0668833	0.331885	14.9514	1.17468
GO:0045299	otolith mineralization	1	1173	1	17538	0.0668833	0.331885	14.9514	1.17468
GO:0070241	positive regulation of activated T cell autonomous cell death	1	1173	1	17538	0.0668833	0.331885	14.9514	1.17468
GO:0050655	dermatan sulfate proteoglycan metabolic process	1	1173	1	17538	0.0668833	0.331885	14.9514	1.17468
GO:0071585	detoxification of cadmium ion	1	1173	1	17538	0.0668833	0.331885	14.9514	1.17468
GO:0071584	negative regulation of zinc ion transmembrane import	1	1173	1	17538	0.0668833	0.331885	14.9514	1.17468
GO:0043501	skeletal muscle adaptation	1	1173	1	17538	0.0668833	0.331885	14.9514	1.17468
GO:0097369	sodium ion import	1	1173	1	17538	0.0668833	0.331885	14.9514	1.17468
GO:0019883	antigen processing and presentation of endogenous antigen	1	1173	1	17538	0.0668833	0.331885	14.9514	1.17468
GO:0060082	eye blink reflex	1	1173	1	17538	0.0668833	0.331885	14.9514	1.17468
GO:0006550	isoleucine catabolic process	1	1173	1	17538	0.0668833	0.331885	14.9514	1.17468
GO:0032817	regulation of natural killer cell proliferation	1	1173	1	17538	0.0668833	0.331885	14.9514	1.17468
GO:1902232	regulation of positive thymic T cell selection	1	1173	1	17538	0.0668833	0.331885	14.9514	1.17468
GO:0010610	regulation of mRNA stability involved in response to stress	1	1173	1	17538	0.0668833	0.331885	14.9514	1.17468
GO:0031550	positive regulation of brain-derived neurotrophic factor receptor signaling pathway	1	1173	1	17538	0.0668833	0.331885	14.9514	1.17468
GO:0072028	nephron morphogenesis	1	1173	1	17538	0.0668833	0.331885	14.9514	1.17468
GO:1903576	response to L-arginine	1	1173	1	17538	0.0668833	0.331885	14.9514	1.17468
GO:0006592	ornithine biosynthetic process	1	1173	1	17538	0.0668833	0.331885	14.9514	1.17468
GO:0009623	response to parasitic fungus	1	1173	1	17538	0.0668833	0.331885	14.9514	1.17468
GO:0010536	positive regulation of activation of Janus kinase activity	1	1173	1	17538	0.0668833	0.331885	14.9514	1.17468
GO:0038097	positive regulation of mast cell activation by Fc-epsilon receptor signaling pathway	1	1173	1	17538	0.0668833	0.331885	14.9514	1.17468
GO:0046521	sphingoid catabolic process	1	1173	1	17538	0.0668833	0.331885	14.9514	1.17468
GO:0051050	positive regulation of transport	1	1173	1	17538	0.0668833	0.331885	14.9514	1.17468
GO:0042108	positive regulation of cytokine biosynthetic process	1	1173	1	17538	0.0668833	0.331885	14.9514	1.17468
GO:0051058	negative regulation of small GTPase mediated signal transduction	1	1173	1	17538	0.0668833	0.331885	14.9514	1.17468
GO:0002932	tendon sheath development	1	1173	1	17538	0.0668833	0.331885	14.9514	1.17468
GO:0008291	acetylcholine metabolic process	1	1173	1	17538	0.0668833	0.331885	14.9514	1.17468
GO:2000303	regulation of ceramide biosynthetic process	1	1173	1	17538	0.0668833	0.331885	14.9514	1.17468
GO:0045212	neurotransmitter receptor biosynthetic process	1	1173	1	17538	0.0668833	0.331885	14.9514	1.17468
GO:0003421	growth plate cartilage axis specification	1	1173	1	17538	0.0668833	0.331885	14.9514	1.17468
GO:2000334	positive regulation of blood microparticle formation	1	1173	1	17538	0.0668833	0.331885	14.9514	1.17468
GO:1903403	negative regulation of renal phosphate excretion	1	1173	1	17538	0.0668833	0.331885	14.9514	1.17468
GO:0071258	cellular response to gravity	1	1173	1	17538	0.0668833	0.331885	14.9514	1.17468
GO:1902997	negative regulation of neurofibrillary tangle assembly	1	1173	1	17538	0.0668833	0.331885	14.9514	1.17468
GO:0046272	stilbene catabolic process	1	1173	1	17538	0.0668833	0.331885	14.9514	1.17468
GO:1900365	positive regulation of mRNA polyadenylation	1	1173	1	17538	0.0668833	0.331885	14.9514	1.17468
GO:0003117	regulation of vasoconstriction by circulating norepinephrine	1	1173	1	17538	0.0668833	0.331885	14.9514	1.17468
GO:0061046	regulation of branching involved in lung morphogenesis	1	1173	1	17538	0.0668833	0.331885	14.9514	1.17468
GO:0036088	D-serine catabolic process	1	1173	1	17538	0.0668833	0.331885	14.9514	1.17468
GO:0061044	negative regulation of vascular wound healing	1	1173	1	17538	0.0668833	0.331885	14.9514	1.17468
GO:0006214	thymidine catabolic process	1	1173	1	17538	0.0668833	0.331885	14.9514	1.17468
GO:2001076	positive regulation of metanephric ureteric bud development	1	1173	1	17538	0.0668833	0.331885	14.9514	1.17468
GO:0061011	hepatic duct development	1	1173	1	17538	0.0668833	0.331885	14.9514	1.17468
GO:0007576	nucleolar fragmentation	1	1173	1	17538	0.0668833	0.331885	14.9514	1.17468
GO:0032514	positive regulation of protein phosphatase type 2B activity	1	1173	1	17538	0.0668833	0.331885	14.9514	1.17468
GO:0048073	regulation of eye pigmentation	1	1173	1	17538	0.0668833	0.331885	14.9514	1.17468
GO:0007495	visceral mesoderm-endoderm interaction involved in midgut development	1	1173	1	17538	0.0668833	0.331885	14.9514	1.17468
GO:0002605	negative regulation of dendritic cell antigen processing and presentation	1	1173	1	17538	0.0668833	0.331885	14.9514	1.17468
GO:0035564	regulation of kidney size	1	1173	1	17538	0.0668833	0.331885	14.9514	1.17468
GO:1901626	regulation of postsynaptic membrane organization	1	1173	1	17538	0.0668833	0.331885	14.9514	1.17468
GO:1902955	positive regulation of early endosome to recycling endosome transport	1	1173	1	17538	0.0668833	0.331885	14.9514	1.17468
GO:1902948	negative regulation of tau-protein kinase activity	1	1173	1	17538	0.0668833	0.331885	14.9514	1.17468
GO:0010255	glucose mediated signaling pathway	1	1173	1	17538	0.0668833	0.331885	14.9514	1.17468
GO:1902960	negative regulation of aspartic-type endopeptidase activity involved in amyloid precursor protein catabolic process	1	1173	1	17538	0.0668833	0.331885	14.9514	1.17468
GO:0001315	age-dependent response to reactive oxygen species	1	1173	1	17538	0.0668833	0.331885	14.9514	1.17468
GO:0060517	epithelial cell proliferation involved in prostatic bud elongation	1	1173	1	17538	0.0668833	0.331885	14.9514	1.17468
GO:0002644	negative regulation of tolerance induction	1	1173	1	17538	0.0668833	0.331885	14.9514	1.17468
GO:0010238	response to proline	1	1173	1	17538	0.0668833	0.331885	14.9514	1.17468
GO:0032498	detection of muramyl dipeptide	1	1173	1	17538	0.0668833	0.331885	14.9514	1.17468
GO:0055130	D-alanine catabolic process	1	1173	1	17538	0.0668833	0.331885	14.9514	1.17468
GO:0002683	negative regulation of immune system process	1	1173	1	17538	0.0668833	0.331885	14.9514	1.17468
GO:2000691	negative regulation of cardiac muscle cell myoblast differentiation	1	1173	1	17538	0.0668833	0.331885	14.9514	1.17468
GO:0015964	diadenosine triphosphate catabolic process	1	1173	1	17538	0.0668833	0.331885	14.9514	1.17468
GO:1902946	protein localization to early endosome	1	1173	1	17538	0.0668833	0.331885	14.9514	1.17468
GO:0034238	macrophage fusion	1	1173	1	17538	0.0668833	0.331885	14.9514	1.17468
GO:0061110	dense core granule biogenesis	1	1173	1	17538	0.0668833	0.331885	14.9514	1.17468
GO:0061108	seminal vesicle epithelium development	1	1173	1	17538	0.0668833	0.331885	14.9514	1.17468
GO:0051729	germline cell cycle switching, mitotic to meiotic cell cycle	1	1173	1	17538	0.0668833	0.331885	14.9514	1.17468
GO:0060681	branch elongation involved in ureteric bud branching	1	1173	1	17538	0.0668833	0.331885	14.9514	1.17468
GO:0021919	BMP signaling pathway involved in spinal cord dorsal/ventral patterning	1	1173	1	17538	0.0668833	0.331885	14.9514	1.17468
GO:0036164	cell-abiotic substrate adhesion	1	1173	1	17538	0.0668833	0.331885	14.9514	1.17468
GO:1900225	regulation of NLRP3 inflammasome complex assembly	1	1173	1	17538	0.0668833	0.331885	14.9514	1.17468
GO:0016554	cytidine to uridine editing	1	1173	1	17538	0.0668833	0.331885	14.9514	1.17468
GO:0003243	circumferential growth involved in left ventricle morphogenesis	1	1173	1	17538	0.0668833	0.331885	14.9514	1.17468
GO:1900248	negative regulation of cytoplasmic translational elongation	1	1173	1	17538	0.0668833	0.331885	14.9514	1.17468
GO:0061182	negative regulation of chondrocyte development	1	1173	1	17538	0.0668833	0.331885	14.9514	1.17468
GO:0045932	negative regulation of muscle contraction	1	1173	1	17538	0.0668833	0.331885	14.9514	1.17468
GO:0021935	cerebellar granule cell precursor tangential migration	1	1173	1	17538	0.0668833	0.331885	14.9514	1.17468
GO:0097102	endothelial tip cell fate specification	1	1173	1	17538	0.0668833	0.331885	14.9514	1.17468
GO:0021999	neural plate anterior/posterior regionalization	1	1173	1	17538	0.0668833	0.331885	14.9514	1.17468
GO:0021972	corticospinal neuron axon guidance through spinal cord	1	1173	1	17538	0.0668833	0.331885	14.9514	1.17468
GO:0033955	mitochondrial DNA inheritance	1	1173	1	17538	0.0668833	0.331885	14.9514	1.17468
GO:0061143	alveolar primary septum development	1	1173	1	17538	0.0668833	0.331885	14.9514	1.17468
GO:0042883	cysteine transport	1	1173	1	17538	0.0668833	0.331885	14.9514	1.17468
GO:0044557	relaxation of smooth muscle	1	1173	1	17538	0.0668833	0.331885	14.9514	1.17468
GO:1990523	bone regeneration	1	1173	1	17538	0.0668833	0.331885	14.9514	1.17468
GO:0070838	divalent metal ion transport	1	1173	1	17538	0.0668833	0.331885	14.9514	1.17468
GO:0033860	regulation of NAD(P)H oxidase activity	1	1173	1	17538	0.0668833	0.331885	14.9514	1.17468
GO:0031279	regulation of cyclase activity	1	1173	1	17538	0.0668833	0.331885	14.9514	1.17468
GO:0031268	pseudopodium organization	1	1173	1	17538	0.0668833	0.331885	14.9514	1.17468
GO:0010312	detoxification of zinc ion	1	1173	1	17538	0.0668833	0.331885	14.9514	1.17468
GO:0001408	guanine nucleotide transport	1	1173	1	17538	0.0668833	0.331885	14.9514	1.17468
GO:0002732	positive regulation of dendritic cell cytokine production	1	1173	1	17538	0.0668833	0.331885	14.9514	1.17468
GO:2000533	negative regulation of renal albumin absorption	1	1173	1	17538	0.0668833	0.331885	14.9514	1.17468
GO:0008052	sensory organ boundary specification	1	1173	1	17538	0.0668833	0.331885	14.9514	1.17468
GO:0035644	phosphoanandamide dephosphorylation	1	1173	1	17538	0.0668833	0.331885	14.9514	1.17468
GO:2000564	regulation of CD8-positive, alpha-beta T cell proliferation	1	1173	1	17538	0.0668833	0.331885	14.9514	1.17468
GO:2000591	positive regulation of metanephric mesenchymal cell migration	1	1173	1	17538	0.0668833	0.331885	14.9514	1.17468
GO:0035691	macrophage migration inhibitory factor signaling pathway	1	1173	1	17538	0.0668833	0.331885	14.9514	1.17468
GO:0002792	negative regulation of peptide secretion	1	1173	1	17538	0.0668833	0.331885	14.9514	1.17468
GO:2001200	positive regulation of dendritic cell differentiation	1	1173	1	17538	0.0668833	0.331885	14.9514	1.17468
GO:1900142	negative regulation of oligodendrocyte apoptotic process	1	1173	1	17538	0.0668833	0.331885	14.9514	1.17468
GO:2001213	negative regulation of vasculogenesis	1	1173	1	17538	0.0668833	0.331885	14.9514	1.17468
GO:0009098	leucine biosynthetic process	1	1173	1	17538	0.0668833	0.331885	14.9514	1.17468
GO:0046087	cytidine metabolic process	1	1173	1	17538	0.0668833	0.331885	14.9514	1.17468
GO:0002457	T cell antigen processing and presentation	1	1173	1	17538	0.0668833	0.331885	14.9514	1.17468
GO:0072366	regulation of cellular ketone metabolic process by positive regulation of transcription from RNA polymerase II promoter	1	1173	1	17538	0.0668833	0.331885	14.9514	1.17468
GO:1902749	regulation of cell cycle G2/M phase transition	1	1173	1	17538	0.0668833	0.331885	14.9514	1.17468
GO:0046032	ADP catabolic process	1	1173	1	17538	0.0668833	0.331885	14.9514	1.17468
GO:1902771	positive regulation of choline O-acetyltransferase activity	1	1173	1	17538	0.0668833	0.331885	14.9514	1.17468
GO:0006860	extracellular amino acid transport	1	1173	1	17538	0.0668833	0.331885	14.9514	1.17468
GO:0010934	macrophage cytokine production	1	1173	1	17538	0.0668833	0.331885	14.9514	1.17468
GO:1903209	positive regulation of oxidative stress-induced cell death	1	1173	1	17538	0.0668833	0.331885	14.9514	1.17468
GO:0008653	lipopolysaccharide metabolic process	1	1173	1	17538	0.0668833	0.331885	14.9514	1.17468
GO:0090101	negative regulation of transmembrane receptor protein serine/threonine kinase signaling pathway	1	1173	1	17538	0.0668833	0.331885	14.9514	1.17468
GO:0016189	synaptic vesicle to endosome fusion	1	1173	1	17538	0.0668833	0.331885	14.9514	1.17468
GO:0086043	bundle of His cell action potential	1	1173	1	17538	0.0668833	0.331885	14.9514	1.17468
GO:0086045	membrane depolarization during AV node cell action potential	1	1173	1	17538	0.0668833	0.331885	14.9514	1.17468
GO:0086048	membrane depolarization during bundle of His cell action potential	1	1173	1	17538	0.0668833	0.331885	14.9514	1.17468
GO:0046839	phospholipid dephosphorylation	1	1173	1	17538	0.0668833	0.331885	14.9514	1.17468
GO:0032223	negative regulation of synaptic transmission, cholinergic	1	1173	1	17538	0.0668833	0.331885	14.9514	1.17468
GO:0086024	adrenergic receptor signaling pathway involved in positive regulation of heart rate	1	1173	1	17538	0.0668833	0.331885	14.9514	1.17468
GO:0086023	adrenergic receptor signaling pathway involved in heart process	1	1173	1	17538	0.0668833	0.331885	14.9514	1.17468
GO:0032218	riboflavin transport	1	1173	1	17538	0.0668833	0.331885	14.9514	1.17468
GO:0090189	regulation of branching involved in ureteric bud morphogenesis	1	1173	1	17538	0.0668833	0.331885	14.9514	1.17468
GO:0060301	positive regulation of cytokine activity	1	1173	1	17538	0.0668833	0.331885	14.9514	1.17468
GO:0090138	regulation of actin cytoskeleton organization by cell-cell adhesion	1	1173	1	17538	0.0668833	0.331885	14.9514	1.17468
GO:0050929	induction of negative chemotaxis	1	1173	1	17538	0.0668833	0.331885	14.9514	1.17468
GO:0002418	immune response to tumor cell	1	1173	1	17538	0.0668833	0.331885	14.9514	1.17468
GO:0022013	pallium cell proliferation in forebrain	1	1173	1	17538	0.0668833	0.331885	14.9514	1.17468
GO:0001100	negative regulation of exit from mitosis	1	1173	1	17538	0.0668833	0.331885	14.9514	1.17468
GO:0060481	lobar bronchus epithelium development	1	1173	1	17538	0.0668833	0.331885	14.9514	1.17468
GO:0006963	positive regulation of antibacterial peptide biosynthetic process	1	1173	1	17538	0.0668833	0.331885	14.9514	1.17468
GO:1900035	negative regulation of cellular response to heat	1	1173	1	17538	0.0668833	0.331885	14.9514	1.17468
GO:0002581	negative regulation of antigen processing and presentation of peptide or polysaccharide antigen via MHC class II	1	1173	1	17538	0.0668833	0.331885	14.9514	1.17468
GO:0051541	elastin metabolic process	1	1173	1	17538	0.0668833	0.331885	14.9514	1.17468
GO:0051542	elastin biosynthetic process	1	1173	1	17538	0.0668833	0.331885	14.9514	1.17468
GO:0018931	naphthalene metabolic process	1	1173	1	17538	0.0668833	0.331885	14.9514	1.17468
GO:0035491	positive regulation of leukotriene production involved in inflammatory response	1	1173	1	17538	0.0668833	0.331885	14.9514	1.17468
GO:0003017	lymph circulation	1	1173	1	17538	0.0668833	0.331885	14.9514	1.17468
GO:0046154	rhodopsin metabolic process	1	1173	1	17538	0.0668833	0.331885	14.9514	1.17468
GO:0071103	DNA conformation change	1	1173	1	17538	0.0668833	0.331885	14.9514	1.17468
GO:1903125	negative regulation of thioredoxin peroxidase activity by peptidyl-threonine phosphorylation	1	1173	1	17538	0.0668833	0.331885	14.9514	1.17468
GO:0003069	vasodilation by acetylcholine involved in regulation of systemic arterial blood pressure	1	1173	1	17538	0.0668833	0.331885	14.9514	1.17468
GO:0040010	positive regulation of growth rate	1	1173	1	17538	0.0668833	0.331885	14.9514	1.17468
GO:0021757	caudate nucleus development	1	1173	1	17538	0.0668833	0.331885	14.9514	1.17468
GO:0021758	putamen development	1	1173	1	17538	0.0668833	0.331885	14.9514	1.17468
GO:0042628	mating plug formation	1	1173	1	17538	0.0668833	0.331885	14.9514	1.17468
GO:0000821	regulation of arginine metabolic process	1	1173	1	17538	0.0668833	0.331885	14.9514	1.17468
GO:1900075	positive regulation of neuromuscular synaptic transmission	1	1173	1	17538	0.0668833	0.331885	14.9514	1.17468
GO:0030683	evasion or tolerance by virus of host immune response	1	1173	1	17538	0.0668833	0.331885	14.9514	1.17468
GO:1903087	mitotic spindle pole body duplication	1	1173	1	17538	0.0668833	0.331885	14.9514	1.17468
GO:0018032	protein amidation	1	1173	1	17538	0.0668833	0.331885	14.9514	1.17468
GO:0071931	positive regulation of transcription involved in G1/S transition of mitotic cell cycle	1	1173	1	17538	0.0668833	0.331885	14.9514	1.17468
GO:0007356	thorax and anterior abdomen determination	1	1173	1	17538	0.0668833	0.331885	14.9514	1.17468
GO:0019341	dibenzo-p-dioxin catabolic process	1	1173	1	17538	0.0668833	0.331885	14.9514	1.17468
GO:0009115	xanthine catabolic process	1	1173	1	17538	0.0668833	0.331885	14.9514	1.17468
GO:2000711	positive regulation of maintenance of meiotic sister chromatid cohesion, centromeric	1	1173	1	17538	0.0668833	0.331885	14.9514	1.17468
GO:1903054	negative regulation of extracellular matrix organization	1	1173	1	17538	0.0668833	0.331885	14.9514	1.17468
GO:0006061	sorbitol biosynthetic process	1	1173	1	17538	0.0668833	0.331885	14.9514	1.17468
GO:0032344	regulation of aldosterone metabolic process	1	1173	1	17538	0.0668833	0.331885	14.9514	1.17468
GO:0032342	aldosterone biosynthetic process	1	1173	1	17538	0.0668833	0.331885	14.9514	1.17468
GO:0021683	cerebellar granular layer morphogenesis	1	1173	1	17538	0.0668833	0.331885	14.9514	1.17468
GO:0031001	response to brefeldin A	1	1173	1	17538	0.0668833	0.331885	14.9514	1.17468
GO:0046108	uridine metabolic process	1	1173	1	17538	0.0668833	0.331885	14.9514	1.17468
GO:0048773	erythrophore differentiation	1	1173	1	17538	0.0668833	0.331885	14.9514	1.17468
GO:0090273	regulation of somatostatin secretion	1	1173	1	17538	0.0668833	0.331885	14.9514	1.17468
GO:0048792	calcium ion-independent exocytosis of neurotransmitter	1	1173	1	17538	0.0668833	0.331885	14.9514	1.17468
GO:0071971	extracellular vesicular exosome assembly	1	1173	1	17538	0.0668833	0.331885	14.9514	1.17468
GO:2000794	regulation of epithelial cell proliferation involved in lung morphogenesis	1	1173	1	17538	0.0668833	0.331885	14.9514	1.17468
GO:0043049	otic placode formation	1	1173	1	17538	0.0668833	0.331885	14.9514	1.17468
GO:0002541	activation of plasma proteins involved in acute inflammatory response	1	1173	1	17538	0.0668833	0.331885	14.9514	1.17468
GO:0002539	prostaglandin production involved in inflammatory response	1	1173	1	17538	0.0668833	0.331885	14.9514	1.17468
GO:0034127	regulation of MyD88-independent toll-like receptor signaling pathway	1	1173	1	17538	0.0668833	0.331885	14.9514	1.17468
GO:0010171	body morphogenesis	1	1173	1	17538	0.0668833	0.331885	14.9514	1.17468
GO:0010628	positive regulation of gene expression	28	1173	311	17538	0.0670382	0.331926	1.34611	1.17368
GO:0007566	embryo implantation	7	1173	54	17538	0.0670549	0.331926	1.93815	1.17357
GO:0045944	positive regulation of transcription from RNA polymerase II promoter	80	1173	1014	17538	0.067668	0.334553	1.1796	1.16962
GO:0030336	negative regulation of cell migration	11	1173	100	17538	0.0702911	0.346551	1.64465	1.1531
GO:0010951	negative regulation of endopeptidase activity	15	1173	148	17538	0.0703989	0.346551	1.51535	1.15243
GO:0050890	cognition	6	1173	44	17538	0.0710808	0.346551	2.03883	1.14825
GO:0030204	chondroitin sulfate metabolic process	6	1173	44	17538	0.0710808	0.346551	2.03883	1.14825
GO:0045740	positive regulation of DNA replication	6	1173	44	17538	0.0710808	0.346551	2.03883	1.14825
GO:0017158	regulation of calcium ion-dependent exocytosis	4	1173	24	17538	0.0726065	0.346551	2.4919	1.13902
GO:0030511	positive regulation of transforming growth factor beta receptor signaling pathway	4	1173	24	17538	0.0726065	0.346551	2.4919	1.13902
GO:0045648	positive regulation of erythrocyte differentiation	4	1173	24	17538	0.0726065	0.346551	2.4919	1.13902
GO:0010976	positive regulation of neuron projection development	10	1173	89	17538	0.0731142	0.346551	1.67993	1.136
GO:0045893	positive regulation of transcription, DNA-templated	50	1173	607	17538	0.0736342	0.346551	1.23158	1.13292
GO:0005977	glycogen metabolic process	5	1173	34	17538	0.073635	0.346551	2.19874	1.13292
GO:0045747	positive regulation of Notch signaling pathway	5	1173	34	17538	0.073635	0.346551	2.19874	1.13292
GO:0051480	cytosolic calcium ion homeostasis	5	1173	34	17538	0.073635	0.346551	2.19874	1.13292
GO:0061512	protein localization to cilium	3	1173	15	17538	0.0742697	0.346551	2.99028	1.12919
GO:0070986	left/right axis specification	3	1173	15	17538	0.0742697	0.346551	2.99028	1.12919
GO:0043303	mast cell degranulation	3	1173	15	17538	0.0742697	0.346551	2.99028	1.12919
GO:0017085	response to insecticide	3	1173	15	17538	0.0742697	0.346551	2.99028	1.12919
GO:0009629	response to gravity	3	1173	15	17538	0.0742697	0.346551	2.99028	1.12919
GO:0071548	response to dexamethasone	3	1173	15	17538	0.0742697	0.346551	2.99028	1.12919
GO:0036092	phosphatidylinositol-3-phosphate biosynthetic process	3	1173	15	17538	0.0742697	0.346551	2.99028	1.12919
GO:0001935	endothelial cell proliferation	3	1173	15	17538	0.0742697	0.346551	2.99028	1.12919
GO:0050921	positive regulation of chemotaxis	3	1173	15	17538	0.0742697	0.346551	2.99028	1.12919
GO:0035428	hexose transmembrane transport	3	1173	15	17538	0.0742697	0.346551	2.99028	1.12919
GO:1901224	positive regulation of NIK/NF-kappaB signaling	2	1173	7	17538	0.0749553	0.346551	4.27183	1.1252
GO:2000171	negative regulation of dendrite development	2	1173	7	17538	0.0749553	0.346551	4.27183	1.1252
GO:0043620	regulation of DNA-templated transcription in response to stress	2	1173	7	17538	0.0749553	0.346551	4.27183	1.1252
GO:0006657	CDP-choline pathway	2	1173	7	17538	0.0749553	0.346551	4.27183	1.1252
GO:0030260	entry into host cell	2	1173	7	17538	0.0749553	0.346551	4.27183	1.1252
GO:0022614	membrane to membrane docking	2	1173	7	17538	0.0749553	0.346551	4.27183	1.1252
GO:0051343	positive regulation of cyclic-nucleotide phosphodiesterase activity	2	1173	7	17538	0.0749553	0.346551	4.27183	1.1252
GO:0007196	adenylate cyclase-inhibiting G-protein coupled glutamate receptor signaling pathway	2	1173	7	17538	0.0749553	0.346551	4.27183	1.1252
GO:0048505	regulation of timing of cell differentiation	2	1173	7	17538	0.0749553	0.346551	4.27183	1.1252
GO:0030916	otic vesicle formation	2	1173	7	17538	0.0749553	0.346551	4.27183	1.1252
GO:0045187	regulation of circadian sleep/wake cycle, sleep	2	1173	7	17538	0.0749553	0.346551	4.27183	1.1252
GO:0071460	cellular response to cell-matrix adhesion	2	1173	7	17538	0.0749553	0.346551	4.27183	1.1252
GO:0045103	intermediate filament-based process	2	1173	7	17538	0.0749553	0.346551	4.27183	1.1252
GO:0071599	otic vesicle development	2	1173	7	17538	0.0749553	0.346551	4.27183	1.1252
GO:0090331	negative regulation of platelet aggregation	2	1173	7	17538	0.0749553	0.346551	4.27183	1.1252
GO:0002606	positive regulation of dendritic cell antigen processing and presentation	2	1173	7	17538	0.0749553	0.346551	4.27183	1.1252
GO:2000601	positive regulation of Arp2/3 complex-mediated actin nucleation	2	1173	7	17538	0.0749553	0.346551	4.27183	1.1252
GO:2000630	positive regulation of miRNA metabolic process	2	1173	7	17538	0.0749553	0.346551	4.27183	1.1252
GO:0048842	positive regulation of axon extension involved in axon guidance	2	1173	7	17538	0.0749553	0.346551	4.27183	1.1252
GO:0021942	radial glia guided migration of Purkinje cell	2	1173	7	17538	0.0749553	0.346551	4.27183	1.1252
GO:0048170	positive regulation of long-term neuronal synaptic plasticity	2	1173	7	17538	0.0749553	0.346551	4.27183	1.1252
GO:2000510	positive regulation of dendritic cell chemotaxis	2	1173	7	17538	0.0749553	0.346551	4.27183	1.1252
GO:0060373	regulation of ventricular cardiac muscle cell membrane depolarization	2	1173	7	17538	0.0749553	0.346551	4.27183	1.1252
GO:0045542	positive regulation of cholesterol biosynthetic process	2	1173	7	17538	0.0749553	0.346551	4.27183	1.1252
GO:0001961	positive regulation of cytokine-mediated signaling pathway	2	1173	7	17538	0.0749553	0.346551	4.27183	1.1252
GO:0042490	mechanoreceptor differentiation	2	1173	7	17538	0.0749553	0.346551	4.27183	1.1252
GO:1902715	positive regulation of interferon-gamma secretion	2	1173	7	17538	0.0749553	0.346551	4.27183	1.1252
GO:0022029	telencephalon cell migration	2	1173	7	17538	0.0749553	0.346551	4.27183	1.1252
GO:0071870	cellular response to catecholamine stimulus	2	1173	7	17538	0.0749553	0.346551	4.27183	1.1252
GO:0045656	negative regulation of monocyte differentiation	2	1173	7	17538	0.0749553	0.346551	4.27183	1.1252
GO:0033629	negative regulation of cell adhesion mediated by integrin	2	1173	7	17538	0.0749553	0.346551	4.27183	1.1252
GO:0032367	intracellular cholesterol transport	2	1173	7	17538	0.0749553	0.346551	4.27183	1.1252
GO:0042596	fear response	2	1173	7	17538	0.0749553	0.346551	4.27183	1.1252
GO:0090286	cytoskeletal anchoring at nuclear membrane	2	1173	7	17538	0.0749553	0.346551	4.27183	1.1252
GO:0046474	glycerophospholipid biosynthetic process	9	1173	78	17538	0.0756144	0.349201	1.72516	1.1214
GO:0007162	negative regulation of cell adhesion	6	1173	45	17538	0.0776051	0.357988	1.99352	1.11011
GO:0060348	bone development	7	1173	56	17538	0.078445	0.361452	1.86893	1.10543
GO:0006508	proteolysis	52	1173	638	17538	0.0799109	0.367789	1.21861	1.09739
GO:0007093	mitotic cell cycle checkpoint	5	1173	35	17538	0.0814055	0.373399	2.13592	1.08935
GO:0033189	response to vitamin A	5	1173	35	17538	0.0814055	0.373399	2.13592	1.08935
GO:0002548	monocyte chemotaxis	5	1173	35	17538	0.0814055	0.373399	2.13592	1.08935
GO:0006637	acyl-CoA metabolic process	4	1173	25	17538	0.0820639	0.374307	2.39223	1.08585
GO:0008361	regulation of cell size	4	1173	25	17538	0.0820639	0.374307	2.39223	1.08585
GO:0045746	negative regulation of Notch signaling pathway	4	1173	25	17538	0.0820639	0.374307	2.39223	1.08585
GO:0090398	cellular senescence	4	1173	25	17538	0.0820639	0.374307	2.39223	1.08585
GO:0048675	axon extension	4	1173	25	17538	0.0820639	0.374307	2.39223	1.08585
GO:0007626	locomotory behavior	11	1173	103	17538	0.0829354	0.377696	1.59675	1.08126
GO:0030334	regulation of cell migration	8	1173	68	17538	0.0829927	0.377696	1.75899	1.08096
GO:0006629	lipid metabolic process	41	1173	492	17538	0.0853501	0.38799	1.24595	1.0688
GO:0002237	response to molecule of bacterial origin	3	1173	16	17538	0.0870371	0.391715	2.80339	1.0603
GO:0051279	regulation of release of sequestered calcium ion into cytosol	3	1173	16	17538	0.0870371	0.391715	2.80339	1.0603
GO:0007043	cell-cell junction assembly	3	1173	16	17538	0.0870371	0.391715	2.80339	1.0603
GO:0050732	negative regulation of peptidyl-tyrosine phosphorylation	3	1173	16	17538	0.0870371	0.391715	2.80339	1.0603
GO:0048268	clathrin coat assembly	3	1173	16	17538	0.0870371	0.391715	2.80339	1.0603
GO:0070997	neuron death	3	1173	16	17538	0.0870371	0.391715	2.80339	1.0603
GO:0006536	glutamate metabolic process	3	1173	16	17538	0.0870371	0.391715	2.80339	1.0603
GO:0050995	negative regulation of lipid catabolic process	3	1173	16	17538	0.0870371	0.391715	2.80339	1.0603
GO:0031954	positive regulation of protein autophosphorylation	3	1173	16	17538	0.0870371	0.391715	2.80339	1.0603
GO:0006631	fatty acid metabolic process	15	1173	153	17538	0.0878218	0.39481	1.46582	1.0564
GO:0042327	positive regulation of phosphorylation	5	1173	36	17538	0.0895931	0.402328	2.07658	1.04773
GO:0070301	cellular response to hydrogen peroxide	7	1173	58	17538	0.0908903	0.403229	1.80448	1.04148
GO:0007420	brain development	25	1173	282	17538	0.0914061	0.403229	1.32548	1.03902
GO:0016079	synaptic vesicle exocytosis	6	1173	47	17538	0.0916282	0.403229	1.90869	1.03797
GO:0009409	response to cold	6	1173	47	17538	0.0916282	0.403229	1.90869	1.03797
GO:0006520	cellular amino acid metabolic process	6	1173	47	17538	0.0916282	0.403229	1.90869	1.03797
GO:0048167	regulation of synaptic plasticity	6	1173	47	17538	0.0916282	0.403229	1.90869	1.03797
GO:0030301	cholesterol transport	4	1173	26	17538	0.0920935	0.403229	2.30022	1.03577
GO:1990090	cellular response to nerve growth factor stimulus	4	1173	26	17538	0.0920935	0.403229	2.30022	1.03577
GO:2000377	regulation of reactive oxygen species metabolic process	4	1173	26	17538	0.0920935	0.403229	2.30022	1.03577
GO:0001659	temperature homeostasis	4	1173	26	17538	0.0920935	0.403229	2.30022	1.03577
GO:0006956	complement activation	4	1173	26	17538	0.0920935	0.403229	2.30022	1.03577
GO:0051260	protein homooligomerization	19	1173	205	17538	0.0931933	0.403229	1.38574	1.03062
GO:0006633	fatty acid biosynthetic process	8	1173	70	17538	0.0945715	0.403229	1.70873	1.02424
GO:0014823	response to activity	8	1173	70	17538	0.0945715	0.403229	1.70873	1.02424
GO:0007269	neurotransmitter secretion	8	1173	70	17538	0.0945715	0.403229	1.70873	1.02424
GO:0031638	zymogen activation	2	1173	8	17538	0.0956221	0.403229	3.73785	1.01944
GO:0060155	platelet dense granule organization	2	1173	8	17538	0.0956221	0.403229	3.73785	1.01944
GO:0043619	regulation of transcription from RNA polymerase II promoter in response to oxidative stress	2	1173	8	17538	0.0956221	0.403229	3.73785	1.01944
GO:0043551	regulation of phosphatidylinositol 3-kinase activity	2	1173	8	17538	0.0956221	0.403229	3.73785	1.01944
GO:0001771	immunological synapse formation	2	1173	8	17538	0.0956221	0.403229	3.73785	1.01944
GO:0071679	commissural neuron axon guidance	2	1173	8	17538	0.0956221	0.403229	3.73785	1.01944
GO:0015670	carbon dioxide transport	2	1173	8	17538	0.0956221	0.403229	3.73785	1.01944
GO:0006704	glucocorticoid biosynthetic process	2	1173	8	17538	0.0956221	0.403229	3.73785	1.01944
GO:0002318	myeloid progenitor cell differentiation	2	1173	8	17538	0.0956221	0.403229	3.73785	1.01944
GO:0090005	negative regulation of establishment of protein localization to plasma membrane	2	1173	8	17538	0.0956221	0.403229	3.73785	1.01944
GO:0003337	mesenchymal to epithelial transition involved in metanephros morphogenesis	2	1173	8	17538	0.0956221	0.403229	3.73785	1.01944
GO:0061298	retina vasculature development in camera-type eye	2	1173	8	17538	0.0956221	0.403229	3.73785	1.01944
GO:0002082	regulation of oxidative phosphorylation	2	1173	8	17538	0.0956221	0.403229	3.73785	1.01944
GO:0051013	microtubule severing	2	1173	8	17538	0.0956221	0.403229	3.73785	1.01944
GO:0009437	carnitine metabolic process	2	1173	8	17538	0.0956221	0.403229	3.73785	1.01944
GO:0031325	positive regulation of cellular metabolic process	2	1173	8	17538	0.0956221	0.403229	3.73785	1.01944
GO:0030098	lymphocyte differentiation	2	1173	8	17538	0.0956221	0.403229	3.73785	1.01944
GO:0019800	peptide cross-linking via chondroitin 4-sulfate glycosaminoglycan	2	1173	8	17538	0.0956221	0.403229	3.73785	1.01944
GO:0070234	positive regulation of T cell apoptotic process	2	1173	8	17538	0.0956221	0.403229	3.73785	1.01944
GO:0002138	retinoic acid biosynthetic process	2	1173	8	17538	0.0956221	0.403229	3.73785	1.01944
GO:0050667	homocysteine metabolic process	2	1173	8	17538	0.0956221	0.403229	3.73785	1.01944
GO:0009642	response to light intensity	2	1173	8	17538	0.0956221	0.403229	3.73785	1.01944
GO:0071248	cellular response to metal ion	2	1173	8	17538	0.0956221	0.403229	3.73785	1.01944
GO:0061088	regulation of sequestering of zinc ion	2	1173	8	17538	0.0956221	0.403229	3.73785	1.01944
GO:0006853	carnitine shuttle	2	1173	8	17538	0.0956221	0.403229	3.73785	1.01944
GO:1900116	extracellular negative regulation of signal transduction	2	1173	8	17538	0.0956221	0.403229	3.73785	1.01944
GO:1900119	positive regulation of execution phase of apoptosis	2	1173	8	17538	0.0956221	0.403229	3.73785	1.01944
GO:0051451	myoblast migration	2	1173	8	17538	0.0956221	0.403229	3.73785	1.01944
GO:0032233	positive regulation of actin filament bundle assembly	2	1173	8	17538	0.0956221	0.403229	3.73785	1.01944
GO:0048643	positive regulation of skeletal muscle tissue development	2	1173	8	17538	0.0956221	0.403229	3.73785	1.01944
GO:0090150	establishment of protein localization to membrane	2	1173	8	17538	0.0956221	0.403229	3.73785	1.01944
GO:0060452	positive regulation of cardiac muscle contraction	2	1173	8	17538	0.0956221	0.403229	3.73785	1.01944
GO:0006110	regulation of glycolytic process	2	1173	8	17538	0.0956221	0.403229	3.73785	1.01944
GO:0048729	tissue morphogenesis	2	1173	8	17538	0.0956221	0.403229	3.73785	1.01944
GO:0071363	cellular response to growth factor stimulus	9	1173	82	17538	0.0964471	0.403229	1.64101	1.01571
GO:0034097	response to cytokine	11	1173	106	17538	0.0969018	0.403229	1.55156	1.01367
GO:0006805	xenobiotic metabolic process	14	1173	143	17538	0.0974687	0.403229	1.46377	1.01113
GO:0007595	lactation	7	1173	59	17538	0.0975047	0.403229	1.7739	1.01097
GO:0006612	protein targeting to membrane	5	1173	37	17538	0.0981896	0.403229	2.02046	1.00793
GO:0007040	lysosome organization	5	1173	37	17538	0.0981896	0.403229	2.02046	1.00793
GO:0060048	cardiac muscle contraction	6	1173	48	17538	0.0991194	0.403229	1.86893	1.00384
GO:0009635	response to herbicide	3	1173	17	17538	0.100654	0.403229	2.63848	0.997169
GO:0010596	negative regulation of endothelial cell migration	3	1173	17	17538	0.100654	0.403229	2.63848	0.997169
GO:0015908	fatty acid transport	3	1173	17	17538	0.100654	0.403229	2.63848	0.997169
GO:1901653	cellular response to peptide	3	1173	17	17538	0.100654	0.403229	2.63848	0.997169
GO:0006825	copper ion transport	3	1173	17	17538	0.100654	0.403229	2.63848	0.997169
GO:0009083	branched-chain amino acid catabolic process	3	1173	17	17538	0.100654	0.403229	2.63848	0.997169
GO:0007413	axonal fasciculation	3	1173	17	17538	0.100654	0.403229	2.63848	0.997169
GO:0030203	glycosaminoglycan metabolic process	10	1173	95	17538	0.102392	0.403229	1.57383	0.989734
GO:0046697	decidualization	4	1173	27	17538	0.102675	0.403229	2.21502	0.988537
GO:0001892	embryonic placenta development	4	1173	27	17538	0.102675	0.403229	2.21502	0.988537
GO:0045773	positive regulation of axon extension	4	1173	27	17538	0.102675	0.403229	2.21502	0.988537
GO:0045089	positive regulation of innate immune response	4	1173	27	17538	0.102675	0.403229	2.21502	0.988537
GO:0006829	zinc ion transport	4	1173	27	17538	0.102675	0.403229	2.21502	0.988537
GO:0006885	regulation of pH	4	1173	27	17538	0.102675	0.403229	2.21502	0.988537
GO:0006937	regulation of muscle contraction	4	1173	27	17538	0.102675	0.403229	2.21502	0.988537
GO:0008584	male gonad development	12	1173	120	17538	0.105521	0.403229	1.49514	0.97666
GO:0007613	memory	8	1173	72	17538	0.107023	0.403229	1.66127	0.970522
GO:0046686	response to cadmium ion	5	1173	38	17538	0.107185	0.403229	1.96729	0.969867
GO:0006469	negative regulation of protein kinase activity	9	1173	84	17538	0.107993	0.403229	1.60194	0.966603
GO:0030900	forebrain development	9	1173	84	17538	0.107993	0.403229	1.60194	0.966603
GO:0009887	organ morphogenesis	13	1173	133	17538	0.108338	0.403229	1.46142	0.965219
GO:0050772	positive regulation of axonogenesis	4	1173	28	17538	0.113783	0.403229	2.13592	0.943921
GO:0043552	positive regulation of phosphatidylinositol 3-kinase activity	4	1173	28	17538	0.113783	0.403229	2.13592	0.943921
GO:0002687	positive regulation of leukocyte migration	4	1173	28	17538	0.113783	0.403229	2.13592	0.943921
GO:0008045	motor neuron axon guidance	4	1173	28	17538	0.113783	0.403229	2.13592	0.943921
GO:0031100	organ regeneration	9	1173	85	17538	0.114045	0.403229	1.58309	0.942924
GO:0033327	Leydig cell differentiation	3	1173	18	17538	0.115056	0.403229	2.4919	0.93909
GO:0048593	camera-type eye morphogenesis	3	1173	18	17538	0.115056	0.403229	2.4919	0.93909
GO:0010842	retina layer formation	3	1173	18	17538	0.115056	0.403229	2.4919	0.93909
GO:0050868	negative regulation of T cell activation	3	1173	18	17538	0.115056	0.403229	2.4919	0.93909
GO:0043536	positive regulation of blood vessel endothelial cell migration	3	1173	18	17538	0.115056	0.403229	2.4919	0.93909
GO:0045019	negative regulation of nitric oxide biosynthetic process	3	1173	18	17538	0.115056	0.403229	2.4919	0.93909
GO:0046323	glucose import	3	1173	18	17538	0.115056	0.403229	2.4919	0.93909
GO:0030517	negative regulation of axon extension	3	1173	18	17538	0.115056	0.403229	2.4919	0.93909
GO:0050930	induction of positive chemotaxis	3	1173	18	17538	0.115056	0.403229	2.4919	0.93909
GO:0032331	negative regulation of chondrocyte differentiation	3	1173	18	17538	0.115056	0.403229	2.4919	0.93909
GO:0051928	positive regulation of calcium ion transport	5	1173	39	17538	0.116567	0.403229	1.91685	0.933424
GO:0016045	detection of bacterium	2	1173	9	17538	0.117664	0.403229	3.32253	0.929358
GO:0060174	limb bud formation	2	1173	9	17538	0.117664	0.403229	3.32253	0.929358
GO:0031640	killing of cells of other organism	2	1173	9	17538	0.117664	0.403229	3.32253	0.929358
GO:0032000	positive regulation of fatty acid beta-oxidation	2	1173	9	17538	0.117664	0.403229	3.32253	0.929358
GO:0046653	tetrahydrofolate metabolic process	2	1173	9	17538	0.117664	0.403229	3.32253	0.929358
GO:0010838	positive regulation of keratinocyte proliferation	2	1173	9	17538	0.117664	0.403229	3.32253	0.929358
GO:0051353	positive regulation of oxidoreductase activity	2	1173	9	17538	0.117664	0.403229	3.32253	0.929358
GO:0016082	synaptic vesicle priming	2	1173	9	17538	0.117664	0.403229	3.32253	0.929358
GO:0051026	chiasma assembly	2	1173	9	17538	0.117664	0.403229	3.32253	0.929358
GO:0032731	positive regulation of interleukin-1 beta production	2	1173	9	17538	0.117664	0.403229	3.32253	0.929358
GO:0002862	negative regulation of inflammatory response to antigenic stimulus	2	1173	9	17538	0.117664	0.403229	3.32253	0.929358
GO:2000252	negative regulation of feeding behavior	2	1173	9	17538	0.117664	0.403229	3.32253	0.929358
GO:0051152	positive regulation of smooth muscle cell differentiation	2	1173	9	17538	0.117664	0.403229	3.32253	0.929358
GO:2000300	regulation of synaptic vesicle exocytosis	2	1173	9	17538	0.117664	0.403229	3.32253	0.929358
GO:0032494	response to peptidoglycan	2	1173	9	17538	0.117664	0.403229	3.32253	0.929358
GO:0055123	digestive system development	2	1173	9	17538	0.117664	0.403229	3.32253	0.929358
GO:0036159	inner dynein arm assembly	2	1173	9	17538	0.117664	0.403229	3.32253	0.929358
GO:1903351	cellular response to dopamine	2	1173	9	17538	0.117664	0.403229	3.32253	0.929358
GO:2000505	regulation of energy homeostasis	2	1173	9	17538	0.117664	0.403229	3.32253	0.929358
GO:0014732	skeletal muscle atrophy	2	1173	9	17538	0.117664	0.403229	3.32253	0.929358
GO:0060627	regulation of vesicle-mediated transport	2	1173	9	17538	0.117664	0.403229	3.32253	0.929358
GO:0060323	head morphogenesis	2	1173	9	17538	0.117664	0.403229	3.32253	0.929358
GO:0010044	response to aluminum ion	2	1173	9	17538	0.117664	0.403229	3.32253	0.929358
GO:0045588	positive regulation of gamma-delta T cell differentiation	2	1173	9	17538	0.117664	0.403229	3.32253	0.929358
GO:1900027	regulation of ruffle assembly	2	1173	9	17538	0.117664	0.403229	3.32253	0.929358
GO:1900029	positive regulation of ruffle assembly	2	1173	9	17538	0.117664	0.403229	3.32253	0.929358
GO:0006111	regulation of gluconeogenesis	2	1173	9	17538	0.117664	0.403229	3.32253	0.929358
GO:0060426	lung vasculature development	2	1173	9	17538	0.117664	0.403229	3.32253	0.929358
GO:0035456	response to interferon-beta	2	1173	9	17538	0.117664	0.403229	3.32253	0.929358
GO:0007179	transforming growth factor beta receptor signaling pathway	13	1173	135	17538	0.117906	0.403229	1.43977	0.928464
GO:0006936	muscle contraction	10	1173	98	17538	0.119251	0.403229	1.52565	0.923538
GO:0006879	cellular iron ion homeostasis	8	1173	74	17538	0.120331	0.403229	1.61637	0.919623
GO:0007623	circadian rhythm	13	1173	136	17538	0.122868	0.403229	1.42918	0.910562
GO:0006661	phosphatidylinositol biosynthetic process	6	1173	51	17538	0.123446	0.403229	1.75899	0.908523
GO:0009314	response to radiation	6	1173	51	17538	0.123446	0.403229	1.75899	0.908523
GO:0030097	hemopoiesis	10	1173	99	17538	0.125193	0.403229	1.51024	0.90242
GO:0042267	natural killer cell mediated cytotoxicity	4	1173	29	17538	0.125395	0.403229	2.06226	0.90172
GO:0001755	neural crest cell migration	4	1173	29	17538	0.125395	0.403229	2.06226	0.90172
GO:0007159	leukocyte cell-cell adhesion	4	1173	29	17538	0.125395	0.403229	2.06226	0.90172
GO:0001580	detection of chemical stimulus involved in sensory perception of bitter taste	4	1173	29	17538	0.125395	0.403229	2.06226	0.90172
GO:0090501	RNA phosphodiester bond hydrolysis	4	1173	29	17538	0.125395	0.403229	2.06226	0.90172
GO:0015701	bicarbonate transport	5	1173	40	17538	0.126324	0.403229	1.86893	0.898514
GO:0021987	cerebral cortex development	7	1173	63	17538	0.126501	0.403229	1.66127	0.897907
GO:0032526	response to retinoic acid	8	1173	75	17538	0.127299	0.403229	1.59482	0.895176
GO:0006366	transcription from RNA polymerase II promoter	57	1173	732	17538	0.128221	0.403229	1.16425	0.892041
GO:0061441	renal artery morphogenesis	1	1173	2	17538	0.129297	0.403229	7.4757	0.888412
GO:0002246	wound healing involved in inflammatory response	1	1173	2	17538	0.129297	0.403229	7.4757	0.888412
GO:2000124	regulation of endocannabinoid signaling pathway	1	1173	2	17538	0.129297	0.403229	7.4757	0.888412
GO:0072111	cell proliferation involved in kidney development	1	1173	2	17538	0.129297	0.403229	7.4757	0.888412
GO:2000170	positive regulation of peptidyl-cysteine S-nitrosylation	1	1173	2	17538	0.129297	0.403229	7.4757	0.888412
GO:0071680	response to indole-3-methanol	1	1173	2	17538	0.129297	0.403229	7.4757	0.888412
GO:0044092	negative regulation of molecular function	1	1173	2	17538	0.129297	0.403229	7.4757	0.888412
GO:0039530	MDA-5 signaling pathway	1	1173	2	17538	0.129297	0.403229	7.4757	0.888412
GO:2000194	regulation of female gonad development	1	1173	2	17538	0.129297	0.403229	7.4757	0.888412
GO:1902548	negative regulation of cellular response to vascular endothelial growth factor stimulus	1	1173	2	17538	0.129297	0.403229	7.4757	0.888412
GO:0072190	ureter urothelium development	1	1173	2	17538	0.129297	0.403229	7.4757	0.888412
GO:0072180	mesonephric duct morphogenesis	1	1173	2	17538	0.129297	0.403229	7.4757	0.888412
GO:0072141	renal interstitial fibroblast development	1	1173	2	17538	0.129297	0.403229	7.4757	0.888412
GO:0060159	regulation of dopamine receptor signaling pathway	1	1173	2	17538	0.129297	0.403229	7.4757	0.888412
GO:0072170	metanephric tubule development	1	1173	2	17538	0.129297	0.403229	7.4757	0.888412
GO:0010710	regulation of collagen catabolic process	1	1173	2	17538	0.129297	0.403229	7.4757	0.888412
GO:0043585	nose morphogenesis	1	1173	2	17538	0.129297	0.403229	7.4757	0.888412
GO:0019043	establishment of viral latency	1	1173	2	17538	0.129297	0.403229	7.4757	0.888412
GO:0035992	tendon formation	1	1173	2	17538	0.129297	0.403229	7.4757	0.888412
GO:0060900	embryonic camera-type eye formation	1	1173	2	17538	0.129297	0.403229	7.4757	0.888412
GO:0050711	negative regulation of interleukin-1 secretion	1	1173	2	17538	0.129297	0.403229	7.4757	0.888412
GO:0071657	positive regulation of granulocyte colony-stimulating factor production	1	1173	2	17538	0.129297	0.403229	7.4757	0.888412
GO:0007070	negative regulation of transcription from RNA polymerase II promoter during mitosis	1	1173	2	17538	0.129297	0.403229	7.4757	0.888412
GO:0033364	mast cell secretory granule organization	1	1173	2	17538	0.129297	0.403229	7.4757	0.888412
GO:0050748	negative regulation of lipoprotein metabolic process	1	1173	2	17538	0.129297	0.403229	7.4757	0.888412
GO:0060980	cell migration involved in coronary vasculogenesis	1	1173	2	17538	0.129297	0.403229	7.4757	0.888412
GO:0033387	putrescine biosynthetic process from ornithine	1	1173	2	17538	0.129297	0.403229	7.4757	0.888412
GO:2000227	negative regulation of pancreatic A cell differentiation	1	1173	2	17538	0.129297	0.403229	7.4757	0.888412
GO:0036413	histone H3-R26 citrullination	1	1173	2	17538	0.129297	0.403229	7.4757	0.888412
GO:0071624	positive regulation of granulocyte chemotaxis	1	1173	2	17538	0.129297	0.403229	7.4757	0.888412
GO:0015676	vanadium ion transport	1	1173	2	17538	0.129297	0.403229	7.4757	0.888412
GO:0015675	nickel cation transport	1	1173	2	17538	0.129297	0.403229	7.4757	0.888412
GO:0015679	plasma membrane copper ion transport	1	1173	2	17538	0.129297	0.403229	7.4757	0.888412
GO:0035262	gonad morphogenesis	1	1173	2	17538	0.129297	0.403229	7.4757	0.888412
GO:1902462	positive regulation of mesenchymal stem cell proliferation	1	1173	2	17538	0.129297	0.403229	7.4757	0.888412
GO:0006705	mineralocorticoid biosynthetic process	1	1173	2	17538	0.129297	0.403229	7.4757	0.888412
GO:0061552	ganglion morphogenesis	1	1173	2	17538	0.129297	0.403229	7.4757	0.888412
GO:0015692	lead ion transport	1	1173	2	17538	0.129297	0.403229	7.4757	0.888412
GO:0002384	hepatic immune response	1	1173	2	17538	0.129297	0.403229	7.4757	0.888412
GO:0072203	cell proliferation involved in metanephros development	1	1173	2	17538	0.129297	0.403229	7.4757	0.888412
GO:2000081	positive regulation of canonical Wnt signaling pathway involved in controlling type B pancreatic cell proliferation	1	1173	2	17538	0.129297	0.403229	7.4757	0.888412
GO:0042414	epinephrine metabolic process	1	1173	2	17538	0.129297	0.403229	7.4757	0.888412
GO:0010813	neuropeptide catabolic process	1	1173	2	17538	0.129297	0.403229	7.4757	0.888412
GO:2000098	negative regulation of smooth muscle cell-matrix adhesion	1	1173	2	17538	0.129297	0.403229	7.4757	0.888412
GO:0010822	positive regulation of mitochondrion organization	1	1173	2	17538	0.129297	0.403229	7.4757	0.888412
GO:0072262	metanephric glomerular mesangial cell proliferation involved in metanephros development	1	1173	2	17538	0.129297	0.403229	7.4757	0.888412
GO:1902499	positive regulation of protein autoubiquitination	1	1173	2	17538	0.129297	0.403229	7.4757	0.888412
GO:0007206	phospholipase C-activating G-protein coupled glutamate receptor signaling pathway	1	1173	2	17538	0.129297	0.403229	7.4757	0.888412
GO:0045408	regulation of interleukin-6 biosynthetic process	1	1173	2	17538	0.129297	0.403229	7.4757	0.888412
GO:0010758	regulation of macrophage chemotaxis	1	1173	2	17538	0.129297	0.403229	7.4757	0.888412
GO:0019100	male germ-line sex determination	1	1173	2	17538	0.129297	0.403229	7.4757	0.888412
GO:0046709	IDP catabolic process	1	1173	2	17538	0.129297	0.403229	7.4757	0.888412
GO:0034776	response to histamine	1	1173	2	17538	0.129297	0.403229	7.4757	0.888412
GO:0048520	positive regulation of behavior	1	1173	2	17538	0.129297	0.403229	7.4757	0.888412
GO:1901991	negative regulation of mitotic cell cycle phase transition	1	1173	2	17538	0.129297	0.403229	7.4757	0.888412
GO:0061502	early endosome to recycling endosome transport	1	1173	2	17538	0.129297	0.403229	7.4757	0.888412
GO:1903706	regulation of hemopoiesis	1	1173	2	17538	0.129297	0.403229	7.4757	0.888412
GO:0050867	positive regulation of cell activation	1	1173	2	17538	0.129297	0.403229	7.4757	0.888412
GO:1902336	positive regulation of retinal ganglion cell axon guidance	1	1173	2	17538	0.129297	0.403229	7.4757	0.888412
GO:1903670	regulation of sprouting angiogenesis	1	1173	2	17538	0.129297	0.403229	7.4757	0.888412
GO:0003347	epicardial cell to mesenchymal cell transition	1	1173	2	17538	0.129297	0.403229	7.4757	0.888412
GO:0051878	lateral element assembly	1	1173	2	17538	0.129297	0.403229	7.4757	0.888412
GO:0014005	microglia development	1	1173	2	17538	0.129297	0.403229	7.4757	0.888412
GO:0097242	beta-amyloid clearance	1	1173	2	17538	0.129297	0.403229	7.4757	0.888412
GO:1901077	regulation of relaxation of muscle	1	1173	2	17538	0.129297	0.403229	7.4757	0.888412
GO:0014041	regulation of neuron maturation	1	1173	2	17538	0.129297	0.403229	7.4757	0.888412
GO:0032701	negative regulation of interleukin-18 production	1	1173	2	17538	0.129297	0.403229	7.4757	0.888412
GO:0097241	hematopoietic stem cell migration to bone marrow	1	1173	2	17538	0.129297	0.403229	7.4757	0.888412
GO:0030999	linear element assembly	1	1173	2	17538	0.129297	0.403229	7.4757	0.888412
GO:0032770	positive regulation of monooxygenase activity	1	1173	2	17538	0.129297	0.403229	7.4757	0.888412
GO:0038060	nitric oxide-cGMP-mediated signaling pathway	1	1173	2	17538	0.129297	0.403229	7.4757	0.888412
GO:0044702	single organism reproductive process	1	1173	2	17538	0.129297	0.403229	7.4757	0.888412
GO:0006478	peptidyl-tyrosine sulfation	1	1173	2	17538	0.129297	0.403229	7.4757	0.888412
GO:0001507	acetylcholine catabolic process in synaptic cleft	1	1173	2	17538	0.129297	0.403229	7.4757	0.888412
GO:0035759	mesangial cell-matrix adhesion	1	1173	2	17538	0.129297	0.403229	7.4757	0.888412
GO:0001519	peptide amidation	1	1173	2	17538	0.129297	0.403229	7.4757	0.888412
GO:0030046	parallel actin filament bundle assembly	1	1173	2	17538	0.129297	0.403229	7.4757	0.888412
GO:1901862	negative regulation of muscle tissue development	1	1173	2	17538	0.129297	0.403229	7.4757	0.888412
GO:0070104	negative regulation of interleukin-6-mediated signaling pathway	1	1173	2	17538	0.129297	0.403229	7.4757	0.888412
GO:0071436	sodium ion export	1	1173	2	17538	0.129297	0.403229	7.4757	0.888412
GO:0070106	interleukin-27-mediated signaling pathway	1	1173	2	17538	0.129297	0.403229	7.4757	0.888412
GO:1901895	negative regulation of calcium-transporting ATPase activity	1	1173	2	17538	0.129297	0.403229	7.4757	0.888412
GO:0060739	mesenchymal-epithelial cell signaling involved in prostate gland development	1	1173	2	17538	0.129297	0.403229	7.4757	0.888412
GO:2000469	negative regulation of peroxidase activity	1	1173	2	17538	0.129297	0.403229	7.4757	0.888412
GO:0060003	copper ion export	1	1173	2	17538	0.129297	0.403229	7.4757	0.888412
GO:1902203	negative regulation of hepatocyte growth factor receptor signaling pathway	1	1173	2	17538	0.129297	0.403229	7.4757	0.888412
GO:2000256	positive regulation of male germ cell proliferation	1	1173	2	17538	0.129297	0.403229	7.4757	0.888412
GO:0072006	nephron development	1	1173	2	17538	0.129297	0.403229	7.4757	0.888412
GO:0048319	axial mesoderm morphogenesis	1	1173	2	17538	0.129297	0.403229	7.4757	0.888412
GO:0070237	positive regulation of activation-induced cell death of T cells	1	1173	2	17538	0.129297	0.403229	7.4757	0.888412
GO:0048337	positive regulation of mesodermal cell fate specification	1	1173	2	17538	0.129297	0.403229	7.4757	0.888412
GO:0051126	negative regulation of actin nucleation	1	1173	2	17538	0.129297	0.403229	7.4757	0.888412
GO:0006570	tyrosine metabolic process	1	1173	2	17538	0.129297	0.403229	7.4757	0.888412
GO:0072061	inner medullary collecting duct development	1	1173	2	17538	0.129297	0.403229	7.4757	0.888412
GO:0032834	positive regulation of CD4-positive, CD25-positive, alpha-beta regulatory T cell differentiation involved in immune response	1	1173	2	17538	0.129297	0.403229	7.4757	0.888412
GO:0006538	glutamate catabolic process	1	1173	2	17538	0.129297	0.403229	7.4757	0.888412
GO:0032814	regulation of natural killer cell activation	1	1173	2	17538	0.129297	0.403229	7.4757	0.888412
GO:0038190	VEGF-activated neuropilin signaling pathway	1	1173	2	17538	0.129297	0.403229	7.4757	0.888412
GO:0097325	melanocyte proliferation	1	1173	2	17538	0.129297	0.403229	7.4757	0.888412
GO:0010611	regulation of cardiac muscle hypertrophy	1	1173	2	17538	0.129297	0.403229	7.4757	0.888412
GO:0060032	notochord regression	1	1173	2	17538	0.129297	0.403229	7.4757	0.888412
GO:0009645	response to low light intensity stimulus	1	1173	2	17538	0.129297	0.403229	7.4757	0.888412
GO:0009609	response to symbiotic bacterium	1	1173	2	17538	0.129297	0.403229	7.4757	0.888412
GO:0072038	mesenchymal stem cell maintenance involved in nephron morphogenesis	1	1173	2	17538	0.129297	0.403229	7.4757	0.888412
GO:0032796	uropod organization	1	1173	2	17538	0.129297	0.403229	7.4757	0.888412
GO:0010512	negative regulation of phosphatidylinositol biosynthetic process	1	1173	2	17538	0.129297	0.403229	7.4757	0.888412
GO:0031444	slow-twitch skeletal muscle fiber contraction	1	1173	2	17538	0.129297	0.403229	7.4757	0.888412
GO:0097286	iron ion import	1	1173	2	17538	0.129297	0.403229	7.4757	0.888412
GO:0030167	proteoglycan catabolic process	1	1173	2	17538	0.129297	0.403229	7.4757	0.888412
GO:0044793	negative regulation by host of viral process	1	1173	2	17538	0.129297	0.403229	7.4757	0.888412
GO:0010565	regulation of cellular ketone metabolic process	1	1173	2	17538	0.129297	0.403229	7.4757	0.888412
GO:0035887	aortic smooth muscle cell differentiation	1	1173	2	17538	0.129297	0.403229	7.4757	0.888412
GO:0003413	chondrocyte differentiation involved in endochondral bone morphogenesis	1	1173	2	17538	0.129297	0.403229	7.4757	0.888412
GO:0003415	chondrocyte hypertrophy	1	1173	2	17538	0.129297	0.403229	7.4757	0.888412
GO:0071506	cellular response to mycophenolic acid	1	1173	2	17538	0.129297	0.403229	7.4757	0.888412
GO:0051648	vesicle localization	1	1173	2	17538	0.129297	0.403229	7.4757	0.888412
GO:0071245	cellular response to carbon monoxide	1	1173	2	17538	0.129297	0.403229	7.4757	0.888412
GO:0000041	transition metal ion transport	1	1173	2	17538	0.129297	0.403229	7.4757	0.888412
GO:0071275	cellular response to aluminum ion	1	1173	2	17538	0.129297	0.403229	7.4757	0.888412
GO:1902167	positive regulation of intrinsic apoptotic signaling pathway in response to DNA damage by p53 class mediator	1	1173	2	17538	0.129297	0.403229	7.4757	0.888412
GO:0006212	uracil catabolic process	1	1173	2	17538	0.129297	0.403229	7.4757	0.888412
GO:0003188	heart valve formation	1	1173	2	17538	0.129297	0.403229	7.4757	0.888412
GO:0097021	lymphocyte migration into lymphoid organs	1	1173	2	17538	0.129297	0.403229	7.4757	0.888412
GO:0007509	mesoderm migration involved in gastrulation	1	1173	2	17538	0.129297	0.403229	7.4757	0.888412
GO:0003167	atrioventricular bundle cell differentiation	1	1173	2	17538	0.129297	0.403229	7.4757	0.888412
GO:1903441	protein localization to ciliary membrane	1	1173	2	17538	0.129297	0.403229	7.4757	0.888412
GO:0061017	hepatoblast differentiation	1	1173	2	17538	0.129297	0.403229	7.4757	0.888412
GO:0021869	forebrain ventricular zone progenitor cell division	1	1173	2	17538	0.129297	0.403229	7.4757	0.888412
GO:0032510	endosome to lysosome transport via multivesicular body sorting pathway	1	1173	2	17538	0.129297	0.403229	7.4757	0.888412
GO:0000917	barrier septum assembly	1	1173	2	17538	0.129297	0.403229	7.4757	0.888412
GO:0007549	dosage compensation	1	1173	2	17538	0.129297	0.403229	7.4757	0.888412
GO:0018205	peptidyl-lysine modification	1	1173	2	17538	0.129297	0.403229	7.4757	0.888412
GO:0019483	beta-alanine biosynthetic process	1	1173	2	17538	0.129297	0.403229	7.4757	0.888412
GO:0021784	postganglionic parasympathetic nervous system development	1	1173	2	17538	0.129297	0.403229	7.4757	0.888412
GO:0031109	microtubule polymerization or depolymerization	1	1173	2	17538	0.129297	0.403229	7.4757	0.888412
GO:0006145	purine nucleobase catabolic process	1	1173	2	17538	0.129297	0.403229	7.4757	0.888412
GO:0090325	regulation of locomotion involved in locomotory behavior	1	1173	2	17538	0.129297	0.403229	7.4757	0.888412
GO:0021761	limbic system development	1	1173	2	17538	0.129297	0.403229	7.4757	0.888412
GO:0032416	negative regulation of sodium:proton antiporter activity	1	1173	2	17538	0.129297	0.403229	7.4757	0.888412
GO:0035507	regulation of myosin-light-chain-phosphatase activity	1	1173	2	17538	0.129297	0.403229	7.4757	0.888412
GO:0090308	regulation of methylation-dependent chromatin silencing	1	1173	2	17538	0.129297	0.403229	7.4757	0.888412
GO:1902081	negative regulation of calcium ion import into sarcoplasmic reticulum	1	1173	2	17538	0.129297	0.403229	7.4757	0.888412
GO:0031134	sister chromatid biorientation	1	1173	2	17538	0.129297	0.403229	7.4757	0.888412
GO:0010260	organ senescence	1	1173	2	17538	0.129297	0.403229	7.4757	0.888412
GO:0048875	chemical homeostasis within a tissue	1	1173	2	17538	0.129297	0.403229	7.4757	0.888412
GO:1902963	negative regulation of metalloendopeptidase activity involved in amyloid precursor protein catabolic process	1	1173	2	17538	0.129297	0.403229	7.4757	0.888412
GO:2000669	negative regulation of dendritic cell apoptotic process	1	1173	2	17538	0.129297	0.403229	7.4757	0.888412
GO:0002689	negative regulation of leukocyte chemotaxis	1	1173	2	17538	0.129297	0.403229	7.4757	0.888412
GO:0043163	cell envelope organization	1	1173	2	17538	0.129297	0.403229	7.4757	0.888412
GO:0035582	sequestering of BMP in extracellular matrix	1	1173	2	17538	0.129297	0.403229	7.4757	0.888412
GO:0035574	histone H4-K20 demethylation	1	1173	2	17538	0.129297	0.403229	7.4757	0.888412
GO:0045091	regulation of single stranded viral RNA replication via double stranded DNA intermediate	1	1173	2	17538	0.129297	0.403229	7.4757	0.888412
GO:0036119	response to platelet-derived growth factor	1	1173	2	17538	0.129297	0.403229	7.4757	0.888412
GO:0061106	negative regulation of stomach neuroendocrine cell differentiation	1	1173	2	17538	0.129297	0.403229	7.4757	0.888412
GO:0045058	T cell selection	1	1173	2	17538	0.129297	0.403229	7.4757	0.888412
GO:0045076	regulation of interleukin-2 biosynthetic process	1	1173	2	17538	0.129297	0.403229	7.4757	0.888412
GO:0016553	base conversion or substitution editing	1	1173	2	17538	0.129297	0.403229	7.4757	0.888412
GO:1902036	regulation of hematopoietic stem cell differentiation	1	1173	2	17538	0.129297	0.403229	7.4757	0.888412
GO:1902033	regulation of hematopoietic stem cell proliferation	1	1173	2	17538	0.129297	0.403229	7.4757	0.888412
GO:0032607	interferon-alpha production	1	1173	2	17538	0.129297	0.403229	7.4757	0.888412
GO:0021986	habenula development	1	1173	2	17538	0.129297	0.403229	7.4757	0.888412
GO:0061158	3'-UTR-mediated mRNA destabilization	1	1173	2	17538	0.129297	0.403229	7.4757	0.888412
GO:0070831	basement membrane assembly	1	1173	2	17538	0.129297	0.403229	7.4757	0.888412
GO:0021893	cerebral cortex GABAergic interneuron fate commitment	1	1173	2	17538	0.129297	0.403229	7.4757	0.888412
GO:0045841	negative regulation of mitotic metaphase/anaphase transition	1	1173	2	17538	0.129297	0.403229	7.4757	0.888412
GO:0097053	L-kynurenine catabolic process	1	1173	2	17538	0.129297	0.403229	7.4757	0.888412
GO:0035622	intrahepatic bile duct development	1	1173	2	17538	0.129297	0.403229	7.4757	0.888412
GO:0070829	heterochromatin maintenance	1	1173	2	17538	0.129297	0.403229	7.4757	0.888412
GO:0090402	oncogene-induced cell senescence	1	1173	2	17538	0.129297	0.403229	7.4757	0.888412
GO:0043217	myelin maintenance	1	1173	2	17538	0.129297	0.403229	7.4757	0.888412
GO:0035606	peptidyl-cysteine S-trans-nitrosylation	1	1173	2	17538	0.129297	0.403229	7.4757	0.888412
GO:0046373	L-arabinose metabolic process	1	1173	2	17538	0.129297	0.403229	7.4757	0.888412
GO:0014728	regulation of the force of skeletal muscle contraction	1	1173	2	17538	0.129297	0.403229	7.4757	0.888412
GO:0071307	cellular response to vitamin K	1	1173	2	17538	0.129297	0.403229	7.4757	0.888412
GO:0034381	plasma lipoprotein particle clearance	1	1173	2	17538	0.129297	0.403229	7.4757	0.888412
GO:1902806	regulation of cell cycle G1/S phase transition	1	1173	2	17538	0.129297	0.403229	7.4757	0.888412
GO:0072600	establishment of protein localization to Golgi	1	1173	2	17538	0.129297	0.403229	7.4757	0.888412
GO:0033031	positive regulation of neutrophil apoptotic process	1	1173	2	17538	0.129297	0.403229	7.4757	0.888412
GO:0002790	peptide secretion	1	1173	2	17538	0.129297	0.403229	7.4757	0.888412
GO:1902823	negative regulation of late endosome to lysosome transport	1	1173	2	17538	0.129297	0.403229	7.4757	0.888412
GO:0046331	lateral inhibition	1	1173	2	17538	0.129297	0.403229	7.4757	0.888412
GO:2001202	negative regulation of transforming growth factor-beta secretion	1	1173	2	17538	0.129297	0.403229	7.4757	0.888412
GO:0060352	cell adhesion molecule production	1	1173	2	17538	0.129297	0.403229	7.4757	0.888412
GO:0071000	response to magnetism	1	1173	2	17538	0.129297	0.403229	7.4757	0.888412
GO:0034059	response to anoxia	1	1173	2	17538	0.129297	0.403229	7.4757	0.888412
GO:1900158	negative regulation of bone mineralization involved in bone maturation	1	1173	2	17538	0.129297	0.403229	7.4757	0.888412
GO:0072363	regulation of glycolytic by positive regulation of transcription from RNA polymerase II promoter	1	1173	2	17538	0.129297	0.403229	7.4757	0.888412
GO:0072369	regulation of lipid transport by positive regulation of transcription from RNA polymerase II promoter	1	1173	2	17538	0.129297	0.403229	7.4757	0.888412
GO:1900168	positive regulation of glial cell line-derived neurotrophic factor secretion	1	1173	2	17538	0.129297	0.403229	7.4757	0.888412
GO:2001251	negative regulation of chromosome organization	1	1173	2	17538	0.129297	0.403229	7.4757	0.888412
GO:0048697	positive regulation of collateral sprouting in absence of injury	1	1173	2	17538	0.129297	0.403229	7.4757	0.888412
GO:0042537	benzene-containing compound metabolic process	1	1173	2	17538	0.129297	0.403229	7.4757	0.888412
GO:0042534	regulation of tumor necrosis factor biosynthetic process	1	1173	2	17538	0.129297	0.403229	7.4757	0.888412
GO:0016256	N-glycan processing to lysosome	1	1173	2	17538	0.129297	0.403229	7.4757	0.888412
GO:0046909	intermembrane transport	1	1173	2	17538	0.129297	0.403229	7.4757	0.888412
GO:0042558	pteridine-containing compound metabolic process	1	1173	2	17538	0.129297	0.403229	7.4757	0.888412
GO:0021636	trigeminal nerve morphogenesis	1	1173	2	17538	0.129297	0.403229	7.4757	0.888412
GO:1903217	negative regulation of protein processing involved in protein targeting to mitochondrion	1	1173	2	17538	0.129297	0.403229	7.4757	0.888412
GO:0010983	positive regulation of high-density lipoprotein particle clearance	1	1173	2	17538	0.129297	0.403229	7.4757	0.888412
GO:0001941	postsynaptic membrane organization	1	1173	2	17538	0.129297	0.403229	7.4757	0.888412
GO:0019240	citrulline biosynthetic process	1	1173	2	17538	0.129297	0.403229	7.4757	0.888412
GO:0086092	regulation of the force of heart contraction by cardiac conduction	1	1173	2	17538	0.129297	0.403229	7.4757	0.888412
GO:0001928	regulation of exocyst assembly	1	1173	2	17538	0.129297	0.403229	7.4757	0.888412
GO:0086047	membrane depolarization during Purkinje myocyte cell action potential	1	1173	2	17538	0.129297	0.403229	7.4757	0.888412
GO:0086052	membrane repolarization during SA node cell action potential	1	1173	2	17538	0.129297	0.403229	7.4757	0.888412
GO:0086016	AV node cell action potential	1	1173	2	17538	0.129297	0.403229	7.4757	0.888412
GO:0098901	regulation of cardiac muscle cell action potential	1	1173	2	17538	0.129297	0.403229	7.4757	0.888412
GO:0090156	cellular sphingolipid homeostasis	1	1173	2	17538	0.129297	0.403229	7.4757	0.888412
GO:1902732	positive regulation of chondrocyte proliferation	1	1173	2	17538	0.129297	0.403229	7.4757	0.888412
GO:0010070	zygote asymmetric cell division	1	1173	2	17538	0.129297	0.403229	7.4757	0.888412
GO:0034021	response to silicon dioxide	1	1173	2	17538	0.129297	0.403229	7.4757	0.888412
GO:0050925	negative regulation of negative chemotaxis	1	1173	2	17538	0.129297	0.403229	7.4757	0.888412
GO:0009082	branched-chain amino acid biosynthetic process	1	1173	2	17538	0.129297	0.403229	7.4757	0.888412
GO:0009081	branched-chain amino acid metabolic process	1	1173	2	17538	0.129297	0.403229	7.4757	0.888412
GO:0048625	myoblast fate commitment	1	1173	2	17538	0.129297	0.403229	7.4757	0.888412
GO:0009069	serine family amino acid metabolic process	1	1173	2	17538	0.129297	0.403229	7.4757	0.888412
GO:0048627	myoblast development	1	1173	2	17538	0.129297	0.403229	7.4757	0.888412
GO:0002432	granuloma formation	1	1173	2	17538	0.129297	0.403229	7.4757	0.888412
GO:1902692	regulation of neuroblast proliferation	1	1173	2	17538	0.129297	0.403229	7.4757	0.888412
GO:1900038	negative regulation of cellular response to hypoxia	1	1173	2	17538	0.129297	0.403229	7.4757	0.888412
GO:0051552	flavone metabolic process	1	1173	2	17538	0.129297	0.403229	7.4757	0.888412
GO:2001113	negative regulation of cellular response to hepatocyte growth factor stimulus	1	1173	2	17538	0.129297	0.403229	7.4757	0.888412
GO:0055094	response to lipoprotein particle	1	1173	2	17538	0.129297	0.403229	7.4757	0.888412
GO:0055096	low-density lipoprotein particle mediated signaling	1	1173	2	17538	0.129297	0.403229	7.4757	0.888412
GO:0060435	bronchiole development	1	1173	2	17538	0.129297	0.403229	7.4757	0.888412
GO:0046168	glycerol-3-phosphate catabolic process	1	1173	2	17538	0.129297	0.403229	7.4757	0.888412
GO:2001187	positive regulation of CD8-positive, alpha-beta T cell activation	1	1173	2	17538	0.129297	0.403229	7.4757	0.888412
GO:0007418	ventral midline development	1	1173	2	17538	0.129297	0.403229	7.4757	0.888412
GO:0007402	ganglion mother cell fate determination	1	1173	2	17538	0.129297	0.403229	7.4757	0.888412
GO:0019408	dolichol biosynthetic process	1	1173	2	17538	0.129297	0.403229	7.4757	0.888412
GO:0071939	vitamin A import	1	1173	2	17538	0.129297	0.403229	7.4757	0.888412
GO:0045655	regulation of monocyte differentiation	1	1173	2	17538	0.129297	0.403229	7.4757	0.888412
GO:0070627	ferrous iron import	1	1173	2	17538	0.129297	0.403229	7.4757	0.888412
GO:0044339	canonical Wnt signaling pathway involved in osteoblast differentiation	1	1173	2	17538	0.129297	0.403229	7.4757	0.888412
GO:0044338	canonical Wnt signaling pathway involved in mesenchymal stem cell differentiation	1	1173	2	17538	0.129297	0.403229	7.4757	0.888412
GO:0021649	vestibulocochlear nerve structural organization	1	1173	2	17538	0.129297	0.403229	7.4757	0.888412
GO:2000736	regulation of stem cell differentiation	1	1173	2	17538	0.129297	0.403229	7.4757	0.888412
GO:0021692	cerebellar Purkinje cell layer morphogenesis	1	1173	2	17538	0.129297	0.403229	7.4757	0.888412
GO:0090298	negative regulation of mitochondrial DNA replication	1	1173	2	17538	0.129297	0.403229	7.4757	0.888412
GO:0090292	nuclear matrix anchoring at nuclear membrane	1	1173	2	17538	0.129297	0.403229	7.4757	0.888412
GO:0035425	autocrine signaling	1	1173	2	17538	0.129297	0.403229	7.4757	0.888412
GO:0035419	activation of MAPK activity involved in innate immune response	1	1173	2	17538	0.129297	0.403229	7.4757	0.888412
GO:0090288	negative regulation of cellular response to growth factor stimulus	1	1173	2	17538	0.129297	0.403229	7.4757	0.888412
GO:0002506	polysaccharide assembly with MHC class II protein complex	1	1173	2	17538	0.129297	0.403229	7.4757	0.888412
GO:0015874	norepinephrine transport	1	1173	2	17538	0.129297	0.403229	7.4757	0.888412
GO:0090259	regulation of retinal ganglion cell axon guidance	1	1173	2	17538	0.129297	0.403229	7.4757	0.888412
GO:0002572	pro-T cell differentiation	1	1173	2	17538	0.129297	0.403229	7.4757	0.888412
GO:0090260	negative regulation of retinal ganglion cell axon guidance	1	1173	2	17538	0.129297	0.403229	7.4757	0.888412
GO:0006931	substrate-dependent cell migration, cell attachment to substrate	1	1173	2	17538	0.129297	0.403229	7.4757	0.888412
GO:0048731	system development	1	1173	2	17538	0.129297	0.403229	7.4757	0.888412
GO:0055017	cardiac muscle tissue growth	1	1173	2	17538	0.129297	0.403229	7.4757	0.888412
GO:0002543	activation of blood coagulation via clotting cascade	1	1173	2	17538	0.129297	0.403229	7.4757	0.888412
GO:0048753	pigment granule organization	1	1173	2	17538	0.129297	0.403229	7.4757	0.888412
GO:0035444	nickel cation transmembrane transport	1	1173	2	17538	0.129297	0.403229	7.4757	0.888412
GO:0015854	guanine transport	1	1173	2	17538	0.129297	0.403229	7.4757	0.888412
GO:0042417	dopamine metabolic process	3	1173	19	17538	0.130176	0.403229	2.36075	0.885468
GO:0086005	ventricular cardiac muscle cell action potential	3	1173	19	17538	0.130176	0.403229	2.36075	0.885468
GO:0007129	synapsis	3	1173	19	17538	0.130176	0.403229	2.36075	0.885468
GO:0090038	negative regulation of protein kinase C signaling	3	1173	19	17538	0.130176	0.403229	2.36075	0.885468
GO:2000353	positive regulation of endothelial cell apoptotic process	3	1173	19	17538	0.130176	0.403229	2.36075	0.885468
GO:0048266	behavioral response to pain	3	1173	19	17538	0.130176	0.403229	2.36075	0.885468
GO:0044849	estrous cycle	3	1173	19	17538	0.130176	0.403229	2.36075	0.885468
GO:0030833	regulation of actin filament polymerization	3	1173	19	17538	0.130176	0.403229	2.36075	0.885468
GO:0003281	ventricular septum development	3	1173	19	17538	0.130176	0.403229	2.36075	0.885468
GO:0043268	positive regulation of potassium ion transport	3	1173	19	17538	0.130176	0.403229	2.36075	0.885468
GO:0034389	lipid particle organization	3	1173	19	17538	0.130176	0.403229	2.36075	0.885468
GO:0060314	regulation of ryanodine-sensitive calcium-release channel activity	3	1173	19	17538	0.130176	0.403229	2.36075	0.885468
GO:0008631	intrinsic apoptotic signaling pathway in response to oxidative stress	3	1173	19	17538	0.130176	0.403229	2.36075	0.885468
GO:0021591	ventricular system development	3	1173	19	17538	0.130176	0.403229	2.36075	0.885468
GO:0032570	response to progesterone	6	1173	52	17538	0.132149	0.409028	1.72516	0.878936
GO:0006644	phospholipid metabolic process	13	1173	138	17538	0.133142	0.411788	1.40847	0.875685
GO:0007050	cell cycle arrest	14	1173	151	17538	0.134324	0.414931	1.38622	0.871845
GO:0050727	regulation of inflammatory response	7	1173	64	17538	0.134362	0.414931	1.63531	0.871722
GO:0032869	cellular response to insulin stimulus	11	1173	113	17538	0.134588	0.415311	1.45545	0.870995
GO:0090382	phagosome maturation	5	1173	41	17538	0.136441	0.419521	1.82334	0.865054
GO:0016266	O-glycan processing	5	1173	41	17538	0.136441	0.419521	1.82334	0.865054
GO:0048706	embryonic skeletal system development	5	1173	41	17538	0.136441	0.419521	1.82334	0.865054
GO:0031018	endocrine pancreas development	5	1173	41	17538	0.136441	0.419521	1.82334	0.865054
GO:0050770	regulation of axonogenesis	4	1173	30	17538	0.137481	0.419521	1.99352	0.861756
GO:0001819	positive regulation of cytokine production	4	1173	30	17538	0.137481	0.419521	1.99352	0.861756
GO:0021537	telencephalon development	4	1173	30	17538	0.137481	0.419521	1.99352	0.861756
GO:0055010	ventricular cardiac muscle tissue morphogenesis	4	1173	30	17538	0.137481	0.419521	1.99352	0.861756
GO:0043065	positive regulation of apoptotic process	30	1173	364	17538	0.138085	0.419521	1.23226	0.859854
GO:0008360	regulation of cell shape	13	1173	139	17538	0.138453	0.419521	1.39833	0.858698
GO:0016055	Wnt signaling pathway	17	1173	191	17538	0.139848	0.419521	1.33075	0.854343
GO:0006184	GTP catabolic process	22	1173	257	17538	0.139915	0.419521	1.27989	0.854137
GO:0019934	cGMP-mediated signaling	2	1173	10	17538	0.140804	0.419521	2.99028	0.851385
GO:0009744	response to sucrose	2	1173	10	17538	0.140804	0.419521	2.99028	0.851385
GO:0046655	folic acid metabolic process	2	1173	10	17538	0.140804	0.419521	2.99028	0.851385
GO:0006700	C21-steroid hormone biosynthetic process	2	1173	10	17538	0.140804	0.419521	2.99028	0.851385
GO:0042428	serotonin metabolic process	2	1173	10	17538	0.140804	0.419521	2.99028	0.851385
GO:0048541	Peyer's patch development	2	1173	10	17538	0.140804	0.419521	2.99028	0.851385
GO:0070166	enamel mineralization	2	1173	10	17538	0.140804	0.419521	2.99028	0.851385
GO:0051896	regulation of protein kinase B signaling	2	1173	10	17538	0.140804	0.419521	2.99028	0.851385
GO:0045198	establishment of epithelial cell apical/basal polarity	2	1173	10	17538	0.140804	0.419521	2.99028	0.851385
GO:0010459	negative regulation of heart rate	2	1173	10	17538	0.140804	0.419521	2.99028	0.851385
GO:0014883	transition between fast and slow fiber	2	1173	10	17538	0.140804	0.419521	2.99028	0.851385
GO:1901841	regulation of high voltage-gated calcium channel activity	2	1173	10	17538	0.140804	0.419521	2.99028	0.851385
GO:2000272	negative regulation of receptor activity	2	1173	10	17538	0.140804	0.419521	2.99028	0.851385
GO:0032825	positive regulation of natural killer cell differentiation	2	1173	10	17538	0.140804	0.419521	2.99028	0.851385
GO:0097267	omega-hydroxylase P450 pathway	2	1173	10	17538	0.140804	0.419521	2.99028	0.851385
GO:0003417	growth plate cartilage development	2	1173	10	17538	0.140804	0.419521	2.99028	0.851385
GO:0045822	negative regulation of heart contraction	2	1173	10	17538	0.140804	0.419521	2.99028	0.851385
GO:0048048	embryonic eye morphogenesis	2	1173	10	17538	0.140804	0.419521	2.99028	0.851385
GO:0032502	developmental process	2	1173	10	17538	0.140804	0.419521	2.99028	0.851385
GO:0060539	diaphragm development	2	1173	10	17538	0.140804	0.419521	2.99028	0.851385
GO:0036158	outer dynein arm assembly	2	1173	10	17538	0.140804	0.419521	2.99028	0.851385
GO:0048103	somatic stem cell division	2	1173	10	17538	0.140804	0.419521	2.99028	0.851385
GO:0048935	peripheral nervous system neuron development	2	1173	10	17538	0.140804	0.419521	2.99028	0.851385
GO:0006278	RNA-dependent DNA replication	2	1173	10	17538	0.140804	0.419521	2.99028	0.851385
GO:0045843	negative regulation of striated muscle tissue development	2	1173	10	17538	0.140804	0.419521	2.99028	0.851385
GO:0071313	cellular response to caffeine	2	1173	10	17538	0.140804	0.419521	2.99028	0.851385
GO:0035646	endosome to melanosome transport	2	1173	10	17538	0.140804	0.419521	2.99028	0.851385
GO:0070886	positive regulation of calcineurin-NFAT signaling cascade	2	1173	10	17538	0.140804	0.419521	2.99028	0.851385
GO:0050953	sensory perception of light stimulus	2	1173	10	17538	0.140804	0.419521	2.99028	0.851385
GO:0048667	cell morphogenesis involved in neuron differentiation	2	1173	10	17538	0.140804	0.419521	2.99028	0.851385
GO:0045580	regulation of T cell differentiation	2	1173	10	17538	0.140804	0.419521	2.99028	0.851385
GO:0051549	positive regulation of keratinocyte migration	2	1173	10	17538	0.140804	0.419521	2.99028	0.851385
GO:0040011	locomotion	2	1173	10	17538	0.140804	0.419521	2.99028	0.851385
GO:0006910	phagocytosis, recognition	2	1173	10	17538	0.140804	0.419521	2.99028	0.851385
GO:0010193	response to ozone	2	1173	10	17538	0.140804	0.419521	2.99028	0.851385
GO:0071346	cellular response to interferon-gamma	7	1173	65	17538	0.142459	0.424141	1.61015	0.846311
GO:0048245	eosinophil chemotaxis	3	1173	20	17538	0.145947	0.43168	2.24271	0.835805
GO:0001556	oocyte maturation	3	1173	20	17538	0.145947	0.43168	2.24271	0.835805
GO:0060009	Sertoli cell development	3	1173	20	17538	0.145947	0.43168	2.24271	0.835805
GO:1901687	glutathione derivative biosynthetic process	3	1173	20	17538	0.145947	0.43168	2.24271	0.835805
GO:0071285	cellular response to lithium ion	3	1173	20	17538	0.145947	0.43168	2.24271	0.835805
GO:0032438	melanosome organization	3	1173	20	17538	0.145947	0.43168	2.24271	0.835805
GO:0048814	regulation of dendrite morphogenesis	3	1173	20	17538	0.145947	0.43168	2.24271	0.835805
GO:0036120	cellular response to platelet-derived growth factor stimulus	3	1173	20	17538	0.145947	0.43168	2.24271	0.835805
GO:0051482	positive regulation of cytosolic calcium ion concentration involved in phospholipase C-activating G-protein coupled signaling pathway	3	1173	20	17538	0.145947	0.43168	2.24271	0.835805
GO:0007507	heart development	20	1173	232	17538	0.14637	0.432595	1.28891	0.834547
GO:0001764	neuron migration	11	1173	115	17538	0.146628	0.432595	1.43013	0.833783
GO:0030162	regulation of proteolysis	5	1173	42	17538	0.146904	0.432595	1.77993	0.832966
GO:0007628	adult walking behavior	5	1173	42	17538	0.146904	0.432595	1.77993	0.832966
GO:0050918	positive chemotaxis	5	1173	42	17538	0.146904	0.432595	1.77993	0.832966
GO:0032868	response to insulin	9	1173	90	17538	0.147001	0.432595	1.49514	0.832679
GO:0030855	epithelial cell differentiation	9	1173	90	17538	0.147001	0.432595	1.49514	0.832679
GO:0040008	regulation of growth	8	1173	78	17538	0.149413	0.439374	1.53348	0.825611
GO:0043647	inositol phosphate metabolic process	4	1173	31	17538	0.150014	0.439868	1.92921	0.823868
GO:0010718	positive regulation of epithelial to mesenchymal transition	4	1173	31	17538	0.150014	0.439868	1.92921	0.823868
GO:0030316	osteoclast differentiation	4	1173	31	17538	0.150014	0.439868	1.92921	0.823868
GO:0007271	synaptic transmission, cholinergic	4	1173	31	17538	0.150014	0.439868	1.92921	0.823868
GO:0043200	response to amino acid	6	1173	54	17538	0.150395	0.440668	1.66127	0.822766
GO:0070098	chemokine-mediated signaling pathway	7	1173	66	17538	0.150783	0.441454	1.58576	0.821647
GO:0048511	rhythmic process	11	1173	116	17538	0.152852	0.441454	1.41781	0.815729
GO:0043085	positive regulation of catalytic activity	9	1173	91	17538	0.154112	0.441454	1.47871	0.812162
GO:0001889	liver development	12	1173	129	17538	0.154296	0.441454	1.39083	0.811645
GO:0060041	retina development in camera-type eye	8	1173	79	17538	0.157174	0.441454	1.51407	0.80362
GO:0060337	type I interferon signaling pathway	7	1173	67	17538	0.159329	0.441454	1.56209	0.797705
GO:0048545	response to steroid hormone	6	1173	55	17538	0.159919	0.441454	1.63106	0.7961
GO:0045216	cell-cell junction organization	6	1173	55	17538	0.159919	0.441454	1.63106	0.7961
GO:0042552	myelination	6	1173	55	17538	0.159919	0.441454	1.63106	0.7961
GO:0048666	neuron development	6	1173	55	17538	0.159919	0.441454	1.63106	0.7961
GO:0035162	embryonic hemopoiesis	3	1173	21	17538	0.162299	0.441454	2.13592	0.789683
GO:0035994	response to muscle stretch	3	1173	21	17538	0.162299	0.441454	2.13592	0.789683
GO:0045445	myoblast differentiation	3	1173	21	17538	0.162299	0.441454	2.13592	0.789683
GO:0051894	positive regulation of focal adhesion assembly	3	1173	21	17538	0.162299	0.441454	2.13592	0.789683
GO:0046580	negative regulation of Ras protein signal transduction	3	1173	21	17538	0.162299	0.441454	2.13592	0.789683
GO:0007520	myoblast fusion	3	1173	21	17538	0.162299	0.441454	2.13592	0.789683
GO:0030502	negative regulation of bone mineralization	3	1173	21	17538	0.162299	0.441454	2.13592	0.789683
GO:0010906	regulation of glucose metabolic process	3	1173	21	17538	0.162299	0.441454	2.13592	0.789683
GO:0046856	phosphatidylinositol dephosphorylation	3	1173	21	17538	0.162299	0.441454	2.13592	0.789683
GO:0090103	cochlea morphogenesis	3	1173	21	17538	0.162299	0.441454	2.13592	0.789683
GO:0051017	actin filament bundle assembly	4	1173	32	17538	0.162963	0.441454	1.86893	0.787911
GO:0030032	lamellipodium assembly	4	1173	32	17538	0.162963	0.441454	1.86893	0.787911
GO:0043523	regulation of neuron apoptotic process	4	1173	32	17538	0.162963	0.441454	1.86893	0.787911
GO:0030148	sphingolipid biosynthetic process	4	1173	32	17538	0.162963	0.441454	1.86893	0.787911
GO:0008652	cellular amino acid biosynthetic process	4	1173	32	17538	0.162963	0.441454	1.86893	0.787911
GO:0001937	negative regulation of endothelial cell proliferation	4	1173	32	17538	0.162963	0.441454	1.86893	0.787911
GO:0048663	neuron fate commitment	4	1173	32	17538	0.162963	0.441454	1.86893	0.787911
GO:0045664	regulation of neuron differentiation	4	1173	32	17538	0.162963	0.441454	1.86893	0.787911
GO:0006464	cellular protein modification process	10	1173	105	17538	0.164088	0.441454	1.42394	0.784923
GO:0070365	hepatocyte differentiation	2	1173	11	17538	0.164797	0.441454	2.71844	0.783049
GO:0043583	ear development	2	1173	11	17538	0.164797	0.441454	2.71844	0.783049
GO:0006703	estrogen biosynthetic process	2	1173	11	17538	0.164797	0.441454	2.71844	0.783049
GO:0007191	adenylate cyclase-activating dopamine receptor signaling pathway	2	1173	11	17538	0.164797	0.441454	2.71844	0.783049
GO:0090009	primitive streak formation	2	1173	11	17538	0.164797	0.441454	2.71844	0.783049
GO:0003334	keratinocyte development	2	1173	11	17538	0.164797	0.441454	2.71844	0.783049
GO:0003376	sphingosine-1-phosphate signaling pathway	2	1173	11	17538	0.164797	0.441454	2.71844	0.783049
GO:0042989	sequestering of actin monomers	2	1173	11	17538	0.164797	0.441454	2.71844	0.783049
GO:0032740	positive regulation of interleukin-17 production	2	1173	11	17538	0.164797	0.441454	2.71844	0.783049
GO:0022407	regulation of cell-cell adhesion	2	1173	11	17538	0.164797	0.441454	2.71844	0.783049
GO:0043312	neutrophil degranulation	2	1173	11	17538	0.164797	0.441454	2.71844	0.783049
GO:0070102	interleukin-6-mediated signaling pathway	2	1173	11	17538	0.164797	0.441454	2.71844	0.783049
GO:0060013	righting reflex	2	1173	11	17538	0.164797	0.441454	2.71844	0.783049
GO:0060044	negative regulation of cardiac muscle cell proliferation	2	1173	11	17538	0.164797	0.441454	2.71844	0.783049
GO:0043497	regulation of protein heterodimerization activity	2	1173	11	17538	0.164797	0.441454	2.71844	0.783049
GO:0003407	neural retina development	2	1173	11	17538	0.164797	0.441454	2.71844	0.783049
GO:1902166	negative regulation of intrinsic apoptotic signaling pathway in response to DNA damage by p53 class mediator	2	1173	11	17538	0.164797	0.441454	2.71844	0.783049
GO:0031102	neuron projection regeneration	2	1173	11	17538	0.164797	0.441454	2.71844	0.783049
GO:0055119	relaxation of cardiac muscle	2	1173	11	17538	0.164797	0.441454	2.71844	0.783049
GO:0032495	response to muramyl dipeptide	2	1173	11	17538	0.164797	0.441454	2.71844	0.783049
GO:0009266	response to temperature stimulus	2	1173	11	17538	0.164797	0.441454	2.71844	0.783049
GO:0030857	negative regulation of epithelial cell differentiation	2	1173	11	17538	0.164797	0.441454	2.71844	0.783049
GO:0021952	central nervous system projection neuron axonogenesis	2	1173	11	17538	0.164797	0.441454	2.71844	0.783049
GO:0061099	negative regulation of protein tyrosine kinase activity	2	1173	11	17538	0.164797	0.441454	2.71844	0.783049
GO:0043279	response to alkaloid	2	1173	11	17538	0.164797	0.441454	2.71844	0.783049
GO:0006835	dicarboxylic acid transport	2	1173	11	17538	0.164797	0.441454	2.71844	0.783049
GO:0033603	positive regulation of dopamine secretion	2	1173	11	17538	0.164797	0.441454	2.71844	0.783049
GO:0009086	methionine biosynthetic process	2	1173	11	17538	0.164797	0.441454	2.71844	0.783049
GO:0051533	positive regulation of NFAT protein import into nucleus	2	1173	11	17538	0.164797	0.441454	2.71844	0.783049
GO:0003016	respiratory system process	2	1173	11	17538	0.164797	0.441454	2.71844	0.783049
GO:0033627	cell adhesion mediated by integrin	2	1173	11	17538	0.164797	0.441454	2.71844	0.783049
GO:0006082	organic acid metabolic process	2	1173	11	17538	0.164797	0.441454	2.71844	0.783049
GO:0035413	positive regulation of catenin import into nucleus	2	1173	11	17538	0.164797	0.441454	2.71844	0.783049
GO:0034116	positive regulation of heterotypic cell-cell adhesion	2	1173	11	17538	0.164797	0.441454	2.71844	0.783049
GO:0019221	cytokine-mediated signaling pathway	25	1173	304	17538	0.16635	0.441454	1.22956	0.778978
GO:0071333	cellular response to glucose stimulus	7	1173	68	17538	0.168089	0.441454	1.53912	0.774461
GO:0045596	negative regulation of cell differentiation	7	1173	68	17538	0.168089	0.441454	1.53912	0.774461
GO:0001569	patterning of blood vessels	5	1173	44	17538	0.168801	0.441454	1.69902	0.772626
GO:0030819	positive regulation of cAMP biosynthetic process	5	1173	44	17538	0.168801	0.441454	1.69902	0.772626
GO:0051496	positive regulation of stress fiber assembly	5	1173	44	17538	0.168801	0.441454	1.69902	0.772626
GO:0042594	response to starvation	5	1173	44	17538	0.168801	0.441454	1.69902	0.772626
GO:0032147	activation of protein kinase activity	6	1173	56	17538	0.169696	0.441454	1.60194	0.770328
GO:0006986	response to unfolded protein	6	1173	56	17538	0.169696	0.441454	1.60194	0.770328
GO:0051056	regulation of small GTPase mediated signal transduction	12	1173	132	17538	0.172775	0.441454	1.35922	0.762519
GO:0031667	response to nutrient levels	8	1173	81	17538	0.173248	0.441454	1.47668	0.761331
GO:0055114	oxidation-reduction process	56	1173	737	17538	0.174122	0.441454	1.13606	0.759145
GO:0042246	tissue regeneration	4	1173	33	17538	0.176298	0.441454	1.81229	0.753754
GO:0007569	cell aging	4	1173	33	17538	0.176298	0.441454	1.81229	0.753754
GO:0071385	cellular response to glucocorticoid stimulus	4	1173	33	17538	0.176298	0.441454	1.81229	0.753754
GO:0051289	protein homotetramerization	7	1173	69	17538	0.177055	0.441454	1.51681	0.751891
GO:0050768	negative regulation of neurogenesis	3	1173	22	17538	0.179166	0.441454	2.03883	0.746745
GO:0031579	membrane raft organization	3	1173	22	17538	0.179166	0.441454	2.03883	0.746745
GO:0032148	activation of protein kinase B activity	3	1173	22	17538	0.179166	0.441454	2.03883	0.746745
GO:0002052	positive regulation of neuroblast proliferation	3	1173	22	17538	0.179166	0.441454	2.03883	0.746745
GO:0002028	regulation of sodium ion transport	3	1173	22	17538	0.179166	0.441454	2.03883	0.746745
GO:0032874	positive regulation of stress-activated MAPK cascade	3	1173	22	17538	0.179166	0.441454	2.03883	0.746745
GO:0010259	multicellular organismal aging	3	1173	22	17538	0.179166	0.441454	2.03883	0.746745
GO:0043153	entrainment of circadian clock by photoperiod	3	1173	22	17538	0.179166	0.441454	2.03883	0.746745
GO:0042462	eye photoreceptor cell development	3	1173	22	17538	0.179166	0.441454	2.03883	0.746745
GO:0043401	steroid hormone mediated signaling pathway	6	1173	57	17538	0.179715	0.441454	1.57383	0.745416
GO:0009267	cellular response to starvation	6	1173	57	17538	0.179715	0.441454	1.57383	0.745416
GO:0007157	heterophilic cell-cell adhesion via plasma membrane cell adhesion molecules	5	1173	45	17538	0.1802	0.441454	1.66127	0.744245
GO:0002062	chondrocyte differentiation	5	1173	45	17538	0.1802	0.441454	1.66127	0.744245
GO:0001657	ureteric bud development	5	1173	45	17538	0.1802	0.441454	1.66127	0.744245
GO:0007005	mitochondrion organization	8	1173	82	17538	0.181551	0.441454	1.45867	0.741001
GO:0007568	aging	20	1173	240	17538	0.182624	0.441454	1.24595	0.738442
GO:0000122	negative regulation of transcription from RNA polymerase II promoter	55	1173	727	17538	0.185271	0.441454	1.13112	0.732193
GO:0009790	embryo development	10	1173	108	17538	0.185498	0.441454	1.38439	0.731662
GO:0021766	hippocampus development	7	1173	70	17538	0.18622	0.441454	1.49514	0.729974
GO:0007346	regulation of mitotic cell cycle	7	1173	70	17538	0.18622	0.441454	1.49514	0.729974
GO:0072107	positive regulation of ureteric bud formation	1	1173	3	17538	0.187539	0.441454	4.9838	0.726908
GO:0097411	hypoxia-inducible factor-1alpha signaling pathway	1	1173	3	17538	0.187539	0.441454	4.9838	0.726908
GO:1902514	regulation of generation of L-type calcium current	1	1173	3	17538	0.187539	0.441454	4.9838	0.726908
GO:0006643	membrane lipid metabolic process	1	1173	3	17538	0.187539	0.441454	4.9838	0.726908
GO:0002291	T cell activation via T cell receptor contact with antigen bound to MHC molecule on antigen presenting cell	1	1173	3	17538	0.187539	0.441454	4.9838	0.726908
GO:0002292	T cell differentiation involved in immune response	1	1173	3	17538	0.187539	0.441454	4.9838	0.726908
GO:0070383	DNA cytosine deamination	1	1173	3	17538	0.187539	0.441454	4.9838	0.726908
GO:0097484	dendrite extension	1	1173	3	17538	0.187539	0.441454	4.9838	0.726908
GO:0043652	engulfment of apoptotic cell	1	1173	3	17538	0.187539	0.441454	4.9838	0.726908
GO:0072197	ureter morphogenesis	1	1173	3	17538	0.187539	0.441454	4.9838	0.726908
GO:0072138	mesenchymal cell proliferation involved in ureteric bud development	1	1173	3	17538	0.187539	0.441454	4.9838	0.726908
GO:0072161	mesenchymal cell differentiation involved in kidney development	1	1173	3	17538	0.187539	0.441454	4.9838	0.726908
GO:0001712	ectodermal cell fate commitment	1	1173	3	17538	0.187539	0.441454	4.9838	0.726908
GO:0046635	positive regulation of alpha-beta T cell activation	1	1173	3	17538	0.187539	0.441454	4.9838	0.726908
GO:0045321	leukocyte activation	1	1173	3	17538	0.187539	0.441454	4.9838	0.726908
GO:0010641	positive regulation of platelet-derived growth factor receptor signaling pathway	1	1173	3	17538	0.187539	0.441454	4.9838	0.726908
GO:0007066	female meiosis sister chromatid cohesion	1	1173	3	17538	0.187539	0.441454	4.9838	0.726908
GO:0035986	senescence-associated heterochromatin focus assembly	1	1173	3	17538	0.187539	0.441454	4.9838	0.726908
GO:0034633	retinol transport	1	1173	3	17538	0.187539	0.441454	4.9838	0.726908
GO:0060998	regulation of dendritic spine development	1	1173	3	17538	0.187539	0.441454	4.9838	0.726908
GO:0019064	fusion of virus membrane with host plasma membrane	1	1173	3	17538	0.187539	0.441454	4.9838	0.726908
GO:0071672	negative regulation of smooth muscle cell chemotaxis	1	1173	3	17538	0.187539	0.441454	4.9838	0.726908
GO:0019054	modulation by virus of host process	1	1173	3	17538	0.187539	0.441454	4.9838	0.726908
GO:0046668	regulation of retinal cell programmed cell death	1	1173	3	17538	0.187539	0.441454	4.9838	0.726908
GO:1900748	positive regulation of vascular endothelial growth factor signaling pathway	1	1173	3	17538	0.187539	0.441454	4.9838	0.726908
GO:0002374	cytokine secretion involved in immune response	1	1173	3	17538	0.187539	0.441454	4.9838	0.726908
GO:0002367	cytokine production involved in immune response	1	1173	3	17538	0.187539	0.441454	4.9838	0.726908
GO:0035268	protein mannosylation	1	1173	3	17538	0.187539	0.441454	4.9838	0.726908
GO:0002344	B cell affinity maturation	1	1173	3	17538	0.187539	0.441454	4.9838	0.726908
GO:0070487	monocyte aggregation	1	1173	3	17538	0.187539	0.441454	4.9838	0.726908
GO:0006771	riboflavin metabolic process	1	1173	3	17538	0.187539	0.441454	4.9838	0.726908
GO:0050883	musculoskeletal movement, spinal reflex action	1	1173	3	17538	0.187539	0.441454	4.9838	0.726908
GO:0060221	retinal rod cell differentiation	1	1173	3	17538	0.187539	0.441454	4.9838	0.726908
GO:0035295	tube development	1	1173	3	17538	0.187539	0.441454	4.9838	0.726908
GO:0042426	choline catabolic process	1	1173	3	17538	0.187539	0.441454	4.9838	0.726908
GO:0051386	regulation of neurotrophin TRK receptor signaling pathway	1	1173	3	17538	0.187539	0.441454	4.9838	0.726908
GO:0030382	sperm mitochondrion organization	1	1173	3	17538	0.187539	0.441454	4.9838	0.726908
GO:0016062	adaptation of rhodopsin mediated signaling	1	1173	3	17538	0.187539	0.441454	4.9838	0.726908
GO:0046717	acid secretion	1	1173	3	17538	0.187539	0.441454	4.9838	0.726908
GO:2000978	negative regulation of forebrain neuron differentiation	1	1173	3	17538	0.187539	0.441454	4.9838	0.726908
GO:0042369	vitamin D catabolic process	1	1173	3	17538	0.187539	0.441454	4.9838	0.726908
GO:2000981	negative regulation of inner ear receptor cell differentiation	1	1173	3	17538	0.187539	0.441454	4.9838	0.726908
GO:0050849	negative regulation of calcium-mediated signaling	1	1173	3	17538	0.187539	0.441454	4.9838	0.726908
GO:0070433	negative regulation of nucleotide-binding oligomerization domain containing 2 signaling pathway	1	1173	3	17538	0.187539	0.441454	4.9838	0.726908
GO:0007197	adenylate cyclase-inhibiting G-protein coupled acetylcholine receptor signaling pathway	1	1173	3	17538	0.187539	0.441454	4.9838	0.726908
GO:0044117	growth of symbiont in host	1	1173	3	17538	0.187539	0.441454	4.9838	0.726908
GO:0003331	positive regulation of extracellular matrix constituent secretion	1	1173	3	17538	0.187539	0.441454	4.9838	0.726908
GO:0005996	monosaccharide metabolic process	1	1173	3	17538	0.187539	0.441454	4.9838	0.726908
GO:0005989	lactose biosynthetic process	1	1173	3	17538	0.187539	0.441454	4.9838	0.726908
GO:0006403	RNA localization	1	1173	3	17538	0.187539	0.441454	4.9838	0.726908
GO:0014013	regulation of gliogenesis	1	1173	3	17538	0.187539	0.441454	4.9838	0.726908
GO:0002072	optic cup morphogenesis involved in camera-type eye development	1	1173	3	17538	0.187539	0.441454	4.9838	0.726908
GO:0002074	extraocular skeletal muscle development	1	1173	3	17538	0.187539	0.441454	4.9838	0.726908
GO:1901020	negative regulation of calcium ion transmembrane transporter activity	1	1173	3	17538	0.187539	0.441454	4.9838	0.726908
GO:0032765	positive regulation of mast cell cytokine production	1	1173	3	17538	0.187539	0.441454	4.9838	0.726908
GO:0031401	positive regulation of protein modification process	1	1173	3	17538	0.187539	0.441454	4.9838	0.726908
GO:0032682	negative regulation of chemokine production	1	1173	3	17538	0.187539	0.441454	4.9838	0.726908
GO:0009446	putrescine biosynthetic process	1	1173	3	17538	0.187539	0.441454	4.9838	0.726908
GO:0044691	tooth eruption	1	1173	3	17538	0.187539	0.441454	4.9838	0.726908
GO:0031339	negative regulation of vesicle fusion	1	1173	3	17538	0.187539	0.441454	4.9838	0.726908
GO:0070988	demethylation	1	1173	3	17538	0.187539	0.441454	4.9838	0.726908
GO:0032651	regulation of interleukin-1 beta production	1	1173	3	17538	0.187539	0.441454	4.9838	0.726908
GO:0035754	B cell chemotaxis	1	1173	3	17538	0.187539	0.441454	4.9838	0.726908
GO:0002820	negative regulation of adaptive immune response	1	1173	3	17538	0.187539	0.441454	4.9838	0.726908
GO:0035793	positive regulation of metanephric mesenchymal cell migration by platelet-derived growth factor receptor-beta signaling pathway	1	1173	3	17538	0.187539	0.441454	4.9838	0.726908
GO:0046485	ether lipid metabolic process	1	1173	3	17538	0.187539	0.441454	4.9838	0.726908
GO:1901898	negative regulation of relaxation of cardiac muscle	1	1173	3	17538	0.187539	0.441454	4.9838	0.726908
GO:0060729	intestinal epithelial structure maintenance	1	1173	3	17538	0.187539	0.441454	4.9838	0.726908
GO:1901837	negative regulation of transcription of nuclear large rRNA transcript from RNA polymerase I promoter	1	1173	3	17538	0.187539	0.441454	4.9838	0.726908
GO:0042094	interleukin-2 biosynthetic process	1	1173	3	17538	0.187539	0.441454	4.9838	0.726908
GO:0035021	negative regulation of Rac protein signal transduction	1	1173	3	17538	0.187539	0.441454	4.9838	0.726908
GO:0048332	mesoderm morphogenesis	1	1173	3	17538	0.187539	0.441454	4.9838	0.726908
GO:0061317	canonical Wnt signaling pathway involved in cardiac muscle cell fate commitment	1	1173	3	17538	0.187539	0.441454	4.9838	0.726908
GO:0071596	ubiquitin-dependent protein catabolic process via the N-end rule pathway	1	1173	3	17538	0.187539	0.441454	4.9838	0.726908
GO:0006560	proline metabolic process	1	1173	3	17538	0.187539	0.441454	4.9838	0.726908
GO:0006567	threonine catabolic process	1	1173	3	17538	0.187539	0.441454	4.9838	0.726908
GO:0038145	macrophage colony-stimulating factor signaling pathway	1	1173	3	17538	0.187539	0.441454	4.9838	0.726908
GO:0072092	ureteric bud invasion	1	1173	3	17538	0.187539	0.441454	4.9838	0.726908
GO:0032827	negative regulation of natural killer cell differentiation involved in immune response	1	1173	3	17538	0.187539	0.441454	4.9838	0.726908
GO:0051142	positive regulation of NK T cell proliferation	1	1173	3	17538	0.187539	0.441454	4.9838	0.726908
GO:0019860	uracil metabolic process	1	1173	3	17538	0.187539	0.441454	4.9838	0.726908
GO:0009644	response to high light intensity	1	1173	3	17538	0.187539	0.441454	4.9838	0.726908
GO:0051106	positive regulation of DNA ligation	1	1173	3	17538	0.187539	0.441454	4.9838	0.726908
GO:0009624	response to nematode	1	1173	3	17538	0.187539	0.441454	4.9838	0.726908
GO:0072034	renal vesicle induction	1	1173	3	17538	0.187539	0.441454	4.9838	0.726908
GO:0002920	regulation of humoral immune response	1	1173	3	17538	0.187539	0.441454	4.9838	0.726908
GO:0032788	saturated monocarboxylic acid metabolic process	1	1173	3	17538	0.187539	0.441454	4.9838	0.726908
GO:0032789	unsaturated monocarboxylic acid metabolic process	1	1173	3	17538	0.187539	0.441454	4.9838	0.726908
GO:0009595	detection of biotic stimulus	1	1173	3	17538	0.187539	0.441454	4.9838	0.726908
GO:0010593	negative regulation of lamellipodium assembly	1	1173	3	17538	0.187539	0.441454	4.9838	0.726908
GO:0002930	trabecular meshwork development	1	1173	3	17538	0.187539	0.441454	4.9838	0.726908
GO:0003401	axis elongation	1	1173	3	17538	0.187539	0.441454	4.9838	0.726908
GO:0033299	secretion of lysosomal enzymes	1	1173	3	17538	0.187539	0.441454	4.9838	0.726908
GO:0003418	growth plate cartilage chondrocyte differentiation	1	1173	3	17538	0.187539	0.441454	4.9838	0.726908
GO:0003419	growth plate cartilage chondrocyte proliferation	1	1173	3	17538	0.187539	0.441454	4.9838	0.726908
GO:0051917	regulation of fibrinolysis	1	1173	3	17538	0.187539	0.441454	4.9838	0.726908
GO:0071259	cellular response to magnetism	1	1173	3	17538	0.187539	0.441454	4.9838	0.726908
GO:0060594	mammary gland specification	1	1173	3	17538	0.187539	0.441454	4.9838	0.726908
GO:0072537	fibroblast activation	1	1173	3	17538	0.187539	0.441454	4.9838	0.726908
GO:2001027	negative regulation of endothelial cell chemotaxis	1	1173	3	17538	0.187539	0.441454	4.9838	0.726908
GO:0071221	cellular response to bacterial lipopeptide	1	1173	3	17538	0.187539	0.441454	4.9838	0.726908
GO:0051639	actin filament network formation	1	1173	3	17538	0.187539	0.441454	4.9838	0.726908
GO:2001034	positive regulation of double-strand break repair via nonhomologous end joining	1	1173	3	17538	0.187539	0.441454	4.9838	0.726908
GO:0003170	heart valve development	1	1173	3	17538	0.187539	0.441454	4.9838	0.726908
GO:0021828	gonadotrophin-releasing hormone neuronal migration to the hypothalamus	1	1173	3	17538	0.187539	0.441454	4.9838	0.726908
GO:0006210	thymine catabolic process	1	1173	3	17538	0.187539	0.441454	4.9838	0.726908
GO:0016480	negative regulation of transcription from RNA polymerase III promoter	1	1173	3	17538	0.187539	0.441454	4.9838	0.726908
GO:0003166	bundle of His development	1	1173	3	17538	0.187539	0.441454	4.9838	0.726908
GO:0061010	gall bladder development	1	1173	3	17538	0.187539	0.441454	4.9838	0.726908
GO:0021874	Wnt signaling pathway involved in forebrain neuroblast division	1	1173	3	17538	0.187539	0.441454	4.9838	0.726908
GO:0021877	forebrain neuron fate commitment	1	1173	3	17538	0.187539	0.441454	4.9838	0.726908
GO:0042745	circadian sleep/wake cycle	1	1173	3	17538	0.187539	0.441454	4.9838	0.726908
GO:0048050	post-embryonic eye morphogenesis	1	1173	3	17538	0.187539	0.441454	4.9838	0.726908
GO:0032429	regulation of phospholipase A2 activity	1	1173	3	17538	0.187539	0.441454	4.9838	0.726908
GO:0018193	peptidyl-amino acid modification	1	1173	3	17538	0.187539	0.441454	4.9838	0.726908
GO:1902083	negative regulation of peptidyl-cysteine S-nitrosylation	1	1173	3	17538	0.187539	0.441454	4.9838	0.726908
GO:0031125	rRNA 3'-end processing	1	1173	3	17538	0.187539	0.441454	4.9838	0.726908
GO:0001306	age-dependent response to oxidative stress	1	1173	3	17538	0.187539	0.441454	4.9838	0.726908
GO:0001300	chronological cell aging	1	1173	3	17538	0.187539	0.441454	4.9838	0.726908
GO:0060538	skeletal muscle organ development	1	1173	3	17538	0.187539	0.441454	4.9838	0.726908
GO:0060535	trachea cartilage morphogenesis	1	1173	3	17538	0.187539	0.441454	4.9838	0.726908
GO:0072513	positive regulation of secondary heart field cardioblast proliferation	1	1173	3	17538	0.187539	0.441454	4.9838	0.726908
GO:2000667	positive regulation of interleukin-13 secretion	1	1173	3	17538	0.187539	0.441454	4.9838	0.726908
GO:0043148	mitotic spindle stabilization	1	1173	3	17538	0.187539	0.441454	4.9838	0.726908
GO:0048841	regulation of axon extension involved in axon guidance	1	1173	3	17538	0.187539	0.441454	4.9838	0.726908
GO:0043179	rhythmic excitation	1	1173	3	17538	0.187539	0.441454	4.9838	0.726908
GO:0061113	pancreas morphogenesis	1	1173	3	17538	0.187539	0.441454	4.9838	0.726908
GO:0071389	cellular response to mineralocorticoid stimulus	1	1173	3	17538	0.187539	0.441454	4.9838	0.726908
GO:0071332	cellular response to fructose stimulus	1	1173	3	17538	0.187539	0.441454	4.9838	0.726908
GO:0021903	rostrocaudal neural tube patterning	1	1173	3	17538	0.187539	0.441454	4.9838	0.726908
GO:1902896	terminal web assembly	1	1173	3	17538	0.187539	0.441454	4.9838	0.726908
GO:0072676	lymphocyte migration	1	1173	3	17538	0.187539	0.441454	4.9838	0.726908
GO:0051754	meiotic sister chromatid cohesion, centromeric	1	1173	3	17538	0.187539	0.441454	4.9838	0.726908
GO:0032608	interferon-beta production	1	1173	3	17538	0.187539	0.441454	4.9838	0.726908
GO:1903375	facioacoustic ganglion development	1	1173	3	17538	0.187539	0.441454	4.9838	0.726908
GO:0006304	DNA modification	1	1173	3	17538	0.187539	0.441454	4.9838	0.726908
GO:0030888	regulation of B cell proliferation	1	1173	3	17538	0.187539	0.441454	4.9838	0.726908
GO:0007638	mechanosensory behavior	1	1173	3	17538	0.187539	0.441454	4.9838	0.726908
GO:0097116	gephyrin clustering	1	1173	3	17538	0.187539	0.441454	4.9838	0.726908
GO:0097118	neuroligin clustering	1	1173	3	17538	0.187539	0.441454	4.9838	0.726908
GO:0061138	morphogenesis of a branching epithelium	1	1173	3	17538	0.187539	0.441454	4.9838	0.726908
GO:0032649	regulation of interferon-gamma production	1	1173	3	17538	0.187539	0.441454	4.9838	0.726908
GO:0021988	olfactory lobe development	1	1173	3	17538	0.187539	0.441454	4.9838	0.726908
GO:0061157	mRNA destabilization	1	1173	3	17538	0.187539	0.441454	4.9838	0.726908
GO:0070837	dehydroascorbic acid transport	1	1173	3	17538	0.187539	0.441454	4.9838	0.726908
GO:0070858	negative regulation of bile acid biosynthetic process	1	1173	3	17538	0.187539	0.441454	4.9838	0.726908
GO:0021882	regulation of transcription from RNA polymerase II promoter involved in forebrain neuron fate commitment	1	1173	3	17538	0.187539	0.441454	4.9838	0.726908
GO:0021891	olfactory bulb interneuron development	1	1173	3	17538	0.187539	0.441454	4.9838	0.726908
GO:0002710	negative regulation of T cell mediated immunity	1	1173	3	17538	0.187539	0.441454	4.9838	0.726908
GO:0014707	branchiomeric skeletal muscle development	1	1173	3	17538	0.187539	0.441454	4.9838	0.726908
GO:2000504	positive regulation of blood vessel remodeling	1	1173	3	17538	0.187539	0.441454	4.9838	0.726908
GO:0060638	mesenchymal-epithelial cell signaling	1	1173	3	17538	0.187539	0.441454	4.9838	0.726908
GO:0010387	COP9 signalosome assembly	1	1173	3	17538	0.187539	0.441454	4.9838	0.726908
GO:0014718	positive regulation of satellite cell activation involved in skeletal muscle regeneration	1	1173	3	17538	0.187539	0.441454	4.9838	0.726908
GO:0051702	interaction with symbiont	1	1173	3	17538	0.187539	0.441454	4.9838	0.726908
GO:1902861	copper ion import into cell	1	1173	3	17538	0.187539	0.441454	4.9838	0.726908
GO:0046370	fructose biosynthetic process	1	1173	3	17538	0.187539	0.441454	4.9838	0.726908
GO:2000546	positive regulation of endothelial cell chemotaxis to fibroblast growth factor	1	1173	3	17538	0.187539	0.441454	4.9838	0.726908
GO:1902803	regulation of synaptic vesicle transport	1	1173	3	17538	0.187539	0.441454	4.9838	0.726908
GO:2000563	positive regulation of CD4-positive, alpha-beta T cell proliferation	1	1173	3	17538	0.187539	0.441454	4.9838	0.726908
GO:0046314	phosphocreatine biosynthetic process	1	1173	3	17538	0.187539	0.441454	4.9838	0.726908
GO:0033030	negative regulation of neutrophil apoptotic process	1	1173	3	17538	0.187539	0.441454	4.9838	0.726908
GO:2001206	positive regulation of osteoclast development	1	1173	3	17538	0.187539	0.441454	4.9838	0.726908
GO:0060350	endochondral bone morphogenesis	1	1173	3	17538	0.187539	0.441454	4.9838	0.726908
GO:2001242	regulation of intrinsic apoptotic signaling pathway	1	1173	3	17538	0.187539	0.441454	4.9838	0.726908
GO:0072350	tricarboxylic acid metabolic process	1	1173	3	17538	0.187539	0.441454	4.9838	0.726908
GO:2001274	negative regulation of glucose import in response to insulin stimulus	1	1173	3	17538	0.187539	0.441454	4.9838	0.726908
GO:2001271	negative regulation of cysteine-type endopeptidase activity involved in execution phase of apoptosis	1	1173	3	17538	0.187539	0.441454	4.9838	0.726908
GO:1900127	positive regulation of hyaluronan biosynthetic process	1	1173	3	17538	0.187539	0.441454	4.9838	0.726908
GO:0072318	clathrin coat disassembly	1	1173	3	17538	0.187539	0.441454	4.9838	0.726908
GO:0030538	embryonic genitalia morphogenesis	1	1173	3	17538	0.187539	0.441454	4.9838	0.726908
GO:0009957	epidermal cell fate specification	1	1173	3	17538	0.187539	0.441454	4.9838	0.726908
GO:1903208	negative regulation of hydrogen peroxide-induced neuron death	1	1173	3	17538	0.187539	0.441454	4.9838	0.726908
GO:0060392	negative regulation of SMAD protein import into nucleus	1	1173	3	17538	0.187539	0.441454	4.9838	0.726908
GO:0021557	oculomotor nerve development	1	1173	3	17538	0.187539	0.441454	4.9838	0.726908
GO:0021558	trochlear nerve development	1	1173	3	17538	0.187539	0.441454	4.9838	0.726908
GO:0071804	cellular potassium ion transport	1	1173	3	17538	0.187539	0.441454	4.9838	0.726908
GO:0021536	diencephalon development	1	1173	3	17538	0.187539	0.441454	4.9838	0.726908
GO:0016199	axon midline choice point recognition	1	1173	3	17538	0.187539	0.441454	4.9838	0.726908
GO:0010871	negative regulation of receptor biosynthetic process	1	1173	3	17538	0.187539	0.441454	4.9838	0.726908
GO:0050904	diapedesis	1	1173	3	17538	0.187539	0.441454	4.9838	0.726908
GO:0046884	follicle-stimulating hormone secretion	1	1173	3	17538	0.187539	0.441454	4.9838	0.726908
GO:0086070	SA node cell to atrial cardiac muscle cell communication	1	1173	3	17538	0.187539	0.441454	4.9838	0.726908
GO:0033563	dorsal/ventral axon guidance	1	1173	3	17538	0.187539	0.441454	4.9838	0.726908
GO:0070561	vitamin D receptor signaling pathway	1	1173	3	17538	0.187539	0.441454	4.9838	0.726908
GO:0010025	wax biosynthetic process	1	1173	3	17538	0.187539	0.441454	4.9838	0.726908
GO:1902731	negative regulation of chondrocyte proliferation	1	1173	3	17538	0.187539	0.441454	4.9838	0.726908
GO:0048668	collateral sprouting	1	1173	3	17538	0.187539	0.441454	4.9838	0.726908
GO:0009059	macromolecule biosynthetic process	1	1173	3	17538	0.187539	0.441454	4.9838	0.726908
GO:0045590	negative regulation of regulatory T cell differentiation	1	1173	3	17538	0.187539	0.441454	4.9838	0.726908
GO:0071871	response to epinephrine	1	1173	3	17538	0.187539	0.441454	4.9838	0.726908
GO:0071873	response to norepinephrine	1	1173	3	17538	0.187539	0.441454	4.9838	0.726908
GO:0071874	cellular response to norepinephrine stimulus	1	1173	3	17538	0.187539	0.441454	4.9838	0.726908
GO:0070543	response to linoleic acid	1	1173	3	17538	0.187539	0.441454	4.9838	0.726908
GO:0010034	response to acetate	1	1173	3	17538	0.187539	0.441454	4.9838	0.726908
GO:0006965	positive regulation of biosynthetic process of antibacterial peptides active against Gram-positive bacteria	1	1173	3	17538	0.187539	0.441454	4.9838	0.726908
GO:0015891	siderophore transport	1	1173	3	17538	0.187539	0.441454	4.9838	0.726908
GO:0002579	positive regulation of antigen processing and presentation	1	1173	3	17538	0.187539	0.441454	4.9838	0.726908
GO:0055099	response to high density lipoprotein particle	1	1173	3	17538	0.187539	0.441454	4.9838	0.726908
GO:0046148	pigment biosynthetic process	1	1173	3	17538	0.187539	0.441454	4.9838	0.726908
GO:0016321	female meiosis chromosome segregation	1	1173	3	17538	0.187539	0.441454	4.9838	0.726908
GO:0003062	regulation of heart rate by chemical signal	1	1173	3	17538	0.187539	0.441454	4.9838	0.726908
GO:0003065	positive regulation of heart rate by epinephrine	1	1173	3	17538	0.187539	0.441454	4.9838	0.726908
GO:0042662	negative regulation of mesodermal cell fate specification	1	1173	3	17538	0.187539	0.441454	4.9838	0.726908
GO:0042663	regulation of endodermal cell fate specification	1	1173	3	17538	0.187539	0.441454	4.9838	0.726908
GO:2001199	negative regulation of dendritic cell differentiation	1	1173	3	17538	0.187539	0.441454	4.9838	0.726908
GO:0051583	dopamine uptake involved in synaptic transmission	1	1173	3	17538	0.187539	0.441454	4.9838	0.726908
GO:0071930	negative regulation of transcription involved in G1/S transition of mitotic cell cycle	1	1173	3	17538	0.187539	0.441454	4.9838	0.726908
GO:0071934	thiamine transmembrane transport	1	1173	3	17538	0.187539	0.441454	4.9838	0.726908
GO:0032317	regulation of Rap GTPase activity	1	1173	3	17538	0.187539	0.441454	4.9838	0.726908
GO:0071922	regulation of cohesin localization to chromatin	1	1173	3	17538	0.187539	0.441454	4.9838	0.726908
GO:0045608	negative regulation of auditory receptor cell differentiation	1	1173	3	17538	0.187539	0.441454	4.9838	0.726908
GO:2000721	positive regulation of transcription from RNA polymerase II promoter involved in smooth muscle cell differentiation	1	1173	3	17538	0.187539	0.441454	4.9838	0.726908
GO:0031087	deadenylation-independent decapping of nuclear-transcribed mRNA	1	1173	3	17538	0.187539	0.441454	4.9838	0.726908
GO:0015827	tryptophan transport	1	1173	3	17538	0.187539	0.441454	4.9838	0.726908
GO:0002519	natural killer cell tolerance induction	1	1173	3	17538	0.187539	0.441454	4.9838	0.726908
GO:0034103	regulation of tissue remodeling	1	1173	3	17538	0.187539	0.441454	4.9838	0.726908
GO:0010133	proline catabolic process to glutamate	1	1173	3	17538	0.187539	0.441454	4.9838	0.726908
GO:0060421	positive regulation of heart growth	1	1173	3	17538	0.187539	0.441454	4.9838	0.726908
GO:0031064	negative regulation of histone deacetylation	1	1173	3	17538	0.187539	0.441454	4.9838	0.726908
GO:0090272	negative regulation of fibroblast growth factor production	1	1173	3	17538	0.187539	0.441454	4.9838	0.726908
GO:0090271	positive regulation of fibroblast growth factor production	1	1173	3	17538	0.187539	0.441454	4.9838	0.726908
GO:0018094	protein polyglycylation	1	1173	3	17538	0.187539	0.441454	4.9838	0.726908
GO:0090287	regulation of cellular response to growth factor stimulus	1	1173	3	17538	0.187539	0.441454	4.9838	0.726908
GO:0032383	regulation of intracellular cholesterol transport	1	1173	3	17538	0.187539	0.441454	4.9838	0.726908
GO:0060414	aorta smooth muscle tissue morphogenesis	1	1173	3	17538	0.187539	0.441454	4.9838	0.726908
GO:0032376	positive regulation of cholesterol transport	1	1173	3	17538	0.187539	0.441454	4.9838	0.726908
GO:0060134	prepulse inhibition	2	1173	12	17538	0.189427	0.441454	2.4919	0.722558
GO:0006622	protein targeting to lysosome	2	1173	12	17538	0.189427	0.441454	2.4919	0.722558
GO:2000178	negative regulation of neural precursor cell proliferation	2	1173	12	17538	0.189427	0.441454	2.4919	0.722558
GO:0006690	icosanoid metabolic process	2	1173	12	17538	0.189427	0.441454	2.4919	0.722558
GO:0060996	dendritic spine development	2	1173	12	17538	0.189427	0.441454	2.4919	0.722558
GO:0006702	androgen biosynthetic process	2	1173	12	17538	0.189427	0.441454	2.4919	0.722558
GO:0060206	estrous cycle phase	2	1173	12	17538	0.189427	0.441454	2.4919	0.722558
GO:0030431	sleep	2	1173	12	17538	0.189427	0.441454	2.4919	0.722558
GO:0002031	G-protein coupled receptor internalization	2	1173	12	17538	0.189427	0.441454	2.4919	0.722558
GO:0048333	mesodermal cell differentiation	2	1173	12	17538	0.189427	0.441454	2.4919	0.722558
GO:0060088	auditory receptor cell stereocilium organization	2	1173	12	17538	0.189427	0.441454	2.4919	0.722558
GO:0043517	positive regulation of DNA damage response, signal transduction by p53 class mediator	2	1173	12	17538	0.189427	0.441454	2.4919	0.722558
GO:0010608	posttranscriptional regulation of gene expression	2	1173	12	17538	0.189427	0.441454	2.4919	0.722558
GO:0046500	S-adenosylmethionine metabolic process	2	1173	12	17538	0.189427	0.441454	2.4919	0.722558
GO:0042119	neutrophil activation	2	1173	12	17538	0.189427	0.441454	2.4919	0.722558
GO:0061045	negative regulation of wound healing	2	1173	12	17538	0.189427	0.441454	2.4919	0.722558
GO:0045838	positive regulation of membrane potential	2	1173	12	17538	0.189427	0.441454	2.4919	0.722558
GO:0061003	positive regulation of dendritic spine morphogenesis	2	1173	12	17538	0.189427	0.441454	2.4919	0.722558
GO:0007589	body fluid secretion	2	1173	12	17538	0.189427	0.441454	2.4919	0.722558
GO:0045722	positive regulation of gluconeogenesis	2	1173	12	17538	0.189427	0.441454	2.4919	0.722558
GO:2001275	positive regulation of glucose import in response to insulin stimulus	2	1173	12	17538	0.189427	0.441454	2.4919	0.722558
GO:0060394	negative regulation of pathway-restricted SMAD protein phosphorylation	2	1173	12	17538	0.189427	0.441454	2.4919	0.722558
GO:0008593	regulation of Notch signaling pathway	2	1173	12	17538	0.189427	0.441454	2.4919	0.722558
GO:0003085	negative regulation of systemic arterial blood pressure	2	1173	12	17538	0.189427	0.441454	2.4919	0.722558
GO:0032330	regulation of chondrocyte differentiation	2	1173	12	17538	0.189427	0.441454	2.4919	0.722558
GO:0045651	positive regulation of macrophage differentiation	2	1173	12	17538	0.189427	0.441454	2.4919	0.722558
GO:0008344	adult locomotory behavior	6	1173	58	17538	0.189964	0.441454	1.5467	0.721329
GO:0035116	embryonic hindlimb morphogenesis	4	1173	34	17538	0.189986	0.441454	1.75899	0.721279
GO:0001662	behavioral fear response	4	1173	34	17538	0.189986	0.441454	1.75899	0.721279
GO:0061028	establishment of endothelial barrier	4	1173	34	17538	0.189986	0.441454	1.75899	0.721279
GO:0071377	cellular response to glucagon stimulus	4	1173	34	17538	0.189986	0.441454	1.75899	0.721279
GO:0043278	response to morphine	4	1173	34	17538	0.189986	0.441454	1.75899	0.721279
GO:0060612	adipose tissue development	4	1173	34	17538	0.189986	0.441454	1.75899	0.721279
GO:0019228	neuronal action potential	4	1173	34	17538	0.189986	0.441454	1.75899	0.721279
GO:0032320	positive regulation of Ras GTPase activity	4	1173	34	17538	0.189986	0.441454	1.75899	0.721279
GO:0031069	hair follicle morphogenesis	4	1173	34	17538	0.189986	0.441454	1.75899	0.721279
GO:0048565	digestive tract development	5	1173	46	17538	0.191876	0.44517	1.62515	0.716979
GO:0007154	cell communication	5	1173	46	17538	0.191876	0.44517	1.62515	0.716979
GO:0006955	immune response	30	1173	379	17538	0.191914	0.44517	1.18349	0.716893
GO:0007194	negative regulation of adenylate cyclase activity	3	1173	23	17538	0.19648	0.453175	1.95018	0.706682
GO:0048265	response to pain	3	1173	23	17538	0.19648	0.453175	1.95018	0.706682
GO:0001502	cartilage condensation	3	1173	23	17538	0.19648	0.453175	1.95018	0.706682
GO:0097150	neuronal stem cell maintenance	3	1173	23	17538	0.19648	0.453175	1.95018	0.706682
GO:0046513	ceramide biosynthetic process	3	1173	23	17538	0.19648	0.453175	1.95018	0.706682
GO:0042104	positive regulation of activated T cell proliferation	3	1173	23	17538	0.19648	0.453175	1.95018	0.706682
GO:0045217	cell-cell junction maintenance	3	1173	23	17538	0.19648	0.453175	1.95018	0.706682
GO:0035567	non-canonical Wnt signaling pathway	3	1173	23	17538	0.19648	0.453175	1.95018	0.706682
GO:0006826	iron ion transport	3	1173	23	17538	0.19648	0.453175	1.95018	0.706682
GO:0045671	negative regulation of osteoclast differentiation	3	1173	23	17538	0.19648	0.453175	1.95018	0.706682
GO:0043066	negative regulation of apoptotic process	44	1173	576	17538	0.19747	0.455201	1.14212	0.704498
GO:0032870	cellular response to hormone stimulus	8	1173	84	17538	0.198658	0.457419	1.42394	0.701895
GO:0007286	spermatid development	8	1173	84	17538	0.198658	0.457419	1.42394	0.701895
GO:0043588	skin development	6	1173	59	17538	0.200431	0.460719	1.52048	0.698036
GO:0034599	cellular response to oxidative stress	6	1173	59	17538	0.200431	0.460719	1.52048	0.698036
GO:0031295	T cell costimulation	6	1173	59	17538	0.200431	0.460719	1.52048	0.698036
GO:0044281	small molecule metabolic process	91	1173	1248	17538	0.202934	0.466208	1.09021	0.692646
GO:0001658	branching involved in ureteric bud morphogenesis	5	1173	47	17538	0.20381	0.466277	1.59058	0.690774
GO:0045595	regulation of cell differentiation	5	1173	47	17538	0.20381	0.466277	1.59058	0.690774
GO:0043388	positive regulation of DNA binding	4	1173	35	17538	0.203996	0.466277	1.70873	0.690378
GO:0042177	negative regulation of protein catabolic process	4	1173	35	17538	0.203996	0.466277	1.70873	0.690378
GO:0045214	sarcomere organization	4	1173	35	17538	0.203996	0.466277	1.70873	0.690378
GO:0007492	endoderm development	4	1173	35	17538	0.203996	0.466277	1.70873	0.690378
GO:0010288	response to lead ion	4	1173	35	17538	0.203996	0.466277	1.70873	0.690378
GO:0021983	pituitary gland development	4	1173	35	17538	0.203996	0.466277	1.70873	0.690378
GO:0060325	face morphogenesis	4	1173	35	17538	0.203996	0.466277	1.70873	0.690378
GO:0009791	post-embryonic development	9	1173	98	17538	0.208277	0.466335	1.37309	0.681358
GO:0045785	positive regulation of cell adhesion	6	1173	60	17538	0.211103	0.466335	1.49514	0.675505
GO:0019369	arachidonic acid metabolic process	6	1173	60	17538	0.211103	0.466335	1.49514	0.675505
GO:0001708	cell fate specification	3	1173	24	17538	0.214176	0.466335	1.86893	0.669229
GO:2000378	negative regulation of reactive oxygen species metabolic process	3	1173	24	17538	0.214176	0.466335	1.86893	0.669229
GO:0002026	regulation of the force of heart contraction	3	1173	24	17538	0.214176	0.466335	1.86893	0.669229
GO:0032735	positive regulation of interleukin-12 production	3	1173	24	17538	0.214176	0.466335	1.86893	0.669229
GO:0022400	regulation of rhodopsin mediated signaling pathway	3	1173	24	17538	0.214176	0.466335	1.86893	0.669229
GO:0051149	positive regulation of muscle cell differentiation	3	1173	24	17538	0.214176	0.466335	1.86893	0.669229
GO:0045807	positive regulation of endocytosis	3	1173	24	17538	0.214176	0.466335	1.86893	0.669229
GO:0034394	protein localization to cell surface	3	1173	24	17538	0.214176	0.466335	1.86893	0.669229
GO:0030539	male genitalia development	3	1173	24	17538	0.214176	0.466335	1.86893	0.669229
GO:0042474	middle ear morphogenesis	3	1173	24	17538	0.214176	0.466335	1.86893	0.669229
GO:0035136	forelimb morphogenesis	2	1173	13	17538	0.214501	0.466335	2.30022	0.668572
GO:0006646	phosphatidylethanolamine biosynthetic process	2	1173	13	17538	0.214501	0.466335	2.30022	0.668572
GO:0030322	stabilization of membrane potential	2	1173	13	17538	0.214501	0.466335	2.30022	0.668572
GO:0034616	response to laminar fluid shear stress	2	1173	13	17538	0.214501	0.466335	2.30022	0.668572
GO:0035999	tetrahydrofolate interconversion	2	1173	13	17538	0.214501	0.466335	2.30022	0.668572
GO:0043568	positive regulation of insulin-like growth factor receptor signaling pathway	2	1173	13	17538	0.214501	0.466335	2.30022	0.668572
GO:0042446	hormone biosynthetic process	2	1173	13	17538	0.214501	0.466335	2.30022	0.668572
GO:0010804	negative regulation of tumor necrosis factor-mediated signaling pathway	2	1173	13	17538	0.214501	0.466335	2.30022	0.668572
GO:0010867	positive regulation of triglyceride biosynthetic process	2	1173	13	17538	0.214501	0.466335	2.30022	0.668572
GO:0014012	peripheral nervous system axon regeneration	2	1173	13	17538	0.214501	0.466335	2.30022	0.668572
GO:0002064	epithelial cell development	2	1173	13	17538	0.214501	0.466335	2.30022	0.668572
GO:0014059	regulation of dopamine secretion	2	1173	13	17538	0.214501	0.466335	2.30022	0.668572
GO:0010469	regulation of receptor activity	2	1173	13	17538	0.214501	0.466335	2.30022	0.668572
GO:0032695	negative regulation of interleukin-12 production	2	1173	13	17538	0.214501	0.466335	2.30022	0.668572
GO:0060740	prostate gland epithelium morphogenesis	2	1173	13	17538	0.214501	0.466335	2.30022	0.668572
GO:0043518	negative regulation of DNA damage response, signal transduction by p53 class mediator	2	1173	13	17538	0.214501	0.466335	2.30022	0.668572
GO:0070208	protein heterotrimerization	2	1173	13	17538	0.214501	0.466335	2.30022	0.668572
GO:0021879	forebrain neuron differentiation	2	1173	13	17538	0.214501	0.466335	2.30022	0.668572
GO:0021846	cell proliferation in forebrain	2	1173	13	17538	0.214501	0.466335	2.30022	0.668572
GO:0043117	positive regulation of vascular permeability	2	1173	13	17538	0.214501	0.466335	2.30022	0.668572
GO:0080111	DNA demethylation	2	1173	13	17538	0.214501	0.466335	2.30022	0.668572
GO:2000678	negative regulation of transcription regulatory region DNA binding	2	1173	13	17538	0.214501	0.466335	2.30022	0.668572
GO:0021953	central nervous system neuron differentiation	2	1173	13	17538	0.214501	0.466335	2.30022	0.668572
GO:0021984	adenohypophysis development	2	1173	13	17538	0.214501	0.466335	2.30022	0.668572
GO:0048172	regulation of short-term neuronal synaptic plasticity	2	1173	13	17538	0.214501	0.466335	2.30022	0.668572
GO:0035634	response to stilbenoid	2	1173	13	17538	0.214501	0.466335	2.30022	0.668572
GO:0043206	extracellular fibril organization	2	1173	13	17538	0.214501	0.466335	2.30022	0.668572
GO:0060322	head development	2	1173	13	17538	0.214501	0.466335	2.30022	0.668572
GO:0010941	regulation of cell death	2	1173	13	17538	0.214501	0.466335	2.30022	0.668572
GO:0051481	negative regulation of cytosolic calcium ion concentration	2	1173	13	17538	0.214501	0.466335	2.30022	0.668572
GO:0046855	inositol phosphate dephosphorylation	2	1173	13	17538	0.214501	0.466335	2.30022	0.668572
GO:0090179	planar cell polarity pathway involved in neural tube closure	2	1173	13	17538	0.214501	0.466335	2.30022	0.668572
GO:0050966	detection of mechanical stimulus involved in sensory perception of pain	2	1173	13	17538	0.214501	0.466335	2.30022	0.668572
GO:0033591	response to L-ascorbic acid	2	1173	13	17538	0.214501	0.466335	2.30022	0.668572
GO:0045576	mast cell activation	2	1173	13	17538	0.214501	0.466335	2.30022	0.668572
GO:0010042	response to manganese ion	2	1173	13	17538	0.214501	0.466335	2.30022	0.668572
GO:0060445	branching involved in salivary gland morphogenesis	2	1173	13	17538	0.214501	0.466335	2.30022	0.668572
GO:1901381	positive regulation of potassium ion transmembrane transport	2	1173	13	17538	0.214501	0.466335	2.30022	0.668572
GO:0019430	removal of superoxide radicals	2	1173	13	17538	0.214501	0.466335	2.30022	0.668572
GO:0042592	homeostatic process	2	1173	13	17538	0.214501	0.466335	2.30022	0.668572
GO:0010033	response to organic substance	14	1173	165	17538	0.214662	0.466335	1.2686	0.668245
GO:0035176	social behavior	5	1173	48	17538	0.215984	0.466335	1.55744	0.665579
GO:0050714	positive regulation of protein secretion	5	1173	48	17538	0.215984	0.466335	1.55744	0.665579
GO:0030879	mammary gland development	5	1173	48	17538	0.215984	0.466335	1.55744	0.665579
GO:0019933	cAMP-mediated signaling	4	1173	36	17538	0.218297	0.466335	1.66127	0.660953
GO:0006695	cholesterol biosynthetic process	4	1173	36	17538	0.218297	0.466335	1.66127	0.660953
GO:0002053	positive regulation of mesenchymal cell proliferation	4	1173	36	17538	0.218297	0.466335	1.66127	0.660953
GO:0051924	regulation of calcium ion transport	4	1173	36	17538	0.218297	0.466335	1.66127	0.660953
GO:0016358	dendrite development	4	1173	36	17538	0.218297	0.466335	1.66127	0.660953
GO:0034329	cell junction assembly	6	1173	61	17538	0.221969	0.466335	1.47063	0.653708
GO:0051591	response to cAMP	7	1173	74	17538	0.224692	0.466335	1.41432	0.648412
GO:0030307	positive regulation of cell growth	8	1173	87	17538	0.225472	0.466335	1.37484	0.646908
GO:0032755	positive regulation of interleukin-6 production	5	1173	49	17538	0.228377	0.466335	1.52565	0.641348
GO:0045786	negative regulation of cell cycle	5	1173	49	17538	0.228377	0.466335	1.52565	0.641348
GO:0006979	response to oxidative stress	13	1173	154	17538	0.230886	0.466335	1.26213	0.636602
GO:0070372	regulation of ERK1 and ERK2 cascade	3	1173	25	17538	0.232191	0.466335	1.79417	0.634154
GO:0030278	regulation of ossification	3	1173	25	17538	0.232191	0.466335	1.79417	0.634154
GO:0001836	release of cytochrome c from mitochondria	3	1173	25	17538	0.232191	0.466335	1.79417	0.634154
GO:0002040	sprouting angiogenesis	3	1173	25	17538	0.232191	0.466335	1.79417	0.634154
GO:0014047	glutamate secretion	3	1173	25	17538	0.232191	0.466335	1.79417	0.634154
GO:0035774	positive regulation of insulin secretion involved in cellular response to glucose stimulus	3	1173	25	17538	0.232191	0.466335	1.79417	0.634154
GO:0048041	focal adhesion assembly	3	1173	25	17538	0.232191	0.466335	1.79417	0.634154
GO:0048821	erythrocyte development	3	1173	25	17538	0.232191	0.466335	1.79417	0.634154
GO:0048844	artery morphogenesis	3	1173	25	17538	0.232191	0.466335	1.79417	0.634154
GO:0045921	positive regulation of exocytosis	3	1173	25	17538	0.232191	0.466335	1.79417	0.634154
GO:0051493	regulation of cytoskeleton organization	3	1173	25	17538	0.232191	0.466335	1.79417	0.634154
GO:0051701	interaction with host	4	1173	37	17538	0.232855	0.466335	1.61637	0.632914
GO:2001240	negative regulation of extrinsic apoptotic signaling pathway in absence of ligand	4	1173	37	17538	0.232855	0.466335	1.61637	0.632914
GO:0008643	carbohydrate transport	4	1173	37	17538	0.232855	0.466335	1.61637	0.632914
GO:0009725	response to hormone	9	1173	101	17538	0.233578	0.466335	1.3323	0.631567
GO:0006357	regulation of transcription from RNA polymerase II promoter	42	1173	559	17538	0.235983	0.466335	1.12336	0.627119
GO:0016310	phosphorylation	55	1173	745	17538	0.238751	0.466335	1.1038	0.622056
GO:0002221	pattern recognition receptor signaling pathway	2	1173	14	17538	0.239848	0.466335	2.13592	0.620063
GO:0050777	negative regulation of immune response	2	1173	14	17538	0.239848	0.466335	2.13592	0.620063
GO:0001759	organ induction	2	1173	14	17538	0.239848	0.466335	2.13592	0.620063
GO:0060993	kidney morphogenesis	2	1173	14	17538	0.239848	0.466335	2.13592	0.620063
GO:0060999	positive regulation of dendritic spine development	2	1173	14	17538	0.239848	0.466335	2.13592	0.620063
GO:0042416	dopamine biosynthetic process	2	1173	14	17538	0.239848	0.466335	2.13592	0.620063
GO:0006779	porphyrin-containing compound biosynthetic process	2	1173	14	17538	0.239848	0.466335	2.13592	0.620063
GO:0060037	pharyngeal system development	2	1173	14	17538	0.239848	0.466335	2.13592	0.620063
GO:0060071	Wnt signaling pathway, planar cell polarity pathway	2	1173	14	17538	0.239848	0.466335	2.13592	0.620063
GO:0035815	positive regulation of renal sodium excretion	2	1173	14	17538	0.239848	0.466335	2.13592	0.620063
GO:0051642	centrosome localization	2	1173	14	17538	0.239848	0.466335	2.13592	0.620063
GO:0061036	positive regulation of cartilage development	2	1173	14	17538	0.239848	0.466335	2.13592	0.620063
GO:0048148	behavioral response to cocaine	2	1173	14	17538	0.239848	0.466335	2.13592	0.620063
GO:0071397	cellular response to cholesterol	2	1173	14	17538	0.239848	0.466335	2.13592	0.620063
GO:0071383	cellular response to steroid hormone stimulus	2	1173	14	17538	0.239848	0.466335	2.13592	0.620063
GO:0050482	arachidonic acid secretion	2	1173	14	17538	0.239848	0.466335	2.13592	0.620063
GO:0097067	cellular response to thyroid hormone stimulus	2	1173	14	17538	0.239848	0.466335	2.13592	0.620063
GO:0046889	positive regulation of lipid biosynthetic process	2	1173	14	17538	0.239848	0.466335	2.13592	0.620063
GO:0071872	cellular response to epinephrine stimulus	2	1173	14	17538	0.239848	0.466335	2.13592	0.620063
GO:0060487	lung epithelial cell differentiation	2	1173	14	17538	0.239848	0.466335	2.13592	0.620063
GO:0048714	positive regulation of oligodendrocyte differentiation	2	1173	14	17538	0.239848	0.466335	2.13592	0.620063
GO:0042384	cilium assembly	10	1173	115	17538	0.239869	0.466335	1.30012	0.620025
GO:0031532	actin cytoskeleton reorganization	5	1173	50	17538	0.240971	0.466335	1.49514	0.618036
GO:0001942	hair follicle development	5	1173	50	17538	0.240971	0.466335	1.49514	0.618036
GO:0033574	response to testosterone	5	1173	50	17538	0.240971	0.466335	1.49514	0.618036
GO:0008284	positive regulation of cell proliferation	40	1173	532	17538	0.240998	0.466335	1.12417	0.617987
GO:0072102	glomerulus morphogenesis	1	1173	4	17538	0.241888	0.466335	3.73785	0.616385
GO:0072108	positive regulation of mesenchymal to epithelial transition involved in metanephros morphogenesis	1	1173	4	17538	0.241888	0.466335	3.73785	0.616385
GO:0036486	ventral trunk neural crest cell migration	1	1173	4	17538	0.241888	0.466335	3.73785	0.616385
GO:0061448	connective tissue development	1	1173	4	17538	0.241888	0.466335	3.73785	0.616385
GO:2000138	positive regulation of cell proliferation involved in heart morphogenesis	1	1173	4	17538	0.241888	0.466335	3.73785	0.616385
GO:0036465	synaptic vesicle recycling	1	1173	4	17538	0.241888	0.466335	3.73785	0.616385
GO:2000144	positive regulation of DNA-templated transcription, initiation	1	1173	4	17538	0.241888	0.466335	3.73785	0.616385
GO:2000172	regulation of branching morphogenesis of a nerve	1	1173	4	17538	0.241888	0.466335	3.73785	0.616385
GO:0032909	regulation of transforming growth factor beta2 production	1	1173	4	17538	0.241888	0.466335	3.73785	0.616385
GO:0097490	sympathetic neuron projection extension	1	1173	4	17538	0.241888	0.466335	3.73785	0.616385
GO:0072193	ureter smooth muscle cell differentiation	1	1173	4	17538	0.241888	0.466335	3.73785	0.616385
GO:0097491	sympathetic neuron projection guidance	1	1173	4	17538	0.241888	0.466335	3.73785	0.616385
GO:0032958	inositol phosphate biosynthetic process	1	1173	4	17538	0.241888	0.466335	3.73785	0.616385
GO:0072178	nephric duct morphogenesis	1	1173	4	17538	0.241888	0.466335	3.73785	0.616385
GO:0097466	misfolded or incompletely synthesized glycoprotein catabolic process	1	1173	4	17538	0.241888	0.466335	3.73785	0.616385
GO:0010748	negative regulation of plasma membrane long-chain fatty acid transport	1	1173	4	17538	0.241888	0.466335	3.73785	0.616385
GO:0052548	regulation of endopeptidase activity	1	1173	4	17538	0.241888	0.466335	3.73785	0.616385
GO:0031664	regulation of lipopolysaccharide-mediated signaling pathway	1	1173	4	17538	0.241888	0.466335	3.73785	0.616385
GO:0010716	negative regulation of extracellular matrix disassembly	1	1173	4	17538	0.241888	0.466335	3.73785	0.616385
GO:0010638	positive regulation of organelle organization	1	1173	4	17538	0.241888	0.466335	3.73785	0.616385
GO:0060931	sinoatrial node cell development	1	1173	4	17538	0.241888	0.466335	3.73785	0.616385
GO:0043549	regulation of kinase activity	1	1173	4	17538	0.241888	0.466335	3.73785	0.616385
GO:0035990	tendon cell differentiation	1	1173	4	17538	0.241888	0.466335	3.73785	0.616385
GO:0034696	response to prostaglandin F	1	1173	4	17538	0.241888	0.466335	3.73785	0.616385
GO:0033363	secretory granule organization	1	1173	4	17538	0.241888	0.466335	3.73785	0.616385
GO:0036438	maintenance of lens transparency	1	1173	4	17538	0.241888	0.466335	3.73785	0.616385
GO:0045345	positive regulation of MHC class I biosynthetic process	1	1173	4	17538	0.241888	0.466335	3.73785	0.616385
GO:0060977	coronary vasculature morphogenesis	1	1173	4	17538	0.241888	0.466335	3.73785	0.616385
GO:0060978	angiogenesis involved in coronary vascular morphogenesis	1	1173	4	17538	0.241888	0.466335	3.73785	0.616385
GO:0060244	negative regulation of cell proliferation involved in contact inhibition	1	1173	4	17538	0.241888	0.466335	3.73785	0.616385
GO:0035279	mRNA cleavage involved in gene silencing by miRNA	1	1173	4	17538	0.241888	0.466335	3.73785	0.616385
GO:0015684	ferrous iron transport	1	1173	4	17538	0.241888	0.466335	3.73785	0.616385
GO:2000021	regulation of ion homeostasis	1	1173	4	17538	0.241888	0.466335	3.73785	0.616385
GO:0097500	receptor localization to nonmotile primary cilium	1	1173	4	17538	0.241888	0.466335	3.73785	0.616385
GO:0048563	post-embryonic organ morphogenesis	1	1173	4	17538	0.241888	0.466335	3.73785	0.616385
GO:0050882	voluntary musculoskeletal movement	1	1173	4	17538	0.241888	0.466335	3.73785	0.616385
GO:2000048	negative regulation of cell-cell adhesion mediated by cadherin	1	1173	4	17538	0.241888	0.466335	3.73785	0.616385
GO:0061551	trigeminal ganglion development	1	1173	4	17538	0.241888	0.466335	3.73785	0.616385
GO:2000065	negative regulation of cortisol biosynthetic process	1	1173	4	17538	0.241888	0.466335	3.73785	0.616385
GO:0061548	ganglion development	1	1173	4	17538	0.241888	0.466335	3.73785	0.616385
GO:0009804	coumarin metabolic process	1	1173	4	17538	0.241888	0.466335	3.73785	0.616385
GO:0060279	positive regulation of ovulation	1	1173	4	17538	0.241888	0.466335	3.73785	0.616385
GO:0072289	metanephric nephron tubule formation	1	1173	4	17538	0.241888	0.466335	3.73785	0.616385
GO:0072282	metanephric nephron tubule morphogenesis	1	1173	4	17538	0.241888	0.466335	3.73785	0.616385
GO:0001821	histamine secretion	1	1173	4	17538	0.241888	0.466335	3.73785	0.616385
GO:0001826	inner cell mass cell differentiation	1	1173	4	17538	0.241888	0.466335	3.73785	0.616385
GO:0001839	neural plate morphogenesis	1	1173	4	17538	0.241888	0.466335	3.73785	0.616385
GO:0045428	regulation of nitric oxide biosynthetic process	1	1173	4	17538	0.241888	0.466335	3.73785	0.616385
GO:0010751	negative regulation of nitric oxide mediated signal transduction	1	1173	4	17538	0.241888	0.466335	3.73785	0.616385
GO:0007181	transforming growth factor beta receptor complex assembly	1	1173	4	17538	0.241888	0.466335	3.73785	0.616385
GO:0001845	phagolysosome assembly	1	1173	4	17538	0.241888	0.466335	3.73785	0.616385
GO:2000974	negative regulation of pro-B cell differentiation	1	1173	4	17538	0.241888	0.466335	3.73785	0.616385
GO:0007161	calcium-independent cell-matrix adhesion	1	1173	4	17538	0.241888	0.466335	3.73785	0.616385
GO:2000987	positive regulation of behavioral fear response	1	1173	4	17538	0.241888	0.466335	3.73785	0.616385
GO:0048512	circadian behavior	1	1173	4	17538	0.241888	0.466335	3.73785	0.616385
GO:0070431	nucleotide-binding oligomerization domain containing 2 signaling pathway	1	1173	4	17538	0.241888	0.466335	3.73785	0.616385
GO:0050855	regulation of B cell receptor signaling pathway	1	1173	4	17538	0.241888	0.466335	3.73785	0.616385
GO:0050820	positive regulation of coagulation	1	1173	4	17538	0.241888	0.466335	3.73785	0.616385
GO:1990089	response to nerve growth factor	1	1173	4	17538	0.241888	0.466335	3.73785	0.616385
GO:2000373	positive regulation of DNA topoisomerase (ATP-hydrolyzing) activity	1	1173	4	17538	0.241888	0.466335	3.73785	0.616385
GO:0061205	paramesonephric duct development	1	1173	4	17538	0.241888	0.466335	3.73785	0.616385
GO:0071482	cellular response to light stimulus	1	1173	4	17538	0.241888	0.466335	3.73785	0.616385
GO:0005976	polysaccharide metabolic process	1	1173	4	17538	0.241888	0.466335	3.73785	0.616385
GO:0002051	osteoblast fate commitment	1	1173	4	17538	0.241888	0.466335	3.73785	0.616385
GO:0045188	regulation of circadian sleep/wake cycle, non-REM sleep	1	1173	4	17538	0.241888	0.466335	3.73785	0.616385
GO:0003356	regulation of cilium beat frequency	1	1173	4	17538	0.241888	0.466335	3.73785	0.616385
GO:0002016	regulation of blood volume by renin-angiotensin	1	1173	4	17538	0.241888	0.466335	3.73785	0.616385
GO:0045191	regulation of isotype switching	1	1173	4	17538	0.241888	0.466335	3.73785	0.616385
GO:0071461	cellular response to redox state	1	1173	4	17538	0.241888	0.466335	3.73785	0.616385
GO:0038007	netrin-activated signaling pathway	1	1173	4	17538	0.241888	0.466335	3.73785	0.616385
GO:0017143	insecticide metabolic process	1	1173	4	17538	0.241888	0.466335	3.73785	0.616385
GO:1901031	regulation of response to reactive oxygen species	1	1173	4	17538	0.241888	0.466335	3.73785	0.616385
GO:0042982	amyloid precursor protein metabolic process	1	1173	4	17538	0.241888	0.466335	3.73785	0.616385
GO:0042992	negative regulation of transcription factor import into nucleus	1	1173	4	17538	0.241888	0.466335	3.73785	0.616385
GO:0042036	negative regulation of cytokine biosynthetic process	1	1173	4	17538	0.241888	0.466335	3.73785	0.616385
GO:0043374	CD8-positive, alpha-beta T cell differentiation	1	1173	4	17538	0.241888	0.466335	3.73785	0.616385
GO:0014816	skeletal muscle satellite cell differentiation	1	1173	4	17538	0.241888	0.466335	3.73785	0.616385
GO:0014826	vein smooth muscle contraction	1	1173	4	17538	0.241888	0.466335	3.73785	0.616385
GO:0002819	regulation of adaptive immune response	1	1173	4	17538	0.241888	0.466335	3.73785	0.616385
GO:0060760	positive regulation of response to cytokine stimulus	1	1173	4	17538	0.241888	0.466335	3.73785	0.616385
GO:0034465	response to carbon monoxide	1	1173	4	17538	0.241888	0.466335	3.73785	0.616385
GO:0071409	cellular response to cycloheximide	1	1173	4	17538	0.241888	0.466335	3.73785	0.616385
GO:0060743	epithelial cell maturation involved in prostate gland development	1	1173	4	17538	0.241888	0.466335	3.73785	0.616385
GO:0033159	negative regulation of protein import into nucleus, translocation	1	1173	4	17538	0.241888	0.466335	3.73785	0.616385
GO:0033157	regulation of intracellular protein transport	1	1173	4	17538	0.241888	0.466335	3.73785	0.616385
GO:0014878	response to electrical stimulus involved in regulation of muscle adaptation	1	1173	4	17538	0.241888	0.466335	3.73785	0.616385
GO:0060005	vestibular reflex	1	1173	4	17538	0.241888	0.466335	3.73785	0.616385
GO:0060018	astrocyte fate commitment	1	1173	4	17538	0.241888	0.466335	3.73785	0.616385
GO:0036336	dendritic cell migration	1	1173	4	17538	0.241888	0.466335	3.73785	0.616385
GO:0070243	regulation of thymocyte apoptotic process	1	1173	4	17538	0.241888	0.466335	3.73785	0.616385
GO:0051964	negative regulation of synapse assembly	1	1173	4	17538	0.241888	0.466335	3.73785	0.616385
GO:0048343	paraxial mesodermal cell fate commitment	1	1173	4	17538	0.241888	0.466335	3.73785	0.616385
GO:0070254	mucus secretion	1	1173	4	17538	0.241888	0.466335	3.73785	0.616385
GO:0006568	tryptophan metabolic process	1	1173	4	17538	0.241888	0.466335	3.73785	0.616385
GO:0006565	L-serine catabolic process	1	1173	4	17538	0.241888	0.466335	3.73785	0.616385
GO:0097368	establishment of Sertoli cell barrier	1	1173	4	17538	0.241888	0.466335	3.73785	0.616385
GO:0019884	antigen processing and presentation of exogenous antigen	1	1173	4	17538	0.241888	0.466335	3.73785	0.616385
GO:1902285	semaphorin-plexin signaling pathway involved in neuron projection guidance	1	1173	4	17538	0.241888	0.466335	3.73785	0.616385
GO:0060073	micturition	1	1173	4	17538	0.241888	0.466335	3.73785	0.616385
GO:0097374	sensory neuron axon guidance	1	1173	4	17538	0.241888	0.466335	3.73785	0.616385
GO:0060083	smooth muscle contraction involved in micturition	1	1173	4	17538	0.241888	0.466335	3.73785	0.616385
GO:0006545	glycine biosynthetic process	1	1173	4	17538	0.241888	0.466335	3.73785	0.616385
GO:0006549	isoleucine metabolic process	1	1173	4	17538	0.241888	0.466335	3.73785	0.616385
GO:0035910	ascending aorta morphogenesis	1	1173	4	17538	0.241888	0.466335	3.73785	0.616385
GO:0031547	brain-derived neurotrophic factor receptor signaling pathway	1	1173	4	17538	0.241888	0.466335	3.73785	0.616385
GO:0038165	oncostatin-M-mediated signaling pathway	1	1173	4	17538	0.241888	0.466335	3.73785	0.616385
GO:0044794	positive regulation by host of viral process	1	1173	4	17538	0.241888	0.466335	3.73785	0.616385
GO:0008218	bioluminescence	1	1173	4	17538	0.241888	0.466335	3.73785	0.616385
GO:0044774	mitotic DNA integrity checkpoint	1	1173	4	17538	0.241888	0.466335	3.73785	0.616385
GO:0002934	desmosome organization	1	1173	4	17538	0.241888	0.466335	3.73785	0.616385
[truncated: 2,065 more rows]

## Sheet: AllGO2Gene
GOID	GOTerm	QueryID	Symbol	Description	P-Value	FDR	Enrichment
GO:0007155	cell adhesion	MPDZ	MPDZ	multiple PDZ domain protein	3.81671e-15	1.55111e-11	2.42382
GO:0007155	cell adhesion	PODXL	PODXL	podocalyxin-like	3.81671e-15	1.55111e-11	2.42382
GO:0007155	cell adhesion	ITGA8	ITGA8	integrin, alpha 8	3.81671e-15	1.55111e-11	2.42382
GO:0007155	cell adhesion	COL7A1	COL7A1	collagen, type VII, alpha 1	3.81671e-15	1.55111e-11	2.42382
GO:0007155	cell adhesion	JAM3	JAM3	junctional adhesion molecule 3	3.81671e-15	1.55111e-11	2.42382
GO:0007155	cell adhesion	ICAM1	ICAM1	intercellular adhesion molecule 1	3.81671e-15	1.55111e-11	2.42382
GO:0007155	cell adhesion	EFS	EFS	embryonal Fyn-associated substrate	3.81671e-15	1.55111e-11	2.42382
GO:0007155	cell adhesion	NUAK1	NUAK1	NUAK family, SNF1-like kinase, 1	3.81671e-15	1.55111e-11	2.42382
GO:0007155	cell adhesion	SEMA5A	SEMA5A	sema domain, seven thrombospondin repeats (type 1 and type 1-like), transmembrane domain (TM) and short cytoplasmic domain, (semaphorin) 5A	3.81671e-15	1.55111e-11	2.42382
GO:0007155	cell adhesion	NRXN2	NRXN2	neurexin 2	3.81671e-15	1.55111e-11	2.42382
GO:0007155	cell adhesion	CYP1B1	CYP1B1	cytochrome P450, family 1, subfamily B, polypeptide 1	3.81671e-15	1.55111e-11	2.42382
GO:0007155	cell adhesion	DSG1	DSG1	desmoglein 1	3.81671e-15	1.55111e-11	2.42382
GO:0007155	cell adhesion	COL13A1	COL13A1	collagen, type XIII, alpha 1	3.81671e-15	1.55111e-11	2.42382
GO:0007155	cell adhesion	HAPLN4	HAPLN4	hyaluronan and proteoglycan link protein 4	3.81671e-15	1.55111e-11	2.42382
GO:0007155	cell adhesion	ARHGAP5	ARHGAP5	Rho GTPase activating protein 5	3.81671e-15	1.55111e-11	2.42382
GO:0007155	cell adhesion	VWF	VWF	von Willebrand factor	3.81671e-15	1.55111e-11	2.42382
GO:0007155	cell adhesion	CLSTN2	CLSTN2	calsyntenin 2	3.81671e-15	1.55111e-11	2.42382
GO:0007155	cell adhesion	EDIL3	EDIL3	EGF-like repeats and discoidin I-like domains 3	3.81671e-15	1.55111e-11	2.42382
GO:0007155	cell adhesion	IL32	IL32	interleukin 32	3.81671e-15	1.55111e-11	2.42382
GO:0007155	cell adhesion	CDH11	CDH11	cadherin 11, type 2, OB-cadherin (osteoblast)	3.81671e-15	1.55111e-11	2.42382
GO:0007155	cell adhesion	IGFBP7	IGFBP7	insulin-like growth factor binding protein 7	3.81671e-15	1.55111e-11	2.42382
GO:0007155	cell adhesion	OLR1	OLR1	oxidized low density lipoprotein (lectin-like) receptor 1	3.81671e-15	1.55111e-11	2.42382
GO:0007155	cell adhesion	COL6A2	COL6A2	collagen, type VI, alpha 2	3.81671e-15	1.55111e-11	2.42382
GO:0007155	cell adhesion	ITGA10	ITGA10	integrin, alpha 10	3.81671e-15	1.55111e-11	2.42382
GO:0007155	cell adhesion	CDH26	CDH26	cadherin 26	3.81671e-15	1.55111e-11	2.42382
GO:0007155	cell adhesion	LAMC2	LAMC2	laminin, gamma 2	3.81671e-15	1.55111e-11	2.42382
GO:0007155	cell adhesion	FAP	FAP	fibroblast activation protein, alpha	3.81671e-15	1.55111e-11	2.42382
GO:0007155	cell adhesion	PSTPIP1	PSTPIP1	proline-serine-threonine phosphatase interacting protein 1	3.81671e-15	1.55111e-11	2.42382
GO:0007155	cell adhesion	PCDHB14	PCDHB14	protocadherin beta 14	3.81671e-15	1.55111e-11	2.42382
GO:0007155	cell adhesion	TNC	TNC	tenascin C	3.81671e-15	1.55111e-11	2.42382
GO:0007155	cell adhesion	THBS4	THBS4	thrombospondin 4	3.81671e-15	1.55111e-11	2.42382
GO:0007155	cell adhesion	FN1	FN1	fibronectin 1	3.81671e-15	1.55111e-11	2.42382
GO:0007155	cell adhesion	TMEM8B	TMEM8B	transmembrane protein 8B	3.81671e-15	1.55111e-11	2.42382
GO:0007155	cell adhesion	ENTPD1	ENTPD1	ectonucleoside triphosphate diphosphohydrolase 1	3.81671e-15	1.55111e-11	2.42382
GO:0007155	cell adhesion	SCARB2	SCARB2	scavenger receptor class B, member 2	3.81671e-15	1.55111e-11	2.42382
GO:0007155	cell adhesion	ITGA7	ITGA7	integrin, alpha 7	3.81671e-15	1.55111e-11	2.42382
GO:0007155	cell adhesion	TGFBI	TGFBI	transforming growth factor, beta-induced, 68kDa	3.81671e-15	1.55111e-11	2.42382
GO:0007155	cell adhesion	GPNMB	GPNMB	glycoprotein (transmembrane) nmb	3.81671e-15	1.55111e-11	2.42382
GO:0007155	cell adhesion	AZGP1	AZGP1	alpha-2-glycoprotein 1, zinc-binding	3.81671e-15	1.55111e-11	2.42382
GO:0007155	cell adhesion	CDON	CDON	Cdon homolog (mouse)	3.81671e-15	1.55111e-11	2.42382
GO:0007155	cell adhesion	NCAM1	NCAM1	neural cell adhesion molecule 1	3.81671e-15	1.55111e-11	2.42382
GO:0007155	cell adhesion	PCDH18	PCDH18	protocadherin 18	3.81671e-15	1.55111e-11	2.42382
GO:0007155	cell adhesion	CD36.1	CD36	CD36 molecule (thrombospondin receptor)	3.81671e-15	1.55111e-11	2.42382
GO:0007155	cell adhesion	ACHE	ACHE	acetylcholinesterase	3.81671e-15	1.55111e-11	2.42382
GO:0007155	cell adhesion	CTGF	CTGF	connective tissue growth factor	3.81671e-15	1.55111e-11	2.42382
GO:0007155	cell adhesion	NOV	NOV	nephroblastoma overexpressed gene	3.81671e-15	1.55111e-11	2.42382
GO:0007155	cell adhesion	CDH23	CDH23	cadherin-related 23	3.81671e-15	1.55111e-11	2.42382
GO:0007155	cell adhesion	PTPRU	PTPRU	protein tyrosine phosphatase, receptor type, U	3.81671e-15	1.55111e-11	2.42382
GO:0007155	cell adhesion	ISLR	ISLR	immunoglobulin superfamily containing leucine-rich repeat	3.81671e-15	1.55111e-11	2.42382
GO:0007155	cell adhesion	FAT3	FAT3	FAT tumor suppressor homolog 3 (Drosophila)	3.81671e-15	1.55111e-11	2.42382
GO:0007155	cell adhesion	SDC3	SDC3	syndecan 3	3.81671e-15	1.55111e-11	2.42382
GO:0007155	cell adhesion	CTNNA2	CTNNA2	catenin (cadherin-associated protein), alpha 2	3.81671e-15	1.55111e-11	2.42382
GO:0007155	cell adhesion	TLN2	TLN2	talin 2	3.81671e-15	1.55111e-11	2.42382
GO:0007155	cell adhesion	PERP	PERP	PERP, TP53 apoptosis effector	3.81671e-15	1.55111e-11	2.42382
GO:0007155	cell adhesion	ITGA5	ITGA5	integrin, alpha 5 (fibronectin receptor, alpha polypeptide)	3.81671e-15	1.55111e-11	2.42382
GO:0007155	cell adhesion	PVRL4	PVRL4	poliovirus receptor-related 4	3.81671e-15	1.55111e-11	2.42382
GO:0007155	cell adhesion	COL8A2	COL8A2	collagen, type VIII, alpha 2	3.81671e-15	1.55111e-11	2.42382
GO:0007155	cell adhesion	THBS1	THBS1	thrombospondin 1	3.81671e-15	1.55111e-11	2.42382
GO:0007155	cell adhesion	COL12A1	COL12A1	collagen, type XII, alpha 1	3.81671e-15	1.55111e-11	2.42382
GO:0007155	cell adhesion	CDHR5	CDHR5	cadherin-related family member 5	3.81671e-15	1.55111e-11	2.42382
GO:0007155	cell adhesion	APBA1	APBA1	amyloid beta (A4) precursor protein-binding, family A, member 1	3.81671e-15	1.55111e-11	2.42382
GO:0007155	cell adhesion	PCDH17	PCDH17	protocadherin 17	3.81671e-15	1.55111e-11	2.42382
GO:0007155	cell adhesion	LY6D	LY6D	lymphocyte antigen 6 complex, locus D	3.81671e-15	1.55111e-11	2.42382
GO:0007155	cell adhesion	FBLN7	FBLN7	fibulin 7	3.81671e-15	1.55111e-11	2.42382
GO:0007155	cell adhesion	MSLN	MSLN	mesothelin	3.81671e-15	1.55111e-11	2.42382
GO:0007155	cell adhesion	SELL	SELL	selectin L	3.81671e-15	1.55111e-11	2.42382
GO:0007155	cell adhesion	POSTN	POSTN	periostin, osteoblast specific factor	3.81671e-15	1.55111e-11	2.42382
GO:0007155	cell adhesion	CSTA	CSTA	cystatin A (stefin A)	3.81671e-15	1.55111e-11	2.42382
GO:0007155	cell adhesion	PKP1	PKP1	plakophilin 1 (ectodermal dysplasia/skin fragility syndrome)	3.81671e-15	1.55111e-11	2.42382
GO:0007155	cell adhesion	NID2	NID2	nidogen 2 (osteonidogen)	3.81671e-15	1.55111e-11	2.42382
GO:0007155	cell adhesion	PECAM1	PECAM1	platelet/endothelial cell adhesion molecule	3.81671e-15	1.55111e-11	2.42382
GO:0007155	cell adhesion	PGM5	PGM5	phosphoglucomutase 5	3.81671e-15	1.55111e-11	2.42382
GO:0007155	cell adhesion	ITGB3	ITGB3	integrin, beta 3 (platelet glycoprotein IIIa, antigen CD61)	3.81671e-15	1.55111e-11	2.42382
GO:0007155	cell adhesion	COL8A1	COL8A1	collagen, type VIII, alpha 1	3.81671e-15	1.55111e-11	2.42382
GO:0007155	cell adhesion	PCDH12	PCDH12	protocadherin 12	3.81671e-15	1.55111e-11	2.42382
GO:0007155	cell adhesion	CDHR1	CDHR1	cadherin-related family member 1	3.81671e-15	1.55111e-11	2.42382
GO:0007155	cell adhesion	CD34	CD34	CD34 molecule	3.81671e-15	1.55111e-11	2.42382
GO:0007155	cell adhesion	NRP1	NRP1	neuropilin 1	3.81671e-15	1.55111e-11	2.42382
GO:0007155	cell adhesion	MCAM	MCAM	melanoma cell adhesion molecule	3.81671e-15	1.55111e-11	2.42382
GO:0007155	cell adhesion	GAS6	GAS6	growth arrest-specific 6	3.81671e-15	1.55111e-11	2.42382
GO:0007155	cell adhesion	SLAMF7	SLAMF7	SLAM family member 7	3.81671e-15	1.55111e-11	2.42382
GO:0007155	cell adhesion	PTK7	PTK7	PTK7 protein tyrosine kinase 7	3.81671e-15	1.55111e-11	2.42382
GO:0007155	cell adhesion	CYFIP2	CYFIP2	cytoplasmic FMR1 interacting protein 2	3.81671e-15	1.55111e-11	2.42382
GO:0007155	cell adhesion	MUC16	MUC16	mucin 16, cell surface associated	3.81671e-15	1.55111e-11	2.42382
GO:0007155	cell adhesion	CD44	CD44	CD44 molecule (Indian blood group)	3.81671e-15	1.55111e-11	2.42382
GO:0007155	cell adhesion	ROBO1	ROBO1	roundabout, axon guidance receptor, homolog 1 (Drosophila)	3.81671e-15	1.55111e-11	2.42382
GO:0007155	cell adhesion	CELSR2	CELSR2	cadherin, EGF LAG seven-pass G-type receptor 2 (flamingo homolog, Drosophila)	3.81671e-15	1.55111e-11	2.42382
GO:0007155	cell adhesion	HES4	HES4	hairy and enhancer of split 4 (Drosophila)	3.81671e-15	1.55111e-11	2.42382
GO:0007155	cell adhesion	PCDHA13.1	PCDHA13	protocadherin alpha 13	3.81671e-15	1.55111e-11	2.42382
GO:0030198	extracellular matrix organization	MMP3	MMP3	matrix metallopeptidase 3 (stromelysin 1, progelatinase)	3.2067e-11	6.51601e-08	2.71844
GO:0030198	extracellular matrix organization	SPINK5	SPINK5	serine peptidase inhibitor, Kazal type 5	3.2067e-11	6.51601e-08	2.71844
GO:0030198	extracellular matrix organization	ATP7A	ATP7A	ATPase, Cu++ transporting, alpha polypeptide	3.2067e-11	6.51601e-08	2.71844
GO:0030198	extracellular matrix organization	ITGA8	ITGA8	integrin, alpha 8	3.2067e-11	6.51601e-08	2.71844
GO:0030198	extracellular matrix organization	ADAMTS20	ADAMTS20	ADAM metallopeptidase with thrombospondin type 1 motif, 20	3.2067e-11	6.51601e-08	2.71844
GO:0030198	extracellular matrix organization	COL7A1	COL7A1	collagen, type VII, alpha 1	3.2067e-11	6.51601e-08	2.71844
GO:0030198	extracellular matrix organization	COL5A3	COL5A3	collagen, type V, alpha 3	3.2067e-11	6.51601e-08	2.71844
GO:0030198	extracellular matrix organization	JAM3	JAM3	junctional adhesion molecule 3	3.2067e-11	6.51601e-08	2.71844
GO:0030198	extracellular matrix organization	ICAM1	ICAM1	intercellular adhesion molecule 1	3.2067e-11	6.51601e-08	2.71844
GO:0030198	extracellular matrix organization	SOX9	SOX9	SRY (sex determining region Y)-box 9	3.2067e-11	6.51601e-08	2.71844
GO:0030198	extracellular matrix organization	CCDC80	CCDC80	coiled-coil domain containing 80	3.2067e-11	6.51601e-08	2.71844
GO:0030198	extracellular matrix organization	COL13A1	COL13A1	collagen, type XIII, alpha 1	3.2067e-11	6.51601e-08	2.71844
GO:0030198	extracellular matrix organization	LTBP3	LTBP3	latent transforming growth factor beta binding protein 3	3.2067e-11	6.51601e-08	2.71844
GO:0030198	extracellular matrix organization	COL1A2	COL1A2	collagen, type I, alpha 2	3.2067e-11	6.51601e-08	2.71844
GO:0030198	extracellular matrix organization	MMP12	MMP12	matrix metallopeptidase 12 (macrophage elastase)	3.2067e-11	6.51601e-08	2.71844
GO:0030198	extracellular matrix organization	VWF	VWF	von Willebrand factor	3.2067e-11	6.51601e-08	2.71844
GO:0030198	extracellular matrix organization	COL6A2	COL6A2	collagen, type VI, alpha 2	3.2067e-11	6.51601e-08	2.71844
GO:0030198	extracellular matrix organization	JAM2	JAM2	junctional adhesion molecule 2	3.2067e-11	6.51601e-08	2.71844
GO:0030198	extracellular matrix organization	ITGA10	ITGA10	integrin, alpha 10	3.2067e-11	6.51601e-08	2.71844
GO:0030198	extracellular matrix organization	SERPINE1	SERPINE1	serpin peptidase inhibitor, clade E (nexin, plasminogen activator inhibitor type 1), member 1	3.2067e-11	6.51601e-08	2.71844
GO:0030198	extracellular matrix organization	LAMC2	LAMC2	laminin, gamma 2	3.2067e-11	6.51601e-08	2.71844
GO:0030198	extracellular matrix organization	ADAMTS14	ADAMTS14	ADAM metallopeptidase with thrombospondin type 1 motif, 14	3.2067e-11	6.51601e-08	2.71844
GO:0030198	extracellular matrix organization	TNC	TNC	tenascin C	3.2067e-11	6.51601e-08	2.71844
GO:0030198	extracellular matrix organization	FN1	FN1	fibronectin 1	3.2067e-11	6.51601e-08	2.71844
GO:0030198	extracellular matrix organization	LTBP1	LTBP1	latent transforming growth factor beta binding protein 1	3.2067e-11	6.51601e-08	2.71844
GO:0030198	extracellular matrix organization	ITGA7	ITGA7	integrin, alpha 7	3.2067e-11	6.51601e-08	2.71844
GO:0030198	extracellular matrix organization	FBN1	FBN1	fibrillin 1	3.2067e-11	6.51601e-08	2.71844
GO:0030198	extracellular matrix organization	TGFBI	TGFBI	transforming growth factor, beta-induced, 68kDa	3.2067e-11	6.51601e-08	2.71844
GO:0030198	extracellular matrix organization	ADAMTS3	ADAMTS3	ADAM metallopeptidase with thrombospondin type 1 motif, 3	3.2067e-11	6.51601e-08	2.71844
GO:0030198	extracellular matrix organization	NCAM1	NCAM1	neural cell adhesion molecule 1	3.2067e-11	6.51601e-08	2.71844
GO:0030198	extracellular matrix organization	MMP16	MMP16	matrix metallopeptidase 16 (membrane-inserted)	3.2067e-11	6.51601e-08	2.71844
GO:0030198	extracellular matrix organization	MMP9	MMP9	matrix metallopeptidase 9 (gelatinase B, 92kDa gelatinase, 92kDa type IV collagenase)	3.2067e-11	6.51601e-08	2.71844
GO:0030198	extracellular matrix organization	SPARC	SPARC	secreted protein, acidic, cysteine-rich (osteonectin)	3.2067e-11	6.51601e-08	2.71844
GO:0030198	extracellular matrix organization	CRISPLD2	CRISPLD2	cysteine-rich secretory protein LCCL domain containing 2	3.2067e-11	6.51601e-08	2.71844
GO:0030198	extracellular matrix organization	SDC2	SDC2	syndecan 2	3.2067e-11	6.51601e-08	2.71844
GO:0030198	extracellular matrix organization	SDC3	SDC3	syndecan 3	3.2067e-11	6.51601e-08	2.71844
GO:0030198	extracellular matrix organization	PDGFB	PDGFB	platelet-derived growth factor beta polypeptide	3.2067e-11	6.51601e-08	2.71844
GO:0030198	extracellular matrix organization	MMP14	MMP14	matrix metallopeptidase 14 (membrane-inserted)	3.2067e-11	6.51601e-08	2.71844
GO:0030198	extracellular matrix organization	ITGA5	ITGA5	integrin, alpha 5 (fibronectin receptor, alpha polypeptide)	3.2067e-11	6.51601e-08	2.71844
GO:0030198	extracellular matrix organization	COL8A2	COL8A2	collagen, type VIII, alpha 2	3.2067e-11	6.51601e-08	2.71844
GO:0030198	extracellular matrix organization	THBS1	THBS1	thrombospondin 1	3.2067e-11	6.51601e-08	2.71844
GO:0030198	extracellular matrix organization	COL12A1	COL12A1	collagen, type XII, alpha 1	3.2067e-11	6.51601e-08	2.71844
GO:0030198	extracellular matrix organization	POSTN	POSTN	periostin, osteoblast specific factor	3.2067e-11	6.51601e-08	2.71844
GO:0030198	extracellular matrix organization	WNT3A	WNT3A	wingless-type MMTV integration site family, member 3A	3.2067e-11	6.51601e-08	2.71844
GO:0030198	extracellular matrix organization	NID2	NID2	nidogen 2 (osteonidogen)	3.2067e-11	6.51601e-08	2.71844
GO:0030198	extracellular matrix organization	ABI3BP	ABI3BP	ABI family, member 3 (NESH) binding protein	3.2067e-11	6.51601e-08	2.71844
GO:0030198	extracellular matrix organization	PECAM1	PECAM1	platelet/endothelial cell adhesion molecule	3.2067e-11	6.51601e-08	2.71844
GO:0030198	extracellular matrix organization	ITGB3	ITGB3	integrin, beta 3 (platelet glycoprotein IIIa, antigen CD61)	3.2067e-11	6.51601e-08	2.71844
GO:0030198	extracellular matrix organization	MMP13	MMP13	matrix metallopeptidase 13 (collagenase 3)	3.2067e-11	6.51601e-08	2.71844
GO:0030198	extracellular matrix organization	COL8A1	COL8A1	collagen, type VIII, alpha 1	3.2067e-11	6.51601e-08	2.71844
GO:0030198	extracellular matrix organization	CD44	CD44	CD44 molecule (Indian blood group)	3.2067e-11	6.51601e-08	2.71844
GO:0030198	extracellular matrix organization	COL3A1	COL3A1	collagen, type III, alpha 1	3.2067e-11	6.51601e-08	2.71844
GO:0050900	leukocyte migration	LOC613401	LOC613401	peptidylprolyl isomerase A (cyclophilin A)-like	4.35366e-08	5.89776e-05	3.32253
GO:0050900	leukocyte migration	PODXL	PODXL	podocalyxin-like	4.35366e-08	5.89776e-05	3.32253
GO:0050900	leukocyte migration	NRAS	NRAS	neuroblastoma RAS viral (v-ras) oncogene homolog	4.35366e-08	5.89776e-05	3.32253
GO:0050900	leukocyte migration	JAM3	JAM3	junctional adhesion molecule 3	4.35366e-08	5.89776e-05	3.32253
GO:0050900	leukocyte migration	ANGPT4	ANGPT4	angiopoietin 4	4.35366e-08	5.89776e-05	3.32253
GO:0050900	leukocyte migration	ICAM1	ICAM1	intercellular adhesion molecule 1	4.35366e-08	5.89776e-05	3.32253
GO:0050900	leukocyte migration	COL1A2	COL1A2	collagen, type I, alpha 2	4.35366e-08	5.89776e-05	3.32253
GO:0050900	leukocyte migration	OLR1	OLR1	oxidized low density lipoprotein (lectin-like) receptor 1	4.35366e-08	5.89776e-05	3.32253
GO:0050900	leukocyte migration	JAM2	JAM2	junctional adhesion molecule 2	4.35366e-08	5.89776e-05	3.32253
GO:0050900	leukocyte migration	FN1	FN1	fibronectin 1	4.35366e-08	5.89776e-05	3.32253
GO:0050900	leukocyte migration	FYN	FYN	FYN oncogene related to SRC, FGR, YES	4.35366e-08	5.89776e-05	3.32253
GO:0050900	leukocyte migration	ROCK1	ROCK1	Rho-associated, coiled-coil containing protein kinase 1	4.35366e-08	5.89776e-05	3.32253
GO:0050900	leukocyte migration	SLC16A3	SLC16A3	solute carrier family 16, member 3 (monocarboxylic acid transporter 4)	4.35366e-08	5.89776e-05	3.32253
GO:0050900	leukocyte migration	THBD	THBD	thrombomodulin	4.35366e-08	5.89776e-05	3.32253
GO:0050900	leukocyte migration	CEACAM1	CEACAM1	carcinoembryonic antigen-related cell adhesion molecule 1 (biliary glycoprotein)	4.35366e-08	5.89776e-05	3.32253
GO:0050900	leukocyte migration	MMP9	MMP9	matrix metallopeptidase 9 (gelatinase B, 92kDa gelatinase, 92kDa type IV collagenase)	4.35366e-08	5.89776e-05	3.32253
GO:0050900	leukocyte migration	ITGA5	ITGA5	integrin, alpha 5 (fibronectin receptor, alpha polypeptide)	4.35366e-08	5.89776e-05	3.32253
GO:0050900	leukocyte migration	SELL	SELL	selectin L	4.35366e-08	5.89776e-05	3.32253
GO:0050900	leukocyte migration	KRAS	KRAS	v-Ki-ras2 Kirsten rat sarcoma viral oncogene homolog	4.35366e-08	5.89776e-05	3.32253
GO:0050900	leukocyte migration	PECAM1	PECAM1	platelet/endothelial cell adhesion molecule	4.35366e-08	5.89776e-05	3.32253
GO:0050900	leukocyte migration	ITGB3	ITGB3	integrin, beta 3 (platelet glycoprotein IIIa, antigen CD61)	4.35366e-08	5.89776e-05	3.32253
GO:0050900	leukocyte migration	SLC7A7	SLC7A7	solute carrier family 7 (amino acid transporter light chain, y+L system), member 7	4.35366e-08	5.89776e-05	3.32253
GO:0050900	leukocyte migration	PDE4D	PDE4D	phosphodiesterase 4D, cAMP-specific	4.35366e-08	5.89776e-05	3.32253
GO:0050900	leukocyte migration	CD34	CD34	CD34 molecule	4.35366e-08	5.89776e-05	3.32253
GO:0050900	leukocyte migration	GAS6	GAS6	growth arrest-specific 6	4.35366e-08	5.89776e-05	3.32253
GO:0050900	leukocyte migration	CD44	CD44	CD44 molecule (Indian blood group)	4.35366e-08	5.89776e-05	3.32253
GO:0030574	collagen catabolic process	MMP3	MMP3	matrix metallopeptidase 3 (stromelysin 1, progelatinase)	1.54251e-07	0.000156719	4.14039
GO:0030574	collagen catabolic process	COL7A1	COL7A1	collagen, type VII, alpha 1	1.54251e-07	0.000156719	4.14039
GO:0030574	collagen catabolic process	COL5A3	COL5A3	collagen, type V, alpha 3	1.54251e-07	0.000156719	4.14039
GO:0030574	collagen catabolic process	COL13A1	COL13A1	collagen, type XIII, alpha 1	1.54251e-07	0.000156719	4.14039
GO:0030574	collagen catabolic process	COL1A2	COL1A2	collagen, type I, alpha 2	1.54251e-07	0.000156719	4.14039
GO:0030574	collagen catabolic process	MMP12	MMP12	matrix metallopeptidase 12 (macrophage elastase)	1.54251e-07	0.000156719	4.14039
GO:0030574	collagen catabolic process	COL6A2	COL6A2	collagen, type VI, alpha 2	1.54251e-07	0.000156719	4.14039
GO:0030574	collagen catabolic process	ADAMTS14	ADAMTS14	ADAM metallopeptidase with thrombospondin type 1 motif, 14	1.54251e-07	0.000156719	4.14039
GO:0030574	collagen catabolic process	ADAMTS3	ADAMTS3	ADAM metallopeptidase with thrombospondin type 1 motif, 3	1.54251e-07	0.000156719	4.14039
GO:0030574	collagen catabolic process	MMP16	MMP16	matrix metallopeptidase 16 (membrane-inserted)	1.54251e-07	0.000156719	4.14039
GO:0030574	collagen catabolic process	MMP9	MMP9	matrix metallopeptidase 9 (gelatinase B, 92kDa gelatinase, 92kDa type IV collagenase)	1.54251e-07	0.000156719	4.14039
GO:0030574	collagen catabolic process	MMP14	MMP14	matrix metallopeptidase 14 (membrane-inserted)	1.54251e-07	0.000156719	4.14039
GO:0030574	collagen catabolic process	COL8A2	COL8A2	collagen, type VIII, alpha 2	1.54251e-07	0.000156719	4.14039
GO:0030574	collagen catabolic process	COL12A1	COL12A1	collagen, type XII, alpha 1	1.54251e-07	0.000156719	4.14039
GO:0030574	collagen catabolic process	MRC2	MRC2	mannose receptor, C type 2	1.54251e-07	0.000156719	4.14039
GO:0030574	collagen catabolic process	MMP13	MMP13	matrix metallopeptidase 13 (collagenase 3)	1.54251e-07	0.000156719	4.14039
GO:0030574	collagen catabolic process	COL8A1	COL8A1	collagen, type VIII, alpha 1	1.54251e-07	0.000156719	4.14039
GO:0030574	collagen catabolic process	COL3A1	COL3A1	collagen, type III, alpha 1	1.54251e-07	0.000156719	4.14039
GO:0018149	peptide cross-linking	SPRR3	LOC507527	cornifin-B-like	3.08007e-07	0.000250348	7.11972
GO:0018149	peptide cross-linking	IVL	IVL	involucrin	3.08007e-07	0.000250348	7.11972
GO:0018149	peptide cross-linking	FN1	FN1	fibronectin 1	3.08007e-07	0.000250348	7.11972
GO:0018149	peptide cross-linking	EVPL	EVPL	envoplakin	3.08007e-07	0.000250348	7.11972
GO:0018149	peptide cross-linking	THBS1	THBS1	thrombospondin 1	3.08007e-07	0.000250348	7.11972
GO:0018149	peptide cross-linking	CSTA	CSTA	cystatin A (stefin A)	3.08007e-07	0.000250348	7.11972
GO:0018149	peptide cross-linking	TGM6	TGM6	transglutaminase 6	3.08007e-07	0.000250348	7.11972
GO:0018149	peptide cross-linking	TGM2	TGM2	transglutaminase 2 (C polypeptide, protein-glutamine-gamma-glutamyltransferase)	3.08007e-07	0.000250348	7.11972
GO:0018149	peptide cross-linking	TGM3	TGM3	transglutaminase 3 (E polypeptide, protein-glutamine-gamma-glutamyltransferase)	3.08007e-07	0.000250348	7.11972
GO:0018149	peptide cross-linking	COL3A1	COL3A1	collagen, type III, alpha 1	3.08007e-07	0.000250348	7.11972
GO:0016477	cell migration	PODXL	PODXL	podocalyxin-like	3.61186e-06	0.00244643	2.32122
GO:0016477	cell migration	RASGEF1A	RASGEF1A	RasGEF domain family, member 1A	3.61186e-06	0.00244643	2.32122
GO:0016477	cell migration	JAM3	JAM3	junctional adhesion molecule 3	3.61186e-06	0.00244643	2.32122
GO:0016477	cell migration	VAV3	VAV3	vav 3 guanine nucleotide exchange factor	3.61186e-06	0.00244643	2.32122
GO:0016477	cell migration	CXCR4	CXCR4	chemokine (C-X-C motif) receptor 4	3.61186e-06	0.00244643	2.32122
GO:0016477	cell migration	PSTPIP1	PSTPIP1	proline-serine-threonine phosphatase interacting protein 1	3.61186e-06	0.00244643	2.32122
GO:0016477	cell migration	PTK6	PTK6	PTK6 protein tyrosine kinase 6	3.61186e-06	0.00244643	2.32122
GO:0016477	cell migration	LCP1	LCP1	lymphocyte cytosolic protein 1 (L-plastin)	3.61186e-06	0.00244643	2.32122
GO:0016477	cell migration	FYN	FYN	FYN oncogene related to SRC, FGR, YES	3.61186e-06	0.00244643	2.32122
GO:0016477	cell migration	ITGA7	ITGA7	integrin, alpha 7	3.61186e-06	0.00244643	2.32122
GO:0016477	cell migration	SIX2	SIX2	SIX homeobox 2	3.61186e-06	0.00244643	2.32122
GO:0016477	cell migration	CTGF	CTGF	connective tissue growth factor	3.61186e-06	0.00244643	2.32122
GO:0016477	cell migration	CEACAM1	CEACAM1	carcinoembryonic antigen-related cell adhesion molecule 1 (biliary glycoprotein)	3.61186e-06	0.00244643	2.32122
GO:0016477	cell migration	VAV2	VAV2	vav 2 guanine nucleotide exchange factor	3.61186e-06	0.00244643	2.32122
GO:0016477	cell migration	SDC2	SDC2	syndecan 2	3.61186e-06	0.00244643	2.32122
GO:0016477	cell migration	SDC3	SDC3	syndecan 3	3.61186e-06	0.00244643	2.32122
GO:0016477	cell migration	CORO1A	CORO1A	coronin, actin binding protein, 1A	3.61186e-06	0.00244643	2.32122
GO:0016477	cell migration	FRK	FRK	fyn-related kinase	3.61186e-06	0.00244643	2.32122
GO:0016477	cell migration	MMP14	MMP14	matrix metallopeptidase 14 (membrane-inserted)	3.61186e-06	0.00244643	2.32122
GO:0016477	cell migration	THBS1	THBS1	thrombospondin 1	3.61186e-06	0.00244643	2.32122
GO:0016477	cell migration	PAX3	PAX3	paired box 3	3.61186e-06	0.00244643	2.32122
GO:0016477	cell migration	ADAMTS12	ADAMTS12	ADAM metallopeptidase with thrombospondin type 1 motif, 12	3.61186e-06	0.00244643	2.32122
GO:0016477	cell migration	ITGB3	ITGB3	integrin, beta 3 (platelet glycoprotein IIIa, antigen CD61)	3.61186e-06	0.00244643	2.32122
GO:0016477	cell migration	HOXA5	HOXA5	homeobox A5	3.61186e-06	0.00244643	2.32122
GO:0016477	cell migration	TGFBR3	TGFBR3	transforming growth factor, beta receptor III	3.61186e-06	0.00244643	2.32122
GO:0016477	cell migration	NRP1	NRP1	neuropilin 1	3.61186e-06	0.00244643	2.32122
GO:0016477	cell migration	GAS6	GAS6	growth arrest-specific 6	3.61186e-06	0.00244643	2.32122
GO:0016477	cell migration	TSPAN1	TSPAN1	tetraspanin 1	3.61186e-06	0.00244643	2.32122
GO:0016477	cell migration	PTK7	PTK7	PTK7 protein tyrosine kinase 7	3.61186e-06	0.00244643	2.32122
GO:0016477	cell migration	SRMS	SRMS	src-related kinase lacking C-terminal regulatory tyrosine and N-terminal myristylation sites	3.61186e-06	0.00244643	2.32122
GO:0016477	cell migration	CD44	CD44	CD44 molecule (Indian blood group)	3.61186e-06	0.00244643	2.32122
GO:0016477	cell migration	HES4	HES4	hairy and enhancer of split 4 (Drosophila)	3.61186e-06	0.00244643	2.32122
GO:0016477	cell migration	ANG2	ANG2	angiogenin 2	3.61186e-06	0.00244643	2.32122
GO:0016477	cell migration	SORL1	SORL1	sortilin-related receptor, L(DLR class) A repeats containing	3.61186e-06	0.00244643	2.32122
GO:0022617	extracellular matrix disassembly	MMP3	MMP3	matrix metallopeptidase 3 (stromelysin 1, progelatinase)	8.54648e-06	0.00496184	2.99028
GO:0022617	extracellular matrix disassembly	COL7A1	COL7A1	collagen, type VII, alpha 1	8.54648e-06	0.00496184	2.99028
GO:0022617	extracellular matrix disassembly	COL5A3	COL5A3	collagen, type V, alpha 3	8.54648e-06	0.00496184	2.99028
GO:0022617	extracellular matrix disassembly	COL13A1	COL13A1	collagen, type XIII, alpha 1	8.54648e-06	0.00496184	2.99028
GO:0022617	extracellular matrix disassembly	COL1A2	COL1A2	collagen, type I, alpha 2	8.54648e-06	0.00496184	2.99028
GO:0022617	extracellular matrix disassembly	MMP12	MMP12	matrix metallopeptidase 12 (macrophage elastase)	8.54648e-06	0.00496184	2.99028
GO:0022617	extracellular matrix disassembly	COL6A2	COL6A2	collagen, type VI, alpha 2	8.54648e-06	0.00496184	2.99028
GO:0022617	extracellular matrix disassembly	LAMC2	LAMC2	laminin, gamma 2	8.54648e-06	0.00496184	2.99028
GO:0022617	extracellular matrix disassembly	FN1	FN1	fibronectin 1	8.54648e-06	0.00496184	2.99028
GO:0022617	extracellular matrix disassembly	LCP1	LCP1	lymphocyte cytosolic protein 1 (L-plastin)	8.54648e-06	0.00496184	2.99028
GO:0022617	extracellular matrix disassembly	FBN1	FBN1	fibrillin 1	8.54648e-06	0.00496184	2.99028
GO:0022617	extracellular matrix disassembly	MMP16	MMP16	matrix metallopeptidase 16 (membrane-inserted)	8.54648e-06	0.00496184	2.99028
GO:0022617	extracellular matrix disassembly	MMP9	MMP9	matrix metallopeptidase 9 (gelatinase B, 92kDa gelatinase, 92kDa type IV collagenase)	8.54648e-06	0.00496184	2.99028
GO:0022617	extracellular matrix disassembly	MMP14	MMP14	matrix metallopeptidase 14 (membrane-inserted)	8.54648e-06	0.00496184	2.99028
GO:0022617	extracellular matrix disassembly	COL8A2	COL8A2	collagen, type VIII, alpha 2	8.54648e-06	0.00496184	2.99028
GO:0022617	extracellular matrix disassembly	COL12A1	COL12A1	collagen, type XII, alpha 1	8.54648e-06	0.00496184	2.99028
GO:0022617	extracellular matrix disassembly	MMP13	MMP13	matrix metallopeptidase 13 (collagenase 3)	8.54648e-06	0.00496184	2.99028
GO:0022617	extracellular matrix disassembly	COL8A1	COL8A1	collagen, type VIII, alpha 1	8.54648e-06	0.00496184	2.99028
GO:0022617	extracellular matrix disassembly	CD44	CD44	CD44 molecule (Indian blood group)	8.54648e-06	0.00496184	2.99028
GO:0022617	extracellular matrix disassembly	COL3A1	COL3A1	collagen, type III, alpha 1	8.54648e-06	0.00496184	2.99028
GO:0001525	angiogenesis	ARHGAP24	ARHGAP24	Rho GTPase activating protein 24	1.18662e-05	0.00602803	2.17137
GO:0001525	angiogenesis	JAM3	JAM3	junctional adhesion molecule 3	1.18662e-05	0.00602803	2.17137
GO:0001525	angiogenesis	ANGPT4	ANGPT4	angiopoietin 4	1.18662e-05	0.00602803	2.17137
GO:0001525	angiogenesis	VAV3	VAV3	vav 3 guanine nucleotide exchange factor	1.18662e-05	0.00602803	2.17137
GO:0001525	angiogenesis	SCG2	SCG2	secretogranin II	1.18662e-05	0.00602803	2.17137
GO:0001525	angiogenesis	CYP1B1	CYP1B1	cytochrome P450, family 1, subfamily B, polypeptide 1	1.18662e-05	0.00602803	2.17137
GO:0001525	angiogenesis	HIF1A	HIF1A	hypoxia inducible factor 1, alpha subunit (basic helix-loop-helix transcription factor)	1.18662e-05	0.00602803	2.17137
GO:0001525	angiogenesis	FGF1	FGF1	fibroblast growth factor 1 (acidic)	1.18662e-05	0.00602803	2.17137
GO:0001525	angiogenesis	ID1	ID1	inhibitor of DNA binding 1, dominant negative helix-loop-helix protein	1.18662e-05	0.00602803	2.17137
GO:0001525	angiogenesis	SERPINE1	SERPINE1	serpin peptidase inhibitor, clade E (nexin, plasminogen activator inhibitor type 1), member 1	1.18662e-05	0.00602803	2.17137
GO:0001525	angiogenesis	FAP	FAP	fibroblast activation protein, alpha	1.18662e-05	0.00602803	2.17137
GO:0001525	angiogenesis	CXCL8	CXCL8	interleukin 8	1.18662e-05	0.00602803	2.17137
GO:0001525	angiogenesis	FN1	FN1	fibronectin 1	1.18662e-05	0.00602803	2.17137
GO:0001525	angiogenesis	FGF18	FGF18	fibroblast growth factor 18	1.18662e-05	0.00602803	2.17137
GO:0001525	angiogenesis	APOLD1	APOLD1	apolipoprotein L domain containing 1	1.18662e-05	0.00602803	2.17137
GO:0001525	angiogenesis	SEMA4A	SEMA4A	sema domain, immunoglobulin domain (Ig), transmembrane domain (TM) and short cytoplasmic domain, (semaphorin) 4A	1.18662e-05	0.00602803	2.17137
GO:0001525	angiogenesis	EPHB2	EPHB2	EPH receptor B2	1.18662e-05	0.00602803	2.17137
GO:0001525	angiogenesis	TGFBI	TGFBI	transforming growth factor, beta-induced, 68kDa	1.18662e-05	0.00602803	2.17137
GO:0001525	angiogenesis	CTGF	CTGF	connective tissue growth factor	1.18662e-05	0.00602803	2.17137
GO:0001525	angiogenesis	CEACAM1	CEACAM1	carcinoembryonic antigen-related cell adhesion molecule 1 (biliary glycoprotein)	1.18662e-05	0.00602803	2.17137
GO:0001525	angiogenesis	VAV2	VAV2	vav 2 guanine nucleotide exchange factor	1.18662e-05	0.00602803	2.17137
GO:0001525	angiogenesis	NOV	NOV	nephroblastoma overexpressed gene	1.18662e-05	0.00602803	2.17137
GO:0001525	angiogenesis	FZD8	FZD8	frizzled family receptor 8	1.18662e-05	0.00602803	2.17137
GO:0001525	angiogenesis	MMP14	MMP14	matrix metallopeptidase 14 (membrane-inserted)	1.18662e-05	0.00602803	2.17137
GO:0001525	angiogenesis	ITGA5	ITGA5	integrin, alpha 5 (fibronectin receptor, alpha polypeptide)	1.18662e-05	0.00602803	2.17137
GO:0001525	angiogenesis	RAMP2	RAMP2	receptor (G protein-coupled) activity modifying protein 2	1.18662e-05	0.00602803	2.17137
GO:0001525	angiogenesis	COL8A2	COL8A2	collagen, type VIII, alpha 2	1.18662e-05	0.00602803	2.17137
GO:0001525	angiogenesis	IL18	IL18	interleukin 18 (interferon-gamma-inducing factor)	1.18662e-05	0.00602803	2.17137
GO:0001525	angiogenesis	COL8A1	COL8A1	collagen, type VIII, alpha 1	1.18662e-05	0.00602803	2.17137
GO:0001525	angiogenesis	SMAD5	SMAD5	SMAD family member 5	1.18662e-05	0.00602803	2.17137
GO:0001525	angiogenesis	NRP1	NRP1	neuropilin 1	1.18662e-05	0.00602803	2.17137
GO:0001525	angiogenesis	MCAM	MCAM	melanoma cell adhesion molecule	1.18662e-05	0.00602803	2.17137
GO:0001525	angiogenesis	EMCN	EMCN	endomucin	1.18662e-05	0.00602803	2.17137
GO:0001525	angiogenesis	NUS1	NUS1	nuclear undecaprenyl pyrophosphate synthase 1 homolog (S. cerevisiae)	1.18662e-05	0.00602803	2.17137
GO:0001525	angiogenesis	ANG2	ANG2	angiogenin 2	1.18662e-05	0.00602803	2.17137
GO:0001666	response to hypoxia	MMP3	MMP3	matrix metallopeptidase 3 (stromelysin 1, progelatinase)	2.63354e-05	0.0118919	2.0932
GO:0001666	response to hypoxia	SOD2	SOD2	superoxide dismutase 2, mitochondrial	2.63354e-05	0.0118919	2.0932
GO:0001666	response to hypoxia	ICAM1	ICAM1	intercellular adhesion molecule 1	2.63354e-05	0.0118919	2.0932
GO:0001666	response to hypoxia	ACOT2	ACOT2	acyl-CoA thioesterase 2	2.63354e-05	0.0118919	2.0932
GO:0001666	response to hypoxia	CXCR4	CXCR4	chemokine (C-X-C motif) receptor 4	2.63354e-05	0.0118919	2.0932
GO:0001666	response to hypoxia	HIF1A	HIF1A	hypoxia inducible factor 1, alpha subunit (basic helix-loop-helix transcription factor)	2.63354e-05	0.0118919	2.0932
GO:0001666	response to hypoxia	KCNMA1	KCNMA1	potassium large conductance calcium-activated channel, subfamily M, alpha member 1	2.63354e-05	0.0118919	2.0932
GO:0001666	response to hypoxia	NR4A2	NR4A2	nuclear receptor subfamily 4, group A, member 2	2.63354e-05	0.0118919	2.0932
GO:0001666	response to hypoxia	BDNF	BDNF	brain-derived neurotrophic factor	2.63354e-05	0.0118919	2.0932
GO:0001666	response to hypoxia	EDN1	EDN1	endothelin 1	2.63354e-05	0.0118919	2.0932
GO:0001666	response to hypoxia	ZNF354A	ZNF354A	zinc finger protein 354A	2.63354e-05	0.0118919	2.0932
GO:0001666	response to hypoxia	PPARGC1A	PPARGC1A	peroxisome proliferator-activated receptor gamma, coactivator 1 alpha	2.63354e-05	0.0118919	2.0932
GO:0001666	response to hypoxia	PPARA	PPARA	peroxisome proliferator-activated receptor alpha	2.63354e-05	0.0118919	2.0932
GO:0001666	response to hypoxia	APOLD1	APOLD1	apolipoprotein L domain containing 1	2.63354e-05	0.0118919	2.0932
GO:0001666	response to hypoxia	ITPR1	ITPR1	inositol 1,4,5-trisphosphate receptor, type 1	2.63354e-05	0.0118919	2.0932
GO:0001666	response to hypoxia	CRYAB	CRYAB	crystallin, alpha B	2.63354e-05	0.0118919	2.0932
GO:0001666	response to hypoxia	MTHFR	MTHFR	methylenetetrahydrofolate reductase (NAD(P)H)	2.63354e-05	0.0118919	2.0932
GO:0001666	response to hypoxia	PAM	PAM	peptidylglycine alpha-amidating monooxygenase	2.63354e-05	0.0118919	2.0932
GO:0001666	response to hypoxia	MMP9	MMP9	matrix metallopeptidase 9 (gelatinase B, 92kDa gelatinase, 92kDa type IV collagenase)	2.63354e-05	0.0118919	2.0932
GO:0001666	response to hypoxia	SDC2	SDC2	syndecan 2	2.63354e-05	0.0118919	2.0932
GO:0001666	response to hypoxia	SLC8A1	SLC8A1	solute carrier family 8 (sodium/calcium exchanger), member 1	2.63354e-05	0.0118919	2.0932
GO:0001666	response to hypoxia	PDGFB	PDGFB	platelet-derived growth factor beta polypeptide	2.63354e-05	0.0118919	2.0932
GO:0001666	response to hypoxia	MMP14	MMP14	matrix metallopeptidase 14 (membrane-inserted)	2.63354e-05	0.0118919	2.0932
GO:0001666	response to hypoxia	PDLIM1	PDLIM1	PDZ and LIM domain 1	2.63354e-05	0.0118919	2.0932
GO:0001666	response to hypoxia	LOC512464	LOC512464	solute carrier family 11 (proton-coupled divalent metal ion transporters), member 2-like	2.63354e-05	0.0118919	2.0932
GO:0001666	response to hypoxia	RAMP2	RAMP2	receptor (G protein-coupled) activity modifying protein 2	2.63354e-05	0.0118919	2.0932
GO:0001666	response to hypoxia	THBS1	THBS1	thrombospondin 1	2.63354e-05	0.0118919	2.0932
GO:0001666	response to hypoxia	PLAT	PLAT	plasminogen activator, tissue	2.63354e-05	0.0118919	2.0932
GO:0001666	response to hypoxia	IL18	IL18	interleukin 18 (interferon-gamma-inducing factor)	2.63354e-05	0.0118919	2.0932
GO:0001666	response to hypoxia	MMP13	MMP13	matrix metallopeptidase 13 (collagenase 3)	2.63354e-05	0.0118919	2.0932
GO:0001666	response to hypoxia	TGFBR3	TGFBR3	transforming growth factor, beta receptor III	2.63354e-05	0.0118919	2.0932
GO:0001666	response to hypoxia	ADM	ADM	adrenomedullin	2.63354e-05	0.0118919	2.0932
GO:0001666	response to hypoxia	ACSL6	ACSL6	acyl-CoA synthetase long-chain family member 6	2.63354e-05	0.0118919	2.0932
GO:0001666	response to hypoxia	CYP1A1	CYP1A1	cytochrome P450, subfamily I (aromatic compound-inducible), polypeptide 1	2.63354e-05	0.0118919	2.0932
GO:0001666	response to hypoxia	ANG2	ANG2	angiogenin 2	2.63354e-05	0.0118919	2.0932
GO:0030199	collagen fibril organization	ATP7A	ATP7A	ATPase, Cu++ transporting, alpha polypeptide	5.59159e-05	0.022442	4.01135
GO:0030199	collagen fibril organization	COL5A3	COL5A3	collagen, type V, alpha 3	5.59159e-05	0.022442	4.01135
GO:0030199	collagen fibril organization	CYP1B1	CYP1B1	cytochrome P450, family 1, subfamily B, polypeptide 1	5.59159e-05	0.022442	4.01135
GO:0030199	collagen fibril organization	COL1A2	COL1A2	collagen, type I, alpha 2	5.59159e-05	0.022442	4.01135
GO:0030199	collagen fibril organization	ADAMTS14	ADAMTS14	ADAM metallopeptidase with thrombospondin type 1 motif, 14	5.59159e-05	0.022442	4.01135
GO:0030199	collagen fibril organization	LOX	LOX	lysyl oxidase	5.59159e-05	0.022442	4.01135
GO:0030199	collagen fibril organization	ADAMTS3	ADAMTS3	ADAM metallopeptidase with thrombospondin type 1 motif, 3	5.59159e-05	0.022442	4.01135
GO:0030199	collagen fibril organization	COL12A1	COL12A1	collagen, type XII, alpha 1	5.59159e-05	0.022442	4.01135
GO:0030199	collagen fibril organization	MKX	MKX	mohawk homeobox	5.59159e-05	0.022442	4.01135
GO:0030199	collagen fibril organization	P4HA1	P4HA1	prolyl 4-hydroxylase, alpha polypeptide I	5.59159e-05	0.022442	4.01135
GO:0030199	collagen fibril organization	COL3A1	COL3A1	collagen, type III, alpha 1	5.59159e-05	0.022442	4.01135
GO:0014912	negative regulation of smooth muscle cell migration	IGFBP5	IGFBP5	insulin-like growth factor binding protein 5	6.30363e-05	0.022442	6.15646
GO:0014912	negative regulation of smooth muscle cell migration	SERPINE1	SERPINE1	serpin peptidase inhibitor, clade E (nexin, plasminogen activator inhibitor type 1), member 1	6.30363e-05	0.022442	6.15646
GO:0014912	negative regulation of smooth muscle cell migration	SEMA6D	SEMA6D	sema domain, transmembrane domain (TM), and cytoplasmic domain, (semaphorin) 6D	6.30363e-05	0.022442	6.15646
GO:0014912	negative regulation of smooth muscle cell migration	PPARGC1A	PPARGC1A	peroxisome proliferator-activated receptor gamma, coactivator 1 alpha	6.30363e-05	0.022442	6.15646
GO:0014912	negative regulation of smooth muscle cell migration	SLIT2	SLIT2	slit homolog 2 (Drosophila)	6.30363e-05	0.022442	6.15646
GO:0014912	negative regulation of smooth muscle cell migration	IGFBP3	IGFBP3	insulin-like growth factor binding protein 3	6.30363e-05	0.022442	6.15646
GO:0014912	negative regulation of smooth muscle cell migration	LRP1B	LRP1B	low density lipoprotein receptor-related protein 1B	6.30363e-05	0.022442	6.15646
GO:0014911	positive regulation of smooth muscle cell migration	CYP1B1	CYP1B1	cytochrome P450, family 1, subfamily B, polypeptide 1	6.76537e-05	0.022442	4.27183
GO:0014911	positive regulation of smooth muscle cell migration	IL6ST	IL6ST	interleukin 6 signal transducer (gp130, oncostatin M receptor)	6.76537e-05	0.022442	4.27183
GO:0014911	positive regulation of smooth muscle cell migration	F3	F3	coagulation factor III	6.76537e-05	0.022442	4.27183
GO:0014911	positive regulation of smooth muscle cell migration	SEMA6D	SEMA6D	sema domain, transmembrane domain (TM), and cytoplasmic domain, (semaphorin) 6D	6.76537e-05	0.022442	4.27183
GO:0014911	positive regulation of smooth muscle cell migration	PDGFB	PDGFB	platelet-derived growth factor beta polypeptide	6.76537e-05	0.022442	4.27183
GO:0014911	positive regulation of smooth muscle cell migration	TMSB4X	TMSB4X	thymosin beta 4, X-linked	6.76537e-05	0.022442	4.27183
GO:0014911	positive regulation of smooth muscle cell migration	IL18	IL18	interleukin 18 (interferon-gamma-inducing factor)	6.76537e-05	0.022442	4.27183
GO:0014911	positive regulation of smooth muscle cell migration	ITGB3	ITGB3	integrin, beta 3 (platelet glycoprotein IIIa, antigen CD61)	6.76537e-05	0.022442	4.27183
GO:0014911	positive regulation of smooth muscle cell migration	PDE4D	PDE4D	phosphodiesterase 4D, cAMP-specific	6.76537e-05	0.022442	4.27183
GO:0014911	positive regulation of smooth muscle cell migration	NRP1	NRP1	neuropilin 1	6.76537e-05	0.022442	4.27183
GO:0030335	positive regulation of cell migration	MMP3	MMP3	matrix metallopeptidase 3 (stromelysin 1, progelatinase)	7.97529e-05	0.022442	2.14649
GO:0030335	positive regulation of cell migration	PODXL	PODXL	podocalyxin-like	7.97529e-05	0.022442	2.14649
GO:0030335	positive regulation of cell migration	CSF1R	CSF1R	colony stimulating factor 1 receptor	7.97529e-05	0.022442	2.14649
GO:0030335	positive regulation of cell migration	NRAS	NRAS	neuroblastoma RAS viral (v-ras) oncogene homolog	7.97529e-05	0.022442	2.14649
GO:0030335	positive regulation of cell migration	LOC618633	LOC618633	myeloid-associated differentiation marker-like	7.97529e-05	0.022442	2.14649
GO:0030335	positive regulation of cell migration	FGF1	FGF1	fibroblast growth factor 1 (acidic)	7.97529e-05	0.022442	2.14649
GO:0030335	positive regulation of cell migration	ARHGAP5	ARHGAP5	Rho GTPase activating protein 5	7.97529e-05	0.022442	2.14649
GO:0030335	positive regulation of cell migration	ROR2	ROR2	receptor tyrosine kinase-like orphan receptor 2	7.97529e-05	0.022442	2.14649
GO:0030335	positive regulation of cell migration	EDN1	EDN1	endothelin 1	7.97529e-05	0.022442	2.14649
GO:0030335	positive regulation of cell migration	F3	F3	coagulation factor III	7.97529e-05	0.022442	2.14649
GO:0030335	positive regulation of cell migration	WNT5B	WNT5B	wingless-type MMTV integration site family, member 5B	7.97529e-05	0.022442	2.14649
GO:0030335	positive regulation of cell migration	LRRC15	LRRC15	leucine rich repeat containing 15	7.97529e-05	0.022442	2.14649
GO:0030335	positive regulation of cell migration	FN1	FN1	fibronectin 1	7.97529e-05	0.022442	2.14649
GO:0030335	positive regulation of cell migration	GLI1	GLI1	GLI family zinc finger 1	7.97529e-05	0.022442	2.14649
GO:0030335	positive regulation of cell migration	C15H11orf34	C15H11orf34	chromosome 15 open reading frame, human C11orf34	7.97529e-05	0.022442	2.14649
GO:0030335	positive regulation of cell migration	PDGFB	PDGFB	platelet-derived growth factor beta polypeptide	7.97529e-05	0.022442	2.14649
GO:0030335	positive regulation of cell migration	CORO1A	CORO1A	coronin, actin binding protein, 1A	7.97529e-05	0.022442	2.14649
GO:0030335	positive regulation of cell migration	MMP14	MMP14	matrix metallopeptidase 14 (membrane-inserted)	7.97529e-05	0.022442	2.14649
GO:0030335	positive regulation of cell migration	ITGA5	ITGA5	integrin, alpha 5 (fibronectin receptor, alpha polypeptide)	7.97529e-05	0.022442	2.14649
GO:0030335	positive regulation of cell migration	SPHK1	SPHK1	sphingosine kinase 1	7.97529e-05	0.022442	2.14649
GO:0030335	positive regulation of cell migration	THBS1	THBS1	thrombospondin 1	7.97529e-05	0.022442	2.14649
GO:0030335	positive regulation of cell migration	KRAS	KRAS	v-Ki-ras2 Kirsten rat sarcoma viral oncogene homolog	7.97529e-05	0.022442	2.14649
GO:0030335	positive regulation of cell migration	ITGB3	ITGB3	integrin, beta 3 (platelet glycoprotein IIIa, antigen CD61)	7.97529e-05	0.022442	2.14649
GO:0030335	positive regulation of cell migration	CCL26	CCL26	chemokine (C-C motif) ligand 26	7.97529e-05	0.022442	2.14649
GO:0030335	positive regulation of cell migration	MCAM	MCAM	melanoma cell adhesion molecule	7.97529e-05	0.022442	2.14649
GO:0030335	positive regulation of cell migration	ONECUT2	ONECUT2	one cut homeobox 2	7.97529e-05	0.022442	2.14649
GO:0030335	positive regulation of cell migration	LOC508153	LOC508153	uncharacterized LOC508153	7.97529e-05	0.022442	2.14649
GO:0030335	positive regulation of cell migration	MYO1F	MYO1F	myosin IF	7.97529e-05	0.022442	2.14649
GO:0030335	positive regulation of cell migration	GCNT2	GCNT2	glucosaminyl (N-acetyl) transferase 2, I-branching enzyme (I blood group)	7.97529e-05	0.022442	2.14649
GO:0001503	ossification	FSTL3	FSTL3	follistatin-like 3 (secreted glycoprotein)	8.0093e-05	0.022442	2.65492
GO:0001503	ossification	SOX9	SOX9	SRY (sex determining region Y)-box 9	8.0093e-05	0.022442	2.65492
GO:0001503	ossification	COL13A1	COL13A1	collagen, type XIII, alpha 1	8.0093e-05	0.022442	2.65492
GO:0001503	ossification	CDH11	CDH11	cadherin 11, type 2, OB-cadherin (osteoblast)	8.0093e-05	0.022442	2.65492
GO:0001503	ossification	FN1	FN1	fibronectin 1	8.0093e-05	0.022442	2.65492
GO:0001503	ossification	FGF18	FGF18	fibroblast growth factor 18	8.0093e-05	0.022442	2.65492
GO:0001503	ossification	TMEM119	TMEM119	transmembrane protein 119	8.0093e-05	0.022442	2.65492
GO:0001503	ossification	BMP1	BMP1	bone morphogenetic protein 1	8.0093e-05	0.022442	2.65492
GO:0001503	ossification	MMP16	MMP16	matrix metallopeptidase 16 (membrane-inserted)	8.0093e-05	0.022442	2.65492
GO:0001503	ossification	CTGF	CTGF	connective tissue growth factor	8.0093e-05	0.022442	2.65492
GO:0001503	ossification	MMP9	MMP9	matrix metallopeptidase 9 (gelatinase B, 92kDa gelatinase, 92kDa type IV collagenase)	8.0093e-05	0.022442	2.65492
GO:0001503	ossification	SPARC	SPARC	secreted protein, acidic, cysteine-rich (osteonectin)	8.0093e-05	0.022442	2.65492
GO:0001503	ossification	MMP14	MMP14	matrix metallopeptidase 14 (membrane-inserted)	8.0093e-05	0.022442	2.65492
GO:0001503	ossification	SLC26A2	SLC26A2	solute carrier family 26 (sulfate transporter), member 2	8.0093e-05	0.022442	2.65492
GO:0001503	ossification	MMP13	MMP13	matrix metallopeptidase 13 (collagenase 3)	8.0093e-05	0.022442	2.65492
GO:0001503	ossification	SMAD5	SMAD5	SMAD family member 5	8.0093e-05	0.022442	2.65492
GO:0001503	ossification	STC1	STC1	stanniocalcin 1	8.0093e-05	0.022442	2.65492
GO:0001503	ossification	NPR2	NPR2	natriuretic peptide receptor B/guanylate cyclase B (atrionatriuretic peptide receptor B)	8.0093e-05	0.022442	2.65492
GO:0001503	ossification	OSTN	OSTN	osteocrin	8.0093e-05	0.022442	2.65492
GO:0070374	positive regulation of ERK1 and ERK2 cascade	NOD2	NOD2	nucleotide-binding oligomerization domain containing 2	8.28322e-05	0.022442	2.29316
GO:0070374	positive regulation of ERK1 and ERK2 cascade	CSF1R	CSF1R	colony stimulating factor 1 receptor	8.28322e-05	0.022442	2.29316
GO:0070374	positive regulation of ERK1 and ERK2 cascade	NRAS	NRAS	neuroblastoma RAS viral (v-ras) oncogene homolog	8.28322e-05	0.022442	2.29316
GO:0070374	positive regulation of ERK1 and ERK2 cascade	CHI3L1	CHI3L1	chitinase 3-like 1 (cartilage glycoprotein-39)	8.28322e-05	0.022442	2.29316
GO:0070374	positive regulation of ERK1 and ERK2 cascade	ICAM1	ICAM1	intercellular adhesion molecule 1	8.28322e-05	0.022442	2.29316
GO:0070374	positive regulation of ERK1 and ERK2 cascade	ESR2	ESR2	estrogen receptor 2 (ER beta)	8.28322e-05	0.022442	2.29316
GO:0070374	positive regulation of ERK1 and ERK2 cascade	LGALS9.1	LGALS9	lectin, galactoside-binding, soluble, 9	8.28322e-05	0.022442	2.29316
GO:0070374	positive regulation of ERK1 and ERK2 cascade	CCL17	CCL17	chemokine (C-C motif) ligand 17	8.28322e-05	0.022442	2.29316
GO:0070374	positive regulation of ERK1 and ERK2 cascade	FGF18	FGF18	fibroblast growth factor 18	8.28322e-05	0.022442	2.29316
GO:0070374	positive regulation of ERK1 and ERK2 cascade	GLIPR2	GLIPR2	GLI pathogenesis-related 2	8.28322e-05	0.022442	2.29316
GO:0070374	positive regulation of ERK1 and ERK2 cascade	SCIMP	SCIMP	SLP adaptor and CSK interacting membrane protein	8.28322e-05	0.022442	2.29316
GO:0070374	positive regulation of ERK1 and ERK2 cascade	ST5	ST5	suppression of tumorigenicity 5	8.28322e-05	0.022442	2.29316
GO:0070374	positive regulation of ERK1 and ERK2 cascade	CD74	CD74	CD74 molecule, major histocompatibility complex, class II invariant chain	8.28322e-05	0.022442	2.29316
GO:0070374	positive regulation of ERK1 and ERK2 cascade	CTGF	CTGF	connective tissue growth factor	8.28322e-05	0.022442	2.29316
GO:0070374	positive regulation of ERK1 and ERK2 cascade	SEMA7A	SEMA7A	semaphorin 7A, GPI membrane anchor (John Milton Hagen blood group)	8.28322e-05	0.022442	2.29316
GO:0070374	positive regulation of ERK1 and ERK2 cascade	PDGFB	PDGFB	platelet-derived growth factor beta polypeptide	8.28322e-05	0.022442	2.29316
GO:0070374	positive regulation of ERK1 and ERK2 cascade	PTPN22	PTPN22	protein tyrosine phosphatase, non-receptor type 22 (lymphoid)	8.28322e-05	0.022442	2.29316
GO:0070374	positive regulation of ERK1 and ERK2 cascade	KRAS	KRAS	v-Ki-ras2 Kirsten rat sarcoma viral oncogene homolog	8.28322e-05	0.022442	2.29316
GO:0070374	positive regulation of ERK1 and ERK2 cascade	ITGB3	ITGB3	integrin, beta 3 (platelet glycoprotein IIIa, antigen CD61)	8.28322e-05	0.022442	2.29316
GO:0070374	positive regulation of ERK1 and ERK2 cascade	FGF19	FGF19	fibroblast growth factor 19	8.28322e-05	0.022442	2.29316
GO:0070374	positive regulation of ERK1 and ERK2 cascade	NRP1	NRP1	neuropilin 1	8.28322e-05	0.022442	2.29316
GO:0070374	positive regulation of ERK1 and ERK2 cascade	CCL26	CCL26	chemokine (C-C motif) ligand 26	8.28322e-05	0.022442	2.29316
GO:0070374	positive regulation of ERK1 and ERK2 cascade	GAS6	GAS6	growth arrest-specific 6	8.28322e-05	0.022442	2.29316
GO:0070374	positive regulation of ERK1 and ERK2 cascade	CD44	CD44	CD44 molecule (Indian blood group)	8.28322e-05	0.022442	2.29316
GO:0070374	positive regulation of ERK1 and ERK2 cascade	GCNT2	GCNT2	glucosaminyl (N-acetyl) transferase 2, I-branching enzyme (I blood group)	8.28322e-05	0.022442	2.29316
GO:0007156	homophilic cell adhesion via plasma membrane adhesion molecules	IGSF9B	IGSF9B	immunoglobulin superfamily, member 9B	0.000116512	0.029594	2.66461
GO:0007156	homophilic cell adhesion via plasma membrane adhesion molecules	DSG1	DSG1	desmoglein 1	0.000116512	0.029594	2.66461
GO:0007156	homophilic cell adhesion via plasma membrane adhesion molecules	CLSTN2	CLSTN2	calsyntenin 2	0.000116512	0.029594	2.66461
GO:0007156	homophilic cell adhesion via plasma membrane adhesion molecules	CDH11	CDH11	cadherin 11, type 2, OB-cadherin (osteoblast)	0.000116512	0.029594	2.66461
GO:0007156	homophilic cell adhesion via plasma membrane adhesion molecules	CDH26	CDH26	cadherin 26	0.000116512	0.029594	2.66461
GO:0007156	homophilic cell adhesion via plasma membrane adhesion molecules	PCDHB14	PCDHB14	protocadherin beta 14	0.000116512	0.029594	2.66461
GO:0007156	homophilic cell adhesion via plasma membrane adhesion molecules	PCDH18	PCDH18	protocadherin 18	0.000116512	0.029594	2.66461
GO:0007156	homophilic cell adhesion via plasma membrane adhesion molecules	CEACAM1	CEACAM1	carcinoembryonic antigen-related cell adhesion molecule 1 (biliary glycoprotein)	0.000116512	0.029594	2.66461
GO:0007156	homophilic cell adhesion via plasma membrane adhesion molecules	CDH23	CDH23	cadherin-related 23	0.000116512	0.029594	2.66461
GO:0007156	homophilic cell adhesion via plasma membrane adhesion molecules	FAT3	FAT3	FAT tumor suppressor homolog 3 (Drosophila)	0.000116512	0.029594	2.66461
GO:0007156	homophilic cell adhesion via plasma membrane adhesion molecules	PVRL4	PVRL4	poliovirus receptor-related 4	0.000116512	0.029594	2.66461
GO:0007156	homophilic cell adhesion via plasma membrane adhesion molecules	CDHR5	CDHR5	cadherin-related family member 5	0.000116512	0.029594	2.66461
GO:0007156	homophilic cell adhesion via plasma membrane adhesion molecules	PCDH17	PCDH17	protocadherin 17	0.000116512	0.029594	2.66461
GO:0007156	homophilic cell adhesion via plasma membrane adhesion molecules	PCDH12	PCDH12	protocadherin 12	0.000116512	0.029594	2.66461
GO:0007156	homophilic cell adhesion via plasma membrane adhesion molecules	CDHR1	CDHR1	cadherin-related family member 1	0.000116512	0.029594	2.66461
GO:0007156	homophilic cell adhesion via plasma membrane adhesion molecules	ROBO1	ROBO1	roundabout, axon guidance receptor, homolog 1 (Drosophila)	0.000116512	0.029594	2.66461
GO:0007156	homophilic cell adhesion via plasma membrane adhesion molecules	CELSR2	CELSR2	cadherin, EGF LAG seven-pass G-type receptor 2 (flamingo homolog, Drosophila)	0.000116512	0.029594	2.66461
GO:0007156	homophilic cell adhesion via plasma membrane adhesion molecules	PCDHA13.1	PCDHA13	protocadherin alpha 13	0.000116512	0.029594	2.66461
GO:0016337	single organismal cell-cell adhesion	ITGA8	ITGA8	integrin, alpha 8	0.000158819	0.037967	2.39679
GO:0016337	single organismal cell-cell adhesion	ICAM1	ICAM1	intercellular adhesion molecule 1	0.000158819	0.037967	2.39679
GO:0016337	single organismal cell-cell adhesion	SOX9	SOX9	SRY (sex determining region Y)-box 9	0.000158819	0.037967	2.39679
GO:0016337	single organismal cell-cell adhesion	DSG1	DSG1	desmoglein 1	0.000158819	0.037967	2.39679
GO:0016337	single organismal cell-cell adhesion	COL13A1	COL13A1	collagen, type XIII, alpha 1	0.000158819	0.037967	2.39679
GO:0016337	single organismal cell-cell adhesion	CDH11	CDH11	cadherin 11, type 2, OB-cadherin (osteoblast)	0.000158819	0.037967	2.39679
GO:0016337	single organismal cell-cell adhesion	JAM2	JAM2	junctional adhesion molecule 2	0.000158819	0.037967	2.39679
GO:0016337	single organismal cell-cell adhesion	SLIT2	SLIT2	slit homolog 2 (Drosophila)	0.000158819	0.037967	2.39679
GO:0016337	single organismal cell-cell adhesion	PTPRU	PTPRU	protein tyrosine phosphatase, receptor type, U	0.000158819	0.037967	2.39679
GO:0016337	single organismal cell-cell adhesion	LIMS2	LIMS2	LIM and senescent cell antigen-like domains 2	0.000158819	0.037967	2.39679
GO:0016337	single organismal cell-cell adhesion	CTNNA2	CTNNA2	catenin (cadherin-associated protein), alpha 2	0.000158819	0.037967	2.39679
GO:0016337	single organismal cell-cell adhesion	PVRL4	PVRL4	poliovirus receptor-related 4	0.000158819	0.037967	2.39679
GO:0016337	single organismal cell-cell adhesion	COL8A2	COL8A2	collagen, type VIII, alpha 2	0.000158819	0.037967	2.39679
GO:0016337	single organismal cell-cell adhesion	CSTA	CSTA	cystatin A (stefin A)	0.000158819	0.037967	2.39679
GO:0016337	single organismal cell-cell adhesion	PKP1	PKP1	plakophilin 1 (ectodermal dysplasia/skin fragility syndrome)	0.000158819	0.037967	2.39679
GO:0016337	single organismal cell-cell adhesion	CRNN	CRNN	cornulin	0.000158819	0.037967	2.39679
GO:0016337	single organismal cell-cell adhesion	CRISP2	CRISP2	cysteine-rich secretory protein 2	0.000158819	0.037967	2.39679
GO:0016337	single organismal cell-cell adhesion	CD34	CD34	CD34 molecule	0.000158819	0.037967	2.39679
GO:0016337	single organismal cell-cell adhesion	CYFIP2	CYFIP2	cytoplasmic FMR1 interacting protein 2	0.000158819	0.037967	2.39679
GO:0016337	single organismal cell-cell adhesion	EMCN	EMCN	endomucin	0.000158819	0.037967	2.39679
GO:0016337	single organismal cell-cell adhesion	CD44	CD44	CD44 molecule (Indian blood group)	0.000158819	0.037967	2.39679
GO:0030324	lung development	FSTL3	FSTL3	follistatin-like 3 (secreted glycoprotein)	0.000197416	0.0445721	2.36075
GO:0030324	lung development	CHI3L1	CHI3L1	chitinase 3-like 1 (cartilage glycoprotein-39)	0.000197416	0.0445721	2.36075
GO:0030324	lung development	FGF1	FGF1	fibroblast growth factor 1 (acidic)	0.000197416	0.0445721	2.36075
GO:0030324	lung development	CCDC40	CCDC40	coiled-coil domain containing 40	0.000197416	0.0445721	2.36075
GO:0030324	lung development	GPC3	GPC3	glypican 3	0.000197416	0.0445721	2.36075
GO:0030324	lung development	FOXP2	LOC505502	uncharacterized LOC505502	0.000197416	0.0445721	2.36075
GO:0030324	lung development	FGF18	FGF18	fibroblast growth factor 18	0.000197416	0.0445721	2.36075
GO:0030324	lung development	LOX	LOX	lysyl oxidase	0.000197416	0.0445721	2.36075
GO:0030324	lung development	GLI1	GLI1	GLI family zinc finger 1	0.000197416	0.0445721	2.36075
GO:0030324	lung development	CEBPA	CEBPA	CCAAT/enhancer binding protein (C/EBP), alpha	0.000197416	0.0445721	2.36075
GO:0030324	lung development	CTGF	CTGF	connective tissue growth factor	0.000197416	0.0445721	2.36075
GO:0030324	lung development	SPARC	SPARC	secreted protein, acidic, cysteine-rich (osteonectin)	0.000197416	0.0445721	2.36075
GO:0030324	lung development	CRISPLD2	CRISPLD2	cysteine-rich secretory protein LCCL domain containing 2	0.000197416	0.0445721	2.36075
GO:0030324	lung development	MMP14	MMP14	matrix metallopeptidase 14 (membrane-inserted)	0.000197416	0.0445721	2.36075
GO:0030324	lung development	HEG1	HEG1	heart development protein with EGF-like domains 1	0.000197416	0.0445721	2.36075
GO:0030324	lung development	IL18	IL18	interleukin 18 (interferon-gamma-inducing factor)	0.000197416	0.0445721	2.36075
GO:0030324	lung development	TMTC3	TMTC3	transmembrane and tetratricopeptide repeat containing 3	0.000197416	0.0445721	2.36075
GO:0030324	lung development	HOXA5	HOXA5	homeobox A5	0.000197416	0.0445721	2.36075
GO:0030324	lung development	PDE4D	PDE4D	phosphodiesterase 4D, cAMP-specific	0.000197416	0.0445721	2.36075
GO:0030324	lung development	STRA6	STRA6	stimulated by retinoic acid gene 6 homolog (mouse)	0.000197416	0.0445721	2.36075
GO:0030324	lung development	HES4	HES4	hairy and enhancer of split 4 (Drosophila)	0.000197416	0.0445721	2.36075
GO:0007044	cell-substrate junction assembly	TNS1	TNS1	tensin 1	0.000267754	0.0495887	9.9676
GO:0007044	cell-substrate junction assembly	FN1	FN1	fibronectin 1	0.000267754	0.0495887	9.9676
GO:0007044	cell-substrate junction assembly	ITGA5	ITGA5	integrin, alpha 5 (fibronectin receptor, alpha polypeptide)	0.000267754	0.0495887	9.9676
GO:0007044	cell-substrate junction assembly	ITGB3	ITGB3	integrin, beta 3 (platelet glycoprotein IIIa, antigen CD61)	0.000267754	0.0495887	9.9676
GO:0042060	wound healing	MMP3	MMP3	matrix metallopeptidase 3 (stromelysin 1, progelatinase)	0.000287527	0.0495887	2.35455
GO:0042060	wound healing	SPRR3	LOC507527	cornifin-B-like	0.000287527	0.0495887	2.35455
GO:0042060	wound healing	LOC100336949	LOC100336949	tropomyosin alpha-1 chain-like	0.000287527	0.0495887	2.35455
GO:0042060	wound healing	MMP12	MMP12	matrix metallopeptidase 12 (macrophage elastase)	0.000287527	0.0495887	2.35455
GO:0042060	wound healing	S100A8	S100A8	S100 calcium binding protein A8	0.000287527	0.0495887	2.35455
GO:0042060	wound healing	SERPINE1	SERPINE1	serpin peptidase inhibitor, clade E (nexin, plasminogen activator inhibitor type 1), member 1	0.000287527	0.0495887	2.35455
GO:0042060	wound healing	WNT5B	WNT5B	wingless-type MMTV integration site family, member 5B	0.000287527	0.0495887	2.35455
GO:0042060	wound healing	TNC	TNC	tenascin C	0.000287527	0.0495887	2.35455
GO:0042060	wound healing	FN1	FN1	fibronectin 1	0.000287527	0.0495887	2.35455
GO:0042060	wound healing	PPARA	PPARA	peroxisome proliferator-activated receptor alpha	0.000287527	0.0495887	2.35455
GO:0042060	wound healing	LOX	LOX	lysyl oxidase	0.000287527	0.0495887	2.35455
GO:0042060	wound healing	SPARC	SPARC	secreted protein, acidic, cysteine-rich (osteonectin)	0.000287527	0.0495887	2.35455
GO:0042060	wound healing	SDC2	SDC2	syndecan 2	0.000287527	0.0495887	2.35455
GO:0042060	wound healing	PDGFB	PDGFB	platelet-derived growth factor beta polypeptide	0.000287527	0.0495887	2.35455
GO:0042060	wound healing	SERPINB2.1	SERPINB2	serpin peptidase inhibitor, clade B (ovalbumin), member 2	0.000287527	0.0495887	2.35455
GO:0042060	wound healing	PLAT	PLAT	plasminogen activator, tissue	0.000287527	0.0495887	2.35455
GO:0042060	wound healing	PECAM1	PECAM1	platelet/endothelial cell adhesion molecule	0.000287527	0.0495887	2.35455
GO:0042060	wound healing	ITGB3	ITGB3	integrin, beta 3 (platelet glycoprotein IIIa, antigen CD61)	0.000287527	0.0495887	2.35455
GO:0042060	wound healing	PTK7	PTK7	PTK7 protein tyrosine kinase 7	0.000287527	0.0495887	2.35455
GO:0042060	wound healing	COL3A1	COL3A1	collagen, type III, alpha 1	0.000287527	0.0495887	2.35455
GO:0070488	neutrophil aggregation	S100A12	S100A12	S100 calcium binding protein A12	0.000298481	0.0495887	14.9514
GO:0070488	neutrophil aggregation	S100A9	S100A9	S100 calcium binding protein A9	0.000298481	0.0495887	14.9514
GO:0070488	neutrophil aggregation	S100A8	S100A8	S100 calcium binding protein A8	0.000298481	0.0495887	14.9514
GO:0035385	Roundabout signaling pathway	SLIT3	SLIT3	slit homolog 3 (Drosophila)	0.000298481	0.0495887	14.9514
GO:0035385	Roundabout signaling pathway	SLIT2	SLIT2	slit homolog 2 (Drosophila)	0.000298481	0.0495887	14.9514
GO:0035385	Roundabout signaling pathway	ROBO1	ROBO1	roundabout, axon guidance receptor, homolog 1 (Drosophila)	0.000298481	0.0495887	14.9514
GO:0007169	transmembrane receptor protein tyrosine kinase signaling pathway	CSF1R	CSF1R	colony stimulating factor 1 receptor	0.000302213	0.0495887	2.40743
GO:0007169	transmembrane receptor protein tyrosine kinase signaling pathway	ROR1	ROR1	receptor tyrosine kinase-like orphan receptor 1	0.000302213	0.0495887	2.40743
GO:0007169	transmembrane receptor protein tyrosine kinase signaling pathway	NTF4	NTF4	neurotrophin 4	0.000302213	0.0495887	2.40743
GO:0007169	transmembrane receptor protein tyrosine kinase signaling pathway	TOM1L1	TOM1L1	target of myb1 (chicken)-like 1	0.000302213	0.0495887	2.40743
GO:0007169	transmembrane receptor protein tyrosine kinase signaling pathway	BDNF	BDNF	brain-derived neurotrophic factor	0.000302213	0.0495887	2.40743
GO:0007169	transmembrane receptor protein tyrosine kinase signaling pathway	DOK5	DOK5	docking protein 5	0.000302213	0.0495887	2.40743
GO:0007169	transmembrane receptor protein tyrosine kinase signaling pathway	ROR2	ROR2	receptor tyrosine kinase-like orphan receptor 2	0.000302213	0.0495887	2.40743
GO:0007169	transmembrane receptor protein tyrosine kinase signaling pathway	PTK6	PTK6	PTK6 protein tyrosine kinase 6	0.000302213	0.0495887	2.40743
GO:0007169	transmembrane receptor protein tyrosine kinase signaling pathway	FLT3	FLT3	fms-related tyrosine kinase 3	0.000302213	0.0495887	2.40743
GO:0007169	transmembrane receptor protein tyrosine kinase signaling pathway	FYN	FYN	FYN oncogene related to SRC, FGR, YES	0.000302213	0.0495887	2.40743
GO:0007169	transmembrane receptor protein tyrosine kinase signaling pathway	EPHB2	EPHB2	EPH receptor B2	0.000302213	0.0495887	2.40743
GO:0007169	transmembrane receptor protein tyrosine kinase signaling pathway	EPHA7	EPHA7	EPH receptor A7	0.000302213	0.0495887	2.40743
GO:0007169	transmembrane receptor protein tyrosine kinase signaling pathway	BLK	BLK	B lymphoid tyrosine kinase	0.000302213	0.0495887	2.40743
GO:0007169	transmembrane receptor protein tyrosine kinase signaling pathway	GDNF	GDNF	glial cell derived neurotrophic factor	0.000302213	0.0495887	2.40743
GO:0007169	transmembrane receptor protein tyrosine kinase signaling pathway	FRK	FRK	fyn-related kinase	0.000302213	0.0495887	2.40743
GO:0007169	transmembrane receptor protein tyrosine kinase signaling pathway	STYK1	STYK1	serine/threonine/tyrosine kinase 1	0.000302213	0.0495887	2.40743
GO:0007169	transmembrane receptor protein tyrosine kinase signaling pathway	LAT	LAT	linker for activation of T cells	0.000302213	0.0495887	2.40743
GO:0007169	transmembrane receptor protein tyrosine kinase signaling pathway	BLNK	BLNK	B-cell linker	0.000302213	0.0495887	2.40743
GO:0007169	transmembrane receptor protein tyrosine kinase signaling pathway	SRMS	SRMS	src-related kinase lacking C-terminal regulatory tyrosine and N-terminal myristylation sites	0.000302213	0.0495887	2.40743
GO:0071356	cellular response to tumor necrosis factor	CHI3L1	CHI3L1	chitinase 3-like 1 (cartilage glycoprotein-39)	0.000302213	0.0495887	2.40743
GO:0071356	cellular response to tumor necrosis factor	ICAM1	ICAM1	intercellular adhesion molecule 1	0.000302213	0.0495887	2.40743
GO:0071356	cellular response to tumor necrosis factor	CYP1B1	CYP1B1	cytochrome P450, family 1, subfamily B, polypeptide 1	0.000302213	0.0495887	2.40743
GO:0071356	cellular response to tumor necrosis factor	BDNF	BDNF	brain-derived neurotrophic factor	0.000302213	0.0495887	2.40743
GO:0071356	cellular response to tumor necrosis factor	EDN1	EDN1	endothelin 1	0.000302213	0.0495887	2.40743
GO:0071356	cellular response to tumor necrosis factor	PPARGC1A	PPARGC1A	peroxisome proliferator-activated receptor gamma, coactivator 1 alpha	0.000302213	0.0495887	2.40743
GO:0071356	cellular response to tumor necrosis factor	CCL17	CCL17	chemokine (C-C motif) ligand 17	0.000302213	0.0495887	2.40743
GO:0071356	cellular response to tumor necrosis factor	CXCL8	CXCL8	interleukin 8	0.000302213	0.0495887	2.40743
GO:0071356	cellular response to tumor necrosis factor	ENTPD1	ENTPD1	ectonucleoside triphosphate diphosphohydrolase 1	0.000302213	0.0495887	2.40743
GO:0071356	cellular response to tumor necrosis factor	ANKRD1	ANKRD1	ankyrin repeat domain 1 (cardiac muscle)	0.000302213	0.0495887	2.40743
GO:0071356	cellular response to tumor necrosis factor	MMP9	MMP9	matrix metallopeptidase 9 (gelatinase B, 92kDa gelatinase, 92kDa type IV collagenase)	0.000302213	0.0495887	2.40743
GO:0071356	cellular response to tumor necrosis factor	ENTPD2	ENTPD2	ectonucleoside triphosphate diphosphohydrolase 2	0.000302213	0.0495887	2.40743
GO:0071356	cellular response to tumor necrosis factor	LOC512464	LOC512464	solute carrier family 11 (proton-coupled divalent metal ion transporters), member 2-like	0.000302213	0.0495887	2.40743
GO:0071356	cellular response to tumor necrosis factor	THBS1	THBS1	thrombospondin 1	0.000302213	0.0495887	2.40743
GO:0071356	cellular response to tumor necrosis factor	ADAMTS12	ADAMTS12	ADAM metallopeptidase with thrombospondin type 1 motif, 12	0.000302213	0.0495887	2.40743
GO:0071356	cellular response to tumor necrosis factor	IL18	IL18	interleukin 18 (interferon-gamma-inducing factor)	0.000302213	0.0495887	2.40743
GO:0071356	cellular response to tumor necrosis factor	CCL26	CCL26	chemokine (C-C motif) ligand 26	0.000302213	0.0495887	2.40743
GO:0071356	cellular response to tumor necrosis factor	HES4	HES4	hairy and enhancer of split 4 (Drosophila)	0.000302213	0.0495887	2.40743
GO:0071356	cellular response to tumor necrosis factor	PID1	PID1	phosphotyrosine interaction domain containing 1	0.000302213	0.0495887	2.40743
GO:0030168	platelet activation	LOC613401	LOC613401	peptidylprolyl isomerase A (cyclophilin A)-like	0.000305048	0.0495887	1.98895
GO:0030168	platelet activation	VAV3	VAV3	vav 3 guanine nucleotide exchange factor	0.000305048	0.0495887	1.98895
GO:0030168	platelet activation	MGLL	MGLL	monoglyceride lipase	0.000305048	0.0495887	1.98895
GO:0030168	platelet activation	COL1A2	COL1A2	collagen, type I, alpha 2	0.000305048	0.0495887	1.98895
GO:0030168	platelet activation	VWF	VWF	von Willebrand factor	0.000305048	0.0495887	1.98895
GO:0030168	platelet activation	SERPINE1	SERPINE1	serpin peptidase inhibitor, clade E (nexin, plasminogen activator inhibitor type 1), member 1	0.000305048	0.0495887	1.98895
GO:0030168	platelet activation	DGKB	DGKB	diacylglycerol kinase, beta 90kDa	0.000305048	0.0495887	1.98895
GO:0030168	platelet activation	FN1	FN1	fibronectin 1	0.000305048	0.0495887	1.98895
GO:0030168	platelet activation	ENTPD1	ENTPD1	ectonucleoside triphosphate diphosphohydrolase 1	0.000305048	0.0495887	1.98895
GO:0030168	platelet activation	FYN	FYN	FYN oncogene related to SRC, FGR, YES	0.000305048	0.0495887	1.98895
GO:0030168	platelet activation	ITPR1	ITPR1	inositol 1,4,5-trisphosphate receptor, type 1	0.000305048	0.0495887	1.98895
GO:0030168	platelet activation	PIK3C2G	PIK3C2G	phosphoinositide-3-kinase, class 2, gamma polypeptide	0.000305048	0.0495887	1.98895
GO:0030168	platelet activation	VAV2	VAV2	vav 2 guanine nucleotide exchange factor	0.000305048	0.0495887	1.98895
GO:0030168	platelet activation	LOC100337053	LOC100337053	multidrug resistance-associated protein 4-like	0.000305048	0.0495887	1.98895
GO:0030168	platelet activation	SPARC	SPARC	secreted protein, acidic, cysteine-rich (osteonectin)	0.000305048	0.0495887	1.98895
GO:0030168	platelet activation	PDGFB	PDGFB	platelet-derived growth factor beta polypeptide	0.000305048	0.0495887	1.98895
GO:0030168	platelet activation	ENTPD2	ENTPD2	ectonucleoside triphosphate diphosphohydrolase 2	0.000305048	0.0495887	1.98895
GO:0030168	platelet activation	THBS1	THBS1	thrombospondin 1	0.000305048	0.0495887	1.98895
GO:0030168	platelet activation	TMSB4X	TMSB4X	thymosin beta 4, X-linked	0.000305048	0.0495887	1.98895
GO:0030168	platelet activation	WNT3A	WNT3A	wingless-type MMTV integration site family, member 3A	0.000305048	0.0495887	1.98895
GO:0030168	platelet activation	LAT	LAT	linker for activation of T cells	0.000305048	0.0495887	1.98895
GO:0030168	platelet activation	PECAM1	PECAM1	platelet/endothelial cell adhesion molecule	0.000305048	0.0495887	1.98895
GO:0030168	platelet activation	ITGB3	ITGB3	integrin, beta 3 (platelet glycoprotein IIIa, antigen CD61)	0.000305048	0.0495887	1.98895
GO:0030168	platelet activation	GNG2	GNG2	guanine nucleotide binding protein (G protein), gamma 2	0.000305048	0.0495887	1.98895
GO:0030168	platelet activation	CD40	CD40	CD40 molecule, TNF receptor superfamily member 5	0.000305048	0.0495887	1.98895
GO:0030168	platelet activation	GAS6	GAS6	growth arrest-specific 6	0.000305048	0.0495887	1.98895
GO:0030168	platelet activation	DGKG	DGKG	diacylglycerol kinase, gamma 90kDa	0.000305048	0.0495887	1.98895
GO:0030168	platelet activation	COL3A1	COL3A1	collagen, type III, alpha 1	0.000305048	0.0495887	1.98895
GO:0030168	platelet activation	DGKH	DGKH	diacylglycerol kinase, eta	0.000305048	0.0495887	1.98895
GO:0071347	cellular response to interleukin-1	MMP3	MMP3	matrix metallopeptidase 3 (stromelysin 1, progelatinase)	0.000321337	0.0502275	2.62882
GO:0071347	cellular response to interleukin-1	CHI3L1	CHI3L1	chitinase 3-like 1 (cartilage glycoprotein-39)	0.000321337	0.0502275	2.62882
GO:0071347	cellular response to interleukin-1	ICAM1	ICAM1	intercellular adhesion molecule 1	0.000321337	0.0502275	2.62882
GO:0071347	cellular response to interleukin-1	SOX9	SOX9	SRY (sex determining region Y)-box 9	0.000321337	0.0502275	2.62882
GO:0071347	cellular response to interleukin-1	HIF1A	HIF1A	hypoxia inducible factor 1, alpha subunit (basic helix-loop-helix transcription factor)	0.000321337	0.0502275	2.62882
GO:0071347	cellular response to interleukin-1	EDN1	EDN1	endothelin 1	0.000321337	0.0502275	2.62882
GO:0071347	cellular response to interleukin-1	SERPINE1	SERPINE1	serpin peptidase inhibitor, clade E (nexin, plasminogen activator inhibitor type 1), member 1	0.000321337	0.0502275	2.62882
GO:0071347	cellular response to interleukin-1	CCL17	CCL17	chemokine (C-C motif) ligand 17	0.000321337	0.0502275	2.62882
GO:0071347	cellular response to interleukin-1	CXCL8	CXCL8	interleukin 8	0.000321337	0.0502275	2.62882
GO:0071347	cellular response to interleukin-1	FN1	FN1	fibronectin 1	0.000321337	0.0502275	2.62882
GO:0071347	cellular response to interleukin-1	ANKRD1	ANKRD1	ankyrin repeat domain 1 (cardiac muscle)	0.000321337	0.0502275	2.62882
GO:0071347	cellular response to interleukin-1	BMI1	BMI1	BMI1 polycomb ring finger oncogene	0.000321337	0.0502275	2.62882
GO:0071347	cellular response to interleukin-1	MMP9	MMP9	matrix metallopeptidase 9 (gelatinase B, 92kDa gelatinase, 92kDa type IV collagenase)	0.000321337	0.0502275	2.62882
GO:0071347	cellular response to interleukin-1	ADAMTS12	ADAMTS12	ADAM metallopeptidase with thrombospondin type 1 motif, 12	0.000321337	0.0502275	2.62882
GO:0071347	cellular response to interleukin-1	CCL26	CCL26	chemokine (C-C motif) ligand 26	0.000321337	0.0502275	2.62882
GO:0071347	cellular response to interleukin-1	HES4	HES4	hairy and enhancer of split 4 (Drosophila)	0.000321337	0.0502275	2.62882
GO:0007596	blood coagulation	LOC613401	LOC613401	peptidylprolyl isomerase A (cyclophilin A)-like	0.000374265	0.0544462	1.63281
GO:0007596	blood coagulation	NRAS	NRAS	neuroblastoma RAS viral (v-ras) oncogene homolog	0.000374265	0.0544462	1.63281
GO:0007596	blood coagulation	JAM3	JAM3	junctional adhesion molecule 3	0.000374265	0.0544462	1.63281
GO:0007596	blood coagulation	ANGPT4	ANGPT4	angiopoietin 4	0.000374265	0.0544462	1.63281
GO:0007596	blood coagulation	VAV3	VAV3	vav 3 guanine nucleotide exchange factor	0.000374265	0.0544462	1.63281
GO:0007596	blood coagulation	MGLL	MGLL	monoglyceride lipase	0.000374265	0.0544462	1.63281
GO:0007596	blood coagulation	PDE9A	PDE9A	phosphodiesterase 9A	0.000374265	0.0544462	1.63281
GO:0007596	blood coagulation	COL1A2	COL1A2	collagen, type I, alpha 2	0.000374265	0.0544462	1.63281
GO:0007596	blood coagulation	KCNMA1	KCNMA1	potassium large conductance calcium-activated channel, subfamily M, alpha member 1	0.000374265	0.0544462	1.63281
GO:0007596	blood coagulation	VWF	VWF	von Willebrand factor	0.000374265	0.0544462	1.63281
GO:0007596	blood coagulation	OLR1	OLR1	oxidized low density lipoprotein (lectin-like) receptor 1	0.000374265	0.0544462	1.63281
GO:0007596	blood coagulation	JAM2	JAM2	junctional adhesion molecule 2	0.000374265	0.0544462	1.63281
GO:0007596	blood coagulation	ITGA10	ITGA10	integrin, alpha 10	0.000374265	0.0544462	1.63281
GO:0007596	blood coagulation	F3	F3	coagulation factor III	0.000374265	0.0544462	1.63281
GO:0007596	blood coagulation	SERPINE1	SERPINE1	serpin peptidase inhibitor, clade E (nexin, plasminogen activator inhibitor type 1), member 1	0.000374265	0.0544462	1.63281
GO:0007596	blood coagulation	DGKB	DGKB	diacylglycerol kinase, beta 90kDa	0.000374265	0.0544462	1.63281
GO:0007596	blood coagulation	FN1	FN1	fibronectin 1	0.000374265	0.0544462	1.63281
GO:0007596	blood coagulation	ENTPD1	ENTPD1	ectonucleoside triphosphate diphosphohydrolase 1	0.000374265	0.0544462	1.63281
GO:0007596	blood coagulation	EHD3	EHD3	EH-domain containing 3	0.000374265	0.0544462	1.63281
GO:0007596	blood coagulation	FYN	FYN	FYN oncogene related to SRC, FGR, YES	0.000374265	0.0544462	1.63281
GO:0007596	blood coagulation	ITPR1	ITPR1	inositol 1,4,5-trisphosphate receptor, type 1	0.000374265	0.0544462	1.63281
GO:0007596	blood coagulation	LYST	LYST	lysosomal trafficking regulator	0.000374265	0.0544462	1.63281
GO:0007596	blood coagulation	SLC16A3	SLC16A3	solute carrier family 16, member 3 (monocarboxylic acid transporter 4)	0.000374265	0.0544462	1.63281
GO:0007596	blood coagulation	THBD	THBD	thrombomodulin	0.000374265	0.0544462	1.63281
GO:0007596	blood coagulation	DOCK8	DOCK8	dedicator of cytokinesis 8	0.000374265	0.0544462	1.63281
GO:0007596	blood coagulation	CEACAM1	CEACAM1	carcinoembryonic antigen-related cell adhesion molecule 1 (biliary glycoprotein)	0.000374265	0.0544462	1.63281
GO:0007596	blood coagulation	VAV2	VAV2	vav 2 guanine nucleotide exchange factor	0.000374265	0.0544462	1.63281
GO:0007596	blood coagulation	LOC100337053	LOC100337053	multidrug resistance-associated protein 4-like	0.000374265	0.0544462	1.63281
GO:0007596	blood coagulation	SPARC	SPARC	secreted protein, acidic, cysteine-rich (osteonectin)	0.000374265	0.0544462	1.63281
GO:0007596	blood coagulation	SLC8A1	SLC8A1	solute carrier family 8 (sodium/calcium exchanger), member 1	0.000374265	0.0544462	1.63281
GO:0007596	blood coagulation	PDGFB	PDGFB	platelet-derived growth factor beta polypeptide	0.000374265	0.0544462	1.63281
GO:0007596	blood coagulation	ITGA5	ITGA5	integrin, alpha 5 (fibronectin receptor, alpha polypeptide)	0.000374265	0.0544462	1.63281
GO:0007596	blood coagulation	THBS1	THBS1	thrombospondin 1	0.000374265	0.0544462	1.63281
GO:0007596	blood coagulation	SERPINB2.1	SERPINB2	serpin peptidase inhibitor, clade B (ovalbumin), member 2	0.000374265	0.0544462	1.63281
GO:0007596	blood coagulation	PLAT	PLAT	plasminogen activator, tissue	0.000374265	0.0544462	1.63281
GO:0007596	blood coagulation	SERPINE2	SERPINE2	serpin peptidase inhibitor, clade E (nexin, plasminogen activator inhibitor type 1), member 2	0.000374265	0.0544462	1.63281
GO:0007596	blood coagulation	TMSB4X	TMSB4X	thymosin beta 4, X-linked	0.000374265	0.0544462	1.63281
GO:0007596	blood coagulation	SELL	SELL	selectin L	0.000374265	0.0544462	1.63281
GO:0007596	blood coagulation	LAT	LAT	linker for activation of T cells	0.000374265	0.0544462	1.63281
GO:0007596	blood coagulation	GUCY1B3	GUCY1B3	guanylate cyclase 1, soluble, beta 3	0.000374265	0.0544462	1.63281
GO:0007596	blood coagulation	KRAS	KRAS	v-Ki-ras2 Kirsten rat sarcoma viral oncogene homolog	0.000374265	0.0544462	1.63281
GO:0007596	blood coagulation	PECAM1	PECAM1	platelet/endothelial cell adhesion molecule	0.000374265	0.0544462	1.63281
GO:0007596	blood coagulation	ITGB3	ITGB3	integrin, beta 3 (platelet glycoprotein IIIa, antigen CD61)	0.000374265	0.0544462	1.63281
GO:0007596	blood coagulation	SLC7A7	SLC7A7	solute carrier family 7 (amino acid transporter light chain, y+L system), member 7	0.000374265	0.0544462	1.63281
GO:0007596	blood coagulation	GNG2	GNG2	guanine nucleotide binding protein (G protein), gamma 2	0.000374265	0.0544462	1.63281
GO:0007596	blood coagulation	ATP2A3	ATP2A3	ATPase, Ca++ transporting, ubiquitous	0.000374265	0.0544462	1.63281
GO:0007596	blood coagulation	GAS6	GAS6	growth arrest-specific 6	0.000374265	0.0544462	1.63281
GO:0007596	blood coagulation	DGKG	DGKG	diacylglycerol kinase, gamma 90kDa	0.000374265	0.0544462	1.63281
GO:0007596	blood coagulation	CD44	CD44	CD44 molecule (Indian blood group)	0.000374265	0.0544462	1.63281
GO:0007596	blood coagulation	SERPING1	SERPING1	serpin peptidase inhibitor, clade G (C1 inhibitor), member 1	0.000374265	0.0544462	1.63281
GO:0007596	blood coagulation	DGKH	DGKH	diacylglycerol kinase, eta	0.000374265	0.0544462	1.63281
GO:0048514	blood vessel morphogenesis	AHR	AHR	aryl hydrocarbon receptor	0.000375122	0.0544462	3.84465
GO:0048514	blood vessel morphogenesis	CYP1B1	CYP1B1	cytochrome P450, family 1, subfamily B, polypeptide 1	0.000375122	0.0544462	3.84465
GO:0048514	blood vessel morphogenesis	HIF1A	HIF1A	hypoxia inducible factor 1, alpha subunit (basic helix-loop-helix transcription factor)	0.000375122	0.0544462	3.84465
GO:0048514	blood vessel morphogenesis	ID1	ID1	inhibitor of DNA binding 1, dominant negative helix-loop-helix protein	0.000375122	0.0544462	3.84465
GO:0048514	blood vessel morphogenesis	EDN1	EDN1	endothelin 1	0.000375122	0.0544462	3.84465
GO:0048514	blood vessel morphogenesis	ITGA7	ITGA7	integrin, alpha 7	0.000375122	0.0544462	3.84465
GO:0048514	blood vessel morphogenesis	PDGFB	PDGFB	platelet-derived growth factor beta polypeptide	0.000375122	0.0544462	3.84465
GO:0048514	blood vessel morphogenesis	THBS1	THBS1	thrombospondin 1	0.000375122	0.0544462	3.84465
GO:0048514	blood vessel morphogenesis	FOXN1	FOXN1	forkhead box N1	0.000375122	0.0544462	3.84465
GO:0007160	cell-matrix adhesion	ITGA8	ITGA8	integrin, alpha 8	0.000407775	0.0571448	2.4919
GO:0007160	cell-matrix adhesion	COL5A3	COL5A3	collagen, type V, alpha 3	0.000407775	0.0571448	2.4919
GO:0007160	cell-matrix adhesion	JAM3	JAM3	junctional adhesion molecule 3	0.000407775	0.0571448	2.4919
GO:0007160	cell-matrix adhesion	COL13A1	COL13A1	collagen, type XIII, alpha 1	0.000407775	0.0571448	2.4919
GO:0007160	cell-matrix adhesion	ITGA10	ITGA10	integrin, alpha 10	0.000407775	0.0571448	2.4919
GO:0007160	cell-matrix adhesion	SORBS1	SORBS1	sorbin and SH3 domain containing 1	0.000407775	0.0571448	2.4919
GO:0007160	cell-matrix adhesion	FN1	FN1	fibronectin 1	0.000407775	0.0571448	2.4919
GO:0007160	cell-matrix adhesion	TMEM8B	TMEM8B	transmembrane protein 8B	0.000407775	0.0571448	2.4919
GO:0007160	cell-matrix adhesion	ITGA7	ITGA7	integrin, alpha 7	0.000407775	0.0571448	2.4919
GO:0007160	cell-matrix adhesion	CTGF	CTGF	connective tissue growth factor	0.000407775	0.0571448	2.4919
GO:0007160	cell-matrix adhesion	MSLN	MSLN	mesothelin	0.000407775	0.0571448	2.4919
GO:0007160	cell-matrix adhesion	ADAMTS12	ADAMTS12	ADAM metallopeptidase with thrombospondin type 1 motif, 12	0.000407775	0.0571448	2.4919
GO:0007160	cell-matrix adhesion	NID2	NID2	nidogen 2 (osteonidogen)	0.000407775	0.0571448	2.4919
GO:0007160	cell-matrix adhesion	ITGB3	ITGB3	integrin, beta 3 (platelet glycoprotein IIIa, antigen CD61)	0.000407775	0.0571448	2.4919
GO:0007160	cell-matrix adhesion	CD34	CD34	CD34 molecule	0.000407775	0.0571448	2.4919
GO:0007160	cell-matrix adhesion	CD44	CD44	CD44 molecule (Indian blood group)	0.000407775	0.0571448	2.4919
GO:0007160	cell-matrix adhesion	COL3A1	COL3A1	collagen, type III, alpha 1	0.000407775	0.0571448	2.4919
GO:0035987	endodermal cell differentiation	COL7A1	COL7A1	collagen, type VII, alpha 1	0.000472823	0.0640517	4.12453
GO:0035987	endodermal cell differentiation	FN1	FN1	fibronectin 1	0.000472823	0.0640517	4.12453
GO:0035987	endodermal cell differentiation	ITGA7	ITGA7	integrin, alpha 7	0.000472823	0.0640517	4.12453
GO:0035987	endodermal cell differentiation	MMP9	MMP9	matrix metallopeptidase 9 (gelatinase B, 92kDa gelatinase, 92kDa type IV collagenase)	0.000472823	0.0640517	4.12453
GO:0035987	endodermal cell differentiation	MMP14	MMP14	matrix metallopeptidase 14 (membrane-inserted)	0.000472823	0.0640517	4.12453
GO:0035987	endodermal cell differentiation	ITGA5	ITGA5	integrin, alpha 5 (fibronectin receptor, alpha polypeptide)	0.000472823	0.0640517	4.12453
GO:0035987	endodermal cell differentiation	COL12A1	COL12A1	collagen, type XII, alpha 1	0.000472823	0.0640517	4.12453
GO:0035987	endodermal cell differentiation	COL8A1	COL8A1	collagen, type VIII, alpha 1	0.000472823	0.0640517	4.12453
GO:0032355	response to estradiol	MMP3	MMP3	matrix metallopeptidase 3 (stromelysin 1, progelatinase)	0.000517866	0.0678906	2.04254
GO:0032355	response to estradiol	AHR	AHR	aryl hydrocarbon receptor	0.000517866	0.0678906	2.04254
GO:0032355	response to estradiol	CXCL3	CXCL3	chemokine (C-X-C motif) ligand 3	0.000517866	0.0678906	2.04254
GO:0032355	response to estradiol	ESR2	ESR2	estrogen receptor 2 (ER beta)	0.000517866	0.0678906	2.04254
GO:0032355	response to estradiol	CYP1B1	CYP1B1	cytochrome P450, family 1, subfamily B, polypeptide 1	0.000517866	0.0678906	2.04254
GO:0032355	response to estradiol	WFDC1	WFDC1	WAP four-disulfide core domain 1	0.000517866	0.0678906	2.04254
GO:0032355	response to estradiol	HIF1A	HIF1A	hypoxia inducible factor 1, alpha subunit (basic helix-loop-helix transcription factor)	0.000517866	0.0678906	2.04254
GO:0032355	response to estradiol	IFI27	IFI27	putative ISG12(a) protein	0.000517866	0.0678906	2.04254
GO:0032355	response to estradiol	F3	F3	coagulation factor III	0.000517866	0.0678906	2.04254
GO:0032355	response to estradiol	CXCL8	CXCL8	interleukin 8	0.000517866	0.0678906	2.04254
GO:0032355	response to estradiol	GJB2	GJB2	gap junction protein, beta 2, 26kDa	0.000517866	0.0678906	2.04254
GO:0032355	response to estradiol	ALDH1A1	ALDH1A1	aldehyde dehydrogenase 1 family, member A1	0.000517866	0.0678906	2.04254
GO:0032355	response to estradiol	CRYAB	CRYAB	crystallin, alpha B	0.000517866	0.0678906	2.04254
GO:0032355	response to estradiol	CD36.1	CD36	CD36 molecule (thrombospondin receptor)	0.000517866	0.0678906	2.04254
GO:0032355	response to estradiol	CTGF	CTGF	connective tissue growth factor	0.000517866	0.0678906	2.04254
GO:0032355	response to estradiol	PAM	PAM	peptidylglycine alpha-amidating monooxygenase	0.000517866	0.0678906	2.04254
GO:0032355	response to estradiol	MMP9	MMP9	matrix metallopeptidase 9 (gelatinase B, 92kDa gelatinase, 92kDa type IV collagenase)	0.000517866	0.0678906	2.04254
GO:0032355	response to estradiol	GRO1	GRO1	chemokine (C-X-C motif) ligand 1 (melanoma growth stimulating activity, alpha)	0.000517866	0.0678906	2.04254
GO:0032355	response to estradiol	ISG12(B)	ISG12(B)	TLH29 protein precursor-like	0.000517866	0.0678906	2.04254
GO:0032355	response to estradiol	PDGFB	PDGFB	platelet-derived growth factor beta polypeptide	0.000517866	0.0678906	2.04254
GO:0032355	response to estradiol	SOCS2	SOCS2	suppressor of cytokine signaling 2	0.000517866	0.0678906	2.04254
GO:0032355	response to estradiol	RAMP2	RAMP2	receptor (G protein-coupled) activity modifying protein 2	0.000517866	0.0678906	2.04254
GO:0032355	response to estradiol	IGFBP2	IGFBP2	insulin-like growth factor binding protein 2, 36kDa	0.000517866	0.0678906	2.04254
GO:0032355	response to estradiol	AREG	LOC538751	amphiregulin-like	0.000517866	0.0678906	2.04254
GO:0032355	response to estradiol	UCN	UCN	urocortin	0.000517866	0.0678906	2.04254
GO:0008544	epidermis development	SPRR3	LOC507527	cornifin-B-like	0.000601114	0.0746454	2.68359
GO:0008544	epidermis development	COL7A1	COL7A1	collagen, type VII, alpha 1	0.000601114	0.0746454	2.68359
GO:0008544	epidermis development	NTF4	NTF4	neurotrophin 4	0.000601114	0.0746454	2.68359
GO:0008544	epidermis development	ZNF750	ZNF750	zinc finger protein 750	0.000601114	0.0746454	2.68359
GO:0008544	epidermis development	LAMC2	LAMC2	laminin, gamma 2	0.000601114	0.0746454	2.68359
GO:0008544	epidermis development	PTCH2	PTCH2	patched 2	0.000601114	0.0746454	2.68359
GO:0008544	epidermis development	PPARA	PPARA	peroxisome proliferator-activated receptor alpha	0.000601114	0.0746454	2.68359
GO:0008544	epidermis development	OVOL1	OVOL1	ovo-like 1(Drosophila)	0.000601114	0.0746454	2.68359
GO:0008544	epidermis development	CTGF	CTGF	connective tissue growth factor	0.000601114	0.0746454	2.68359
GO:0008544	epidermis development	KRT17	KRT17	keratin 17	0.000601114	0.0746454	2.68359
GO:0008544	epidermis development	EVPL	EVPL	envoplakin	0.000601114	0.0746454	2.68359
GO:0008544	epidermis development	GRHL1	GRHL1	grainyhead-like 1 (Drosophila)	0.000601114	0.0746454	2.68359
GO:0008544	epidermis development	KRT15	KRT15	keratin 15	0.000601114	0.0746454	2.68359
GO:0008544	epidermis development	FOXN1	FOXN1	forkhead box N1	0.000601114	0.0746454	2.68359
GO:0009611	response to wounding	VWF	VWF	von Willebrand factor	0.000606127	0.0746454	2.57783
GO:0009611	response to wounding	PLLP	PLLP	plasmolipin	0.000606127	0.0746454	2.57783
GO:0009611	response to wounding	HHEX	HHEX	hematopoietically expressed homeobox	0.000606127	0.0746454	2.57783
GO:0009611	response to wounding	F3	F3	coagulation factor III	0.000606127	0.0746454	2.57783
GO:0009611	response to wounding	TNC	TNC	tenascin C	0.000606127	0.0746454	2.57783
GO:0009611	response to wounding	FN1	FN1	fibronectin 1	0.000606127	0.0746454	2.57783
GO:0009611	response to wounding	SOX15	SOX15	SRY (sex determining region Y)-box 15	0.000606127	0.0746454	2.57783
GO:0009611	response to wounding	ACHE	ACHE	acetylcholinesterase	0.000606127	0.0746454	2.57783
GO:0009611	response to wounding	CTGF	CTGF	connective tissue growth factor	0.000606127	0.0746454	2.57783
GO:0009611	response to wounding	GDNF	GDNF	glial cell derived neurotrophic factor	0.000606127	0.0746454	2.57783
GO:0009611	response to wounding	PDGFB	PDGFB	platelet-derived growth factor beta polypeptide	0.000606127	0.0746454	2.57783
GO:0009611	response to wounding	SERPINE2	SERPINE2	serpin peptidase inhibitor, clade E (nexin, plasminogen activator inhibitor type 1), member 2	0.000606127	0.0746454	2.57783
GO:0009611	response to wounding	NRP1	NRP1	neuropilin 1	0.000606127	0.0746454	2.57783
GO:0009611	response to wounding	ADM	ADM	adrenomedullin	0.000606127	0.0746454	2.57783
GO:0009611	response to wounding	CYP1A1	CYP1A1	cytochrome P450, subfamily I (aromatic compound-inducible), polypeptide 1	0.000606127	0.0746454	2.57783
GO:0045926	negative regulation of growth	IGFBP5	IGFBP5	insulin-like growth factor binding protein 5	0.000706505	0.0844481	6.22975
GO:0045926	negative regulation of growth	HIF1A	HIF1A	hypoxia inducible factor 1, alpha subunit (basic helix-loop-helix transcription factor)	0.000706505	0.0844481	6.22975
GO:0045926	negative regulation of growth	GPC3	GPC3	glypican 3	0.000706505	0.0844481	6.22975
GO:0045926	negative regulation of growth	PTK6	PTK6	PTK6 protein tyrosine kinase 6	0.000706505	0.0844481	6.22975
GO:0045926	negative regulation of growth	MT1E.1	MT1E	metallothionein 1E	0.000706505	0.0844481	6.22975
GO:0045662	negative regulation of myoblast differentiation	TBX3	TBX3	T-box 3	0.000741447	0.0860926	4.36083
GO:0045662	negative regulation of myoblast differentiation	SOX9	SOX9	SRY (sex determining region Y)-box 9	0.000741447	0.0860926	4.36083
GO:0045662	negative regulation of myoblast differentiation	CCL17	CCL17	chemokine (C-C motif) ligand 17	0.000741447	0.0860926	4.36083
GO:0045662	negative regulation of myoblast differentiation	MBNL3	MBNL3	muscleblind-like 3 (Drosophila)	0.000741447	0.0860926	4.36083
GO:0045662	negative regulation of myoblast differentiation	CXCL14	CXCL14	chemokine (C-X-C motif) ligand 14	0.000741447	0.0860926	4.36083
GO:0045662	negative regulation of myoblast differentiation	MKX	MKX	mohawk homeobox	0.000741447	0.0860926	4.36083
GO:0045662	negative regulation of myoblast differentiation	IL18	IL18	interleukin 18 (interferon-gamma-inducing factor)	0.000741447	0.0860926	4.36083
GO:1901215	negative regulation of neuron death	ESR2	ESR2	estrogen receptor 2 (ER beta)	0.00091654	0.102429	3.18115
GO:1901215	negative regulation of neuron death	BDNF	BDNF	brain-derived neurotrophic factor	0.00091654	0.102429	3.18115
GO:1901215	negative regulation of neuron death	PPARGC1A	PPARGC1A	peroxisome proliferator-activated receptor gamma, coactivator 1 alpha	0.00091654	0.102429	3.18115
GO:1901215	negative regulation of neuron death	PPARA	PPARA	peroxisome proliferator-activated receptor alpha	0.00091654	0.102429	3.18115
GO:1901215	negative regulation of neuron death	ITPR1	ITPR1	inositol 1,4,5-trisphosphate receptor, type 1	0.00091654	0.102429	3.18115
GO:1901215	negative regulation of neuron death	NOS1AP	NOS1AP	nitric oxide synthase 1 (neuronal) adaptor protein	0.00091654	0.102429	3.18115
GO:1901215	negative regulation of neuron death	LRRK2	LRRK2	leucine-rich repeat kinase 2	0.00091654	0.102429	3.18115
GO:1901215	negative regulation of neuron death	CD34	CD34	CD34 molecule	0.00091654	0.102429	3.18115
GO:1901215	negative regulation of neuron death	UCN	UCN	urocortin	0.00091654	0.102429	3.18115
GO:1901215	negative regulation of neuron death	SORL1	SORL1	sortilin-related receptor, L(DLR class) A repeats containing	0.00091654	0.102429	3.18115
GO:0007275	multicellular organismal development	DIXDC1	DIXDC1	DIX domain containing 1	0.000987259	0.102429	1.37829
GO:0007275	multicellular organismal development	ARHGAP24	ARHGAP24	Rho GTPase activating protein 24	0.000987259	0.102429	1.37829
GO:0007275	multicellular organismal development	ITGA8	ITGA8	integrin, alpha 8	0.000987259	0.102429	1.37829
GO:0007275	multicellular organismal development	RGS14	RGS14	regulator of G-protein signaling 14	0.000987259	0.102429	1.37829
GO:0007275	multicellular organismal development	NGEF	NGEF	neuronal guanine nucleotide exchange factor	0.000987259	0.102429	1.37829
GO:0007275	multicellular organismal development	ERG	ERG	v-ets erythroblastosis virus E26 oncogene homolog (avian)	0.000987259	0.102429	1.37829
GO:0007275	multicellular organismal development	SEMA6C	SEMA6C	sema domain, transmembrane domain (TM), and cytoplasmic domain, (semaphorin) 6C	0.000987259	0.102429	1.37829
GO:0007275	multicellular organismal development	SEMA5A	SEMA5A	sema domain, seven thrombospondin repeats (type 1 and type 1-like), transmembrane domain (TM) and short cytoplasmic domain, (semaphorin) 5A	0.000987259	0.102429	1.37829
GO:0007275	multicellular organismal development	TDRD9	TDRD9	tudor domain containing 9	0.000987259	0.102429	1.37829
GO:0007275	multicellular organismal development	HOOK1	LOC785042	protein Hook homolog 1-like	0.000987259	0.102429	1.37829
GO:0007275	multicellular organismal development	GPR65	GPR65	G protein-coupled receptor 65	0.000987259	0.102429	1.37829
GO:0007275	multicellular organismal development	OLFML3	OLFML3	olfactomedin-like 3	0.000987259	0.102429	1.37829
GO:0007275	multicellular organismal development	COL13A1	COL13A1	collagen, type XIII, alpha 1	0.000987259	0.102429	1.37829
GO:0007275	multicellular organismal development	FGF1	FGF1	fibroblast growth factor 1 (acidic)	0.000987259	0.102429	1.37829
GO:0007275	multicellular organismal development	ID1	ID1	inhibitor of DNA binding 1, dominant negative helix-loop-helix protein	0.000987259	0.102429	1.37829
GO:0007275	multicellular organismal development	VAMP5	VAMP5	vesicle-associated membrane protein 5 (myobrevin)	0.000987259	0.102429	1.37829
GO:0007275	multicellular organismal development	CHRD	CHRD	chordin	0.000987259	0.102429	1.37829
GO:0007275	multicellular organismal development	SLIT3	SLIT3	slit homolog 3 (Drosophila)	0.000987259	0.102429	1.37829
GO:0007275	multicellular organismal development	EDIL3	EDIL3	EGF-like repeats and discoidin I-like domains 3	0.000987259	0.102429	1.37829
GO:0007275	multicellular organismal development	ROR2	ROR2	receptor tyrosine kinase-like orphan receptor 2	0.000987259	0.102429	1.37829
GO:0007275	multicellular organismal development	HHEX	HHEX	hematopoietically expressed homeobox	0.000987259	0.102429	1.37829
GO:0007275	multicellular organismal development	DKK3	DKK3	dickkopf homolog 3 (Xenopus laevis)	0.000987259	0.102429	1.37829
GO:0007275	multicellular organismal development	FZD1	FZD1	frizzled family receptor 1	0.000987259	0.102429	1.37829
GO:0007275	multicellular organismal development	WNT5B	WNT5B	wingless-type MMTV integration site family, member 5B	0.000987259	0.102429	1.37829
GO:0007275	multicellular organismal development	SEMA6D	SEMA6D	sema domain, transmembrane domain (TM), and cytoplasmic domain, (semaphorin) 6D	0.000987259	0.102429	1.37829
GO:0007275	multicellular organismal development	NHLH1	NHLH1	nescient helix loop helix 1	0.000987259	0.102429	1.37829
GO:0007275	multicellular organismal development	ZNF354A	ZNF354A	zinc finger protein 354A	0.000987259	0.102429	1.37829
GO:0007275	multicellular organismal development	CCL17	CCL17	chemokine (C-C motif) ligand 17	0.000987259	0.102429	1.37829
GO:0007275	multicellular organismal development	SLIT2	SLIT2	slit homolog 2 (Drosophila)	0.000987259	0.102429	1.37829
GO:0007275	multicellular organismal development	TWIST2	TWIST2	twist homolog 2 (Drosophila)	0.000987259	0.102429	1.37829
GO:0007275	multicellular organismal development	APOLD1	APOLD1	apolipoprotein L domain containing 1	0.000987259	0.102429	1.37829
GO:0007275	multicellular organismal development	EYA1	EYA1	eyes absent homolog 1 (Drosophila)	0.000987259	0.102429	1.37829
GO:0007275	multicellular organismal development	FYN	FYN	FYN oncogene related to SRC, FGR, YES	0.000987259	0.102429	1.37829
GO:0007275	multicellular organismal development	SEMA4A	SEMA4A	sema domain, immunoglobulin domain (Ig), transmembrane domain (TM) and short cytoplasmic domain, (semaphorin) 4A	0.000987259	0.102429	1.37829
GO:0007275	multicellular organismal development	DLX2	DLX2	distal-less homeobox 2	0.000987259	0.102429	1.37829
GO:0007275	multicellular organismal development	RNF17	RNF17	ring finger protein 17	0.000987259	0.102429	1.37829
GO:0007275	multicellular organismal development	MBNL3	MBNL3	muscleblind-like 3 (Drosophila)	0.000987259	0.102429	1.37829
GO:0007275	multicellular organismal development	SIX2	SIX2	SIX homeobox 2	0.000987259	0.102429	1.37829
GO:0007275	multicellular organismal development	EPHB2	EPHB2	EPH receptor B2	0.000987259	0.102429	1.37829
GO:0007275	multicellular organismal development	UNC5B	UNC5B	unc-5 homolog B (C. elegans)	0.000987259	0.102429	1.37829
GO:0007275	multicellular organismal development	GLI1	GLI1	GLI family zinc finger 1	0.000987259	0.102429	1.37829
GO:0007275	multicellular organismal development	PITX1	PITX1	paired-like homeodomain 1	0.000987259	0.102429	1.37829
GO:0007275	multicellular organismal development	CSRP2	CSRP2	cysteine and glycine-rich protein 2	0.000987259	0.102429	1.37829
GO:0007275	multicellular organismal development	AMN	AMN	amnionless homolog (mouse)	0.000987259	0.102429	1.37829
GO:0007275	multicellular organismal development	SEMA7A	SEMA7A	semaphorin 7A, GPI membrane anchor (John Milton Hagen blood group)	0.000987259	0.102429	1.37829
GO:0007275	multicellular organismal development	EPHA7	EPHA7	EPH receptor A7	0.000987259	0.102429	1.37829
GO:0007275	multicellular organismal development	DKK1	DKK1	dickkopf homolog 1 (Xenopus laevis)	0.000987259	0.102429	1.37829
GO:0007275	multicellular organismal development	FAT3	FAT3	FAT tumor suppressor homolog 3 (Drosophila)	0.000987259	0.102429	1.37829
GO:0007275	multicellular organismal development	DPPA4	DPPA4	developmental pluripotency associated 4	0.000987259	0.102429	1.37829
GO:0007275	multicellular organismal development	FZD8	FZD8	frizzled family receptor 8	0.000987259	0.102429	1.37829
GO:0007275	multicellular organismal development	PDGFB	PDGFB	platelet-derived growth factor beta polypeptide	0.000987259	0.102429	1.37829
GO:0007275	multicellular organismal development	CTNNA2	CTNNA2	catenin (cadherin-associated protein), alpha 2	0.000987259	0.102429	1.37829
GO:0007275	multicellular organismal development	FOXL1	FOXL1	forkhead box L1	0.000987259	0.102429	1.37829
GO:0007275	multicellular organismal development	HIVEP3	HIVEP3	human immunodeficiency virus type I enhancer binding protein 3	0.000987259	0.102429	1.37829
GO:0007275	multicellular organismal development	PDCD1	PDCD1	programmed cell death 1	0.000987259	0.102429	1.37829
GO:0007275	multicellular organismal development	CREB3L1	CREB3L1	cAMP responsive element binding protein 3-like 1	0.000987259	0.102429	1.37829
GO:0007275	multicellular organismal development	GRHL1	GRHL1	grainyhead-like 1 (Drosophila)	0.000987259	0.102429	1.37829
GO:0007275	multicellular organismal development	PAX3	PAX3	paired box 3	0.000987259	0.102429	1.37829
GO:0007275	multicellular organismal development	SERPINE2	SERPINE2	serpin peptidase inhibitor, clade E (nexin, plasminogen activator inhibitor type 1), member 2	0.000987259	0.102429	1.37829
GO:0007275	multicellular organismal development	MKX	MKX	mohawk homeobox	0.000987259	0.102429	1.37829
GO:0007275	multicellular organismal development	HEG1	HEG1	heart development protein with EGF-like domains 1	0.000987259	0.102429	1.37829
GO:0007275	multicellular organismal development	WNT3A	WNT3A	wingless-type MMTV integration site family, member 3A	0.000987259	0.102429	1.37829
GO:0007275	multicellular organismal development	MITF	MITF	microphthalmia-associated transcription factor	0.000987259	0.102429	1.37829
GO:0007275	multicellular organismal development	PKP1	PKP1	plakophilin 1 (ectodermal dysplasia/skin fragility syndrome)	0.000987259	0.102429	1.37829
GO:0007275	multicellular organismal development	FZD10	FZD10	frizzled family receptor 10	0.000987259	0.102429	1.37829
GO:0007275	multicellular organismal development	ITGB3	ITGB3	integrin, beta 3 (platelet glycoprotein IIIa, antigen CD61)	0.000987259	0.102429	1.37829
GO:0007275	multicellular organismal development	HOXA5	HOXA5	homeobox A5	0.000987259	0.102429	1.37829
GO:0007275	multicellular organismal development	ISLR2	ISLR2	immunoglobulin superfamily containing leucine-rich repeat 2	0.000987259	0.102429	1.37829
GO:0007275	multicellular organismal development	PAK3	PAK3	p21 protein (Cdc42/Rac)-activated kinase 3	0.000987259	0.102429	1.37829
GO:0007275	multicellular organismal development	SMAD5	SMAD5	SMAD family member 5	0.000987259	0.102429	1.37829
GO:0007275	multicellular organismal development	ANO1	ANO1	anoctamin 1, calcium activated chloride channel	0.000987259	0.102429	1.37829
GO:0007275	multicellular organismal development	FOXN1	FOXN1	forkhead box N1	0.000987259	0.102429	1.37829
GO:0007275	multicellular organismal development	IGFBP2	IGFBP2	insulin-like growth factor binding protein 2, 36kDa	0.000987259	0.102429	1.37829
GO:0007275	multicellular organismal development	MDGA1	MDGA1	MAM domain containing glycosylphosphatidylinositol anchor 1	0.000987259	0.102429	1.37829
GO:0007275	multicellular organismal development	LBH	LBH	limb bud and heart development homolog (mouse)	0.000987259	0.102429	1.37829
GO:0007275	multicellular organismal development	NRP1	NRP1	neuropilin 1	0.000987259	0.102429	1.37829
GO:0007275	multicellular organismal development	ID2	ID2	inhibitor of DNA binding 2, dominant negative helix-loop-helix protein	0.000987259	0.102429	1.37829
GO:0007275	multicellular organismal development	SEMA3G	SEMA3G	sema domain, immunoglobulin domain (Ig), short basic domain, secreted, (semaphorin) 3G	0.000987259	0.102429	1.37829
GO:0007275	multicellular organismal development	PLXNA2	PLXNA2	plexin A2	0.000987259	0.102429	1.37829
GO:0007275	multicellular organismal development	NUS1	NUS1	nuclear undecaprenyl pyrophosphate synthase 1 homolog (S. cerevisiae)	0.000987259	0.102429	1.37829
GO:0007275	multicellular organismal development	KCTD15	KCTD15	potassium channel tetramerisation domain containing 15	0.000987259	0.102429	1.37829
GO:0007275	multicellular organismal development	ROBO1	ROBO1	roundabout, axon guidance receptor, homolog 1 (Drosophila)	0.000987259	0.102429	1.37829
GO:0007275	multicellular organismal development	OSTN	OSTN	osteocrin	0.000987259	0.102429	1.37829
GO:0007275	multicellular organismal development	CELSR2	CELSR2	cadherin, EGF LAG seven-pass G-type receptor 2 (flamingo homolog, Drosophila)	0.000987259	0.102429	1.37829
GO:0007275	multicellular organismal development	HES4	HES4	hairy and enhancer of split 4 (Drosophila)	0.000987259	0.102429	1.37829
GO:0007275	multicellular organismal development	ANG2	ANG2	angiogenin 2	0.000987259	0.102429	1.37829
GO:0007275	multicellular organismal development	SORL1	SORL1	sortilin-related receptor, L(DLR class) A repeats containing	0.000987259	0.102429	1.37829
GO:0007275	multicellular organismal development	UPK2	UPK2	uroplakin 2	0.000987259	0.102429	1.37829
GO:0007275	multicellular organismal development	SPADH1	SPADH1	spermadhesin 1	0.000987259	0.102429	1.37829
GO:0007275	multicellular organismal development	HIC1	HIC1	hypermethylated in cancer 1	0.000987259	0.102429	1.37829
GO:0007275	multicellular organismal development	HOXB9	HOXB9	homeobox B9	0.000987259	0.102429	1.37829
GO:0007275	multicellular organismal development	GCNT2	GCNT2	glucosaminyl (N-acetyl) transferase 2, I-branching enzyme (I blood group)	0.000987259	0.102429	1.37829
GO:0030195	negative regulation of blood coagulation	EDN1	EDN1	endothelin 1	0.00108509	0.102429	5.75054
GO:0030195	negative regulation of blood coagulation	SERPINE1	SERPINE1	serpin peptidase inhibitor, clade E (nexin, plasminogen activator inhibitor type 1), member 1	0.00108509	0.102429	5.75054
GO:0030195	negative regulation of blood coagulation	THBD	THBD	thrombomodulin	0.00108509	0.102429	5.75054
GO:0030195	negative regulation of blood coagulation	SERPINE2	SERPINE2	serpin peptidase inhibitor, clade E (nexin, plasminogen activator inhibitor type 1), member 2	0.00108509	0.102429	5.75054
GO:0030195	negative regulation of blood coagulation	CD34	CD34	CD34 molecule	0.00108509	0.102429	5.75054
GO:0010043	response to zinc ion	SOD2	SOD2	superoxide dismutase 2, mitochondrial	0.00108941	0.102429	3.11488
GO:0010043	response to zinc ion	S100A12	S100A12	S100 calcium binding protein A12	0.00108941	0.102429	3.11488
GO:0010043	response to zinc ion	SLC30A3	SLC30A3	solute carrier family 30 (zinc transporter), member 3	0.00108941	0.102429	3.11488
GO:0010043	response to zinc ion	ATP7A	ATP7A	ATPase, Cu++ transporting, alpha polypeptide	0.00108941	0.102429	3.11488
GO:0010043	response to zinc ion	S100A9	S100A9	S100 calcium binding protein A9	0.00108941	0.102429	3.11488
GO:0010043	response to zinc ion	APOBEC1	APOBEC1	apolipoprotein B mRNA editing enzyme, catalytic polypeptide 1	0.00108941	0.102429	3.11488
GO:0010043	response to zinc ion	S100A8	S100A8	S100 calcium binding protein A8	0.00108941	0.102429	3.11488
GO:0010043	response to zinc ion	GSTA3	GSTA3	glutathione S-transferase, alpha 3	0.00108941	0.102429	3.11488
GO:0010043	response to zinc ion	PLN	PLN	phospholamban	0.00108941	0.102429	3.11488
GO:0010043	response to zinc ion	SLC30A1	SLC30A1	solute carrier family 30 (zinc transporter), member 1	0.00108941	0.102429	3.11488
GO:0035988	chondrocyte proliferation	MMP16	MMP16	matrix metallopeptidase 16 (membrane-inserted)	0.00112052	0.102429	7.4757
GO:0035988	chondrocyte proliferation	CTGF	CTGF	connective tissue growth factor	0.00112052	0.102429	7.4757
GO:0035988	chondrocyte proliferation	MMP14	MMP14	matrix metallopeptidase 14 (membrane-inserted)	0.00112052	0.102429	7.4757
GO:0035988	chondrocyte proliferation	STC1	STC1	stanniocalcin 1	0.00112052	0.102429	7.4757
GO:0035767	endothelial cell chemotaxis	EGR3	EGR3	early growth response 3	0.00112052	0.102429	7.4757
GO:0035767	endothelial cell chemotaxis	NOV	NOV	nephroblastoma overexpressed gene	0.00112052	0.102429	7.4757
GO:0035767	endothelial cell chemotaxis	NR4A1	NR4A1	nuclear receptor subfamily 4, group A, member 1	0.00112052	0.102429	7.4757
GO:0035767	endothelial cell chemotaxis	NRP1	NRP1	neuropilin 1	0.00112052	0.102429	7.4757
GO:0010870	positive regulation of receptor biosynthetic process	HIF1A	HIF1A	hypoxia inducible factor 1, alpha subunit (basic helix-loop-helix transcription factor)	0.00112052	0.102429	7.4757
GO:0010870	positive regulation of receptor biosynthetic process	EDN1	EDN1	endothelin 1	0.00112052	0.102429	7.4757
GO:0010870	positive regulation of receptor biosynthetic process	NR2F1	NR2F1	nuclear receptor subfamily 2, group F, member 1	0.00112052	0.102429	7.4757
GO:0010870	positive regulation of receptor biosynthetic process	HOXA5	HOXA5	homeobox A5	0.00112052	0.102429	7.4757
GO:0048642	negative regulation of skeletal muscle tissue development	NRAS	NRAS	neuroblastoma RAS viral (v-ras) oncogene homolog	0.00112052	0.102429	7.4757
GO:0048642	negative regulation of skeletal muscle tissue development	DKK1	DKK1	dickkopf homolog 1 (Xenopus laevis)	0.00112052	0.102429	7.4757
GO:0048642	negative regulation of skeletal muscle tissue development	USP2	USP2	ubiquitin specific peptidase 2	0.00112052	0.102429	7.4757
GO:0048642	negative regulation of skeletal muscle tissue development	TSC22D3	TSC22D3	TSC22 domain family, member 3	0.00112052	0.102429	7.4757
GO:0042297	vocal learning	NRXN2	NRXN2	neurexin 2	0.00113418	0.102429	11.2136
GO:0042297	vocal learning	FOXP2	LOC505502	uncharacterized LOC505502	0.00113418	0.102429	11.2136
GO:0042297	vocal learning	STRA6	STRA6	stimulated by retinoic acid gene 6 homolog (mouse)	0.00113418	0.102429	11.2136
GO:0071603	endothelial cell-cell adhesion	CYP1B1	CYP1B1	cytochrome P450, family 1, subfamily B, polypeptide 1	0.00113418	0.102429	11.2136
GO:0071603	endothelial cell-cell adhesion	THBS4	THBS4	thrombospondin 4	0.00113418	0.102429	11.2136
GO:0071603	endothelial cell-cell adhesion	NOV	NOV	nephroblastoma overexpressed gene	0.00113418	0.102429	11.2136
GO:0001501	skeletal system development	ARSE	ARSE	arylsulfatase E (chondrodysplasia punctata 1)	0.00121114	0.104725	2.06565
GO:0001501	skeletal system development	TBX3	TBX3	T-box 3	0.00121114	0.104725	2.06565
GO:0001501	skeletal system development	SOX9	SOX9	SRY (sex determining region Y)-box 9	0.00121114	0.104725	2.06565
GO:0001501	skeletal system development	LTBP3	LTBP3	latent transforming growth factor beta binding protein 3	0.00121114	0.104725	2.06565
GO:0001501	skeletal system development	HAPLN4	HAPLN4	hyaluronan and proteoglycan link protein 4	0.00121114	0.104725	2.06565
GO:0001501	skeletal system development	COL1A2	COL1A2	collagen, type I, alpha 2	0.00121114	0.104725	2.06565
GO:0001501	skeletal system development	CHRD	CHRD	chordin	0.00121114	0.104725	2.06565
GO:0001501	skeletal system development	CDH11	CDH11	cadherin 11, type 2, OB-cadherin (osteoblast)	0.00121114	0.104725	2.06565
GO:0001501	skeletal system development	ROR2	ROR2	receptor tyrosine kinase-like orphan receptor 2	0.00121114	0.104725	2.06565
GO:0001501	skeletal system development	EDN1	EDN1	endothelin 1	0.00121114	0.104725	2.06565
GO:0001501	skeletal system development	CACNA1S	CACNA1S	calcium channel, voltage-dependent, L type, alpha 1S subunit	0.00121114	0.104725	2.06565
GO:0001501	skeletal system development	FBN1	FBN1	fibrillin 1	0.00121114	0.104725	2.06565
GO:0001501	skeletal system development	PITX1	PITX1	paired-like homeodomain 1	0.00121114	0.104725	2.06565
GO:0001501	skeletal system development	BMI1	BMI1	BMI1 polycomb ring finger oncogene	0.00121114	0.104725	2.06565
GO:0001501	skeletal system development	MMP9	MMP9	matrix metallopeptidase 9 (gelatinase B, 92kDa gelatinase, 92kDa type IV collagenase)	0.00121114	0.104725	2.06565
GO:0001501	skeletal system development	COL12A1	COL12A1	collagen, type XII, alpha 1	0.00121114	0.104725	2.06565
GO:0001501	skeletal system development	POSTN	POSTN	periostin, osteoblast specific factor	0.00121114	0.104725	2.06565
GO:0001501	skeletal system development	ETS2	ETS2	v-ets erythroblastosis virus E26 oncogene homolog 2 (avian)	0.00121114	0.104725	2.06565
GO:0001501	skeletal system development	CDKN1C	CDKN1C	cyclin-dependent kinase inhibitor 1C (p57, Kip2)	0.00121114	0.104725	2.06565
GO:0001501	skeletal system development	HOXA5	HOXA5	homeobox A5	0.00121114	0.104725	2.06565
GO:0001501	skeletal system development	COL3A1	COL3A1	collagen, type III, alpha 1	0.00121114	0.104725	2.06565
GO:0043524	negative regulation of neuron apoptotic process	SOD2	SOD2	superoxide dismutase 2, mitochondrial	0.00121114	0.104725	2.06565
GO:0043524	negative regulation of neuron apoptotic process	GCLM	GCLM	glutamate-cysteine ligase, modifier subunit	0.00121114	0.104725	2.06565
GO:0043524	negative regulation of neuron apoptotic process	NRAS	NRAS	neuroblastoma RAS viral (v-ras) oncogene homolog	0.00121114	0.104725	2.06565
GO:0043524	negative regulation of neuron apoptotic process	ATP7A	ATP7A	ATPase, Cu++ transporting, alpha polypeptide	0.00121114	0.104725	2.06565
GO:0043524	negative regulation of neuron apoptotic process	NTF4	NTF4	neurotrophin 4	0.00121114	0.104725	2.06565
GO:0043524	negative regulation of neuron apoptotic process	HIF1A	HIF1A	hypoxia inducible factor 1, alpha subunit (basic helix-loop-helix transcription factor)	0.00121114	0.104725	2.06565
GO:0043524	negative regulation of neuron apoptotic process	NR4A2	NR4A2	nuclear receptor subfamily 4, group A, member 2	0.00121114	0.104725	2.06565
GO:0043524	negative regulation of neuron apoptotic process	BDNF	BDNF	brain-derived neurotrophic factor	0.00121114	0.104725	2.06565
GO:0043524	negative regulation of neuron apoptotic process	PPARGC1A	PPARGC1A	peroxisome proliferator-activated receptor gamma, coactivator 1 alpha	0.00121114	0.104725	2.06565
GO:0043524	negative regulation of neuron apoptotic process	FYN	FYN	FYN oncogene related to SRC, FGR, YES	0.00121114	0.104725	2.06565
GO:0043524	negative regulation of neuron apoptotic process	UNC5B	UNC5B	unc-5 homolog B (C. elegans)	0.00121114	0.104725	2.06565
GO:0043524	negative regulation of neuron apoptotic process	ROCK1	ROCK1	Rho-associated, coiled-coil containing protein kinase 1	0.00121114	0.104725	2.06565
GO:0043524	negative regulation of neuron apoptotic process	MT1E.1	MT1E	metallothionein 1E	0.00121114	0.104725	2.06565
GO:0043524	negative regulation of neuron apoptotic process	OXR1.1	OXR1	oxidation resistance 1	0.00121114	0.104725	2.06565
GO:0043524	negative regulation of neuron apoptotic process	GDNF	GDNF	glial cell derived neurotrophic factor	0.00121114	0.104725	2.06565
GO:0043524	negative regulation of neuron apoptotic process	NR4A3	NR4A3	nuclear receptor subfamily 4, group A, member 3	0.00121114	0.104725	2.06565
GO:0043524	negative regulation of neuron apoptotic process	CORO1A	CORO1A	coronin, actin binding protein, 1A	0.00121114	0.104725	2.06565
GO:0043524	negative regulation of neuron apoptotic process	TP73	LOC515105	uncharacterized LOC515105	0.00121114	0.104725	2.06565
GO:0043524	negative regulation of neuron apoptotic process	KRAS	KRAS	v-Ki-ras2 Kirsten rat sarcoma viral oncogene homolog	0.00121114	0.104725	2.06565
GO:0043524	negative regulation of neuron apoptotic process	NRP1	NRP1	neuropilin 1	0.00121114	0.104725	2.06565
GO:0043524	negative regulation of neuron apoptotic process	LRP1B	LRP1B	low density lipoprotein receptor-related protein 1B	0.00121114	0.104725	2.06565
GO:0010811	positive regulation of cell-substrate adhesion	FBLN2	FBLN2	fibulin 2	0.00129559	0.109693	3.28202
GO:0010811	positive regulation of cell-substrate adhesion	AGR2	AGR2	anterior gradient homolog 2 (Xenopus laevis)	0.00129559	0.109693	3.28202
GO:0010811	positive regulation of cell-substrate adhesion	CCDC80	CCDC80	coiled-coil domain containing 80	0.00129559	0.109693	3.28202
GO:0010811	positive regulation of cell-substrate adhesion	EDIL3	EDIL3	EGF-like repeats and discoidin I-like domains 3	0.00129559	0.109693	3.28202
GO:0010811	positive regulation of cell-substrate adhesion	RELL2	RELL2	RELT-like 2	0.00129559	0.109693	3.28202
GO:0010811	positive regulation of cell-substrate adhesion	ITGA5	ITGA5	integrin, alpha 5 (fibronectin receptor, alpha polypeptide)	0.00129559	0.109693	3.28202
GO:0010811	positive regulation of cell-substrate adhesion	THBS1	THBS1	thrombospondin 1	0.00129559	0.109693	3.28202
GO:0010811	positive regulation of cell-substrate adhesion	ABI3BP	ABI3BP	ABI family, member 3 (NESH) binding protein	0.00129559	0.109693	3.28202
GO:0010811	positive regulation of cell-substrate adhesion	COL8A1	COL8A1	collagen, type VIII, alpha 1	0.00129559	0.109693	3.28202
GO:0045332	phospholipid translocation	ATP10A	ATP10A	ATPase, class V, type 10A	0.00151686	0.123291	4.48542
GO:0045332	phospholipid translocation	ATP9A	ATP9A	ATPase, class II, type 9A	0.00151686	0.123291	4.48542
GO:0045332	phospholipid translocation	ATP10D	ATP10D	ATPase, class V, type 10D	0.00151686	0.123291	4.48542
GO:0045332	phospholipid translocation	ATP11A	ATP11A	ATPase, class VI, type 11A	0.00151686	0.123291	4.48542
GO:0045332	phospholipid translocation	ATP10B	ATP10B	ATPase, class V, type 10B	0.00151686	0.123291	4.48542
GO:0045332	phospholipid translocation	ABCA1	ABCA1	ATP-binding cassette, sub-family A (ABC1), member 1	0.00151686	0.123291	4.48542
GO:0048546	digestive tract morphogenesis	AGR2	AGR2	anterior gradient homolog 2 (Xenopus laevis)	0.00151686	0.123291	4.48542
GO:0048546	digestive tract morphogenesis	HIF1A	HIF1A	hypoxia inducible factor 1, alpha subunit (basic helix-loop-helix transcription factor)	0.00151686	0.123291	4.48542
GO:0048546	digestive tract morphogenesis	GLI1	GLI1	GLI family zinc finger 1	0.00151686	0.123291	4.48542
GO:0048546	digestive tract morphogenesis	TP73	LOC515105	uncharacterized LOC515105	0.00151686	0.123291	4.48542
GO:0048546	digestive tract morphogenesis	IL18	IL18	interleukin 18 (interferon-gamma-inducing factor)	0.00151686	0.123291	4.48542
GO:0048546	digestive tract morphogenesis	STRA6	STRA6	stimulated by retinoic acid gene 6 homolog (mouse)	0.00151686	0.123291	4.48542
GO:0048715	negative regulation of oligodendrocyte differentiation	DLX2	DLX2	distal-less homeobox 2	0.00159549	0.127139	5.33979
GO:0048715	negative regulation of oligodendrocyte differentiation	ID2	ID2	inhibitor of DNA binding 2, dominant negative helix-loop-helix protein	0.00159549	0.127139	5.33979
GO:0048715	negative regulation of oligodendrocyte differentiation	DRD3	DRD3	dopamine receptor D3	0.00159549	0.127139	5.33979
GO:0048715	negative regulation of oligodendrocyte differentiation	LINGO1	LINGO1	leucine rich repeat and Ig domain containing 1	0.00159549	0.127139	5.33979
GO:0048715	negative regulation of oligodendrocyte differentiation	HES4	HES4	hairy and enhancer of split 4 (Drosophila)	0.00159549	0.127139	5.33979
GO:0051384	response to glucocorticoid	NRAS	NRAS	neuroblastoma RAS viral (v-ras) oncogene homolog	0.0017763	0.138824	2.0888
GO:0051384	response to glucocorticoid	ABCA3	ABCA3	ATP-binding cassette, sub-family A (ABC1), member 3	0.0017763	0.138824	2.0888
GO:0051384	response to glucocorticoid	CXCL3	CXCL3	chemokine (C-X-C motif) ligand 3	0.0017763	0.138824	2.0888
GO:0051384	response to glucocorticoid	DPYD	DPYD	dihydropyrimidine dehydrogenase	0.0017763	0.138824	2.0888
GO:0051384	response to glucocorticoid	HIF1A	HIF1A	hypoxia inducible factor 1, alpha subunit (basic helix-loop-helix transcription factor)	0.0017763	0.138824	2.0888
GO:0051384	response to glucocorticoid	CXCL8	CXCL8	interleukin 8	0.0017763	0.138824	2.0888
GO:0051384	response to glucocorticoid	FN1	FN1	fibronectin 1	0.0017763	0.138824	2.0888
GO:0051384	response to glucocorticoid	CEBPA	CEBPA	CCAAT/enhancer binding protein (C/EBP), alpha	0.0017763	0.138824	2.0888
GO:0051384	response to glucocorticoid	PAM	PAM	peptidylglycine alpha-amidating monooxygenase	0.0017763	0.138824	2.0888
GO:0051384	response to glucocorticoid	SPARC	SPARC	secreted protein, acidic, cysteine-rich (osteonectin)	0.0017763	0.138824	2.0888
GO:0051384	response to glucocorticoid	PTPRU	PTPRU	protein tyrosine phosphatase, receptor type, U	0.0017763	0.138824	2.0888
GO:0051384	response to glucocorticoid	GRO1	GRO1	chemokine (C-X-C motif) ligand 1 (melanoma growth stimulating activity, alpha)	0.0017763	0.138824	2.0888
GO:0051384	response to glucocorticoid	KRAS	KRAS	v-Ki-ras2 Kirsten rat sarcoma viral oncogene homolog	0.0017763	0.138824	2.0888
GO:0051384	response to glucocorticoid	IGFBP2	IGFBP2	insulin-like growth factor binding protein 2, 36kDa	0.0017763	0.138824	2.0888
GO:0051384	response to glucocorticoid	IL6R	IL6R	interleukin 6 receptor	0.0017763	0.138824	2.0888
GO:0051384	response to glucocorticoid	AREG	LOC538751	amphiregulin-like	0.0017763	0.138824	2.0888
GO:0051384	response to glucocorticoid	ADM	ADM	adrenomedullin	0.0017763	0.138824	2.0888
GO:0051384	response to glucocorticoid	TRIM63	TRIM63	tripartite motif containing 63	0.0017763	0.138824	2.0888
GO:0051384	response to glucocorticoid	UCN	UCN	urocortin	0.0017763	0.138824	2.0888
GO:0071320	cellular response to cAMP	AHR	AHR	aryl hydrocarbon receptor	0.00188631	0.142062	2.74109
GO:0071320	cellular response to cAMP	EGR3	EGR3	early growth response 3	0.00188631	0.142062	2.74109
GO:0071320	cellular response to cAMP	IGFBP5	IGFBP5	insulin-like growth factor binding protein 5	0.00188631	0.142062	2.74109
GO:0071320	cellular response to cAMP	CYP1B1	CYP1B1	cytochrome P450, family 1, subfamily B, polypeptide 1	0.00188631	0.142062	2.74109
GO:0071320	cellular response to cAMP	SERPINE1	SERPINE1	serpin peptidase inhibitor, clade E (nexin, plasminogen activator inhibitor type 1), member 1	0.00188631	0.142062	2.74109
GO:0071320	cellular response to cAMP	ITPR1	ITPR1	inositol 1,4,5-trisphosphate receptor, type 1	0.00188631	0.142062	2.74109
GO:0071320	cellular response to cAMP	AKAP6	AKAP6	A kinase (PRKA) anchor protein 6	0.00188631	0.142062	2.74109
GO:0071320	cellular response to cAMP	SLC8A1	SLC8A1	solute carrier family 8 (sodium/calcium exchanger), member 1	0.00188631	0.142062	2.74109
GO:0071320	cellular response to cAMP	IL18	IL18	interleukin 18 (interferon-gamma-inducing factor)	0.00188631	0.142062	2.74109
GO:0071320	cellular response to cAMP	STC1	STC1	stanniocalcin 1	0.00188631	0.142062	2.74109
GO:0071320	cellular response to cAMP	PDE4D	PDE4D	phosphodiesterase 4D, cAMP-specific	0.00188631	0.142062	2.74109
GO:0007605	sensory perception of sound	SOD2	SOD2	superoxide dismutase 2, mitochondrial	0.00188764	0.142062	2.0342
GO:0007605	sensory perception of sound	GJB6	GJB6	gap junction protein, beta 6, 30kDa	0.00188764	0.142062	2.0342
GO:0007605	sensory perception of sound	ICAM1	ICAM1	intercellular adhesion molecule 1	0.00188764	0.142062	2.0342
GO:0007605	sensory perception of sound	SLC52A3	SLC52A3	solute carrier family 52, riboflavin transporter, member 3	0.00188764	0.142062	2.0342
GO:0007605	sensory perception of sound	GRM7	GRM7	glutamate receptor, metabotropic 7	0.00188764	0.142062	2.0342
GO:0007605	sensory perception of sound	KCNMA1	KCNMA1	potassium large conductance calcium-activated channel, subfamily M, alpha member 1	0.00188764	0.142062	2.0342
GO:0007605	sensory perception of sound	MAP1A	MAP1A	microtubule-associated protein 1A	0.00188764	0.142062	2.0342
GO:0007605	sensory perception of sound	ZNF354A	ZNF354A	zinc finger protein 354A	0.00188764	0.142062	2.0342
GO:0007605	sensory perception of sound	GJB2	GJB2	gap junction protein, beta 2, 26kDa	0.00188764	0.142062	2.0342
GO:0007605	sensory perception of sound	SOX15	SOX15	SRY (sex determining region Y)-box 15	0.00188764	0.142062	2.0342
GO:0007605	sensory perception of sound	CDH23	CDH23	cadherin-related 23	0.00188764	0.142062	2.0342
GO:0007605	sensory perception of sound	MPV17	MPV17	MpV17 mitochondrial inner membrane protein	0.00188764	0.142062	2.0342
GO:0007605	sensory perception of sound	FAM107B	FAM107B	family with sequence similarity 107, member B	0.00188764	0.142062	2.0342
GO:0007605	sensory perception of sound	PAX3	PAX3	paired box 3	0.00188764	0.142062	2.0342
GO:0007605	sensory perception of sound	OTOG	OTOG	otogelin	0.00188764	0.142062	2.0342
GO:0007605	sensory perception of sound	CACNA1D	CACNA1D	calcium channel, voltage-dependent, L type, alpha 1D subunit	0.00188764	0.142062	2.0342
GO:0007605	sensory perception of sound	USH1C	USH1C	Usher syndrome 1C (autosomal recessive, severe)	0.00188764	0.142062	2.0342
GO:0007605	sensory perception of sound	UCN	UCN	urocortin	0.00188764	0.142062	2.0342
GO:0007605	sensory perception of sound	MYO1A	MYO1A	myosin IA	0.00188764	0.142062	2.0342
GO:0007605	sensory perception of sound	ATP2B2	ATP2B2	ATPase, Ca++ transporting, plasma membrane 2	0.00188764	0.142062	2.0342
GO:0046579	positive regulation of Ras protein signal transduction	SHOC2	SHOC2	soc-2 suppressor of clear homolog (C. elegans)	0.00200466	0.148126	4.27183
GO:0046579	positive regulation of Ras protein signal transduction	NRAS	NRAS	neuroblastoma RAS viral (v-ras) oncogene homolog	0.00200466	0.148126	4.27183
GO:0046579	positive regulation of Ras protein signal transduction	RASGEF1A	RASGEF1A	RasGEF domain family, member 1A	0.00200466	0.148126	4.27183
GO:0046579	positive regulation of Ras protein signal transduction	DGKI	DGKI	diacylglycerol kinase, iota	0.00200466	0.148126	4.27183
GO:0046579	positive regulation of Ras protein signal transduction	KRAS	KRAS	v-Ki-ras2 Kirsten rat sarcoma viral oncogene homolog	0.00200466	0.148126	4.27183
GO:0046579	positive regulation of Ras protein signal transduction	ITPKB	ITPKB	inositol-trisphosphate 3-kinase B	0.00200466	0.148126	4.27183
GO:0006954	inflammatory response	NOD2	NOD2	nucleotide-binding oligomerization domain containing 2	0.00215622	0.155839	1.59223
GO:0006954	inflammatory response	S100A12	S100A12	S100 calcium binding protein A12	0.00215622	0.155839	1.59223
GO:0006954	inflammatory response	CSF1R	CSF1R	colony stimulating factor 1 receptor	0.00215622	0.155839	1.59223
GO:0006954	inflammatory response	CELA1	CELA1	chymotrypsin-like elastase family, member 1	0.00215622	0.155839	1.59223
GO:0006954	inflammatory response	S100A9	S100A9	S100 calcium binding protein A9	0.00215622	0.155839	1.59223
GO:0006954	inflammatory response	CHI3L1	CHI3L1	chitinase 3-like 1 (cartilage glycoprotein-39)	0.00215622	0.155839	1.59223
GO:0006954	inflammatory response	CXCL3	CXCL3	chemokine (C-X-C motif) ligand 3	0.00215622	0.155839	1.59223
GO:0006954	inflammatory response	MGLL	MGLL	monoglyceride lipase	0.00215622	0.155839	1.59223
GO:0006954	inflammatory response	MMP25	MMP25	matrix metallopeptidase 25	0.00215622	0.155839	1.59223
GO:0006954	inflammatory response	CXCR4	CXCR4	chemokine (C-X-C motif) receptor 4	0.00215622	0.155839	1.59223
GO:0006954	inflammatory response	TSPAN2	TSPAN2	tetraspanin 2	0.00215622	0.155839	1.59223
GO:0006954	inflammatory response	TPST1	TPST1	tyrosylprotein sulfotransferase 1	0.00215622	0.155839	1.59223
GO:0006954	inflammatory response	S100A8	S100A8	S100 calcium binding protein A8	0.00215622	0.155839	1.59223
GO:0006954	inflammatory response	OLR1	OLR1	oxidized low density lipoprotein (lectin-like) receptor 1	0.00215622	0.155839	1.59223
GO:0006954	inflammatory response	LGALS9.1	LGALS9	lectin, galactoside-binding, soluble, 9	0.00215622	0.155839	1.59223
GO:0006954	inflammatory response	PSTPIP1	PSTPIP1	proline-serine-threonine phosphatase interacting protein 1	0.00215622	0.155839	1.59223
GO:0006954	inflammatory response	CCL17	CCL17	chemokine (C-C motif) ligand 17	0.00215622	0.155839	1.59223
GO:0006954	inflammatory response	CXCL8	CXCL8	interleukin 8	0.00215622	0.155839	1.59223
GO:0006954	inflammatory response	EPHX2	EPHX2	epoxide hydrolase 2, cytoplasmic	0.00215622	0.155839	1.59223
GO:0006954	inflammatory response	PIK3C2G	PIK3C2G	phosphoinositide-3-kinase, class 2, gamma polypeptide	0.00215622	0.155839	1.59223
GO:0006954	inflammatory response	CXCL5	CXCL6	chemokine (C-X-C motif) ligand 6 (granulocyte chemotactic protein 2)	0.00215622	0.155839	1.59223
GO:0006954	inflammatory response	GPR68	GPR68	G protein-coupled receptor 68	0.00215622	0.155839	1.59223
GO:0006954	inflammatory response	SEMA7A	SEMA7A	semaphorin 7A, GPI membrane anchor (John Milton Hagen blood group)	0.00215622	0.155839	1.59223
GO:0006954	inflammatory response	GRO1	GRO1	chemokine (C-X-C motif) ligand 1 (melanoma growth stimulating activity, alpha)	0.00215622	0.155839	1.59223
GO:0006954	inflammatory response	IRF7	IRF7	interferon regulatory factor 7	0.00215622	0.155839	1.59223
GO:0006954	inflammatory response	SPHK1	SPHK1	sphingosine kinase 1	0.00215622	0.155839	1.59223
GO:0006954	inflammatory response	THBS1	THBS1	thrombospondin 1	0.00215622	0.155839	1.59223
GO:0006954	inflammatory response	TP73	LOC515105	uncharacterized LOC515105	0.00215622	0.155839	1.59223
GO:0006954	inflammatory response	AOAH	AOAH	acyloxyacyl hydrolase (neutrophil)	0.00215622	0.155839	1.59223
GO:0006954	inflammatory response	CYBB	CYBB	cytochrome b-245, beta polypeptide	0.00215622	0.155839	1.59223
GO:0006954	inflammatory response	IL18	IL18	interleukin 18 (interferon-gamma-inducing factor)	0.00215622	0.155839	1.59223
GO:0006954	inflammatory response	LAT	LAT	linker for activation of T cells	0.00215622	0.155839	1.59223
GO:0006954	inflammatory response	CIITA	CIITA	class II, major histocompatibility complex, transactivator	0.00215622	0.155839	1.59223
GO:0006954	inflammatory response	HRH1	HRH1	histamine receptor H1	0.00215622	0.155839	1.59223
GO:0006954	inflammatory response	BLNK	BLNK	B-cell linker	0.00215622	0.155839	1.59223
GO:0006954	inflammatory response	CD40	CD40	CD40 molecule, TNF receptor superfamily member 5	0.00215622	0.155839	1.59223
GO:0006954	inflammatory response	CCL26	CCL26	chemokine (C-C motif) ligand 26	0.00215622	0.155839	1.59223
GO:0006954	inflammatory response	NFKBID	NFKBID	nuclear factor of kappa light polypeptide gene enhancer in B-cells inhibitor, delta	0.00215622	0.155839	1.59223
GO:0006954	inflammatory response	UCN	UCN	urocortin	0.00215622	0.155839	1.59223
GO:0006954	inflammatory response	CD44	CD44	CD44 molecule (Indian blood group)	0.00215622	0.155839	1.59223
GO:0006954	inflammatory response	LOC100139916	LOC100139916	interleukin 32-like	0.00215622	0.155839	1.59223
GO:0042157	lipoprotein metabolic process	APOBEC1	APOBEC1	apolipoprotein B mRNA editing enzyme, catalytic polypeptide 1	0.00219587	0.155839	3.32253
GO:0042157	lipoprotein metabolic process	NPC1L1	NPC1L1	NPC1-like 1	0.00219587	0.155839	3.32253
GO:0042157	lipoprotein metabolic process	OLR1	OLR1	oxidized low density lipoprotein (lectin-like) receptor 1	0.00219587	0.155839	3.32253
GO:0042157	lipoprotein metabolic process	PPARA	PPARA	peroxisome proliferator-activated receptor alpha	0.00219587	0.155839	3.32253
GO:0042157	lipoprotein metabolic process	APOLD1	APOLD1	apolipoprotein L domain containing 1	0.00219587	0.155839	3.32253
GO:0042157	lipoprotein metabolic process	AMN	AMN	amnionless homolog (mouse)	0.00219587	0.155839	3.32253
GO:0042157	lipoprotein metabolic process	LRP1B	LRP1B	low density lipoprotein receptor-related protein 1B	0.00219587	0.155839	3.32253
GO:0042157	lipoprotein metabolic process	ABCA1	ABCA1	ATP-binding cassette, sub-family A (ABC1), member 1	0.00219587	0.155839	3.32253
GO:0002042	cell migration involved in sprouting angiogenesis	EGR3	EGR3	early growth response 3	0.00226242	0.155839	4.9838
GO:0002042	cell migration involved in sprouting angiogenesis	SLIT2	SLIT2	slit homolog 2 (Drosophila)	0.00226242	0.155839	4.9838
GO:0002042	cell migration involved in sprouting angiogenesis	NR4A1	NR4A1	nuclear receptor subfamily 4, group A, member 1	0.00226242	0.155839	4.9838
GO:0002042	cell migration involved in sprouting angiogenesis	NRP1	NRP1	neuropilin 1	0.00226242	0.155839	4.9838
GO:0002042	cell migration involved in sprouting angiogenesis	ROBO1	ROBO1	roundabout, axon guidance receptor, homolog 1 (Drosophila)	0.00226242	0.155839	4.9838
GO:0010996	response to auditory stimulus	HIF1A	HIF1A	hypoxia inducible factor 1, alpha subunit (basic helix-loop-helix transcription factor)	0.00226242	0.155839	4.9838
GO:0010996	response to auditory stimulus	BDNF	BDNF	brain-derived neurotrophic factor	0.00226242	0.155839	4.9838
GO:0010996	response to auditory stimulus	ENTPD1	ENTPD1	ectonucleoside triphosphate diphosphohydrolase 1	0.00226242	0.155839	4.9838
GO:0010996	response to auditory stimulus	ENTPD2	ENTPD2	ectonucleoside triphosphate diphosphohydrolase 2	0.00226242	0.155839	4.9838
GO:0010996	response to auditory stimulus	UCN	UCN	urocortin	0.00226242	0.155839	4.9838
GO:0001938	positive regulation of endothelial cell proliferation	EGR3	EGR3	early growth response 3	0.00246057	0.156408	2.527
GO:0001938	positive regulation of endothelial cell proliferation	SEMA5A	SEMA5A	sema domain, seven thrombospondin repeats (type 1 and type 1-like), transmembrane domain (TM) and short cytoplasmic domain, (semaphorin) 5A	0.00246057	0.156408	2.527
GO:0001938	positive regulation of endothelial cell proliferation	SCG2	SCG2	secretogranin II	0.00246057	0.156408	2.527
GO:0001938	positive regulation of endothelial cell proliferation	HIF1A	HIF1A	hypoxia inducible factor 1, alpha subunit (basic helix-loop-helix transcription factor)	0.00246057	0.156408	2.527
GO:0001938	positive regulation of endothelial cell proliferation	F3	F3	coagulation factor III	0.00246057	0.156408	2.527
GO:0001938	positive regulation of endothelial cell proliferation	THBS4	THBS4	thrombospondin 4	0.00246057	0.156408	2.527
GO:0001938	positive regulation of endothelial cell proliferation	NR4A1	NR4A1	nuclear receptor subfamily 4, group A, member 1	0.00246057	0.156408	2.527
GO:0001938	positive regulation of endothelial cell proliferation	PDGFB	PDGFB	platelet-derived growth factor beta polypeptide	0.00246057	0.156408	2.527
GO:0001938	positive regulation of endothelial cell proliferation	ITGB3	ITGB3	integrin, beta 3 (platelet glycoprotein IIIa, antigen CD61)	0.00246057	0.156408	2.527
GO:0001938	positive regulation of endothelial cell proliferation	NRP1	NRP1	neuropilin 1	0.00246057	0.156408	2.527
GO:0001938	positive regulation of endothelial cell proliferation	CCL26	CCL26	chemokine (C-C motif) ligand 26	0.00246057	0.156408	2.527
GO:0001938	positive regulation of endothelial cell proliferation	ANG2	ANG2	angiogenin 2	0.00246057	0.156408	2.527
GO:0001676	long-chain fatty acid metabolic process	ACOT2	ACOT2	acyl-CoA thioesterase 2	0.00260225	0.156408	4.07766
GO:0001676	long-chain fatty acid metabolic process	CD36.1	CD36	CD36 molecule (thrombospondin receptor)	0.00260225	0.156408	4.07766
GO:0001676	long-chain fatty acid metabolic process	PAM	PAM	peptidylglycine alpha-amidating monooxygenase	0.00260225	0.156408	4.07766
GO:0001676	long-chain fatty acid metabolic process	ACSL5	ACSL5	acyl-CoA synthetase long-chain family member 5	0.00260225	0.156408	4.07766
GO:0001676	long-chain fatty acid metabolic process	CPT1A	CPT1A	carnitine palmitoyltransferase 1A (liver)	0.00260225	0.156408	4.07766
GO:0001676	long-chain fatty acid metabolic process	ACSL6	ACSL6	acyl-CoA synthetase long-chain family member 6	0.00260225	0.156408	4.07766
GO:0042304	regulation of fatty acid biosynthetic process	PRKAB2	PRKAB2	protein kinase, AMP-activated, beta 2 non-catalytic subunit	0.00269404	0.156408	8.97084
GO:0042304	regulation of fatty acid biosynthetic process	PDK4	PDK4	pyruvate dehydrogenase kinase, isozyme 4	0.00269404	0.156408	8.97084
GO:0042304	regulation of fatty acid biosynthetic process	MLXIPL	MLXIPL	MLX interacting protein-like	0.00269404	0.156408	8.97084
GO:0032119	sequestering of zinc ion	SLC30A3	SLC30A3	solute carrier family 30 (zinc transporter), member 3	0.00269404	0.156408	8.97084
GO:0032119	sequestering of zinc ion	S100A9	S100A9	S100 calcium binding protein A9	0.00269404	0.156408	8.97084
GO:0032119	sequestering of zinc ion	S100A8	S100A8	S100 calcium binding protein A8	0.00269404	0.156408	8.97084
GO:0070965	positive regulation of neutrophil mediated killing of fungus	CXCL3	CXCL3	chemokine (C-X-C motif) ligand 3	0.00269404	0.156408	8.97084
GO:0070965	positive regulation of neutrophil mediated killing of fungus	CXCL8	CXCL8	interleukin 8	0.00269404	0.156408	8.97084
GO:0070965	positive regulation of neutrophil mediated killing of fungus	GRO1	GRO1	chemokine (C-X-C motif) ligand 1 (melanoma growth stimulating activity, alpha)	0.00269404	0.156408	8.97084
GO:0071404	cellular response to low-density lipoprotein particle stimulus	SERPINE1	SERPINE1	serpin peptidase inhibitor, clade E (nexin, plasminogen activator inhibitor type 1), member 1	0.00269404	0.156408	8.97084
GO:0071404	cellular response to low-density lipoprotein particle stimulus	NPC1	NPC1	Niemann-Pick disease, type C1	0.00269404	0.156408	8.97084
GO:0071404	cellular response to low-density lipoprotein particle stimulus	MMP9	MMP9	matrix metallopeptidase 9 (gelatinase B, 92kDa gelatinase, 92kDa type IV collagenase)	0.00269404	0.156408	8.97084
GO:0070100	negative regulation of chemokine-mediated signaling pathway	SLIT3	SLIT3	slit homolog 3 (Drosophila)	0.00269404	0.156408	8.97084
GO:0070100	negative regulation of chemokine-mediated signaling pathway	SLIT2	SLIT2	slit homolog 2 (Drosophila)	0.00269404	0.156408	8.97084
GO:0070100	negative regulation of chemokine-mediated signaling pathway	ROBO1	ROBO1	roundabout, axon guidance receptor, homolog 1 (Drosophila)	0.00269404	0.156408	8.97084
GO:0071376	cellular response to corticotropin-releasing hormone stimulus	NR4A2	NR4A2	nuclear receptor subfamily 4, group A, member 2	0.00269404	0.156408	8.97084
GO:0071376	cellular response to corticotropin-releasing hormone stimulus	NR4A1	NR4A1	nuclear receptor subfamily 4, group A, member 1	0.00269404	0.156408	8.97084
GO:0071376	cellular response to corticotropin-releasing hormone stimulus	NR4A3	NR4A3	nuclear receptor subfamily 4, group A, member 3	0.00269404	0.156408	8.97084
GO:0008038	neuron recognition	CXCR4	CXCR4	chemokine (C-X-C motif) receptor 4	0.00269404	0.156408	8.97084
GO:0008038	neuron recognition	BDNF	BDNF	brain-derived neurotrophic factor	0.00269404	0.156408	8.97084
GO:0008038	neuron recognition	PCDH12	PCDH12	protocadherin 12	0.00269404	0.156408	8.97084
GO:0051414	response to cortisol	SLIT3	SLIT3	slit homolog 3 (Drosophila)	0.00269404	0.156408	8.97084
GO:0051414	response to cortisol	IGFBP7	IGFBP7	insulin-like growth factor binding protein 7	0.00269404	0.156408	8.97084
GO:0051414	response to cortisol	SLIT2	SLIT2	slit homolog 2 (Drosophila)	0.00269404	0.156408	8.97084
GO:0046813	receptor-mediated virion attachment to host cell	ICAM1	ICAM1	intercellular adhesion molecule 1	0.00269404	0.156408	8.97084
GO:0046813	receptor-mediated virion attachment to host cell	LRRC15	LRRC15	leucine rich repeat containing 15	0.00269404	0.156408	8.97084
GO:0046813	receptor-mediated virion attachment to host cell	GAS6	GAS6	growth arrest-specific 6	0.00269404	0.156408	8.97084
GO:0010761	fibroblast migration	TMEM201	TMEM201	transmembrane protein 201	0.00301612	0.161742	5.98056
GO:0010761	fibroblast migration	TNS1	TNS1	tensin 1	0.00301612	0.161742	5.98056
GO:0010761	fibroblast migration	ZFAND5	ZFAND5	zinc finger, AN1-type domain 5	0.00301612	0.161742	5.98056
GO:0010761	fibroblast migration	NOV	NOV	nephroblastoma overexpressed gene	0.00301612	0.161742	5.98056
GO:0048745	smooth muscle tissue development	ITGA8	ITGA8	integrin, alpha 8	0.00311126	0.161742	4.67231
GO:0048745	smooth muscle tissue development	AHR	AHR	aryl hydrocarbon receptor	0.00311126	0.161742	4.67231
GO:0048745	smooth muscle tissue development	FOXP2	LOC505502	uncharacterized LOC505502	0.00311126	0.161742	4.67231
GO:0048745	smooth muscle tissue development	ZFAND5	ZFAND5	zinc finger, AN1-type domain 5	0.00311126	0.161742	4.67231
GO:0048745	smooth muscle tissue development	STRA6	STRA6	stimulated by retinoic acid gene 6 homolog (mouse)	0.00311126	0.161742	4.67231
GO:0001568	blood vessel development	ATP7A	ATP7A	ATPase, Cu++ transporting, alpha polypeptide	0.00320657	0.161742	2.56977
GO:0001568	blood vessel development	AHR	AHR	aryl hydrocarbon receptor	0.00320657	0.161742	2.56977
GO:0001568	blood vessel development	TBX3	TBX3	T-box 3	0.00320657	0.161742	2.56977
GO:0001568	blood vessel development	HIF1A	HIF1A	hypoxia inducible factor 1, alpha subunit (basic helix-loop-helix transcription factor)	0.00320657	0.161742	2.56977
GO:0001568	blood vessel development	COL1A2	COL1A2	collagen, type I, alpha 2	0.00320657	0.161742	2.56977
GO:0001568	blood vessel development	LOX	LOX	lysyl oxidase	0.00320657	0.161742	2.56977
GO:0001568	blood vessel development	PDGFB	PDGFB	platelet-derived growth factor beta polypeptide	0.00320657	0.161742	2.56977
GO:0001568	blood vessel development	SPHK1	SPHK1	sphingosine kinase 1	0.00320657	0.161742	2.56977
GO:0001568	blood vessel development	TGFBR3	TGFBR3	transforming growth factor, beta receptor III	0.00320657	0.161742	2.56977
GO:0001568	blood vessel development	STRA6	STRA6	stimulated by retinoic acid gene 6 homolog (mouse)	0.00320657	0.161742	2.56977
GO:0001568	blood vessel development	COL3A1	COL3A1	collagen, type III, alpha 1	0.00320657	0.161742	2.56977
GO:0032496	response to lipopolysaccharide	MMP3	MMP3	matrix metallopeptidase 3 (stromelysin 1, progelatinase)	0.00339042	0.161742	1.70705
GO:0032496	response to lipopolysaccharide	NOD2	NOD2	nucleotide-binding oligomerization domain containing 2	0.00339042	0.161742	1.70705
GO:0032496	response to lipopolysaccharide	SOD2	SOD2	superoxide dismutase 2, mitochondrial	0.00339042	0.161742	1.70705
GO:0032496	response to lipopolysaccharide	GJB6	GJB6	gap junction protein, beta 6, 30kDa	0.00339042	0.161742	1.70705
GO:0032496	response to lipopolysaccharide	S100A12	S100A12	S100 calcium binding protein A12	0.00339042	0.161742	1.70705
GO:0032496	response to lipopolysaccharide	S100A9	S100A9	S100 calcium binding protein A9	0.00339042	0.161742	1.70705
GO:0032496	response to lipopolysaccharide	CXCL3	CXCL3	chemokine (C-X-C motif) ligand 3	0.00339042	0.161742	1.70705
GO:0032496	response to lipopolysaccharide	ICAM1	ICAM1	intercellular adhesion molecule 1	0.00339042	0.161742	1.70705
GO:0032496	response to lipopolysaccharide	EIF2AK2	EIF2AK2	eukaryotic translation initiation factor 2-alpha kinase 2	0.00339042	0.161742	1.70705
GO:0032496	response to lipopolysaccharide	SRR	SRR	serine racemase	0.00339042	0.161742	1.70705
GO:0032496	response to lipopolysaccharide	S100A8	S100A8	S100 calcium binding protein A8	0.00339042	0.161742	1.70705
GO:0032496	response to lipopolysaccharide	EDN1	EDN1	endothelin 1	0.00339042	0.161742	1.70705
GO:0032496	response to lipopolysaccharide	F3	F3	coagulation factor III	0.00339042	0.161742	1.70705
GO:0032496	response to lipopolysaccharide	LGALS9.1	LGALS9	lectin, galactoside-binding, soluble, 9	0.00339042	0.161742	1.70705
GO:0032496	response to lipopolysaccharide	SERPINE1	SERPINE1	serpin peptidase inhibitor, clade E (nexin, plasminogen activator inhibitor type 1), member 1	0.00339042	0.161742	1.70705
GO:0032496	response to lipopolysaccharide	CXCL8	CXCL8	interleukin 8	0.00339042	0.161742	1.70705
GO:0032496	response to lipopolysaccharide	ENTPD1	ENTPD1	ectonucleoside triphosphate diphosphohydrolase 1	0.00339042	0.161742	1.70705
GO:0032496	response to lipopolysaccharide	S100A14	S100A14	S100 calcium binding protein A14	0.00339042	0.161742	1.70705
GO:0032496	response to lipopolysaccharide	THBD	THBD	thrombomodulin	0.00339042	0.161742	1.70705
GO:0032496	response to lipopolysaccharide	CXCL5	CXCL6	chemokine (C-X-C motif) ligand 6 (granulocyte chemotactic protein 2)	0.00339042	0.161742	1.70705
GO:0032496	response to lipopolysaccharide	MMP9	MMP9	matrix metallopeptidase 9 (gelatinase B, 92kDa gelatinase, 92kDa type IV collagenase)	0.00339042	0.161742	1.70705
GO:0032496	response to lipopolysaccharide	SPARC	SPARC	secreted protein, acidic, cysteine-rich (osteonectin)	0.00339042	0.161742	1.70705
GO:0032496	response to lipopolysaccharide	GRO1	GRO1	chemokine (C-X-C motif) ligand 1 (melanoma growth stimulating activity, alpha)	0.00339042	0.161742	1.70705
GO:0032496	response to lipopolysaccharide	C2	C2	complement component 2	0.00339042	0.161742	1.70705
GO:0032496	response to lipopolysaccharide	CFB	CFB	complement factor B	0.00339042	0.161742	1.70705
GO:0032496	response to lipopolysaccharide	IL6R	IL6R	interleukin 6 receptor	0.00339042	0.161742	1.70705
GO:0032496	response to lipopolysaccharide	ADM	ADM	adrenomedullin	0.00339042	0.161742	1.70705
GO:0032496	response to lipopolysaccharide	CYP1A1	CYP1A1	cytochrome P450, subfamily I (aromatic compound-inducible), polypeptide 1	0.00339042	0.161742	1.70705
GO:0032496	response to lipopolysaccharide	PALM3	PALM3	paralemmin 3	0.00339042	0.161742	1.70705
GO:0010332	response to gamma radiation	SOD2	SOD2	superoxide dismutase 2, mitochondrial	0.00351414	0.161742	2.86304
GO:0010332	response to gamma radiation	CXCL3	CXCL3	chemokine (C-X-C motif) ligand 3	0.00351414	0.161742	2.86304
GO:0010332	response to gamma radiation	APOBEC1	APOBEC1	apolipoprotein B mRNA editing enzyme, catalytic polypeptide 1	0.00351414	0.161742	2.86304
GO:0010332	response to gamma radiation	CXCL8	CXCL8	interleukin 8	0.00351414	0.161742	2.86304
GO:0010332	response to gamma radiation	ENTPD1	ENTPD1	ectonucleoside triphosphate diphosphohydrolase 1	0.00351414	0.161742	2.86304
GO:0010332	response to gamma radiation	CXCL5	CXCL6	chemokine (C-X-C motif) ligand 6 (granulocyte chemotactic protein 2)	0.00351414	0.161742	2.86304
GO:0010332	response to gamma radiation	GRO1	GRO1	chemokine (C-X-C motif) ligand 1 (melanoma growth stimulating activity, alpha)	0.00351414	0.161742	2.86304
GO:0010332	response to gamma radiation	TP73	LOC515105	uncharacterized LOC515105	0.00351414	0.161742	2.86304
GO:0010332	response to gamma radiation	IL6R	IL6R	interleukin 6 receptor	0.00351414	0.161742	2.86304
GO:0030325	adrenal gland development	FSTL3	FSTL3	follistatin-like 3 (secreted glycoprotein)	0.00373577	0.161742	3.37612
GO:0030325	adrenal gland development	CYP1B1	CYP1B1	cytochrome P450, family 1, subfamily B, polypeptide 1	0.00373577	0.161742	3.37612
GO:0030325	adrenal gland development	CYP17A1	CYP17A1	cytochrome P450, family 17, subfamily A, polypeptide 1	0.00373577	0.161742	3.37612
GO:0030325	adrenal gland development	DKK3	DKK3	dickkopf homolog 3 (Xenopus laevis)	0.00373577	0.161742	3.37612
GO:0030325	adrenal gland development	LY6E	LY6E	lymphocyte antigen 6 complex, locus E	0.00373577	0.161742	3.37612
GO:0030325	adrenal gland development	CDKN1C	CDKN1C	cyclin-dependent kinase inhibitor 1C (p57, Kip2)	0.00373577	0.161742	3.37612
GO:0030325	adrenal gland development	STRA6	STRA6	stimulated by retinoic acid gene 6 homolog (mouse)	0.00373577	0.161742	3.37612
GO:0086010	membrane depolarization during action potential	SCN5A	SCN5A	sodium channel, voltage-gated, type V, alpha subunit	0.00373577	0.161742	3.37612
GO:0086010	membrane depolarization during action potential	SCN2A	SCN2A	sodium channel, voltage-gated, type II, alpha subunit	0.00373577	0.161742	3.37612
GO:0086010	membrane depolarization during action potential	CACNA1S	CACNA1S	calcium channel, voltage-dependent, L type, alpha 1S subunit	0.00373577	0.161742	3.37612
GO:0086010	membrane depolarization during action potential	SCN1A	SCN1A	sodium channel, voltage-gated, type I, alpha subunit	0.00373577	0.161742	3.37612
GO:0086010	membrane depolarization during action potential	CACNA1H	CACNA1H	calcium channel, voltage-dependent, T type, alpha 1H subunit	0.00373577	0.161742	3.37612
GO:0086010	membrane depolarization during action potential	CACNA1E	CACNA1E	calcium channel, voltage-dependent, R type, alpha 1E subunit	0.00373577	0.161742	3.37612
GO:0086010	membrane depolarization during action potential	CACNA1D	CACNA1D	calcium channel, voltage-dependent, L type, alpha 1D subunit	0.00373577	0.161742	3.37612
GO:0035556	intracellular signal transduction	MPDZ	MPDZ	multiple PDZ domain protein	0.00382308	0.161742	1.48004
GO:0035556	intracellular signal transduction	NOD2	NOD2	nucleotide-binding oligomerization domain containing 2	0.00382308	0.161742	1.48004
GO:0035556	intracellular signal transduction	MAP3K8	MAP3K8	mitogen-activated protein kinase kinase kinase 8	0.00382308	0.161742	1.48004
GO:0035556	intracellular signal transduction	RGS14	RGS14	regulator of G-protein signaling 14	0.00382308	0.161742	1.48004
GO:0035556	intracellular signal transduction	IGFBP5	IGFBP5	insulin-like growth factor binding protein 5	0.00382308	0.161742	1.48004
GO:0035556	intracellular signal transduction	EFS	EFS	embryonal Fyn-associated substrate	0.00382308	0.161742	1.48004
GO:0035556	intracellular signal transduction	NUAK1	NUAK1	NUAK family, SNF1-like kinase, 1	0.00382308	0.161742	1.48004
GO:0035556	intracellular signal transduction	VAV3	VAV3	vav 3 guanine nucleotide exchange factor	0.00382308	0.161742	1.48004
GO:0035556	intracellular signal transduction	ARHGEF4	ARHGEF4	Rho guanine nucleotide exchange factor (GEF) 4	0.00382308	0.161742	1.48004
GO:0035556	intracellular signal transduction	SCG2	SCG2	secretogranin II	0.00382308	0.161742	1.48004
GO:0035556	intracellular signal transduction	DGKI	DGKI	diacylglycerol kinase, iota	0.00382308	0.161742	1.48004
GO:0035556	intracellular signal transduction	DAPK2	DAPK2	death-associated protein kinase 2	0.00382308	0.161742	1.48004
GO:0035556	intracellular signal transduction	RASA3	RASA3	RAS p21 protein activator 3	0.00382308	0.161742	1.48004
GO:0035556	intracellular signal transduction	MAP4K3	MAP4K3	mitogen-activated protein kinase kinase kinase kinase 3	0.00382308	0.161742	1.48004
GO:0035556	intracellular signal transduction	DOK5	DOK5	docking protein 5	0.00382308	0.161742	1.48004
GO:0035556	intracellular signal transduction	EDN1	EDN1	endothelin 1	0.00382308	0.161742	1.48004
GO:0035556	intracellular signal transduction	DGKB	DGKB	diacylglycerol kinase, beta 90kDa	0.00382308	0.161742	1.48004
GO:0035556	intracellular signal transduction	TNS1	TNS1	tensin 1	0.00382308	0.161742	1.48004
GO:0035556	intracellular signal transduction	CXCL8	CXCL8	interleukin 8	0.00382308	0.161742	1.48004
GO:0035556	intracellular signal transduction	FYN	FYN	FYN oncogene related to SRC, FGR, YES	0.00382308	0.161742	1.48004
GO:0035556	intracellular signal transduction	WNK2	WNK2	WNK lysine deficient protein kinase 2	0.00382308	0.161742	1.48004
GO:0035556	intracellular signal transduction	DEPDC7	DEPDC7	DEP domain containing 7	0.00382308	0.161742	1.48004
GO:0035556	intracellular signal transduction	SBK2	SBK2	SH3-binding domain kinase family, member 2	0.00382308	0.161742	1.48004
GO:0035556	intracellular signal transduction	AKAP6	AKAP6	A kinase (PRKA) anchor protein 6	0.00382308	0.161742	1.48004
GO:0035556	intracellular signal transduction	ROCK1	ROCK1	Rho-associated, coiled-coil containing protein kinase 1	0.00382308	0.161742	1.48004
GO:0035556	intracellular signal transduction	CTGF	CTGF	connective tissue growth factor	0.00382308	0.161742	1.48004
GO:0035556	intracellular signal transduction	VAV2	VAV2	vav 2 guanine nucleotide exchange factor	0.00382308	0.161742	1.48004
GO:0035556	intracellular signal transduction	RGS9	RGS9	regulator of G-protein signaling 9	0.00382308	0.161742	1.48004
GO:0035556	intracellular signal transduction	BLK	BLK	B lymphoid tyrosine kinase	0.00382308	0.161742	1.48004
GO:0035556	intracellular signal transduction	ASB9	ASB9	ankyrin repeat and SOCS box containing 9	0.00382308	0.161742	1.48004
GO:0035556	intracellular signal transduction	SOCS2	SOCS2	suppressor of cytokine signaling 2	0.00382308	0.161742	1.48004
GO:0035556	intracellular signal transduction	SPHK1	SPHK1	sphingosine kinase 1	0.00382308	0.161742	1.48004
GO:0035556	intracellular signal transduction	MLXIPL	MLXIPL	MLX interacting protein-like	0.00382308	0.161742	1.48004
GO:0035556	intracellular signal transduction	RAB40B	RAB40B	RAB40B, member RAS oncogene family	0.00382308	0.161742	1.48004
GO:0035556	intracellular signal transduction	SH3BP5	SH3BP5	SH3-domain binding protein 5 (BTK-associated)	0.00382308	0.161742	1.48004
GO:0035556	intracellular signal transduction	RASAL1	RASAL1	RAS protein activator like 1 (GAP1 like)	0.00382308	0.161742	1.48004
GO:0035556	intracellular signal transduction	LAT	LAT	linker for activation of T cells	0.00382308	0.161742	1.48004
GO:0035556	intracellular signal transduction	GUCY1B3	GUCY1B3	guanylate cyclase 1, soluble, beta 3	0.00382308	0.161742	1.48004
GO:0035556	intracellular signal transduction	LRRK2	LRRK2	leucine-rich repeat kinase 2	0.00382308	0.161742	1.48004
GO:0035556	intracellular signal transduction	BLNK	BLNK	B-cell linker	0.00382308	0.161742	1.48004
GO:0035556	intracellular signal transduction	MAPK11	MAPK11	mitogen-activated protein kinase 11	0.00382308	0.161742	1.48004
GO:0035556	intracellular signal transduction	PAK3	PAK3	p21 protein (Cdc42/Rac)-activated kinase 3	0.00382308	0.161742	1.48004
GO:0035556	intracellular signal transduction	SMAD5	SMAD5	SMAD family member 5	0.00382308	0.161742	1.48004
GO:0035556	intracellular signal transduction	TGFBR3	TGFBR3	transforming growth factor, beta receptor III	0.00382308	0.161742	1.48004
GO:0035556	intracellular signal transduction	STK32A	STK32A	serine/threonine kinase 32A	0.00382308	0.161742	1.48004
GO:0035556	intracellular signal transduction	NPR2	NPR2	natriuretic peptide receptor B/guanylate cyclase B (atrionatriuretic peptide receptor B)	0.00382308	0.161742	1.48004
GO:0035556	intracellular signal transduction	DGKG	DGKG	diacylglycerol kinase, gamma 90kDa	0.00382308	0.161742	1.48004
GO:0035556	intracellular signal transduction	KSR2	KSR2	kinase suppressor of ras 2	0.00382308	0.161742	1.48004
GO:0035556	intracellular signal transduction	DGKH	DGKH	diacylglycerol kinase, eta	0.00382308	0.161742	1.48004
GO:0001934	positive regulation of protein phosphorylation	CSF1R	CSF1R	colony stimulating factor 1 receptor	0.00390557	0.161742	1.84793
GO:0001934	positive regulation of protein phosphorylation	NRAS	NRAS	neuroblastoma RAS viral (v-ras) oncogene homolog	0.00390557	0.161742	1.84793
GO:0001934	positive regulation of protein phosphorylation	SOX9	SOX9	SRY (sex determining region Y)-box 9	0.00390557	0.161742	1.84793
GO:0001934	positive regulation of protein phosphorylation	FGF1	FGF1	fibroblast growth factor 1 (acidic)	0.00390557	0.161742	1.84793
GO:0001934	positive regulation of protein phosphorylation	ADRBK2	ADRBK2	adrenergic, beta, receptor kinase 2	0.00390557	0.161742	1.84793
GO:0001934	positive regulation of protein phosphorylation	FZD1	FZD1	frizzled family receptor 1	0.00390557	0.161742	1.84793
GO:0001934	positive regulation of protein phosphorylation	FLT3	FLT3	fms-related tyrosine kinase 3	0.00390557	0.161742	1.84793
GO:0001934	positive regulation of protein phosphorylation	FAM20A	FAM20A	family with sequence similarity 20, member A	0.00390557	0.161742	1.84793
GO:0001934	positive regulation of protein phosphorylation	AKAP6	AKAP6	A kinase (PRKA) anchor protein 6	0.00390557	0.161742	1.84793
GO:0001934	positive regulation of protein phosphorylation	CDON	CDON	Cdon homolog (mouse)	0.00390557	0.161742	1.84793
GO:0001934	positive regulation of protein phosphorylation	CTGF	CTGF	connective tissue growth factor	0.00390557	0.161742	1.84793
GO:0001934	positive regulation of protein phosphorylation	SEMA7A	SEMA7A	semaphorin 7A, GPI membrane anchor (John Milton Hagen blood group)	0.00390557	0.161742	1.84793
GO:0001934	positive regulation of protein phosphorylation	MMP9	MMP9	matrix metallopeptidase 9 (gelatinase B, 92kDa gelatinase, 92kDa type IV collagenase)	0.00390557	0.161742	1.84793
GO:0001934	positive regulation of protein phosphorylation	FZD8	FZD8	frizzled family receptor 8	0.00390557	0.161742	1.84793
GO:0001934	positive regulation of protein phosphorylation	SPHK1	SPHK1	sphingosine kinase 1	0.00390557	0.161742	1.84793
GO:0001934	positive regulation of protein phosphorylation	WNT3A	WNT3A	wingless-type MMTV integration site family, member 3A	0.00390557	0.161742	1.84793
GO:0001934	positive regulation of protein phosphorylation	KRAS	KRAS	v-Ki-ras2 Kirsten rat sarcoma viral oncogene homolog	0.00390557	0.161742	1.84793
GO:0001934	positive regulation of protein phosphorylation	LRRK2	LRRK2	leucine-rich repeat kinase 2	0.00390557	0.161742	1.84793
GO:0001934	positive regulation of protein phosphorylation	ITGB3	ITGB3	integrin, beta 3 (platelet glycoprotein IIIa, antigen CD61)	0.00390557	0.161742	1.84793
GO:0001934	positive regulation of protein phosphorylation	CD40	CD40	CD40 molecule, TNF receptor superfamily member 5	0.00390557	0.161742	1.84793
GO:0001934	positive regulation of protein phosphorylation	GAS6	GAS6	growth arrest-specific 6	0.00390557	0.161742	1.84793
GO:0001934	positive regulation of protein phosphorylation	UCN	UCN	urocortin	0.00390557	0.161742	1.84793
GO:0010468	regulation of gene expression	NRAS	NRAS	neuroblastoma RAS viral (v-ras) oncogene homolog	0.00391243	0.161742	1.81948
GO:0010468	regulation of gene expression	ATP7A	ATP7A	ATPase, Cu++ transporting, alpha polypeptide	0.00391243	0.161742	1.81948
GO:0010468	regulation of gene expression	AHR	AHR	aryl hydrocarbon receptor	0.00391243	0.161742	1.81948
GO:0010468	regulation of gene expression	HIF1A	HIF1A	hypoxia inducible factor 1, alpha subunit (basic helix-loop-helix transcription factor)	0.00391243	0.161742	1.81948
GO:0010468	regulation of gene expression	NR4A2	NR4A2	nuclear receptor subfamily 4, group A, member 2	0.00391243	0.161742	1.81948
GO:0010468	regulation of gene expression	PPARA	PPARA	peroxisome proliferator-activated receptor alpha	0.00391243	0.161742	1.81948
GO:0010468	regulation of gene expression	TC2N	TC2N	tandem C2 domains, nuclear	0.00391243	0.161742	1.81948
GO:0010468	regulation of gene expression	APBA2	APBA2	amyloid beta (A4) precursor protein-binding, family A, member 2	0.00391243	0.161742	1.81948
GO:0010468	regulation of gene expression	SOX15	SOX15	SRY (sex determining region Y)-box 15	0.00391243	0.161742	1.81948
GO:0010468	regulation of gene expression	BMI1	BMI1	BMI1 polycomb ring finger oncogene	0.00391243	0.161742	1.81948
GO:0010468	regulation of gene expression	VAV2	VAV2	vav 2 guanine nucleotide exchange factor	0.00391243	0.161742	1.81948
GO:0010468	regulation of gene expression	NOV	NOV	nephroblastoma overexpressed gene	0.00391243	0.161742	1.81948
GO:0010468	regulation of gene expression	GDNF	GDNF	glial cell derived neurotrophic factor	0.00391243	0.161742	1.81948
GO:0010468	regulation of gene expression	FAM46A	FAM46A	family with sequence similarity 46, member A	0.00391243	0.161742	1.81948
GO:0010468	regulation of gene expression	APBA1	APBA1	amyloid beta (A4) precursor protein-binding, family A, member 1	0.00391243	0.161742	1.81948
GO:0010468	regulation of gene expression	TP73	LOC515105	uncharacterized LOC515105	0.00391243	0.161742	1.81948
GO:0010468	regulation of gene expression	MKX	MKX	mohawk homeobox	0.00391243	0.161742	1.81948
GO:0010468	regulation of gene expression	MITF	MITF	microphthalmia-associated transcription factor	0.00391243	0.161742	1.81948
GO:0010468	regulation of gene expression	TMTC3	TMTC3	transmembrane and tetratricopeptide repeat containing 3	0.00391243	0.161742	1.81948
GO:0010468	regulation of gene expression	FOXN1	FOXN1	forkhead box N1	0.00391243	0.161742	1.81948
GO:0010468	regulation of gene expression	LBH	LBH	limb bud and heart development homolog (mouse)	0.00391243	0.161742	1.81948
GO:0010468	regulation of gene expression	PATZ1	PATZ1	POZ (BTB) and AT hook containing zinc finger 1	0.00391243	0.161742	1.81948
GO:0010468	regulation of gene expression	TRIM63	TRIM63	tripartite motif containing 63	0.00391243	0.161742	1.81948
GO:0086004	regulation of cardiac muscle cell contraction	SCN5A	SCN5A	sodium channel, voltage-gated, type V, alpha subunit	0.00416759	0.161742	4.39747
GO:0086004	regulation of cardiac muscle cell contraction	AKAP6	AKAP6	A kinase (PRKA) anchor protein 6	0.00416759	0.161742	4.39747
GO:0086004	regulation of cardiac muscle cell contraction	STC1	STC1	stanniocalcin 1	0.00416759	0.161742	4.39747
GO:0086004	regulation of cardiac muscle cell contraction	PDE4D	PDE4D	phosphodiesterase 4D, cAMP-specific	0.00416759	0.161742	4.39747
GO:0086004	regulation of cardiac muscle cell contraction	PLN	PLN	phospholamban	0.00416759	0.161742	4.39747
GO:0051146	striated muscle cell differentiation	NRAS	NRAS	neuroblastoma RAS viral (v-ras) oncogene homolog	0.00416759	0.161742	4.39747
GO:0051146	striated muscle cell differentiation	IGFBP5	IGFBP5	insulin-like growth factor binding protein 5	0.00416759	0.161742	4.39747
GO:0051146	striated muscle cell differentiation	RB1	RB1	retinoblastoma 1	0.00416759	0.161742	4.39747
GO:0051146	striated muscle cell differentiation	CDON	CDON	Cdon homolog (mouse)	0.00416759	0.161742	4.39747
GO:0051146	striated muscle cell differentiation	KRAS	KRAS	v-Ki-ras2 Kirsten rat sarcoma viral oncogene homolog	0.00416759	0.161742	4.39747
GO:0043406	positive regulation of MAP kinase activity	S100A12	S100A12	S100 calcium binding protein A12	0.00416878	0.161742	2.62305
GO:0043406	positive regulation of MAP kinase activity	NRAS	NRAS	neuroblastoma RAS viral (v-ras) oncogene homolog	0.00416878	0.161742	2.62305
GO:0043406	positive regulation of MAP kinase activity	NEK10	LOC522335	serine/threonine-protein kinase Nek10-like	0.00416878	0.161742	2.62305
GO:0043406	positive regulation of MAP kinase activity	EDN1	EDN1	endothelin 1	0.00416878	0.161742	2.62305
GO:0043406	positive regulation of MAP kinase activity	FGF18	FGF18	fibroblast growth factor 18	0.00416878	0.161742	2.62305
GO:0043406	positive regulation of MAP kinase activity	CEACAM1	CEACAM1	carcinoembryonic antigen-related cell adhesion molecule 1 (biliary glycoprotein)	0.00416878	0.161742	2.62305
GO:0043406	positive regulation of MAP kinase activity	PDGFB	PDGFB	platelet-derived growth factor beta polypeptide	0.00416878	0.161742	2.62305
GO:0043406	positive regulation of MAP kinase activity	KRAS	KRAS	v-Ki-ras2 Kirsten rat sarcoma viral oncogene homolog	0.00416878	0.161742	2.62305
GO:0043406	positive regulation of MAP kinase activity	LRRK2	LRRK2	leucine-rich repeat kinase 2	0.00416878	0.161742	2.62305
GO:0043406	positive regulation of MAP kinase activity	CD40	CD40	CD40 molecule, TNF receptor superfamily member 5	0.00416878	0.161742	2.62305
GO:0031424	keratinization	SPRR3	LOC507527	cornifin-B-like	0.00418495	0.161742	3.73785
GO:0031424	keratinization	IVL	IVL	involucrin	0.00418495	0.161742	3.73785
GO:0031424	keratinization	KRT17	KRT17	keratin 17	0.00418495	0.161742	3.73785
GO:0031424	keratinization	EVPL	EVPL	envoplakin	0.00418495	0.161742	3.73785
GO:0031424	keratinization	CNFN	CNFN	cornifelin	0.00418495	0.161742	3.73785
GO:0031424	keratinization	TGM3	TGM3	transglutaminase 3 (E polypeptide, protein-glutamine-gamma-glutamyltransferase)	0.00418495	0.161742	3.73785
GO:0060135	maternal process involved in female pregnancy	AKR1B1	AKR1B1	aldo-keto reductase family 1, member B1 (aldose reductase)	0.00440225	0.161742	2.99028
GO:0060135	maternal process involved in female pregnancy	DSG1	DSG1	desmoglein 1	0.00440225	0.161742	2.99028
GO:0060135	maternal process involved in female pregnancy	HIF1A	HIF1A	hypoxia inducible factor 1, alpha subunit (basic helix-loop-helix transcription factor)	0.00440225	0.161742	2.99028
GO:0060135	maternal process involved in female pregnancy	IL11RA	IL11RA	interleukin 11 receptor, alpha	0.00440225	0.161742	2.99028
GO:0060135	maternal process involved in female pregnancy	IFI27	IFI27	putative ISG12(a) protein	0.00440225	0.161742	2.99028
GO:0060135	maternal process involved in female pregnancy	LGALS9.1	LGALS9	lectin, galactoside-binding, soluble, 9	0.00440225	0.161742	2.99028
GO:0060135	maternal process involved in female pregnancy	PAM	PAM	peptidylglycine alpha-amidating monooxygenase	0.00440225	0.161742	2.99028
GO:0060135	maternal process involved in female pregnancy	ISG12(B)	ISG12(B)	TLH29 protein precursor-like	0.00440225	0.161742	2.99028
GO:0060161	positive regulation of dopamine receptor signaling pathway	LRRK2	LRRK2	leucine-rich repeat kinase 2	0.00446982	0.161742	14.9514
GO:0060161	positive regulation of dopamine receptor signaling pathway	DRD3	DRD3	dopamine receptor D3	0.00446982	0.161742	14.9514
GO:0010747	positive regulation of plasma membrane long-chain fatty acid transport	ACSL5	ACSL5	acyl-CoA synthetase long-chain family member 5	0.00446982	0.161742	14.9514
GO:0010747	positive regulation of plasma membrane long-chain fatty acid transport	ACSL6	ACSL6	acyl-CoA synthetase long-chain family member 6	0.00446982	0.161742	14.9514
GO:0002357	defense response to tumor cell	PLK5	PLK5	polo-like kinase 5	0.00446982	0.161742	14.9514
GO:0002357	defense response to tumor cell	PRF1	PRF1	perforin 1 (pore forming protein)	0.00446982	0.161742	14.9514
GO:0070168	negative regulation of biomineral tissue development	SOX9	SOX9	SRY (sex determining region Y)-box 9	0.00446982	0.161742	14.9514
GO:0070168	negative regulation of biomineral tissue development	GAS6	GAS6	growth arrest-specific 6	0.00446982	0.161742	14.9514
GO:0070178	D-serine metabolic process	SRR	SRR	serine racemase	0.00446982	0.161742	14.9514
GO:0070178	D-serine metabolic process	DAO	DAO	D-amino-acid oxidase	0.00446982	0.161742	14.9514
GO:0070101	positive regulation of chemokine-mediated signaling pathway	HIF1A	HIF1A	hypoxia inducible factor 1, alpha subunit (basic helix-loop-helix transcription factor)	0.00446982	0.161742	14.9514
GO:0070101	positive regulation of chemokine-mediated signaling pathway	EDN1	EDN1	endothelin 1	0.00446982	0.161742	14.9514
GO:0045113	regulation of integrin biosynthetic process	S100A12	S100A12	S100 calcium binding protein A12	0.00446982	0.161742	14.9514
GO:0045113	regulation of integrin biosynthetic process	S100A9	S100A9	S100 calcium binding protein A9	0.00446982	0.161742	14.9514
GO:0038154	interleukin-11-mediated signaling pathway	IL11RA	IL11RA	interleukin 11 receptor, alpha	0.00446982	0.161742	14.9514
GO:0038154	interleukin-11-mediated signaling pathway	IL6ST	IL6ST	interleukin 6 signal transducer (gp130, oncostatin M receptor)	0.00446982	0.161742	14.9514
GO:0044752	response to human chorionic gonadotropin	ESR2	ESR2	estrogen receptor 2 (ER beta)	0.00446982	0.161742	14.9514
GO:0044752	response to human chorionic gonadotropin	GJB2	GJB2	gap junction protein, beta 2, 26kDa	0.00446982	0.161742	14.9514
GO:0010573	vascular endothelial growth factor production	HIF1A	HIF1A	hypoxia inducible factor 1, alpha subunit (basic helix-loop-helix transcription factor)	0.00446982	0.161742	14.9514
GO:0010573	vascular endothelial growth factor production	ADAMTS3	ADAMTS3	ADAM metallopeptidase with thrombospondin type 1 motif, 3	0.00446982	0.161742	14.9514
GO:0033274	response to vitamin B2	MTHFR	MTHFR	methylenetetrahydrofolate reductase (NAD(P)H)	0.00446982	0.161742	14.9514
GO:0033274	response to vitamin B2	CEBPA	CEBPA	CCAAT/enhancer binding protein (C/EBP), alpha	0.00446982	0.161742	14.9514
GO:0071250	cellular response to nitrite	HIF1A	HIF1A	hypoxia inducible factor 1, alpha subunit (basic helix-loop-helix transcription factor)	0.00446982	0.161742	14.9514
GO:0071250	cellular response to nitrite	PPARGC1A	PPARGC1A	peroxisome proliferator-activated receptor gamma, coactivator 1 alpha	0.00446982	0.161742	14.9514
GO:0060598	dichotomous subdivision of terminal units involved in mammary gland duct morphogenesis	TFAP2C	TFAP2C	transcription factor AP-2 gamma (activating enhancer binding protein 2 gamma)	0.00446982	0.161742	14.9514
GO:0060598	dichotomous subdivision of terminal units involved in mammary gland duct morphogenesis	AREG	LOC538751	amphiregulin-like	0.00446982	0.161742	14.9514
GO:0021836	chemorepulsion involved in postnatal olfactory bulb interneuron migration	SLIT2	SLIT2	slit homolog 2 (Drosophila)	0.00446982	0.161742	14.9514
GO:0021836	chemorepulsion involved in postnatal olfactory bulb interneuron migration	ROBO1	ROBO1	roundabout, axon guidance receptor, homolog 1 (Drosophila)	0.00446982	0.161742	14.9514
GO:0018153	isopeptide cross-linking via N6-(L-isoglutamyl)-L-lysine	IVL	IVL	involucrin	0.00446982	0.161742	14.9514
GO:0018153	isopeptide cross-linking via N6-(L-isoglutamyl)-L-lysine	TGM2	TGM2	transglutaminase 2 (C polypeptide, protein-glutamine-gamma-glutamyltransferase)	0.00446982	0.161742	14.9514
GO:0032602	chemokine production	S100A9	S100A9	S100 calcium binding protein A9	0.00446982	0.161742	14.9514
GO:0032602	chemokine production	S100A8	S100A8	S100 calcium binding protein A8	0.00446982	0.161742	14.9514
GO:0061193	taste bud development	NTF4	NTF4	neurotrophin 4	0.00446982	0.161742	14.9514
GO:0061193	taste bud development	BDNF	BDNF	brain-derived neurotrophic factor	0.00446982	0.161742	14.9514
GO:2000516	positive regulation of CD4-positive, alpha-beta T cell activation	CD55	CD55	CD55 molecule, decay accelerating factor for complement (Cromer blood group)	0.00446982	0.161742	14.9514
GO:2000516	positive regulation of CD4-positive, alpha-beta T cell activation	CEACAM1	CEACAM1	carcinoembryonic antigen-related cell adhesion molecule 1 (biliary glycoprotein)	0.00446982	0.161742	14.9514
GO:0008627	intrinsic apoptotic signaling pathway in response to osmotic stress	SCN2A	SCN2A	sodium channel, voltage-gated, type II, alpha subunit	0.00446982	0.161742	14.9514
GO:0008627	intrinsic apoptotic signaling pathway in response to osmotic stress	SCN1A	SCN1A	sodium channel, voltage-gated, type I, alpha subunit	0.00446982	0.161742	14.9514
GO:1903232	melanosome assembly	RAB38	RAB38	RAB38, member RAS oncogene family	0.00446982	0.161742	14.9514
GO:1903232	melanosome assembly	RAB32	RAB32	RAB32, member RAS oncogene family	0.00446982	0.161742	14.9514
GO:0086046	membrane depolarization during SA node cell action potential	SCN5A	SCN5A	sodium channel, voltage-gated, type V, alpha subunit	0.00446982	0.161742	14.9514
GO:0086046	membrane depolarization during SA node cell action potential	CACNA1D	CACNA1D	calcium channel, voltage-dependent, L type, alpha 1D subunit	0.00446982	0.161742	14.9514
GO:0010041	response to iron(III) ion	ATP7A	ATP7A	ATPase, Cu++ transporting, alpha polypeptide	0.00446982	0.161742	14.9514
GO:0010041	response to iron(III) ion	CYP1A1	CYP1A1	cytochrome P450, subfamily I (aromatic compound-inducible), polypeptide 1	0.00446982	0.161742	14.9514
GO:0060431	primary lung bud formation	HHEX	HHEX	hematopoietically expressed homeobox	0.00446982	0.161742	14.9514
GO:0060431	primary lung bud formation	RDH10	RDH10	retinol dehydrogenase 10 (all-trans)	0.00446982	0.161742	14.9514
GO:0034124	regulation of MyD88-dependent toll-like receptor signaling pathway	IRF7	IRF7	interferon regulatory factor 7	0.00446982	0.161742	14.9514
GO:0034124	regulation of MyD88-dependent toll-like receptor signaling pathway	IRF1	IRF1	interferon regulatory factor 1	0.00446982	0.161742	14.9514
GO:0009181	purine ribonucleoside diphosphate catabolic process	ENTPD1	ENTPD1	ectonucleoside triphosphate diphosphohydrolase 1	0.00446982	0.161742	14.9514
GO:0009181	purine ribonucleoside diphosphate catabolic process	ENTPD2	ENTPD2	ectonucleoside triphosphate diphosphohydrolase 2	0.00446982	0.161742	14.9514
GO:0034259	negative regulation of Rho GTPase activity	NRAS	NRAS	neuroblastoma RAS viral (v-ras) oncogene homolog	0.00449042	0.161742	5.43688
GO:0034259	negative regulation of Rho GTPase activity	KRAS	KRAS	v-Ki-ras2 Kirsten rat sarcoma viral oncogene homolog	0.00449042	0.161742	5.43688
GO:0034259	negative regulation of Rho GTPase activity	FZD10	FZD10	frizzled family receptor 10	0.00449042	0.161742	5.43688
GO:0034259	negative regulation of Rho GTPase activity	PECAM1	PECAM1	platelet/endothelial cell adhesion molecule	0.00449042	0.161742	5.43688
GO:0048771	tissue remodeling	THBS4	THBS4	thrombospondin 4	0.00449042	0.161742	5.43688
GO:0048771	tissue remodeling	MMP9	MMP9	matrix metallopeptidase 9 (gelatinase B, 92kDa gelatinase, 92kDa type IV collagenase)	0.00449042	0.161742	5.43688
GO:0048771	tissue remodeling	MMP14	MMP14	matrix metallopeptidase 14 (membrane-inserted)	0.00449042	0.161742	5.43688
GO:0048771	tissue remodeling	GAS6	GAS6	growth arrest-specific 6	0.00449042	0.161742	5.43688
GO:0070509	calcium ion import	CACNA1S	CACNA1S	calcium channel, voltage-dependent, L type, alpha 1S subunit	0.00451059	0.161742	3.27062
GO:0070509	calcium ion import	CACNA1H	CACNA1H	calcium channel, voltage-dependent, T type, alpha 1H subunit	0.00451059	0.161742	3.27062
GO:0070509	calcium ion import	SLC8A1	SLC8A1	solute carrier family 8 (sodium/calcium exchanger), member 1	0.00451059	0.161742	3.27062
GO:0070509	calcium ion import	CACNA1E	CACNA1E	calcium channel, voltage-dependent, R type, alpha 1E subunit	0.00451059	0.161742	3.27062
GO:0070509	calcium ion import	CACNA1D	CACNA1D	calcium channel, voltage-dependent, L type, alpha 1D subunit	0.00451059	0.161742	3.27062
GO:0070509	calcium ion import	HRH1	HRH1	histamine receptor H1	0.00451059	0.161742	3.27062
GO:0070509	calcium ion import	SLC30A1	SLC30A1	solute carrier family 30 (zinc transporter), member 1	0.00451059	0.161742	3.27062
GO:0048661	positive regulation of smooth muscle cell proliferation	AKR1B1	AKR1B1	aldo-keto reductase family 1, member B1 (aldose reductase)	0.00454364	0.161742	2.2601
GO:0048661	positive regulation of smooth muscle cell proliferation	HIF1A	HIF1A	hypoxia inducible factor 1, alpha subunit (basic helix-loop-helix transcription factor)	0.00454364	0.161742	2.2601
GO:0048661	positive regulation of smooth muscle cell proliferation	EDN1	EDN1	endothelin 1	0.00454364	0.161742	2.2601
GO:0048661	positive regulation of smooth muscle cell proliferation	PPARGC1A	PPARGC1A	peroxisome proliferator-activated receptor gamma, coactivator 1 alpha	0.00454364	0.161742	2.2601
GO:0048661	positive regulation of smooth muscle cell proliferation	LOC100337053	LOC100337053	multidrug resistance-associated protein 4-like	0.00454364	0.161742	2.2601
GO:0048661	positive regulation of smooth muscle cell proliferation	PDGFB	PDGFB	platelet-derived growth factor beta polypeptide	0.00454364	0.161742	2.2601
GO:0048661	positive regulation of smooth muscle cell proliferation	NR4A3	NR4A3	nuclear receptor subfamily 4, group A, member 3	0.00454364	0.161742	2.2601
GO:0048661	positive regulation of smooth muscle cell proliferation	IL18	IL18	interleukin 18 (interferon-gamma-inducing factor)	0.00454364	0.161742	2.2601
GO:0048661	positive regulation of smooth muscle cell proliferation	ITGB3	ITGB3	integrin, beta 3 (platelet glycoprotein IIIa, antigen CD61)	0.00454364	0.161742	2.2601
GO:0048661	positive regulation of smooth muscle cell proliferation	PDE4D	PDE4D	phosphodiesterase 4D, cAMP-specific	0.00454364	0.161742	2.2601
GO:0048661	positive regulation of smooth muscle cell proliferation	IL6R	IL6R	interleukin 6 receptor	0.00454364	0.161742	2.2601
GO:0048661	positive regulation of smooth muscle cell proliferation	ID2	ID2	inhibitor of DNA binding 2, dominant negative helix-loop-helix protein	0.00454364	0.161742	2.2601
GO:0048661	positive regulation of smooth muscle cell proliferation	TGM2	TGM2	transglutaminase 2 (C polypeptide, protein-glutamine-gamma-glutamyltransferase)	0.00454364	0.161742	2.2601
GO:0007603	phototransduction, visible light	RDH12	RDH12	retinol dehydrogenase 12 (all-trans/9-cis/11-cis)	0.00459503	0.161742	2.18041
GO:0007603	phototransduction, visible light	MGC152281	MGC152281	uncharacterized LOC507942	0.00459503	0.161742	2.18041
GO:0007603	phototransduction, visible light	GPC3	GPC3	glypican 3	0.00459503	0.161742	2.18041
GO:0007603	phototransduction, visible light	RDH10	RDH10	retinol dehydrogenase 10 (all-trans)	0.00459503	0.161742	2.18041
GO:0007603	phototransduction, visible light	BCO2	BCO2	beta-carotene oxygenase 2	0.00459503	0.161742	2.18041
GO:0007603	phototransduction, visible light	PDE6A	PDE6A	phosphodiesterase 6A, cGMP-specific, rod, alpha	0.00459503	0.161742	2.18041
GO:0007603	phototransduction, visible light	RGS9	RGS9	regulator of G-protein signaling 9	0.00459503	0.161742	2.18041
GO:0007603	phototransduction, visible light	GPC2	GPC2	glypican 2	0.00459503	0.161742	2.18041
GO:0007603	phototransduction, visible light	DHRS3	DHRS3	dehydrogenase/reductase (SDR family) member 3	0.00459503	0.161742	2.18041
GO:0007603	phototransduction, visible light	SDC2	SDC2	syndecan 2	0.00459503	0.161742	2.18041
GO:0007603	phototransduction, visible light	SDC3	SDC3	syndecan 3	0.00459503	0.161742	2.18041
GO:0007603	phototransduction, visible light	GNAT1	GNAT1	guanine nucleotide binding protein (G protein), alpha transducing activity polypeptide 1	0.00459503	0.161742	2.18041
GO:0007603	phototransduction, visible light	STRA6	STRA6	stimulated by retinoic acid gene 6 homolog (mouse)	0.00459503	0.161742	2.18041
GO:0007603	phototransduction, visible light	LRAT	LRAT	lecithin retinol acyltransferase (phosphatidylcholine--retinol O-acyltransferase)	0.00459503	0.161742	2.18041
GO:0060548	negative regulation of cell death	AGR2	AGR2	anterior gradient homolog 2 (Xenopus laevis)	0.00461665	0.161742	2.45471
GO:0060548	negative regulation of cell death	ESR2	ESR2	estrogen receptor 2 (ER beta)	0.00461665	0.161742	2.45471
GO:0060548	negative regulation of cell death	NTF4	NTF4	neurotrophin 4	0.00461665	0.161742	2.45471
GO:0060548	negative regulation of cell death	BDNF	BDNF	brain-derived neurotrophic factor	0.00461665	0.161742	2.45471
GO:0060548	negative regulation of cell death	NCAM1	NCAM1	neural cell adhesion molecule 1	0.00461665	0.161742	2.45471
GO:0060548	negative regulation of cell death	NPC1	NPC1	Niemann-Pick disease, type C1	0.00461665	0.161742	2.45471
GO:0060548	negative regulation of cell death	CTGF	CTGF	connective tissue growth factor	0.00461665	0.161742	2.45471
GO:0060548	negative regulation of cell death	NOV	NOV	nephroblastoma overexpressed gene	0.00461665	0.161742	2.45471
GO:0060548	negative regulation of cell death	NPAS2	NPAS2	neuronal PAS domain protein 2	0.00461665	0.161742	2.45471
GO:0060548	negative regulation of cell death	ITGB3	ITGB3	integrin, beta 3 (platelet glycoprotein IIIa, antigen CD61)	0.00461665	0.161742	2.45471
GO:0060548	negative regulation of cell death	UCN	UCN	urocortin	0.00461665	0.161742	2.45471
GO:0010757	negative regulation of plasminogen activation	SERPINE1	SERPINE1	serpin peptidase inhibitor, clade E (nexin, plasminogen activator inhibitor type 1), member 1	0.00512033	0.163817	7.4757
GO:0010757	negative regulation of plasminogen activation	THBS1	THBS1	thrombospondin 1	0.00512033	0.163817	7.4757
GO:0010757	negative regulation of plasminogen activation	SERPINE2	SERPINE2	serpin peptidase inhibitor, clade E (nexin, plasminogen activator inhibitor type 1), member 2	0.00512033	0.163817	7.4757
GO:0006555	methionine metabolic process	GNMT	GNMT	glycine N-methyltransferase	0.00512033	0.163817	7.4757
GO:0006555	methionine metabolic process	MTHFR	MTHFR	methylenetetrahydrofolate reductase (NAD(P)H)	0.00512033	0.163817	7.4757
GO:0006555	methionine metabolic process	MTR	MTR	5-methyltetrahydrofolate-homocysteine methyltransferase	0.00512033	0.163817	7.4757
GO:0014909	smooth muscle cell migration	NOV	NOV	nephroblastoma overexpressed gene	0.00512033	0.163817	7.4757
GO:0014909	smooth muscle cell migration	PLAT	PLAT	plasminogen activator, tissue	0.00512033	0.163817	7.4757
GO:0014909	smooth muscle cell migration	ITGB3	ITGB3	integrin, beta 3 (platelet glycoprotein IIIa, antigen CD61)	0.00512033	0.163817	7.4757
GO:0061009	common bile duct development	AHR	AHR	aryl hydrocarbon receptor	0.00512033	0.163817	7.4757
GO:0061009	common bile duct development	HHEX	HHEX	hematopoietically expressed homeobox	0.00512033	0.163817	7.4757
GO:0061009	common bile duct development	HES4	HES4	hairy and enhancer of split 4 (Drosophila)	0.00512033	0.163817	7.4757
GO:0016556	mRNA modification	APOBEC1	APOBEC1	apolipoprotein B mRNA editing enzyme, catalytic polypeptide 1	0.00512033	0.163817	7.4757
GO:0016556	mRNA modification	ADARB1	ADARB1	adenosine deaminase, RNA-specific, B1	0.00512033	0.163817	7.4757
GO:0016556	mRNA modification	METTL3	METTL3	methyltransferase like 3	0.00512033	0.163817	7.4757
GO:0097084	vascular smooth muscle cell development	RAMP2	RAMP2	receptor (G protein-coupled) activity modifying protein 2	0.00512033	0.163817	7.4757
GO:0097084	vascular smooth muscle cell development	ADM	ADM	adrenomedullin	0.00512033	0.163817	7.4757
GO:0097084	vascular smooth muscle cell development	HES4	HES4	hairy and enhancer of split 4 (Drosophila)	0.00512033	0.163817	7.4757
GO:0002793	positive regulation of peptide secretion	S100A12	S100A12	S100 calcium binding protein A12	0.00512033	0.163817	7.4757
GO:0002793	positive regulation of peptide secretion	S100A9	S100A9	S100 calcium binding protein A9	0.00512033	0.163817	7.4757
GO:0002793	positive regulation of peptide secretion	S100A8	S100A8	S100 calcium binding protein A8	0.00512033	0.163817	7.4757
GO:2000766	negative regulation of cytoplasmic translation	CPEB2	CPEB2	cytoplasmic polyadenylation element binding protein 2	0.00512033	0.163817	7.4757
GO:2000766	negative regulation of cytoplasmic translation	CPEB3	CPEB3	cytoplasmic polyadenylation element binding protein 3	0.00512033	0.163817	7.4757
GO:2000766	negative regulation of cytoplasmic translation	CPEB1	CPEB1	cytoplasmic polyadenylation element binding protein 1	0.00512033	0.163817	7.4757
GO:0042127	regulation of cell proliferation	CELA1	CELA1	chymotrypsin-like elastase family, member 1	0.00512111	0.163817	1.7125
GO:0042127	regulation of cell proliferation	CXCL3	CXCL3	chemokine (C-X-C motif) ligand 3	0.00512111	0.163817	1.7125
GO:0042127	regulation of cell proliferation	NUAK1	NUAK1	NUAK family, SNF1-like kinase, 1	0.00512111	0.163817	1.7125
GO:0042127	regulation of cell proliferation	TBX3	TBX3	T-box 3	0.00512111	0.163817	1.7125
GO:0042127	regulation of cell proliferation	ESR2	ESR2	estrogen receptor 2 (ER beta)	0.00512111	0.163817	1.7125
GO:0042127	regulation of cell proliferation	SOX9	SOX9	SRY (sex determining region Y)-box 9	0.00512111	0.163817	1.7125
GO:0042127	regulation of cell proliferation	APOBEC1	APOBEC1	apolipoprotein B mRNA editing enzyme, catalytic polypeptide 1	0.00512111	0.163817	1.7125
GO:0042127	regulation of cell proliferation	TFAP2C	TFAP2C	transcription factor AP-2 gamma (activating enhancer binding protein 2 gamma)	0.00512111	0.163817	1.7125
GO:0042127	regulation of cell proliferation	HIF1A	HIF1A	hypoxia inducible factor 1, alpha subunit (basic helix-loop-helix transcription factor)	0.00512111	0.163817	1.7125
GO:0042127	regulation of cell proliferation	HHEX	HHEX	hematopoietically expressed homeobox	0.00512111	0.163817	1.7125
GO:0042127	regulation of cell proliferation	SERPINE1	SERPINE1	serpin peptidase inhibitor, clade E (nexin, plasminogen activator inhibitor type 1), member 1	0.00512111	0.163817	1.7125
GO:0042127	regulation of cell proliferation	PTK6	PTK6	PTK6 protein tyrosine kinase 6	0.00512111	0.163817	1.7125
GO:0042127	regulation of cell proliferation	CXCL8	CXCL8	interleukin 8	0.00512111	0.163817	1.7125
GO:0042127	regulation of cell proliferation	FYN	FYN	FYN oncogene related to SRC, FGR, YES	0.00512111	0.163817	1.7125
GO:0042127	regulation of cell proliferation	CXCL5	CXCL6	chemokine (C-X-C motif) ligand 6 (granulocyte chemotactic protein 2)	0.00512111	0.163817	1.7125
GO:0042127	regulation of cell proliferation	CEBPA	CEBPA	CCAAT/enhancer binding protein (C/EBP), alpha	0.00512111	0.163817	1.7125
GO:0042127	regulation of cell proliferation	SPARC	SPARC	secreted protein, acidic, cysteine-rich (osteonectin)	0.00512111	0.163817	1.7125
GO:0042127	regulation of cell proliferation	GRO1	GRO1	chemokine (C-X-C motif) ligand 1 (melanoma growth stimulating activity, alpha)	0.00512111	0.163817	1.7125
GO:0042127	regulation of cell proliferation	BLK	BLK	B lymphoid tyrosine kinase	0.00512111	0.163817	1.7125
GO:0042127	regulation of cell proliferation	PDGFB	PDGFB	platelet-derived growth factor beta polypeptide	0.00512111	0.163817	1.7125
GO:0042127	regulation of cell proliferation	FRK	FRK	fyn-related kinase	0.00512111	0.163817	1.7125
GO:0042127	regulation of cell proliferation	STYK1	STYK1	serine/threonine/tyrosine kinase 1	0.00512111	0.163817	1.7125
GO:0042127	regulation of cell proliferation	MITF	MITF	microphthalmia-associated transcription factor	0.00512111	0.163817	1.7125
GO:0042127	regulation of cell proliferation	MINA	MINA	MYC induced nuclear antigen	0.00512111	0.163817	1.7125
GO:0042127	regulation of cell proliferation	SRMS	SRMS	src-related kinase lacking C-terminal regulatory tyrosine and N-terminal myristylation sites	0.00512111	0.163817	1.7125
GO:0042127	regulation of cell proliferation	MFI2	MFI2	antigen p97 (melanoma associated) identified by monoclonal antibodies 133.2 and 96.5	0.00512111	0.163817	1.7125
GO:0045668	negative regulation of osteoblast differentiation	IGFBP5	IGFBP5	insulin-like growth factor binding protein 5	0.00515538	0.163817	2.91735
GO:0045668	negative regulation of osteoblast differentiation	ID1	ID1	inhibitor of DNA binding 1, dominant negative helix-loop-helix protein	0.00515538	0.163817	2.91735
GO:0045668	negative regulation of osteoblast differentiation	CHRD	CHRD	chordin	0.00515538	0.163817	2.91735
GO:0045668	negative regulation of osteoblast differentiation	TWIST2	TWIST2	twist homolog 2 (Drosophila)	0.00515538	0.163817	2.91735
GO:0045668	negative regulation of osteoblast differentiation	SOX15	SOX15	SRY (sex determining region Y)-box 15	0.00515538	0.163817	2.91735
GO:0045668	negative regulation of osteoblast differentiation	ID2	ID2	inhibitor of DNA binding 2, dominant negative helix-loop-helix protein	0.00515538	0.163817	2.91735
GO:0045668	negative regulation of osteoblast differentiation	AREG	LOC538751	amphiregulin-like	0.00515538	0.163817	2.91735
GO:0045668	negative regulation of osteoblast differentiation	OSTN	OSTN	osteocrin	0.00515538	0.163817	2.91735
GO:0030593	neutrophil chemotaxis	S100A12	S100A12	S100 calcium binding protein A12	0.00518282	0.163817	2.41861
GO:0030593	neutrophil chemotaxis	S100A9	S100A9	S100 calcium binding protein A9	0.00518282	0.163817	2.41861
GO:0030593	neutrophil chemotaxis	CXCL3	CXCL3	chemokine (C-X-C motif) ligand 3	0.00518282	0.163817	2.41861
GO:0030593	neutrophil chemotaxis	VAV3	VAV3	vav 3 guanine nucleotide exchange factor	0.00518282	0.163817	2.41861
GO:0030593	neutrophil chemotaxis	S100A8	S100A8	S100 calcium binding protein A8	0.00518282	0.163817	2.41861
GO:0030593	neutrophil chemotaxis	EDN1	EDN1	endothelin 1	0.00518282	0.163817	2.41861
GO:0030593	neutrophil chemotaxis	CCL17	CCL17	chemokine (C-C motif) ligand 17	0.00518282	0.163817	2.41861
GO:0030593	neutrophil chemotaxis	CXCL8	CXCL8	interleukin 8	0.00518282	0.163817	2.41861
GO:0030593	neutrophil chemotaxis	GRO1	GRO1	chemokine (C-X-C motif) ligand 1 (melanoma growth stimulating activity, alpha)	0.00518282	0.163817	2.41861
GO:0030593	neutrophil chemotaxis	PDE4D	PDE4D	phosphodiesterase 4D, cAMP-specific	0.00518282	0.163817	2.41861
GO:0030593	neutrophil chemotaxis	CCL26	CCL26	chemokine (C-C motif) ligand 26	0.00518282	0.163817	2.41861
GO:2000352	negative regulation of endothelial cell apoptotic process	ICAM1	ICAM1	intercellular adhesion molecule 1	0.00519991	0.163817	3.58834
GO:2000352	negative regulation of endothelial cell apoptotic process	SEMA5A	SEMA5A	sema domain, seven thrombospondin repeats (type 1 and type 1-like), transmembrane domain (TM) and short cytoplasmic domain, (semaphorin) 5A	0.00519991	0.163817	3.58834
GO:2000352	negative regulation of endothelial cell apoptotic process	SCG2	SCG2	secretogranin II	0.00519991	0.163817	3.58834
GO:2000352	negative regulation of endothelial cell apoptotic process	SERPINE1	SERPINE1	serpin peptidase inhibitor, clade E (nexin, plasminogen activator inhibitor type 1), member 1	0.00519991	0.163817	3.58834
GO:2000352	negative regulation of endothelial cell apoptotic process	RAMP2	RAMP2	receptor (G protein-coupled) activity modifying protein 2	0.00519991	0.163817	3.58834
GO:2000352	negative regulation of endothelial cell apoptotic process	GAS6	GAS6	growth arrest-specific 6	0.00519991	0.163817	3.58834
GO:0016339	calcium-dependent cell-cell adhesion via plasma membrane cell adhesion molecules	DSG1	DSG1	desmoglein 1	0.00519991	0.163817	3.58834
GO:0016339	calcium-dependent cell-cell adhesion via plasma membrane cell adhesion molecules	PCDHB14	PCDHB14	protocadherin beta 14	0.00519991	0.163817	3.58834
GO:0016339	calcium-dependent cell-cell adhesion via plasma membrane cell adhesion molecules	PCDH18	PCDH18	protocadherin 18	0.00519991	0.163817	3.58834
GO:0016339	calcium-dependent cell-cell adhesion via plasma membrane cell adhesion molecules	CEACAM1	CEACAM1	carcinoembryonic antigen-related cell adhesion molecule 1 (biliary glycoprotein)	0.00519991	0.163817	3.58834
GO:0016339	calcium-dependent cell-cell adhesion via plasma membrane cell adhesion molecules	CDH23	CDH23	cadherin-related 23	0.00519991	0.163817	3.58834
GO:0016339	calcium-dependent cell-cell adhesion via plasma membrane cell adhesion molecules	PCDH12	PCDH12	protocadherin 12	0.00519991	0.163817	3.58834
GO:0042572	retinol metabolic process	RDH12	RDH12	retinol dehydrogenase 12 (all-trans/9-cis/11-cis)	0.00540071	0.168834	3.17151
GO:0042572	retinol metabolic process	CYP1B1	CYP1B1	cytochrome P450, family 1, subfamily B, polypeptide 1	0.00540071	0.168834	3.17151
GO:0042572	retinol metabolic process	MGC152281	MGC152281	uncharacterized LOC507942	0.00540071	0.168834	3.17151
GO:0042572	retinol metabolic process	RDH10	RDH10	retinol dehydrogenase 10 (all-trans)	0.00540071	0.168834	3.17151
GO:0042572	retinol metabolic process	ALDH1A1	ALDH1A1	aldehyde dehydrogenase 1 family, member A1	0.00540071	0.168834	3.17151
GO:0042572	retinol metabolic process	DHRS3	DHRS3	dehydrogenase/reductase (SDR family) member 3	0.00540071	0.168834	3.17151
GO:0042572	retinol metabolic process	LRAT	LRAT	lecithin retinol acyltransferase (phosphatidylcholine--retinol O-acyltransferase)	0.00540071	0.168834	3.17151
GO:0071732	cellular response to nitric oxide	MMP3	MMP3	matrix metallopeptidase 3 (stromelysin 1, progelatinase)	0.00545687	0.169288	4.15317
GO:0071732	cellular response to nitric oxide	MTR	MTR	5-methyltetrahydrofolate-homocysteine methyltransferase	0.00545687	0.169288	4.15317
GO:0071732	cellular response to nitric oxide	TPO	TPO	thyroid peroxidase	0.00545687	0.169288	4.15317
GO:0071732	cellular response to nitric oxide	THBS1	THBS1	thrombospondin 1	0.00545687	0.169288	4.15317
GO:0071732	cellular response to nitric oxide	GUCY1B3	GUCY1B3	guanylate cyclase 1, soluble, beta 3	0.00545687	0.169288	4.15317
GO:0043410	positive regulation of MAPK cascade	IL11	IL11	interleukin 11	0.00553691	0.17047	2.13592
GO:0043410	positive regulation of MAPK cascade	NOD2	NOD2	nucleotide-binding oligomerization domain containing 2	0.00553691	0.17047	2.13592
GO:0043410	positive regulation of MAPK cascade	GRM4	GRM4	glutamate receptor, metabotropic 4	0.00553691	0.17047	2.13592
GO:0043410	positive regulation of MAPK cascade	NRAS	NRAS	neuroblastoma RAS viral (v-ras) oncogene homolog	0.00553691	0.17047	2.13592
GO:0043410	positive regulation of MAPK cascade	LPAR3	LPAR3	lysophosphatidic acid receptor 3	0.00553691	0.17047	2.13592
GO:0043410	positive regulation of MAPK cascade	IGFBP3	IGFBP3	insulin-like growth factor binding protein 3	0.00553691	0.17047	2.13592
GO:0043410	positive regulation of MAPK cascade	CDON	CDON	Cdon homolog (mouse)	0.00553691	0.17047	2.13592
GO:0043410	positive regulation of MAPK cascade	SOX15	SOX15	SRY (sex determining region Y)-box 15	0.00553691	0.17047	2.13592
GO:0043410	positive regulation of MAPK cascade	CD36.1	CD36	CD36 molecule (thrombospondin receptor)	0.00553691	0.17047	2.13592
GO:0043410	positive regulation of MAPK cascade	PDGFB	PDGFB	platelet-derived growth factor beta polypeptide	0.00553691	0.17047	2.13592
GO:0043410	positive regulation of MAPK cascade	KRAS	KRAS	v-Ki-ras2 Kirsten rat sarcoma viral oncogene homolog	0.00553691	0.17047	2.13592
GO:0043410	positive regulation of MAPK cascade	ITGB3	ITGB3	integrin, beta 3 (platelet glycoprotein IIIa, antigen CD61)	0.00553691	0.17047	2.13592
GO:0043410	positive regulation of MAPK cascade	IL6R	IL6R	interleukin 6 receptor	0.00553691	0.17047	2.13592
GO:0043410	positive regulation of MAPK cascade	KSR2	KSR2	kinase suppressor of ras 2	0.00553691	0.17047	2.13592
GO:0016525	negative regulation of angiogenesis	SPINK5	SPINK5	serine peptidase inhibitor, Kazal type 5	0.00580245	0.177302	2.38356
GO:0016525	negative regulation of angiogenesis	ANGPT4	ANGPT4	angiopoietin 4	0.00580245	0.177302	2.38356
GO:0016525	negative regulation of angiogenesis	HHEX	HHEX	hematopoietically expressed homeobox	0.00580245	0.177302	2.38356
GO:0016525	negative regulation of angiogenesis	RGCC	RGCC	regulator of cell cycle	0.00580245	0.177302	2.38356
GO:0016525	negative regulation of angiogenesis	THBS4	THBS4	thrombospondin 4	0.00580245	0.177302	2.38356
GO:0016525	negative regulation of angiogenesis	SEMA4A	SEMA4A	sema domain, immunoglobulin domain (Ig), transmembrane domain (TM) and short cytoplasmic domain, (semaphorin) 4A	0.00580245	0.177302	2.38356
GO:0016525	negative regulation of angiogenesis	ROCK1	ROCK1	Rho-associated, coiled-coil containing protein kinase 1	0.00580245	0.177302	2.38356
GO:0016525	negative regulation of angiogenesis	CD36.1	CD36	CD36 molecule (thrombospondin receptor)	0.00580245	0.177302	2.38356
GO:0016525	negative regulation of angiogenesis	SPARC	SPARC	secreted protein, acidic, cysteine-rich (osteonectin)	0.00580245	0.177302	2.38356
GO:0016525	negative regulation of angiogenesis	THBS1	THBS1	thrombospondin 1	0.00580245	0.177302	2.38356
GO:0016525	negative regulation of angiogenesis	HOXA5	HOXA5	homeobox A5	0.00580245	0.177302	2.38356
GO:0001656	metanephros development	ITGA8	ITGA8	integrin, alpha 8	0.00600309	0.182064	2.84789
GO:0001656	metanephros development	RDH10	RDH10	retinol dehydrogenase 10 (all-trans)	0.00600309	0.182064	2.84789
GO:0001656	metanephros development	SLIT2	SLIT2	slit homolog 2 (Drosophila)	0.00600309	0.182064	2.84789
GO:0001656	metanephros development	EYA1	EYA1	eyes absent homolog 1 (Drosophila)	0.00600309	0.182064	2.84789
GO:0001656	metanephros development	FBN1	FBN1	fibrillin 1	0.00600309	0.182064	2.84789
GO:0001656	metanephros development	SIX2	SIX2	SIX homeobox 2	0.00600309	0.182064	2.84789
GO:0001656	metanephros development	GDNF	GDNF	glial cell derived neurotrophic factor	0.00600309	0.182064	2.84789
GO:0001656	metanephros development	ID2	ID2	inhibitor of DNA binding 2, dominant negative helix-loop-helix protein	0.00600309	0.182064	2.84789
GO:0048146	positive regulation of fibroblast proliferation	NRAS	NRAS	neuroblastoma RAS viral (v-ras) oncogene homolog	0.00607372	0.182396	2.4919
GO:0048146	positive regulation of fibroblast proliferation	SERPINE1	SERPINE1	serpin peptidase inhibitor, clade E (nexin, plasminogen activator inhibitor type 1), member 1	0.00607372	0.182396	2.4919
GO:0048146	positive regulation of fibroblast proliferation	FN1	FN1	fibronectin 1	0.00607372	0.182396	2.4919
GO:0048146	positive regulation of fibroblast proliferation	EREG	EREG	epiregulin	0.00607372	0.182396	2.4919
GO:0048146	positive regulation of fibroblast proliferation	CD74	CD74	CD74 molecule, major histocompatibility complex, class II invariant chain	0.00607372	0.182396	2.4919
GO:0048146	positive regulation of fibroblast proliferation	BMI1	BMI1	BMI1 polycomb ring finger oncogene	0.00607372	0.182396	2.4919
GO:0048146	positive regulation of fibroblast proliferation	PDGFB	PDGFB	platelet-derived growth factor beta polypeptide	0.00607372	0.182396	2.4919
GO:0048146	positive regulation of fibroblast proliferation	SPHK1	SPHK1	sphingosine kinase 1	0.00607372	0.182396	2.4919
GO:0048146	positive regulation of fibroblast proliferation	GAS6	GAS6	growth arrest-specific 6	0.00607372	0.182396	2.4919
GO:0048146	positive regulation of fibroblast proliferation	FOSB	FOSB	FBJ murine osteosarcoma viral oncogene homolog B	0.00607372	0.182396	2.4919
GO:0050731	positive regulation of peptidyl-tyrosine phosphorylation	IL11	IL11	interleukin 11	0.0061038	0.182396	2.18391
GO:0050731	positive regulation of peptidyl-tyrosine phosphorylation	NOD2	NOD2	nucleotide-binding oligomerization domain containing 2	0.0061038	0.182396	2.18391
GO:0050731	positive regulation of peptidyl-tyrosine phosphorylation	ANGPT4	ANGPT4	angiopoietin 4	0.0061038	0.182396	2.18391
GO:0050731	positive regulation of peptidyl-tyrosine phosphorylation	ICAM1	ICAM1	intercellular adhesion molecule 1	0.0061038	0.182396	2.18391
GO:0050731	positive regulation of peptidyl-tyrosine phosphorylation	THBS4	THBS4	thrombospondin 4	0.0061038	0.182396	2.18391
GO:0050731	positive regulation of peptidyl-tyrosine phosphorylation	CD74	CD74	CD74 molecule, major histocompatibility complex, class II invariant chain	0.0061038	0.182396	2.18391
GO:0050731	positive regulation of peptidyl-tyrosine phosphorylation	CD36.1	CD36	CD36 molecule (thrombospondin receptor)	0.0061038	0.182396	2.18391
GO:0050731	positive regulation of peptidyl-tyrosine phosphorylation	PDGFB	PDGFB	platelet-derived growth factor beta polypeptide	0.0061038	0.182396	2.18391
GO:0050731	positive regulation of peptidyl-tyrosine phosphorylation	ITGA5	ITGA5	integrin, alpha 5 (fibronectin receptor, alpha polypeptide)	0.0061038	0.182396	2.18391
GO:0050731	positive regulation of peptidyl-tyrosine phosphorylation	ITGB3	ITGB3	integrin, beta 3 (platelet glycoprotein IIIa, antigen CD61)	0.0061038	0.182396	2.18391
GO:0050731	positive regulation of peptidyl-tyrosine phosphorylation	IL6R	IL6R	interleukin 6 receptor	0.0061038	0.182396	2.18391
GO:0050731	positive regulation of peptidyl-tyrosine phosphorylation	NRP1	NRP1	neuropilin 1	0.0061038	0.182396	2.18391
GO:0050731	positive regulation of peptidyl-tyrosine phosphorylation	CD44	CD44	CD44 molecule (Indian blood group)	0.0061038	0.182396	2.18391
GO:0002260	lymphocyte homeostasis	AHR	AHR	aryl hydrocarbon receptor	0.00638237	0.184006	4.9838
GO:0002260	lymphocyte homeostasis	SPNS2.1	SPNS2	spinster homolog 2 (Drosophila)	0.00638237	0.184006	4.9838
GO:0002260	lymphocyte homeostasis	LAT	LAT	linker for activation of T cells	0.00638237	0.184006	4.9838
GO:0002260	lymphocyte homeostasis	FOXN1	FOXN1	forkhead box N1	0.00638237	0.184006	4.9838
GO:0030818	negative regulation of cAMP biosynthetic process	PALM	PALM	paralemmin	0.00638237	0.184006	4.9838
GO:0030818	negative regulation of cAMP biosynthetic process	GRM7	GRM7	glutamate receptor, metabotropic 7	0.00638237	0.184006	4.9838
GO:0030818	negative regulation of cAMP biosynthetic process	EDN1	EDN1	endothelin 1	0.00638237	0.184006	4.9838
GO:0030818	negative regulation of cAMP biosynthetic process	AKAP6	AKAP6	A kinase (PRKA) anchor protein 6	0.00638237	0.184006	4.9838
GO:0097066	response to thyroid hormone	AKR1B1	AKR1B1	aldo-keto reductase family 1, member B1 (aldose reductase)	0.00638237	0.184006	4.9838
GO:0097066	response to thyroid hormone	C2	C2	complement component 2	0.00638237	0.184006	4.9838
GO:0097066	response to thyroid hormone	CFB	CFB	complement factor B	0.00638237	0.184006	4.9838
GO:0097066	response to thyroid hormone	HES4	HES4	hairy and enhancer of split 4 (Drosophila)	0.00638237	0.184006	4.9838
GO:0035313	wound healing, spreading of epidermal cells	ARHGAP24	ARHGAP24	Rho GTPase activating protein 24	0.00638237	0.184006	4.9838
GO:0035313	wound healing, spreading of epidermal cells	MMP12	MMP12	matrix metallopeptidase 12 (macrophage elastase)	0.00638237	0.184006	4.9838
GO:0035313	wound healing, spreading of epidermal cells	C15H11orf34	C15H11orf34	chromosome 15 open reading frame, human C11orf34	0.00638237	0.184006	4.9838
GO:0035313	wound healing, spreading of epidermal cells	ITGA5	ITGA5	integrin, alpha 5 (fibronectin receptor, alpha polypeptide)	0.00638237	0.184006	4.9838
GO:0071398	cellular response to fatty acid	EDN1	EDN1	endothelin 1	0.00638408	0.184006	3.45032
[truncated: 11,809 more rows]

## Sheet: AllGene2GO
QueryID	QuerySymbol	Description	E-Value	SubjectSymbol	Description	GOID	GOTerm	P-Value	Enrichment
[truncated: 13,389 more rows]
