# Supplementary material for: Transcriptomic Analysis of Short/Branched-Chain Acyl-Coenzyme a Dehydrogenase Knocked Out bMECs Revealed Its Regulatory Effect on Lipid Metabolism
Source: Front Vet Sci. 2021 Sep 7;8:744287. doi: 10.3389/fvets.2021.744287 (PMC8453006; doi:10.3389/fvets.2021.744287)
Supplement: Supplementary file 1 [file Data_Sheet_1.ZIP › Dr Jiang original data 1/figure 4/ACKOvsMEC.GO-Analysis_CC.xlsx]

## Sheet: DownGO_Result
GOID

## Sheet: DownGO2Gene
GOID

## Sheet: DownGene2GO
QueryID

## Sheet: UpGO_Result
GOID

## Sheet: UpGO2Gene
GOID

## Sheet: UpGene2GO
QueryID
