# Supplementary material for: Transcriptomic Analysis of Short/Branched-Chain Acyl-Coenzyme a Dehydrogenase Knocked Out bMECs Revealed Its Regulatory Effect on Lipid Metabolism
Source: Front Vet Sci. 2021 Sep 7;8:744287. doi: 10.3389/fvets.2021.744287 (PMC8453006; doi:10.3389/fvets.2021.744287)
Supplement: Supplementary file 1 [file Data_Sheet_1.ZIP › Dr Jiang original data 1/figure 4/ACKOvsMEC.GO-Analysis_MF.xlsx]

## Sheet: DownGO_Result
GOID	GOTerm	DifGene	AllDifGene	GeneInGO	AllGene	P-Value	FDR	Enrichment	(-log10P)
GO:0005509	calcium ion binding	51	604	648	17468	3.84973e-08	3.59565e-05	2.27615	7.41457
GO:0001968	fibronectin binding	9	604	32	17468	9.15683e-07	0.000427624	8.1339	6.03825
GO:0008201	heparin binding	19	604	167	17468	5.34117e-06	0.00149807	3.29036	5.27236
GO:0005178	integrin binding	15	604	111	17468	6.41572e-06	0.00149807	3.90818	5.19275
GO:0004222	metalloendopeptidase activity	14	604	105	17468	1.51872e-05	0.00283697	3.85607	4.81852
GO:0005518	collagen binding	11	604	70	17468	2.61568e-05	0.00349476	4.54465	4.58241
GO:0003779	actin binding	28	604	344	17468	2.6192e-05	0.00349476	2.354	4.58183
GO:0008092	cytoskeletal protein binding	10	604	67	17468	9.5159e-05	0.0111098	4.3165	4.02155
GO:0030414	peptidase inhibitor activity	13	604	111	17468	0.000119391	0.0123901	3.38709	3.92303
GO:0019955	cytokine binding	6	604	25	17468	0.000168286	0.0157179	6.94093	3.77395
GO:0004872	receptor activity	21	604	278	17468	0.000701033	0.0595241	2.18464	3.15426
GO:0008237	metallopeptidase activity	14	604	156	17468	0.00105241	0.0807822	2.59543	2.97781
GO:0050840	extracellular matrix binding	5	604	24	17468	0.00119655	0.0807822	6.02511	2.92207
GO:0015085	calcium ion transmembrane transporter activity	3	604	7	17468	0.00129736	0.0807822	12.3945	2.88694
GO:0008046	axon guidance receptor activity	3	604	7	17468	0.00129736	0.0807822	12.3945	2.88694
GO:0005521	lamin binding	4	604	16	17468	0.00184826	0.106726	7.23013	2.73324
GO:0004714	transmembrane receptor protein tyrosine kinase activity	7	604	52	17468	0.00197743	0.106726	3.89315	2.7039
GO:0019838	growth factor binding	6	604	39	17468	0.00205682	0.106726	4.44931	2.6868
GO:0002020	protease binding	10	604	104	17468	0.00320688	0.155613	2.78082	2.49392
GO:0004465	lipoprotein lipase activity	2	604	3	17468	0.00349879	0.155613	19.2804	2.45608
GO:0003941	L-serine ammonia-lyase activity	2	604	3	17468	0.00349879	0.155613	19.2804	2.45608
GO:0005201	extracellular matrix structural constituent	7	604	58	17468	0.00372033	0.156238	3.49041	2.42942
GO:0004896	cytokine receptor activity	6	604	44	17468	0.00384739	0.156238	3.94371	2.41483
GO:0050431	transforming growth factor beta binding	4	604	20	17468	0.00440911	0.171588	5.78411	2.35565
GO:0004867	serine-type endopeptidase inhibitor activity	9	604	95	17468	0.00557831	0.208406	2.73984	2.2535
GO:0048495	Roundabout binding	2	604	4	17468	0.00683726	0.236519	14.4603	2.16512
GO:0008332	low voltage-gated calcium channel activity	2	604	4	17468	0.00683726	0.236519	14.4603	2.16512
GO:0005104	fibroblast growth factor receptor binding	4	604	23	17468	0.00742471	0.247667	5.02966	2.12932
GO:0004713	protein tyrosine kinase activity	10	604	120	17468	0.00875631	0.273728	2.41004	2.05768
GO:0016595	glutamate binding	3	604	13	17468	0.0090784	0.273728	6.67397	2.04199
GO:0005102	receptor binding	25	604	438	17468	0.010148	0.273728	1.65072	1.99362
GO:0004668	protein-arginine deiminase activity	2	604	5	17468	0.0111351	0.273728	11.5682	1.95331
GO:0042289	MHC class II protein binding	2	604	5	17468	0.0111351	0.273728	11.5682	1.95331
GO:0016176	superoxide-generating NADPH oxidase activator activity	2	604	5	17468	0.0111351	0.273728	11.5682	1.95331
GO:0001642	group III metabotropic glutamate receptor activity	2	604	5	17468	0.0111351	0.273728	11.5682	1.95331
GO:0005542	folic acid binding	3	604	14	17468	0.0112614	0.273728	6.19726	1.94841
GO:0048407	platelet-derived growth factor binding	3	604	14	17468	0.0112614	0.273728	6.19726	1.94841
GO:0004143	diacylglycerol kinase activity	3	604	14	17468	0.0112614	0.273728	6.19726	1.94841
GO:0050998	nitric-oxide synthase binding	4	604	26	17468	0.0115533	0.273728	4.44931	1.93729
GO:0005516	calmodulin binding	12	604	164	17468	0.0117228	0.273728	2.11614	1.93097
GO:0050839	cell adhesion molecule binding	7	604	72	17468	0.0120697	0.274953	2.81172	1.9183
GO:0005161	platelet-derived growth factor receptor binding	3	604	15	17468	0.0137205	0.298023	5.78411	1.86263
GO:0005229	intracellular calcium activated chloride channel activity	3	604	15	17468	0.0137205	0.298023	5.78411	1.86263
GO:0048019	receptor antagonist activity	2	604	6	17468	0.0163222	0.299031	9.64018	1.78722
GO:0070051	fibrinogen binding	2	604	6	17468	0.0163222	0.299031	9.64018	1.78722
GO:0016151	nickel cation binding	2	604	6	17468	0.0163222	0.299031	9.64018	1.78722
GO:0043237	laminin-1 binding	2	604	6	17468	0.0163222	0.299031	9.64018	1.78722
GO:0003951	NAD+ kinase activity	3	604	16	17468	0.0164603	0.299031	5.4226	1.78356
GO:0005248	voltage-gated sodium channel activity	3	604	17	17468	0.0194836	0.299031	5.10362	1.71033
GO:0017147	Wnt-protein binding	4	604	31	17468	0.0212405	0.299031	3.73168	1.67283
GO:0000978	RNA polymerase II core promoter proximal region sequence-specific DNA binding	18	604	308	17468	0.0214963	0.299031	1.69016	1.66764
GO:0051015	actin filament binding	10	604	138	17468	0.0216295	0.299031	2.09569	1.66495
GO:0045545	syndecan binding	2	604	7	17468	0.0223322	0.299031	8.26301	1.65107
GO:0043184	vascular endothelial growth factor receptor 2 binding	2	604	7	17468	0.0223322	0.299031	8.26301	1.65107
GO:0008440	inositol-1,4,5-trisphosphate 3-kinase activity	2	604	7	17468	0.0223322	0.299031	8.26301	1.65107
GO:0001077	RNA polymerase II core promoter proximal region sequence-specific DNA binding transcription factor activity involved in positive regulation of transcription	15	604	245	17468	0.0236379	0.299031	1.77064	1.62639
GO:0005244	voltage-gated ion channel activity	10	604	142	17468	0.0257633	0.299031	2.03666	1.589
GO:0001540	beta-amyloid binding	4	604	33	17468	0.0261755	0.299031	3.50552	1.5821
GO:0071837	HMG box domain binding	3	604	19	17468	0.0263858	0.299031	4.5664	1.57863
GO:0016868	intramolecular transferase activity, phosphotransferases	2	604	8	17468	0.0291021	0.299031	7.23013	1.53608
GO:0008158	hedgehog receptor activity	2	604	8	17468	0.0291021	0.299031	7.23013	1.53608
GO:0045340	mercury ion binding	2	604	8	17468	0.0291021	0.299031	7.23013	1.53608
GO:0045499	chemorepellent activity	2	604	8	17468	0.0291021	0.299031	7.23013	1.53608
GO:0017124	SH3 domain binding	9	604	125	17468	0.0295164	0.299031	2.08228	1.52994
GO:0004175	endopeptidase activity	7	604	88	17468	0.0326289	0.299031	2.3005	1.4864
GO:0047166	1-alkenylglycerophosphoethanolamine O-acyltransferase activity	1	604	1	17468	0.0345775	0.299031	28.9205	1.46121
GO:0050346	trans-L-3-hydroxyproline dehydratase activity	1	604	1	17468	0.0345775	0.299031	28.9205	1.46121
GO:0050528	acyloxyacyl hydrolase activity	1	604	1	17468	0.0345775	0.299031	28.9205	1.46121
GO:0042910	xenobiotic transporter activity	1	604	1	17468	0.0345775	0.299031	28.9205	1.46121
GO:0008859	exoribonuclease II activity	1	604	1	17468	0.0345775	0.299031	28.9205	1.46121
GO:0018454	acetoacetyl-CoA reductase activity	1	604	1	17468	0.0345775	0.299031	28.9205	1.46121
GO:0005142	interleukin-11 receptor binding	1	604	1	17468	0.0345775	0.299031	28.9205	1.46121
GO:0035718	macrophage migration inhibitory factor binding	1	604	1	17468	0.0345775	0.299031	28.9205	1.46121
GO:0086060	voltage-gated sodium channel activity involved in AV node cell action potential	1	604	1	17468	0.0345775	0.299031	28.9205	1.46121
GO:0086061	voltage-gated sodium channel activity involved in bundle of His cell action potential	1	604	1	17468	0.0345775	0.299031	28.9205	1.46121
GO:0086063	voltage-gated sodium channel activity involved in SA node cell action potential	1	604	1	17468	0.0345775	0.299031	28.9205	1.46121
GO:0043795	glyceraldehyde oxidoreductase activity	1	604	1	17468	0.0345775	0.299031	28.9205	1.46121
GO:0001512	dihydronicotinamide riboside quinone reductase activity	1	604	1	17468	0.0345775	0.299031	28.9205	1.46121
GO:0001734	mRNA (N6-adenosine)-methyltransferase activity	1	604	1	17468	0.0345775	0.299031	28.9205	1.46121
GO:0035538	carbohydrate response element binding	1	604	1	17468	0.0345775	0.299031	28.9205	1.46121
GO:0016836	hydro-lyase activity	1	604	1	17468	0.0345775	0.299031	28.9205	1.46121
GO:0000248	C-5 sterol desaturase activity	1	604	1	17468	0.0345775	0.299031	28.9205	1.46121
GO:0001013	RNA polymerase I regulatory region DNA binding	1	604	1	17468	0.0345775	0.299031	28.9205	1.46121
GO:0016990	arginine deiminase activity	1	604	1	17468	0.0345775	0.299031	28.9205	1.46121
GO:0031710	neuromedin B receptor binding	1	604	1	17468	0.0345775	0.299031	28.9205	1.46121
GO:0004350	glutamate-5-semialdehyde dehydrogenase activity	1	604	1	17468	0.0345775	0.299031	28.9205	1.46121
GO:0008705	methionine synthase activity	1	604	1	17468	0.0345775	0.299031	28.9205	1.46121
GO:0004349	glutamate 5-kinase activity	1	604	1	17468	0.0345775	0.299031	28.9205	1.46121
GO:0031707	endothelin A receptor binding	1	604	1	17468	0.0345775	0.299031	28.9205	1.46121
GO:0008709	cholate 7-alpha-dehydrogenase activity	1	604	1	17468	0.0345775	0.299031	28.9205	1.46121
GO:0047015	3-hydroxy-2-methylbutyryl-CoA dehydrogenase activity	1	604	1	17468	0.0345775	0.299031	28.9205	1.46121
GO:0042658	MHC class II protein binding, via antigen binding groove	1	604	1	17468	0.0345775	0.299031	28.9205	1.46121
GO:0008721	D-serine ammonia-lyase activity	1	604	1	17468	0.0345775	0.299031	28.9205	1.46121
GO:0004131	cytosine deaminase activity	1	604	1	17468	0.0345775	0.299031	28.9205	1.46121
GO:0018112	proline racemase activity	1	604	1	17468	0.0345775	0.299031	28.9205	1.46121
GO:0010855	adenylate cyclase inhibitor activity	1	604	1	17468	0.0345775	0.299031	28.9205	1.46121
GO:0018114	threonine racemase activity	1	604	1	17468	0.0345775	0.299031	28.9205	1.46121
GO:0050479	glyceryl-ether monooxygenase activity	1	604	1	17468	0.0345775	0.299031	28.9205	1.46121
GO:0017174	glycine N-methyltransferase activity	1	604	1	17468	0.0345775	0.299031	28.9205	1.46121
GO:0033885	10-hydroxy-9-(phosphonooxy)octadecanoate phosphatase activity	1	604	1	17468	0.0345775	0.299031	28.9205	1.46121
GO:0030378	serine racemase activity	1	604	1	17468	0.0345775	0.299031	28.9205	1.46121
GO:0008480	sarcosine dehydrogenase activity	1	604	1	17468	0.0345775	0.299031	28.9205	1.46121
GO:0047442	17-alpha-hydroxyprogesterone aldolase activity	1	604	1	17468	0.0345775	0.299031	28.9205	1.46121
GO:0001409	guanine nucleotide transmembrane transporter activity	1	604	1	17468	0.0345775	0.299031	28.9205	1.46121
GO:0060422	peptidyl-dipeptidase inhibitor activity	1	604	1	17468	0.0345775	0.299031	28.9205	1.46121
GO:0033229	cysteine transmembrane transporter activity	1	604	1	17468	0.0345775	0.299031	28.9205	1.46121
GO:0004508	steroid 17-alpha-monooxygenase activity	1	604	1	17468	0.0345775	0.299031	28.9205	1.46121
GO:0015633	zinc transporting ATPase activity	1	604	1	17468	0.0345775	0.299031	28.9205	1.46121
GO:0033130	acetylcholine receptor binding	2	604	9	17468	0.0365723	0.313381	6.42678	1.43685
GO:0005109	frizzled binding	4	604	37	17468	0.0379528	0.322254	3.12654	1.42076
GO:0003727	single-stranded RNA binding	4	604	38	17468	0.0413002	0.334084	3.04427	1.38405
GO:0005520	insulin-like growth factor binding	3	604	23	17468	0.0435812	0.334084	3.77224	1.3607
GO:0003785	actin monomer binding	3	604	23	17468	0.0435812	0.334084	3.77224	1.3607
GO:0001618	virus receptor activity	3	604	23	17468	0.0435812	0.334084	3.77224	1.3607
GO:0005095	GTPase inhibitor activity	2	604	10	17468	0.0446865	0.334084	5.78411	1.34982
GO:0043566	structure-specific DNA binding	2	604	10	17468	0.0446865	0.334084	5.78411	1.34982
GO:0030275	LRR domain binding	2	604	10	17468	0.0446865	0.334084	5.78411	1.34982
GO:0043394	proteoglycan binding	2	604	10	17468	0.0446865	0.334084	5.78411	1.34982
GO:0031748	D1 dopamine receptor binding	2	604	10	17468	0.0446865	0.334084	5.78411	1.34982
GO:0008239	dipeptidyl-peptidase activity	2	604	10	17468	0.0446865	0.334084	5.78411	1.34982
GO:0017153	sodium:dicarboxylate symporter activity	2	604	10	17468	0.0446865	0.334084	5.78411	1.34982
GO:0000982	RNA polymerase II core promoter proximal region sequence-specific DNA binding transcription factor activity	3	604	24	17468	0.0485684	0.334084	3.61507	1.31365
GO:0070412	R-SMAD binding	3	604	24	17468	0.0485684	0.334084	3.61507	1.31365
GO:0009055	electron carrier activity	7	604	96	17468	0.0486211	0.334084	2.10879	1.31318
GO:0030165	PDZ domain binding	8	604	117	17468	0.0501111	0.334084	1.97747	1.30007
GO:0008331	high voltage-gated calcium channel activity	2	604	11	17468	0.0533914	0.334084	5.25828	1.27253
GO:0030215	semaphorin receptor binding	2	604	11	17468	0.0533914	0.334084	5.25828	1.27253
GO:0017154	semaphorin receptor activity	2	604	11	17468	0.0533914	0.334084	5.25828	1.27253
GO:0035612	AP-2 adaptor complex binding	2	604	11	17468	0.0533914	0.334084	5.25828	1.27253
GO:0008066	glutamate receptor activity	2	604	11	17468	0.0533914	0.334084	5.25828	1.27253
GO:0032395	MHC class II receptor activity	2	604	11	17468	0.0533914	0.334084	5.25828	1.27253
GO:0044183	protein binding involved in protein folding	2	604	11	17468	0.0533914	0.334084	5.25828	1.27253
GO:0043395	heparan sulfate proteoglycan binding	3	604	25	17468	0.0538216	0.334084	3.47046	1.26904
GO:0005539	glycosaminoglycan binding	3	604	26	17468	0.0593349	0.334084	3.33698	1.22669
GO:0004866	endopeptidase inhibitor activity	4	604	43	17468	0.0604545	0.334084	2.69028	1.21857
GO:0008083	growth factor activity	10	604	165	17468	0.060833	0.334084	1.75276	1.21586
GO:0005003	ephrin receptor activity	2	604	12	17468	0.0626367	0.334084	4.82009	1.20317
GO:0015026	coreceptor activity	3	604	27	17468	0.0651018	0.334084	3.21339	1.18641
GO:0015315	organophosphate:inorganic phosphate antiporter activity	1	604	2	17468	0.0679613	0.334084	14.4603	1.16774
GO:0036461	BLOC-2 complex binding	1	604	2	17468	0.0679613	0.334084	14.4603	1.16774
GO:0015100	vanadium ion transmembrane transporter activity	1	604	2	17468	0.0679613	0.334084	14.4603	1.16774
GO:0016422	mRNA (2'-O-methyladenosine-N6-)-methyltransferase activity	1	604	2	17468	0.0679613	0.334084	14.4603	1.16774
GO:0019970	interleukin-11 binding	1	604	2	17468	0.0679613	0.334084	14.4603	1.16774
GO:0018479	benzaldehyde dehydrogenase (NAD+) activity	1	604	2	17468	0.0679613	0.334084	14.4603	1.16774
GO:0047710	bis(5'-adenosyl)-triphosphatase activity	1	604	2	17468	0.0679613	0.334084	14.4603	1.16774
GO:0017050	D-erythro-sphingosine kinase activity	1	604	2	17468	0.0679613	0.334084	14.4603	1.16774
GO:0015099	nickel cation transmembrane transporter activity	1	604	2	17468	0.0679613	0.334084	14.4603	1.16774
GO:0015094	lead ion transmembrane transporter activity	1	604	2	17468	0.0679613	0.334084	14.4603	1.16774
GO:0086062	voltage-gated sodium channel activity involved in Purkinje myocyte action potential	1	604	2	17468	0.0679613	0.334084	14.4603	1.16774
GO:0086038	calcium:sodium antiporter activity involved in regulation of cardiac muscle cell membrane potential	1	604	2	17468	0.0679613	0.334084	14.4603	1.16774
GO:0046811	histone deacetylase inhibitor activity	1	604	2	17468	0.0679613	0.334084	14.4603	1.16774
GO:0051183	vitamin transporter activity	1	604	2	17468	0.0679613	0.334084	14.4603	1.16774
GO:0001791	IgM binding	1	604	2	17468	0.0679613	0.334084	14.4603	1.16774
GO:0003964	RNA-directed DNA polymerase activity	1	604	2	17468	0.0679613	0.334084	14.4603	1.16774
GO:0032029	myosin tail binding	1	604	2	17468	0.0679613	0.334084	14.4603	1.16774
GO:0071617	lysophospholipid acyltransferase activity	1	604	2	17468	0.0679613	0.334084	14.4603	1.16774
GO:0001591	dopamine neurotransmitter receptor activity, coupled via Gi/Go	1	604	2	17468	0.0679613	0.334084	14.4603	1.16774
GO:0015501	glutamate:sodium symporter activity	1	604	2	17468	0.0679613	0.334084	14.4603	1.16774
GO:0004850	uridine phosphorylase activity	1	604	2	17468	0.0679613	0.334084	14.4603	1.16774
GO:0050436	microfibril binding	1	604	2	17468	0.0679613	0.334084	14.4603	1.16774
GO:0034188	apolipoprotein A-I receptor activity	1	604	2	17468	0.0679613	0.334084	14.4603	1.16774
GO:0004794	L-threonine ammonia-lyase activity	1	604	2	17468	0.0679613	0.334084	14.4603	1.16774
GO:0019828	aspartic-type endopeptidase inhibitor activity	1	604	2	17468	0.0679613	0.334084	14.4603	1.16774
GO:0030619	U1 snRNA binding	1	604	2	17468	0.0679613	0.334084	14.4603	1.16774
GO:0008753	NADPH dehydrogenase (quinone) activity	1	604	2	17468	0.0679613	0.334084	14.4603	1.16774
GO:0051381	histamine binding	1	604	2	17468	0.0679613	0.334084	14.4603	1.16774
GO:0031729	CCR4 chemokine receptor binding	1	604	2	17468	0.0679613	0.334084	14.4603	1.16774
GO:0042610	CD8 receptor binding	1	604	2	17468	0.0679613	0.334084	14.4603	1.16774
GO:0052654	L-leucine transaminase activity	1	604	2	17468	0.0679613	0.334084	14.4603	1.16774
GO:0052655	L-valine transaminase activity	1	604	2	17468	0.0679613	0.334084	14.4603	1.16774
GO:0052656	L-isoleucine transaminase activity	1	604	2	17468	0.0679613	0.334084	14.4603	1.16774
GO:0015086	cadmium ion transmembrane transporter activity	1	604	2	17468	0.0679613	0.334084	14.4603	1.16774
GO:0008310	single-stranded DNA 3'-5' exodeoxyribonuclease activity	1	604	2	17468	0.0679613	0.334084	14.4603	1.16774
GO:0005011	macrophage colony-stimulating factor receptor activity	1	604	2	17468	0.0679613	0.334084	14.4603	1.16774
GO:0060072	large conductance calcium-activated potassium channel activity	1	604	2	17468	0.0679613	0.334084	14.4603	1.16774
GO:0005019	platelet-derived growth factor beta-receptor activity	1	604	2	17468	0.0679613	0.334084	14.4603	1.16774
GO:0031765	type 2 galanin receptor binding	1	604	2	17468	0.0679613	0.334084	14.4603	1.16774
GO:0031766	type 3 galanin receptor binding	1	604	2	17468	0.0679613	0.334084	14.4603	1.16774
GO:0042132	fructose 1,6-bisphosphate 1-phosphatase activity	1	604	2	17468	0.0679613	0.334084	14.4603	1.16774
GO:0008476	protein-tyrosine sulfotransferase activity	1	604	2	17468	0.0679613	0.334084	14.4603	1.16774
GO:0070835	chromium ion transmembrane transporter activity	1	604	2	17468	0.0679613	0.334084	14.4603	1.16774
GO:0004084	branched-chain-amino-acid transaminase activity	1	604	2	17468	0.0679613	0.334084	14.4603	1.16774
GO:0033872	[heparan sulfate]-glucosamine 3-sulfotransferase 3 activity	1	604	2	17468	0.0679613	0.334084	14.4603	1.16774
GO:0042577	lipid phosphatase activity	1	604	2	17468	0.0679613	0.334084	14.4603	1.16774
GO:0004904	interferon receptor activity	1	604	2	17468	0.0679613	0.334084	14.4603	1.16774
GO:0008481	sphinganine kinase activity	1	604	2	17468	0.0679613	0.334084	14.4603	1.16774
GO:0004921	interleukin-11 receptor activity	1	604	2	17468	0.0679613	0.334084	14.4603	1.16774
GO:0015639	ferrous iron uptake transmembrane transporter activity	1	604	2	17468	0.0679613	0.334084	14.4603	1.16774
GO:0004963	follicle-stimulating hormone receptor activity	1	604	2	17468	0.0679613	0.334084	14.4603	1.16774
GO:0004968	gonadotropin-releasing hormone receptor activity	1	604	2	17468	0.0679613	0.334084	14.4603	1.16774
GO:0005245	voltage-gated calcium channel activity	4	604	45	17468	0.0692277	0.338527	2.57071	1.15972
GO:0043548	phosphatidylinositol 3-kinase binding	3	604	28	17468	0.0711154	0.345947	3.09863	1.14804
GO:0016504	peptidase activator activity	2	604	13	17468	0.0723745	0.348442	4.44931	1.14041
GO:0001076	RNA polymerase II transcription factor binding transcription factor activity	2	604	13	17468	0.0723745	0.348442	4.44931	1.14041
GO:0019902	phosphatase binding	4	604	46	17468	0.0738466	0.35211	2.51483	1.13167
GO:0051117	ATPase binding	5	604	65	17468	0.0738904	0.35211	2.22466	1.13141
GO:0005272	sodium channel activity	3	604	29	17468	0.0773685	0.366813	2.99178	1.11144
GO:0005523	tropomyosin binding	2	604	14	17468	0.08256	0.381959	4.1315	1.08323
GO:0016594	glycine binding	2	604	14	17468	0.08256	0.381959	4.1315	1.08323
GO:0005154	epidermal growth factor receptor binding	3	604	30	17468	0.0838532	0.381959	2.89205	1.07648
GO:0044325	ion channel binding	7	604	110	17468	0.0869371	0.381959	1.8404	1.06079
GO:0005546	phosphatidylinositol-4,5-bisphosphate binding	4	604	49	17468	0.088606	0.381959	2.36086	1.05254
GO:0048306	calcium-dependent protein binding	5	604	69	17468	0.0901494	0.381959	2.09569	1.04504
GO:0005216	ion channel activity	10	604	179	17468	0.092755	0.381959	1.61567	1.03266
GO:0008157	protein phosphatase 1 binding	2	604	15	17468	0.0931507	0.381959	3.85607	1.03081
GO:0015643	toxic substance binding	2	604	15	17468	0.0931507	0.381959	3.85607	1.03081
GO:0015111	iodide transmembrane transporter activity	1	604	3	17468	0.100193	0.381959	9.64018	0.999164
GO:0016213	linoleoyl-CoA desaturase activity	1	604	3	17468	0.100193	0.381959	9.64018	0.999164
GO:0005110	frizzled-2 binding	1	604	3	17468	0.100193	0.381959	9.64018	0.999164
GO:0005119	smoothened binding	1	604	3	17468	0.100193	0.381959	9.64018	0.999164
GO:0046915	transition metal ion transmembrane transporter activity	1	604	3	17468	0.100193	0.381959	9.64018	0.999164
GO:0047192	1-alkylglycerophosphocholine O-acetyltransferase activity	1	604	3	17468	0.100193	0.381959	9.64018	0.999164
GO:0008431	vitamin E binding	1	604	3	17468	0.100193	0.381959	9.64018	0.999164
GO:0008898	S-adenosylmethionine-homocysteine S-methyltransferase activity	1	604	3	17468	0.100193	0.381959	9.64018	0.999164
GO:0042015	interleukin-20 binding	1	604	3	17468	0.100193	0.381959	9.64018	0.999164
GO:0008109	N-acetyllactosaminide beta-1,6-N-acetylglucosaminyltransferase activity	1	604	3	17468	0.100193	0.381959	9.64018	0.999164
GO:0033570	transferrin transmembrane transporter activity	1	604	3	17468	0.100193	0.381959	9.64018	0.999164
GO:0045505	dynein intermediate chain binding	1	604	3	17468	0.100193	0.381959	9.64018	0.999164
GO:0030283	testosterone dehydrogenase [NAD(P)] activity	1	604	3	17468	0.100193	0.381959	9.64018	0.999164
GO:0033300	dehydroascorbic acid transporter activity	1	604	3	17468	0.100193	0.381959	9.64018	0.999164
GO:0003726	double-stranded RNA adenosine deaminase activity	1	604	3	17468	0.100193	0.381959	9.64018	0.999164
GO:0004619	phosphoglycerate mutase activity	1	604	3	17468	0.100193	0.381959	9.64018	0.999164
GO:0034186	apolipoprotein A-I binding	1	604	3	17468	0.100193	0.381959	9.64018	0.999164
GO:0052866	phosphatidylinositol phosphate phosphatase activity	1	604	3	17468	0.100193	0.381959	9.64018	0.999164
GO:0070052	collagen V binding	1	604	3	17468	0.100193	0.381959	9.64018	0.999164
GO:0030620	U2 snRNA binding	1	604	3	17468	0.100193	0.381959	9.64018	0.999164
GO:0031708	endothelin B receptor binding	1	604	3	17468	0.100193	0.381959	9.64018	0.999164
GO:0008745	N-acetylmuramoyl-L-alanine amidase activity	1	604	3	17468	0.100193	0.381959	9.64018	0.999164
GO:0070905	serine binding	1	604	3	17468	0.100193	0.381959	9.64018	0.999164
GO:0097108	hedgehog family protein binding	1	604	3	17468	0.100193	0.381959	9.64018	0.999164
GO:0019862	IgA binding	1	604	3	17468	0.100193	0.381959	9.64018	0.999164
GO:0005220	inositol 1,4,5-trisphosphate-sensitive calcium-release channel activity	1	604	3	17468	0.100193	0.381959	9.64018	0.999164
GO:0005218	intracellular ligand-gated calcium channel activity	1	604	3	17468	0.100193	0.381959	9.64018	0.999164
GO:0015087	cobalt ion transmembrane transporter activity	1	604	3	17468	0.100193	0.381959	9.64018	0.999164
GO:0005042	netrin receptor activity	1	604	3	17468	0.100193	0.381959	9.64018	0.999164
GO:0022829	wide pore channel activity	1	604	3	17468	0.100193	0.381959	9.64018	0.999164
GO:0004082	bisphosphoglycerate mutase activity	1	604	3	17468	0.100193	0.381959	9.64018	0.999164
GO:0001640	adenylate cyclase inhibiting G-protein coupled glutamate receptor activity	1	604	3	17468	0.100193	0.381959	9.64018	0.999164
GO:0044547	DNA topoisomerase binding	1	604	3	17468	0.100193	0.381959	9.64018	0.999164
GO:0034511	U3 snoRNA binding	1	604	3	17468	0.100193	0.381959	9.64018	0.999164
GO:0016901	oxidoreductase activity, acting on the CH-OH group of donors, quinone or similar compound as acceptor	1	604	3	17468	0.100193	0.381959	9.64018	0.999164
GO:0003829	beta-1,3-galactosyl-O-glycosyl-glycoprotein beta-1,6-N-acetylglucosaminyltransferase activity	1	604	3	17468	0.100193	0.381959	9.64018	0.999164
GO:0035651	AP-3 adaptor complex binding	1	604	3	17468	0.100193	0.381959	9.64018	0.999164
GO:0003875	ADP-ribosylarginine hydrolase activity	1	604	3	17468	0.100193	0.381959	9.64018	0.999164
GO:0016941	natriuretic peptide receptor activity	1	604	3	17468	0.100193	0.381959	9.64018	0.999164
GO:0035198	miRNA binding	2	604	16	17468	0.104106	0.383363	3.61507	0.982522
GO:0005355	glucose transmembrane transporter activity	2	604	16	17468	0.104106	0.383363	3.61507	0.982522
GO:0042975	peroxisome proliferator activated receptor binding	2	604	16	17468	0.104106	0.383363	3.61507	0.982522
GO:0031402	sodium ion binding	2	604	16	17468	0.104106	0.383363	3.61507	0.982522
GO:0005099	Ras GTPase activator activity	2	604	16	17468	0.104106	0.383363	3.61507	0.982522
GO:0023026	MHC class II protein complex binding	2	604	16	17468	0.104106	0.383363	3.61507	0.982522
GO:0043495	protein anchor	2	604	16	17468	0.104106	0.383363	3.61507	0.982522
GO:0004869	cysteine-type endopeptidase inhibitor activity	3	604	33	17468	0.104617	0.383363	2.62914	0.980399
GO:0019894	kinesin binding	3	604	33	17468	0.104617	0.383363	2.62914	0.980399
GO:0015171	amino acid transmembrane transporter activity	4	604	52	17468	0.104665	0.383363	2.22466	0.980197
GO:0005351	sugar:proton symporter activity	2	604	17	17468	0.11539	0.417158	3.40242	0.937834
GO:0030675	Rac GTPase activator activity	2	604	17	17468	0.11539	0.417158	3.40242	0.937834
GO:0005515	protein binding	301	604	8286	17468	0.123002	0.417158	1.05058	0.910088
GO:0004540	ribonuclease activity	2	604	18	17468	0.126964	0.417158	3.21339	0.896319
GO:0050811	GABA receptor binding	2	604	18	17468	0.126964	0.417158	3.21339	0.896319
GO:0004860	protein kinase inhibitor activity	3	604	36	17468	0.127165	0.417158	2.41004	0.895632
GO:0035091	phosphatidylinositol binding	5	604	77	17468	0.12764	0.417158	1.87796	0.894012
GO:0004656	procollagen-proline 4-dioxygenase activity	1	604	4	17468	0.131311	0.417158	7.23013	0.881699
GO:0034056	estrogen response element binding	1	604	4	17468	0.131311	0.417158	7.23013	0.881699
GO:0051431	corticotropin-releasing hormone receptor 2 binding	1	604	4	17468	0.131311	0.417158	7.23013	0.881699
GO:0051430	corticotropin-releasing hormone receptor 1 binding	1	604	4	17468	0.131311	0.417158	7.23013	0.881699
GO:0019959	interleukin-8 binding	1	604	4	17468	0.131311	0.417158	7.23013	0.881699
GO:0016215	acyl-CoA desaturase activity	1	604	4	17468	0.131311	0.417158	7.23013	0.881699
GO:0004689	phosphorylase kinase activity	1	604	4	17468	0.131311	0.417158	7.23013	0.881699
GO:0005111	type 2 fibroblast growth factor receptor binding	1	604	4	17468	0.131311	0.417158	7.23013	0.881699
GO:0015137	citrate transmembrane transporter activity	1	604	4	17468	0.131311	0.417158	7.23013	0.881699
GO:0005105	type 1 fibroblast growth factor receptor binding	1	604	4	17468	0.131311	0.417158	7.23013	0.881699
GO:0016019	peptidoglycan receptor activity	1	604	4	17468	0.131311	0.417158	7.23013	0.881699
GO:0022890	inorganic cation transmembrane transporter activity	1	604	4	17468	0.131311	0.417158	7.23013	0.881699
GO:0030020	extracellular matrix structural constituent conferring tensile strength	1	604	4	17468	0.131311	0.417158	7.23013	0.881699
GO:0043120	tumor necrosis factor binding	1	604	4	17468	0.131311	0.417158	7.23013	0.881699
GO:0032051	clathrin light chain binding	1	604	4	17468	0.131311	0.417158	7.23013	0.881699
GO:0070579	methylcytosine dioxygenase activity	1	604	4	17468	0.131311	0.417158	7.23013	0.881699
GO:0016765	transferase activity, transferring alkyl or aryl (other than methyl) groups	1	604	4	17468	0.131311	0.417158	7.23013	0.881699
GO:0052870	tocopherol omega-hydroxylase activity	1	604	4	17468	0.131311	0.417158	7.23013	0.881699
GO:0052871	alpha-tocopherol omega-hydroxylase activity	1	604	4	17468	0.131311	0.417158	7.23013	0.881699
GO:0005004	GPI-linked ephrin receptor activity	1	604	4	17468	0.131311	0.417158	7.23013	0.881699
GO:0097109	neuroligin family protein binding	1	604	4	17468	0.131311	0.417158	7.23013	0.881699
GO:0019207	kinase regulator activity	1	604	4	17468	0.131311	0.417158	7.23013	0.881699
GO:0015295	solute:proton symporter activity	1	604	4	17468	0.131311	0.417158	7.23013	0.881699
GO:0004083	bisphosphoglycerate 2-phosphatase activity	1	604	4	17468	0.131311	0.417158	7.23013	0.881699
GO:0004095	carnitine O-palmitoyltransferase activity	1	604	4	17468	0.131311	0.417158	7.23013	0.881699
GO:0038085	vascular endothelial growth factor binding	1	604	4	17468	0.131311	0.417158	7.23013	0.881699
GO:0043262	adenosine-diphosphatase activity	1	604	4	17468	0.131311	0.417158	7.23013	0.881699
GO:0070851	growth factor receptor binding	1	604	4	17468	0.131311	0.417158	7.23013	0.881699
GO:0055056	D-glucose transmembrane transporter activity	1	604	4	17468	0.131311	0.417158	7.23013	0.881699
GO:0047696	beta-adrenergic receptor kinase activity	1	604	4	17468	0.131311	0.417158	7.23013	0.881699
GO:0035650	AP-1 adaptor complex binding	1	604	4	17468	0.131311	0.417158	7.23013	0.881699
GO:0004720	protein-lysine 6-oxidase activity	1	604	4	17468	0.131311	0.417158	7.23013	0.881699
GO:0008233	peptidase activity	23	604	518	17468	0.132628	0.419915	1.28412	0.877363
GO:0008307	structural constituent of muscle	3	604	37	17468	0.135037	0.426096	2.34491	0.869548
GO:0005198	structural molecule activity	11	604	218	17468	0.135888	0.427337	1.45929	0.86682
GO:0050750	low-density lipoprotein particle receptor binding	2	604	19	17468	0.138797	0.433567	3.04427	0.85762
GO:0030695	GTPase regulator activity	2	604	19	17468	0.138797	0.433567	3.04427	0.85762
GO:0017075	syntaxin-1 binding	2	604	20	17468	0.150856	0.460873	2.89205	0.821437
GO:0030674	protein binding, bridging	5	604	83	17468	0.1597	0.460873	1.7422	0.796695
GO:0047184	1-acylglycerophosphocholine O-acyltransferase activity	1	604	5	17468	0.161355	0.460873	5.78411	0.792217
GO:0016668	oxidoreductase activity, acting on a sulfur group of donors, NAD(P) as acceptor	1	604	5	17468	0.161355	0.460873	5.78411	0.792217
GO:0050780	dopamine receptor binding	1	604	5	17468	0.161355	0.460873	5.78411	0.792217
GO:0005166	neurotrophin p75 receptor binding	1	604	5	17468	0.161355	0.460873	5.78411	0.792217
GO:0015186	L-glutamine transmembrane transporter activity	1	604	5	17468	0.161355	0.460873	5.78411	0.792217
GO:0005384	manganese ion transmembrane transporter activity	1	604	5	17468	0.161355	0.460873	5.78411	0.792217
GO:0031404	chloride ion binding	1	604	5	17468	0.161355	0.460873	5.78411	0.792217
GO:0015093	ferrous iron transmembrane transporter activity	1	604	5	17468	0.161355	0.460873	5.78411	0.792217
GO:0030297	transmembrane receptor protein tyrosine kinase activator activity	1	604	5	17468	0.161355	0.460873	5.78411	0.792217
GO:0030284	estrogen receptor activity	1	604	5	17468	0.161355	0.460873	5.78411	0.792217
GO:1990239	steroid hormone binding	1	604	5	17468	0.161355	0.460873	5.78411	0.792217
GO:0004614	phosphoglucomutase activity	1	604	5	17468	0.161355	0.460873	5.78411	0.792217
GO:0004791	thioredoxin-disulfide reductase activity	1	604	5	17468	0.161355	0.460873	5.78411	0.792217
GO:0042609	CD4 receptor binding	1	604	5	17468	0.161355	0.460873	5.78411	0.792217
GO:0031750	D3 dopamine receptor binding	1	604	5	17468	0.161355	0.460873	5.78411	0.792217
GO:0086006	voltage-gated sodium channel activity involved in cardiac muscle cell action potential	1	604	5	17468	0.161355	0.460873	5.78411	0.792217
GO:0052650	NADP-retinol dehydrogenase activity	1	604	5	17468	0.161355	0.460873	5.78411	0.792217
GO:0051575	5'-deoxyribose-5-phosphate lyase activity	1	604	5	17468	0.161355	0.460873	5.78411	0.792217
GO:0016152	mercury (II) reductase activity	1	604	5	17468	0.161355	0.460873	5.78411	0.792217
GO:0044323	retinoic acid-responsive element binding	1	604	5	17468	0.161355	0.460873	5.78411	0.792217
GO:0031014	troponin T binding	1	604	5	17468	0.161355	0.460873	5.78411	0.792217
GO:0016907	G-protein coupled acetylcholine receptor activity	1	604	5	17468	0.161355	0.460873	5.78411	0.792217
GO:0004992	platelet activating factor receptor activity	1	604	5	17468	0.161355	0.460873	5.78411	0.792217
GO:0004952	dopamine neurotransmitter receptor activity	1	604	5	17468	0.161355	0.460873	5.78411	0.792217
GO:0032184	SUMO polymer binding	1	604	5	17468	0.161355	0.460873	5.78411	0.792217
GO:0016937	short-branched-chain-acyl-CoA dehydrogenase activity	1	604	5	17468	0.161355	0.460873	5.78411	0.792217
GO:0030506	ankyrin binding	2	604	21	17468	0.163112	0.46306	2.75434	0.787514
GO:0008324	cation transmembrane transporter activity	2	604	21	17468	0.163112	0.46306	2.75434	0.787514
GO:0008134	transcription factor binding	15	604	329	17468	0.168934	0.47735	1.31857	0.772284
GO:0005085	guanyl-nucleotide exchange factor activity	8	604	155	17468	0.169168	0.47735	1.49267	0.771682
GO:0022891	substrate-specific transmembrane transporter activity	2	604	22	17468	0.175537	0.492347	2.62914	0.755632
GO:0042813	Wnt-activated receptor activity	2	604	22	17468	0.175537	0.492347	2.62914	0.755632
GO:0005506	iron ion binding	8	604	159	17468	0.186076	0.503676	1.45512	0.73031
GO:0051018	protein kinase A binding	2	604	23	17468	0.188104	0.503676	2.51483	0.725602
GO:0017134	fibroblast growth factor binding	2	604	23	17468	0.188104	0.503676	2.51483	0.725602
GO:0019966	interleukin-1 binding	1	604	6	17468	0.190362	0.503676	4.82009	0.720421
GO:0005381	iron ion transmembrane transporter activity	1	604	6	17468	0.190362	0.503676	4.82009	0.720421
GO:0008320	protein transmembrane transporter activity	1	604	6	17468	0.190362	0.503676	4.82009	0.720421
GO:0032036	myosin heavy chain binding	1	604	6	17468	0.190362	0.503676	4.82009	0.720421
GO:0032027	myosin light chain binding	1	604	6	17468	0.190362	0.503676	4.82009	0.720421
GO:0004803	transposase activity	1	604	6	17468	0.190362	0.503676	4.82009	0.720421
GO:0016814	hydrolase activity, acting on carbon-nitrogen (but not peptide) bonds, in cyclic amidines	1	604	6	17468	0.190362	0.503676	4.82009	0.720421
GO:0004301	epoxide hydrolase activity	1	604	6	17468	0.190362	0.503676	4.82009	0.720421
GO:0016505	peptidase activator activity involved in apoptotic process	1	604	6	17468	0.190362	0.503676	4.82009	0.720421
GO:0005432	calcium:sodium antiporter activity	1	604	6	17468	0.190362	0.503676	4.82009	0.720421
GO:0050051	leukotriene-B4 20-monooxygenase activity	1	604	6	17468	0.190362	0.503676	4.82009	0.720421
GO:0005021	vascular endothelial growth factor-activated receptor activity	1	604	6	17468	0.190362	0.503676	4.82009	0.720421
GO:0008467	[heparan sulfate]-glucosamine 3-sulfotransferase 1 activity	1	604	6	17468	0.190362	0.503676	4.82009	0.720421
GO:0031698	beta-2 adrenergic receptor binding	1	604	6	17468	0.190362	0.503676	4.82009	0.720421
GO:0000340	RNA 7-methylguanosine cap binding	1	604	6	17468	0.190362	0.503676	4.82009	0.720421
GO:0003836	beta-galactoside (CMP) alpha-2,3-sialyltransferase activity	1	604	6	17468	0.190362	0.503676	4.82009	0.720421
GO:0004969	histamine receptor activity	1	604	6	17468	0.190362	0.503676	4.82009	0.720421
GO:0043565	sequence-specific DNA binding	25	604	600	17468	0.194021	0.510938	1.20502	0.712152
GO:0008047	enzyme activator activity	3	604	44	17468	0.1942	0.510938	1.97185	0.71175
GO:0005540	hyaluronic acid binding	2	604	24	17468	0.200789	0.523846	2.41004	0.69726
GO:0008330	protein tyrosine/threonine phosphatase activity	2	604	24	17468	0.200789	0.523846	2.41004	0.69726
GO:0035255	ionotropic glutamate receptor binding	2	604	24	17468	0.200789	0.523846	2.41004	0.69726
GO:0042605	peptide antigen binding	3	604	45	17468	0.203127	0.52847	1.92804	0.692232
GO:0005249	voltage-gated potassium channel activity	4	604	68	17468	0.208476	0.529751	1.70121	0.680944
GO:0005070	SH3/SH2 adaptor activity	3	604	46	17468	0.212147	0.529751	1.88612	0.673364
GO:0016620	oxidoreductase activity, acting on the aldehyde or oxo group of donors, NAD or NADP as acceptor	2	604	25	17468	0.213569	0.529751	2.31364	0.670462
GO:0042562	hormone binding	2	604	25	17468	0.213569	0.529751	2.31364	0.670462
GO:0008483	transaminase activity	2	604	25	17468	0.213569	0.529751	2.31364	0.670462
GO:0046872	metal ion binding	116	604	3129	17468	0.213833	0.529751	1.07216	0.669925
GO:0016641	oxidoreductase activity, acting on the CH-NH2 group of donors, oxygen as acceptor	1	604	7	17468	0.218366	0.529751	4.1315	0.660814
GO:0051861	glycolipid binding	1	604	7	17468	0.218366	0.529751	4.1315	0.660814
GO:0030957	Tat protein binding	1	604	7	17468	0.218366	0.529751	4.1315	0.660814
GO:0016494	C-X-C chemokine receptor activity	1	604	7	17468	0.218366	0.529751	4.1315	0.660814
GO:0017110	nucleoside-diphosphatase activity	1	604	7	17468	0.218366	0.529751	4.1315	0.660814
GO:0005078	MAP-kinase scaffold activity	1	604	7	17468	0.218366	0.529751	4.1315	0.660814
GO:0008391	arachidonic acid monooxygenase activity	1	604	7	17468	0.218366	0.529751	4.1315	0.660814
GO:0030280	structural constituent of epidermis	1	604	7	17468	0.218366	0.529751	4.1315	0.660814
GO:0097157	pre-mRNA intronic binding	1	604	7	17468	0.218366	0.529751	4.1315	0.660814
GO:0050700	CARD domain binding	1	604	7	17468	0.218366	0.529751	4.1315	0.660814
GO:0035005	1-phosphatidylinositol-4-phosphate 3-kinase activity	1	604	7	17468	0.218366	0.529751	4.1315	0.660814
GO:0004331	fructose-2,6-bisphosphate 2-phosphatase activity	1	604	7	17468	0.218366	0.529751	4.1315	0.660814
GO:0015278	calcium-release channel activity	1	604	7	17468	0.218366	0.529751	4.1315	0.660814
GO:0004126	cytidine deaminase activity	1	604	7	17468	0.218366	0.529751	4.1315	0.660814
GO:0004176	ATP-dependent peptidase activity	1	604	7	17468	0.218366	0.529751	4.1315	0.660814
GO:0005172	vascular endothelial growth factor receptor binding	1	604	7	17468	0.218366	0.529751	4.1315	0.660814
GO:0008020	G-protein coupled photoreceptor activity	1	604	7	17468	0.218366	0.529751	4.1315	0.660814
GO:0000774	adenyl-nucleotide exchange factor activity	1	604	7	17468	0.218366	0.529751	4.1315	0.660814
GO:0004703	G-protein coupled receptor kinase activity	1	604	7	17468	0.218366	0.529751	4.1315	0.660814
GO:0070883	pre-miRNA binding	1	604	7	17468	0.218366	0.529751	4.1315	0.660814
GO:0004114	3',5'-cyclic-nucleotide phosphodiesterase activity	2	604	26	17468	0.226422	0.545046	2.22466	0.645082
GO:0017022	myosin binding	2	604	26	17468	0.226422	0.545046	2.22466	0.645082
GO:0003823	antigen binding	2	604	26	17468	0.226422	0.545046	2.22466	0.645082
GO:0043621	protein self-association	3	604	48	17468	0.230432	0.553273	1.80753	0.637458
GO:0004725	protein tyrosine phosphatase activity	5	604	96	17468	0.238362	0.554982	1.50628	0.622762
GO:0005096	GTPase activator activity	10	604	222	17468	0.240269	0.554982	1.30273	0.619302
GO:0004415	hyalurononglucosaminidase activity	1	604	8	17468	0.245404	0.554982	3.61507	0.610118
GO:0047372	acylglycerol lipase activity	1	604	8	17468	0.245404	0.554982	3.61507	0.610118
GO:0038036	sphingosine-1-phosphate receptor activity	1	604	8	17468	0.245404	0.554982	3.61507	0.610118
GO:0004028	3-chloroallyl aldehyde dehydrogenase activity	1	604	8	17468	0.245404	0.554982	3.61507	0.610118
GO:0005375	copper ion transmembrane transporter activity	1	604	8	17468	0.245404	0.554982	3.61507	0.610118
GO:0004047	aminomethyltransferase activity	1	604	8	17468	0.245404	0.554982	3.61507	0.610118
GO:0030023	extracellular matrix constituent conferring elasticity	1	604	8	17468	0.245404	0.554982	3.61507	0.610118
GO:0031386	protein tag	1	604	8	17468	0.245404	0.554982	3.61507	0.610118
GO:0005092	GDP-dissociation inhibitor activity	1	604	8	17468	0.245404	0.554982	3.61507	0.610118
GO:0034452	dynactin binding	1	604	8	17468	0.245404	0.554982	3.61507	0.610118
GO:0000014	single-stranded DNA endodeoxyribonuclease activity	1	604	8	17468	0.245404	0.554982	3.61507	0.610118
GO:0042834	peptidoglycan binding	1	604	8	17468	0.245404	0.554982	3.61507	0.610118
GO:0004523	RNA-DNA hybrid ribonuclease activity	1	604	8	17468	0.245404	0.554982	3.61507	0.610118
GO:0050897	cobalt ion binding	1	604	8	17468	0.245404	0.554982	3.61507	0.610118
GO:0051371	muscle alpha-actinin binding	1	604	8	17468	0.245404	0.554982	3.61507	0.610118
GO:0031995	insulin-like growth factor II binding	1	604	8	17468	0.245404	0.554982	3.61507	0.610118
GO:0008970	phosphatidylcholine 1-acylhydrolase activity	1	604	8	17468	0.245404	0.554982	3.61507	0.610118
GO:0046975	histone methyltransferase activity (H3-K36 specific)	1	604	8	17468	0.245404	0.554982	3.61507	0.610118
GO:0003810	protein-glutamine gamma-glutamyltransferase activity	1	604	8	17468	0.245404	0.554982	3.61507	0.610118
GO:0043208	glycosphingolipid binding	1	604	8	17468	0.245404	0.554982	3.61507	0.610118
GO:0003857	3-hydroxyacyl-CoA dehydrogenase activity	1	604	8	17468	0.245404	0.554982	3.61507	0.610118
GO:0016717	oxidoreductase activity, acting on paired donors, with oxidation of a pair of donors resulting in the reduction of molecular oxygen to two molecules of water	1	604	8	17468	0.245404	0.554982	3.61507	0.610118
GO:0097110	scaffold protein binding	3	604	50	17468	0.248992	0.561735	1.73523	0.603815
GO:0032403	protein complex binding	14	604	332	17468	0.260716	0.581626	1.21954	0.583832
GO:0051020	GTPase binding	2	604	29	17468	0.265222	0.581626	1.99452	0.57639
GO:0050699	WW domain binding	2	604	29	17468	0.265222	0.581626	1.99452	0.57639
GO:0005496	steroid binding	2	604	29	17468	0.265222	0.581626	1.99452	0.57639
GO:0004708	MAP kinase kinase activity	2	604	29	17468	0.265222	0.581626	1.99452	0.57639
GO:0008081	phosphoric diester hydrolase activity	3	604	52	17468	0.267765	0.581626	1.66849	0.572247
GO:0004000	adenosine deaminase activity	1	604	9	17468	0.271508	0.581626	3.21339	0.566217
GO:0015194	L-serine transmembrane transporter activity	1	604	9	17468	0.271508	0.581626	3.21339	0.566217
GO:0015179	L-amino acid transmembrane transporter activity	1	604	9	17468	0.271508	0.581626	3.21339	0.566217
GO:0031419	cobalamin binding	1	604	9	17468	0.271508	0.581626	3.21339	0.566217
GO:0005388	calcium-transporting ATPase activity	1	604	9	17468	0.271508	0.581626	3.21339	0.566217
GO:0017111	nucleoside-triphosphatase activity	1	604	9	17468	0.271508	0.581626	3.21339	0.566217
GO:0046870	cadmium ion binding	1	604	9	17468	0.271508	0.581626	3.21339	0.566217
GO:0016805	dipeptidase activity	1	604	9	17468	0.271508	0.581626	3.21339	0.566217
GO:0047555	3',5'-cyclic-GMP phosphodiesterase activity	1	604	9	17468	0.271508	0.581626	3.21339	0.566217
GO:0004526	ribonuclease P activity	1	604	9	17468	0.271508	0.581626	3.21339	0.566217
GO:0004383	guanylate cyclase activity	1	604	9	17468	0.271508	0.581626	3.21339	0.566217
GO:0031994	insulin-like growth factor I binding	1	604	9	17468	0.271508	0.581626	3.21339	0.566217
GO:0005005	transmembrane-ephrin receptor activity	1	604	9	17468	0.271508	0.581626	3.21339	0.566217
GO:0005031	tumor necrosis factor-activated receptor activity	1	604	9	17468	0.271508	0.581626	3.21339	0.566217
GO:0071933	Arp2/3 complex binding	1	604	9	17468	0.271508	0.581626	3.21339	0.566217
GO:0008061	chitin binding	1	604	9	17468	0.271508	0.581626	3.21339	0.566217
GO:0052689	carboxylic ester hydrolase activity	3	604	53	17468	0.277213	0.591839	1.63701	0.557186
GO:0030507	spectrin binding	2	604	30	17468	0.278177	0.591839	1.92804	0.555679
GO:0017080	sodium channel regulator activity	2	604	30	17468	0.278177	0.591839	1.92804	0.555679
GO:0004252	serine-type endopeptidase activity	7	604	153	17468	0.278924	0.59208	1.32316	0.554514
GO:0005246	calcium channel regulator activity	2	604	31	17468	0.291116	0.610414	1.86584	0.535934
GO:0005184	neuropeptide hormone activity	2	604	31	17468	0.291116	0.610414	1.86584	0.535934
GO:0022857	transmembrane transporter activity	3	604	55	17468	0.296198	0.610414	1.57748	0.528418
GO:0048027	mRNA 5'-UTR binding	1	604	10	17468	0.296711	0.610414	2.89205	0.527667
GO:0051428	peptide hormone receptor binding	1	604	10	17468	0.296711	0.610414	2.89205	0.527667
GO:0045182	translation regulator activity	1	604	10	17468	0.296711	0.610414	2.89205	0.527667
GO:0050544	arachidonic acid binding	1	604	10	17468	0.296711	0.610414	2.89205	0.527667
GO:0008190	eukaryotic initiation factor 4E binding	1	604	10	17468	0.296711	0.610414	2.89205	0.527667
GO:0003993	acid phosphatase activity	1	604	10	17468	0.296711	0.610414	2.89205	0.527667
GO:0016790	thiolester hydrolase activity	1	604	10	17468	0.296711	0.610414	2.89205	0.527667
GO:0043522	leucine zipper domain binding	1	604	10	17468	0.296711	0.610414	2.89205	0.527667
GO:0044548	S100 protein binding	1	604	10	17468	0.296711	0.610414	2.89205	0.527667
GO:0031005	filamin binding	1	604	10	17468	0.296711	0.610414	2.89205	0.527667
GO:0035240	dopamine binding	1	604	10	17468	0.296711	0.610414	2.89205	0.527667
GO:0044212	transcription regulatory region DNA binding	9	604	209	17468	0.298387	0.612513	1.24538	0.52522
GO:0001786	phosphatidylserine binding	2	604	32	17468	0.304025	0.621352	1.80753	0.517091
GO:0017017	MAP kinase tyrosine/serine/threonine phosphatase activity	2	604	32	17468	0.304025	0.621352	1.80753	0.517091
GO:0008144	drug binding	5	604	106	17468	0.304689	0.621352	1.36418	0.516144
GO:0008138	protein tyrosine/serine/threonine phosphatase activity	3	604	56	17468	0.305721	0.622098	1.54931	0.514675
GO:0005267	potassium channel activity	4	604	81	17468	0.307301	0.623954	1.42817	0.512436
GO:0005200	structural constituent of cytoskeleton	5	604	107	17468	0.311488	0.631084	1.35143	0.506559
GO:0046875	ephrin receptor binding	2	604	33	17468	0.31689	0.640639	1.75276	0.499092
GO:0005548	phospholipid transporter activity	1	604	11	17468	0.321043	0.640713	2.62914	0.493437
GO:0004065	arylsulfatase activity	1	604	11	17468	0.321043	0.640713	2.62914	0.493437
GO:0016763	transferase activity, transferring pentosyl groups	1	604	11	17468	0.321043	0.640713	2.62914	0.493437
GO:0019855	calcium channel inhibitor activity	1	604	11	17468	0.321043	0.640713	2.62914	0.493437
GO:0005041	low-density lipoprotein receptor activity	1	604	11	17468	0.321043	0.640713	2.62914	0.493437
GO:0001848	complement binding	1	604	11	17468	0.321043	0.640713	2.62914	0.493437
GO:0005543	phospholipid binding	5	604	109	17468	0.325145	0.647516	1.32663	0.487923
GO:0019829	cation-transporting ATPase activity	2	604	34	17468	0.329699	0.64878	1.70121	0.481883
GO:0070491	repressing transcription factor binding	2	604	34	17468	0.329699	0.64878	1.70121	0.481883
GO:0015078	hydrogen ion transmembrane transporter activity	2	604	34	17468	0.329699	0.64878	1.70121	0.481883
GO:0042803	protein homodimerization activity	30	604	796	17468	0.338711	0.64878	1.08997	0.470171
GO:0001105	RNA polymerase II transcription coactivator activity	2	604	35	17468	0.34244	0.64878	1.6526	0.465415
GO:0051721	protein phosphatase 2A binding	2	604	35	17468	0.34244	0.64878	1.6526	0.465415
GO:0036218	dTTP diphosphatase activity	1	604	12	17468	0.344534	0.64878	2.41004	0.462768
GO:0004467	long-chain fatty acid-CoA ligase activity	1	604	12	17468	0.344534	0.64878	2.41004	0.462768
GO:0005313	L-glutamate transmembrane transporter activity	1	604	12	17468	0.344534	0.64878	2.41004	0.462768
GO:0001191	RNA polymerase II transcription factor binding transcription factor activity involved in negative regulation of transcription	1	604	12	17468	0.344534	0.64878	2.41004	0.462768
GO:0008828	dATP pyrophosphohydrolase activity	1	604	12	17468	0.344534	0.64878	2.41004	0.462768
GO:0031681	G-protein beta-subunit binding	1	604	12	17468	0.344534	0.64878	2.41004	0.462768
GO:0017128	phospholipid scramblase activity	1	604	12	17468	0.344534	0.64878	2.41004	0.462768
GO:0008599	protein phosphatase type 1 regulator activity	1	604	12	17468	0.344534	0.64878	2.41004	0.462768
GO:0003906	DNA-(apurinic or apyrimidinic site) lyase activity	1	604	12	17468	0.344534	0.64878	2.41004	0.462768
GO:0004861	cyclin-dependent protein serine/threonine kinase inhibitor activity	1	604	12	17468	0.344534	0.64878	2.41004	0.462768
GO:0035326	enhancer binding	1	604	12	17468	0.344534	0.64878	2.41004	0.462768
GO:0004787	thiamine-pyrophosphatase activity	1	604	12	17468	0.344534	0.64878	2.41004	0.462768
GO:0016303	1-phosphatidylinositol-3-kinase activity	1	604	12	17468	0.344534	0.64878	2.41004	0.462768
GO:0044606	phosphocholine hydrolase activity	1	604	12	17468	0.344534	0.64878	2.41004	0.462768
GO:0022841	potassium ion leak channel activity	1	604	12	17468	0.344534	0.64878	2.41004	0.462768
GO:0008758	UDP-2,3-diacylglucosamine hydrolase activity	1	604	12	17468	0.344534	0.64878	2.41004	0.462768
GO:0008235	metalloexopeptidase activity	1	604	12	17468	0.344534	0.64878	2.41004	0.462768
GO:0046933	proton-transporting ATP synthase activity, rotational mechanism	1	604	12	17468	0.344534	0.64878	2.41004	0.462768
GO:0019177	dihydroneopterin triphosphate pyrophosphohydrolase activity	1	604	12	17468	0.344534	0.64878	2.41004	0.462768
GO:0019176	dihydroneopterin monophosphate phosphatase activity	1	604	12	17468	0.344534	0.64878	2.41004	0.462768
GO:0016702	oxidoreductase activity, acting on single donors with incorporation of molecular oxygen, incorporation of two atoms of oxygen	1	604	12	17468	0.344534	0.64878	2.41004	0.462768
GO:0004672	protein kinase activity	20	604	522	17468	0.3506	0.653291	1.10807	0.455188
GO:0016772	transferase activity, transferring phosphorus-containing groups	20	604	523	17468	0.353771	0.653291	1.10595	0.451277
GO:0004407	histone deacetylase activity	2	604	36	17468	0.355103	0.653291	1.6067	0.449645
GO:0005158	insulin receptor binding	2	604	36	17468	0.355103	0.653291	1.6067	0.449645
GO:0001537	N-acetylgalactosamine 4-O-sulfotransferase activity	2	604	36	17468	0.355103	0.653291	1.6067	0.449645
GO:0004864	protein phosphatase inhibitor activity	2	604	36	17468	0.355103	0.653291	1.6067	0.449645
GO:0016788	hydrolase activity, acting on ester bonds	2	604	36	17468	0.355103	0.653291	1.6067	0.449645
GO:0047485	protein N-terminus binding	5	604	114	17468	0.359518	0.653291	1.26844	0.444279
GO:0019900	kinase binding	4	604	88	17468	0.362513	0.653291	1.31457	0.440677
GO:0005215	transporter activity	11	604	277	17468	0.362914	0.653291	1.14847	0.440197
GO:0048018	receptor agonist activity	1	604	13	17468	0.367214	0.653291	2.22466	0.435081
GO:0036222	XTP diphosphatase activity	1	604	13	17468	0.367214	0.653291	2.22466	0.435081
GO:0015175	neutral amino acid transmembrane transporter activity	1	604	13	17468	0.367214	0.653291	2.22466	0.435081
GO:0008413	8-oxo-7,8-dihydroguanosine triphosphate pyrophosphatase activity	1	604	13	17468	0.367214	0.653291	2.22466	0.435081
GO:0005088	Ras guanyl-nucleotide exchange factor activity	1	604	13	17468	0.367214	0.653291	2.22466	0.435081
GO:0032041	NAD-dependent histone deacetylase activity (H3-K14 specific)	1	604	13	17468	0.367214	0.653291	2.22466	0.435081
GO:0008179	adenylate cyclase binding	1	604	13	17468	0.367214	0.653291	2.22466	0.435081
GO:0004622	lysophospholipase activity	1	604	13	17468	0.367214	0.653291	2.22466	0.435081
GO:0004844	uracil DNA N-glycosylase activity	1	604	13	17468	0.367214	0.653291	2.22466	0.435081
GO:0035497	cAMP response element binding	1	604	13	17468	0.367214	0.653291	2.22466	0.435081
GO:0047006	17-alpha,20-alpha-dihydroxypregn-4-en-3-one dehydrogenase activity	1	604	13	17468	0.367214	0.653291	2.22466	0.435081
GO:0008796	bis(5'-nucleosyl)-tetraphosphatase activity	1	604	13	17468	0.367214	0.653291	2.22466	0.435081
GO:0000975	regulatory region DNA binding	1	604	13	17468	0.367214	0.653291	2.22466	0.435081
GO:0034739	histone deacetylase activity (H4-K16 specific)	1	604	13	17468	0.367214	0.653291	2.22466	0.435081
GO:0017166	vinculin binding	1	604	13	17468	0.367214	0.653291	2.22466	0.435081
GO:0008266	poly(U) RNA binding	1	604	13	17468	0.367214	0.653291	2.22466	0.435081
GO:0032129	histone deacetylase activity (H3-K9 specific)	1	604	13	17468	0.367214	0.653291	2.22466	0.435081
GO:0035870	dITP diphosphatase activity	1	604	13	17468	0.367214	0.653291	2.22466	0.435081
GO:0031078	histone deacetylase activity (H3-K14 specific)	1	604	13	17468	0.367214	0.653291	2.22466	0.435081
GO:0001078	RNA polymerase II core promoter proximal region sequence-specific DNA binding transcription factor activity involved in negative regulation of transcription	5	604	116	17468	0.373312	0.65365	1.24657	0.427928
GO:0008270	zinc ion binding	42	604	1150	17468	0.378137	0.65365	1.05623	0.422351
GO:0005262	calcium channel activity	4	604	90	17468	0.378306	0.65365	1.28536	0.422157
GO:0001046	core promoter sequence-specific DNA binding	2	604	38	17468	0.380157	0.65365	1.52213	0.420037
GO:0043864	indoleacetamide hydrolase activity	1	604	14	17468	0.38911	0.65365	2.06575	0.409927
GO:0004032	alditol:NADP+ 1-oxidoreductase activity	1	604	14	17468	0.38911	0.65365	2.06575	0.409927
GO:0016290	palmitoyl-CoA hydrolase activity	1	604	14	17468	0.38911	0.65365	2.06575	0.409927
GO:0008418	protein-N-terminal asparagine amidohydrolase activity	1	604	14	17468	0.38911	0.65365	2.06575	0.409927
GO:0052773	diacetylchitobiose deacetylase activity	1	604	14	17468	0.38911	0.65365	2.06575	0.409927
GO:0052790	chitooligosaccharide deacetylase activity	1	604	14	17468	0.38911	0.65365	2.06575	0.409927
GO:0034885	gamma-N-formylaminovinylacetate hydrolase activity	1	604	14	17468	0.38911	0.65365	2.06575	0.409927
GO:0034882	cis-aconitamide amidase activity	1	604	14	17468	0.38911	0.65365	2.06575	0.409927
GO:0034876	isonicotinic acid hydrazide hydrolase activity	1	604	14	17468	0.38911	0.65365	2.06575	0.409927
GO:0043909	N-acetylcitrulline deacetylase activity	1	604	14	17468	0.38911	0.65365	2.06575	0.409927
GO:0034185	apolipoprotein binding	1	604	14	17468	0.38911	0.65365	2.06575	0.409927
GO:0018749	(3,5-dichlorophenylurea)acetate amidohydrolase activity	1	604	14	17468	0.38911	0.65365	2.06575	0.409927
GO:0018748	iprodione amidohydrolase activity	1	604	14	17468	0.38911	0.65365	2.06575	0.409927
GO:0043747	N2-acetyl-L-lysine deacetylase activity	1	604	14	17468	0.38911	0.65365	2.06575	0.409927
GO:0043748	O-succinylbenzoate synthase activity	1	604	14	17468	0.38911	0.65365	2.06575	0.409927
GO:0097372	NAD-dependent histone deacetylase activity (H3-K18 specific)	1	604	14	17468	0.38911	0.65365	2.06575	0.409927
GO:0005243	gap junction channel activity	1	604	14	17468	0.38911	0.65365	2.06575	0.409927
GO:0052890	oxidoreductase activity, acting on the CH-CH group of donors, with a flavin as acceptor	1	604	14	17468	0.38911	0.65365	2.06575	0.409927
GO:0008553	hydrogen-exporting ATPase activity, phosphorylative mechanism	1	604	14	17468	0.38911	0.65365	2.06575	0.409927
GO:0008759	UDP-3-O-[3-hydroxymyristoyl] N-acetylglucosamine deacetylase activity	1	604	14	17468	0.38911	0.65365	2.06575	0.409927
GO:0047617	acyl-CoA hydrolase activity	1	604	14	17468	0.38911	0.65365	2.06575	0.409927
GO:0034781	N-cyclohexylformamide amidohydrolase activity	1	604	14	17468	0.38911	0.65365	2.06575	0.409927
GO:0046970	NAD-dependent histone deacetylase activity (H4-K16 specific)	1	604	14	17468	0.38911	0.65365	2.06575	0.409927
GO:0034576	N-isopropylacetanilide amidohydrolase activity	1	604	14	17468	0.38911	0.65365	2.06575	0.409927
GO:0034573	didemethylisoproturon amidohydrolase activity	1	604	14	17468	0.38911	0.65365	2.06575	0.409927
GO:0034571	4'-(2-hydroxyisopropyl)phenylurea amidohydrolase activity	1	604	14	17468	0.38911	0.65365	2.06575	0.409927
GO:0047419	N-acetylgalactosamine-6-phosphate deacetylase activity	1	604	14	17468	0.38911	0.65365	2.06575	0.409927
GO:0005507	copper ion binding	3	604	65	17468	0.391259	0.654683	1.33479	0.407535
GO:0042974	retinoic acid receptor binding	2	604	39	17468	0.39253	0.654683	1.4831	0.406128
GO:0048365	Rac GTPase binding	2	604	39	17468	0.39253	0.654683	1.4831	0.406128
GO:0008301	DNA binding, bending	2	604	39	17468	0.39253	0.654683	1.4831	0.406128
GO:0016301	kinase activity	27	604	735	17468	0.400647	0.665233	1.06239	0.397239
GO:0016791	phosphatase activity	5	604	120	17468	0.40088	0.665233	1.20502	0.396986
GO:0000981	sequence-specific DNA binding RNA polymerase II transcription factor activity	7	604	175	17468	0.40204	0.665233	1.15682	0.39573
GO:0019904	protein domain specific binding	11	604	286	17468	0.402682	0.665233	1.11233	0.395038
GO:0017048	Rho GTPase binding	2	604	40	17468	0.404789	0.665233	1.44603	0.392771
GO:0048038	quinone binding	1	604	15	17468	0.41025	0.665233	1.92804	0.386951
GO:0042301	phosphate ion binding	1	604	15	17468	0.41025	0.665233	1.92804	0.386951
GO:0003995	acyl-CoA dehydrogenase activity	1	604	15	17468	0.41025	0.665233	1.92804	0.386951
GO:0034236	protein kinase A catalytic subunit binding	1	604	15	17468	0.41025	0.665233	1.92804	0.386951
GO:0004112	cyclic-nucleotide phosphodiesterase activity	1	604	15	17468	0.41025	0.665233	1.92804	0.386951
GO:0016307	phosphatidylinositol phosphate kinase activity	1	604	15	17468	0.41025	0.665233	1.92804	0.386951
GO:0005001	transmembrane receptor protein tyrosine phosphatase activity	1	604	15	17468	0.41025	0.665233	1.92804	0.386951
GO:0048185	activin binding	1	604	15	17468	0.41025	0.665233	1.92804	0.386951
GO:0032794	GTPase activating protein binding	1	604	15	17468	0.41025	0.665233	1.92804	0.386951
GO:0046969	NAD-dependent histone deacetylase activity (H3-K9 specific)	1	604	15	17468	0.41025	0.665233	1.92804	0.386951
GO:0008093	cytoskeletal adaptor activity	1	604	15	17468	0.41025	0.665233	1.92804	0.386951
GO:0005544	calcium-dependent phospholipid binding	2	604	41	17468	0.416929	0.674891	1.41076	0.379938
GO:0005254	chloride channel activity	3	604	68	17468	0.419293	0.677542	1.27591	0.377483
GO:0050660	flavin adenine dinucleotide binding	3	604	69	17468	0.428544	0.679454	1.25741	0.368004
GO:0004879	ligand-activated sequence-specific DNA binding RNA polymerase II transcription factor activity	2	604	42	17468	0.428943	0.679454	1.37717	0.367601
GO:0001102	RNA polymerase II activating transcription factor binding	2	604	42	17468	0.428943	0.679454	1.37717	0.367601
GO:0016208	AMP binding	1	604	16	17468	0.43066	0.679454	1.80753	0.365865
GO:0030742	GTP-dependent protein binding	1	604	16	17468	0.43066	0.679454	1.80753	0.365865
GO:0016493	C-C chemokine receptor activity	1	604	16	17468	0.43066	0.679454	1.80753	0.365865
GO:0004012	phospholipid-translocating ATPase activity	1	604	16	17468	0.43066	0.679454	1.80753	0.365865
GO:0017049	GTP-Rho binding	1	604	16	17468	0.43066	0.679454	1.80753	0.365865
GO:0017091	AU-rich element binding	1	604	16	17468	0.43066	0.679454	1.80753	0.365865
GO:0034237	protein kinase A regulatory subunit binding	1	604	16	17468	0.43066	0.679454	1.80753	0.365865
GO:0005247	voltage-gated chloride channel activity	1	604	16	17468	0.43066	0.679454	1.80753	0.365865
GO:0043539	protein serine/threonine kinase activator activity	1	604	16	17468	0.43066	0.679454	1.80753	0.365865
GO:0005024	transforming growth factor beta-activated receptor activity	1	604	16	17468	0.43066	0.679454	1.80753	0.365865
GO:0030169	low-density lipoprotein particle binding	1	604	16	17468	0.43066	0.679454	1.80753	0.365865
GO:0001664	G-protein coupled receptor binding	3	604	71	17468	0.446885	0.691843	1.22199	0.349804
GO:0042802	identical protein binding	24	604	666	17468	0.447236	0.691843	1.04218	0.349463
GO:0046982	protein heterodimerization activity	20	604	552	17468	0.447502	0.691843	1.04785	0.349205
GO:0031432	titin binding	1	604	17	17468	0.450364	0.691843	1.70121	0.346436
GO:0031434	mitogen-activated protein kinase kinase binding	1	604	17	17468	0.450364	0.691843	1.70121	0.346436
GO:0031418	L-ascorbic acid binding	1	604	17	17468	0.450364	0.691843	1.70121	0.346436
GO:0008656	cysteine-type endopeptidase activator activity involved in apoptotic process	1	604	17	17468	0.450364	0.691843	1.70121	0.346436
GO:0005086	ARF guanyl-nucleotide exchange factor activity	1	604	17	17468	0.450364	0.691843	1.70121	0.346436
GO:0043141	ATP-dependent 5'-3' DNA helicase activity	1	604	17	17468	0.450364	0.691843	1.70121	0.346436
GO:0001758	retinal dehydrogenase activity	1	604	17	17468	0.450364	0.691843	1.70121	0.346436
GO:0001784	phosphotyrosine binding	1	604	17	17468	0.450364	0.691843	1.70121	0.346436
GO:0008509	anion transmembrane transporter activity	1	604	17	17468	0.450364	0.691843	1.70121	0.346436
GO:0015269	calcium-activated potassium channel activity	1	604	17	17468	0.450364	0.691843	1.70121	0.346436
GO:0017016	Ras GTPase binding	1	604	17	17468	0.450364	0.691843	1.70121	0.346436
GO:0008484	sulfuric ester hydrolase activity	1	604	17	17468	0.450364	0.691843	1.70121	0.346436
GO:0030159	receptor signaling complex scaffold activity	1	604	17	17468	0.450364	0.691843	1.70121	0.346436
GO:0005089	Rho guanyl-nucleotide exchange factor activity	3	604	72	17468	0.455967	0.698153	1.20502	0.341067
GO:0003705	RNA polymerase II distal enhancer sequence-specific DNA binding transcription factor activity	3	604	72	17468	0.455967	0.698153	1.20502	0.341067
GO:0016787	hydrolase activity	54	604	1532	17468	0.461834	0.703705	1.01939	0.335514
GO:0008146	sulfotransferase activity	2	604	45	17468	0.46417	0.703705	1.28536	0.333323
GO:0016705	oxidoreductase activity, acting on paired donors, with incorporation or reduction of molecular oxygen	3	604	73	17468	0.464986	0.703705	1.18851	0.33256
GO:0048020	CCR chemokine receptor binding	1	604	18	17468	0.469388	0.703705	1.6067	0.328468
GO:0005112	Notch binding	1	604	18	17468	0.469388	0.703705	1.6067	0.328468
GO:0004029	aldehyde dehydrogenase (NAD) activity	1	604	18	17468	0.469388	0.703705	1.6067	0.328468
GO:0017127	cholesterol transporter activity	1	604	18	17468	0.469388	0.703705	1.6067	0.328468
GO:0005385	zinc ion transmembrane transporter activity	1	604	18	17468	0.469388	0.703705	1.6067	0.328468
GO:0004806	triglyceride lipase activity	1	604	18	17468	0.469388	0.703705	1.6067	0.328468
GO:0042608	T cell receptor binding	1	604	18	17468	0.469388	0.703705	1.6067	0.328468
GO:0005227	calcium activated cation channel activity	1	604	18	17468	0.469388	0.703705	1.6067	0.328468
GO:0031267	small GTPase binding	1	604	18	17468	0.469388	0.703705	1.6067	0.328468
GO:0046965	retinoid X receptor binding	1	604	18	17468	0.469388	0.703705	1.6067	0.328468
GO:0030374	ligand-dependent nuclear receptor transcription coactivator activity	2	604	46	17468	0.475626	0.711914	1.25741	0.322735
GO:0001085	RNA polymerase II transcription factor binding	2	604	47	17468	0.486931	0.715339	1.23066	0.312532
GO:0015631	tubulin binding	2	604	47	17468	0.486931	0.715339	1.23066	0.312532
GO:0004715	non-membrane spanning protein tyrosine kinase activity	2	604	47	17468	0.486931	0.715339	1.23066	0.312532
GO:0003700	sequence-specific DNA binding transcription factor activity	33	604	939	17468	0.487499	0.715339	1.01638	0.312026
GO:0001158	enhancer sequence-specific DNA binding	1	604	19	17468	0.487754	0.715339	1.52213	0.311799
GO:0004653	polypeptide N-acetylgalactosaminyltransferase activity	1	604	19	17468	0.487754	0.715339	1.52213	0.311799
GO:0016810	hydrolase activity, acting on carbon-nitrogen (but not peptide) bonds	1	604	19	17468	0.487754	0.715339	1.52213	0.311799
GO:0016817	hydrolase activity, acting on acid anhydrides	1	604	19	17468	0.487754	0.715339	1.52213	0.311799
GO:0016818	hydrolase activity, acting on acid anhydrides, in phosphorus-containing anhydrides	1	604	19	17468	0.487754	0.715339	1.52213	0.311799
GO:0031489	myosin V binding	1	604	19	17468	0.487754	0.715339	1.52213	0.311799
GO:0001948	glycoprotein binding	3	604	76	17468	0.491633	0.715339	1.1416	0.308359
GO:0003777	microtubule motor activity	3	604	76	17468	0.491633	0.715339	1.1416	0.308359
GO:0015297	antiporter activity	3	604	76	17468	0.491633	0.715339	1.1416	0.308359
GO:0003714	transcription corepressor activity	7	604	191	17468	0.491989	0.715339	1.05991	0.308044
GO:0005057	receptor signaling protein activity	2	604	48	17468	0.498083	0.715339	1.20502	0.302698
GO:0043813	phosphatidylinositol-3,5-bisphosphate 5-phosphatase activity	1	604	20	17468	0.505486	0.715339	1.44603	0.296291
GO:0043812	phosphatidylinositol-4-phosphate phosphatase activity	1	604	20	17468	0.505486	0.715339	1.44603	0.296291
GO:0005528	FK506 binding	1	604	20	17468	0.505486	0.715339	1.44603	0.296291
GO:1990003	IDP phosphatase activity	1	604	20	17468	0.505486	0.715339	1.44603	0.296291
GO:0004016	adenylate cyclase activity	1	604	20	17468	0.505486	0.715339	1.44603	0.296291
GO:0016462	pyrophosphatase activity	1	604	20	17468	0.505486	0.715339	1.44603	0.296291
GO:0008373	sialyltransferase activity	1	604	20	17468	0.505486	0.715339	1.44603	0.296291
GO:0052867	phosphatidylinositol-1,4,5-trisphosphate 5-phosphatase activity	1	604	20	17468	0.505486	0.715339	1.44603	0.296291
GO:0004115	3',5'-cyclic-AMP phosphodiesterase activity	1	604	20	17468	0.505486	0.715339	1.44603	0.296291
GO:0052828	inositol-3,4-bisphosphate 4-phosphatase activity	1	604	20	17468	0.505486	0.715339	1.44603	0.296291
GO:0052825	inositol-1,3,4,5,6-pentakisphosphate 1-phosphatase activity	1	604	20	17468	0.505486	0.715339	1.44603	0.296291
GO:0052830	inositol-1,3,4,6-tetrakisphosphate 6-phosphatase activity	1	604	20	17468	0.505486	0.715339	1.44603	0.296291
GO:0052831	inositol-1,3,4,6-tetrakisphosphate 1-phosphatase activity	1	604	20	17468	0.505486	0.715339	1.44603	0.296291
GO:0004181	metallocarboxypeptidase activity	1	604	20	17468	0.505486	0.715339	1.44603	0.296291
GO:0015075	ion transmembrane transporter activity	1	604	20	17468	0.505486	0.715339	1.44603	0.296291
GO:0004198	calcium-dependent cysteine-type endopeptidase activity	1	604	20	17468	0.505486	0.715339	1.44603	0.296291
GO:0043726	5-amino-6-(5-phosphoribitylamino)uracil phosphatase activity	1	604	20	17468	0.505486	0.715339	1.44603	0.296291
GO:0017161	inositol-1,3,4-trisphosphate 4-phosphatase activity	1	604	20	17468	0.505486	0.715339	1.44603	0.296291
GO:0019198	transmembrane receptor protein phosphatase activity	1	604	20	17468	0.505486	0.715339	1.44603	0.296291
GO:0019178	NADP phosphatase activity	1	604	20	17468	0.505486	0.715339	1.44603	0.296291
GO:0000146	microfilament motor activity	1	604	20	17468	0.505486	0.715339	1.44603	0.296291
GO:0008013	beta-catenin binding	3	604	78	17468	0.509029	0.717164	1.11233	0.293257
GO:0008375	acetylglucosaminyltransferase activity	2	604	49	17468	0.509079	0.717164	1.18043	0.293215
GO:0046332	SMAD binding	2	604	49	17468	0.509079	0.717164	1.18043	0.293215
GO:0019825	oxygen binding	2	604	50	17468	0.519916	0.717812	1.15682	0.284067
GO:0000976	transcription regulatory region sequence-specific DNA binding	2	604	50	17468	0.519916	0.717812	1.15682	0.284067
GO:0042578	phosphoric ester hydrolase activity	2	604	50	17468	0.519916	0.717812	1.15682	0.284067
GO:0031072	heat shock protein binding	2	604	50	17468	0.519916	0.717812	1.15682	0.284067
GO:0052745	inositol phosphate phosphatase activity	1	604	21	17468	0.522604	0.717812	1.37717	0.281827
GO:0048029	monosaccharide binding	1	604	21	17468	0.522604	0.717812	1.37717	0.281827
GO:0001190	RNA polymerase II transcription factor binding transcription factor activity involved in positive regulation of transcription	1	604	21	17468	0.522604	0.717812	1.37717	0.281827
GO:0051019	mitogen-activated protein kinase binding	1	604	21	17468	0.522604	0.717812	1.37717	0.281827
GO:0004298	threonine-type endopeptidase activity	1	604	21	17468	0.522604	0.717812	1.37717	0.281827
GO:0030487	inositol-4,5-bisphosphate 5-phosphatase activity	1	604	21	17468	0.522604	0.717812	1.37717	0.281827
GO:0008579	JUN kinase phosphatase activity	1	604	21	17468	0.522604	0.717812	1.37717	0.281827
GO:0052829	inositol-1,3,4-trisphosphate 1-phosphatase activity	1	604	21	17468	0.522604	0.717812	1.37717	0.281827
GO:0016312	inositol bisphosphate phosphatase activity	1	604	21	17468	0.522604	0.717812	1.37717	0.281827
GO:0008969	phosphohistidine phosphatase activity	1	604	21	17468	0.522604	0.717812	1.37717	0.281827
GO:0017025	TBP-class protein binding	1	604	21	17468	0.522604	0.717812	1.37717	0.281827
GO:0030352	inositol-1,4,5,6-tetrakisphosphate 6-phosphatase activity	1	604	21	17468	0.522604	0.717812	1.37717	0.281827
GO:0030351	inositol-1,3,4,5,6-pentakisphosphate 3-phosphatase activity	1	604	21	17468	0.522604	0.717812	1.37717	0.281827
GO:0030234	enzyme regulator activity	1	604	22	17468	0.539131	0.736182	1.31457	0.268305
GO:0016849	phosphorus-oxygen lyase activity	1	604	22	17468	0.539131	0.736182	1.31457	0.268305
GO:0052629	phosphatidylinositol-3,5-bisphosphate 3-phosphatase activity	1	604	22	17468	0.539131	0.736182	1.31457	0.268305
GO:0035257	nuclear hormone receptor binding	1	604	22	17468	0.539131	0.736182	1.31457	0.268305
GO:0004702	receptor signaling protein serine/threonine kinase activity	2	604	52	17468	0.541105	0.737799	1.11233	0.266718
GO:0004519	endonuclease activity	3	604	82	17468	0.542855	0.739106	1.05807	0.265316
GO:0019903	protein phosphatase binding	3	604	83	17468	0.551099	0.740645	1.04532	0.258771
GO:0003682	chromatin binding	16	604	467	17468	0.551341	0.740645	0.990853	0.25858
GO:0003707	steroid hormone receptor activity	2	604	53	17468	0.551454	0.740645	1.09134	0.258491
GO:0031490	chromatin DNA binding	2	604	53	17468	0.551454	0.740645	1.09134	0.258491
GO:0005545	1-phosphatidylinositol binding	1	604	23	17468	0.555087	0.740645	1.25741	0.255639
GO:0018602	2,4-dichlorophenoxyacetate alpha-ketoglutarate dioxygenase activity	1	604	23	17468	0.555087	0.740645	1.25741	0.255639
GO:0000907	sulfonate dioxygenase activity	1	604	23	17468	0.555087	0.740645	1.25741	0.255639
GO:0019798	procollagen-proline dioxygenase activity	1	604	23	17468	0.555087	0.740645	1.25741	0.255639
GO:0015174	basic amino acid transmembrane transporter activity	1	604	23	17468	0.555087	0.740645	1.25741	0.255639
GO:0003756	protein disulfide isomerase activity	1	604	23	17468	0.555087	0.740645	1.25741	0.255639
GO:0004303	estradiol 17-beta-dehydrogenase activity	1	604	23	17468	0.555087	0.740645	1.25741	0.255639
GO:0052634	C-19 gibberellin 2-beta-dioxygenase activity	1	604	23	17468	0.555087	0.740645	1.25741	0.255639
GO:0052635	C-20 gibberellin 2-beta-dioxygenase activity	1	604	23	17468	0.555087	0.740645	1.25741	0.255639
GO:0034792	hypophosphite dioxygenase activity	1	604	23	17468	0.555087	0.740645	1.25741	0.255639
GO:0019706	protein-cysteine S-palmitoyltransferase activity	1	604	24	17468	0.570491	0.752339	1.20502	0.243751
GO:0030295	protein kinase activator activity	1	604	24	17468	0.570491	0.752339	1.20502	0.243751
GO:0000175	3'-5'-exoribonuclease activity	1	604	24	17468	0.570491	0.752339	1.20502	0.243751
GO:0042800	histone methyltransferase activity (H3-K4 specific)	1	604	24	17468	0.570491	0.752339	1.20502	0.243751
GO:0043734	DNA-N1-methyladenine dioxygenase activity	1	604	24	17468	0.570491	0.752339	1.20502	0.243751
GO:0008227	G-protein coupled amine receptor activity	1	604	24	17468	0.570491	0.752339	1.20502	0.243751
GO:0016922	ligand-dependent nuclear receptor binding	1	604	24	17468	0.570491	0.752339	1.20502	0.243751
GO:0043274	phospholipase binding	1	604	24	17468	0.570491	0.752339	1.20502	0.243751
GO:0001227	RNA polymerase II transcription regulatory region sequence-specific DNA binding transcription factor activity involved in negative regulation of transcription	2	604	55	17468	0.571654	0.752339	1.05166	0.242867
GO:0016829	lyase activity	5	604	146	17468	0.571907	0.752339	0.990429	0.242675
GO:0005179	hormone activity	4	604	116	17468	0.57279	0.752442	0.99726	0.242004
GO:0016627	oxidoreductase activity, acting on the CH-CH group of donors	1	604	25	17468	0.585363	0.764656	1.15682	0.232575
GO:0032266	phosphatidylinositol-3-phosphate binding	1	604	25	17468	0.585363	0.764656	1.15682	0.232575
GO:0015035	protein disulfide oxidoreductase activity	1	604	25	17468	0.585363	0.764656	1.15682	0.232575
GO:0004745	retinol dehydrogenase activity	1	604	25	17468	0.585363	0.764656	1.15682	0.232575
GO:0004683	calmodulin-dependent protein kinase activity	1	604	26	17468	0.599721	0.773673	1.11233	0.222051
GO:0052771	coenzyme F390-G hydrolase activity	1	604	26	17468	0.599721	0.773673	1.11233	0.222051
GO:0052770	coenzyme F390-A hydrolase activity	1	604	26	17468	0.599721	0.773673	1.11233	0.222051
GO:0030552	cAMP binding	1	604	26	17468	0.599721	0.773673	1.11233	0.222051
GO:0008757	S-adenosylmethionine-dependent methyltransferase activity	1	604	26	17468	0.599721	0.773673	1.11233	0.222051
GO:0008514	organic anion transmembrane transporter activity	1	604	26	17468	0.599721	0.773673	1.11233	0.222051
GO:0043236	laminin binding	1	604	26	17468	0.599721	0.773673	1.11233	0.222051
GO:0046961	proton-transporting ATPase activity, rotational mechanism	1	604	26	17468	0.599721	0.773673	1.11233	0.222051
GO:0004950	chemokine receptor activity	1	604	26	17468	0.599721	0.773673	1.11233	0.222051
GO:0003725	double-stranded RNA binding	2	604	58	17468	0.600698	0.773865	0.99726	0.221343
GO:0030246	carbohydrate binding	7	604	212	17468	0.602728	0.77541	0.954923	0.219879
GO:0043130	ubiquitin binding	2	604	59	17468	0.610045	0.783744	0.980357	0.214638
GO:0002039	p53 binding	2	604	60	17468	0.619223	0.793353	0.964018	0.208153
GO:0030170	pyridoxal phosphate binding	2	604	60	17468	0.619223	0.793353	0.964018	0.208153
GO:0004497	monooxygenase activity	3	604	92	17468	0.621162	0.794747	0.943061	0.206795
GO:0001965	G-protein alpha-subunit binding	1	604	28	17468	0.626964	0.798888	1.03288	0.202757
GO:0004129	cytochrome-c oxidase activity	1	604	28	17468	0.626964	0.798888	1.03288	0.202757
GO:0004180	carboxypeptidase activity	1	604	28	17468	0.626964	0.798888	1.03288	0.202757
GO:0003674	molecular_function	182	604	5363	17468	0.63642	0.809831	0.981454	0.196256
GO:0005100	Rho GTPase activator activity	1	604	29	17468	0.639884	0.812026	0.99726	0.193899
GO:0004712	protein serine/threonine/tyrosine kinase activity	1	604	29	17468	0.639884	0.812026	0.99726	0.193899
GO:0046983	protein dimerization activity	6	604	189	17468	0.641146	0.812525	0.918112	0.193043
GO:0042277	peptide binding	3	604	95	17468	0.642793	0.813508	0.91328	0.191929
GO:0016746	transferase activity, transferring acyl groups	5	604	159	17468	0.647318	0.818125	0.909451	0.188883
GO:0003923	GPI-anchor transamidase activity	1	604	30	17468	0.652356	0.822268	0.964018	0.185515
GO:0070330	aromatase activity	1	604	30	17468	0.652356	0.822268	0.964018	0.185515
GO:0003824	catalytic activity	22	604	679	17468	0.654748	0.82417	0.937042	0.183926
GO:0042826	histone deacetylase binding	3	604	97	17468	0.656723	0.825544	0.894449	0.182618
GO:0030544	Hsp70 protein binding	1	604	31	17468	0.664398	0.829609	0.93292	0.177572
GO:0017112	Rab guanyl-nucleotide exchange factor activity	1	604	31	17468	0.664398	0.829609	0.93292	0.177572
GO:0005083	small GTPase regulator activity	1	604	31	17468	0.664398	0.829609	0.93292	0.177572
GO:0045296	cadherin binding	1	604	31	17468	0.664398	0.829609	0.93292	0.177572
GO:0018024	histone-lysine N-methyltransferase activity	1	604	31	17468	0.664398	0.829609	0.93292	0.177572
GO:0004518	nuclease activity	4	604	131	17468	0.668135	0.832256	0.88307	0.175136
GO:0031625	ubiquitin protein ligase binding	8	604	257	17468	0.6683	0.832256	0.90025	0.175028
GO:0016747	transferase activity, transferring acyl groups other than amino-acyl groups	1	604	32	17468	0.676022	0.832538	0.903767	0.170039
GO:0016597	amino acid binding	1	604	32	17468	0.676022	0.832538	0.903767	0.170039
GO:0042169	SH2 domain binding	1	604	32	17468	0.676022	0.832538	0.903767	0.170039
GO:0016706	oxidoreductase activity, acting on paired donors, with incorporation or reduction of molecular oxygen, 2-oxoglutarate as one donor, and incorporation of one atom each of oxygen into both donors	1	604	32	17468	0.676022	0.832538	0.903767	0.170039
GO:0051213	dioxygenase activity	2	604	68	17468	0.686697	0.832538	0.850604	0.163235
GO:0000062	fatty-acyl-CoA binding	1	604	33	17468	0.687245	0.832538	0.87638	0.162888
GO:0016232	HNK-1 sulfotransferase activity	1	604	33	17468	0.687245	0.832538	0.87638	0.162888
GO:0034930	1-hydroxypyrene sulfotransferase activity	1	604	33	17468	0.687245	0.832538	0.87638	0.162888
GO:0017095	heparan sulfate 6-O-sulfotransferase activity	1	604	33	17468	0.687245	0.832538	0.87638	0.162888
GO:0080131	hydroxyjasmonate sulfotransferase activity	1	604	33	17468	0.687245	0.832538	0.87638	0.162888
GO:0042056	chemoattractant activity	1	604	33	17468	0.687245	0.832538	0.87638	0.162888
GO:0004620	phospholipase activity	1	604	33	17468	0.687245	0.832538	0.87638	0.162888
GO:0018725	trans-3,4-dihydrodiolphenanthrene sulfotransferase activity	1	604	33	17468	0.687245	0.832538	0.87638	0.162888
GO:0018724	4-phenanthrol sulfotransferase activity	1	604	33	17468	0.687245	0.832538	0.87638	0.162888
GO:0018727	2-phenanthrol sulfotransferase activity	1	604	33	17468	0.687245	0.832538	0.87638	0.162888
GO:0018726	9-phenanthrol sulfotransferase activity	1	604	33	17468	0.687245	0.832538	0.87638	0.162888
GO:0018721	trans-9R,10R-dihydrodiolphenanthrene sulfotransferase activity	1	604	33	17468	0.687245	0.832538	0.87638	0.162888
GO:0018723	3-phenanthrol sulfotransferase activity	1	604	33	17468	0.687245	0.832538	0.87638	0.162888
GO:0018722	1-phenanthrol sulfotransferase activity	1	604	33	17468	0.687245	0.832538	0.87638	0.162888
GO:0019111	phenanthrol sulfotransferase activity	1	604	33	17468	0.687245	0.832538	0.87638	0.162888
GO:0051922	cholesterol sulfotransferase activity	1	604	33	17468	0.687245	0.832538	0.87638	0.162888
GO:0000977	RNA polymerase II regulatory region sequence-specific DNA binding	6	604	199	17468	0.689617	0.833771	0.871976	0.161392
GO:0020037	heme binding	4	604	135	17468	0.690941	0.833771	0.856905	0.160559
GO:0004721	phosphoprotein phosphatase activity	4	604	135	17468	0.690941	0.833771	0.856905	0.160559
GO:0003712	transcription cofactor activity	2	604	69	17468	0.694403	0.836868	0.838276	0.158388
GO:0051082	unfolded protein binding	3	604	103	17468	0.696144	0.836979	0.842346	0.157301
GO:0001517	N-acetylglucosamine 6-O-sulfotransferase activity	1	604	34	17468	0.69808	0.836979	0.850604	0.156095
GO:0050694	galactose 3-O-sulfotransferase activity	1	604	34	17468	0.69808	0.836979	0.850604	0.156095
GO:0004394	heparan sulfate 2-O-sulfotransferase activity	1	604	34	17468	0.69808	0.836979	0.850604	0.156095
GO:0003729	mRNA binding	3	604	105	17468	0.708498	0.845181	0.826301	0.149661
GO:0050698	proteoglycan sulfotransferase activity	1	604	35	17468	0.70854	0.845181	0.826301	0.149636
GO:0005251	delayed rectifier potassium channel activity	1	604	35	17468	0.70854	0.845181	0.826301	0.149636
GO:0051059	NF-kappaB binding	1	604	35	17468	0.70854	0.845181	0.826301	0.149636
GO:0016491	oxidoreductase activity	18	604	579	17468	0.712419	0.848724	0.899084	0.147264
GO:0008173	RNA methyltransferase activity	2	604	72	17468	0.716585	0.852599	0.803348	0.144732
GO:0017046	peptide hormone binding	1	604	36	17468	0.718638	0.852869	0.803348	0.14349
GO:0003730	mRNA 3'-UTR binding	1	604	36	17468	0.718638	0.852869	0.803348	0.14349
GO:0019905	syntaxin binding	2	604	73	17468	0.723672	0.857753	0.792343	0.140458
GO:0015459	potassium channel regulator activity	1	604	37	17468	0.728387	0.862248	0.781636	0.137638
GO:0008289	lipid binding	8	604	273	17468	0.731573	0.864923	0.847488	0.135742
GO:0000287	magnesium ion binding	6	604	209	17468	0.733574	0.866192	0.830254	0.134556
GO:0008236	serine-type peptidase activity	4	604	145	17468	0.743001	0.876215	0.797808	0.129011
GO:0005484	SNAP receptor activity	1	604	39	17468	0.746885	0.879685	0.741552	0.126746
GO:0003676	nucleic acid binding	34	604	1085	17468	0.750742	0.882355	0.906265	0.124509
GO:0003713	transcription coactivator activity	7	604	246	17468	0.751041	0.882355	0.822942	0.124336
GO:0048487	beta-tubulin binding	1	604	40	17468	0.755657	0.88444	0.723013	0.121676
GO:0004033	aldo-keto reductase (NADP) activity	1	604	40	17468	0.755657	0.88444	0.723013	0.121676
GO:0030276	clathrin binding	1	604	40	17468	0.755657	0.88444	0.723013	0.121676
GO:0008168	methyltransferase activity	5	604	183	17468	0.762749	0.889891	0.790178	0.117619
GO:0003774	motor activity	2	604	79	17468	0.763109	0.889891	0.732165	0.117414
GO:0030971	receptor tyrosine kinase binding	1	604	41	17468	0.764125	0.889891	0.705379	0.116836
GO:0019843	rRNA binding	1	604	41	17468	0.764125	0.889891	0.705379	0.116836
GO:0008022	protein C-terminus binding	6	604	218	17468	0.76921	0.894697	0.795978	0.113955
GO:0015485	cholesterol binding	1	604	42	17468	0.7723	0.897174	0.688584	0.112214
GO:0016773	phosphotransferase activity, alcohol group as acceptor	1	604	43	17468	0.780192	0.901856	0.67257	0.107798
GO:0004553	hydrolase activity, hydrolyzing O-glycosyl compounds	1	604	43	17468	0.780192	0.901856	0.67257	0.107798
GO:0043765	T/G mismatch-specific endonuclease activity	1	604	43	17468	0.780192	0.901856	0.67257	0.107798
GO:0044824	retroviral 3' processing activity	1	604	43	17468	0.780192	0.901856	0.67257	0.107798
GO:0016740	transferase activity	45	604	1440	17468	0.785158	0.906474	0.903767	0.105043
GO:0003755	peptidyl-prolyl cis-trans isomerase activity	1	604	44	17468	0.787811	0.908415	0.657285	0.103578
GO:0032947	protein complex scaffold	1	604	45	17468	0.795167	0.913513	0.642678	0.0995418
GO:0050661	NADP binding	1	604	45	17468	0.795167	0.913513	0.642678	0.0995418
GO:0008009	chemokine activity	1	604	45	17468	0.795167	0.913513	0.642678	0.0995418
GO:0016853	isomerase activity	3	604	123	17468	0.802768	0.921112	0.705379	0.09541
GO:0004888	transmembrane signaling receptor activity	10	604	362	17468	0.807361	0.921611	0.79891	0.0929322
GO:0051087	chaperone binding	2	604	87	17468	0.808032	0.921611	0.66484	0.0925713
GO:0008017	microtubule binding	5	604	195	17468	0.808642	0.921611	0.741552	0.0922436
GO:0030331	estrogen receptor binding	1	604	47	17468	0.809123	0.921611	0.61533	0.0919855
GO:0005097	Rab GTPase activator activity	1	604	47	17468	0.809123	0.921611	0.61533	0.0919855
GO:0051287	NAD binding	1	604	47	17468	0.809123	0.921611	0.61533	0.0919855
GO:0035064	methylated histone binding	1	604	48	17468	0.815741	0.928017	0.602511	0.0884479
GO:0016887	ATPase activity	6	604	236	17468	0.829615	0.942652	0.735268	0.0811235
GO:0004674	protein serine/threonine kinase activity	11	604	407	17468	0.836832	0.949698	0.781636	0.0773615
GO:0004527	exonuclease activity	1	604	52	17468	0.839999	0.950906	0.556164	0.0757211
GO:0051219	phosphoprotein binding	1	604	53	17468	0.845548	0.950906	0.54567	0.0728617
GO:0005044	scavenger receptor activity	1	604	53	17468	0.845548	0.950906	0.54567	0.0728617
GO:0030145	manganese ion binding	1	604	53	17468	0.845548	0.950906	0.54567	0.0728617
GO:0004190	aspartic-type endopeptidase activity	1	604	54	17468	0.850905	0.950906	0.535565	0.070119
GO:0000149	SNARE binding	1	604	55	17468	0.856076	0.950906	0.525828	0.0674875
GO:0003924	GTPase activity	6	604	251	17468	0.869695	0.950906	0.691327	0.0606331
GO:0005080	protein kinase C binding	1	604	58	17468	0.87054	0.950906	0.49863	0.0602111
GO:0000979	RNA polymerase II core promoter sequence-specific DNA binding	1	604	58	17468	0.87054	0.950906	0.49863	0.0602111
GO:0005525	GTP binding	9	604	359	17468	0.877178	0.950906	0.725027	0.0569123
GO:0004004	ATP-dependent RNA helicase activity	1	604	60	17468	0.879367	0.950906	0.482009	0.0558297
GO:0016757	transferase activity, transferring glycosyl groups	5	604	222	17468	0.886117	0.950906	0.651363	0.0525087
GO:0019003	GDP binding	2	604	107	17468	0.888822	0.950906	0.540571	0.0511853
GO:0015293	symporter activity	2	604	107	17468	0.888822	0.950906	0.540571	0.0511853
GO:0042626	ATPase activity, coupled to transmembrane movement of substances	1	604	63	17468	0.891494	0.950906	0.459056	0.0498815
GO:0003743	translation initiation factor activity	1	604	64	17468	0.89526	0.950906	0.451883	0.0480511
GO:0052735	tRNA (cytosine-3-)-methyltransferase activity	1	604	67	17468	0.905791	0.950906	0.43165	0.042972
GO:0043803	hydroxyneurosporene-O-methyltransferase activity	1	604	67	17468	0.905791	0.950906	0.43165	0.042972
GO:0016205	selenocysteine methyltransferase activity	1	604	67	17468	0.905791	0.950906	0.43165	0.042972
GO:0016436	rRNA (uridine) methyltransferase activity	1	604	67	17468	0.905791	0.950906	0.43165	0.042972
GO:0016426	tRNA (adenine) methyltransferase activity	1	604	67	17468	0.905791	0.950906	0.43165	0.042972
GO:0016427	tRNA (cytosine) methyltransferase activity	1	604	67	17468	0.905791	0.950906	0.43165	0.042972
GO:0016433	rRNA (adenine) methyltransferase activity	1	604	67	17468	0.905791	0.950906	0.43165	0.042972
GO:0016434	rRNA (cytosine) methyltransferase activity	1	604	67	17468	0.905791	0.950906	0.43165	0.042972
GO:0019702	protein-arginine N5-methyltransferase activity	1	604	67	17468	0.905791	0.950906	0.43165	0.042972
GO:0016435	rRNA (guanine) methyltransferase activity	1	604	67	17468	0.905791	0.950906	0.43165	0.042972
GO:0043827	tRNA (adenine-57, 58-N(1)-) methyltransferase activity	1	604	67	17468	0.905791	0.950906	0.43165	0.042972
GO:0043834	trimethylamine methyltransferase activity	1	604	67	17468	0.905791	0.950906	0.43165	0.042972
GO:0043833	methylamine-specific methylcobalamin:coenzyme M methyltransferase activity	1	604	67	17468	0.905791	0.950906	0.43165	0.042972
GO:0034933	1-hydroxy-6-methoxypyrene methyltransferase activity	1	604	67	17468	0.905791	0.950906	0.43165	0.042972
GO:0034931	1-hydroxypyrene methyltransferase activity	1	604	67	17468	0.905791	0.950906	0.43165	0.042972
GO:0016273	arginine N-methyltransferase activity	1	604	67	17468	0.905791	0.950906	0.43165	0.042972
GO:0016278	lysine N-methyltransferase activity	1	604	67	17468	0.905791	0.950906	0.43165	0.042972
GO:0008650	rRNA (uridine-2'-O-)-methyltransferase activity	1	604	67	17468	0.905791	0.950906	0.43165	0.042972
GO:0043851	methanol-specific methylcobalamin:coenzyme M methyltransferase activity	1	604	67	17468	0.905791	0.950906	0.43165	0.042972
GO:0043852	monomethylamine methyltransferase activity	1	604	67	17468	0.905791	0.950906	0.43165	0.042972
GO:0043782	cobalt-precorrin-3 C17-methyltransferase activity	1	604	67	17468	0.905791	0.950906	0.43165	0.042972
GO:0043791	dimethylamine methyltransferase activity	1	604	67	17468	0.905791	0.950906	0.43165	0.042972
GO:0008169	C-methyltransferase activity	1	604	67	17468	0.905791	0.950906	0.43165	0.042972
GO:0008172	S-methyltransferase activity	1	604	67	17468	0.905791	0.950906	0.43165	0.042972
GO:0008174	mRNA methyltransferase activity	1	604	67	17468	0.905791	0.950906	0.43165	0.042972
GO:0071424	rRNA (cytosine-N4-)-methyltransferase activity	1	604	67	17468	0.905791	0.950906	0.43165	0.042972
GO:0018707	1-phenanthrol methyltransferase activity	1	604	67	17468	0.905791	0.950906	0.43165	0.042972
GO:0052624	2-phytyl-1,4-naphthoquinone methyltransferase activity	1	604	67	17468	0.905791	0.950906	0.43165	0.042972
GO:0051994	P-methyltransferase activity	1	604	67	17468	0.905791	0.950906	0.43165	0.042972
GO:0051995	Se-methyltransferase activity	1	604	67	17468	0.905791	0.950906	0.43165	0.042972
GO:0008988	rRNA (adenine-N6-)-methyltransferase activity	1	604	67	17468	0.905791	0.950906	0.43165	0.042972
GO:0043770	demethylmenaquinone methyltransferase activity	1	604	67	17468	0.905791	0.950906	0.43165	0.042972
GO:0043776	cobalt-precorrin-6B C5-methyltransferase activity	1	604	67	17468	0.905791	0.950906	0.43165	0.042972
GO:0043777	cobalt-precorrin-7 C15-methyltransferase activity	1	604	67	17468	0.905791	0.950906	0.43165	0.042972
GO:0043780	cobalt-precorrin-5B C1-methyltransferase activity	1	604	67	17468	0.905791	0.950906	0.43165	0.042972
GO:0052665	tRNA (uracil-2'-O-)-methyltransferase activity	1	604	67	17468	0.905791	0.950906	0.43165	0.042972
GO:0052666	tRNA (cytosine-2'-O-)-methyltransferase activity	1	604	67	17468	0.905791	0.950906	0.43165	0.042972
GO:0052667	phosphomethylethanolamine N-methyltransferase activity	1	604	67	17468	0.905791	0.950906	0.43165	0.042972
GO:0034807	4,5-dihydroxybenzo(a)pyrene methyltransferase activity	1	604	67	17468	0.905791	0.950906	0.43165	0.042972
GO:0034541	dimethylarsinite methyltransferase activity	1	604	67	17468	0.905791	0.950906	0.43165	0.042972
GO:0080012	trihydroxyferuloyl spermidine O-methyltransferase activity	1	604	67	17468	0.905791	0.950906	0.43165	0.042972
GO:0070677	rRNA (cytosine-2'-O-)-methyltransferase activity	1	604	67	17468	0.905791	0.950906	0.43165	0.042972
GO:0009383	rRNA (cytosine-C5-)-methyltransferase activity	1	604	67	17468	0.905791	0.950906	0.43165	0.042972
GO:0042393	histone binding	2	604	113	17468	0.906075	0.950906	0.511868	0.0428358
GO:0016428	tRNA (cytosine-5-)-methyltransferase activity	1	604	68	17468	0.909061	0.950906	0.425302	0.041407
GO:0016423	tRNA (guanine) methyltransferase activity	1	604	68	17468	0.909061	0.950906	0.425302	0.041407
GO:0018423	protein C-terminal leucine carboxyl O-methyltransferase activity	1	604	68	17468	0.909061	0.950906	0.425302	0.041407
GO:0008425	2-polyprenyl-6-methoxy-1,4-benzoquinone methyltransferase activity	1	604	68	17468	0.909061	0.950906	0.425302	0.041407
GO:0016274	protein-arginine N-methyltransferase activity	1	604	68	17468	0.909061	0.950906	0.425302	0.041407
GO:0030792	methylarsonite methyltransferase activity	1	604	68	17468	0.909061	0.950906	0.425302	0.041407
GO:0009019	tRNA (guanine-N1-)-methyltransferase activity	1	604	68	17468	0.909061	0.950906	0.425302	0.041407
GO:0004809	tRNA (guanine-N2-)-methyltransferase activity	1	604	68	17468	0.909061	0.950906	0.425302	0.041407
GO:0016300	tRNA (uracil) methyltransferase activity	1	604	68	17468	0.909061	0.950906	0.425302	0.041407
GO:0016429	tRNA (adenine-N1-)-methyltransferase activity	1	604	69	17468	0.912218	0.950906	0.419138	0.0399015
GO:0008170	N-methyltransferase activity	1	604	69	17468	0.912218	0.950906	0.419138	0.0399015
GO:0000179	rRNA (adenine-N6,N6-)-dimethyltransferase activity	1	604	69	17468	0.912218	0.950906	0.419138	0.0399015
GO:0003880	protein C-terminal carboxyl O-methyltransferase activity	1	604	69	17468	0.912218	0.950906	0.419138	0.0399015
GO:0005524	ATP binding	41	604	1429	17468	0.913814	0.951508	0.82977	0.0391421
GO:0008175	tRNA methyltransferase activity	1	604	70	17468	0.915265	0.951837	0.41315	0.0384531
GO:0008649	rRNA methyltransferase activity	1	604	71	17468	0.918207	0.951837	0.407331	0.0370595
GO:0008565	protein transporter activity	1	604	71	17468	0.918207	0.951837	0.407331	0.0370595
GO:0009008	DNA-methyltransferase activity	1	604	71	17468	0.918207	0.951837	0.407331	0.0370595
GO:0016279	protein-lysine N-methyltransferase activity	1	604	73	17468	0.923788	0.956561	0.396172	0.0344278
GO:0008171	O-methyltransferase activity	1	604	74	17468	0.926434	0.958239	0.390818	0.0331854
GO:0008276	protein methyltransferase activity	1	604	75	17468	0.928989	0.959818	0.385607	0.0319896
GO:0019899	enzyme binding	9	604	395	17468	0.932402	0.96228	0.658949	0.0303967
GO:0003690	double-stranded DNA binding	2	604	127	17468	0.937077	0.966038	0.455441	0.0282247
GO:0004386	helicase activity	2	604	128	17468	0.938873	0.966822	0.451883	0.027393
GO:0003697	single-stranded DNA binding	1	604	80	17468	0.940493	0.967423	0.361507	0.0266446
GO:0003677	DNA binding	55	604	1918	17468	0.944257	0.969467	0.829317	0.0249099
GO:0004197	cysteine-type endopeptidase activity	1	604	82	17468	0.944555	0.969467	0.352689	0.0247727
GO:0005125	cytokine activity	4	604	235	17468	0.964293	0.988638	0.492264	0.0157911
GO:0017137	Rab GTPase binding	1	604	97	17468	0.967384	0.99072	0.29815	0.014401
GO:0001228	RNA polymerase II transcription regulatory region sequence-specific DNA binding transcription factor activity involved in positive regulation of transcription	1	604	104	17468	0.974542	0.996958	0.278082	0.0111994
GO:0019901	protein kinase binding	8	604	429	17468	0.982737	1	0.539311	0.00756277
GO:0000166	nucleotide binding	51	604	1909	17468	0.982898	1	0.772628	0.00749169
GO:0008234	cysteine-type peptidase activity	1	604	131	17468	0.99022	1	0.220767	0.00426851
GO:0070739	protein-glutamic acid ligase activity	2	604	193	17468	0.99136	1	0.299695	0.00376846
GO:0070737	protein-glycine ligase activity, elongating	2	604	193	17468	0.99136	1	0.299695	0.00376846
GO:0070738	tubulin-glycine ligase activity	2	604	193	17468	0.99136	1	0.299695	0.00376846
GO:0018169	ribosomal S6-glutamic acid ligase activity	2	604	193	17468	0.99136	1	0.299695	0.00376846
GO:0043774	coenzyme F420-2 alpha-glutamyl ligase activity	2	604	193	17468	0.99136	1	0.299695	0.00376846
GO:0043773	coenzyme F420-0 gamma-glutamyl ligase activity	2	604	193	17468	0.99136	1	0.299695	0.00376846
GO:0008766	UDP-N-acetylmuramoylalanyl-D-glutamyl-2,6-diaminopimelate-D-alanyl-D-alanine ligase activity	2	604	193	17468	0.99136	1	0.299695	0.00376846
GO:0070735	protein-glycine ligase activity	2	604	195	17468	0.99188	1	0.296621	0.00354081
GO:0070736	protein-glycine ligase activity, initiating	2	604	195	17468	0.99188	1	0.296621	0.00354081
GO:0070740	tubulin-glutamic acid ligase activity	2	604	196	17468	0.992128	1	0.295107	0.00343209
GO:0061630	ubiquitin protein ligase activity	2	604	201	17468	0.993263	1	0.287766	0.00293579
GO:0003723	RNA binding	14	604	742	17468	0.996486	1	0.54567	0.00152896
GO:0016874	ligase activity	4	604	389	17468	0.999424	1	0.297383	0.0002502
GO:0004842	ubiquitin-protein transferase activity	2	604	294	17468	0.999656	1	0.196738	0.000149542
GO:0044822	poly(A) RNA binding	20	604	1135	17468	0.999851	1	0.509613	6.45978e-05
GO:0004871	signal transducer activity	24	604	1596	17468	1	1	0.434895	9.39938e-08
GO:0004930	G-protein coupled receptor activity	14	604	1384	17468	1	1	0.292549	3.35299e-11
GO:0004984	olfactory receptor activity	1	604	1002	17468	1	1	0.0288628	0

## Sheet: DownGO2Gene
GOID	GOTerm	QueryID	Symbol	Description	P-Value	FDR	Enrichment
GO:0005509	calcium ion binding	MMP3	MMP3	matrix metallopeptidase 3 (stromelysin 1, progelatinase)	3.84973e-08	3.59565e-05	2.27615
GO:0005509	calcium ion binding	PCDH18	PCDH18	protocadherin 18	3.84973e-08	3.59565e-05	2.27615
GO:0005509	calcium ion binding	PRF1	PRF1	perforin 1 (pore forming protein)	3.84973e-08	3.59565e-05	2.27615
GO:0005509	calcium ion binding	THBD	THBD	thrombomodulin	3.84973e-08	3.59565e-05	2.27615
GO:0005509	calcium ion binding	FBLN2	FBLN2	fibulin 2	3.84973e-08	3.59565e-05	2.27615
GO:0005509	calcium ion binding	MMP16	MMP16	matrix metallopeptidase 16 (membrane-inserted)	3.84973e-08	3.59565e-05	2.27615
GO:0005509	calcium ion binding	MMP9	MMP9	matrix metallopeptidase 9 (gelatinase B, 92kDa gelatinase, 92kDa type IV collagenase)	3.84973e-08	3.59565e-05	2.27615
GO:0005509	calcium ion binding	SPARC	SPARC	secreted protein, acidic, cysteine-rich (osteonectin)	3.84973e-08	3.59565e-05	2.27615
GO:0005509	calcium ion binding	CDH23	CDH23	cadherin-related 23	3.84973e-08	3.59565e-05	2.27615
GO:0005509	calcium ion binding	FAT3	FAT3	FAT tumor suppressor homolog 3 (Drosophila)	3.84973e-08	3.59565e-05	2.27615
GO:0005509	calcium ion binding	SYT12	SYT12	synaptotagmin XII	3.84973e-08	3.59565e-05	2.27615
GO:0005509	calcium ion binding	MMP14	MMP14	matrix metallopeptidase 14 (membrane-inserted)	3.84973e-08	3.59565e-05	2.27615
GO:0005509	calcium ion binding	MYL9	MYL9	myosin, light chain 9, regulatory	3.84973e-08	3.59565e-05	2.27615
GO:0005509	calcium ion binding	PAMR1	PAMR1	peptidase domain containing associated with muscle regeneration 1	3.84973e-08	3.59565e-05	2.27615
GO:0005509	calcium ion binding	GRM7	GRM7	glutamate receptor, metabotropic 7	3.84973e-08	3.59565e-05	2.27615
GO:0005509	calcium ion binding	THBS1	THBS1	thrombospondin 1	3.84973e-08	3.59565e-05	2.27615
GO:0005509	calcium ion binding	CDHR5	CDHR5	cadherin-related family member 5	3.84973e-08	3.59565e-05	2.27615
GO:0005509	calcium ion binding	LTBP3	LTBP3	latent transforming growth factor beta binding protein 3	3.84973e-08	3.59565e-05	2.27615
GO:0005509	calcium ion binding	PCDH17	PCDH17	protocadherin 17	3.84973e-08	3.59565e-05	2.27615
GO:0005509	calcium ion binding	FBLN7	FBLN7	fibulin 7	3.84973e-08	3.59565e-05	2.27615
GO:0005509	calcium ion binding	SRR	SRR	serine racemase	3.84973e-08	3.59565e-05	2.27615
GO:0005509	calcium ion binding	CACNA1E	CACNA1E	calcium channel, voltage-dependent, R type, alpha 1E subunit	3.84973e-08	3.59565e-05	2.27615
GO:0005509	calcium ion binding	SLIT3	SLIT3	slit homolog 3 (Drosophila)	3.84973e-08	3.59565e-05	2.27615
GO:0005509	calcium ion binding	CLSTN2	CLSTN2	calsyntenin 2	3.84973e-08	3.59565e-05	2.27615
GO:0005509	calcium ion binding	CDH11	CDH11	cadherin 11, type 2, OB-cadherin (osteoblast)	3.84973e-08	3.59565e-05	2.27615
GO:0005509	calcium ion binding	HEG1	HEG1	heart development protein with EGF-like domains 1	3.84973e-08	3.59565e-05	2.27615
GO:0005509	calcium ion binding	C1R	C1R	complement component 1, r subcomponent	3.84973e-08	3.59565e-05	2.27615
GO:0005509	calcium ion binding	PADI3	PADI3	peptidyl arginine deiminase, type III	3.84973e-08	3.59565e-05	2.27615
GO:0005509	calcium ion binding	FSTL4	FSTL4	follistatin-like 4	3.84973e-08	3.59565e-05	2.27615
GO:0005509	calcium ion binding	NID2	NID2	nidogen 2 (osteonidogen)	3.84973e-08	3.59565e-05	2.27615
GO:0005509	calcium ion binding	RCN3	RCN3	reticulocalbin 3, EF-hand calcium binding domain	3.84973e-08	3.59565e-05	2.27615
GO:0005509	calcium ion binding	LPCAT4	LPCAT4	lysophosphatidylcholine acyltransferase 4	3.84973e-08	3.59565e-05	2.27615
GO:0005509	calcium ion binding	MCTP1	MCTP1	multiple C2 domains, transmembrane 1	3.84973e-08	3.59565e-05	2.27615
GO:0005509	calcium ion binding	MMP13	MMP13	matrix metallopeptidase 13 (collagenase 3)	3.84973e-08	3.59565e-05	2.27615
GO:0005509	calcium ion binding	NELL2	NELL2	NEL-like 2 (chicken)	3.84973e-08	3.59565e-05	2.27615
GO:0005509	calcium ion binding	ACTN3	ACTN3	actinin, alpha 3	3.84973e-08	3.59565e-05	2.27615
GO:0005509	calcium ion binding	DGKB	DGKB	diacylglycerol kinase, beta 90kDa	3.84973e-08	3.59565e-05	2.27615
GO:0005509	calcium ion binding	PCDH12	PCDH12	protocadherin 12	3.84973e-08	3.59565e-05	2.27615
GO:0005509	calcium ion binding	PCDHB14	PCDHB14	protocadherin beta 14	3.84973e-08	3.59565e-05	2.27615
GO:0005509	calcium ion binding	THBS4	THBS4	thrombospondin 4	3.84973e-08	3.59565e-05	2.27615
GO:0005509	calcium ion binding	EHD3	EHD3	EH-domain containing 3	3.84973e-08	3.59565e-05	2.27615
GO:0005509	calcium ion binding	LCP1	LCP1	lymphocyte cytosolic protein 1 (L-plastin)	3.84973e-08	3.59565e-05	2.27615
GO:0005509	calcium ion binding	SLIT2	SLIT2	slit homolog 2 (Drosophila)	3.84973e-08	3.59565e-05	2.27615
GO:0005509	calcium ion binding	LTBP1	LTBP1	latent transforming growth factor beta binding protein 1	3.84973e-08	3.59565e-05	2.27615
GO:0005509	calcium ion binding	RHBDL3	RHBDL3	rhomboid, veinlet-like 3 (Drosophila)	3.84973e-08	3.59565e-05	2.27615
GO:0005509	calcium ion binding	TGM2	TGM2	transglutaminase 2 (C polypeptide, protein-glutamine-gamma-glutamyltransferase)	3.84973e-08	3.59565e-05	2.27615
GO:0005509	calcium ion binding	FBN1	FBN1	fibrillin 1	3.84973e-08	3.59565e-05	2.27615
GO:0005509	calcium ion binding	PADI4	PADI4	peptidyl arginine deiminase, type IV	3.84973e-08	3.59565e-05	2.27615
GO:0005509	calcium ion binding	BMP1	BMP1	bone morphogenetic protein 1	3.84973e-08	3.59565e-05	2.27615
GO:0005509	calcium ion binding	CPNE6	CPNE6	copine VI (neuronal)	3.84973e-08	3.59565e-05	2.27615
GO:0005509	calcium ion binding	PCDHA13.1	PCDHA13	protocadherin alpha 13	3.84973e-08	3.59565e-05	2.27615
GO:0001968	fibronectin binding	CTGF	CTGF	connective tissue growth factor	9.15683e-07	0.000427624	8.1339
GO:0001968	fibronectin binding	MMP9	MMP9	matrix metallopeptidase 9 (gelatinase B, 92kDa gelatinase, 92kDa type IV collagenase)	9.15683e-07	0.000427624	8.1339
GO:0001968	fibronectin binding	FSTL3	FSTL3	follistatin-like 3 (secreted glycoprotein)	9.15683e-07	0.000427624	8.1339
GO:0001968	fibronectin binding	CCDC80	CCDC80	coiled-coil domain containing 80	9.15683e-07	0.000427624	8.1339
GO:0001968	fibronectin binding	THBS1	THBS1	thrombospondin 1	9.15683e-07	0.000427624	8.1339
GO:0001968	fibronectin binding	ITGB3	ITGB3	integrin, beta 3 (platelet glycoprotein IIIa, antigen CD61)	9.15683e-07	0.000427624	8.1339
GO:0001968	fibronectin binding	MMP13	MMP13	matrix metallopeptidase 13 (collagenase 3)	9.15683e-07	0.000427624	8.1339
GO:0001968	fibronectin binding	TNC	TNC	tenascin C	9.15683e-07	0.000427624	8.1339
GO:0001968	fibronectin binding	THBS4	THBS4	thrombospondin 4	9.15683e-07	0.000427624	8.1339
GO:0008201	heparin binding	NCAM1	NCAM1	neural cell adhesion molecule 1	5.34117e-06	0.00149807	3.29036
GO:0008201	heparin binding	LOC509808	LOC509808	endothelial lipase-like	5.34117e-06	0.00149807	3.29036
GO:0008201	heparin binding	CTGF	CTGF	connective tissue growth factor	5.34117e-06	0.00149807	3.29036
GO:0008201	heparin binding	CRISPLD2	CRISPLD2	cysteine-rich secretory protein LCCL domain containing 2	5.34117e-06	0.00149807	3.29036
GO:0008201	heparin binding	CCDC80	CCDC80	coiled-coil domain containing 80	5.34117e-06	0.00149807	3.29036
GO:0008201	heparin binding	THBS1	THBS1	thrombospondin 1	5.34117e-06	0.00149807	3.29036
GO:0008201	heparin binding	FGF1	FGF1	fibroblast growth factor 1 (acidic)	5.34117e-06	0.00149807	3.29036
GO:0008201	heparin binding	FBLN7	FBLN7	fibulin 7	5.34117e-06	0.00149807	3.29036
GO:0008201	heparin binding	CHRD	CHRD	chordin	5.34117e-06	0.00149807	3.29036
GO:0008201	heparin binding	SELL	SELL	selectin L	5.34117e-06	0.00149807	3.29036
GO:0008201	heparin binding	POSTN	POSTN	periostin, osteoblast specific factor	5.34117e-06	0.00149807	3.29036
GO:0008201	heparin binding	LAMC2	LAMC2	laminin, gamma 2	5.34117e-06	0.00149807	3.29036
GO:0008201	heparin binding	NELL2	NELL2	NEL-like 2 (chicken)	5.34117e-06	0.00149807	3.29036
GO:0008201	heparin binding	THBS4	THBS4	thrombospondin 4	5.34117e-06	0.00149807	3.29036
GO:0008201	heparin binding	NRP1	NRP1	neuropilin 1	5.34117e-06	0.00149807	3.29036
GO:0008201	heparin binding	FN1	FN1	fibronectin 1	5.34117e-06	0.00149807	3.29036
GO:0008201	heparin binding	SLIT2	SLIT2	slit homolog 2 (Drosophila)	5.34117e-06	0.00149807	3.29036
GO:0008201	heparin binding	ANG2	ANG2	angiogenin 2	5.34117e-06	0.00149807	3.29036
GO:0008201	heparin binding	ADAMTS3	ADAMTS3	ADAM metallopeptidase with thrombospondin type 1 motif, 3	5.34117e-06	0.00149807	3.29036
GO:0005178	integrin binding	CTGF	CTGF	connective tissue growth factor	6.41572e-06	0.00149807	3.90818
GO:0005178	integrin binding	SEMA7A	SEMA7A	semaphorin 7A, GPI membrane anchor (John Milton Hagen blood group)	6.41572e-06	0.00149807	3.90818
GO:0005178	integrin binding	JAM3	JAM3	junctional adhesion molecule 3	6.41572e-06	0.00149807	3.90818
GO:0005178	integrin binding	ICAM1	ICAM1	intercellular adhesion molecule 1	6.41572e-06	0.00149807	3.90818
GO:0005178	integrin binding	MMP14	MMP14	matrix metallopeptidase 14 (membrane-inserted)	6.41572e-06	0.00149807	3.90818
GO:0005178	integrin binding	ITGA5	ITGA5	integrin, alpha 5 (fibronectin receptor, alpha polypeptide)	6.41572e-06	0.00149807	3.90818
GO:0005178	integrin binding	THBS1	THBS1	thrombospondin 1	6.41572e-06	0.00149807	3.90818
GO:0005178	integrin binding	ITGB3	ITGB3	integrin, beta 3 (platelet glycoprotein IIIa, antigen CD61)	6.41572e-06	0.00149807	3.90818
GO:0005178	integrin binding	FAP	FAP	fibroblast activation protein, alpha	6.41572e-06	0.00149807	3.90818
GO:0005178	integrin binding	ACTN3	ACTN3	actinin, alpha 3	6.41572e-06	0.00149807	3.90818
GO:0005178	integrin binding	THBS4	THBS4	thrombospondin 4	6.41572e-06	0.00149807	3.90818
GO:0005178	integrin binding	FN1	FN1	fibronectin 1	6.41572e-06	0.00149807	3.90818
GO:0005178	integrin binding	FBN1	FBN1	fibrillin 1	6.41572e-06	0.00149807	3.90818
GO:0005178	integrin binding	TGFBI	TGFBI	transforming growth factor, beta-induced, 68kDa	6.41572e-06	0.00149807	3.90818
GO:0005178	integrin binding	COL3A1	COL3A1	collagen, type III, alpha 1	6.41572e-06	0.00149807	3.90818
GO:0004222	metalloendopeptidase activity	MMP3	MMP3	matrix metallopeptidase 3 (stromelysin 1, progelatinase)	1.51872e-05	0.00283697	3.85607
GO:0004222	metalloendopeptidase activity	MMP16	MMP16	matrix metallopeptidase 16 (membrane-inserted)	1.51872e-05	0.00283697	3.85607
GO:0004222	metalloendopeptidase activity	ADAMTS20	ADAMTS20	ADAM metallopeptidase with thrombospondin type 1 motif, 20	1.51872e-05	0.00283697	3.85607
GO:0004222	metalloendopeptidase activity	MMP9	MMP9	matrix metallopeptidase 9 (gelatinase B, 92kDa gelatinase, 92kDa type IV collagenase)	1.51872e-05	0.00283697	3.85607
GO:0004222	metalloendopeptidase activity	PAPPA	PAPPA	pregnancy-associated plasma protein A, pappalysin 1	1.51872e-05	0.00283697	3.85607
GO:0004222	metalloendopeptidase activity	MMP14	MMP14	matrix metallopeptidase 14 (membrane-inserted)	1.51872e-05	0.00283697	3.85607
GO:0004222	metalloendopeptidase activity	ADAMTS12	ADAMTS12	ADAM metallopeptidase with thrombospondin type 1 motif, 12	1.51872e-05	0.00283697	3.85607
GO:0004222	metalloendopeptidase activity	THSD4	THSD4	thrombospondin, type I, domain containing 4	1.51872e-05	0.00283697	3.85607
GO:0004222	metalloendopeptidase activity	ADAMTS17	ADAMTS17	ADAM metallopeptidase with thrombospondin type 1 motif, 17	1.51872e-05	0.00283697	3.85607
GO:0004222	metalloendopeptidase activity	MMP13	MMP13	matrix metallopeptidase 13 (collagenase 3)	1.51872e-05	0.00283697	3.85607
GO:0004222	metalloendopeptidase activity	FAP	FAP	fibroblast activation protein, alpha	1.51872e-05	0.00283697	3.85607
GO:0004222	metalloendopeptidase activity	ADAMTS14	ADAMTS14	ADAM metallopeptidase with thrombospondin type 1 motif, 14	1.51872e-05	0.00283697	3.85607
GO:0004222	metalloendopeptidase activity	BMP1	BMP1	bone morphogenetic protein 1	1.51872e-05	0.00283697	3.85607
GO:0004222	metalloendopeptidase activity	ADAMTS3	ADAMTS3	ADAM metallopeptidase with thrombospondin type 1 motif, 3	1.51872e-05	0.00283697	3.85607
GO:0005518	collagen binding	MMP9	MMP9	matrix metallopeptidase 9 (gelatinase B, 92kDa gelatinase, 92kDa type IV collagenase)	2.61568e-05	0.00349476	4.54465
GO:0005518	collagen binding	SPARC	SPARC	secreted protein, acidic, cysteine-rich (osteonectin)	2.61568e-05	0.00349476	4.54465
GO:0005518	collagen binding	PDGFB	PDGFB	platelet-derived growth factor beta polypeptide	2.61568e-05	0.00349476	4.54465
GO:0005518	collagen binding	MRC2	MRC2	mannose receptor, C type 2	2.61568e-05	0.00349476	4.54465
GO:0005518	collagen binding	NID2	NID2	nidogen 2 (osteonidogen)	2.61568e-05	0.00349476	4.54465
GO:0005518	collagen binding	MMP13	MMP13	matrix metallopeptidase 13 (collagenase 3)	2.61568e-05	0.00349476	4.54465
GO:0005518	collagen binding	THBS4	THBS4	thrombospondin 4	2.61568e-05	0.00349476	4.54465
GO:0005518	collagen binding	FN1	FN1	fibronectin 1	2.61568e-05	0.00349476	4.54465
GO:0005518	collagen binding	TGFBI	TGFBI	transforming growth factor, beta-induced, 68kDa	2.61568e-05	0.00349476	4.54465
GO:0005518	collagen binding	CD44	CD44	CD44 molecule (Indian blood group)	2.61568e-05	0.00349476	4.54465
GO:0005518	collagen binding	RELL2	RELL2	RELT-like 2	2.61568e-05	0.00349476	4.54465
GO:0003779	actin binding	DAAM2	DAAM2	dishevelled associated activator of morphogenesis 2	2.6192e-05	0.00349476	2.354
GO:0003779	actin binding	FHOD3	FHOD3	formin homology 2 domain containing 3	2.6192e-05	0.00349476	2.354
GO:0003779	actin binding	SPTBN5	SPTBN5	spectrin, beta, non-erythrocytic 5	2.6192e-05	0.00349476	2.354
GO:0003779	actin binding	MYPN	MYPN	myopalladin	2.6192e-05	0.00349476	2.354
GO:0003779	actin binding	SNTA1	SNTA1	syntrophin, alpha 1 (dystrophin-associated protein A1, 59kDa, acidic component)	2.6192e-05	0.00349476	2.354
GO:0003779	actin binding	TNNI1	TNNI1	troponin I type 1 (skeletal, slow)	2.6192e-05	0.00349476	2.354
GO:0003779	actin binding	CORO1A	CORO1A	coronin, actin binding protein, 1A	2.6192e-05	0.00349476	2.354
GO:0003779	actin binding	TLN2	TLN2	talin 2	2.6192e-05	0.00349476	2.354
GO:0003779	actin binding	CXCR4	CXCR4	chemokine (C-X-C motif) receptor 4	2.6192e-05	0.00349476	2.354
GO:0003779	actin binding	LOC100336949	LOC100336949	tropomyosin alpha-1 chain-like	2.6192e-05	0.00349476	2.354
GO:0003779	actin binding	TAGLN	TAGLN	transgelin	2.6192e-05	0.00349476	2.354
GO:0003779	actin binding	PFN2	PFN2	profilin 2	2.6192e-05	0.00349476	2.354
GO:0003779	actin binding	KCNMA1	KCNMA1	potassium large conductance calcium-activated channel, subfamily M, alpha member 1	2.6192e-05	0.00349476	2.354
GO:0003779	actin binding	TMSB4X	TMSB4X	thymosin beta 4, X-linked	2.6192e-05	0.00349476	2.354
GO:0003779	actin binding	SYNE1	SYNE1	spectrin repeat containing, nuclear envelope 1	2.6192e-05	0.00349476	2.354
GO:0003779	actin binding	PHACTR1	PHACTR1	phosphatase and actin regulator 1	2.6192e-05	0.00349476	2.354
GO:0003779	actin binding	EPB41L1	EPB41L1	erythrocyte membrane protein band 4.1-like 1	2.6192e-05	0.00349476	2.354
GO:0003779	actin binding	ACTN3	ACTN3	actinin, alpha 3	2.6192e-05	0.00349476	2.354
GO:0003779	actin binding	TMSB10	TMSB10	thymosin beta 10	2.6192e-05	0.00349476	2.354
GO:0003779	actin binding	PSTPIP1	PSTPIP1	proline-serine-threonine phosphatase interacting protein 1	2.6192e-05	0.00349476	2.354
GO:0003779	actin binding	SORBS1	SORBS1	sorbin and SH3 domain containing 1	2.6192e-05	0.00349476	2.354
GO:0003779	actin binding	TNS1	TNS1	tensin 1	2.6192e-05	0.00349476	2.354
GO:0003779	actin binding	CALD1	CALD1	caldesmon 1	2.6192e-05	0.00349476	2.354
GO:0003779	actin binding	LCP1	LCP1	lymphocyte cytosolic protein 1 (L-plastin)	2.6192e-05	0.00349476	2.354
GO:0003779	actin binding	ADD2	ADD2	adducin 2 (beta)	2.6192e-05	0.00349476	2.354
GO:0003779	actin binding	GMFG	GMFG	glia maturation factor, gamma	2.6192e-05	0.00349476	2.354
GO:0003779	actin binding	ANG2	ANG2	angiogenin 2	2.6192e-05	0.00349476	2.354
GO:0003779	actin binding	MYO1F	MYO1F	myosin IF	2.6192e-05	0.00349476	2.354
GO:0008092	cytoskeletal protein binding	NCAM1	NCAM1	neural cell adhesion molecule 1	9.5159e-05	0.0111098	4.3165
GO:0008092	cytoskeletal protein binding	MYPN	MYPN	myopalladin	9.5159e-05	0.0111098	4.3165
GO:0008092	cytoskeletal protein binding	SDC2	SDC2	syndecan 2	9.5159e-05	0.0111098	4.3165
GO:0008092	cytoskeletal protein binding	SLC8A1	SLC8A1	solute carrier family 8 (sodium/calcium exchanger), member 1	9.5159e-05	0.0111098	4.3165
GO:0008092	cytoskeletal protein binding	SDC3	SDC3	syndecan 3	9.5159e-05	0.0111098	4.3165
GO:0008092	cytoskeletal protein binding	CORO1A	CORO1A	coronin, actin binding protein, 1A	9.5159e-05	0.0111098	4.3165
GO:0008092	cytoskeletal protein binding	LOC100336949	LOC100336949	tropomyosin alpha-1 chain-like	9.5159e-05	0.0111098	4.3165
GO:0008092	cytoskeletal protein binding	EPB41L1	EPB41L1	erythrocyte membrane protein band 4.1-like 1	9.5159e-05	0.0111098	4.3165
GO:0008092	cytoskeletal protein binding	SORBS1	SORBS1	sorbin and SH3 domain containing 1	9.5159e-05	0.0111098	4.3165
GO:0008092	cytoskeletal protein binding	GABARAPL1	GABARAPL1	GABA(A) receptor-associated protein like 1	9.5159e-05	0.0111098	4.3165
GO:0030414	peptidase inhibitor activity	WFDC2	WFDC2	WAP four-disulfide core domain 2	0.000119391	0.0123901	3.38709
GO:0030414	peptidase inhibitor activity	SPINK5	SPINK5	serine peptidase inhibitor, Kazal type 5	0.000119391	0.0123901	3.38709
GO:0030414	peptidase inhibitor activity	COL7A1	COL7A1	collagen, type VII, alpha 1	0.000119391	0.0123901	3.38709
GO:0030414	peptidase inhibitor activity	SERPINA11	SERPINA11	serpin peptidase inhibitor, clade A (alpha-1 antiproteinase, antitrypsin), member 11	0.000119391	0.0123901	3.38709
GO:0030414	peptidase inhibitor activity	SERPINB2.1	SERPINB2	serpin peptidase inhibitor, clade B (ovalbumin), member 2	0.000119391	0.0123901	3.38709
GO:0030414	peptidase inhibitor activity	WFDC3	WFDC3	WAP four-disulfide core domain 3	0.000119391	0.0123901	3.38709
GO:0030414	peptidase inhibitor activity	CSTA	CSTA	cystatin A (stefin A)	0.000119391	0.0123901	3.38709
GO:0030414	peptidase inhibitor activity	CSTB.1	CSTB	cystatin B (stefin B)	0.000119391	0.0123901	3.38709
GO:0030414	peptidase inhibitor activity	GPC3	GPC3	glypican 3	0.000119391	0.0123901	3.38709
GO:0030414	peptidase inhibitor activity	SERPINE1	SERPINE1	serpin peptidase inhibitor, clade E (nexin, plasminogen activator inhibitor type 1), member 1	0.000119391	0.0123901	3.38709
GO:0030414	peptidase inhibitor activity	A2ML1	A2ML1	alpha-2-macroglobulin-like 1	0.000119391	0.0123901	3.38709
GO:0030414	peptidase inhibitor activity	PI15	PI15	peptidase inhibitor 15	0.000119391	0.0123901	3.38709
GO:0030414	peptidase inhibitor activity	SERPING1	SERPING1	serpin peptidase inhibitor, clade G (C1 inhibitor), member 1	0.000119391	0.0123901	3.38709
GO:0019955	cytokine binding	CSF1R	CSF1R	colony stimulating factor 1 receptor	0.000168286	0.0157179	6.94093
GO:0019955	cytokine binding	CXCR4	CXCR4	chemokine (C-X-C motif) receptor 4	0.000168286	0.0157179	6.94093
GO:0019955	cytokine binding	CHRD	CHRD	chordin	0.000168286	0.0157179	6.94093
GO:0019955	cytokine binding	NRP1	NRP1	neuropilin 1	0.000168286	0.0157179	6.94093
GO:0019955	cytokine binding	CD44	CD44	CD44 molecule (Indian blood group)	0.000168286	0.0157179	6.94093
GO:0019955	cytokine binding	CD74	CD74	CD74 molecule, major histocompatibility complex, class II invariant chain	0.000168286	0.0157179	6.94093
GO:0004872	receptor activity	SLC1A5	SLC1A5	solute carrier family 1 (neutral amino acid transporter), member 5	0.000701033	0.0595241	2.18464
GO:0004872	receptor activity	THBD	THBD	thrombomodulin	0.000701033	0.0595241	2.18464
GO:0004872	receptor activity	SEMA7A	SEMA7A	semaphorin 7A, GPI membrane anchor (John Milton Hagen blood group)	0.000701033	0.0595241	2.18464
GO:0004872	receptor activity	ICAM1	ICAM1	intercellular adhesion molecule 1	0.000701033	0.0595241	2.18464
GO:0004872	receptor activity	SEMA6C	SEMA6C	sema domain, transmembrane domain (TM), and cytoplasmic domain, (semaphorin) 6C	0.000701033	0.0595241	2.18464
GO:0004872	receptor activity	ITGA5	ITGA5	integrin, alpha 5 (fibronectin receptor, alpha polypeptide)	0.000701033	0.0595241	2.18464
GO:0004872	receptor activity	PVRL4	PVRL4	poliovirus receptor-related 4	0.000701033	0.0595241	2.18464
GO:0004872	receptor activity	TMEM158	TMEM158	transmembrane protein 158	0.000701033	0.0595241	2.18464
GO:0004872	receptor activity	OLR1	OLR1	oxidized low density lipoprotein (lectin-like) receptor 1	0.000701033	0.0595241	2.18464
GO:0004872	receptor activity	CD200R1L	CD200R1L	CD200 receptor 1-like	0.000701033	0.0595241	2.18464
GO:0004872	receptor activity	ITGB3	ITGB3	integrin, beta 3 (platelet glycoprotein IIIa, antigen CD61)	0.000701033	0.0595241	2.18464
GO:0004872	receptor activity	GPA33	GPA33	glycoprotein A33 (transmembrane)	0.000701033	0.0595241	2.18464
GO:0004872	receptor activity	SEMA6D	SEMA6D	sema domain, transmembrane domain (TM), and cytoplasmic domain, (semaphorin) 6D	0.000701033	0.0595241	2.18464
GO:0004872	receptor activity	CD40	CD40	CD40 molecule, TNF receptor superfamily member 5	0.000701033	0.0595241	2.18464
GO:0004872	receptor activity	NPR2	NPR2	natriuretic peptide receptor B/guanylate cyclase B (atrionatriuretic peptide receptor B)	0.000701033	0.0595241	2.18464
GO:0004872	receptor activity	SEMA3G	SEMA3G	sema domain, immunoglobulin domain (Ig), short basic domain, secreted, (semaphorin) 3G	0.000701033	0.0595241	2.18464
GO:0004872	receptor activity	GFRA4	GFRA4	GDNF family receptor alpha 4	0.000701033	0.0595241	2.18464
GO:0004872	receptor activity	STRA6	STRA6	stimulated by retinoic acid gene 6 homolog (mouse)	0.000701033	0.0595241	2.18464
GO:0004872	receptor activity	EPHB2	EPHB2	EPH receptor B2	0.000701033	0.0595241	2.18464
GO:0004872	receptor activity	PLXNA2	PLXNA2	plexin A2	0.000701033	0.0595241	2.18464
GO:0004872	receptor activity	SLAMF8	SLAMF8	SLAM family member 8	0.000701033	0.0595241	2.18464
GO:0008237	metallopeptidase activity	MMP3	MMP3	matrix metallopeptidase 3 (stromelysin 1, progelatinase)	0.00105241	0.0807822	2.59543
GO:0008237	metallopeptidase activity	MMP16	MMP16	matrix metallopeptidase 16 (membrane-inserted)	0.00105241	0.0807822	2.59543
GO:0008237	metallopeptidase activity	ADAMTS20	ADAMTS20	ADAM metallopeptidase with thrombospondin type 1 motif, 20	0.00105241	0.0807822	2.59543
GO:0008237	metallopeptidase activity	MMP9	MMP9	matrix metallopeptidase 9 (gelatinase B, 92kDa gelatinase, 92kDa type IV collagenase)	0.00105241	0.0807822	2.59543
GO:0008237	metallopeptidase activity	PAPPA	PAPPA	pregnancy-associated plasma protein A, pappalysin 1	0.00105241	0.0807822	2.59543
GO:0008237	metallopeptidase activity	MMP14	MMP14	matrix metallopeptidase 14 (membrane-inserted)	0.00105241	0.0807822	2.59543
GO:0008237	metallopeptidase activity	DPEP3	DPEP3	dipeptidase 3	0.00105241	0.0807822	2.59543
GO:0008237	metallopeptidase activity	CPZ	CPZ	carboxypeptidase Z	0.00105241	0.0807822	2.59543
GO:0008237	metallopeptidase activity	LOC784768	LOC784768	calcium-activated chloride channel	0.00105241	0.0807822	2.59543
GO:0008237	metallopeptidase activity	ADAMTS12	ADAMTS12	ADAM metallopeptidase with thrombospondin type 1 motif, 12	0.00105241	0.0807822	2.59543
GO:0008237	metallopeptidase activity	ADAMTS17	ADAMTS17	ADAM metallopeptidase with thrombospondin type 1 motif, 17	0.00105241	0.0807822	2.59543
GO:0008237	metallopeptidase activity	MMP13	MMP13	matrix metallopeptidase 13 (collagenase 3)	0.00105241	0.0807822	2.59543
GO:0008237	metallopeptidase activity	ADAMTS14	ADAMTS14	ADAM metallopeptidase with thrombospondin type 1 motif, 14	0.00105241	0.0807822	2.59543
GO:0008237	metallopeptidase activity	ADAMTS3	ADAMTS3	ADAM metallopeptidase with thrombospondin type 1 motif, 3	0.00105241	0.0807822	2.59543
GO:0050840	extracellular matrix binding	FBLN2	FBLN2	fibulin 2	0.00119655	0.0807822	6.02511
GO:0050840	extracellular matrix binding	SPARC	SPARC	secreted protein, acidic, cysteine-rich (osteonectin)	0.00119655	0.0807822	6.02511
GO:0050840	extracellular matrix binding	THBS1	THBS1	thrombospondin 1	0.00119655	0.0807822	6.02511
GO:0050840	extracellular matrix binding	ITGB3	ITGB3	integrin, beta 3 (platelet glycoprotein IIIa, antigen CD61)	0.00119655	0.0807822	6.02511
GO:0050840	extracellular matrix binding	TGFBI	TGFBI	transforming growth factor, beta-induced, 68kDa	0.00119655	0.0807822	6.02511
GO:0015085	calcium ion transmembrane transporter activity	LOC512464	LOC512464	solute carrier family 11 (proton-coupled divalent metal ion transporters), member 2-like	0.00129736	0.0807822	12.3945
GO:0015085	calcium ion transmembrane transporter activity	HRH1	HRH1	histamine receptor H1	0.00129736	0.0807822	12.3945
GO:0015085	calcium ion transmembrane transporter activity	ITPR1	ITPR1	inositol 1,4,5-trisphosphate receptor, type 1	0.00129736	0.0807822	12.3945
GO:0008046	axon guidance receptor activity	EPHA7	EPHA7	EPH receptor A7	0.00129736	0.0807822	12.3945
GO:0008046	axon guidance receptor activity	EPHB2	EPHB2	EPH receptor B2	0.00129736	0.0807822	12.3945
GO:0008046	axon guidance receptor activity	ROBO1	ROBO1	roundabout, axon guidance receptor, homolog 1 (Drosophila)	0.00129736	0.0807822	12.3945
GO:0005521	lamin binding	TMEM201	TMEM201	transmembrane protein 201	0.00184826	0.106726	7.23013
GO:0005521	lamin binding	ISG12(B)	ISG12(B)	TLH29 protein precursor-like	0.00184826	0.106726	7.23013
GO:0005521	lamin binding	IFI27	IFI27	putative ISG12(a) protein	0.00184826	0.106726	7.23013
GO:0005521	lamin binding	SYNE1	SYNE1	spectrin repeat containing, nuclear envelope 1	0.00184826	0.106726	7.23013
GO:0004714	transmembrane receptor protein tyrosine kinase activity	CSF1R	CSF1R	colony stimulating factor 1 receptor	0.00197743	0.106726	3.89315
GO:0004714	transmembrane receptor protein tyrosine kinase activity	ROR1	ROR1	receptor tyrosine kinase-like orphan receptor 1	0.00197743	0.106726	3.89315
GO:0004714	transmembrane receptor protein tyrosine kinase activity	EPHA7	EPHA7	EPH receptor A7	0.00197743	0.106726	3.89315
GO:0004714	transmembrane receptor protein tyrosine kinase activity	ROR2	ROR2	receptor tyrosine kinase-like orphan receptor 2	0.00197743	0.106726	3.89315
GO:0004714	transmembrane receptor protein tyrosine kinase activity	FLT3	FLT3	fms-related tyrosine kinase 3	0.00197743	0.106726	3.89315
GO:0004714	transmembrane receptor protein tyrosine kinase activity	PTK7	PTK7	PTK7 protein tyrosine kinase 7	0.00197743	0.106726	3.89315
GO:0004714	transmembrane receptor protein tyrosine kinase activity	EPHB2	EPHB2	EPH receptor B2	0.00197743	0.106726	3.89315
GO:0019838	growth factor binding	LTBP3	LTBP3	latent transforming growth factor beta binding protein 3	0.00205682	0.106726	4.44931
GO:0019838	growth factor binding	IGFBP7	IGFBP7	insulin-like growth factor binding protein 7	0.00205682	0.106726	4.44931
GO:0019838	growth factor binding	IGFBP2	IGFBP2	insulin-like growth factor binding protein 2, 36kDa	0.00205682	0.106726	4.44931
GO:0019838	growth factor binding	NRP1	NRP1	neuropilin 1	0.00205682	0.106726	4.44931
GO:0019838	growth factor binding	LTBP1	LTBP1	latent transforming growth factor beta binding protein 1	0.00205682	0.106726	4.44931
GO:0019838	growth factor binding	A2ML1	A2ML1	alpha-2-macroglobulin-like 1	0.00205682	0.106726	4.44931
GO:0002020	protease binding	SELL	SELL	selectin L	0.00320688	0.155613	2.78082
GO:0002020	protease binding	CSTA	CSTA	cystatin A (stefin A)	0.00320688	0.155613	2.78082
GO:0002020	protease binding	NOS1AP	NOS1AP	nitric oxide synthase 1 (neuronal) adaptor protein	0.00320688	0.155613	2.78082
GO:0002020	protease binding	CSTB.1	CSTB	cystatin B (stefin B)	0.00320688	0.155613	2.78082
GO:0002020	protease binding	F3	F3	coagulation factor III	0.00320688	0.155613	2.78082
GO:0002020	protease binding	SERPINE1	SERPINE1	serpin peptidase inhibitor, clade E (nexin, plasminogen activator inhibitor type 1), member 1	0.00320688	0.155613	2.78082
GO:0002020	protease binding	ITGB3	ITGB3	integrin, beta 3 (platelet glycoprotein IIIa, antigen CD61)	0.00320688	0.155613	2.78082
GO:0002020	protease binding	FAP	FAP	fibroblast activation protein, alpha	0.00320688	0.155613	2.78082
GO:0002020	protease binding	FN1	FN1	fibronectin 1	0.00320688	0.155613	2.78082
GO:0002020	protease binding	A2ML1	A2ML1	alpha-2-macroglobulin-like 1	0.00320688	0.155613	2.78082
GO:0004465	lipoprotein lipase activity	LOC509808	LOC509808	endothelial lipase-like	0.00349879	0.155613	19.2804
GO:0004465	lipoprotein lipase activity	AOAH	AOAH	acyloxyacyl hydrolase (neutrophil)	0.00349879	0.155613	19.2804
GO:0003941	L-serine ammonia-lyase activity	SDS	SDS	serine dehydratase	0.00349879	0.155613	19.2804
GO:0003941	L-serine ammonia-lyase activity	SRR	SRR	serine racemase	0.00349879	0.155613	19.2804
GO:0005201	extracellular matrix structural constituent	COL8A2	COL8A2	collagen, type VIII, alpha 2	0.00372033	0.156238	3.49041
GO:0005201	extracellular matrix structural constituent	COL12A1	COL12A1	collagen, type XII, alpha 1	0.00372033	0.156238	3.49041
GO:0005201	extracellular matrix structural constituent	HAPLN4	HAPLN4	hyaluronan and proteoglycan link protein 4	0.00372033	0.156238	3.49041
GO:0005201	extracellular matrix structural constituent	COL1A2	COL1A2	collagen, type I, alpha 2	0.00372033	0.156238	3.49041
GO:0005201	extracellular matrix structural constituent	FN1	FN1	fibronectin 1	0.00372033	0.156238	3.49041
GO:0005201	extracellular matrix structural constituent	FBN1	FBN1	fibrillin 1	0.00372033	0.156238	3.49041
GO:0005201	extracellular matrix structural constituent	COL3A1	COL3A1	collagen, type III, alpha 1	0.00372033	0.156238	3.49041
GO:0004896	cytokine receptor activity	IL11RA	IL11RA	interleukin 11 receptor, alpha	0.00384739	0.156238	3.94371
GO:0004896	cytokine receptor activity	F3	F3	coagulation factor III	0.00384739	0.156238	3.94371
GO:0004896	cytokine receptor activity	IL22RA1	IL22RA1	interleukin 22 receptor, alpha 1	0.00384739	0.156238	3.94371
GO:0004896	cytokine receptor activity	CD44	CD44	CD44 molecule (Indian blood group)	0.00384739	0.156238	3.94371
GO:0004896	cytokine receptor activity	IL15RA	IL15RA	interleukin 15 receptor, alpha	0.00384739	0.156238	3.94371
GO:0004896	cytokine receptor activity	CD74	CD74	CD74 molecule, major histocompatibility complex, class II invariant chain	0.00384739	0.156238	3.94371
GO:0050431	transforming growth factor beta binding	VASN	VASN	vasorin	0.00440911	0.171588	5.78411
GO:0050431	transforming growth factor beta binding	THBS1	THBS1	thrombospondin 1	0.00440911	0.171588	5.78411
GO:0050431	transforming growth factor beta binding	LTBP3	LTBP3	latent transforming growth factor beta binding protein 3	0.00440911	0.171588	5.78411
GO:0050431	transforming growth factor beta binding	LTBP1	LTBP1	latent transforming growth factor beta binding protein 1	0.00440911	0.171588	5.78411
GO:0004867	serine-type endopeptidase inhibitor activity	WFDC2	WFDC2	WAP four-disulfide core domain 2	0.00557831	0.208406	2.73984
GO:0004867	serine-type endopeptidase inhibitor activity	SPINK5	SPINK5	serine peptidase inhibitor, Kazal type 5	0.00557831	0.208406	2.73984
GO:0004867	serine-type endopeptidase inhibitor activity	COL7A1	COL7A1	collagen, type VII, alpha 1	0.00557831	0.208406	2.73984
GO:0004867	serine-type endopeptidase inhibitor activity	SERPINA11	SERPINA11	serpin peptidase inhibitor, clade A (alpha-1 antiproteinase, antitrypsin), member 11	0.00557831	0.208406	2.73984
GO:0004867	serine-type endopeptidase inhibitor activity	SERPINB2.1	SERPINB2	serpin peptidase inhibitor, clade B (ovalbumin), member 2	0.00557831	0.208406	2.73984
GO:0004867	serine-type endopeptidase inhibitor activity	WFDC3	WFDC3	WAP four-disulfide core domain 3	0.00557831	0.208406	2.73984
GO:0004867	serine-type endopeptidase inhibitor activity	SERPINE1	SERPINE1	serpin peptidase inhibitor, clade E (nexin, plasminogen activator inhibitor type 1), member 1	0.00557831	0.208406	2.73984
GO:0004867	serine-type endopeptidase inhibitor activity	A2ML1	A2ML1	alpha-2-macroglobulin-like 1	0.00557831	0.208406	2.73984
GO:0004867	serine-type endopeptidase inhibitor activity	SERPING1	SERPING1	serpin peptidase inhibitor, clade G (C1 inhibitor), member 1	0.00557831	0.208406	2.73984
GO:0048495	Roundabout binding	SLIT3	SLIT3	slit homolog 3 (Drosophila)	0.00683726	0.236519	14.4603
GO:0048495	Roundabout binding	SLIT2	SLIT2	slit homolog 2 (Drosophila)	0.00683726	0.236519	14.4603
GO:0008332	low voltage-gated calcium channel activity	CACNA1E	CACNA1E	calcium channel, voltage-dependent, R type, alpha 1E subunit	0.00683726	0.236519	14.4603
GO:0008332	low voltage-gated calcium channel activity	CACNA1H	CACNA1H	calcium channel, voltage-dependent, T type, alpha 1H subunit	0.00683726	0.236519	14.4603
GO:0005104	fibroblast growth factor receptor binding	NCAM1	NCAM1	neural cell adhesion molecule 1	0.00742471	0.247667	5.02966
GO:0005104	fibroblast growth factor receptor binding	FGF1	FGF1	fibroblast growth factor 1 (acidic)	0.00742471	0.247667	5.02966
GO:0005104	fibroblast growth factor receptor binding	FGF19	FGF19	fibroblast growth factor 19	0.00742471	0.247667	5.02966
GO:0005104	fibroblast growth factor receptor binding	FGF18	FGF18	fibroblast growth factor 18	0.00742471	0.247667	5.02966
GO:0004713	protein tyrosine kinase activity	CSF1R	CSF1R	colony stimulating factor 1 receptor	0.00875631	0.273728	2.41004
GO:0004713	protein tyrosine kinase activity	ROR1	ROR1	receptor tyrosine kinase-like orphan receptor 1	0.00875631	0.273728	2.41004
GO:0004713	protein tyrosine kinase activity	EPHA7	EPHA7	EPH receptor A7	0.00875631	0.273728	2.41004
GO:0004713	protein tyrosine kinase activity	BLK	BLK	B lymphoid tyrosine kinase	0.00875631	0.273728	2.41004
GO:0004713	protein tyrosine kinase activity	DYRK1B	DYRK1B	dual-specificity tyrosine-(Y)-phosphorylation regulated kinase 1B	0.00875631	0.273728	2.41004
GO:0004713	protein tyrosine kinase activity	ROR2	ROR2	receptor tyrosine kinase-like orphan receptor 2	0.00875631	0.273728	2.41004
GO:0004713	protein tyrosine kinase activity	FLT3	FLT3	fms-related tyrosine kinase 3	0.00875631	0.273728	2.41004
GO:0004713	protein tyrosine kinase activity	PTK7	PTK7	PTK7 protein tyrosine kinase 7	0.00875631	0.273728	2.41004
GO:0004713	protein tyrosine kinase activity	FYN	FYN	FYN oncogene related to SRC, FGR, YES	0.00875631	0.273728	2.41004
GO:0004713	protein tyrosine kinase activity	EPHB2	EPHB2	EPH receptor B2	0.00875631	0.273728	2.41004
GO:0016595	glutamate binding	SLC1A5	SLC1A5	solute carrier family 1 (neutral amino acid transporter), member 5	0.0090784	0.273728	6.67397
GO:0016595	glutamate binding	GRM7	GRM7	glutamate receptor, metabotropic 7	0.0090784	0.273728	6.67397
GO:0016595	glutamate binding	SLC1A1	SLC1A1	solute carrier family 1 (neuronal/epithelial high affinity glutamate transporter, system Xag), member 1	0.0090784	0.273728	6.67397
GO:0005102	receptor binding	SMARCD3	SMARCD3	SWI/SNF related, matrix associated, actin dependent regulator of chromatin, subfamily d, member 3	0.010148	0.273728	1.65072
GO:0005102	receptor binding	AMN	AMN	amnionless homolog (mouse)	0.010148	0.273728	1.65072
GO:0005102	receptor binding	BLK	BLK	B lymphoid tyrosine kinase	0.010148	0.273728	1.65072
GO:0005102	receptor binding	FZD8	FZD8	frizzled family receptor 8	0.010148	0.273728	1.65072
GO:0005102	receptor binding	PDGFB	PDGFB	platelet-derived growth factor beta polypeptide	0.010148	0.273728	1.65072
GO:0005102	receptor binding	ACOT2	ACOT2	acyl-CoA thioesterase 2	0.010148	0.273728	1.65072
GO:0005102	receptor binding	NTF4	NTF4	neurotrophin 4	0.010148	0.273728	1.65072
GO:0005102	receptor binding	PVRL4	PVRL4	poliovirus receptor-related 4	0.010148	0.273728	1.65072
GO:0005102	receptor binding	FGF1	FGF1	fibroblast growth factor 1 (acidic)	0.010148	0.273728	1.65072
GO:0005102	receptor binding	SLIT3	SLIT3	slit homolog 3 (Drosophila)	0.010148	0.273728	1.65072
GO:0005102	receptor binding	WNT3A	WNT3A	wingless-type MMTV integration site family, member 3A	0.010148	0.273728	1.65072
GO:0005102	receptor binding	EDN1	EDN1	endothelin 1	0.010148	0.273728	1.65072
GO:0005102	receptor binding	SERPINE1	SERPINE1	serpin peptidase inhibitor, clade E (nexin, plasminogen activator inhibitor type 1), member 1	0.010148	0.273728	1.65072
GO:0005102	receptor binding	FZD1	FZD1	frizzled family receptor 1	0.010148	0.273728	1.65072
GO:0005102	receptor binding	WNT5B	WNT5B	wingless-type MMTV integration site family, member 5B	0.010148	0.273728	1.65072
GO:0005102	receptor binding	CCL17	CCL17	chemokine (C-C motif) ligand 17	0.010148	0.273728	1.65072
GO:0005102	receptor binding	FGF19	FGF19	fibroblast growth factor 19	0.010148	0.273728	1.65072
GO:0005102	receptor binding	EPHX2	EPHX2	epoxide hydrolase 2, cytoplasmic	0.010148	0.273728	1.65072
GO:0005102	receptor binding	SLIT2	SLIT2	slit homolog 2 (Drosophila)	0.010148	0.273728	1.65072
GO:0005102	receptor binding	FGF18	FGF18	fibroblast growth factor 18	0.010148	0.273728	1.65072
GO:0005102	receptor binding	FYN	FYN	FYN oncogene related to SRC, FGR, YES	0.010148	0.273728	1.65072
GO:0005102	receptor binding	A2ML1	A2ML1	alpha-2-macroglobulin-like 1	0.010148	0.273728	1.65072
GO:0005102	receptor binding	EPHB2	EPHB2	EPH receptor B2	0.010148	0.273728	1.65072
GO:0005102	receptor binding	ANG2	ANG2	angiogenin 2	0.010148	0.273728	1.65072
GO:0005102	receptor binding	ABCA1	ABCA1	ATP-binding cassette, sub-family A (ABC1), member 1	0.010148	0.273728	1.65072
GO:0004668	protein-arginine deiminase activity	PADI3	PADI3	peptidyl arginine deiminase, type III	0.0111351	0.273728	11.5682
GO:0004668	protein-arginine deiminase activity	PADI4	PADI4	peptidyl arginine deiminase, type IV	0.0111351	0.273728	11.5682
GO:0042289	MHC class II protein binding	KRT17	KRT17	keratin 17	0.0111351	0.273728	11.5682
GO:0042289	MHC class II protein binding	CD74	CD74	CD74 molecule, major histocompatibility complex, class II invariant chain	0.0111351	0.273728	11.5682
GO:0016176	superoxide-generating NADPH oxidase activator activity	PDGFB	PDGFB	platelet-derived growth factor beta polypeptide	0.0111351	0.273728	11.5682
GO:0016176	superoxide-generating NADPH oxidase activator activity	NCF4	NCF4	neutrophil cytosolic factor 4, 40kDa	0.0111351	0.273728	11.5682
GO:0001642	group III metabotropic glutamate receptor activity	GRM4	GRM4	glutamate receptor, metabotropic 4	0.0111351	0.273728	11.5682
GO:0001642	group III metabotropic glutamate receptor activity	GRM7	GRM7	glutamate receptor, metabotropic 7	0.0111351	0.273728	11.5682
GO:0005542	folic acid binding	MTR	MTR	5-methyltetrahydrofolate-homocysteine methyltransferase	0.0112614	0.273728	6.19726
GO:0005542	folic acid binding	SARDH	SARDH	sarcosine dehydrogenase	0.0112614	0.273728	6.19726
GO:0005542	folic acid binding	GNMT	GNMT	glycine N-methyltransferase	0.0112614	0.273728	6.19726
GO:0048407	platelet-derived growth factor binding	PDGFB	PDGFB	platelet-derived growth factor beta polypeptide	0.0112614	0.273728	6.19726
GO:0048407	platelet-derived growth factor binding	COL1A2	COL1A2	collagen, type I, alpha 2	0.0112614	0.273728	6.19726
GO:0048407	platelet-derived growth factor binding	COL3A1	COL3A1	collagen, type III, alpha 1	0.0112614	0.273728	6.19726
GO:0004143	diacylglycerol kinase activity	SPHK1	SPHK1	sphingosine kinase 1	0.0112614	0.273728	6.19726
GO:0004143	diacylglycerol kinase activity	DGKI	DGKI	diacylglycerol kinase, iota	0.0112614	0.273728	6.19726
GO:0004143	diacylglycerol kinase activity	DGKB	DGKB	diacylglycerol kinase, beta 90kDa	0.0112614	0.273728	6.19726
GO:0050998	nitric-oxide synthase binding	SNTA1	SNTA1	syntrophin, alpha 1 (dystrophin-associated protein A1, 59kDa, acidic component)	0.0115533	0.273728	4.44931
GO:0050998	nitric-oxide synthase binding	SCN5A	SCN5A	sodium channel, voltage-gated, type V, alpha subunit	0.0115533	0.273728	4.44931
GO:0050998	nitric-oxide synthase binding	NOS1AP	NOS1AP	nitric oxide synthase 1 (neuronal) adaptor protein	0.0115533	0.273728	4.44931
GO:0050998	nitric-oxide synthase binding	CD74	CD74	CD74 molecule, major histocompatibility complex, class II invariant chain	0.0115533	0.273728	4.44931
GO:0005516	calmodulin binding	GRM4	GRM4	glutamate receptor, metabotropic 4	0.0117228	0.273728	2.11614
GO:0005516	calmodulin binding	SNTA1	SNTA1	syntrophin, alpha 1 (dystrophin-associated protein A1, 59kDa, acidic component)	0.0117228	0.273728	2.11614
GO:0005516	calmodulin binding	SLC8A1	SLC8A1	solute carrier family 8 (sodium/calcium exchanger), member 1	0.0117228	0.273728	2.11614
GO:0005516	calmodulin binding	SPHK1	SPHK1	sphingosine kinase 1	0.0117228	0.273728	2.11614
GO:0005516	calmodulin binding	GRM7	GRM7	glutamate receptor, metabotropic 7	0.0117228	0.273728	2.11614
GO:0005516	calmodulin binding	PHKA2	PHKA2	phosphorylase kinase, alpha 2 (liver)	0.0117228	0.273728	2.11614
GO:0005516	calmodulin binding	ITPKA	ITPKA	inositol-trisphosphate 3-kinase A	0.0117228	0.273728	2.11614
GO:0005516	calmodulin binding	SCN5A	SCN5A	sodium channel, voltage-gated, type V, alpha subunit	0.0117228	0.273728	2.11614
GO:0005516	calmodulin binding	RGS16	RGS16	regulator of G-protein signaling 16	0.0117228	0.273728	2.11614
GO:0005516	calmodulin binding	CALD1	CALD1	caldesmon 1	0.0117228	0.273728	2.11614
GO:0005516	calmodulin binding	ADD2	ADD2	adducin 2 (beta)	0.0117228	0.273728	2.11614
GO:0005516	calmodulin binding	MYO1F	MYO1F	myosin IF	0.0117228	0.273728	2.11614
GO:0050839	cell adhesion molecule binding	NRXN2	NRXN2	neurexin 2	0.0120697	0.274953	2.81172
GO:0050839	cell adhesion molecule binding	ITGA5	ITGA5	integrin, alpha 5 (fibronectin receptor, alpha polypeptide)	0.0120697	0.274953	2.81172
GO:0050839	cell adhesion molecule binding	PVRL4	PVRL4	poliovirus receptor-related 4	0.0120697	0.274953	2.81172
GO:0050839	cell adhesion molecule binding	SELL	SELL	selectin L	0.0120697	0.274953	2.81172
GO:0050839	cell adhesion molecule binding	POSTN	POSTN	periostin, osteoblast specific factor	0.0120697	0.274953	2.81172
GO:0050839	cell adhesion molecule binding	ITGB3	ITGB3	integrin, beta 3 (platelet glycoprotein IIIa, antigen CD61)	0.0120697	0.274953	2.81172
GO:0050839	cell adhesion molecule binding	TGFBI	TGFBI	transforming growth factor, beta-induced, 68kDa	0.0120697	0.274953	2.81172
GO:0005161	platelet-derived growth factor receptor binding	PDGFB	PDGFB	platelet-derived growth factor beta polypeptide	0.0137205	0.298023	5.78411
GO:0005161	platelet-derived growth factor receptor binding	ITGA5	ITGA5	integrin, alpha 5 (fibronectin receptor, alpha polypeptide)	0.0137205	0.298023	5.78411
GO:0005161	platelet-derived growth factor receptor binding	ITGB3	ITGB3	integrin, beta 3 (platelet glycoprotein IIIa, antigen CD61)	0.0137205	0.298023	5.78411
GO:0005229	intracellular calcium activated chloride channel activity	ANO2	ANO2	anoctamin 2	0.0137205	0.298023	5.78411
GO:0005229	intracellular calcium activated chloride channel activity	LOC784768	LOC784768	calcium-activated chloride channel	0.0137205	0.298023	5.78411
GO:0005229	intracellular calcium activated chloride channel activity	ANO1	ANO1	anoctamin 1, calcium activated chloride channel	0.0137205	0.298023	5.78411
GO:0048019	receptor antagonist activity	DKK1	DKK1	dickkopf homolog 1 (Xenopus laevis)	0.0163222	0.299031	9.64018
GO:0048019	receptor antagonist activity	ESR2	ESR2	estrogen receptor 2 (ER beta)	0.0163222	0.299031	9.64018
GO:0070051	fibrinogen binding	THBS1	THBS1	thrombospondin 1	0.0163222	0.299031	9.64018
GO:0070051	fibrinogen binding	ITGB3	ITGB3	integrin, beta 3 (platelet glycoprotein IIIa, antigen CD61)	0.0163222	0.299031	9.64018
GO:0016151	nickel cation binding	LOC512464	LOC512464	solute carrier family 11 (proton-coupled divalent metal ion transporters), member 2-like	0.0163222	0.299031	9.64018
GO:0016151	nickel cation binding	FHIT	FHIT	fragile histidine triad gene	0.0163222	0.299031	9.64018
GO:0043237	laminin-1 binding	THBS4	THBS4	thrombospondin 4	0.0163222	0.299031	9.64018
GO:0043237	laminin-1 binding	SLIT2	SLIT2	slit homolog 2 (Drosophila)	0.0163222	0.299031	9.64018
GO:0003951	NAD+ kinase activity	SPHK1	SPHK1	sphingosine kinase 1	0.0164603	0.299031	5.4226
GO:0003951	NAD+ kinase activity	DGKI	DGKI	diacylglycerol kinase, iota	0.0164603	0.299031	5.4226
GO:0003951	NAD+ kinase activity	DGKB	DGKB	diacylglycerol kinase, beta 90kDa	0.0164603	0.299031	5.4226
GO:0005248	voltage-gated sodium channel activity	SCN5A	SCN5A	sodium channel, voltage-gated, type V, alpha subunit	0.0194836	0.299031	5.10362
GO:0005248	voltage-gated sodium channel activity	SCN2A	SCN2A	sodium channel, voltage-gated, type II, alpha subunit	0.0194836	0.299031	5.10362
GO:0005248	voltage-gated sodium channel activity	SCN1A	SCN1A	sodium channel, voltage-gated, type I, alpha subunit	0.0194836	0.299031	5.10362
GO:0017147	Wnt-protein binding	ROR1	ROR1	receptor tyrosine kinase-like orphan receptor 1	0.0212405	0.299031	3.73168
GO:0017147	Wnt-protein binding	FZD8	FZD8	frizzled family receptor 8	0.0212405	0.299031	3.73168
GO:0017147	Wnt-protein binding	ROR2	ROR2	receptor tyrosine kinase-like orphan receptor 2	0.0212405	0.299031	3.73168
GO:0017147	Wnt-protein binding	FZD1	FZD1	frizzled family receptor 1	0.0212405	0.299031	3.73168
GO:0000978	RNA polymerase II core promoter proximal region sequence-specific DNA binding	PITX1	PITX1	paired-like homeodomain 1	0.0214963	0.299031	1.69016
GO:0000978	RNA polymerase II core promoter proximal region sequence-specific DNA binding	CEBPA	CEBPA	CCAAT/enhancer binding protein (C/EBP), alpha	0.0214963	0.299031	1.69016
GO:0000978	RNA polymerase II core promoter proximal region sequence-specific DNA binding	RBPJL	RBPJL	recombination signal binding protein for immunoglobulin kappa J region-like	0.0214963	0.299031	1.69016
GO:0000978	RNA polymerase II core promoter proximal region sequence-specific DNA binding	ESR2	ESR2	estrogen receptor 2 (ER beta)	0.0214963	0.299031	1.69016
GO:0000978	RNA polymerase II core promoter proximal region sequence-specific DNA binding	MLXIPL	MLXIPL	MLX interacting protein-like	0.0214963	0.299031	1.69016
GO:0000978	RNA polymerase II core promoter proximal region sequence-specific DNA binding	LHX2	LHX2	LIM homeobox 2	0.0214963	0.299031	1.69016
GO:0000978	RNA polymerase II core promoter proximal region sequence-specific DNA binding	MKX	MKX	mohawk homeobox	0.0214963	0.299031	1.69016
GO:0000978	RNA polymerase II core promoter proximal region sequence-specific DNA binding	HHEX	HHEX	hematopoietically expressed homeobox	0.0214963	0.299031	1.69016
GO:0000978	RNA polymerase II core promoter proximal region sequence-specific DNA binding	IRF1	IRF1	interferon regulatory factor 1	0.0214963	0.299031	1.69016
GO:0000978	RNA polymerase II core promoter proximal region sequence-specific DNA binding	HOXA5	HOXA5	homeobox A5	0.0214963	0.299031	1.69016
GO:0000978	RNA polymerase II core promoter proximal region sequence-specific DNA binding	FOXP2	LOC505502	uncharacterized LOC505502	0.0214963	0.299031	1.69016
GO:0000978	RNA polymerase II core promoter proximal region sequence-specific DNA binding	PATZ1	PATZ1	POZ (BTB) and AT hook containing zinc finger 1	0.0214963	0.299031	1.69016
GO:0000978	RNA polymerase II core promoter proximal region sequence-specific DNA binding	BCL11A	BCL11A	B-cell CLL/lymphoma 11A (zinc finger protein)	0.0214963	0.299031	1.69016
GO:0000978	RNA polymerase II core promoter proximal region sequence-specific DNA binding	ONECUT2	ONECUT2	one cut homeobox 2	0.0214963	0.299031	1.69016
GO:0000978	RNA polymerase II core promoter proximal region sequence-specific DNA binding	SIX2	SIX2	SIX homeobox 2	0.0214963	0.299031	1.69016
GO:0000978	RNA polymerase II core promoter proximal region sequence-specific DNA binding	FOSB	FOSB	FBJ murine osteosarcoma viral oncogene homolog B	0.0214963	0.299031	1.69016
GO:0000978	RNA polymerase II core promoter proximal region sequence-specific DNA binding	RFX8	RFX8	RFX family member 8, lacking RFX DNA binding domain	0.0214963	0.299031	1.69016
GO:0000978	RNA polymerase II core promoter proximal region sequence-specific DNA binding	ZNF114	ZNF114	zinc finger protein 114	0.0214963	0.299031	1.69016
GO:0051015	actin filament binding	TMEM201	TMEM201	transmembrane protein 201	0.0216295	0.299031	2.09569
GO:0051015	actin filament binding	CTNNA2	CTNNA2	catenin (cadherin-associated protein), alpha 2	0.0216295	0.299031	2.09569
GO:0051015	actin filament binding	CORO1A	CORO1A	coronin, actin binding protein, 1A	0.0216295	0.299031	2.09569
GO:0051015	actin filament binding	TLN2	TLN2	talin 2	0.0216295	0.299031	2.09569
GO:0051015	actin filament binding	LOC100336949	LOC100336949	tropomyosin alpha-1 chain-like	0.0216295	0.299031	2.09569
GO:0051015	actin filament binding	TAGLN	TAGLN	transgelin	0.0216295	0.299031	2.09569
GO:0051015	actin filament binding	SYNE1	SYNE1	spectrin repeat containing, nuclear envelope 1	0.0216295	0.299031	2.09569
GO:0051015	actin filament binding	ACTN3	ACTN3	actinin, alpha 3	0.0216295	0.299031	2.09569
GO:0051015	actin filament binding	LCP1	LCP1	lymphocyte cytosolic protein 1 (L-plastin)	0.0216295	0.299031	2.09569
GO:0051015	actin filament binding	ADD2	ADD2	adducin 2 (beta)	0.0216295	0.299031	2.09569
GO:0045545	syndecan binding	CHRD	CHRD	chordin	0.0223322	0.299031	8.26301
GO:0045545	syndecan binding	TNC	TNC	tenascin C	0.0223322	0.299031	8.26301
GO:0043184	vascular endothelial growth factor receptor 2 binding	ITGA5	ITGA5	integrin, alpha 5 (fibronectin receptor, alpha polypeptide)	0.0223322	0.299031	8.26301
GO:0043184	vascular endothelial growth factor receptor 2 binding	ITGB3	ITGB3	integrin, beta 3 (platelet glycoprotein IIIa, antigen CD61)	0.0223322	0.299031	8.26301
GO:0008440	inositol-1,4,5-trisphosphate 3-kinase activity	ITPKA	ITPKA	inositol-trisphosphate 3-kinase A	0.0223322	0.299031	8.26301
GO:0008440	inositol-1,4,5-trisphosphate 3-kinase activity	ITPKB	ITPKB	inositol-trisphosphate 3-kinase B	0.0223322	0.299031	8.26301
GO:0001077	RNA polymerase II core promoter proximal region sequence-specific DNA binding transcription factor activity involved in positive regulation of transcription	PITX1	PITX1	paired-like homeodomain 1	0.0236379	0.299031	1.77064
GO:0001077	RNA polymerase II core promoter proximal region sequence-specific DNA binding transcription factor activity involved in positive regulation of transcription	SOX15	SOX15	SRY (sex determining region Y)-box 15	0.0236379	0.299031	1.77064
GO:0001077	RNA polymerase II core promoter proximal region sequence-specific DNA binding transcription factor activity involved in positive regulation of transcription	CEBPA	CEBPA	CCAAT/enhancer binding protein (C/EBP), alpha	0.0236379	0.299031	1.77064
GO:0001077	RNA polymerase II core promoter proximal region sequence-specific DNA binding transcription factor activity involved in positive regulation of transcription	HMGA1	HMGA1	high mobility group AT-hook 1	0.0236379	0.299031	1.77064
GO:0001077	RNA polymerase II core promoter proximal region sequence-specific DNA binding transcription factor activity involved in positive regulation of transcription	ESR2	ESR2	estrogen receptor 2 (ER beta)	0.0236379	0.299031	1.77064
GO:0001077	RNA polymerase II core promoter proximal region sequence-specific DNA binding transcription factor activity involved in positive regulation of transcription	SOX9	SOX9	SRY (sex determining region Y)-box 9	0.0236379	0.299031	1.77064
GO:0001077	RNA polymerase II core promoter proximal region sequence-specific DNA binding transcription factor activity involved in positive regulation of transcription	CREB3L1	CREB3L1	cAMP responsive element binding protein 3-like 1	0.0236379	0.299031	1.77064
GO:0001077	RNA polymerase II core promoter proximal region sequence-specific DNA binding transcription factor activity involved in positive regulation of transcription	LHX2	LHX2	LIM homeobox 2	0.0236379	0.299031	1.77064
GO:0001077	RNA polymerase II core promoter proximal region sequence-specific DNA binding transcription factor activity involved in positive regulation of transcription	MKX	MKX	mohawk homeobox	0.0236379	0.299031	1.77064
GO:0001077	RNA polymerase II core promoter proximal region sequence-specific DNA binding transcription factor activity involved in positive regulation of transcription	HOXA5	HOXA5	homeobox A5	0.0236379	0.299031	1.77064
GO:0001077	RNA polymerase II core promoter proximal region sequence-specific DNA binding transcription factor activity involved in positive regulation of transcription	PATZ1	PATZ1	POZ (BTB) and AT hook containing zinc finger 1	0.0236379	0.299031	1.77064
GO:0001077	RNA polymerase II core promoter proximal region sequence-specific DNA binding transcription factor activity involved in positive regulation of transcription	MEIS3	MEIS3	Meis homeobox 3	0.0236379	0.299031	1.77064
GO:0001077	RNA polymerase II core promoter proximal region sequence-specific DNA binding transcription factor activity involved in positive regulation of transcription	ONECUT2	ONECUT2	one cut homeobox 2	0.0236379	0.299031	1.77064
GO:0001077	RNA polymerase II core promoter proximal region sequence-specific DNA binding transcription factor activity involved in positive regulation of transcription	SIX2	SIX2	SIX homeobox 2	0.0236379	0.299031	1.77064
GO:0001077	RNA polymerase II core promoter proximal region sequence-specific DNA binding transcription factor activity involved in positive regulation of transcription	FOSB	FOSB	FBJ murine osteosarcoma viral oncogene homolog B	0.0236379	0.299031	1.77064
GO:0005244	voltage-gated ion channel activity	KCNK5	KCNK5	potassium channel, subfamily K, member 5	0.0257633	0.299031	2.03666
GO:0005244	voltage-gated ion channel activity	KCNMA1	KCNMA1	potassium large conductance calcium-activated channel, subfamily M, alpha member 1	0.0257633	0.299031	2.03666
GO:0005244	voltage-gated ion channel activity	SCN5A	SCN5A	sodium channel, voltage-gated, type V, alpha subunit	0.0257633	0.299031	2.03666
GO:0005244	voltage-gated ion channel activity	CACNA1E	CACNA1E	calcium channel, voltage-dependent, R type, alpha 1E subunit	0.0257633	0.299031	2.03666
GO:0005244	voltage-gated ion channel activity	LOC784768	LOC784768	calcium-activated chloride channel	0.0257633	0.299031	2.03666
GO:0005244	voltage-gated ion channel activity	KCNS3	KCNS3	potassium voltage-gated channel, delayed-rectifier, subfamily S, member 3	0.0257633	0.299031	2.03666
GO:0005244	voltage-gated ion channel activity	SCN2A	SCN2A	sodium channel, voltage-gated, type II, alpha subunit	0.0257633	0.299031	2.03666
GO:0005244	voltage-gated ion channel activity	CACNA1S	CACNA1S	calcium channel, voltage-dependent, L type, alpha 1S subunit	0.0257633	0.299031	2.03666
GO:0005244	voltage-gated ion channel activity	SCN1A	SCN1A	sodium channel, voltage-gated, type I, alpha subunit	0.0257633	0.299031	2.03666
GO:0005244	voltage-gated ion channel activity	CACNA1H	CACNA1H	calcium channel, voltage-dependent, T type, alpha 1H subunit	0.0257633	0.299031	2.03666
GO:0001540	beta-amyloid binding	APBA1	APBA1	amyloid beta (A4) precursor protein-binding, family A, member 1	0.0261755	0.299031	3.50552
GO:0001540	beta-amyloid binding	HSD17B10	HSD17B10	hydroxysteroid (17-beta) dehydrogenase 10	0.0261755	0.299031	3.50552
GO:0001540	beta-amyloid binding	APBA2	APBA2	amyloid beta (A4) precursor protein-binding, family A, member 2	0.0261755	0.299031	3.50552
GO:0001540	beta-amyloid binding	CD74	CD74	CD74 molecule, major histocompatibility complex, class II invariant chain	0.0261755	0.299031	3.50552
GO:0071837	HMG box domain binding	CEBPA	CEBPA	CCAAT/enhancer binding protein (C/EBP), alpha	0.0263858	0.299031	4.5664
GO:0071837	HMG box domain binding	PAX3	PAX3	paired box 3	0.0263858	0.299031	4.5664
GO:0071837	HMG box domain binding	HHEX	HHEX	hematopoietically expressed homeobox	0.0263858	0.299031	4.5664
GO:0016868	intramolecular transferase activity, phosphotransferases	BPGM	BPGM	2,3-bisphosphoglycerate mutase	0.0291021	0.299031	7.23013
GO:0016868	intramolecular transferase activity, phosphotransferases	PGM5	PGM5	phosphoglucomutase 5	0.0291021	0.299031	7.23013
GO:0008158	hedgehog receptor activity	NPC1L1	NPC1L1	NPC1-like 1	0.0291021	0.299031	7.23013
GO:0008158	hedgehog receptor activity	PTCH2	PTCH2	patched 2	0.0291021	0.299031	7.23013
GO:0045340	mercury ion binding	TXNRD3	TXNRD3	thioredoxin reductase 3	0.0291021	0.299031	7.23013
GO:0045340	mercury ion binding	FN1	FN1	fibronectin 1	0.0291021	0.299031	7.23013
GO:0045499	chemorepellent activity	EPHA7	EPHA7	EPH receptor A7	0.0291021	0.299031	7.23013
GO:0045499	chemorepellent activity	SLIT2	SLIT2	slit homolog 2 (Drosophila)	0.0291021	0.299031	7.23013
GO:0017124	SH3 domain binding	SH3BGRL2	SH3BGRL2	SH3 domain binding glutamic acid-rich protein like 2	0.0295164	0.299031	2.08228
GO:0017124	SH3 domain binding	MYPN	MYPN	myopalladin	0.0295164	0.299031	2.08228
GO:0017124	SH3 domain binding	EFS	EFS	embryonal Fyn-associated substrate	0.0295164	0.299031	2.08228
GO:0017124	SH3 domain binding	KHDRBS3	KHDRBS3	KH domain containing, RNA binding, signal transduction associated 3	0.0295164	0.299031	2.08228
GO:0017124	SH3 domain binding	SH3BP5	SH3BP5	SH3-domain binding protein 5 (BTK-associated)	0.0295164	0.299031	2.08228
GO:0017124	SH3 domain binding	SH3BGRL	SH3BGRL	SH3 domain binding glutamic acid-rich protein like	0.0295164	0.299031	2.08228
GO:0017124	SH3 domain binding	DNAJC6	DNAJC6	DnaJ (Hsp40) homolog, subfamily C, member 6	0.0295164	0.299031	2.08228
GO:0017124	SH3 domain binding	PAK3	PAK3	p21 protein (Cdc42/Rac)-activated kinase 3	0.0295164	0.299031	2.08228
GO:0017124	SH3 domain binding	PDE4D	PDE4D	phosphodiesterase 4D, cAMP-specific	0.0295164	0.299031	2.08228
GO:0004175	endopeptidase activity	MMP3	MMP3	matrix metallopeptidase 3 (stromelysin 1, progelatinase)	0.0326289	0.299031	2.3005
GO:0004175	endopeptidase activity	ADAMTS20	ADAMTS20	ADAM metallopeptidase with thrombospondin type 1 motif, 20	0.0326289	0.299031	2.3005
GO:0004175	endopeptidase activity	MMP9	MMP9	matrix metallopeptidase 9 (gelatinase B, 92kDa gelatinase, 92kDa type IV collagenase)	0.0326289	0.299031	2.3005
GO:0004175	endopeptidase activity	PAPPA	PAPPA	pregnancy-associated plasma protein A, pappalysin 1	0.0326289	0.299031	2.3005
GO:0004175	endopeptidase activity	PSMB10	PSMB10	proteasome (prosome, macropain) subunit, beta type, 10	0.0326289	0.299031	2.3005
GO:0004175	endopeptidase activity	FAP	FAP	fibroblast activation protein, alpha	0.0326289	0.299031	2.3005
GO:0004175	endopeptidase activity	ADAMTS3	ADAMTS3	ADAM metallopeptidase with thrombospondin type 1 motif, 3	0.0326289	0.299031	2.3005
GO:0047166	1-alkenylglycerophosphoethanolamine O-acyltransferase activity	LPCAT4	LPCAT4	lysophosphatidylcholine acyltransferase 4	0.0345775	0.299031	28.9205
GO:0050346	trans-L-3-hydroxyproline dehydratase activity	L3HYPDH	L3HYPDH	L-3-hydroxyproline dehydratase (trans-)	0.0345775	0.299031	28.9205
GO:0050528	acyloxyacyl hydrolase activity	AOAH	AOAH	acyloxyacyl hydrolase (neutrophil)	0.0345775	0.299031	28.9205
GO:0042910	xenobiotic transporter activity	SLC2A1	SLC2A1	solute carrier family 2 (facilitated glucose transporter), member 1	0.0345775	0.299031	28.9205
GO:0008859	exoribonuclease II activity	ISG20	ISG20	interferon stimulated exonuclease gene 20kDa	0.0345775	0.299031	28.9205
GO:0018454	acetoacetyl-CoA reductase activity	HSD17B10	HSD17B10	hydroxysteroid (17-beta) dehydrogenase 10	0.0345775	0.299031	28.9205
GO:0005142	interleukin-11 receptor binding	IL11	IL11	interleukin 11	0.0345775	0.299031	28.9205
GO:0035718	macrophage migration inhibitory factor binding	CD74	CD74	CD74 molecule, major histocompatibility complex, class II invariant chain	0.0345775	0.299031	28.9205
GO:0086060	voltage-gated sodium channel activity involved in AV node cell action potential	SCN5A	SCN5A	sodium channel, voltage-gated, type V, alpha subunit	0.0345775	0.299031	28.9205
GO:0086061	voltage-gated sodium channel activity involved in bundle of His cell action potential	SCN5A	SCN5A	sodium channel, voltage-gated, type V, alpha subunit	0.0345775	0.299031	28.9205
GO:0086063	voltage-gated sodium channel activity involved in SA node cell action potential	SCN5A	SCN5A	sodium channel, voltage-gated, type V, alpha subunit	0.0345775	0.299031	28.9205
GO:0043795	glyceraldehyde oxidoreductase activity	AKR1B1	AKR1B1	aldo-keto reductase family 1, member B1 (aldose reductase)	0.0345775	0.299031	28.9205
GO:0001512	dihydronicotinamide riboside quinone reductase activity	NQO2	NQO2	NAD(P)H dehydrogenase, quinone 2	0.0345775	0.299031	28.9205
GO:0001734	mRNA (N6-adenosine)-methyltransferase activity	METTL3	METTL3	methyltransferase like 3	0.0345775	0.299031	28.9205
GO:0035538	carbohydrate response element binding	MLXIPL	MLXIPL	MLX interacting protein-like	0.0345775	0.299031	28.9205
GO:0016836	hydro-lyase activity	L3HYPDH	L3HYPDH	L-3-hydroxyproline dehydratase (trans-)	0.0345775	0.299031	28.9205
GO:0000248	C-5 sterol desaturase activity	FADS1	FADS1	fatty acid desaturase 1	0.0345775	0.299031	28.9205
GO:0001013	RNA polymerase I regulatory region DNA binding	CEBPA	CEBPA	CCAAT/enhancer binding protein (C/EBP), alpha	0.0345775	0.299031	28.9205
GO:0016990	arginine deiminase activity	PADI4	PADI4	peptidyl arginine deiminase, type IV	0.0345775	0.299031	28.9205
GO:0031710	neuromedin B receptor binding	NMB	NMB	neuromedin B	0.0345775	0.299031	28.9205
GO:0004350	glutamate-5-semialdehyde dehydrogenase activity	ALDH18A1	ALDH18A1	aldehyde dehydrogenase 18 family, member A1	0.0345775	0.299031	28.9205
GO:0008705	methionine synthase activity	MTR	MTR	5-methyltetrahydrofolate-homocysteine methyltransferase	0.0345775	0.299031	28.9205
GO:0004349	glutamate 5-kinase activity	ALDH18A1	ALDH18A1	aldehyde dehydrogenase 18 family, member A1	0.0345775	0.299031	28.9205
GO:0031707	endothelin A receptor binding	EDN1	EDN1	endothelin 1	0.0345775	0.299031	28.9205
GO:0008709	cholate 7-alpha-dehydrogenase activity	HSD17B10	HSD17B10	hydroxysteroid (17-beta) dehydrogenase 10	0.0345775	0.299031	28.9205
GO:0047015	3-hydroxy-2-methylbutyryl-CoA dehydrogenase activity	HSD17B10	HSD17B10	hydroxysteroid (17-beta) dehydrogenase 10	0.0345775	0.299031	28.9205
GO:0042658	MHC class II protein binding, via antigen binding groove	CD74	CD74	CD74 molecule, major histocompatibility complex, class II invariant chain	0.0345775	0.299031	28.9205
GO:0008721	D-serine ammonia-lyase activity	SRR	SRR	serine racemase	0.0345775	0.299031	28.9205
GO:0004131	cytosine deaminase activity	APOBEC1	APOBEC1	apolipoprotein B mRNA editing enzyme, catalytic polypeptide 1	0.0345775	0.299031	28.9205
GO:0018112	proline racemase activity	L3HYPDH	L3HYPDH	L-3-hydroxyproline dehydratase (trans-)	0.0345775	0.299031	28.9205
GO:0010855	adenylate cyclase inhibitor activity	GRM7	GRM7	glutamate receptor, metabotropic 7	0.0345775	0.299031	28.9205
GO:0018114	threonine racemase activity	SRR	SRR	serine racemase	0.0345775	0.299031	28.9205
GO:0050479	glyceryl-ether monooxygenase activity	AGMO	AGMO	alkylglycerol monooxygenase	0.0345775	0.299031	28.9205
GO:0017174	glycine N-methyltransferase activity	GNMT	GNMT	glycine N-methyltransferase	0.0345775	0.299031	28.9205
GO:0033885	10-hydroxy-9-(phosphonooxy)octadecanoate phosphatase activity	EPHX2	EPHX2	epoxide hydrolase 2, cytoplasmic	0.0345775	0.299031	28.9205
GO:0030378	serine racemase activity	SRR	SRR	serine racemase	0.0345775	0.299031	28.9205
GO:0008480	sarcosine dehydrogenase activity	SARDH	SARDH	sarcosine dehydrogenase	0.0345775	0.299031	28.9205
GO:0047442	17-alpha-hydroxyprogesterone aldolase activity	CYP17A1	CYP17A1	cytochrome P450, family 17, subfamily A, polypeptide 1	0.0345775	0.299031	28.9205
GO:0001409	guanine nucleotide transmembrane transporter activity	PSD	PSD	pleckstrin and Sec7 domain containing	0.0345775	0.299031	28.9205
GO:0060422	peptidyl-dipeptidase inhibitor activity	GPC3	GPC3	glypican 3	0.0345775	0.299031	28.9205
GO:0033229	cysteine transmembrane transporter activity	SLC1A1	SLC1A1	solute carrier family 1 (neuronal/epithelial high affinity glutamate transporter, system Xag), member 1	0.0345775	0.299031	28.9205
GO:0004508	steroid 17-alpha-monooxygenase activity	CYP17A1	CYP17A1	cytochrome P450, family 17, subfamily A, polypeptide 1	0.0345775	0.299031	28.9205
GO:0015633	zinc transporting ATPase activity	SLC30A3	SLC30A3	solute carrier family 30 (zinc transporter), member 3	0.0345775	0.299031	28.9205
GO:0033130	acetylcholine receptor binding	RAPSN	RAPSN	receptor-associated protein of the synapse	0.0365723	0.313381	6.42678
GO:0033130	acetylcholine receptor binding	RIC3	RIC3	resistance to inhibitors of cholinesterase 3 homolog (C. elegans)	0.0365723	0.313381	6.42678
GO:0005109	frizzled binding	ROR2	ROR2	receptor tyrosine kinase-like orphan receptor 2	0.0379528	0.322254	3.12654
GO:0005109	frizzled binding	WNT3A	WNT3A	wingless-type MMTV integration site family, member 3A	0.0379528	0.322254	3.12654
GO:0005109	frizzled binding	FZD1	FZD1	frizzled family receptor 1	0.0379528	0.322254	3.12654
GO:0005109	frizzled binding	WNT5B	WNT5B	wingless-type MMTV integration site family, member 5B	0.0379528	0.322254	3.12654
GO:0003727	single-stranded RNA binding	AGO4	AGO4	argonaute RISC catalytic component 4	0.0413002	0.334084	3.04427
GO:0003727	single-stranded RNA binding	KHDRBS3	KHDRBS3	KH domain containing, RNA binding, signal transduction associated 3	0.0413002	0.334084	3.04427
GO:0003727	single-stranded RNA binding	CBX6	CBX6	chromobox homolog 6	0.0413002	0.334084	3.04427
GO:0003727	single-stranded RNA binding	MSI1	MSI1	musashi homolog 1 (Drosophila)	0.0413002	0.334084	3.04427
GO:0005520	insulin-like growth factor binding	CTGF	CTGF	connective tissue growth factor	0.0435812	0.334084	3.77224
GO:0005520	insulin-like growth factor binding	IGFBP7	IGFBP7	insulin-like growth factor binding protein 7	0.0435812	0.334084	3.77224
GO:0005520	insulin-like growth factor binding	IGFBP2	IGFBP2	insulin-like growth factor binding protein 2, 36kDa	0.0435812	0.334084	3.77224
GO:0003785	actin monomer binding	PFN2	PFN2	profilin 2	0.0435812	0.334084	3.77224
GO:0003785	actin monomer binding	TMSB4X	TMSB4X	thymosin beta 4, X-linked	0.0435812	0.334084	3.77224
GO:0003785	actin monomer binding	TMSB10	TMSB10	thymosin beta 10	0.0435812	0.334084	3.77224
GO:0001618	virus receptor activity	SLC1A5	SLC1A5	solute carrier family 1 (neutral amino acid transporter), member 5	0.0435812	0.334084	3.77224
GO:0001618	virus receptor activity	ICAM1	ICAM1	intercellular adhesion molecule 1	0.0435812	0.334084	3.77224
GO:0001618	virus receptor activity	CXCR4	CXCR4	chemokine (C-X-C motif) receptor 4	0.0435812	0.334084	3.77224
GO:0005095	GTPase inhibitor activity	DGKI	DGKI	diacylglycerol kinase, iota	0.0446865	0.334084	5.78411
GO:0005095	GTPase inhibitor activity	SLIT2	SLIT2	slit homolog 2 (Drosophila)	0.0446865	0.334084	5.78411
GO:0043566	structure-specific DNA binding	TET1	TET1	tet methylcytosine dioxygenase 1	0.0446865	0.334084	5.78411
GO:0043566	structure-specific DNA binding	LOC534913	LOC534913	mariner-like transposase	0.0446865	0.334084	5.78411
GO:0030275	LRR domain binding	NCAM1	NCAM1	neural cell adhesion molecule 1	0.0446865	0.334084	5.78411
GO:0030275	LRR domain binding	ROBO1	ROBO1	roundabout, axon guidance receptor, homolog 1 (Drosophila)	0.0446865	0.334084	5.78411
GO:0043394	proteoglycan binding	THBS1	THBS1	thrombospondin 1	0.0446865	0.334084	5.78411
GO:0043394	proteoglycan binding	SLIT2	SLIT2	slit homolog 2 (Drosophila)	0.0446865	0.334084	5.78411
GO:0031748	D1 dopamine receptor binding	ADRBK2	ADRBK2	adrenergic, beta, receptor kinase 2	0.0446865	0.334084	5.78411
GO:0031748	D1 dopamine receptor binding	DRD3	DRD3	dopamine receptor D3	0.0446865	0.334084	5.78411
GO:0008239	dipeptidyl-peptidase activity	DPEP3	DPEP3	dipeptidase 3	0.0446865	0.334084	5.78411
GO:0008239	dipeptidyl-peptidase activity	FAP	FAP	fibroblast activation protein, alpha	0.0446865	0.334084	5.78411
GO:0017153	sodium:dicarboxylate symporter activity	SLC1A5	SLC1A5	solute carrier family 1 (neutral amino acid transporter), member 5	0.0446865	0.334084	5.78411
GO:0017153	sodium:dicarboxylate symporter activity	SLC1A1	SLC1A1	solute carrier family 1 (neuronal/epithelial high affinity glutamate transporter, system Xag), member 1	0.0446865	0.334084	5.78411
GO:0000982	RNA polymerase II core promoter proximal region sequence-specific DNA binding transcription factor activity	RBPJL	RBPJL	recombination signal binding protein for immunoglobulin kappa J region-like	0.0485684	0.334084	3.61507
GO:0000982	RNA polymerase II core promoter proximal region sequence-specific DNA binding transcription factor activity	IRF7	IRF7	interferon regulatory factor 7	0.0485684	0.334084	3.61507
GO:0000982	RNA polymerase II core promoter proximal region sequence-specific DNA binding transcription factor activity	FOSB	FOSB	FBJ murine osteosarcoma viral oncogene homolog B	0.0485684	0.334084	3.61507
GO:0070412	R-SMAD binding	RGCC	RGCC	regulator of cell cycle	0.0485684	0.334084	3.61507
GO:0070412	R-SMAD binding	PMEPA1	PMEPA1	prostate transmembrane protein, androgen induced 1	0.0485684	0.334084	3.61507
GO:0070412	R-SMAD binding	ANKRD1	ANKRD1	ankyrin repeat domain 1 (cardiac muscle)	0.0485684	0.334084	3.61507
GO:0009055	electron carrier activity	NQO2	NQO2	NAD(P)H dehydrogenase, quinone 2	0.0486211	0.334084	2.10879
GO:0009055	electron carrier activity	SARDH	SARDH	sarcosine dehydrogenase	0.0486211	0.334084	2.10879
GO:0009055	electron carrier activity	DHRS3	DHRS3	dehydrogenase/reductase (SDR family) member 3	0.0486211	0.334084	2.10879
GO:0009055	electron carrier activity	AKR1B1	AKR1B1	aldo-keto reductase family 1, member B1 (aldose reductase)	0.0486211	0.334084	2.10879
GO:0009055	electron carrier activity	ACADSB	ACADSB	acyl-CoA dehydrogenase, short/branched chain	0.0486211	0.334084	2.10879
GO:0009055	electron carrier activity	TXNRD3	TXNRD3	thioredoxin reductase 3	0.0486211	0.334084	2.10879
GO:0009055	electron carrier activity	CSTB.1	CSTB	cystatin B (stefin B)	0.0486211	0.334084	2.10879
GO:0030165	PDZ domain binding	SNTA1	SNTA1	syntrophin, alpha 1 (dystrophin-associated protein A1, 59kDa, acidic component)	0.0501111	0.334084	1.97747
GO:0030165	PDZ domain binding	SDC2	SDC2	syndecan 2	0.0501111	0.334084	1.97747
GO:0030165	PDZ domain binding	FZD8	FZD8	frizzled family receptor 8	0.0501111	0.334084	1.97747
GO:0030165	PDZ domain binding	GRM7	GRM7	glutamate receptor, metabotropic 7	0.0501111	0.334084	1.97747
GO:0030165	PDZ domain binding	APBA1	APBA1	amyloid beta (A4) precursor protein-binding, family A, member 1	0.0501111	0.334084	1.97747
GO:0030165	PDZ domain binding	SRR	SRR	serine racemase	0.0501111	0.334084	1.97747
GO:0030165	PDZ domain binding	NOS1AP	NOS1AP	nitric oxide synthase 1 (neuronal) adaptor protein	0.0501111	0.334084	1.97747
GO:0030165	PDZ domain binding	FZD1	FZD1	frizzled family receptor 1	0.0501111	0.334084	1.97747
GO:0008331	high voltage-gated calcium channel activity	CACNA1E	CACNA1E	calcium channel, voltage-dependent, R type, alpha 1E subunit	0.0533914	0.334084	5.25828
GO:0008331	high voltage-gated calcium channel activity	CACNA1S	CACNA1S	calcium channel, voltage-dependent, L type, alpha 1S subunit	0.0533914	0.334084	5.25828
GO:0030215	semaphorin receptor binding	SEMA6C	SEMA6C	sema domain, transmembrane domain (TM), and cytoplasmic domain, (semaphorin) 6C	0.0533914	0.334084	5.25828
GO:0030215	semaphorin receptor binding	SEMA6D	SEMA6D	sema domain, transmembrane domain (TM), and cytoplasmic domain, (semaphorin) 6D	0.0533914	0.334084	5.25828
GO:0017154	semaphorin receptor activity	NRP1	NRP1	neuropilin 1	0.0533914	0.334084	5.25828
GO:0017154	semaphorin receptor activity	PLXNA2	PLXNA2	plexin A2	0.0533914	0.334084	5.25828
GO:0035612	AP-2 adaptor complex binding	FCHO1	FCHO1	FCH domain only 1	0.0533914	0.334084	5.25828
GO:0035612	AP-2 adaptor complex binding	RAB32	RAB32	RAB32, member RAS oncogene family	0.0533914	0.334084	5.25828
GO:0008066	glutamate receptor activity	GRM4	GRM4	glutamate receptor, metabotropic 4	0.0533914	0.334084	5.25828
GO:0008066	glutamate receptor activity	GRM7	GRM7	glutamate receptor, metabotropic 7	0.0533914	0.334084	5.25828
GO:0032395	MHC class II receptor activity	BOLA-DRA	BOLA-DRA	major histocompatibility complex, class II, DR alpha	0.0533914	0.334084	5.25828
GO:0032395	MHC class II receptor activity	KRT17	KRT17	keratin 17	0.0533914	0.334084	5.25828
GO:0044183	protein binding involved in protein folding	CD74	CD74	CD74 molecule, major histocompatibility complex, class II invariant chain	0.0533914	0.334084	5.25828
GO:0044183	protein binding involved in protein folding	RIC3	RIC3	resistance to inhibitors of cholinesterase 3 homolog (C. elegans)	0.0533914	0.334084	5.25828
GO:0043395	heparan sulfate proteoglycan binding	GPC2	GPC2	glypican 2	0.0538216	0.334084	3.47046
GO:0043395	heparan sulfate proteoglycan binding	GPC3	GPC3	glypican 3	0.0538216	0.334084	3.47046
GO:0043395	heparan sulfate proteoglycan binding	SLIT2	SLIT2	slit homolog 2 (Drosophila)	0.0538216	0.334084	3.47046
GO:0005539	glycosaminoglycan binding	CRISPLD2	CRISPLD2	cysteine-rich secretory protein LCCL domain containing 2	0.0593349	0.334084	3.33698
GO:0005539	glycosaminoglycan binding	CCDC80	CCDC80	coiled-coil domain containing 80	0.0593349	0.334084	3.33698
GO:0005539	glycosaminoglycan binding	MAMDC2	LOC788176	MAM domain-containing protein 2-like	0.0593349	0.334084	3.33698
GO:0004866	endopeptidase inhibitor activity	WFDC2	WFDC2	WAP four-disulfide core domain 2	0.0604545	0.334084	2.69028
GO:0004866	endopeptidase inhibitor activity	CSTA	CSTA	cystatin A (stefin A)	0.0604545	0.334084	2.69028
GO:0004866	endopeptidase inhibitor activity	CSTB.1	CSTB	cystatin B (stefin B)	0.0604545	0.334084	2.69028
GO:0004866	endopeptidase inhibitor activity	A2ML1	A2ML1	alpha-2-macroglobulin-like 1	0.0604545	0.334084	2.69028
GO:0008083	growth factor activity	IL11	IL11	interleukin 11	0.060833	0.334084	1.75276
GO:0008083	growth factor activity	CTGF	CTGF	connective tissue growth factor	0.060833	0.334084	1.75276
GO:0008083	growth factor activity	DKK1	DKK1	dickkopf homolog 1 (Xenopus laevis)	0.060833	0.334084	1.75276
GO:0008083	growth factor activity	PDGFB	PDGFB	platelet-derived growth factor beta polypeptide	0.060833	0.334084	1.75276
GO:0008083	growth factor activity	NTF4	NTF4	neurotrophin 4	0.060833	0.334084	1.75276
GO:0008083	growth factor activity	FGF1	FGF1	fibroblast growth factor 1 (acidic)	0.060833	0.334084	1.75276
GO:0008083	growth factor activity	FGF19	FGF19	fibroblast growth factor 19	0.060833	0.334084	1.75276
GO:0008083	growth factor activity	THBS4	THBS4	thrombospondin 4	0.060833	0.334084	1.75276
GO:0008083	growth factor activity	FGF18	FGF18	fibroblast growth factor 18	0.060833	0.334084	1.75276
GO:0008083	growth factor activity	GMFG	GMFG	glia maturation factor, gamma	0.060833	0.334084	1.75276
GO:0005003	ephrin receptor activity	EPHA7	EPHA7	EPH receptor A7	0.0626367	0.334084	4.82009
GO:0005003	ephrin receptor activity	EPHB2	EPHB2	EPH receptor B2	0.0626367	0.334084	4.82009
GO:0015026	coreceptor activity	CXCR4	CXCR4	chemokine (C-X-C motif) receptor 4	0.0651018	0.334084	3.21339
GO:0015026	coreceptor activity	RAMP2	RAMP2	receptor (G protein-coupled) activity modifying protein 2	0.0651018	0.334084	3.21339
GO:0015026	coreceptor activity	NRP1	NRP1	neuropilin 1	0.0651018	0.334084	3.21339
GO:0015315	organophosphate:inorganic phosphate antiporter activity	SLC37A1	SLC37A1	solute carrier family 37 (glycerol-3-phosphate transporter), member 1	0.0679613	0.334084	14.4603
GO:0036461	BLOC-2 complex binding	RAB32	RAB32	RAB32, member RAS oncogene family	0.0679613	0.334084	14.4603
GO:0015100	vanadium ion transmembrane transporter activity	LOC512464	LOC512464	solute carrier family 11 (proton-coupled divalent metal ion transporters), member 2-like	0.0679613	0.334084	14.4603
GO:0016422	mRNA (2'-O-methyladenosine-N6-)-methyltransferase activity	METTL3	METTL3	methyltransferase like 3	0.0679613	0.334084	14.4603
GO:0019970	interleukin-11 binding	IL11RA	IL11RA	interleukin 11 receptor, alpha	0.0679613	0.334084	14.4603
GO:0018479	benzaldehyde dehydrogenase (NAD+) activity	ALDH1A1	ALDH1A1	aldehyde dehydrogenase 1 family, member A1	0.0679613	0.334084	14.4603
GO:0047710	bis(5'-adenosyl)-triphosphatase activity	FHIT	FHIT	fragile histidine triad gene	0.0679613	0.334084	14.4603
GO:0017050	D-erythro-sphingosine kinase activity	SPHK1	SPHK1	sphingosine kinase 1	0.0679613	0.334084	14.4603
GO:0015099	nickel cation transmembrane transporter activity	LOC512464	LOC512464	solute carrier family 11 (proton-coupled divalent metal ion transporters), member 2-like	0.0679613	0.334084	14.4603
GO:0015094	lead ion transmembrane transporter activity	LOC512464	LOC512464	solute carrier family 11 (proton-coupled divalent metal ion transporters), member 2-like	0.0679613	0.334084	14.4603
GO:0086062	voltage-gated sodium channel activity involved in Purkinje myocyte action potential	SCN5A	SCN5A	sodium channel, voltage-gated, type V, alpha subunit	0.0679613	0.334084	14.4603
GO:0086038	calcium:sodium antiporter activity involved in regulation of cardiac muscle cell membrane potential	SLC8A1	SLC8A1	solute carrier family 8 (sodium/calcium exchanger), member 1	0.0679613	0.334084	14.4603
GO:0046811	histone deacetylase inhibitor activity	UCN	UCN	urocortin	0.0679613	0.334084	14.4603
GO:0051183	vitamin transporter activity	STRA6	STRA6	stimulated by retinoic acid gene 6 homolog (mouse)	0.0679613	0.334084	14.4603
GO:0001791	IgM binding	FCAMR	FCAMR	Fc receptor, IgA, IgM, high affinity	0.0679613	0.334084	14.4603
GO:0003964	RNA-directed DNA polymerase activity	KCNMA1	KCNMA1	potassium large conductance calcium-activated channel, subfamily M, alpha member 1	0.0679613	0.334084	14.4603
GO:0032029	myosin tail binding	SPTBN5	SPTBN5	spectrin, beta, non-erythrocytic 5	0.0679613	0.334084	14.4603
GO:0071617	lysophospholipid acyltransferase activity	LPCAT4	LPCAT4	lysophosphatidylcholine acyltransferase 4	0.0679613	0.334084	14.4603
GO:0001591	dopamine neurotransmitter receptor activity, coupled via Gi/Go	DRD3	DRD3	dopamine receptor D3	0.0679613	0.334084	14.4603
GO:0015501	glutamate:sodium symporter activity	SLC1A1	SLC1A1	solute carrier family 1 (neuronal/epithelial high affinity glutamate transporter, system Xag), member 1	0.0679613	0.334084	14.4603
GO:0004850	uridine phosphorylase activity	UPP1	UPP1	uridine phosphorylase 1	0.0679613	0.334084	14.4603
GO:0050436	microfibril binding	LTBP1	LTBP1	latent transforming growth factor beta binding protein 1	0.0679613	0.334084	14.4603
GO:0034188	apolipoprotein A-I receptor activity	ABCA1	ABCA1	ATP-binding cassette, sub-family A (ABC1), member 1	0.0679613	0.334084	14.4603
GO:0004794	L-threonine ammonia-lyase activity	SDS	SDS	serine dehydratase	0.0679613	0.334084	14.4603
GO:0019828	aspartic-type endopeptidase inhibitor activity	WFDC2	WFDC2	WAP four-disulfide core domain 2	0.0679613	0.334084	14.4603
GO:0030619	U1 snRNA binding	ISG20	ISG20	interferon stimulated exonuclease gene 20kDa	0.0679613	0.334084	14.4603
GO:0008753	NADPH dehydrogenase (quinone) activity	NQO2	NQO2	NAD(P)H dehydrogenase, quinone 2	0.0679613	0.334084	14.4603
GO:0051381	histamine binding	HRH1	HRH1	histamine receptor H1	0.0679613	0.334084	14.4603
GO:0031729	CCR4 chemokine receptor binding	CCL17	CCL17	chemokine (C-C motif) ligand 17	0.0679613	0.334084	14.4603
GO:0042610	CD8 receptor binding	FYN	FYN	FYN oncogene related to SRC, FGR, YES	0.0679613	0.334084	14.4603
GO:0052654	L-leucine transaminase activity	BCAT2	BCAT2	branched chain amino-acid transaminase 2, mitochondrial	0.0679613	0.334084	14.4603
GO:0052655	L-valine transaminase activity	BCAT2	BCAT2	branched chain amino-acid transaminase 2, mitochondrial	0.0679613	0.334084	14.4603
GO:0052656	L-isoleucine transaminase activity	BCAT2	BCAT2	branched chain amino-acid transaminase 2, mitochondrial	0.0679613	0.334084	14.4603
GO:0015086	cadmium ion transmembrane transporter activity	LOC512464	LOC512464	solute carrier family 11 (proton-coupled divalent metal ion transporters), member 2-like	0.0679613	0.334084	14.4603
GO:0008310	single-stranded DNA 3'-5' exodeoxyribonuclease activity	ISG20	ISG20	interferon stimulated exonuclease gene 20kDa	0.0679613	0.334084	14.4603
GO:0005011	macrophage colony-stimulating factor receptor activity	CSF1R	CSF1R	colony stimulating factor 1 receptor	0.0679613	0.334084	14.4603
GO:0060072	large conductance calcium-activated potassium channel activity	KCNMA1	KCNMA1	potassium large conductance calcium-activated channel, subfamily M, alpha member 1	0.0679613	0.334084	14.4603
GO:0005019	platelet-derived growth factor beta-receptor activity	PDGFRL	PDGFRL	platelet-derived growth factor receptor-like	0.0679613	0.334084	14.4603
GO:0031765	type 2 galanin receptor binding	SPX	SPX	chromosome 5 open reading frame, human C12orf39	0.0679613	0.334084	14.4603
GO:0031766	type 3 galanin receptor binding	SPX	SPX	chromosome 5 open reading frame, human C12orf39	0.0679613	0.334084	14.4603
GO:0042132	fructose 1,6-bisphosphate 1-phosphatase activity	FBP1	FBP1	fructose-1,6-bisphosphatase 1	0.0679613	0.334084	14.4603
GO:0008476	protein-tyrosine sulfotransferase activity	TPST1	TPST1	tyrosylprotein sulfotransferase 1	0.0679613	0.334084	14.4603
GO:0070835	chromium ion transmembrane transporter activity	LOC512464	LOC512464	solute carrier family 11 (proton-coupled divalent metal ion transporters), member 2-like	0.0679613	0.334084	14.4603
GO:0004084	branched-chain-amino-acid transaminase activity	BCAT2	BCAT2	branched chain amino-acid transaminase 2, mitochondrial	0.0679613	0.334084	14.4603
GO:0033872	[heparan sulfate]-glucosamine 3-sulfotransferase 3 activity	HS3ST3A1	HS3ST3A1	heparan sulfate (glucosamine) 3-O-sulfotransferase 3A1	0.0679613	0.334084	14.4603
GO:0042577	lipid phosphatase activity	EPHX2	EPHX2	epoxide hydrolase 2, cytoplasmic	0.0679613	0.334084	14.4603
GO:0004904	interferon receptor activity	IL22RA1	IL22RA1	interleukin 22 receptor, alpha 1	0.0679613	0.334084	14.4603
GO:0008481	sphinganine kinase activity	SPHK1	SPHK1	sphingosine kinase 1	0.0679613	0.334084	14.4603
GO:0004921	interleukin-11 receptor activity	IL11RA	IL11RA	interleukin 11 receptor, alpha	0.0679613	0.334084	14.4603
GO:0015639	ferrous iron uptake transmembrane transporter activity	LOC512464	LOC512464	solute carrier family 11 (proton-coupled divalent metal ion transporters), member 2-like	0.0679613	0.334084	14.4603
GO:0004963	follicle-stimulating hormone receptor activity	SLIT2	SLIT2	slit homolog 2 (Drosophila)	0.0679613	0.334084	14.4603
GO:0004968	gonadotropin-releasing hormone receptor activity	GPR173	GPR173	G protein-coupled receptor 173	0.0679613	0.334084	14.4603
GO:0005245	voltage-gated calcium channel activity	GRM7	GRM7	glutamate receptor, metabotropic 7	0.0692277	0.338527	2.57071
GO:0005245	voltage-gated calcium channel activity	CACNA1E	CACNA1E	calcium channel, voltage-dependent, R type, alpha 1E subunit	0.0692277	0.338527	2.57071
GO:0005245	voltage-gated calcium channel activity	CACNA1S	CACNA1S	calcium channel, voltage-dependent, L type, alpha 1S subunit	0.0692277	0.338527	2.57071
GO:0005245	voltage-gated calcium channel activity	CACNA1H	CACNA1H	calcium channel, voltage-dependent, T type, alpha 1H subunit	0.0692277	0.338527	2.57071
GO:0043548	phosphatidylinositol 3-kinase binding	CORO1A	CORO1A	coronin, actin binding protein, 1A	0.0711154	0.345947	3.09863
GO:0043548	phosphatidylinositol 3-kinase binding	FLT3	FLT3	fms-related tyrosine kinase 3	0.0711154	0.345947	3.09863
GO:0043548	phosphatidylinositol 3-kinase binding	FYN	FYN	FYN oncogene related to SRC, FGR, YES	0.0711154	0.345947	3.09863
GO:0016504	peptidase activator activity	MMP14	MMP14	matrix metallopeptidase 14 (membrane-inserted)	0.0723745	0.348442	4.44931
GO:0016504	peptidase activator activity	FN1	FN1	fibronectin 1	0.0723745	0.348442	4.44931
GO:0001076	RNA polymerase II transcription factor binding transcription factor activity	LHX2	LHX2	LIM homeobox 2	0.0723745	0.348442	4.44931
GO:0001076	RNA polymerase II transcription factor binding transcription factor activity	TWIST2	TWIST2	twist homolog 2 (Drosophila)	0.0723745	0.348442	4.44931
GO:0019902	phosphatase binding	NCAM1	NCAM1	neural cell adhesion molecule 1	0.0738466	0.35211	2.51483
GO:0019902	phosphatase binding	SH3YL1.1	SH3YL1	SH3 domain containing, Ysc84-like 1 (S. cerevisiae)	0.0738466	0.35211	2.51483
GO:0019902	phosphatase binding	CTSC	CTSC	cathepsin C	0.0738466	0.35211	2.51483
GO:0019902	phosphatase binding	SH3RF2	PPP1R39	protein phosphatase 1, regulatory subunit 39	0.0738466	0.35211	2.51483
GO:0051117	ATPase binding	NKAIN1	NKAIN1	Na+/K+ transporting ATPase interacting 1	0.0738904	0.35211	2.22466
GO:0051117	ATPase binding	SNTA1	SNTA1	syntrophin, alpha 1 (dystrophin-associated protein A1, 59kDa, acidic component)	0.0738904	0.35211	2.22466
GO:0051117	ATPase binding	PDE4D	PDE4D	phosphodiesterase 4D, cAMP-specific	0.0738904	0.35211	2.22466
GO:0051117	ATPase binding	FXYD3	FXYD3	FXYD domain containing ion transport regulator 3	0.0738904	0.35211	2.22466
GO:0051117	ATPase binding	ABCA1	ABCA1	ATP-binding cassette, sub-family A (ABC1), member 1	0.0738904	0.35211	2.22466
GO:0005272	sodium channel activity	SCN5A	SCN5A	sodium channel, voltage-gated, type V, alpha subunit	0.0773685	0.366813	2.99178
GO:0005272	sodium channel activity	SCN2A	SCN2A	sodium channel, voltage-gated, type II, alpha subunit	0.0773685	0.366813	2.99178
GO:0005272	sodium channel activity	SCN1A	SCN1A	sodium channel, voltage-gated, type I, alpha subunit	0.0773685	0.366813	2.99178
GO:0005523	tropomyosin binding	TNNT1	TNNT1	troponin T type 1 (skeletal, slow)	0.08256	0.381959	4.1315
GO:0005523	tropomyosin binding	CALD1	CALD1	caldesmon 1	0.08256	0.381959	4.1315
GO:0016594	glycine binding	SRR	SRR	serine racemase	0.08256	0.381959	4.1315
GO:0016594	glycine binding	GNMT	GNMT	glycine N-methyltransferase	0.08256	0.381959	4.1315
GO:0005154	epidermal growth factor receptor binding	VAV2	VAV2	vav 2 guanine nucleotide exchange factor	0.0838532	0.381959	2.89205
GO:0005154	epidermal growth factor receptor binding	ITGA5	ITGA5	integrin, alpha 5 (fibronectin receptor, alpha polypeptide)	0.0838532	0.381959	2.89205
GO:0005154	epidermal growth factor receptor binding	CD44	CD44	CD44 molecule (Indian blood group)	0.0838532	0.381959	2.89205
GO:0044325	ion channel binding	SNTA1	SNTA1	syntrophin, alpha 1 (dystrophin-associated protein A1, 59kDa, acidic component)	0.0869371	0.381959	1.8404
GO:0044325	ion channel binding	SLC8A1	SLC8A1	solute carrier family 8 (sodium/calcium exchanger), member 1	0.0869371	0.381959	1.8404
GO:0044325	ion channel binding	SCN5A	SCN5A	sodium channel, voltage-gated, type V, alpha subunit	0.0869371	0.381959	1.8404
GO:0044325	ion channel binding	ACTN3	ACTN3	actinin, alpha 3	0.0869371	0.381959	1.8404
GO:0044325	ion channel binding	PDE4D	PDE4D	phosphodiesterase 4D, cAMP-specific	0.0869371	0.381959	1.8404
GO:0044325	ion channel binding	FYN	FYN	FYN oncogene related to SRC, FGR, YES	0.0869371	0.381959	1.8404
GO:0044325	ion channel binding	AKAP6	AKAP6	A kinase (PRKA) anchor protein 6	0.0869371	0.381959	1.8404
GO:0005546	phosphatidylinositol-4,5-bisphosphate binding	APBA1	APBA1	amyloid beta (A4) precursor protein-binding, family A, member 1	0.088606	0.381959	2.36086
GO:0005546	phosphatidylinositol-4,5-bisphosphate binding	PFN2	PFN2	profilin 2	0.088606	0.381959	2.36086
GO:0005546	phosphatidylinositol-4,5-bisphosphate binding	STXBP6	STXBP6	syntaxin binding protein 6 (amisyn)	0.088606	0.381959	2.36086
GO:0005546	phosphatidylinositol-4,5-bisphosphate binding	APBA2	APBA2	amyloid beta (A4) precursor protein-binding, family A, member 2	0.088606	0.381959	2.36086
GO:0048306	calcium-dependent protein binding	GRM4	GRM4	glutamate receptor, metabotropic 4	0.0901494	0.381959	2.09569
GO:0048306	calcium-dependent protein binding	GRM7	GRM7	glutamate receptor, metabotropic 7	0.0901494	0.381959	2.09569
GO:0048306	calcium-dependent protein binding	MMP13	MMP13	matrix metallopeptidase 13 (collagenase 3)	0.0901494	0.381959	2.09569
GO:0048306	calcium-dependent protein binding	SNAP25	SNAP25	synaptosomal-associated protein, 25kDa	0.0901494	0.381959	2.09569
GO:0048306	calcium-dependent protein binding	A2ML1	A2ML1	alpha-2-macroglobulin-like 1	0.0901494	0.381959	2.09569
GO:0005216	ion channel activity	KCNMA1	KCNMA1	potassium large conductance calcium-activated channel, subfamily M, alpha member 1	0.092755	0.381959	1.61567
GO:0005216	ion channel activity	SCN5A	SCN5A	sodium channel, voltage-gated, type V, alpha subunit	0.092755	0.381959	1.61567
GO:0005216	ion channel activity	CACNA1E	CACNA1E	calcium channel, voltage-dependent, R type, alpha 1E subunit	0.092755	0.381959	1.61567
GO:0005216	ion channel activity	KCNS3	KCNS3	potassium voltage-gated channel, delayed-rectifier, subfamily S, member 3	0.092755	0.381959	1.61567
GO:0005216	ion channel activity	SCN2A	SCN2A	sodium channel, voltage-gated, type II, alpha subunit	0.092755	0.381959	1.61567
GO:0005216	ion channel activity	CACNA1S	CACNA1S	calcium channel, voltage-dependent, L type, alpha 1S subunit	0.092755	0.381959	1.61567
GO:0005216	ion channel activity	SCN1A	SCN1A	sodium channel, voltage-gated, type I, alpha subunit	0.092755	0.381959	1.61567
GO:0005216	ion channel activity	CACNA1H	CACNA1H	calcium channel, voltage-dependent, T type, alpha 1H subunit	0.092755	0.381959	1.61567
GO:0005216	ion channel activity	FXYD3	FXYD3	FXYD domain containing ion transport regulator 3	0.092755	0.381959	1.61567
GO:0005216	ion channel activity	ITPR1	ITPR1	inositol 1,4,5-trisphosphate receptor, type 1	0.092755	0.381959	1.61567
GO:0008157	protein phosphatase 1 binding	PHACTR1	PHACTR1	phosphatase and actin regulator 1	0.0931507	0.381959	3.85607
GO:0008157	protein phosphatase 1 binding	SH3RF2	PPP1R39	protein phosphatase 1, regulatory subunit 39	0.0931507	0.381959	3.85607
GO:0015643	toxic substance binding	BOLA-DQB	BOLA-DQB	major histocompatibility complex, class II, DQ beta	0.0931507	0.381959	3.85607
GO:0015643	toxic substance binding	EPHX2	EPHX2	epoxide hydrolase 2, cytoplasmic	0.0931507	0.381959	3.85607
GO:0015111	iodide transmembrane transporter activity	ANO1	ANO1	anoctamin 1, calcium activated chloride channel	0.100193	0.381959	9.64018
GO:0016213	linoleoyl-CoA desaturase activity	FADS1	FADS1	fatty acid desaturase 1	0.100193	0.381959	9.64018
GO:0005110	frizzled-2 binding	WNT3A	WNT3A	wingless-type MMTV integration site family, member 3A	0.100193	0.381959	9.64018
GO:0005119	smoothened binding	PTCH2	PTCH2	patched 2	0.100193	0.381959	9.64018
GO:0046915	transition metal ion transmembrane transporter activity	LOC512464	LOC512464	solute carrier family 11 (proton-coupled divalent metal ion transporters), member 2-like	0.100193	0.381959	9.64018
GO:0047192	1-alkylglycerophosphocholine O-acetyltransferase activity	LPCAT4	LPCAT4	lysophosphatidylcholine acyltransferase 4	0.100193	0.381959	9.64018
GO:0008431	vitamin E binding	SEC14L2	SEC14L2	SEC14-like 2 (S. cerevisiae)	0.100193	0.381959	9.64018
GO:0008898	S-adenosylmethionine-homocysteine S-methyltransferase activity	MTR	MTR	5-methyltetrahydrofolate-homocysteine methyltransferase	0.100193	0.381959	9.64018
GO:0042015	interleukin-20 binding	IL22RA1	IL22RA1	interleukin 22 receptor, alpha 1	0.100193	0.381959	9.64018
GO:0008109	N-acetyllactosaminide beta-1,6-N-acetylglucosaminyltransferase activity	GCNT2	GCNT2	glucosaminyl (N-acetyl) transferase 2, I-branching enzyme (I blood group)	0.100193	0.381959	9.64018
GO:0033570	transferrin transmembrane transporter activity	LOC512464	LOC512464	solute carrier family 11 (proton-coupled divalent metal ion transporters), member 2-like	0.100193	0.381959	9.64018
GO:0045505	dynein intermediate chain binding	SPTBN5	SPTBN5	spectrin, beta, non-erythrocytic 5	0.100193	0.381959	9.64018
GO:0030283	testosterone dehydrogenase [NAD(P)] activity	HSD17B10	HSD17B10	hydroxysteroid (17-beta) dehydrogenase 10	0.100193	0.381959	9.64018
GO:0033300	dehydroascorbic acid transporter activity	SLC2A1	SLC2A1	solute carrier family 2 (facilitated glucose transporter), member 1	0.100193	0.381959	9.64018
GO:0003726	double-stranded RNA adenosine deaminase activity	ADARB1	ADARB1	adenosine deaminase, RNA-specific, B1	0.100193	0.381959	9.64018
GO:0004619	phosphoglycerate mutase activity	BPGM	BPGM	2,3-bisphosphoglycerate mutase	0.100193	0.381959	9.64018
GO:0034186	apolipoprotein A-I binding	ABCA1	ABCA1	ATP-binding cassette, sub-family A (ABC1), member 1	0.100193	0.381959	9.64018
GO:0052866	phosphatidylinositol phosphate phosphatase activity	MTMR7	MTMR7	myotubularin related protein 7	0.100193	0.381959	9.64018
GO:0070052	collagen V binding	THBS1	THBS1	thrombospondin 1	0.100193	0.381959	9.64018
GO:0030620	U2 snRNA binding	ISG20	ISG20	interferon stimulated exonuclease gene 20kDa	0.100193	0.381959	9.64018
GO:0031708	endothelin B receptor binding	EDN1	EDN1	endothelin 1	0.100193	0.381959	9.64018
GO:0008745	N-acetylmuramoyl-L-alanine amidase activity	PGLYRP1	PGLYRP1	peptidoglycan recognition protein 1	0.100193	0.381959	9.64018
GO:0070905	serine binding	GRM7	GRM7	glutamate receptor, metabotropic 7	0.100193	0.381959	9.64018
GO:0097108	hedgehog family protein binding	PTCH2	PTCH2	patched 2	0.100193	0.381959	9.64018
GO:0019862	IgA binding	FCAMR	FCAMR	Fc receptor, IgA, IgM, high affinity	0.100193	0.381959	9.64018
GO:0005220	inositol 1,4,5-trisphosphate-sensitive calcium-release channel activity	ITPR1	ITPR1	inositol 1,4,5-trisphosphate receptor, type 1	0.100193	0.381959	9.64018
GO:0005218	intracellular ligand-gated calcium channel activity	ITPR1	ITPR1	inositol 1,4,5-trisphosphate receptor, type 1	0.100193	0.381959	9.64018
GO:0015087	cobalt ion transmembrane transporter activity	LOC512464	LOC512464	solute carrier family 11 (proton-coupled divalent metal ion transporters), member 2-like	0.100193	0.381959	9.64018
GO:0005042	netrin receptor activity	UNC5B	UNC5B	unc-5 homolog B (C. elegans)	0.100193	0.381959	9.64018
GO:0022829	wide pore channel activity	PRF1	PRF1	perforin 1 (pore forming protein)	0.100193	0.381959	9.64018
GO:0004082	bisphosphoglycerate mutase activity	BPGM	BPGM	2,3-bisphosphoglycerate mutase	0.100193	0.381959	9.64018
GO:0001640	adenylate cyclase inhibiting G-protein coupled glutamate receptor activity	GRM7	GRM7	glutamate receptor, metabotropic 7	0.100193	0.381959	9.64018
GO:0044547	DNA topoisomerase binding	LOC534913	LOC534913	mariner-like transposase	0.100193	0.381959	9.64018
GO:0034511	U3 snoRNA binding	ISG20	ISG20	interferon stimulated exonuclease gene 20kDa	0.100193	0.381959	9.64018
GO:0016901	oxidoreductase activity, acting on the CH-OH group of donors, quinone or similar compound as acceptor	HHIPL1	HHIPL1	HHIP-like 1	0.100193	0.381959	9.64018
GO:0003829	beta-1,3-galactosyl-O-glycosyl-glycoprotein beta-1,6-N-acetylglucosaminyltransferase activity	GCNT1	GCNT1	glucosaminyl (N-acetyl) transferase 1, core 2	0.100193	0.381959	9.64018
GO:0035651	AP-3 adaptor complex binding	RAB32	RAB32	RAB32, member RAS oncogene family	0.100193	0.381959	9.64018
GO:0003875	ADP-ribosylarginine hydrolase activity	ADPRHL1	ADPRHL1	ADP-ribosylhydrolase like 1	0.100193	0.381959	9.64018
GO:0016941	natriuretic peptide receptor activity	NPR2	NPR2	natriuretic peptide receptor B/guanylate cyclase B (atrionatriuretic peptide receptor B)	0.100193	0.381959	9.64018
GO:0035198	miRNA binding	SOX15	SOX15	SRY (sex determining region Y)-box 15	0.104106	0.383363	3.61507
GO:0035198	miRNA binding	AGO4	AGO4	argonaute RISC catalytic component 4	0.104106	0.383363	3.61507
GO:0005355	glucose transmembrane transporter activity	SLC2A1	SLC2A1	solute carrier family 2 (facilitated glucose transporter), member 1	0.104106	0.383363	3.61507
GO:0005355	glucose transmembrane transporter activity	SLC2A10	SLC2A10	solute carrier family 2 (facilitated glucose transporter), member 10	0.104106	0.383363	3.61507
GO:0042975	peroxisome proliferator activated receptor binding	HMGA1	HMGA1	high mobility group AT-hook 1	0.104106	0.383363	3.61507
GO:0042975	peroxisome proliferator activated receptor binding	ESR2	ESR2	estrogen receptor 2 (ER beta)	0.104106	0.383363	3.61507
GO:0031402	sodium ion binding	SCN2A	SCN2A	sodium channel, voltage-gated, type II, alpha subunit	0.104106	0.383363	3.61507
GO:0031402	sodium ion binding	SCN1A	SCN1A	sodium channel, voltage-gated, type I, alpha subunit	0.104106	0.383363	3.61507
GO:0005099	Ras GTPase activator activity	RASA3	RASA3	RAS p21 protein activator 3	0.104106	0.383363	3.61507
GO:0005099	Ras GTPase activator activity	RASAL1	RASAL1	RAS protein activator like 1 (GAP1 like)	0.104106	0.383363	3.61507
GO:0023026	MHC class II protein complex binding	BOLA-DRA	BOLA-DRA	major histocompatibility complex, class II, DR alpha	0.104106	0.383363	3.61507
GO:0023026	MHC class II protein complex binding	CD74	CD74	CD74 molecule, major histocompatibility complex, class II invariant chain	0.104106	0.383363	3.61507
GO:0043495	protein anchor	RAPSN	RAPSN	receptor-associated protein of the synapse	0.104106	0.383363	3.61507
GO:0043495	protein anchor	AKAP6	AKAP6	A kinase (PRKA) anchor protein 6	0.104106	0.383363	3.61507
GO:0004869	cysteine-type endopeptidase inhibitor activity	WFDC2	WFDC2	WAP four-disulfide core domain 2	0.104617	0.383363	2.62914
GO:0004869	cysteine-type endopeptidase inhibitor activity	CSTA	CSTA	cystatin A (stefin A)	0.104617	0.383363	2.62914
GO:0004869	cysteine-type endopeptidase inhibitor activity	CSTB.1	CSTB	cystatin B (stefin B)	0.104617	0.383363	2.62914
GO:0019894	kinesin binding	SPTBN5	SPTBN5	spectrin, beta, non-erythrocytic 5	0.104617	0.383363	2.62914
GO:0019894	kinesin binding	ATCAY	ATCAY	ataxia, cerebellar, Cayman type	0.104617	0.383363	2.62914
GO:0019894	kinesin binding	JAKMIP1	JAKMIP1	janus kinase and microtubule interacting protein 1	0.104617	0.383363	2.62914
GO:0015171	amino acid transmembrane transporter activity	SLC1A5	SLC1A5	solute carrier family 1 (neutral amino acid transporter), member 5	0.104665	0.383363	2.22466
GO:0015171	amino acid transmembrane transporter activity	SLC38A11	SLC38A11	solute carrier family 38, member 11	0.104665	0.383363	2.22466
GO:0015171	amino acid transmembrane transporter activity	SLC7A7	SLC7A7	solute carrier family 7 (amino acid transporter light chain, y+L system), member 7	0.104665	0.383363	2.22466
GO:0015171	amino acid transmembrane transporter activity	SLC7A6	SLC7A6	solute carrier family 7 (amino acid transporter light chain, y+L system), member 6	0.104665	0.383363	2.22466
GO:0005351	sugar:proton symporter activity	SLC2A1	SLC2A1	solute carrier family 2 (facilitated glucose transporter), member 1	0.11539	0.417158	3.40242
GO:0005351	sugar:proton symporter activity	SLC2A10	SLC2A10	solute carrier family 2 (facilitated glucose transporter), member 10	0.11539	0.417158	3.40242
GO:0030675	Rac GTPase activator activity	ARHGAP24	ARHGAP24	Rho GTPase activating protein 24	0.11539	0.417158	3.40242
GO:0030675	Rac GTPase activator activity	DLC1	DLC1	deleted in liver cancer 1	0.11539	0.417158	3.40242
GO:0005515	protein binding	MPDZ	MPDZ	multiple PDZ domain protein	0.123002	0.417158	1.05058
GO:0005515	protein binding	PITX1	PITX1	paired-like homeodomain 1	0.123002	0.417158	1.05058
GO:0005515	protein binding	NQO2	NQO2	NAD(P)H dehydrogenase, quinone 2	0.123002	0.417158	1.05058
GO:0005515	protein binding	SLC1A5	SLC1A5	solute carrier family 1 (neutral amino acid transporter), member 5	0.123002	0.417158	1.05058
GO:0005515	protein binding	CDON	CDON	Cdon homolog (mouse)	0.123002	0.417158	1.05058
GO:0005515	protein binding	AKAP2	AKAP2	A kinase (PRKA) anchor protein 2	0.123002	0.417158	1.05058
GO:0005515	protein binding	MMP3	MMP3	matrix metallopeptidase 3 (stromelysin 1, progelatinase)	0.123002	0.417158	1.05058
GO:0005515	protein binding	MTMR7	MTMR7	myotubularin related protein 7	0.123002	0.417158	1.05058
GO:0005515	protein binding	SMARCD3	SMARCD3	SWI/SNF related, matrix associated, actin dependent regulator of chromatin, subfamily d, member 3	0.123002	0.417158	1.05058
GO:0005515	protein binding	MKRN3	MKRN3	makorin ring finger protein 3	0.123002	0.417158	1.05058
GO:0005515	protein binding	SOX15	SOX15	SRY (sex determining region Y)-box 15	0.123002	0.417158	1.05058
GO:0005515	protein binding	VASN	VASN	vasorin	0.123002	0.417158	1.05058
GO:0005515	protein binding	NCAM1	NCAM1	neural cell adhesion molecule 1	0.123002	0.417158	1.05058
GO:0005515	protein binding	PCDH18	PCDH18	protocadherin 18	0.123002	0.417158	1.05058
GO:0005515	protein binding	PRF1	PRF1	perforin 1 (pore forming protein)	0.123002	0.417158	1.05058
GO:0005515	protein binding	THBD	THBD	thrombomodulin	0.123002	0.417158	1.05058
GO:0005515	protein binding	GJB6	GJB6	gap junction protein, beta 6, 30kDa	0.123002	0.417158	1.05058
GO:0005515	protein binding	SPRR3	LOC507527	cornifin-B-like	0.123002	0.417158	1.05058
GO:0005515	protein binding	TMEM132D	TMEM132D	transmembrane protein 132D	0.123002	0.417158	1.05058
GO:0005515	protein binding	MTR	MTR	5-methyltetrahydrofolate-homocysteine methyltransferase	0.123002	0.417158	1.05058
GO:0005515	protein binding	FBLN2	FBLN2	fibulin 2	0.123002	0.417158	1.05058
GO:0005515	protein binding	SLC30A3	SLC30A3	solute carrier family 30 (zinc transporter), member 3	0.123002	0.417158	1.05058
GO:0005515	protein binding	COX6B2	COX6B2	cytochrome c oxidase subunit VIb polypeptide 2 (testis)	0.123002	0.417158	1.05058
GO:0005515	protein binding	OXR1.1	OXR1	oxidation resistance 1	0.123002	0.417158	1.05058
GO:0005515	protein binding	LOC100298064	LOC100298064	hepatitis A virus cellular receptor 1-like	0.123002	0.417158	1.05058
GO:0005515	protein binding	CEBPA	CEBPA	CCAAT/enhancer binding protein (C/EBP), alpha	0.123002	0.417158	1.05058
GO:0005515	protein binding	CSF1R	CSF1R	colony stimulating factor 1 receptor	0.123002	0.417158	1.05058
GO:0005515	protein binding	CTGF	CTGF	connective tissue growth factor	0.123002	0.417158	1.05058
GO:0005515	protein binding	SH3YL1.1	SH3YL1	SH3 domain containing, Ysc84-like 1 (S. cerevisiae)	0.123002	0.417158	1.05058
GO:0005515	protein binding	DOCK8	DOCK8	dedicator of cytokinesis 8	0.123002	0.417158	1.05058
GO:0005515	protein binding	CSRP2	CSRP2	cysteine and glycine-rich protein 2	0.123002	0.417158	1.05058
GO:0005515	protein binding	TMEM201	TMEM201	transmembrane protein 201	0.123002	0.417158	1.05058
GO:0005515	protein binding	ARHGEF40	ARHGEF40	Rho guanine nucleotide exchange factor (GEF) 40	0.123002	0.417158	1.05058
GO:0005515	protein binding	VAV2	VAV2	vav 2 guanine nucleotide exchange factor	0.123002	0.417158	1.05058
GO:0005515	protein binding	COL7A1	COL7A1	collagen, type VII, alpha 1	0.123002	0.417158	1.05058
GO:0005515	protein binding	RGS9	RGS9	regulator of G-protein signaling 9	0.123002	0.417158	1.05058
GO:0005515	protein binding	SEMA7A	SEMA7A	semaphorin 7A, GPI membrane anchor (John Milton Hagen blood group)	0.123002	0.417158	1.05058
GO:0005515	protein binding	EPHA7	EPHA7	EPH receptor A7	0.123002	0.417158	1.05058
GO:0005515	protein binding	DKK1	DKK1	dickkopf homolog 1 (Xenopus laevis)	0.123002	0.417158	1.05058
GO:0005515	protein binding	BOLA-DQB	BOLA-DQB	major histocompatibility complex, class II, DQ beta	0.123002	0.417158	1.05058
GO:0005515	protein binding	MMP9	MMP9	matrix metallopeptidase 9 (gelatinase B, 92kDa gelatinase, 92kDa type IV collagenase)	0.123002	0.417158	1.05058
GO:0005515	protein binding	SPARC	SPARC	secreted protein, acidic, cysteine-rich (osteonectin)	0.123002	0.417158	1.05058
GO:0005515	protein binding	CDH23	CDH23	cadherin-related 23	0.123002	0.417158	1.05058
GO:0005515	protein binding	RGS14	RGS14	regulator of G-protein signaling 14	0.123002	0.417158	1.05058
GO:0005515	protein binding	BIN3	BIN3	bridging integrator 3	0.123002	0.417158	1.05058
GO:0005515	protein binding	PTPRU	PTPRU	protein tyrosine phosphatase, receptor type, U	0.123002	0.417158	1.05058
GO:0005515	protein binding	FSTL3	FSTL3	follistatin-like 3 (secreted glycoprotein)	0.123002	0.417158	1.05058
GO:0005515	protein binding	JAM3	JAM3	junctional adhesion molecule 3	0.123002	0.417158	1.05058
GO:0005515	protein binding	GIMAP7.1	GIMAP7	GTPase, IMAP family member 7	0.123002	0.417158	1.05058
GO:0005515	protein binding	UPK1B	UPK1B	uroplakin 1B	0.123002	0.417158	1.05058
GO:0005515	protein binding	BLK	BLK	B lymphoid tyrosine kinase	0.123002	0.417158	1.05058
GO:0005515	protein binding	FANCF	FANCF	Fanconi anemia, complementation group F	0.123002	0.417158	1.05058
GO:0005515	protein binding	IRF7	IRF7	interferon regulatory factor 7	0.123002	0.417158	1.05058
GO:0005515	protein binding	MYPN	MYPN	myopalladin	0.123002	0.417158	1.05058
GO:0005515	protein binding	ICAM1	ICAM1	intercellular adhesion molecule 1	0.123002	0.417158	1.05058
GO:0005515	protein binding	ERG	ERG	v-ets erythroblastosis virus E26 oncogene homolog (avian)	0.123002	0.417158	1.05058
GO:0005515	protein binding	SNTA1	SNTA1	syntrophin, alpha 1 (dystrophin-associated protein A1, 59kDa, acidic component)	0.123002	0.417158	1.05058
GO:0005515	protein binding	CTSC	CTSC	cathepsin C	0.123002	0.417158	1.05058
GO:0005515	protein binding	EFS	EFS	embryonal Fyn-associated substrate	0.123002	0.417158	1.05058
GO:0005515	protein binding	SDC2	SDC2	syndecan 2	0.123002	0.417158	1.05058
GO:0005515	protein binding	RPP25	RPP25	ribonuclease P/MRP 25kDa subunit	0.123002	0.417158	1.05058
GO:0005515	protein binding	NUAK1	NUAK1	NUAK family, SNF1-like kinase, 1	0.123002	0.417158	1.05058
GO:0005515	protein binding	DPPA4	DPPA4	developmental pluripotency associated 4	0.123002	0.417158	1.05058
GO:0005515	protein binding	SLC8A1	SLC8A1	solute carrier family 8 (sodium/calcium exchanger), member 1	0.123002	0.417158	1.05058
GO:0005515	protein binding	LIMS2	LIMS2	LIM and senescent cell antigen-like domains 2	0.123002	0.417158	1.05058
GO:0005515	protein binding	SDC3	SDC3	syndecan 3	0.123002	0.417158	1.05058
GO:0005515	protein binding	DUSP2	DUSP2	dual specificity phosphatase 2	0.123002	0.417158	1.05058
GO:0005515	protein binding	HDAC11	HDAC11	histone deacetylase 11	0.123002	0.417158	1.05058
GO:0005515	protein binding	RCOR2	RCOR2	REST corepressor 2	0.123002	0.417158	1.05058
GO:0005515	protein binding	FZD8	FZD8	frizzled family receptor 8	0.123002	0.417158	1.05058
GO:0005515	protein binding	PDGFB	PDGFB	platelet-derived growth factor beta polypeptide	0.123002	0.417158	1.05058
GO:0005515	protein binding	TNNI1	TNNI1	troponin I type 1 (skeletal, slow)	0.123002	0.417158	1.05058
GO:0005515	protein binding	CORO1A	CORO1A	coronin, actin binding protein, 1A	0.123002	0.417158	1.05058
GO:0005515	protein binding	ESR2	ESR2	estrogen receptor 2 (ER beta)	0.123002	0.417158	1.05058
GO:0005515	protein binding	TDRD9	TDRD9	tudor domain containing 9	0.123002	0.417158	1.05058
GO:0005515	protein binding	RTN1	RTN1	reticulon 1	0.123002	0.417158	1.05058
GO:0005515	protein binding	DCP1B	DCP1B	DCP1 decapping enzyme homolog B (S. cerevisiae)	0.123002	0.417158	1.05058
GO:0005515	protein binding	ALDH18A1	ALDH18A1	aldehyde dehydrogenase 18 family, member A1	0.123002	0.417158	1.05058
GO:0005515	protein binding	SLC22A17	SLC22A17	solute carrier family 22, member 17	0.123002	0.417158	1.05058
GO:0005515	protein binding	EVC2	EVC2	Ellis van Creveld syndrome 2	0.123002	0.417158	1.05058
GO:0005515	protein binding	ENTPD2	ENTPD2	ectonucleoside triphosphate diphosphohydrolase 2	0.123002	0.417158	1.05058
GO:0005515	protein binding	NMB	NMB	neuromedin B	0.123002	0.417158	1.05058
GO:0005515	protein binding	TNFRSF18	TNFRSF18	tumor necrosis factor receptor superfamily, member 18	0.123002	0.417158	1.05058
GO:0005515	protein binding	DYRK1B	DYRK1B	dual-specificity tyrosine-(Y)-phosphorylation regulated kinase 1B	0.123002	0.417158	1.05058
GO:0005515	protein binding	MGC133764	MGC133764	melanoma antigen family B-like	0.123002	0.417158	1.05058
GO:0005515	protein binding	MMP14	MMP14	matrix metallopeptidase 14 (membrane-inserted)	0.123002	0.417158	1.05058
GO:0005515	protein binding	APOBEC1	APOBEC1	apolipoprotein B mRNA editing enzyme, catalytic polypeptide 1	0.123002	0.417158	1.05058
GO:0005515	protein binding	NPC1L1	NPC1L1	NPC1-like 1	0.123002	0.417158	1.05058
GO:0005515	protein binding	AGO4	AGO4	argonaute RISC catalytic component 4	0.123002	0.417158	1.05058
GO:0005515	protein binding	ATP6V1C2	ATP6V1C2	ATPase, H+ transporting, lysosomal 42kDa, V1 subunit C2	0.123002	0.417158	1.05058
GO:0005515	protein binding	CXCR4	CXCR4	chemokine (C-X-C motif) receptor 4	0.123002	0.417158	1.05058
GO:0005515	protein binding	NRXN2	NRXN2	neurexin 2	0.123002	0.417158	1.05058
GO:0005515	protein binding	SLC2A1	SLC2A1	solute carrier family 2 (facilitated glucose transporter), member 1	0.123002	0.417158	1.05058
GO:0005515	protein binding	RAB37	RAB37	RAB37, member RAS oncogene family	0.123002	0.417158	1.05058
GO:0005515	protein binding	PDLIM1	PDLIM1	PDZ and LIM domain 1	0.123002	0.417158	1.05058
GO:0005515	protein binding	KRT17	KRT17	keratin 17	0.123002	0.417158	1.05058
GO:0005515	protein binding	MVB12B	MVB12B	multivesicular body subunit 12B	0.123002	0.417158	1.05058
GO:0005515	protein binding	LOC512464	LOC512464	solute carrier family 11 (proton-coupled divalent metal ion transporters), member 2-like	0.123002	0.417158	1.05058
GO:0005515	protein binding	ITGA5	ITGA5	integrin, alpha 5 (fibronectin receptor, alpha polypeptide)	0.123002	0.417158	1.05058
GO:0005515	protein binding	SPHK1	SPHK1	sphingosine kinase 1	0.123002	0.417158	1.05058
GO:0005515	protein binding	PVRL4	PVRL4	poliovirus receptor-related 4	0.123002	0.417158	1.05058
GO:0005515	protein binding	RGS17	RGS17	regulator of G-protein signaling 17	0.123002	0.417158	1.05058
GO:0005515	protein binding	RAMP2	RAMP2	receptor (G protein-coupled) activity modifying protein 2	0.123002	0.417158	1.05058
GO:0005515	protein binding	SOX13	SOX13	SRY (sex determining region Y)-box 13	0.123002	0.417158	1.05058
GO:0005515	protein binding	BASP1	BASP1	brain abundant, membrane attached signal protein 1	0.123002	0.417158	1.05058
GO:0005515	protein binding	PDCD1	PDCD1	programmed cell death 1	0.123002	0.417158	1.05058
GO:0005515	protein binding	C6H4orf26	C6H4orf26	chromosome 6 open reading frame, human C4orf26	0.123002	0.417158	1.05058
GO:0005515	protein binding	KHDRBS3	KHDRBS3	KH domain containing, RNA binding, signal transduction associated 3	0.123002	0.417158	1.05058
GO:0005515	protein binding	GRM7	GRM7	glutamate receptor, metabotropic 7	0.123002	0.417158	1.05058
GO:0005515	protein binding	MLXIPL	MLXIPL	MLX interacting protein-like	0.123002	0.417158	1.05058
GO:0005515	protein binding	LOC100336949	LOC100336949	tropomyosin alpha-1 chain-like	0.123002	0.417158	1.05058
GO:0005515	protein binding	UBASH3A	UBASH3A	ubiquitin associated and SH3 domain containing A	0.123002	0.417158	1.05058
GO:0005515	protein binding	MRC2	MRC2	mannose receptor, C type 2	0.123002	0.417158	1.05058
GO:0005515	protein binding	THBS1	THBS1	thrombospondin 1	0.123002	0.417158	1.05058
GO:0005515	protein binding	CDHR5	CDHR5	cadherin-related family member 5	0.123002	0.417158	1.05058
GO:0005515	protein binding	APBA1	APBA1	amyloid beta (A4) precursor protein-binding, family A, member 1	0.123002	0.417158	1.05058
GO:0005515	protein binding	TMEM158	TMEM158	transmembrane protein 158	0.123002	0.417158	1.05058
GO:0005515	protein binding	PDE9A	PDE9A	phosphodiesterase 9A	0.123002	0.417158	1.05058
GO:0005515	protein binding	PCDH17	PCDH17	protocadherin 17	0.123002	0.417158	1.05058
GO:0005515	protein binding	COL1A2	COL1A2	collagen, type I, alpha 2	0.123002	0.417158	1.05058
GO:0005515	protein binding	CREB3L1	CREB3L1	cAMP responsive element binding protein 3-like 1	0.123002	0.417158	1.05058
GO:0005515	protein binding	FGF1	FGF1	fibroblast growth factor 1 (acidic)	0.123002	0.417158	1.05058
GO:0005515	protein binding	TAGLN	TAGLN	transgelin	0.123002	0.417158	1.05058
GO:0005515	protein binding	FBXL7	FBXL7	F-box and leucine-rich repeat protein 7	0.123002	0.417158	1.05058
GO:0005515	protein binding	PFN2	PFN2	profilin 2	0.123002	0.417158	1.05058
GO:0005515	protein binding	ATCAY	ATCAY	ataxia, cerebellar, Cayman type	0.123002	0.417158	1.05058
GO:0005515	protein binding	SH3BP5	SH3BP5	SH3-domain binding protein 5 (BTK-associated)	0.123002	0.417158	1.05058
GO:0005515	protein binding	KCNMA1	KCNMA1	potassium large conductance calcium-activated channel, subfamily M, alpha member 1	0.123002	0.417158	1.05058
GO:0005515	protein binding	FAM13C	FAM13C	family with sequence similarity 13, member C	0.123002	0.417158	1.05058
GO:0005515	protein binding	CBX6	CBX6	chromobox homolog 6	0.123002	0.417158	1.05058
GO:0005515	protein binding	SCN5A	SCN5A	sodium channel, voltage-gated, type V, alpha subunit	0.123002	0.417158	1.05058
GO:0005515	protein binding	CHRM4	CHRM4	cholinergic receptor, muscarinic 4	0.123002	0.417158	1.05058
GO:0005515	protein binding	TTC30B	TTC30B	tetratricopeptide repeat domain 30B	0.123002	0.417158	1.05058
GO:0005515	protein binding	CPT1C	CPT1C	carnitine palmitoyltransferase 1C	0.123002	0.417158	1.05058
GO:0005515	protein binding	CARD11	CARD11	caspase recruitment domain family, member 11	0.123002	0.417158	1.05058
GO:0005515	protein binding	PAX3	PAX3	paired box 3	0.123002	0.417158	1.05058
GO:0005515	protein binding	SRR	SRR	serine racemase	0.123002	0.417158	1.05058
GO:0005515	protein binding	LHX2	LHX2	LIM homeobox 2	0.123002	0.417158	1.05058
GO:0005515	protein binding	TMSB4X	TMSB4X	thymosin beta 4, X-linked	0.123002	0.417158	1.05058
GO:0005515	protein binding	MOB3B	MOB3B	MOB kinase activator 3B	0.123002	0.417158	1.05058
GO:0005515	protein binding	CHRD	CHRD	chordin	0.123002	0.417158	1.05058
GO:0005515	protein binding	JAKMIP1	JAKMIP1	janus kinase and microtubule interacting protein 1	0.123002	0.417158	1.05058
GO:0005515	protein binding	H1FX	H1FX	H1 histone family, member X	0.123002	0.417158	1.05058
GO:0005515	protein binding	MKX	MKX	mohawk homeobox	0.123002	0.417158	1.05058
GO:0005515	protein binding	MSLN	MSLN	mesothelin	0.123002	0.417158	1.05058
GO:0005515	protein binding	ADAMTS12	ADAMTS12	ADAM metallopeptidase with thrombospondin type 1 motif, 12	0.123002	0.417158	1.05058
GO:0005515	protein binding	SCN2A	SCN2A	sodium channel, voltage-gated, type II, alpha subunit	0.123002	0.417158	1.05058
GO:0005515	protein binding	SELL	SELL	selectin L	0.123002	0.417158	1.05058
GO:0005515	protein binding	POSTN	POSTN	periostin, osteoblast specific factor	0.123002	0.417158	1.05058
GO:0005515	protein binding	GNMT	GNMT	glycine N-methyltransferase	0.123002	0.417158	1.05058
GO:0005515	protein binding	XAF1	XAF1	XIAP associated factor 1	0.123002	0.417158	1.05058
GO:0005515	protein binding	RGS16	RGS16	regulator of G-protein signaling 16	0.123002	0.417158	1.05058
GO:0005515	protein binding	NR2F1	NR2F1	nuclear receptor subfamily 2, group F, member 1	0.123002	0.417158	1.05058
GO:0005515	protein binding	NCF4	NCF4	neutrophil cytosolic factor 4, 40kDa	0.123002	0.417158	1.05058
GO:0005515	protein binding	ROR2	ROR2	receptor tyrosine kinase-like orphan receptor 2	0.123002	0.417158	1.05058
GO:0005515	protein binding	HHEX	HHEX	hematopoietically expressed homeobox	0.123002	0.417158	1.05058
GO:0005515	protein binding	NOS1AP	NOS1AP	nitric oxide synthase 1 (neuronal) adaptor protein	0.123002	0.417158	1.05058
GO:0005515	protein binding	HEG1	HEG1	heart development protein with EGF-like domains 1	0.123002	0.417158	1.05058
GO:0005515	protein binding	RASSF4	RASSF4	Ras association (RalGDS/AF-6) domain family member 4	0.123002	0.417158	1.05058
GO:0005515	protein binding	C19H17orf67	C19H17orf67	chromosome 19 open reading frame, human C17orf67	0.123002	0.417158	1.05058
GO:0005515	protein binding	IGF2BP1	IGF2BP1	insulin-like growth factor 2 mRNA binding protein 1	0.123002	0.417158	1.05058
GO:0005515	protein binding	IGFBP7	IGFBP7	insulin-like growth factor binding protein 7	0.123002	0.417158	1.05058
GO:0005515	protein binding	THSD4	THSD4	thrombospondin, type I, domain containing 4	0.123002	0.417158	1.05058
GO:0005515	protein binding	OLR1	OLR1	oxidized low density lipoprotein (lectin-like) receptor 1	0.123002	0.417158	1.05058
GO:0005515	protein binding	CSTB.1	CSTB	cystatin B (stefin B)	0.123002	0.417158	1.05058
GO:0005515	protein binding	LAT	LAT	linker for activation of T cells	0.123002	0.417158	1.05058
GO:0005515	protein binding	NPDC1	NPDC1	neural proliferation, differentiation and control, 1	0.123002	0.417158	1.05058
GO:0005515	protein binding	EDN1	EDN1	endothelin 1	0.123002	0.417158	1.05058
GO:0005515	protein binding	JAM2	JAM2	junctional adhesion molecule 2	0.123002	0.417158	1.05058
GO:0005515	protein binding	DLC1	DLC1	deleted in liver cancer 1	0.123002	0.417158	1.05058
GO:0005515	protein binding	CHST14	CHST14	carbohydrate (N-acetylgalactosamine 4-0) sulfotransferase 14	0.123002	0.417158	1.05058
GO:0005515	protein binding	F3	F3	coagulation factor III	0.123002	0.417158	1.05058
GO:0005515	protein binding	GPC3	GPC3	glypican 3	0.123002	0.417158	1.05058
GO:0005515	protein binding	PARD6G	PARD6G	par-6 partitioning defective 6 homolog gamma (C. elegans)	0.123002	0.417158	1.05058
GO:0005515	protein binding	SLC1A1	SLC1A1	solute carrier family 1 (neuronal/epithelial high affinity glutamate transporter, system Xag), member 1	0.123002	0.417158	1.05058
GO:0005515	protein binding	C1R	C1R	complement component 1, r subcomponent	0.123002	0.417158	1.05058
GO:0005515	protein binding	RAB32	RAB32	RAB32, member RAS oncogene family	0.123002	0.417158	1.05058
GO:0005515	protein binding	NID2	NID2	nidogen 2 (osteonidogen)	0.123002	0.417158	1.05058
GO:0005515	protein binding	HSD17B10	HSD17B10	hydroxysteroid (17-beta) dehydrogenase 10	0.123002	0.417158	1.05058
GO:0005515	protein binding	SERPINE1	SERPINE1	serpin peptidase inhibitor, clade E (nexin, plasminogen activator inhibitor type 1), member 1	0.123002	0.417158	1.05058
GO:0005515	protein binding	FZD1	FZD1	frizzled family receptor 1	0.123002	0.417158	1.05058
GO:0005515	protein binding	RCN3	RCN3	reticulocalbin 3, EF-hand calcium binding domain	0.123002	0.417158	1.05058
GO:0005515	protein binding	LHX9	LHX9	LIM homeobox 9	0.123002	0.417158	1.05058
GO:0005515	protein binding	MARCH10	MARCH10	membrane-associated ring finger (C3HC4) 10	0.123002	0.417158	1.05058
GO:0005515	protein binding	PECAM1	PECAM1	platelet/endothelial cell adhesion molecule	0.123002	0.417158	1.05058
GO:0005515	protein binding	ZNF175	ZNF175	zinc finger protein 175	0.123002	0.417158	1.05058
GO:0005515	protein binding	CD200R1L	CD200R1L	CD200 receptor 1-like	0.123002	0.417158	1.05058
GO:0005515	protein binding	PSMB10	PSMB10	proteasome (prosome, macropain) subunit, beta type, 10	0.123002	0.417158	1.05058
GO:0005515	protein binding	PGM5	PGM5	phosphoglucomutase 5	0.123002	0.417158	1.05058
GO:0005515	protein binding	PRICKLE2	PRICKLE2	prickle homolog 2 (Drosophila)	0.123002	0.417158	1.05058
GO:0005515	protein binding	ITGB3	ITGB3	integrin, beta 3 (platelet glycoprotein IIIa, antigen CD61)	0.123002	0.417158	1.05058
GO:0005515	protein binding	LAMC2	LAMC2	laminin, gamma 2	0.123002	0.417158	1.05058
GO:0005515	protein binding	WNT5B	WNT5B	wingless-type MMTV integration site family, member 5B	0.123002	0.417158	1.05058
GO:0005515	protein binding	COL8A1	COL8A1	collagen, type VIII, alpha 1	0.123002	0.417158	1.05058
GO:0005515	protein binding	FAP	FAP	fibroblast activation protein, alpha	0.123002	0.417158	1.05058
GO:0005515	protein binding	NELL2	NELL2	NEL-like 2 (chicken)	0.123002	0.417158	1.05058
GO:0005515	protein binding	ACTN3	ACTN3	actinin, alpha 3	0.123002	0.417158	1.05058
GO:0005515	protein binding	CDKN1C	CDKN1C	cyclin-dependent kinase inhibitor 1C (p57, Kip2)	0.123002	0.417158	1.05058
GO:0005515	protein binding	LOC530077	LOC530077	GTPase IMAP family member 5-like	0.123002	0.417158	1.05058
GO:0005515	protein binding	HOXA5	HOXA5	homeobox A5	0.123002	0.417158	1.05058
GO:0005515	protein binding	SYNGR1	SYNGR1	synaptogyrin 1	0.123002	0.417158	1.05058
GO:0005515	protein binding	ISLR2	ISLR2	immunoglobulin superfamily containing leucine-rich repeat 2	0.123002	0.417158	1.05058
GO:0005515	protein binding	TMSB10	TMSB10	thymosin beta 10	0.123002	0.417158	1.05058
GO:0005515	protein binding	PSTPIP1	PSTPIP1	proline-serine-threonine phosphatase interacting protein 1	0.123002	0.417158	1.05058
GO:0005515	protein binding	TBC1D16	TBC1D16	TBC1 domain family, member 16	0.123002	0.417158	1.05058
GO:0005515	protein binding	RGCC	RGCC	regulator of cell cycle	0.123002	0.417158	1.05058
GO:0005515	protein binding	SORBS1	SORBS1	sorbin and SH3 domain containing 1	0.123002	0.417158	1.05058
GO:0005515	protein binding	PAK3	PAK3	p21 protein (Cdc42/Rac)-activated kinase 3	0.123002	0.417158	1.05058
GO:0005515	protein binding	ZNF420	ZNF420	zinc finger protein 420	0.123002	0.417158	1.05058
GO:0005515	protein binding	ORMDL3	ORMDL3	ORM1-like 3 (S. cerevisiae)	0.123002	0.417158	1.05058
GO:0005515	protein binding	PMEPA1	PMEPA1	prostate transmembrane protein, androgen induced 1	0.123002	0.417158	1.05058
GO:0005515	protein binding	DNAJB5	DNAJB5	DnaJ (Hsp40) homolog, subfamily B, member 5	0.123002	0.417158	1.05058
GO:0005515	protein binding	LOC534913	LOC534913	mariner-like transposase	0.123002	0.417158	1.05058
GO:0005515	protein binding	PCDHB14	PCDHB14	protocadherin beta 14	0.123002	0.417158	1.05058
GO:0005515	protein binding	ANO1	ANO1	anoctamin 1, calcium activated chloride channel	0.123002	0.417158	1.05058
GO:0005515	protein binding	CD40	CD40	CD40 molecule, TNF receptor superfamily member 5	0.123002	0.417158	1.05058
GO:0005515	protein binding	ADARB1	ADARB1	adenosine deaminase, RNA-specific, B1	0.123002	0.417158	1.05058
GO:0005515	protein binding	PDE4D	PDE4D	phosphodiesterase 4D, cAMP-specific	0.123002	0.417158	1.05058
GO:0005515	protein binding	IGFBP2	IGFBP2	insulin-like growth factor binding protein 2, 36kDa	0.123002	0.417158	1.05058
GO:0005515	protein binding	NPM3	NPM3	nucleophosmin/nucleoplasmin 3	0.123002	0.417158	1.05058
GO:0005515	protein binding	FOXP2	LOC505502	uncharacterized LOC505502	0.123002	0.417158	1.05058
GO:0005515	protein binding	SMARCA2	SMARCA2	SWI/SNF related, matrix associated, actin dependent regulator of chromatin, subfamily a, member 2	0.123002	0.417158	1.05058
GO:0005515	protein binding	THBS4	THBS4	thrombospondin 4	0.123002	0.417158	1.05058
GO:0005515	protein binding	NRP1	NRP1	neuropilin 1	0.123002	0.417158	1.05058
GO:0005515	protein binding	FN1	FN1	fibronectin 1	0.123002	0.417158	1.05058
GO:0005515	protein binding	FXYD3	FXYD3	FXYD domain containing ion transport regulator 3	0.123002	0.417158	1.05058
GO:0005515	protein binding	PATZ1	PATZ1	POZ (BTB) and AT hook containing zinc finger 1	0.123002	0.417158	1.05058
GO:0005515	protein binding	METTL3	METTL3	methyltransferase like 3	0.123002	0.417158	1.05058
GO:0005515	protein binding	TMEM8B	TMEM8B	transmembrane protein 8B	0.123002	0.417158	1.05058
GO:0005515	protein binding	FAM20A	FAM20A	family with sequence similarity 20, member A	0.123002	0.417158	1.05058
GO:0005515	protein binding	GJB2	GJB2	gap junction protein, beta 2, 26kDa	0.123002	0.417158	1.05058
GO:0005515	protein binding	SNAP25	SNAP25	synaptosomal-associated protein, 25kDa	0.123002	0.417158	1.05058
GO:0005515	protein binding	ISG15	ISG15	ISG15 ubiquitin-like modifier	0.123002	0.417158	1.05058
GO:0005515	protein binding	LRRC26	LRRC26	leucine rich repeat containing 26	0.123002	0.417158	1.05058
GO:0005515	protein binding	EHD3	EHD3	EH-domain containing 3	0.123002	0.417158	1.05058
GO:0005515	protein binding	NFKBID	NFKBID	nuclear factor of kappa light polypeptide gene enhancer in B-cells inhibitor, delta	0.123002	0.417158	1.05058
GO:0005515	protein binding	SH3RF2	PPP1R39	protein phosphatase 1, regulatory subunit 39	0.123002	0.417158	1.05058
GO:0005515	protein binding	SLIT2	SLIT2	slit homolog 2 (Drosophila)	0.123002	0.417158	1.05058
GO:0005515	protein binding	N4BP3	N4BP3	NEDD4 binding protein 3	0.123002	0.417158	1.05058
GO:0005515	protein binding	LOC618701	LOC618701	uncharacterized LOC618701	0.123002	0.417158	1.05058
GO:0005515	protein binding	PTK7	PTK7	PTK7 protein tyrosine kinase 7	0.123002	0.417158	1.05058
GO:0005515	protein binding	LONRF3	LONRF3	LON peptidase N-terminal domain and ring finger 3	0.123002	0.417158	1.05058
GO:0005515	protein binding	FBP1	FBP1	fructose-1,6-bisphosphatase 1	0.123002	0.417158	1.05058
GO:0005515	protein binding	CCDC42	CCDC42	coiled-coil domain containing 42	0.123002	0.417158	1.05058
GO:0005515	protein binding	TWIST2	TWIST2	twist homolog 2 (Drosophila)	0.123002	0.417158	1.05058
GO:0005515	protein binding	NAB2	NAB2	NGFI-A binding protein 2 (EGR1 binding protein 2)	0.123002	0.417158	1.05058
GO:0005515	protein binding	C1QL1	C1QL1	complement component 1, q subcomponent-like 1	0.123002	0.417158	1.05058
GO:0005515	protein binding	LTBP1	LTBP1	latent transforming growth factor beta binding protein 1	0.123002	0.417158	1.05058
GO:0005515	protein binding	FYN	FYN	FYN oncogene related to SRC, FGR, YES	0.123002	0.417158	1.05058
GO:0005515	protein binding	TGM2	TGM2	transglutaminase 2 (C polypeptide, protein-glutamine-gamma-glutamyltransferase)	0.123002	0.417158	1.05058
GO:0005515	protein binding	CIDEB	CIDEB	cell death-inducing DFFA-like effector b	0.123002	0.417158	1.05058
GO:0005515	protein binding	CYFIP2	CYFIP2	cytoplasmic FMR1 interacting protein 2	0.123002	0.417158	1.05058
GO:0005515	protein binding	ANKRD1	ANKRD1	ankyrin repeat domain 1 (cardiac muscle)	0.123002	0.417158	1.05058
GO:0005515	protein binding	LOX	LOX	lysyl oxidase	0.123002	0.417158	1.05058
GO:0005515	protein binding	A2ML1	A2ML1	alpha-2-macroglobulin-like 1	0.123002	0.417158	1.05058
GO:0005515	protein binding	GABARAPL1	GABARAPL1	GABA(A) receptor-associated protein like 1	0.123002	0.417158	1.05058
GO:0005515	protein binding	BCL11A	BCL11A	B-cell CLL/lymphoma 11A (zinc finger protein)	0.123002	0.417158	1.05058
GO:0005515	protein binding	ITPR1	ITPR1	inositol 1,4,5-trisphosphate receptor, type 1	0.123002	0.417158	1.05058
GO:0005515	protein binding	DKKL1	DKKL1	dickkopf-like 1	0.123002	0.417158	1.05058
GO:0005515	protein binding	CHAC1	CHAC1	ChaC, cation transport regulator homolog 1 (E. coli)	0.123002	0.417158	1.05058
GO:0005515	protein binding	TMEM119	TMEM119	transmembrane protein 119	0.123002	0.417158	1.05058
GO:0005515	protein binding	CBX2	CBX2	chromobox homolog 2	0.123002	0.417158	1.05058
GO:0005515	protein binding	NETO1	NETO1	neuropilin (NRP) and tolloid (TLL)-like 1	0.123002	0.417158	1.05058
GO:0005515	protein binding	FBN1	FBN1	fibrillin 1	0.123002	0.417158	1.05058
GO:0005515	protein binding	FAM167A	FAM167A	family with sequence similarity 167, member A	0.123002	0.417158	1.05058
GO:0005515	protein binding	PADI4	PADI4	peptidyl arginine deiminase, type IV	0.123002	0.417158	1.05058
GO:0005515	protein binding	SIX2	SIX2	SIX homeobox 2	0.123002	0.417158	1.05058
GO:0005515	protein binding	EPHB2	EPHB2	EPH receptor B2	0.123002	0.417158	1.05058
GO:0005515	protein binding	RHPN1	RHPN1	rhophilin, Rho GTPase binding protein 1	0.123002	0.417158	1.05058
GO:0005515	protein binding	TGFBI	TGFBI	transforming growth factor, beta-induced, 68kDa	0.123002	0.417158	1.05058
GO:0005515	protein binding	PLXNA2	PLXNA2	plexin A2	0.123002	0.417158	1.05058
GO:0005515	protein binding	UCN	UCN	urocortin	0.123002	0.417158	1.05058
GO:0005515	protein binding	CD44	CD44	CD44 molecule (Indian blood group)	0.123002	0.417158	1.05058
GO:0005515	protein binding	LMCD1	LMCD1	LIM and cysteine-rich domains 1	0.123002	0.417158	1.05058
GO:0005515	protein binding	UBASH3B	UBASH3B	ubiquitin associated and SH3 domain containing B	0.123002	0.417158	1.05058
GO:0005515	protein binding	DRD3	DRD3	dopamine receptor D3	0.123002	0.417158	1.05058
GO:0005515	protein binding	ROBO1	ROBO1	roundabout, axon guidance receptor, homolog 1 (Drosophila)	0.123002	0.417158	1.05058
GO:0005515	protein binding	UNC5B	UNC5B	unc-5 homolog B (C. elegans)	0.123002	0.417158	1.05058
GO:0005515	protein binding	IL15RA	IL15RA	interleukin 15 receptor, alpha	0.123002	0.417158	1.05058
GO:0005515	protein binding	CPNE6	CPNE6	copine VI (neuronal)	0.123002	0.417158	1.05058
GO:0005515	protein binding	SCIMP	SCIMP	SLP adaptor and CSK interacting membrane protein	0.123002	0.417158	1.05058
GO:0005515	protein binding	AKAP6	AKAP6	A kinase (PRKA) anchor protein 6	0.123002	0.417158	1.05058
GO:0005515	protein binding	ZNF114	ZNF114	zinc finger protein 114	0.123002	0.417158	1.05058
GO:0005515	protein binding	AZGP1	AZGP1	alpha-2-glycoprotein 1, zinc-binding	0.123002	0.417158	1.05058
GO:0005515	protein binding	ELOVL4	ELOVL4	ELOVL fatty acid elongase 4	0.123002	0.417158	1.05058
GO:0005515	protein binding	PALM3	PALM3	paralemmin 3	0.123002	0.417158	1.05058
GO:0005515	protein binding	ANG2	ANG2	angiogenin 2	0.123002	0.417158	1.05058
GO:0005515	protein binding	CCDC141	LOC530799	uncharacterized LOC530799	0.123002	0.417158	1.05058
GO:0005515	protein binding	BSCL2	BSCL2	Berardinelli-Seip congenital lipodystrophy 2 (seipin)	0.123002	0.417158	1.05058
GO:0005515	protein binding	APBA2	APBA2	amyloid beta (A4) precursor protein-binding, family A, member 2	0.123002	0.417158	1.05058
GO:0005515	protein binding	KSR2	KSR2	kinase suppressor of ras 2	0.123002	0.417158	1.05058
GO:0005515	protein binding	BCL6B	BCL6B	B-cell CLL/lymphoma 6, member B	0.123002	0.417158	1.05058
GO:0005515	protein binding	CD74	CD74	CD74 molecule, major histocompatibility complex, class II invariant chain	0.123002	0.417158	1.05058
GO:0005515	protein binding	PRICKLE1	PRICKLE1	prickle homolog 1 (Drosophila)	0.123002	0.417158	1.05058
GO:0005515	protein binding	COL3A1	COL3A1	collagen, type III, alpha 1	0.123002	0.417158	1.05058
GO:0005515	protein binding	ABCA1	ABCA1	ATP-binding cassette, sub-family A (ABC1), member 1	0.123002	0.417158	1.05058
GO:0005515	protein binding	HIC1	HIC1	hypermethylated in cancer 1	0.123002	0.417158	1.05058
GO:0005515	protein binding	ADAMTS3	ADAMTS3	ADAM metallopeptidase with thrombospondin type 1 motif, 3	0.123002	0.417158	1.05058
GO:0005515	protein binding	HOXB9	HOXB9	homeobox B9	0.123002	0.417158	1.05058
GO:0005515	protein binding	PNMA1	PNMA1	paraneoplastic antigen MA1	0.123002	0.417158	1.05058
GO:0005515	protein binding	SYCP3	SYCP3	synaptonemal complex protein 3	0.123002	0.417158	1.05058
GO:0004540	ribonuclease activity	AZGP1	AZGP1	alpha-2-glycoprotein 1, zinc-binding	0.126964	0.417158	3.21339
GO:0004540	ribonuclease activity	ANG2	ANG2	angiogenin 2	0.126964	0.417158	3.21339
GO:0050811	GABA receptor binding	JAKMIP1	JAKMIP1	janus kinase and microtubule interacting protein 1	0.126964	0.417158	3.21339
GO:0050811	GABA receptor binding	GABARAPL1	GABARAPL1	GABA(A) receptor-associated protein like 1	0.126964	0.417158	3.21339
GO:0004860	protein kinase inhibitor activity	SH3BP5	SH3BP5	SH3-domain binding protein 5 (BTK-associated)	0.127165	0.417158	2.41004
GO:0004860	protein kinase inhibitor activity	CDKN1C	CDKN1C	cyclin-dependent kinase inhibitor 1C (p57, Kip2)	0.127165	0.417158	2.41004
GO:0004860	protein kinase inhibitor activity	GMFG	GMFG	glia maturation factor, gamma	0.127165	0.417158	2.41004
GO:0035091	phosphatidylinositol binding	SH3YL1.1	SH3YL1	SH3 domain containing, Ysc84-like 1 (S. cerevisiae)	0.12764	0.417158	1.87796
GO:0035091	phosphatidylinositol binding	NCF4	NCF4	neutrophil cytosolic factor 4, 40kDa	0.12764	0.417158	1.87796
GO:0035091	phosphatidylinositol binding	PXDC1	PXDC1	chromosome 23 open reading frame, human C6orf145	0.12764	0.417158	1.87796
GO:0035091	phosphatidylinositol binding	ITPR1	ITPR1	inositol 1,4,5-trisphosphate receptor, type 1	0.12764	0.417158	1.87796
GO:0035091	phosphatidylinositol binding	PIK3C2G	PIK3C2G	phosphoinositide-3-kinase, class 2, gamma polypeptide	0.12764	0.417158	1.87796
GO:0004656	procollagen-proline 4-dioxygenase activity	P4HA1	P4HA1	prolyl 4-hydroxylase, alpha polypeptide I	0.131311	0.417158	7.23013
GO:0034056	estrogen response element binding	ESR2	ESR2	estrogen receptor 2 (ER beta)	0.131311	0.417158	7.23013
GO:0051431	corticotropin-releasing hormone receptor 2 binding	UCN	UCN	urocortin	0.131311	0.417158	7.23013
GO:0051430	corticotropin-releasing hormone receptor 1 binding	UCN	UCN	urocortin	0.131311	0.417158	7.23013
GO:0019959	interleukin-8 binding	A2ML1	A2ML1	alpha-2-macroglobulin-like 1	0.131311	0.417158	7.23013
GO:0016215	acyl-CoA desaturase activity	FADS1	FADS1	fatty acid desaturase 1	0.131311	0.417158	7.23013
GO:0004689	phosphorylase kinase activity	PHKA2	PHKA2	phosphorylase kinase, alpha 2 (liver)	0.131311	0.417158	7.23013
GO:0005111	type 2 fibroblast growth factor receptor binding	FGF18	FGF18	fibroblast growth factor 18	0.131311	0.417158	7.23013
GO:0015137	citrate transmembrane transporter activity	SFXN5	SFXN5	sideroflexin 5	0.131311	0.417158	7.23013
GO:0005105	type 1 fibroblast growth factor receptor binding	FGF18	FGF18	fibroblast growth factor 18	0.131311	0.417158	7.23013
GO:0016019	peptidoglycan receptor activity	PGLYRP1	PGLYRP1	peptidoglycan recognition protein 1	0.131311	0.417158	7.23013
GO:0022890	inorganic cation transmembrane transporter activity	LOC512464	LOC512464	solute carrier family 11 (proton-coupled divalent metal ion transporters), member 2-like	0.131311	0.417158	7.23013
GO:0030020	extracellular matrix structural constituent conferring tensile strength	COL12A1	COL12A1	collagen, type XII, alpha 1	0.131311	0.417158	7.23013
GO:0043120	tumor necrosis factor binding	A2ML1	A2ML1	alpha-2-macroglobulin-like 1	0.131311	0.417158	7.23013
GO:0032051	clathrin light chain binding	CALY	CALY	calcyon neuron-specific vesicular protein	0.131311	0.417158	7.23013
GO:0070579	methylcytosine dioxygenase activity	TET1	TET1	tet methylcytosine dioxygenase 1	0.131311	0.417158	7.23013
GO:0016765	transferase activity, transferring alkyl or aryl (other than methyl) groups	SEC14L2	SEC14L2	SEC14-like 2 (S. cerevisiae)	0.131311	0.417158	7.23013
GO:0052870	tocopherol omega-hydroxylase activity	CYP4F2	CYP4F2	cytochrome P450, family 4, subfamily F, polypeptide 2	0.131311	0.417158	7.23013
GO:0052871	alpha-tocopherol omega-hydroxylase activity	CYP4F2	CYP4F2	cytochrome P450, family 4, subfamily F, polypeptide 2	0.131311	0.417158	7.23013
GO:0005004	GPI-linked ephrin receptor activity	EPHA7	EPHA7	EPH receptor A7	0.131311	0.417158	7.23013
GO:0097109	neuroligin family protein binding	NRXN2	NRXN2	neurexin 2	0.131311	0.417158	7.23013
GO:0019207	kinase regulator activity	GMFG	GMFG	glia maturation factor, gamma	0.131311	0.417158	7.23013
GO:0015295	solute:proton symporter activity	LOC512464	LOC512464	solute carrier family 11 (proton-coupled divalent metal ion transporters), member 2-like	0.131311	0.417158	7.23013
GO:0004083	bisphosphoglycerate 2-phosphatase activity	BPGM	BPGM	2,3-bisphosphoglycerate mutase	0.131311	0.417158	7.23013
GO:0004095	carnitine O-palmitoyltransferase activity	CPT1C	CPT1C	carnitine palmitoyltransferase 1C	0.131311	0.417158	7.23013
GO:0038085	vascular endothelial growth factor binding	NRP1	NRP1	neuropilin 1	0.131311	0.417158	7.23013
GO:0043262	adenosine-diphosphatase activity	ENTPD2	ENTPD2	ectonucleoside triphosphate diphosphohydrolase 2	0.131311	0.417158	7.23013
GO:0070851	growth factor receptor binding	FYN	FYN	FYN oncogene related to SRC, FGR, YES	0.131311	0.417158	7.23013
GO:0055056	D-glucose transmembrane transporter activity	SLC2A1	SLC2A1	solute carrier family 2 (facilitated glucose transporter), member 1	0.131311	0.417158	7.23013
GO:0047696	beta-adrenergic receptor kinase activity	ADRBK2	ADRBK2	adrenergic, beta, receptor kinase 2	0.131311	0.417158	7.23013
GO:0035650	AP-1 adaptor complex binding	RAB32	RAB32	RAB32, member RAS oncogene family	0.131311	0.417158	7.23013
GO:0004720	protein-lysine 6-oxidase activity	LOX	LOX	lysyl oxidase	0.131311	0.417158	7.23013
GO:0008233	peptidase activity	MMP3	MMP3	matrix metallopeptidase 3 (stromelysin 1, progelatinase)	0.132628	0.419915	1.28412
GO:0008233	peptidase activity	SPINK5	SPINK5	serine peptidase inhibitor, Kazal type 5	0.132628	0.419915	1.28412
GO:0008233	peptidase activity	MMP16	MMP16	matrix metallopeptidase 16 (membrane-inserted)	0.132628	0.419915	1.28412
GO:0008233	peptidase activity	ADAMTS20	ADAMTS20	ADAM metallopeptidase with thrombospondin type 1 motif, 20	0.132628	0.419915	1.28412
GO:0008233	peptidase activity	MMP9	MMP9	matrix metallopeptidase 9 (gelatinase B, 92kDa gelatinase, 92kDa type IV collagenase)	0.132628	0.419915	1.28412
GO:0008233	peptidase activity	CTSC	CTSC	cathepsin C	0.132628	0.419915	1.28412
GO:0008233	peptidase activity	MMP14	MMP14	matrix metallopeptidase 14 (membrane-inserted)	0.132628	0.419915	1.28412
GO:0008233	peptidase activity	PAMR1	PAMR1	peptidase domain containing associated with muscle regeneration 1	0.132628	0.419915	1.28412
GO:0008233	peptidase activity	DPEP3	DPEP3	dipeptidase 3	0.132628	0.419915	1.28412
GO:0008233	peptidase activity	CPZ	CPZ	carboxypeptidase Z	0.132628	0.419915	1.28412
GO:0008233	peptidase activity	KLK12	KLK12	kallikrein-related peptidase 12	0.132628	0.419915	1.28412
GO:0008233	peptidase activity	LOC784768	LOC784768	calcium-activated chloride channel	0.132628	0.419915	1.28412
GO:0008233	peptidase activity	ADAMTS12	ADAMTS12	ADAM metallopeptidase with thrombospondin type 1 motif, 12	0.132628	0.419915	1.28412
GO:0008233	peptidase activity	THSD4	THSD4	thrombospondin, type I, domain containing 4	0.132628	0.419915	1.28412
GO:0008233	peptidase activity	C1R	C1R	complement component 1, r subcomponent	0.132628	0.419915	1.28412
GO:0008233	peptidase activity	ADAMTS17	ADAMTS17	ADAM metallopeptidase with thrombospondin type 1 motif, 17	0.132628	0.419915	1.28412
GO:0008233	peptidase activity	PSMB10	PSMB10	proteasome (prosome, macropain) subunit, beta type, 10	0.132628	0.419915	1.28412
GO:0008233	peptidase activity	MMP13	MMP13	matrix metallopeptidase 13 (collagenase 3)	0.132628	0.419915	1.28412
GO:0008233	peptidase activity	FAP	FAP	fibroblast activation protein, alpha	0.132628	0.419915	1.28412
GO:0008233	peptidase activity	ADAMTS14	ADAMTS14	ADAM metallopeptidase with thrombospondin type 1 motif, 14	0.132628	0.419915	1.28412
GO:0008233	peptidase activity	CELA3B	CELA3B	chymotrypsin-like elastase family, member 3B	0.132628	0.419915	1.28412
GO:0008233	peptidase activity	PI15	PI15	peptidase inhibitor 15	0.132628	0.419915	1.28412
GO:0008233	peptidase activity	ADAMTS3	ADAMTS3	ADAM metallopeptidase with thrombospondin type 1 motif, 3	0.132628	0.419915	1.28412
GO:0008307	structural constituent of muscle	MYL9	MYL9	myosin, light chain 9, regulatory	0.135037	0.426096	2.34491
GO:0008307	structural constituent of muscle	LOC100336949	LOC100336949	tropomyosin alpha-1 chain-like	0.135037	0.426096	2.34491
GO:0008307	structural constituent of muscle	ACTN3	ACTN3	actinin, alpha 3	0.135037	0.426096	2.34491
GO:0005198	structural molecule activity	SPRR3	LOC507527	cornifin-B-like	0.135888	0.427337	1.45929
GO:0005198	structural molecule activity	UPK1B	UPK1B	uroplakin 1B	0.135888	0.427337	1.45929
GO:0005198	structural molecule activity	SNTA1	SNTA1	syntrophin, alpha 1 (dystrophin-associated protein A1, 59kDa, acidic component)	0.135888	0.427337	1.45929
GO:0005198	structural molecule activity	CTNNA2	CTNNA2	catenin (cadherin-associated protein), alpha 2	0.135888	0.427337	1.45929
GO:0005198	structural molecule activity	KRT17	KRT17	keratin 17	0.135888	0.427337	1.45929
GO:0005198	structural molecule activity	KCNMA1	KCNMA1	potassium large conductance calcium-activated channel, subfamily M, alpha member 1	0.135888	0.427337	1.45929
GO:0005198	structural molecule activity	CSTA	CSTA	cystatin A (stefin A)	0.135888	0.427337	1.45929
GO:0005198	structural molecule activity	KRT10	KRT10	keratin 10	0.135888	0.427337	1.45929
GO:0005198	structural molecule activity	EPB41L1	EPB41L1	erythrocyte membrane protein band 4.1-like 1	0.135888	0.427337	1.45929
GO:0005198	structural molecule activity	PGM5	PGM5	phosphoglucomutase 5	0.135888	0.427337	1.45929
GO:0005198	structural molecule activity	ADD2	ADD2	adducin 2 (beta)	0.135888	0.427337	1.45929
GO:0050750	low-density lipoprotein particle receptor binding	DKK1	DKK1	dickkopf homolog 1 (Xenopus laevis)	0.138797	0.433567	3.04427
GO:0050750	low-density lipoprotein particle receptor binding	MMP13	MMP13	matrix metallopeptidase 13 (collagenase 3)	0.138797	0.433567	3.04427
GO:0030695	GTPase regulator activity	RGS14	RGS14	regulator of G-protein signaling 14	0.138797	0.433567	3.04427
GO:0030695	GTPase regulator activity	RHPN1	RHPN1	rhophilin, Rho GTPase binding protein 1	0.138797	0.433567	3.04427
GO:0017075	syntaxin-1 binding	SNPH	SNPH	syntaphilin	0.150856	0.460873	2.89205
GO:0017075	syntaxin-1 binding	SNAP25	SNAP25	synaptosomal-associated protein, 25kDa	0.150856	0.460873	2.89205
GO:0030674	protein binding, bridging	COL8A2	COL8A2	collagen, type VIII, alpha 2	0.1597	0.460873	1.7422
GO:0030674	protein binding, bridging	COL1A2	COL1A2	collagen, type I, alpha 2	0.1597	0.460873	1.7422
GO:0030674	protein binding, bridging	TAGLN	TAGLN	transgelin	0.1597	0.460873	1.7422
GO:0030674	protein binding, bridging	CSTA	CSTA	cystatin A (stefin A)	0.1597	0.460873	1.7422
GO:0030674	protein binding, bridging	ACTN3	ACTN3	actinin, alpha 3	0.1597	0.460873	1.7422
GO:0047184	1-acylglycerophosphocholine O-acyltransferase activity	LPCAT4	LPCAT4	lysophosphatidylcholine acyltransferase 4	0.161355	0.460873	5.78411
GO:0016668	oxidoreductase activity, acting on a sulfur group of donors, NAD(P) as acceptor	TXNRD3	TXNRD3	thioredoxin reductase 3	0.161355	0.460873	5.78411
GO:0050780	dopamine receptor binding	CALY	CALY	calcyon neuron-specific vesicular protein	0.161355	0.460873	5.78411
GO:0005166	neurotrophin p75 receptor binding	NTF4	NTF4	neurotrophin 4	0.161355	0.460873	5.78411
GO:0015186	L-glutamine transmembrane transporter activity	SLC1A5	SLC1A5	solute carrier family 1 (neutral amino acid transporter), member 5	0.161355	0.460873	5.78411
GO:0005384	manganese ion transmembrane transporter activity	LOC512464	LOC512464	solute carrier family 11 (proton-coupled divalent metal ion transporters), member 2-like	0.161355	0.460873	5.78411
GO:0031404	chloride ion binding	CTSC	CTSC	cathepsin C	0.161355	0.460873	5.78411
GO:0015093	ferrous iron transmembrane transporter activity	LOC512464	LOC512464	solute carrier family 11 (proton-coupled divalent metal ion transporters), member 2-like	0.161355	0.460873	5.78411
GO:0030297	transmembrane receptor protein tyrosine kinase activator activity	ANGPT4	ANGPT4	angiopoietin 4	0.161355	0.460873	5.78411
GO:0030284	estrogen receptor activity	ESR2	ESR2	estrogen receptor 2 (ER beta)	0.161355	0.460873	5.78411
GO:1990239	steroid hormone binding	ESR2	ESR2	estrogen receptor 2 (ER beta)	0.161355	0.460873	5.78411
GO:0004614	phosphoglucomutase activity	PGM5	PGM5	phosphoglucomutase 5	0.161355	0.460873	5.78411
GO:0004791	thioredoxin-disulfide reductase activity	TXNRD3	TXNRD3	thioredoxin reductase 3	0.161355	0.460873	5.78411
GO:0042609	CD4 receptor binding	FYN	FYN	FYN oncogene related to SRC, FGR, YES	0.161355	0.460873	5.78411
GO:0031750	D3 dopamine receptor binding	PALM	PALM	paralemmin	0.161355	0.460873	5.78411
GO:0086006	voltage-gated sodium channel activity involved in cardiac muscle cell action potential	SCN5A	SCN5A	sodium channel, voltage-gated, type V, alpha subunit	0.161355	0.460873	5.78411
GO:0052650	NADP-retinol dehydrogenase activity	DHRS3	DHRS3	dehydrogenase/reductase (SDR family) member 3	0.161355	0.460873	5.78411
GO:0051575	5'-deoxyribose-5-phosphate lyase activity	HMGA1	HMGA1	high mobility group AT-hook 1	0.161355	0.460873	5.78411
GO:0016152	mercury (II) reductase activity	TXNRD3	TXNRD3	thioredoxin reductase 3	0.161355	0.460873	5.78411
GO:0044323	retinoic acid-responsive element binding	NR2F1	NR2F1	nuclear receptor subfamily 2, group F, member 1	0.161355	0.460873	5.78411
GO:0031014	troponin T binding	TNNT1	TNNT1	troponin T type 1 (skeletal, slow)	0.161355	0.460873	5.78411
GO:0016907	G-protein coupled acetylcholine receptor activity	CHRM4	CHRM4	cholinergic receptor, muscarinic 4	0.161355	0.460873	5.78411
GO:0004992	platelet activating factor receptor activity	PDGFRL	PDGFRL	platelet-derived growth factor receptor-like	0.161355	0.460873	5.78411
GO:0004952	dopamine neurotransmitter receptor activity	DRD3	DRD3	dopamine receptor D3	0.161355	0.460873	5.78411
GO:0032184	SUMO polymer binding	SIMC1	SIMC1	SUMO-interacting motifs containing 1	0.161355	0.460873	5.78411
GO:0016937	short-branched-chain-acyl-CoA dehydrogenase activity	ACADSB	ACADSB	acyl-CoA dehydrogenase, short/branched chain	0.161355	0.460873	5.78411
GO:0030506	ankyrin binding	SLC8A1	SLC8A1	solute carrier family 8 (sodium/calcium exchanger), member 1	0.163112	0.46306	2.75434
GO:0030506	ankyrin binding	SCN5A	SCN5A	sodium channel, voltage-gated, type V, alpha subunit	0.163112	0.46306	2.75434
GO:0008324	cation transmembrane transporter activity	SLC30A3	SLC30A3	solute carrier family 30 (zinc transporter), member 3	0.163112	0.46306	2.75434
GO:0008324	cation transmembrane transporter activity	SFXN5	SFXN5	sideroflexin 5	0.163112	0.46306	2.75434
GO:0008134	transcription factor binding	SMARCD3	SMARCD3	SWI/SNF related, matrix associated, actin dependent regulator of chromatin, subfamily d, member 3	0.168934	0.47735	1.31857
GO:0008134	transcription factor binding	SOX15	SOX15	SRY (sex determining region Y)-box 15	0.168934	0.47735	1.31857
GO:0008134	transcription factor binding	CEBPA	CEBPA	CCAAT/enhancer binding protein (C/EBP), alpha	0.168934	0.47735	1.31857
GO:0008134	transcription factor binding	BOLA-DQB	BOLA-DQB	major histocompatibility complex, class II, DQ beta	0.168934	0.47735	1.31857
GO:0008134	transcription factor binding	HMGA1	HMGA1	high mobility group AT-hook 1	0.168934	0.47735	1.31857
GO:0008134	transcription factor binding	HDAC11	HDAC11	histone deacetylase 11	0.168934	0.47735	1.31857
GO:0008134	transcription factor binding	MLXIPL	MLXIPL	MLX interacting protein-like	0.168934	0.47735	1.31857
GO:0008134	transcription factor binding	HHEX	HHEX	hematopoietically expressed homeobox	0.168934	0.47735	1.31857
GO:0008134	transcription factor binding	SORBS1	SORBS1	sorbin and SH3 domain containing 1	0.168934	0.47735	1.31857
GO:0008134	transcription factor binding	NAB2	NAB2	NGFI-A binding protein 2 (EGR1 binding protein 2)	0.168934	0.47735	1.31857
GO:0008134	transcription factor binding	ANKRD1	ANKRD1	ankyrin repeat domain 1 (cardiac muscle)	0.168934	0.47735	1.31857
GO:0008134	transcription factor binding	SIX2	SIX2	SIX homeobox 2	0.168934	0.47735	1.31857
GO:0008134	transcription factor binding	FOSB	FOSB	FBJ murine osteosarcoma viral oncogene homolog B	0.168934	0.47735	1.31857
GO:0008134	transcription factor binding	NAAA	NAAA	N-acylethanolamine acid amidase	0.168934	0.47735	1.31857
GO:0008134	transcription factor binding	PRICKLE1	PRICKLE1	prickle homolog 1 (Drosophila)	0.168934	0.47735	1.31857
GO:0005085	guanyl-nucleotide exchange factor activity	DOCK8	DOCK8	dedicator of cytokinesis 8	0.169168	0.47735	1.49267
GO:0005085	guanyl-nucleotide exchange factor activity	ARHGEF40	ARHGEF40	Rho guanine nucleotide exchange factor (GEF) 40	0.169168	0.47735	1.49267
GO:0005085	guanyl-nucleotide exchange factor activity	VAV2	VAV2	vav 2 guanine nucleotide exchange factor	0.169168	0.47735	1.49267
GO:0005085	guanyl-nucleotide exchange factor activity	CHRM4	CHRM4	cholinergic receptor, muscarinic 4	0.169168	0.47735	1.49267
GO:0005085	guanyl-nucleotide exchange factor activity	PSD	PSD	pleckstrin and Sec7 domain containing	0.169168	0.47735	1.49267
GO:0005085	guanyl-nucleotide exchange factor activity	PLEKHG1.1	PLEKHG1	pleckstrin homology domain containing, family G (with RhoGef domain) member 1	0.169168	0.47735	1.49267
GO:0005085	guanyl-nucleotide exchange factor activity	RASGEF1B	RASGEF1B	RasGEF domain family, member 1B	0.169168	0.47735	1.49267
GO:0005085	guanyl-nucleotide exchange factor activity	ST5	ST5	suppression of tumorigenicity 5	0.169168	0.47735	1.49267
GO:0022891	substrate-specific transmembrane transporter activity	SLC2A1	SLC2A1	solute carrier family 2 (facilitated glucose transporter), member 1	0.175537	0.492347	2.62914
GO:0022891	substrate-specific transmembrane transporter activity	SLC2A10	SLC2A10	solute carrier family 2 (facilitated glucose transporter), member 10	0.175537	0.492347	2.62914
GO:0042813	Wnt-activated receptor activity	FZD8	FZD8	frizzled family receptor 8	0.175537	0.492347	2.62914
GO:0042813	Wnt-activated receptor activity	FZD1	FZD1	frizzled family receptor 1	0.175537	0.492347	2.62914
GO:0005506	iron ion binding	TET1	TET1	tet methylcytosine dioxygenase 1	0.186076	0.503676	1.45512
GO:0005506	iron ion binding	LOC512464	LOC512464	solute carrier family 11 (proton-coupled divalent metal ion transporters), member 2-like	0.186076	0.503676	1.45512
GO:0005506	iron ion binding	CYP17A1	CYP17A1	cytochrome P450, family 17, subfamily A, polypeptide 1	0.186076	0.503676	1.45512
GO:0005506	iron ion binding	P4HA1	P4HA1	prolyl 4-hydroxylase, alpha polypeptide I	0.186076	0.503676	1.45512
GO:0005506	iron ion binding	CYP4F2	CYP4F2	cytochrome P450, family 4, subfamily F, polypeptide 2	0.186076	0.503676	1.45512
GO:0005506	iron ion binding	AGMO	AGMO	alkylglycerol monooxygenase	0.186076	0.503676	1.45512
GO:0005506	iron ion binding	ADGB	ADGB	androglobin	0.186076	0.503676	1.45512
GO:0005506	iron ion binding	FADS1	FADS1	fatty acid desaturase 1	0.186076	0.503676	1.45512
GO:0051018	protein kinase A binding	AKAP2	AKAP2	A kinase (PRKA) anchor protein 2	0.188104	0.503676	2.51483
GO:0051018	protein kinase A binding	AKAP6	AKAP6	A kinase (PRKA) anchor protein 6	0.188104	0.503676	2.51483
GO:0017134	fibroblast growth factor binding	THBS1	THBS1	thrombospondin 1	0.188104	0.503676	2.51483
GO:0017134	fibroblast growth factor binding	SCN5A	SCN5A	sodium channel, voltage-gated, type V, alpha subunit	0.188104	0.503676	2.51483
GO:0019966	interleukin-1 binding	A2ML1	A2ML1	alpha-2-macroglobulin-like 1	0.190362	0.503676	4.82009
GO:0005381	iron ion transmembrane transporter activity	LOC512464	LOC512464	solute carrier family 11 (proton-coupled divalent metal ion transporters), member 2-like	0.190362	0.503676	4.82009
GO:0008320	protein transmembrane transporter activity	AZGP1	AZGP1	alpha-2-glycoprotein 1, zinc-binding	0.190362	0.503676	4.82009
GO:0032036	myosin heavy chain binding	MYL9	MYL9	myosin, light chain 9, regulatory	0.190362	0.503676	4.82009
GO:0032027	myosin light chain binding	CXCR4	CXCR4	chemokine (C-X-C motif) receptor 4	0.190362	0.503676	4.82009
GO:0004803	transposase activity	LOC534913	LOC534913	mariner-like transposase	0.190362	0.503676	4.82009
GO:0016814	hydrolase activity, acting on carbon-nitrogen (but not peptide) bonds, in cyclic amidines	APOBEC1	APOBEC1	apolipoprotein B mRNA editing enzyme, catalytic polypeptide 1	0.190362	0.503676	4.82009
GO:0004301	epoxide hydrolase activity	EPHX2	EPHX2	epoxide hydrolase 2, cytoplasmic	0.190362	0.503676	4.82009
GO:0016505	peptidase activator activity involved in apoptotic process	CTSC	CTSC	cathepsin C	0.190362	0.503676	4.82009
GO:0005432	calcium:sodium antiporter activity	SLC8A1	SLC8A1	solute carrier family 8 (sodium/calcium exchanger), member 1	0.190362	0.503676	4.82009
GO:0050051	leukotriene-B4 20-monooxygenase activity	CYP4F2	CYP4F2	cytochrome P450, family 4, subfamily F, polypeptide 2	0.190362	0.503676	4.82009
GO:0005021	vascular endothelial growth factor-activated receptor activity	NRP1	NRP1	neuropilin 1	0.190362	0.503676	4.82009
GO:0008467	[heparan sulfate]-glucosamine 3-sulfotransferase 1 activity	HS3ST3A1	HS3ST3A1	heparan sulfate (glucosamine) 3-O-sulfotransferase 3A1	0.190362	0.503676	4.82009
GO:0031698	beta-2 adrenergic receptor binding	PDE4D	PDE4D	phosphodiesterase 4D, cAMP-specific	0.190362	0.503676	4.82009
GO:0000340	RNA 7-methylguanosine cap binding	DCP1B	DCP1B	DCP1 decapping enzyme homolog B (S. cerevisiae)	0.190362	0.503676	4.82009
GO:0003836	beta-galactoside (CMP) alpha-2,3-sialyltransferase activity	ST3GAL1	ST3GAL1	ST3 beta-galactoside alpha-2,3-sialyltransferase 1	0.190362	0.503676	4.82009
GO:0004969	histamine receptor activity	HRH1	HRH1	histamine receptor H1	0.190362	0.503676	4.82009
GO:0043565	sequence-specific DNA binding	PITX1	PITX1	paired-like homeodomain 1	0.194021	0.510938	1.20502
GO:0043565	sequence-specific DNA binding	SOX15	SOX15	SRY (sex determining region Y)-box 15	0.194021	0.510938	1.20502
GO:0043565	sequence-specific DNA binding	CEBPA	CEBPA	CCAAT/enhancer binding protein (C/EBP), alpha	0.194021	0.510938	1.20502
GO:0043565	sequence-specific DNA binding	ERG	ERG	v-ets erythroblastosis virus E26 oncogene homolog (avian)	0.194021	0.510938	1.20502
GO:0043565	sequence-specific DNA binding	ESR2	ESR2	estrogen receptor 2 (ER beta)	0.194021	0.510938	1.20502
GO:0043565	sequence-specific DNA binding	SOX9	SOX9	SRY (sex determining region Y)-box 9	0.194021	0.510938	1.20502
GO:0043565	sequence-specific DNA binding	FOXL1	FOXL1	forkhead box L1	0.194021	0.510938	1.20502
GO:0043565	sequence-specific DNA binding	HIVEP3	HIVEP3	human immunodeficiency virus type I enhancer binding protein 3	0.194021	0.510938	1.20502
GO:0043565	sequence-specific DNA binding	SOX13	SOX13	SRY (sex determining region Y)-box 13	0.194021	0.510938	1.20502
GO:0043565	sequence-specific DNA binding	MLXIPL	MLXIPL	MLX interacting protein-like	0.194021	0.510938	1.20502
GO:0043565	sequence-specific DNA binding	CREB3L1	CREB3L1	cAMP responsive element binding protein 3-like 1	0.194021	0.510938	1.20502
GO:0043565	sequence-specific DNA binding	ZNF215	ZNF215	zinc finger protein 215	0.194021	0.510938	1.20502
GO:0043565	sequence-specific DNA binding	PAX3	PAX3	paired box 3	0.194021	0.510938	1.20502
GO:0043565	sequence-specific DNA binding	LHX2	LHX2	LIM homeobox 2	0.194021	0.510938	1.20502
GO:0043565	sequence-specific DNA binding	MKX	MKX	mohawk homeobox	0.194021	0.510938	1.20502
GO:0043565	sequence-specific DNA binding	NR2F1	NR2F1	nuclear receptor subfamily 2, group F, member 1	0.194021	0.510938	1.20502
GO:0043565	sequence-specific DNA binding	HHEX	HHEX	hematopoietically expressed homeobox	0.194021	0.510938	1.20502
GO:0043565	sequence-specific DNA binding	LHX9	LHX9	LIM homeobox 9	0.194021	0.510938	1.20502
GO:0043565	sequence-specific DNA binding	HOXA5	HOXA5	homeobox A5	0.194021	0.510938	1.20502
GO:0043565	sequence-specific DNA binding	FOXP2	LOC505502	uncharacterized LOC505502	0.194021	0.510938	1.20502
GO:0043565	sequence-specific DNA binding	MEIS3	MEIS3	Meis homeobox 3	0.194021	0.510938	1.20502
GO:0043565	sequence-specific DNA binding	SIX2	SIX2	SIX homeobox 2	0.194021	0.510938	1.20502
GO:0043565	sequence-specific DNA binding	FOSB	FOSB	FBJ murine osteosarcoma viral oncogene homolog B	0.194021	0.510938	1.20502
GO:0043565	sequence-specific DNA binding	HIC1	HIC1	hypermethylated in cancer 1	0.194021	0.510938	1.20502
GO:0043565	sequence-specific DNA binding	HOXB9	HOXB9	homeobox B9	0.194021	0.510938	1.20502
GO:0008047	enzyme activator activity	MMP16	MMP16	matrix metallopeptidase 16 (membrane-inserted)	0.1942	0.510938	1.97185
GO:0008047	enzyme activator activity	SEC14L2	SEC14L2	SEC14-like 2 (S. cerevisiae)	0.1942	0.510938	1.97185
GO:0008047	enzyme activator activity	GMFG	GMFG	glia maturation factor, gamma	0.1942	0.510938	1.97185
GO:0005540	hyaluronic acid binding	HAPLN4	HAPLN4	hyaluronan and proteoglycan link protein 4	0.200789	0.523846	2.41004
GO:0005540	hyaluronic acid binding	CD44	CD44	CD44 molecule (Indian blood group)	0.200789	0.523846	2.41004
GO:0008330	protein tyrosine/threonine phosphatase activity	MTMR7	MTMR7	myotubularin related protein 7	0.200789	0.523846	2.41004
GO:0008330	protein tyrosine/threonine phosphatase activity	DUSP2	DUSP2	dual specificity phosphatase 2	0.200789	0.523846	2.41004
GO:0035255	ionotropic glutamate receptor binding	RAPSN	RAPSN	receptor-associated protein of the synapse	0.200789	0.523846	2.41004
GO:0035255	ionotropic glutamate receptor binding	NETO1	NETO1	neuropilin (NRP) and tolloid (TLL)-like 1	0.200789	0.523846	2.41004
GO:0042605	peptide antigen binding	BOLA-DRA	BOLA-DRA	major histocompatibility complex, class II, DR alpha	0.203127	0.52847	1.92804
GO:0042605	peptide antigen binding	BOLA-DQB	BOLA-DQB	major histocompatibility complex, class II, DQ beta	0.203127	0.52847	1.92804
GO:0042605	peptide antigen binding	AZGP1	AZGP1	alpha-2-glycoprotein 1, zinc-binding	0.203127	0.52847	1.92804
GO:0005249	voltage-gated potassium channel activity	KCNK5	KCNK5	potassium channel, subfamily K, member 5	0.208476	0.529751	1.70121
GO:0005249	voltage-gated potassium channel activity	KCNMA1	KCNMA1	potassium large conductance calcium-activated channel, subfamily M, alpha member 1	0.208476	0.529751	1.70121
GO:0005249	voltage-gated potassium channel activity	KCNS3	KCNS3	potassium voltage-gated channel, delayed-rectifier, subfamily S, member 3	0.208476	0.529751	1.70121
GO:0005249	voltage-gated potassium channel activity	SNAP25	SNAP25	synaptosomal-associated protein, 25kDa	0.208476	0.529751	1.70121
GO:0005070	SH3/SH2 adaptor activity	SH3BGRL	SH3BGRL	SH3 domain binding glutamic acid-rich protein like	0.212147	0.529751	1.88612
GO:0005070	SH3/SH2 adaptor activity	LAT	LAT	linker for activation of T cells	0.212147	0.529751	1.88612
GO:0005070	SH3/SH2 adaptor activity	SORBS1	SORBS1	sorbin and SH3 domain containing 1	0.212147	0.529751	1.88612
GO:0016620	oxidoreductase activity, acting on the aldehyde or oxo group of donors, NAD or NADP as acceptor	ALDH18A1	ALDH18A1	aldehyde dehydrogenase 18 family, member A1	0.213569	0.529751	2.31364
GO:0016620	oxidoreductase activity, acting on the aldehyde or oxo group of donors, NAD or NADP as acceptor	ALDH1A1	ALDH1A1	aldehyde dehydrogenase 1 family, member A1	0.213569	0.529751	2.31364
GO:0042562	hormone binding	ESR2	ESR2	estrogen receptor 2 (ER beta)	0.213569	0.529751	2.31364
GO:0042562	hormone binding	NPR2	NPR2	natriuretic peptide receptor B/guanylate cyclase B (atrionatriuretic peptide receptor B)	0.213569	0.529751	2.31364
GO:0008483	transaminase activity	BCAT2	BCAT2	branched chain amino-acid transaminase 2, mitochondrial	0.213569	0.529751	2.31364
GO:0008483	transaminase activity	TGM2	TGM2	transglutaminase 2 (C polypeptide, protein-glutamine-gamma-glutamyltransferase)	0.213569	0.529751	2.31364
GO:0046872	metal ion binding	NQO2	NQO2	NAD(P)H dehydrogenase, quinone 2	0.213833	0.529751	1.07216
GO:0046872	metal ion binding	MMP3	MMP3	matrix metallopeptidase 3 (stromelysin 1, progelatinase)	0.213833	0.529751	1.07216
GO:0046872	metal ion binding	MKRN3	MKRN3	makorin ring finger protein 3	0.213833	0.529751	1.07216
GO:0046872	metal ion binding	PRF1	PRF1	perforin 1 (pore forming protein)	0.213833	0.529751	1.07216
GO:0046872	metal ion binding	MTR	MTR	5-methyltetrahydrofolate-homocysteine methyltransferase	0.213833	0.529751	1.07216
GO:0046872	metal ion binding	ISG20	ISG20	interferon stimulated exonuclease gene 20kDa	0.213833	0.529751	1.07216
GO:0046872	metal ion binding	MMP16	MMP16	matrix metallopeptidase 16 (membrane-inserted)	0.213833	0.529751	1.07216
GO:0046872	metal ion binding	ITGA8	ITGA8	integrin, alpha 8	0.213833	0.529751	1.07216
GO:0046872	metal ion binding	ZNF77	ZNF77	zinc finger protein 77	0.213833	0.529751	1.07216
GO:0046872	metal ion binding	CSRP2	CSRP2	cysteine and glycine-rich protein 2	0.213833	0.529751	1.07216
GO:0046872	metal ion binding	VAV2	VAV2	vav 2 guanine nucleotide exchange factor	0.213833	0.529751	1.07216
GO:0046872	metal ion binding	ADAMTS20	ADAMTS20	ADAM metallopeptidase with thrombospondin type 1 motif, 20	0.213833	0.529751	1.07216
GO:0046872	metal ion binding	ZDHHC19	ZDHHC19	zinc finger, DHHC-type containing 19	0.213833	0.529751	1.07216
GO:0046872	metal ion binding	ZNF532	ZNF532	zinc finger protein 532	0.213833	0.529751	1.07216
GO:0046872	metal ion binding	MMP9	MMP9	matrix metallopeptidase 9 (gelatinase B, 92kDa gelatinase, 92kDa type IV collagenase)	0.213833	0.529751	1.07216
GO:0046872	metal ion binding	SPARC	SPARC	secreted protein, acidic, cysteine-rich (osteonectin)	0.213833	0.529751	1.07216
GO:0046872	metal ion binding	CDH23	CDH23	cadherin-related 23	0.213833	0.529751	1.07216
GO:0046872	metal ion binding	ARSE	ARSE	arylsulfatase E (chondrodysplasia punctata 1)	0.213833	0.529751	1.07216
GO:0046872	metal ion binding	ZNF775	ZNF775	zinc finger protein 775	0.213833	0.529751	1.07216
GO:0046872	metal ion binding	EGR3	EGR3	early growth response 3	0.213833	0.529751	1.07216
GO:0046872	metal ion binding	NUAK1	NUAK1	NUAK family, SNF1-like kinase, 1	0.213833	0.529751	1.07216
GO:0046872	metal ion binding	SLC8A1	SLC8A1	solute carrier family 8 (sodium/calcium exchanger), member 1	0.213833	0.529751	1.07216
GO:0046872	metal ion binding	LIMS2	LIMS2	LIM and senescent cell antigen-like domains 2	0.213833	0.529751	1.07216
GO:0046872	metal ion binding	ZCCHC24	ZCCHC24	zinc finger, CCHC domain containing 24	0.213833	0.529751	1.07216
GO:0046872	metal ion binding	TNNI1	TNNI1	troponin I type 1 (skeletal, slow)	0.213833	0.529751	1.07216
GO:0046872	metal ion binding	ESR2	ESR2	estrogen receptor 2 (ER beta)	0.213833	0.529751	1.07216
GO:0046872	metal ion binding	MMP14	MMP14	matrix metallopeptidase 14 (membrane-inserted)	0.213833	0.529751	1.07216
GO:0046872	metal ion binding	APOBEC1	APOBEC1	apolipoprotein B mRNA editing enzyme, catalytic polypeptide 1	0.213833	0.529751	1.07216
GO:0046872	metal ion binding	MYL9	MYL9	myosin, light chain 9, regulatory	0.213833	0.529751	1.07216
GO:0046872	metal ion binding	NRXN2	NRXN2	neurexin 2	0.213833	0.529751	1.07216
GO:0046872	metal ion binding	GTSF1	GTSF1	gametocyte specific factor 1	0.213833	0.529751	1.07216
GO:0046872	metal ion binding	PDLIM1	PDLIM1	PDZ and LIM domain 1	0.213833	0.529751	1.07216
GO:0046872	metal ion binding	ITGA5	ITGA5	integrin, alpha 5 (fibronectin receptor, alpha polypeptide)	0.213833	0.529751	1.07216
GO:0046872	metal ion binding	HIVEP3	HIVEP3	human immunodeficiency virus type I enhancer binding protein 3	0.213833	0.529751	1.07216
GO:0046872	metal ion binding	DPEP3	DPEP3	dipeptidase 3	0.213833	0.529751	1.07216
GO:0046872	metal ion binding	PDE9A	PDE9A	phosphodiesterase 9A	0.213833	0.529751	1.07216
GO:0046872	metal ion binding	COL1A2	COL1A2	collagen, type I, alpha 2	0.213833	0.529751	1.07216
GO:0046872	metal ion binding	ZNF215	ZNF215	zinc finger protein 215	0.213833	0.529751	1.07216
GO:0046872	metal ion binding	CYP17A1	CYP17A1	cytochrome P450, family 17, subfamily A, polypeptide 1	0.213833	0.529751	1.07216
GO:0046872	metal ion binding	KCNMA1	KCNMA1	potassium large conductance calcium-activated channel, subfamily M, alpha member 1	0.213833	0.529751	1.07216
GO:0046872	metal ion binding	CPZ	CPZ	carboxypeptidase Z	0.213833	0.529751	1.07216
GO:0046872	metal ion binding	ZNF827	ZNF827	zinc finger protein 827	0.213833	0.529751	1.07216
GO:0046872	metal ion binding	SRR	SRR	serine racemase	0.213833	0.529751	1.07216
GO:0046872	metal ion binding	LHX2	LHX2	LIM homeobox 2	0.213833	0.529751	1.07216
GO:0046872	metal ion binding	CACNA1E	CACNA1E	calcium channel, voltage-dependent, R type, alpha 1E subunit	0.213833	0.529751	1.07216
GO:0046872	metal ion binding	MOB3B	MOB3B	MOB kinase activator 3B	0.213833	0.529751	1.07216
GO:0046872	metal ion binding	RASA3	RASA3	RAS p21 protein activator 3	0.213833	0.529751	1.07216
GO:0046872	metal ion binding	LOC784768	LOC784768	calcium-activated chloride channel	0.213833	0.529751	1.07216
GO:0046872	metal ion binding	ADAMTS12	ADAMTS12	ADAM metallopeptidase with thrombospondin type 1 motif, 12	0.213833	0.529751	1.07216
GO:0046872	metal ion binding	ATP10A	ATP10A	ATPase, class V, type 10A	0.213833	0.529751	1.07216
GO:0046872	metal ion binding	XAF1	XAF1	XIAP associated factor 1	0.213833	0.529751	1.07216
GO:0046872	metal ion binding	RASAL1	RASAL1	RAS protein activator like 1 (GAP1 like)	0.213833	0.529751	1.07216
GO:0046872	metal ion binding	CDH11	CDH11	cadherin 11, type 2, OB-cadherin (osteoblast)	0.213833	0.529751	1.07216
GO:0046872	metal ion binding	NR2F1	NR2F1	nuclear receptor subfamily 2, group F, member 1	0.213833	0.529751	1.07216
GO:0046872	metal ion binding	ZNF362	ZNF362	zinc finger protein 362	0.213833	0.529751	1.07216
GO:0046872	metal ion binding	GALNT12.1	GALNT12	UDP-N-acetyl-alpha-D-galactosamine:polypeptide N-acetylgalactosaminyltransferase 12 (GalNAc-T12)	0.213833	0.529751	1.07216
GO:0046872	metal ion binding	CSTB.1	CSTB	cystatin B (stefin B)	0.213833	0.529751	1.07216
GO:0046872	metal ion binding	P4HA1	P4HA1	prolyl 4-hydroxylase, alpha polypeptide I	0.213833	0.529751	1.07216
GO:0046872	metal ion binding	CYP4F2	CYP4F2	cytochrome P450, family 4, subfamily F, polypeptide 2	0.213833	0.529751	1.07216
GO:0046872	metal ion binding	DTX4	DTX4	deltex homolog 4 (Drosophila)	0.213833	0.529751	1.07216
GO:0046872	metal ion binding	FSTL4	FSTL4	follistatin-like 4	0.213833	0.529751	1.07216
GO:0046872	metal ion binding	ADAMTS17	ADAMTS17	ADAM metallopeptidase with thrombospondin type 1 motif, 17	0.213833	0.529751	1.07216
GO:0046872	metal ion binding	PHF21B	PHF21B	PHD finger protein 21B	0.213833	0.529751	1.07216
GO:0046872	metal ion binding	ZNF428	ZNF428	zinc finger protein 428	0.213833	0.529751	1.07216
GO:0046872	metal ion binding	RCN3	RCN3	reticulocalbin 3, EF-hand calcium binding domain	0.213833	0.529751	1.07216
GO:0046872	metal ion binding	LHX9	LHX9	LIM homeobox 9	0.213833	0.529751	1.07216
GO:0046872	metal ion binding	MARCH10	MARCH10	membrane-associated ring finger (C3HC4) 10	0.213833	0.529751	1.07216
GO:0046872	metal ion binding	ZNF175	ZNF175	zinc finger protein 175	0.213833	0.529751	1.07216
GO:0046872	metal ion binding	PGM5	PGM5	phosphoglucomutase 5	0.213833	0.529751	1.07216
GO:0046872	metal ion binding	PRICKLE2	PRICKLE2	prickle homolog 2 (Drosophila)	0.213833	0.529751	1.07216
GO:0046872	metal ion binding	MMP13	MMP13	matrix metallopeptidase 13 (collagenase 3)	0.213833	0.529751	1.07216
GO:0046872	metal ion binding	ZNF512	ZNF512	zinc finger protein 512	0.213833	0.529751	1.07216
GO:0046872	metal ion binding	ACTN3	ACTN3	actinin, alpha 3	0.213833	0.529751	1.07216
GO:0046872	metal ion binding	PAK3	PAK3	p21 protein (Cdc42/Rac)-activated kinase 3	0.213833	0.529751	1.07216
GO:0046872	metal ion binding	DGKB	DGKB	diacylglycerol kinase, beta 90kDa	0.213833	0.529751	1.07216
GO:0046872	metal ion binding	ZNF420	ZNF420	zinc finger protein 420	0.213833	0.529751	1.07216
GO:0046872	metal ion binding	LOC534913	LOC534913	mariner-like transposase	0.213833	0.529751	1.07216
GO:0046872	metal ion binding	ADAMTS14	ADAMTS14	ADAM metallopeptidase with thrombospondin type 1 motif, 14	0.213833	0.529751	1.07216
GO:0046872	metal ion binding	RAPSN	RAPSN	receptor-associated protein of the synapse	0.213833	0.529751	1.07216
GO:0046872	metal ion binding	ADARB1	ADARB1	adenosine deaminase, RNA-specific, B1	0.213833	0.529751	1.07216
GO:0046872	metal ion binding	PDE4D	PDE4D	phosphodiesterase 4D, cAMP-specific	0.213833	0.529751	1.07216
GO:0046872	metal ion binding	FOXP2	LOC505502	uncharacterized LOC505502	0.213833	0.529751	1.07216
GO:0046872	metal ion binding	TNS1	TNS1	tensin 1	0.213833	0.529751	1.07216
GO:0046872	metal ion binding	TRIM47	TRIM47	tripartite motif containing 47	0.213833	0.529751	1.07216
GO:0046872	metal ion binding	NRP1	NRP1	neuropilin 1	0.213833	0.529751	1.07216
GO:0046872	metal ion binding	PATZ1	PATZ1	POZ (BTB) and AT hook containing zinc finger 1	0.213833	0.529751	1.07216
GO:0046872	metal ion binding	STK32A	STK32A	serine/threonine kinase 32A	0.213833	0.529751	1.07216
GO:0046872	metal ion binding	MINA	MINA	MYC induced nuclear antigen	0.213833	0.529751	1.07216
GO:0046872	metal ion binding	ATP2A3	ATP2A3	ATPase, Ca++ transporting, ubiquitous	0.213833	0.529751	1.07216
GO:0046872	metal ion binding	EHD3	EHD3	EH-domain containing 3	0.213833	0.529751	1.07216
GO:0046872	metal ion binding	EPHX2	EPHX2	epoxide hydrolase 2, cytoplasmic	0.213833	0.529751	1.07216
GO:0046872	metal ion binding	LCP1	LCP1	lymphocyte cytosolic protein 1 (L-plastin)	0.213833	0.529751	1.07216
GO:0046872	metal ion binding	SH3RF2	PPP1R39	protein phosphatase 1, regulatory subunit 39	0.213833	0.529751	1.07216
GO:0046872	metal ion binding	LONRF3	LONRF3	LON peptidase N-terminal domain and ring finger 3	0.213833	0.529751	1.07216
GO:0046872	metal ion binding	FBP1	FBP1	fructose-1,6-bisphosphatase 1	0.213833	0.529751	1.07216
GO:0046872	metal ion binding	FYN	FYN	FYN oncogene related to SRC, FGR, YES	0.213833	0.529751	1.07216
GO:0046872	metal ion binding	TGM2	TGM2	transglutaminase 2 (C polypeptide, protein-glutamine-gamma-glutamyltransferase)	0.213833	0.529751	1.07216
GO:0046872	metal ion binding	SALL2	SALL2	sal-like 2 (Drosophila)	0.213833	0.529751	1.07216
GO:0046872	metal ion binding	LOX	LOX	lysyl oxidase	0.213833	0.529751	1.07216
GO:0046872	metal ion binding	BCL11A	BCL11A	B-cell CLL/lymphoma 11A (zinc finger protein)	0.213833	0.529751	1.07216
GO:0046872	metal ion binding	RNF17	RNF17	ring finger protein 17	0.213833	0.529751	1.07216
GO:0046872	metal ion binding	ZFAND5	ZFAND5	zinc finger, AN1-type domain 5	0.213833	0.529751	1.07216
GO:0046872	metal ion binding	PADI4	PADI4	peptidyl arginine deiminase, type IV	0.213833	0.529751	1.07216
GO:0046872	metal ion binding	LMCD1	LMCD1	LIM and cysteine-rich domains 1	0.213833	0.529751	1.07216
GO:0046872	metal ion binding	ZC3H12D	ZC3H12D	zinc finger CCCH-type containing 12D	0.213833	0.529751	1.07216
GO:0046872	metal ion binding	ZBTB25	ZBTB25	zinc finger and BTB domain containing 25	0.213833	0.529751	1.07216
GO:0046872	metal ion binding	FADS1	FADS1	fatty acid desaturase 1	0.213833	0.529751	1.07216
GO:0046872	metal ion binding	LOC100296121	LOC100296121	zinc finger protein 132-like	0.213833	0.529751	1.07216
GO:0046872	metal ion binding	ZNF114	ZNF114	zinc finger protein 114	0.213833	0.529751	1.07216
GO:0046872	metal ion binding	ANG2	ANG2	angiogenin 2	0.213833	0.529751	1.07216
GO:0046872	metal ion binding	KSR2	KSR2	kinase suppressor of ras 2	0.213833	0.529751	1.07216
GO:0046872	metal ion binding	BCL6B	BCL6B	B-cell CLL/lymphoma 6, member B	0.213833	0.529751	1.07216
GO:0046872	metal ion binding	PRICKLE1	PRICKLE1	prickle homolog 1 (Drosophila)	0.213833	0.529751	1.07216
GO:0046872	metal ion binding	COL3A1	COL3A1	collagen, type III, alpha 1	0.213833	0.529751	1.07216
GO:0046872	metal ion binding	HIC1	HIC1	hypermethylated in cancer 1	0.213833	0.529751	1.07216
GO:0046872	metal ion binding	ADAMTS3	ADAMTS3	ADAM metallopeptidase with thrombospondin type 1 motif, 3	0.213833	0.529751	1.07216
GO:0016641	oxidoreductase activity, acting on the CH-NH2 group of donors, oxygen as acceptor	LOX	LOX	lysyl oxidase	0.218366	0.529751	4.1315
GO:0051861	glycolipid binding	SELL	SELL	selectin L	0.218366	0.529751	4.1315
GO:0030957	Tat protein binding	GABARAPL1	GABARAPL1	GABA(A) receptor-associated protein like 1	0.218366	0.529751	4.1315
GO:0016494	C-X-C chemokine receptor activity	CXCR4	CXCR4	chemokine (C-X-C motif) receptor 4	0.218366	0.529751	4.1315
GO:0017110	nucleoside-diphosphatase activity	ENTPD2	ENTPD2	ectonucleoside triphosphate diphosphohydrolase 2	0.218366	0.529751	4.1315
GO:0005078	MAP-kinase scaffold activity	KSR2	KSR2	kinase suppressor of ras 2	0.218366	0.529751	4.1315
GO:0008391	arachidonic acid monooxygenase activity	CYP4F2	CYP4F2	cytochrome P450, family 4, subfamily F, polypeptide 2	0.218366	0.529751	4.1315
GO:0030280	structural constituent of epidermis	KRT10	KRT10	keratin 10	0.218366	0.529751	4.1315
GO:0097157	pre-mRNA intronic binding	SOX9	SOX9	SRY (sex determining region Y)-box 9	0.218366	0.529751	4.1315
GO:0050700	CARD domain binding	CARD11	CARD11	caspase recruitment domain family, member 11	0.218366	0.529751	4.1315
GO:0035005	1-phosphatidylinositol-4-phosphate 3-kinase activity	PIK3C2G	PIK3C2G	phosphoinositide-3-kinase, class 2, gamma polypeptide	0.218366	0.529751	4.1315
GO:0004331	fructose-2,6-bisphosphate 2-phosphatase activity	BPGM	BPGM	2,3-bisphosphoglycerate mutase	0.218366	0.529751	4.1315
GO:0015278	calcium-release channel activity	RASA3	RASA3	RAS p21 protein activator 3	0.218366	0.529751	4.1315
GO:0004126	cytidine deaminase activity	APOBEC1	APOBEC1	apolipoprotein B mRNA editing enzyme, catalytic polypeptide 1	0.218366	0.529751	4.1315
GO:0004176	ATP-dependent peptidase activity	LONRF3	LONRF3	LON peptidase N-terminal domain and ring finger 3	0.218366	0.529751	4.1315
GO:0005172	vascular endothelial growth factor receptor binding	ANGPT4	ANGPT4	angiopoietin 4	0.218366	0.529751	4.1315
GO:0008020	G-protein coupled photoreceptor activity	ELOVL4	ELOVL4	ELOVL fatty acid elongase 4	0.218366	0.529751	4.1315
GO:0000774	adenyl-nucleotide exchange factor activity	PFN2	PFN2	profilin 2	0.218366	0.529751	4.1315
GO:0004703	G-protein coupled receptor kinase activity	ADRBK2	ADRBK2	adrenergic, beta, receptor kinase 2	0.218366	0.529751	4.1315
GO:0070883	pre-miRNA binding	AGO4	AGO4	argonaute RISC catalytic component 4	0.218366	0.529751	4.1315
GO:0004114	3',5'-cyclic-nucleotide phosphodiesterase activity	PDE9A	PDE9A	phosphodiesterase 9A	0.226422	0.545046	2.22466
GO:0004114	3',5'-cyclic-nucleotide phosphodiesterase activity	PDE4D	PDE4D	phosphodiesterase 4D, cAMP-specific	0.226422	0.545046	2.22466
GO:0017022	myosin binding	CALD1	CALD1	caldesmon 1	0.226422	0.545046	2.22466
GO:0017022	myosin binding	SNAP25	SNAP25	synaptosomal-associated protein, 25kDa	0.226422	0.545046	2.22466
GO:0003823	antigen binding	CD40	CD40	CD40 molecule, TNF receptor superfamily member 5	0.226422	0.545046	2.22466
GO:0003823	antigen binding	AZGP1	AZGP1	alpha-2-glycoprotein 1, zinc-binding	0.226422	0.545046	2.22466
GO:0043621	protein self-association	SPTBN5	SPTBN5	spectrin, beta, non-erythrocytic 5	0.230432	0.553273	1.80753
GO:0043621	protein self-association	CTSC	CTSC	cathepsin C	0.230432	0.553273	1.80753
GO:0043621	protein self-association	SLC2A1	SLC2A1	solute carrier family 2 (facilitated glucose transporter), member 1	0.230432	0.553273	1.80753
GO:0004725	protein tyrosine phosphatase activity	MTMR7	MTMR7	myotubularin related protein 7	0.238362	0.554982	1.50628
GO:0004725	protein tyrosine phosphatase activity	PTPRU	PTPRU	protein tyrosine phosphatase, receptor type, U	0.238362	0.554982	1.50628
GO:0004725	protein tyrosine phosphatase activity	DUSP2	DUSP2	dual specificity phosphatase 2	0.238362	0.554982	1.50628
GO:0004725	protein tyrosine phosphatase activity	DNAJC6	DNAJC6	DnaJ (Hsp40) homolog, subfamily C, member 6	0.238362	0.554982	1.50628
GO:0004725	protein tyrosine phosphatase activity	UBASH3B	UBASH3B	ubiquitin associated and SH3 domain containing B	0.238362	0.554982	1.50628
GO:0005096	GTPase activator activity	ARHGAP24	ARHGAP24	Rho GTPase activating protein 24	0.240269	0.554982	1.30273
GO:0005096	GTPase activator activity	RGS9	RGS9	regulator of G-protein signaling 9	0.240269	0.554982	1.30273
GO:0005096	GTPase activator activity	RGS14	RGS14	regulator of G-protein signaling 14	0.240269	0.554982	1.30273
GO:0005096	GTPase activator activity	RGS17	RGS17	regulator of G-protein signaling 17	0.240269	0.554982	1.30273
GO:0005096	GTPase activator activity	RASA3	RASA3	RAS p21 protein activator 3	0.240269	0.554982	1.30273
GO:0005096	GTPase activator activity	RASAL1	RASAL1	RAS protein activator like 1 (GAP1 like)	0.240269	0.554982	1.30273
GO:0005096	GTPase activator activity	RGS16	RGS16	regulator of G-protein signaling 16	0.240269	0.554982	1.30273
GO:0005096	GTPase activator activity	ARHGAP30	ARHGAP30	Rho GTPase activating protein 30	0.240269	0.554982	1.30273
GO:0005096	GTPase activator activity	DLC1	DLC1	deleted in liver cancer 1	0.240269	0.554982	1.30273
GO:0005096	GTPase activator activity	TBC1D16	TBC1D16	TBC1 domain family, member 16	0.240269	0.554982	1.30273
GO:0004415	hyalurononglucosaminidase activity	CD44	CD44	CD44 molecule (Indian blood group)	0.245404	0.554982	3.61507
GO:0047372	acylglycerol lipase activity	MGLL	MGLL	monoglyceride lipase	0.245404	0.554982	3.61507
GO:0038036	sphingosine-1-phosphate receptor activity	SPHK1	SPHK1	sphingosine kinase 1	0.245404	0.554982	3.61507
GO:0004028	3-chloroallyl aldehyde dehydrogenase activity	ALDH1A1	ALDH1A1	aldehyde dehydrogenase 1 family, member A1	0.245404	0.554982	3.61507
GO:0005375	copper ion transmembrane transporter activity	LOC512464	LOC512464	solute carrier family 11 (proton-coupled divalent metal ion transporters), member 2-like	0.245404	0.554982	3.61507
GO:0004047	aminomethyltransferase activity	SARDH	SARDH	sarcosine dehydrogenase	0.245404	0.554982	3.61507
GO:0030023	extracellular matrix constituent conferring elasticity	FBN1	FBN1	fibrillin 1	0.245404	0.554982	3.61507
GO:0031386	protein tag	ISG15	ISG15	ISG15 ubiquitin-like modifier	0.245404	0.554982	3.61507
GO:0005092	GDP-dissociation inhibitor activity	RGS14	RGS14	regulator of G-protein signaling 14	0.245404	0.554982	3.61507
GO:0034452	dynactin binding	SPTBN5	SPTBN5	spectrin, beta, non-erythrocytic 5	0.245404	0.554982	3.61507
GO:0000014	single-stranded DNA endodeoxyribonuclease activity	LOC534913	LOC534913	mariner-like transposase	0.245404	0.554982	3.61507
GO:0042834	peptidoglycan binding	PGLYRP1	PGLYRP1	peptidoglycan recognition protein 1	0.245404	0.554982	3.61507
GO:0004523	RNA-DNA hybrid ribonuclease activity	KCNMA1	KCNMA1	potassium large conductance calcium-activated channel, subfamily M, alpha member 1	0.245404	0.554982	3.61507
GO:0050897	cobalt ion binding	LOC512464	LOC512464	solute carrier family 11 (proton-coupled divalent metal ion transporters), member 2-like	0.245404	0.554982	3.61507
GO:0051371	muscle alpha-actinin binding	MYPN	MYPN	myopalladin	0.245404	0.554982	3.61507
GO:0031995	insulin-like growth factor II binding	IGFBP2	IGFBP2	insulin-like growth factor binding protein 2, 36kDa	0.245404	0.554982	3.61507
GO:0008970	phosphatidylcholine 1-acylhydrolase activity	LOC509808	LOC509808	endothelial lipase-like	0.245404	0.554982	3.61507
GO:0046975	histone methyltransferase activity (H3-K36 specific)	LOC534913	LOC534913	mariner-like transposase	0.245404	0.554982	3.61507
GO:0003810	protein-glutamine gamma-glutamyltransferase activity	TGM2	TGM2	transglutaminase 2 (C polypeptide, protein-glutamine-gamma-glutamyltransferase)	0.245404	0.554982	3.61507
GO:0043208	glycosphingolipid binding	SELL	SELL	selectin L	0.245404	0.554982	3.61507
GO:0003857	3-hydroxyacyl-CoA dehydrogenase activity	HSD17B10	HSD17B10	hydroxysteroid (17-beta) dehydrogenase 10	0.245404	0.554982	3.61507
GO:0016717	oxidoreductase activity, acting on paired donors, with oxidation of a pair of donors resulting in the reduction of molecular oxygen to two molecules of water	FADS1	FADS1	fatty acid desaturase 1	0.245404	0.554982	3.61507
GO:0097110	scaffold protein binding	SCN5A	SCN5A	sodium channel, voltage-gated, type V, alpha subunit	0.248992	0.561735	1.73523
GO:0097110	scaffold protein binding	CACNA1H	CACNA1H	calcium channel, voltage-dependent, T type, alpha 1H subunit	0.248992	0.561735	1.73523
GO:0097110	scaffold protein binding	PDE4D	PDE4D	phosphodiesterase 4D, cAMP-specific	0.248992	0.561735	1.73523
GO:0032403	protein complex binding	MMP3	MMP3	matrix metallopeptidase 3 (stromelysin 1, progelatinase)	0.260716	0.581626	1.21954
GO:0032403	protein complex binding	CEBPA	CEBPA	CCAAT/enhancer binding protein (C/EBP), alpha	0.260716	0.581626	1.21954
GO:0032403	protein complex binding	RGS9	RGS9	regulator of G-protein signaling 9	0.260716	0.581626	1.21954
GO:0032403	protein complex binding	MMP9	MMP9	matrix metallopeptidase 9 (gelatinase B, 92kDa gelatinase, 92kDa type IV collagenase)	0.260716	0.581626	1.21954
GO:0032403	protein complex binding	ICAM1	ICAM1	intercellular adhesion molecule 1	0.260716	0.581626	1.21954
GO:0032403	protein complex binding	APBA1	APBA1	amyloid beta (A4) precursor protein-binding, family A, member 1	0.260716	0.581626	1.21954
GO:0032403	protein complex binding	KCNMA1	KCNMA1	potassium large conductance calcium-activated channel, subfamily M, alpha member 1	0.260716	0.581626	1.21954
GO:0032403	protein complex binding	RAB32	RAB32	RAB32, member RAS oncogene family	0.260716	0.581626	1.21954
GO:0032403	protein complex binding	CALY	CALY	calcyon neuron-specific vesicular protein	0.260716	0.581626	1.21954
GO:0032403	protein complex binding	FYN	FYN	FYN oncogene related to SRC, FGR, YES	0.260716	0.581626	1.21954
GO:0032403	protein complex binding	CYFIP2	CYFIP2	cytoplasmic FMR1 interacting protein 2	0.260716	0.581626	1.21954
GO:0032403	protein complex binding	ITPR1	ITPR1	inositol 1,4,5-trisphosphate receptor, type 1	0.260716	0.581626	1.21954
GO:0032403	protein complex binding	FBN1	FBN1	fibrillin 1	0.260716	0.581626	1.21954
GO:0032403	protein complex binding	SIX2	SIX2	SIX homeobox 2	0.260716	0.581626	1.21954
GO:0051020	GTPase binding	PAK3	PAK3	p21 protein (Cdc42/Rac)-activated kinase 3	0.265222	0.581626	1.99452
GO:0051020	GTPase binding	LCP1	LCP1	lymphocyte cytosolic protein 1 (L-plastin)	0.265222	0.581626	1.99452
GO:0050699	WW domain binding	ATCAY	ATCAY	ataxia, cerebellar, Cayman type	0.265222	0.581626	1.99452
GO:0050699	WW domain binding	PMEPA1	PMEPA1	prostate transmembrane protein, androgen induced 1	0.265222	0.581626	1.99452
GO:0005496	steroid binding	ESR2	ESR2	estrogen receptor 2 (ER beta)	0.265222	0.581626	1.99452
GO:0005496	steroid binding	HSD17B10	HSD17B10	hydroxysteroid (17-beta) dehydrogenase 10	0.265222	0.581626	1.99452
GO:0004708	MAP kinase kinase activity	PAK3	PAK3	p21 protein (Cdc42/Rac)-activated kinase 3	0.265222	0.581626	1.99452
GO:0004708	MAP kinase kinase activity	SBK2	SBK2	SH3-binding domain kinase family, member 2	0.265222	0.581626	1.99452
GO:0008081	phosphoric diester hydrolase activity	PLCXD1	PLCXD1	PI-PLC X domain-containing protein 1-like	0.267765	0.581626	1.66849
GO:0008081	phosphoric diester hydrolase activity	PDE9A	PDE9A	phosphodiesterase 9A	0.267765	0.581626	1.66849
GO:0008081	phosphoric diester hydrolase activity	PDE4D	PDE4D	phosphodiesterase 4D, cAMP-specific	0.267765	0.581626	1.66849
GO:0004000	adenosine deaminase activity	ADARB1	ADARB1	adenosine deaminase, RNA-specific, B1	0.271508	0.581626	3.21339
GO:0015194	L-serine transmembrane transporter activity	SLC1A5	SLC1A5	solute carrier family 1 (neutral amino acid transporter), member 5	0.271508	0.581626	3.21339
GO:0015179	L-amino acid transmembrane transporter activity	SLC7A7	SLC7A7	solute carrier family 7 (amino acid transporter light chain, y+L system), member 7	0.271508	0.581626	3.21339
GO:0031419	cobalamin binding	MTR	MTR	5-methyltetrahydrofolate-homocysteine methyltransferase	0.271508	0.581626	3.21339
GO:0005388	calcium-transporting ATPase activity	ATP2A3	ATP2A3	ATPase, Ca++ transporting, ubiquitous	0.271508	0.581626	3.21339
GO:0017111	nucleoside-triphosphatase activity	ENTPD2	ENTPD2	ectonucleoside triphosphate diphosphohydrolase 2	0.271508	0.581626	3.21339
GO:0046870	cadmium ion binding	LOC512464	LOC512464	solute carrier family 11 (proton-coupled divalent metal ion transporters), member 2-like	0.271508	0.581626	3.21339
GO:0016805	dipeptidase activity	DPEP3	DPEP3	dipeptidase 3	0.271508	0.581626	3.21339
GO:0047555	3',5'-cyclic-GMP phosphodiesterase activity	PDE9A	PDE9A	phosphodiesterase 9A	0.271508	0.581626	3.21339
GO:0004526	ribonuclease P activity	RPP25	RPP25	ribonuclease P/MRP 25kDa subunit	0.271508	0.581626	3.21339
GO:0004383	guanylate cyclase activity	NPR2	NPR2	natriuretic peptide receptor B/guanylate cyclase B (atrionatriuretic peptide receptor B)	0.271508	0.581626	3.21339
GO:0031994	insulin-like growth factor I binding	IGFBP2	IGFBP2	insulin-like growth factor binding protein 2, 36kDa	0.271508	0.581626	3.21339
GO:0005005	transmembrane-ephrin receptor activity	EPHB2	EPHB2	EPH receptor B2	0.271508	0.581626	3.21339
GO:0005031	tumor necrosis factor-activated receptor activity	TNFRSF18	TNFRSF18	tumor necrosis factor receptor superfamily, member 18	0.271508	0.581626	3.21339
GO:0071933	Arp2/3 complex binding	GMFG	GMFG	glia maturation factor, gamma	0.271508	0.581626	3.21339
GO:0008061	chitin binding	FBN1	FBN1	fibrillin 1	0.271508	0.581626	3.21339
GO:0052689	carboxylic ester hydrolase activity	LOC509808	LOC509808	endothelial lipase-like	0.277213	0.591839	1.63701
GO:0052689	carboxylic ester hydrolase activity	MGLL	MGLL	monoglyceride lipase	0.277213	0.591839	1.63701
GO:0052689	carboxylic ester hydrolase activity	ACOT2	ACOT2	acyl-CoA thioesterase 2	0.277213	0.591839	1.63701
GO:0030507	spectrin binding	SPTBN5	SPTBN5	spectrin, beta, non-erythrocytic 5	0.278177	0.591839	1.92804
GO:0030507	spectrin binding	ADD2	ADD2	adducin 2 (beta)	0.278177	0.591839	1.92804
GO:0017080	sodium channel regulator activity	SNTA1	SNTA1	syntrophin, alpha 1 (dystrophin-associated protein A1, 59kDa, acidic component)	0.278177	0.591839	1.92804
GO:0017080	sodium channel regulator activity	FXYD3	FXYD3	FXYD domain containing ion transport regulator 3	0.278177	0.591839	1.92804
GO:0004252	serine-type endopeptidase activity	CTSC	CTSC	cathepsin C	0.278924	0.59208	1.32316
GO:0004252	serine-type endopeptidase activity	PAMR1	PAMR1	peptidase domain containing associated with muscle regeneration 1	0.278924	0.59208	1.32316
GO:0004252	serine-type endopeptidase activity	KLK12	KLK12	kallikrein-related peptidase 12	0.278924	0.59208	1.32316
GO:0004252	serine-type endopeptidase activity	C1R	C1R	complement component 1, r subcomponent	0.278924	0.59208	1.32316
GO:0004252	serine-type endopeptidase activity	FAP	FAP	fibroblast activation protein, alpha	0.278924	0.59208	1.32316
GO:0004252	serine-type endopeptidase activity	RHBDL3	RHBDL3	rhomboid, veinlet-like 3 (Drosophila)	0.278924	0.59208	1.32316
GO:0004252	serine-type endopeptidase activity	CELA3B	CELA3B	chymotrypsin-like elastase family, member 3B	0.278924	0.59208	1.32316
GO:0005246	calcium channel regulator activity	NRXN2	NRXN2	neurexin 2	0.291116	0.610414	1.86584
GO:0005246	calcium channel regulator activity	GRM7	GRM7	glutamate receptor, metabotropic 7	0.291116	0.610414	1.86584
GO:0005184	neuropeptide hormone activity	SPX	SPX	chromosome 5 open reading frame, human C12orf39	0.291116	0.610414	1.86584
GO:0005184	neuropeptide hormone activity	UCN	UCN	urocortin	0.291116	0.610414	1.86584
GO:0022857	transmembrane transporter activity	SLC22A17	SLC22A17	solute carrier family 22, member 17	0.296198	0.610414	1.57748
GO:0022857	transmembrane transporter activity	SLC2A1	SLC2A1	solute carrier family 2 (facilitated glucose transporter), member 1	0.296198	0.610414	1.57748
GO:0022857	transmembrane transporter activity	SLC2A10	SLC2A10	solute carrier family 2 (facilitated glucose transporter), member 10	0.296198	0.610414	1.57748
GO:0048027	mRNA 5'-UTR binding	IGF2BP1	IGF2BP1	insulin-like growth factor 2 mRNA binding protein 1	0.296711	0.610414	2.89205
GO:0051428	peptide hormone receptor binding	FYN	FYN	FYN oncogene related to SRC, FGR, YES	0.296711	0.610414	2.89205
GO:0045182	translation regulator activity	IGF2BP1	IGF2BP1	insulin-like growth factor 2 mRNA binding protein 1	0.296711	0.610414	2.89205
GO:0050544	arachidonic acid binding	CYP4F2	CYP4F2	cytochrome P450, family 4, subfamily F, polypeptide 2	0.296711	0.610414	2.89205
GO:0008190	eukaryotic initiation factor 4E binding	HHEX	HHEX	hematopoietically expressed homeobox	0.296711	0.610414	2.89205
GO:0003993	acid phosphatase activity	PXYLP1	PXYLP1	Uncharacterized protein	0.296711	0.610414	2.89205
GO:0016790	thiolester hydrolase activity	ACOT2	ACOT2	acyl-CoA thioesterase 2	0.296711	0.610414	2.89205
GO:0043522	leucine zipper domain binding	SCN2A	SCN2A	sodium channel, voltage-gated, type II, alpha subunit	0.296711	0.610414	2.89205
GO:0044548	S100 protein binding	FGF1	FGF1	fibroblast growth factor 1 (acidic)	0.296711	0.610414	2.89205
GO:0031005	filamin binding	FAM101A	FAM101A	family with sequence similarity 101, member A	0.296711	0.610414	2.89205
GO:0035240	dopamine binding	DRD3	DRD3	dopamine receptor D3	0.296711	0.610414	2.89205
GO:0044212	transcription regulatory region DNA binding	SOX15	SOX15	SRY (sex determining region Y)-box 15	0.298387	0.612513	1.24538
GO:0044212	transcription regulatory region DNA binding	CEBPA	CEBPA	CCAAT/enhancer binding protein (C/EBP), alpha	0.298387	0.612513	1.24538
GO:0044212	transcription regulatory region DNA binding	SOX9	SOX9	SRY (sex determining region Y)-box 9	0.298387	0.612513	1.24538
GO:0044212	transcription regulatory region DNA binding	HIVEP3	HIVEP3	human immunodeficiency virus type I enhancer binding protein 3	0.298387	0.612513	1.24538
GO:0044212	transcription regulatory region DNA binding	BASP1	BASP1	brain abundant, membrane attached signal protein 1	0.298387	0.612513	1.24538
GO:0044212	transcription regulatory region DNA binding	CREB3L1	CREB3L1	cAMP responsive element binding protein 3-like 1	0.298387	0.612513	1.24538
GO:0044212	transcription regulatory region DNA binding	HHEX	HHEX	hematopoietically expressed homeobox	0.298387	0.612513	1.24538
GO:0044212	transcription regulatory region DNA binding	H2AFY2	H2AFY2	H2A histone family, member Y2	0.298387	0.612513	1.24538
GO:0044212	transcription regulatory region DNA binding	SMARCA2	SMARCA2	SWI/SNF related, matrix associated, actin dependent regulator of chromatin, subfamily a, member 2	0.298387	0.612513	1.24538
GO:0001786	phosphatidylserine binding	THBS1	THBS1	thrombospondin 1	0.304025	0.621352	1.80753
GO:0001786	phosphatidylserine binding	CPNE6	CPNE6	copine VI (neuronal)	0.304025	0.621352	1.80753
GO:0017017	MAP kinase tyrosine/serine/threonine phosphatase activity	MTMR7	MTMR7	myotubularin related protein 7	0.304025	0.621352	1.80753
GO:0017017	MAP kinase tyrosine/serine/threonine phosphatase activity	DUSP2	DUSP2	dual specificity phosphatase 2	0.304025	0.621352	1.80753
GO:0008144	drug binding	ESR2	ESR2	estrogen receptor 2 (ER beta)	0.304689	0.621352	1.36418
GO:0008144	drug binding	NPC1L1	NPC1L1	NPC1-like 1	0.304689	0.621352	1.36418
GO:0008144	drug binding	CXCR4	CXCR4	chemokine (C-X-C motif) receptor 4	0.304689	0.621352	1.36418
GO:0008144	drug binding	PDE4D	PDE4D	phosphodiesterase 4D, cAMP-specific	0.304689	0.621352	1.36418
GO:0008144	drug binding	DRD3	DRD3	dopamine receptor D3	0.304689	0.621352	1.36418
GO:0008138	protein tyrosine/serine/threonine phosphatase activity	MTMR7	MTMR7	myotubularin related protein 7	0.305721	0.622098	1.54931
GO:0008138	protein tyrosine/serine/threonine phosphatase activity	DUSP2	DUSP2	dual specificity phosphatase 2	0.305721	0.622098	1.54931
GO:0008138	protein tyrosine/serine/threonine phosphatase activity	DUSP27	DUSP27	dual specificity phosphatase 27 (putative)	0.305721	0.622098	1.54931
GO:0005267	potassium channel activity	KCNK5	KCNK5	potassium channel, subfamily K, member 5	0.307301	0.623954	1.42817
GO:0005267	potassium channel activity	KCNMA1	KCNMA1	potassium large conductance calcium-activated channel, subfamily M, alpha member 1	0.307301	0.623954	1.42817
GO:0005267	potassium channel activity	KCNS3	KCNS3	potassium voltage-gated channel, delayed-rectifier, subfamily S, member 3	0.307301	0.623954	1.42817
GO:0005267	potassium channel activity	SCN2A	SCN2A	sodium channel, voltage-gated, type II, alpha subunit	0.307301	0.623954	1.42817
GO:0005200	structural constituent of cytoskeleton	SPRR3	LOC507527	cornifin-B-like	0.311488	0.631084	1.35143
GO:0005200	structural constituent of cytoskeleton	TLN2	TLN2	talin 2	0.311488	0.631084	1.35143
GO:0005200	structural constituent of cytoskeleton	KRT17	KRT17	keratin 17	0.311488	0.631084	1.35143
GO:0005200	structural constituent of cytoskeleton	LOC100336949	LOC100336949	tropomyosin alpha-1 chain-like	0.311488	0.631084	1.35143
GO:0005200	structural constituent of cytoskeleton	ADD2	ADD2	adducin 2 (beta)	0.311488	0.631084	1.35143
GO:0046875	ephrin receptor binding	EPHA7	EPHA7	EPH receptor A7	0.31689	0.640639	1.75276
GO:0046875	ephrin receptor binding	FYN	FYN	FYN oncogene related to SRC, FGR, YES	0.31689	0.640639	1.75276
GO:0005548	phospholipid transporter activity	ABCA1	ABCA1	ATP-binding cassette, sub-family A (ABC1), member 1	0.321043	0.640713	2.62914
GO:0004065	arylsulfatase activity	ARSE	ARSE	arylsulfatase E (chondrodysplasia punctata 1)	0.321043	0.640713	2.62914
GO:0016763	transferase activity, transferring pentosyl groups	UPP1	UPP1	uridine phosphorylase 1	0.321043	0.640713	2.62914
GO:0019855	calcium channel inhibitor activity	ITPR1	ITPR1	inositol 1,4,5-trisphosphate receptor, type 1	0.321043	0.640713	2.62914
GO:0005041	low-density lipoprotein receptor activity	OLR1	OLR1	oxidized low density lipoprotein (lectin-like) receptor 1	0.321043	0.640713	2.62914
GO:0001848	complement binding	SERPING1	SERPING1	serpin peptidase inhibitor, clade G (C1 inhibitor), member 1	0.321043	0.640713	2.62914
GO:0005543	phospholipid binding	RASAL1	RASAL1	RAS protein activator like 1 (GAP1 like)	0.325145	0.647516	1.32663
GO:0005543	phospholipid binding	F3	F3	coagulation factor III	0.325145	0.647516	1.32663
GO:0005543	phospholipid binding	PSD	PSD	pleckstrin and Sec7 domain containing	0.325145	0.647516	1.32663
GO:0005543	phospholipid binding	SEC14L2	SEC14L2	SEC14-like 2 (S. cerevisiae)	0.325145	0.647516	1.32663
GO:0005543	phospholipid binding	ABCA1	ABCA1	ATP-binding cassette, sub-family A (ABC1), member 1	0.325145	0.647516	1.32663
GO:0019829	cation-transporting ATPase activity	ATP10A	ATP10A	ATPase, class V, type 10A	0.329699	0.64878	1.70121
GO:0019829	cation-transporting ATPase activity	ATP2A3	ATP2A3	ATPase, Ca++ transporting, ubiquitous	0.329699	0.64878	1.70121
GO:0070491	repressing transcription factor binding	BOLA-DQB	BOLA-DQB	major histocompatibility complex, class II, DQ beta	0.329699	0.64878	1.70121
GO:0070491	repressing transcription factor binding	HHEX	HHEX	hematopoietically expressed homeobox	0.329699	0.64878	1.70121
GO:0015078	hydrogen ion transmembrane transporter activity	ATP6V1C2	ATP6V1C2	ATPase, H+ transporting, lysosomal 42kDa, V1 subunit C2	0.329699	0.64878	1.70121
GO:0015078	hydrogen ion transmembrane transporter activity	LOC512464	LOC512464	solute carrier family 11 (proton-coupled divalent metal ion transporters), member 2-like	0.329699	0.64878	1.70121
GO:0042803	protein homodimerization activity	CEBPA	CEBPA	CCAAT/enhancer binding protein (C/EBP), alpha	0.338711	0.64878	1.08997
GO:0042803	protein homodimerization activity	CSF1R	CSF1R	colony stimulating factor 1 receptor	0.338711	0.64878	1.08997
GO:0042803	protein homodimerization activity	JAM3	JAM3	junctional adhesion molecule 3	0.338711	0.64878	1.08997
GO:0042803	protein homodimerization activity	GIMAP7.1	GIMAP7	GTPase, IMAP family member 7	0.338711	0.64878	1.08997
GO:0042803	protein homodimerization activity	SDS	SDS	serine dehydratase	0.338711	0.64878	1.08997
GO:0042803	protein homodimerization activity	PDGFB	PDGFB	platelet-derived growth factor beta polypeptide	0.338711	0.64878	1.08997
GO:0042803	protein homodimerization activity	MGLL	MGLL	monoglyceride lipase	0.338711	0.64878	1.08997
GO:0042803	protein homodimerization activity	CORO1A	CORO1A	coronin, actin binding protein, 1A	0.338711	0.64878	1.08997
GO:0042803	protein homodimerization activity	ANO2	ANO2	anoctamin 2	0.338711	0.64878	1.08997
GO:0042803	protein homodimerization activity	PVRL4	PVRL4	poliovirus receptor-related 4	0.338711	0.64878	1.08997
GO:0042803	protein homodimerization activity	GRM7	GRM7	glutamate receptor, metabotropic 7	0.338711	0.64878	1.08997
GO:0042803	protein homodimerization activity	MLXIPL	MLXIPL	MLX interacting protein-like	0.338711	0.64878	1.08997
GO:0042803	protein homodimerization activity	LOC100336949	LOC100336949	tropomyosin alpha-1 chain-like	0.338711	0.64878	1.08997
GO:0042803	protein homodimerization activity	KCNMA1	KCNMA1	potassium large conductance calcium-activated channel, subfamily M, alpha member 1	0.338711	0.64878	1.08997
GO:0042803	protein homodimerization activity	SRR	SRR	serine racemase	0.338711	0.64878	1.08997
GO:0042803	protein homodimerization activity	SYNE1	SYNE1	spectrin repeat containing, nuclear envelope 1	0.338711	0.64878	1.08997
GO:0042803	protein homodimerization activity	HHEX	HHEX	hematopoietically expressed homeobox	0.338711	0.64878	1.08997
GO:0042803	protein homodimerization activity	FZD1	FZD1	frizzled family receptor 1	0.338711	0.64878	1.08997
GO:0042803	protein homodimerization activity	FAP	FAP	fibroblast activation protein, alpha	0.338711	0.64878	1.08997
GO:0042803	protein homodimerization activity	ACTN3	ACTN3	actinin, alpha 3	0.338711	0.64878	1.08997
GO:0042803	protein homodimerization activity	LOC534913	LOC534913	mariner-like transposase	0.338711	0.64878	1.08997
GO:0042803	protein homodimerization activity	ANO1	ANO1	anoctamin 1, calcium activated chloride channel	0.338711	0.64878	1.08997
GO:0042803	protein homodimerization activity	FOXP2	LOC505502	uncharacterized LOC505502	0.338711	0.64878	1.08997
GO:0042803	protein homodimerization activity	EPHX2	EPHX2	epoxide hydrolase 2, cytoplasmic	0.338711	0.64878	1.08997
GO:0042803	protein homodimerization activity	SLIT2	SLIT2	slit homolog 2 (Drosophila)	0.338711	0.64878	1.08997
GO:0042803	protein homodimerization activity	GLIPR2	GLIPR2	GLI pathogenesis-related 2	0.338711	0.64878	1.08997
GO:0042803	protein homodimerization activity	ADD2	ADD2	adducin 2 (beta)	0.338711	0.64878	1.08997
GO:0042803	protein homodimerization activity	BCL11A	BCL11A	B-cell CLL/lymphoma 11A (zinc finger protein)	0.338711	0.64878	1.08997
GO:0042803	protein homodimerization activity	RNF17	RNF17	ring finger protein 17	0.338711	0.64878	1.08997
GO:0042803	protein homodimerization activity	ANG2	ANG2	angiogenin 2	0.338711	0.64878	1.08997
GO:0001105	RNA polymerase II transcription coactivator activity	SMARCA2	SMARCA2	SWI/SNF related, matrix associated, actin dependent regulator of chromatin, subfamily a, member 2	0.34244	0.64878	1.6526
GO:0001105	RNA polymerase II transcription coactivator activity	ANKRD1	ANKRD1	ankyrin repeat domain 1 (cardiac muscle)	0.34244	0.64878	1.6526
GO:0051721	protein phosphatase 2A binding	SPHK1	SPHK1	sphingosine kinase 1	0.34244	0.64878	1.6526
GO:0051721	protein phosphatase 2A binding	AKAP6	AKAP6	A kinase (PRKA) anchor protein 6	0.34244	0.64878	1.6526
GO:0036218	dTTP diphosphatase activity	ENTPD2	ENTPD2	ectonucleoside triphosphate diphosphohydrolase 2	0.344534	0.64878	2.41004
GO:0004467	long-chain fatty acid-CoA ligase activity	ACSL5	ACSL5	acyl-CoA synthetase long-chain family member 5	0.344534	0.64878	2.41004
GO:0005313	L-glutamate transmembrane transporter activity	SLC1A1	SLC1A1	solute carrier family 1 (neuronal/epithelial high affinity glutamate transporter, system Xag), member 1	0.344534	0.64878	2.41004
GO:0001191	RNA polymerase II transcription factor binding transcription factor activity involved in negative regulation of transcription	MINA	MINA	MYC induced nuclear antigen	0.344534	0.64878	2.41004
GO:0008828	dATP pyrophosphohydrolase activity	ENTPD2	ENTPD2	ectonucleoside triphosphate diphosphohydrolase 2	0.344534	0.64878	2.41004
GO:0031681	G-protein beta-subunit binding	GNG2	GNG2	guanine nucleotide binding protein (G protein), gamma 2	0.344534	0.64878	2.41004
GO:0017128	phospholipid scramblase activity	ANO1	ANO1	anoctamin 1, calcium activated chloride channel	0.344534	0.64878	2.41004
GO:0008599	protein phosphatase type 1 regulator activity	PHACTR1	PHACTR1	phosphatase and actin regulator 1	0.344534	0.64878	2.41004
GO:0003906	DNA-(apurinic or apyrimidinic site) lyase activity	HMGA1	HMGA1	high mobility group AT-hook 1	0.344534	0.64878	2.41004
GO:0004861	cyclin-dependent protein serine/threonine kinase inhibitor activity	CDKN1C	CDKN1C	cyclin-dependent kinase inhibitor 1C (p57, Kip2)	0.344534	0.64878	2.41004
GO:0035326	enhancer binding	SOX9	SOX9	SRY (sex determining region Y)-box 9	0.344534	0.64878	2.41004
GO:0004787	thiamine-pyrophosphatase activity	ENTPD2	ENTPD2	ectonucleoside triphosphate diphosphohydrolase 2	0.344534	0.64878	2.41004
GO:0016303	1-phosphatidylinositol-3-kinase activity	PIK3C2G	PIK3C2G	phosphoinositide-3-kinase, class 2, gamma polypeptide	0.344534	0.64878	2.41004
GO:0044606	phosphocholine hydrolase activity	ENTPD2	ENTPD2	ectonucleoside triphosphate diphosphohydrolase 2	0.344534	0.64878	2.41004
GO:0022841	potassium ion leak channel activity	KCNK5	KCNK5	potassium channel, subfamily K, member 5	0.344534	0.64878	2.41004
GO:0008758	UDP-2,3-diacylglucosamine hydrolase activity	ENTPD2	ENTPD2	ectonucleoside triphosphate diphosphohydrolase 2	0.344534	0.64878	2.41004
GO:0008235	metalloexopeptidase activity	DPEP3	DPEP3	dipeptidase 3	0.344534	0.64878	2.41004
GO:0046933	proton-transporting ATP synthase activity, rotational mechanism	ATP6AP1L	ATP6AP1L	ATPase, H+ transporting, lysosomal accessory protein 1-like	0.344534	0.64878	2.41004
GO:0019177	dihydroneopterin triphosphate pyrophosphohydrolase activity	ENTPD2	ENTPD2	ectonucleoside triphosphate diphosphohydrolase 2	0.344534	0.64878	2.41004
GO:0019176	dihydroneopterin monophosphate phosphatase activity	ENTPD2	ENTPD2	ectonucleoside triphosphate diphosphohydrolase 2	0.344534	0.64878	2.41004
GO:0016702	oxidoreductase activity, acting on single donors with incorporation of molecular oxygen, incorporation of two atoms of oxygen	P4HA1	P4HA1	prolyl 4-hydroxylase, alpha polypeptide I	0.344534	0.64878	2.41004
GO:0004672	protein kinase activity	CSF1R	CSF1R	colony stimulating factor 1 receptor	0.3506	0.653291	1.10807
GO:0004672	protein kinase activity	ROR1	ROR1	receptor tyrosine kinase-like orphan receptor 1	0.3506	0.653291	1.10807
GO:0004672	protein kinase activity	EPHA7	EPHA7	EPH receptor A7	0.3506	0.653291	1.10807
GO:0004672	protein kinase activity	BLK	BLK	B lymphoid tyrosine kinase	0.3506	0.653291	1.10807
GO:0004672	protein kinase activity	NUAK1	NUAK1	NUAK family, SNF1-like kinase, 1	0.3506	0.653291	1.10807
GO:0004672	protein kinase activity	SOX9	SOX9	SRY (sex determining region Y)-box 9	0.3506	0.653291	1.10807
GO:0004672	protein kinase activity	DYRK1B	DYRK1B	dual-specificity tyrosine-(Y)-phosphorylation regulated kinase 1B	0.3506	0.653291	1.10807
GO:0004672	protein kinase activity	ADRBK2	ADRBK2	adrenergic, beta, receptor kinase 2	0.3506	0.653291	1.10807
GO:0004672	protein kinase activity	ROR2	ROR2	receptor tyrosine kinase-like orphan receptor 2	0.3506	0.653291	1.10807
GO:0004672	protein kinase activity	PLK5	PLK5	polo-like kinase 5	0.3506	0.653291	1.10807
GO:0004672	protein kinase activity	PAK3	PAK3	p21 protein (Cdc42/Rac)-activated kinase 3	0.3506	0.653291	1.10807
GO:0004672	protein kinase activity	FLT3	FLT3	fms-related tyrosine kinase 3	0.3506	0.653291	1.10807
GO:0004672	protein kinase activity	STK32A	STK32A	serine/threonine kinase 32A	0.3506	0.653291	1.10807
GO:0004672	protein kinase activity	NPR2	NPR2	natriuretic peptide receptor B/guanylate cyclase B (atrionatriuretic peptide receptor B)	0.3506	0.653291	1.10807
GO:0004672	protein kinase activity	PTK7	PTK7	PTK7 protein tyrosine kinase 7	0.3506	0.653291	1.10807
GO:0004672	protein kinase activity	FYN	FYN	FYN oncogene related to SRC, FGR, YES	0.3506	0.653291	1.10807
GO:0004672	protein kinase activity	WNK2	WNK2	WNK lysine deficient protein kinase 2	0.3506	0.653291	1.10807
GO:0004672	protein kinase activity	EPHB2	EPHB2	EPH receptor B2	0.3506	0.653291	1.10807
GO:0004672	protein kinase activity	SBK2	SBK2	SH3-binding domain kinase family, member 2	0.3506	0.653291	1.10807
GO:0004672	protein kinase activity	KSR2	KSR2	kinase suppressor of ras 2	0.3506	0.653291	1.10807
GO:0016772	transferase activity, transferring phosphorus-containing groups	CSF1R	CSF1R	colony stimulating factor 1 receptor	0.353771	0.653291	1.10595
GO:0016772	transferase activity, transferring phosphorus-containing groups	ROR1	ROR1	receptor tyrosine kinase-like orphan receptor 1	0.353771	0.653291	1.10595
GO:0016772	transferase activity, transferring phosphorus-containing groups	EPHA7	EPHA7	EPH receptor A7	0.353771	0.653291	1.10595
GO:0016772	transferase activity, transferring phosphorus-containing groups	BLK	BLK	B lymphoid tyrosine kinase	0.353771	0.653291	1.10595
GO:0016772	transferase activity, transferring phosphorus-containing groups	NUAK1	NUAK1	NUAK family, SNF1-like kinase, 1	0.353771	0.653291	1.10595
GO:0016772	transferase activity, transferring phosphorus-containing groups	DYRK1B	DYRK1B	dual-specificity tyrosine-(Y)-phosphorylation regulated kinase 1B	0.353771	0.653291	1.10595
GO:0016772	transferase activity, transferring phosphorus-containing groups	ADRBK2	ADRBK2	adrenergic, beta, receptor kinase 2	0.353771	0.653291	1.10595
GO:0016772	transferase activity, transferring phosphorus-containing groups	ROR2	ROR2	receptor tyrosine kinase-like orphan receptor 2	0.353771	0.653291	1.10595
GO:0016772	transferase activity, transferring phosphorus-containing groups	PLK5	PLK5	polo-like kinase 5	0.353771	0.653291	1.10595
GO:0016772	transferase activity, transferring phosphorus-containing groups	PAK3	PAK3	p21 protein (Cdc42/Rac)-activated kinase 3	0.353771	0.653291	1.10595
GO:0016772	transferase activity, transferring phosphorus-containing groups	FLT3	FLT3	fms-related tyrosine kinase 3	0.353771	0.653291	1.10595
GO:0016772	transferase activity, transferring phosphorus-containing groups	STK32A	STK32A	serine/threonine kinase 32A	0.353771	0.653291	1.10595
GO:0016772	transferase activity, transferring phosphorus-containing groups	NPR2	NPR2	natriuretic peptide receptor B/guanylate cyclase B (atrionatriuretic peptide receptor B)	0.353771	0.653291	1.10595
GO:0016772	transferase activity, transferring phosphorus-containing groups	PTK7	PTK7	PTK7 protein tyrosine kinase 7	0.353771	0.653291	1.10595
GO:0016772	transferase activity, transferring phosphorus-containing groups	FYN	FYN	FYN oncogene related to SRC, FGR, YES	0.353771	0.653291	1.10595
GO:0016772	transferase activity, transferring phosphorus-containing groups	WNK2	WNK2	WNK lysine deficient protein kinase 2	0.353771	0.653291	1.10595
GO:0016772	transferase activity, transferring phosphorus-containing groups	EPHB2	EPHB2	EPH receptor B2	0.353771	0.653291	1.10595
GO:0016772	transferase activity, transferring phosphorus-containing groups	SBK2	SBK2	SH3-binding domain kinase family, member 2	0.353771	0.653291	1.10595
GO:0016772	transferase activity, transferring phosphorus-containing groups	KSR2	KSR2	kinase suppressor of ras 2	0.353771	0.653291	1.10595
GO:0016772	transferase activity, transferring phosphorus-containing groups	PIK3C2G	PIK3C2G	phosphoinositide-3-kinase, class 2, gamma polypeptide	0.353771	0.653291	1.10595
GO:0004407	histone deacetylase activity	HDAC11	HDAC11	histone deacetylase 11	0.355103	0.653291	1.6067
GO:0004407	histone deacetylase activity	NAAA	NAAA	N-acylethanolamine acid amidase	0.355103	0.653291	1.6067
GO:0005158	insulin receptor binding	TLN2	TLN2	talin 2	0.355103	0.653291	1.6067
GO:0005158	insulin receptor binding	SORBS1	SORBS1	sorbin and SH3 domain containing 1	0.355103	0.653291	1.6067
GO:0001537	N-acetylgalactosamine 4-O-sulfotransferase activity	CHST14	CHST14	carbohydrate (N-acetylgalactosamine 4-0) sulfotransferase 14	0.355103	0.653291	1.6067
GO:0001537	N-acetylgalactosamine 4-O-sulfotransferase activity	HS3ST3A1	HS3ST3A1	heparan sulfate (glucosamine) 3-O-sulfotransferase 3A1	0.355103	0.653291	1.6067
GO:0004864	protein phosphatase inhibitor activity	PHACTR1	PHACTR1	phosphatase and actin regulator 1	0.355103	0.653291	1.6067
GO:0004864	protein phosphatase inhibitor activity	SH3RF2	PPP1R39	protein phosphatase 1, regulatory subunit 39	0.355103	0.653291	1.6067
GO:0016788	hydrolase activity, acting on ester bonds	AOAH	AOAH	acyloxyacyl hydrolase (neutrophil)	0.355103	0.653291	1.6067
GO:0016788	hydrolase activity, acting on ester bonds	RNF17	RNF17	ring finger protein 17	0.355103	0.653291	1.6067
GO:0047485	protein N-terminus binding	CDH23	CDH23	cadherin-related 23	0.359518	0.653291	1.26844
GO:0047485	protein N-terminus binding	LOC100336949	LOC100336949	tropomyosin alpha-1 chain-like	0.359518	0.653291	1.26844
GO:0047485	protein N-terminus binding	CACNA1E	CACNA1E	calcium channel, voltage-dependent, R type, alpha 1E subunit	0.359518	0.653291	1.26844
GO:0047485	protein N-terminus binding	SNAP25	SNAP25	synaptosomal-associated protein, 25kDa	0.359518	0.653291	1.26844
GO:0047485	protein N-terminus binding	AKAP6	AKAP6	A kinase (PRKA) anchor protein 6	0.359518	0.653291	1.26844
GO:0019900	kinase binding	IGSF9B	IGSF9B	immunoglobulin superfamily, member 9B	0.362513	0.653291	1.31457
GO:0019900	kinase binding	CEBPA	CEBPA	CCAAT/enhancer binding protein (C/EBP), alpha	0.362513	0.653291	1.31457
GO:0019900	kinase binding	SLC2A1	SLC2A1	solute carrier family 2 (facilitated glucose transporter), member 1	0.362513	0.653291	1.31457
GO:0019900	kinase binding	JAKMIP1	JAKMIP1	janus kinase and microtubule interacting protein 1	0.362513	0.653291	1.31457
GO:0005215	transporter activity	SYT12	SYT12	synaptotagmin XII	0.362914	0.653291	1.14847
GO:0005215	transporter activity	SLC22A17	SLC22A17	solute carrier family 22, member 17	0.362914	0.653291	1.14847
GO:0005215	transporter activity	SLC2A1	SLC2A1	solute carrier family 2 (facilitated glucose transporter), member 1	0.362914	0.653291	1.14847
GO:0005215	transporter activity	LOC100337457	LOC100337457	solute carrier family 23 member 2-like	0.362914	0.653291	1.14847
GO:0005215	transporter activity	LOC512464	LOC512464	solute carrier family 11 (proton-coupled divalent metal ion transporters), member 2-like	0.362914	0.653291	1.14847
GO:0005215	transporter activity	SEC14L2	SEC14L2	SEC14-like 2 (S. cerevisiae)	0.362914	0.653291	1.14847
GO:0005215	transporter activity	LOC514257	LOC514257	uncharacterized LOC514257	0.362914	0.653291	1.14847
GO:0005215	transporter activity	SLC2A10	SLC2A10	solute carrier family 2 (facilitated glucose transporter), member 10	0.362914	0.653291	1.14847
GO:0005215	transporter activity	CPNE6	CPNE6	copine VI (neuronal)	0.362914	0.653291	1.14847
GO:0005215	transporter activity	SLC37A1	SLC37A1	solute carrier family 37 (glycerol-3-phosphate transporter), member 1	0.362914	0.653291	1.14847
GO:0005215	transporter activity	ABCA1	ABCA1	ATP-binding cassette, sub-family A (ABC1), member 1	0.362914	0.653291	1.14847
GO:0048018	receptor agonist activity	WNT3A	WNT3A	wingless-type MMTV integration site family, member 3A	0.367214	0.653291	2.22466
GO:0036222	XTP diphosphatase activity	ENTPD2	ENTPD2	ectonucleoside triphosphate diphosphohydrolase 2	0.367214	0.653291	2.22466
GO:0015175	neutral amino acid transmembrane transporter activity	SLC1A5	SLC1A5	solute carrier family 1 (neutral amino acid transporter), member 5	0.367214	0.653291	2.22466
GO:0008413	8-oxo-7,8-dihydroguanosine triphosphate pyrophosphatase activity	ENTPD2	ENTPD2	ectonucleoside triphosphate diphosphohydrolase 2	0.367214	0.653291	2.22466
GO:0005088	Ras guanyl-nucleotide exchange factor activity	RASGEF1B	RASGEF1B	RasGEF domain family, member 1B	0.367214	0.653291	2.22466
GO:0032041	NAD-dependent histone deacetylase activity (H3-K14 specific)	HDAC11	HDAC11	histone deacetylase 11	0.367214	0.653291	2.22466
GO:0008179	adenylate cyclase binding	AKAP6	AKAP6	A kinase (PRKA) anchor protein 6	0.367214	0.653291	2.22466
GO:0004622	lysophospholipase activity	MGLL	MGLL	monoglyceride lipase	0.367214	0.653291	2.22466
GO:0004844	uracil DNA N-glycosylase activity	CCNO	CCNO	cyclin O	0.367214	0.653291	2.22466
GO:0035497	cAMP response element binding	CREB3L1	CREB3L1	cAMP responsive element binding protein 3-like 1	0.367214	0.653291	2.22466
GO:0047006	17-alpha,20-alpha-dihydroxypregn-4-en-3-one dehydrogenase activity	AKR1B1	AKR1B1	aldo-keto reductase family 1, member B1 (aldose reductase)	0.367214	0.653291	2.22466
GO:0008796	bis(5'-nucleosyl)-tetraphosphatase activity	ENTPD2	ENTPD2	ectonucleoside triphosphate diphosphohydrolase 2	0.367214	0.653291	2.22466
GO:0000975	regulatory region DNA binding	IRF7	IRF7	interferon regulatory factor 7	0.367214	0.653291	2.22466
GO:0034739	histone deacetylase activity (H4-K16 specific)	HDAC11	HDAC11	histone deacetylase 11	0.367214	0.653291	2.22466
GO:0017166	vinculin binding	DLC1	DLC1	deleted in liver cancer 1	0.367214	0.653291	2.22466
GO:0008266	poly(U) RNA binding	MSI1	MSI1	musashi homolog 1 (Drosophila)	0.367214	0.653291	2.22466
GO:0032129	histone deacetylase activity (H3-K9 specific)	HDAC11	HDAC11	histone deacetylase 11	0.367214	0.653291	2.22466
GO:0035870	dITP diphosphatase activity	ENTPD2	ENTPD2	ectonucleoside triphosphate diphosphohydrolase 2	0.367214	0.653291	2.22466
GO:0031078	histone deacetylase activity (H3-K14 specific)	HDAC11	HDAC11	histone deacetylase 11	0.367214	0.653291	2.22466
GO:0001078	RNA polymerase II core promoter proximal region sequence-specific DNA binding transcription factor activity involved in negative regulation of transcription	MLXIPL	MLXIPL	MLX interacting protein-like	0.373312	0.65365	1.24657
GO:0001078	RNA polymerase II core promoter proximal region sequence-specific DNA binding transcription factor activity involved in negative regulation of transcription	MKX	MKX	mohawk homeobox	0.373312	0.65365	1.24657
GO:0001078	RNA polymerase II core promoter proximal region sequence-specific DNA binding transcription factor activity involved in negative regulation of transcription	HHEX	HHEX	hematopoietically expressed homeobox	0.373312	0.65365	1.24657
GO:0001078	RNA polymerase II core promoter proximal region sequence-specific DNA binding transcription factor activity involved in negative regulation of transcription	FOXP2	LOC505502	uncharacterized LOC505502	0.373312	0.65365	1.24657
GO:0001078	RNA polymerase II core promoter proximal region sequence-specific DNA binding transcription factor activity involved in negative regulation of transcription	BCL11A	BCL11A	B-cell CLL/lymphoma 11A (zinc finger protein)	0.373312	0.65365	1.24657
GO:0008270	zinc ion binding	MMP3	MMP3	matrix metallopeptidase 3 (stromelysin 1, progelatinase)	0.378137	0.65365	1.05623
GO:0008270	zinc ion binding	MKRN3	MKRN3	makorin ring finger protein 3	0.378137	0.65365	1.05623
GO:0008270	zinc ion binding	PGLYRP1	PGLYRP1	peptidoglycan recognition protein 1	0.378137	0.65365	1.05623
GO:0008270	zinc ion binding	MTR	MTR	5-methyltetrahydrofolate-homocysteine methyltransferase	0.378137	0.65365	1.05623
GO:0008270	zinc ion binding	MMP16	MMP16	matrix metallopeptidase 16 (membrane-inserted)	0.378137	0.65365	1.05623
GO:0008270	zinc ion binding	CSRP2	CSRP2	cysteine and glycine-rich protein 2	0.378137	0.65365	1.05623
GO:0008270	zinc ion binding	ADAMTS20	ADAMTS20	ADAM metallopeptidase with thrombospondin type 1 motif, 20	0.378137	0.65365	1.05623
GO:0008270	zinc ion binding	ZDHHC19	ZDHHC19	zinc finger, DHHC-type containing 19	0.378137	0.65365	1.05623
GO:0008270	zinc ion binding	MMP9	MMP9	matrix metallopeptidase 9 (gelatinase B, 92kDa gelatinase, 92kDa type IV collagenase)	0.378137	0.65365	1.05623
GO:0008270	zinc ion binding	LIMS2	LIMS2	LIM and senescent cell antigen-like domains 2	0.378137	0.65365	1.05623
GO:0008270	zinc ion binding	ZCCHC24	ZCCHC24	zinc finger, CCHC domain containing 24	0.378137	0.65365	1.05623
GO:0008270	zinc ion binding	TET1	TET1	tet methylcytosine dioxygenase 1	0.378137	0.65365	1.05623
GO:0008270	zinc ion binding	ESR2	ESR2	estrogen receptor 2 (ER beta)	0.378137	0.65365	1.05623
GO:0008270	zinc ion binding	MMP14	MMP14	matrix metallopeptidase 14 (membrane-inserted)	0.378137	0.65365	1.05623
GO:0008270	zinc ion binding	APOBEC1	APOBEC1	apolipoprotein B mRNA editing enzyme, catalytic polypeptide 1	0.378137	0.65365	1.05623
GO:0008270	zinc ion binding	PDLIM1	PDLIM1	PDZ and LIM domain 1	0.378137	0.65365	1.05623
GO:0008270	zinc ion binding	LOC512464	LOC512464	solute carrier family 11 (proton-coupled divalent metal ion transporters), member 2-like	0.378137	0.65365	1.05623
GO:0008270	zinc ion binding	ZNF215	ZNF215	zinc finger protein 215	0.378137	0.65365	1.05623
GO:0008270	zinc ion binding	KCNMA1	KCNMA1	potassium large conductance calcium-activated channel, subfamily M, alpha member 1	0.378137	0.65365	1.05623
GO:0008270	zinc ion binding	CPZ	CPZ	carboxypeptidase Z	0.378137	0.65365	1.05623
GO:0008270	zinc ion binding	LHX2	LHX2	LIM homeobox 2	0.378137	0.65365	1.05623
GO:0008270	zinc ion binding	ADAMTS12	ADAMTS12	ADAM metallopeptidase with thrombospondin type 1 motif, 12	0.378137	0.65365	1.05623
GO:0008270	zinc ion binding	XAF1	XAF1	XIAP associated factor 1	0.378137	0.65365	1.05623
GO:0008270	zinc ion binding	NR2F1	NR2F1	nuclear receptor subfamily 2, group F, member 1	0.378137	0.65365	1.05623
GO:0008270	zinc ion binding	DTX4	DTX4	deltex homolog 4 (Drosophila)	0.378137	0.65365	1.05623
GO:0008270	zinc ion binding	ADAMTS17	ADAMTS17	ADAM metallopeptidase with thrombospondin type 1 motif, 17	0.378137	0.65365	1.05623
GO:0008270	zinc ion binding	PHF21B	PHF21B	PHD finger protein 21B	0.378137	0.65365	1.05623
GO:0008270	zinc ion binding	LHX9	LHX9	LIM homeobox 9	0.378137	0.65365	1.05623
GO:0008270	zinc ion binding	MARCH10	MARCH10	membrane-associated ring finger (C3HC4) 10	0.378137	0.65365	1.05623
GO:0008270	zinc ion binding	PRICKLE2	PRICKLE2	prickle homolog 2 (Drosophila)	0.378137	0.65365	1.05623
GO:0008270	zinc ion binding	MMP13	MMP13	matrix metallopeptidase 13 (collagenase 3)	0.378137	0.65365	1.05623
GO:0008270	zinc ion binding	LOC534913	LOC534913	mariner-like transposase	0.378137	0.65365	1.05623
GO:0008270	zinc ion binding	ADAMTS14	ADAMTS14	ADAM metallopeptidase with thrombospondin type 1 motif, 14	0.378137	0.65365	1.05623
GO:0008270	zinc ion binding	RAPSN	RAPSN	receptor-associated protein of the synapse	0.378137	0.65365	1.05623
GO:0008270	zinc ion binding	TRIM47	TRIM47	tripartite motif containing 47	0.378137	0.65365	1.05623
GO:0008270	zinc ion binding	SH3RF2	PPP1R39	protein phosphatase 1, regulatory subunit 39	0.378137	0.65365	1.05623
GO:0008270	zinc ion binding	LONRF3	LONRF3	LON peptidase N-terminal domain and ring finger 3	0.378137	0.65365	1.05623
GO:0008270	zinc ion binding	RNF17	RNF17	ring finger protein 17	0.378137	0.65365	1.05623
GO:0008270	zinc ion binding	ZFAND5	ZFAND5	zinc finger, AN1-type domain 5	0.378137	0.65365	1.05623
GO:0008270	zinc ion binding	LMCD1	LMCD1	LIM and cysteine-rich domains 1	0.378137	0.65365	1.05623
GO:0008270	zinc ion binding	PRICKLE1	PRICKLE1	prickle homolog 1 (Drosophila)	0.378137	0.65365	1.05623
GO:0008270	zinc ion binding	ADAMTS3	ADAMTS3	ADAM metallopeptidase with thrombospondin type 1 motif, 3	0.378137	0.65365	1.05623
GO:0005262	calcium channel activity	CACNA1E	CACNA1E	calcium channel, voltage-dependent, R type, alpha 1E subunit	0.378306	0.65365	1.28536
GO:0005262	calcium channel activity	LOC784768	LOC784768	calcium-activated chloride channel	0.378306	0.65365	1.28536
GO:0005262	calcium channel activity	CACNA1S	CACNA1S	calcium channel, voltage-dependent, L type, alpha 1S subunit	0.378306	0.65365	1.28536
GO:0005262	calcium channel activity	ITPR1	ITPR1	inositol 1,4,5-trisphosphate receptor, type 1	0.378306	0.65365	1.28536
GO:0001046	core promoter sequence-specific DNA binding	ESR2	ESR2	estrogen receptor 2 (ER beta)	0.380157	0.65365	1.52213
GO:0001046	core promoter sequence-specific DNA binding	SOX9	SOX9	SRY (sex determining region Y)-box 9	0.380157	0.65365	1.52213
GO:0043864	indoleacetamide hydrolase activity	NAAA	NAAA	N-acylethanolamine acid amidase	0.38911	0.65365	2.06575
GO:0004032	alditol:NADP+ 1-oxidoreductase activity	AKR1B1	AKR1B1	aldo-keto reductase family 1, member B1 (aldose reductase)	0.38911	0.65365	2.06575
GO:0016290	palmitoyl-CoA hydrolase activity	ACOT2	ACOT2	acyl-CoA thioesterase 2	0.38911	0.65365	2.06575
GO:0008418	protein-N-terminal asparagine amidohydrolase activity	NAAA	NAAA	N-acylethanolamine acid amidase	0.38911	0.65365	2.06575
GO:0052773	diacetylchitobiose deacetylase activity	NAAA	NAAA	N-acylethanolamine acid amidase	0.38911	0.65365	2.06575
GO:0052790	chitooligosaccharide deacetylase activity	NAAA	NAAA	N-acylethanolamine acid amidase	0.38911	0.65365	2.06575
GO:0034885	gamma-N-formylaminovinylacetate hydrolase activity	NAAA	NAAA	N-acylethanolamine acid amidase	0.38911	0.65365	2.06575
GO:0034882	cis-aconitamide amidase activity	NAAA	NAAA	N-acylethanolamine acid amidase	0.38911	0.65365	2.06575
GO:0034876	isonicotinic acid hydrazide hydrolase activity	NAAA	NAAA	N-acylethanolamine acid amidase	0.38911	0.65365	2.06575
GO:0043909	N-acetylcitrulline deacetylase activity	NAAA	NAAA	N-acylethanolamine acid amidase	0.38911	0.65365	2.06575
GO:0034185	apolipoprotein binding	ABCA1	ABCA1	ATP-binding cassette, sub-family A (ABC1), member 1	0.38911	0.65365	2.06575
GO:0018749	(3,5-dichlorophenylurea)acetate amidohydrolase activity	NAAA	NAAA	N-acylethanolamine acid amidase	0.38911	0.65365	2.06575
GO:0018748	iprodione amidohydrolase activity	NAAA	NAAA	N-acylethanolamine acid amidase	0.38911	0.65365	2.06575
GO:0043747	N2-acetyl-L-lysine deacetylase activity	NAAA	NAAA	N-acylethanolamine acid amidase	0.38911	0.65365	2.06575
GO:0043748	O-succinylbenzoate synthase activity	NAAA	NAAA	N-acylethanolamine acid amidase	0.38911	0.65365	2.06575
GO:0097372	NAD-dependent histone deacetylase activity (H3-K18 specific)	HDAC11	HDAC11	histone deacetylase 11	0.38911	0.65365	2.06575
GO:0005243	gap junction channel activity	GJB2	GJB2	gap junction protein, beta 2, 26kDa	0.38911	0.65365	2.06575
GO:0052890	oxidoreductase activity, acting on the CH-CH group of donors, with a flavin as acceptor	ACADSB	ACADSB	acyl-CoA dehydrogenase, short/branched chain	0.38911	0.65365	2.06575
GO:0008553	hydrogen-exporting ATPase activity, phosphorylative mechanism	ATP6V1C2	ATP6V1C2	ATPase, H+ transporting, lysosomal 42kDa, V1 subunit C2	0.38911	0.65365	2.06575
GO:0008759	UDP-3-O-[3-hydroxymyristoyl] N-acetylglucosamine deacetylase activity	NAAA	NAAA	N-acylethanolamine acid amidase	0.38911	0.65365	2.06575
GO:0047617	acyl-CoA hydrolase activity	ACOT2	ACOT2	acyl-CoA thioesterase 2	0.38911	0.65365	2.06575
GO:0034781	N-cyclohexylformamide amidohydrolase activity	NAAA	NAAA	N-acylethanolamine acid amidase	0.38911	0.65365	2.06575
GO:0046970	NAD-dependent histone deacetylase activity (H4-K16 specific)	HDAC11	HDAC11	histone deacetylase 11	0.38911	0.65365	2.06575
GO:0034576	N-isopropylacetanilide amidohydrolase activity	NAAA	NAAA	N-acylethanolamine acid amidase	0.38911	0.65365	2.06575
GO:0034573	didemethylisoproturon amidohydrolase activity	NAAA	NAAA	N-acylethanolamine acid amidase	0.38911	0.65365	2.06575
GO:0034571	4'-(2-hydroxyisopropyl)phenylurea amidohydrolase activity	NAAA	NAAA	N-acylethanolamine acid amidase	0.38911	0.65365	2.06575
GO:0047419	N-acetylgalactosamine-6-phosphate deacetylase activity	NAAA	NAAA	N-acylethanolamine acid amidase	0.38911	0.65365	2.06575
GO:0005507	copper ion binding	LOC512464	LOC512464	solute carrier family 11 (proton-coupled divalent metal ion transporters), member 2-like	0.391259	0.654683	1.33479
GO:0005507	copper ion binding	LOX	LOX	lysyl oxidase	0.391259	0.654683	1.33479
GO:0005507	copper ion binding	ANG2	ANG2	angiogenin 2	0.391259	0.654683	1.33479
GO:0042974	retinoic acid receptor binding	HMGA1	HMGA1	high mobility group AT-hook 1	0.39253	0.654683	1.4831
GO:0042974	retinoic acid receptor binding	LOC100299783	LOC100299783	preferentially expressed antigen in melanoma-like	0.39253	0.654683	1.4831
GO:0048365	Rac GTPase binding	ITPKA	ITPKA	inositol-trisphosphate 3-kinase A	0.39253	0.654683	1.4831
GO:0048365	Rac GTPase binding	CYFIP2	CYFIP2	cytoplasmic FMR1 interacting protein 2	0.39253	0.654683	1.4831
GO:0008301	DNA binding, bending	FOXL1	FOXL1	forkhead box L1	0.39253	0.654683	1.4831
GO:0008301	DNA binding, bending	HHEX	HHEX	hematopoietically expressed homeobox	0.39253	0.654683	1.4831
GO:0016301	kinase activity	CSF1R	CSF1R	colony stimulating factor 1 receptor	0.400647	0.665233	1.06239
GO:0016301	kinase activity	EPHA7	EPHA7	EPH receptor A7	0.400647	0.665233	1.06239
GO:0016301	kinase activity	BLK	BLK	B lymphoid tyrosine kinase	0.400647	0.665233	1.06239
GO:0016301	kinase activity	NUAK1	NUAK1	NUAK family, SNF1-like kinase, 1	0.400647	0.665233	1.06239
GO:0016301	kinase activity	ALDH18A1	ALDH18A1	aldehyde dehydrogenase 18 family, member A1	0.400647	0.665233	1.06239
GO:0016301	kinase activity	DYRK1B	DYRK1B	dual-specificity tyrosine-(Y)-phosphorylation regulated kinase 1B	0.400647	0.665233	1.06239
GO:0016301	kinase activity	SPHK1	SPHK1	sphingosine kinase 1	0.400647	0.665233	1.06239
GO:0016301	kinase activity	DGKI	DGKI	diacylglycerol kinase, iota	0.400647	0.665233	1.06239
GO:0016301	kinase activity	PHKA2	PHKA2	phosphorylase kinase, alpha 2 (liver)	0.400647	0.665233	1.06239
GO:0016301	kinase activity	ITPKA	ITPKA	inositol-trisphosphate 3-kinase A	0.400647	0.665233	1.06239
GO:0016301	kinase activity	ADRBK2	ADRBK2	adrenergic, beta, receptor kinase 2	0.400647	0.665233	1.06239
GO:0016301	kinase activity	ROR2	ROR2	receptor tyrosine kinase-like orphan receptor 2	0.400647	0.665233	1.06239
GO:0016301	kinase activity	PLK5	PLK5	polo-like kinase 5	0.400647	0.665233	1.06239
GO:0016301	kinase activity	NELL2	NELL2	NEL-like 2 (chicken)	0.400647	0.665233	1.06239
GO:0016301	kinase activity	CDKN1C	CDKN1C	cyclin-dependent kinase inhibitor 1C (p57, Kip2)	0.400647	0.665233	1.06239
GO:0016301	kinase activity	PAK3	PAK3	p21 protein (Cdc42/Rac)-activated kinase 3	0.400647	0.665233	1.06239
GO:0016301	kinase activity	DGKB	DGKB	diacylglycerol kinase, beta 90kDa	0.400647	0.665233	1.06239
GO:0016301	kinase activity	FLT3	FLT3	fms-related tyrosine kinase 3	0.400647	0.665233	1.06239
GO:0016301	kinase activity	STK32A	STK32A	serine/threonine kinase 32A	0.400647	0.665233	1.06239
GO:0016301	kinase activity	PTK7	PTK7	PTK7 protein tyrosine kinase 7	0.400647	0.665233	1.06239
GO:0016301	kinase activity	FYN	FYN	FYN oncogene related to SRC, FGR, YES	0.400647	0.665233	1.06239
GO:0016301	kinase activity	WNK2	WNK2	WNK lysine deficient protein kinase 2	0.400647	0.665233	1.06239
GO:0016301	kinase activity	EPHB2	EPHB2	EPH receptor B2	0.400647	0.665233	1.06239
GO:0016301	kinase activity	SBK2	SBK2	SH3-binding domain kinase family, member 2	0.400647	0.665233	1.06239
GO:0016301	kinase activity	AKAP6	AKAP6	A kinase (PRKA) anchor protein 6	0.400647	0.665233	1.06239
GO:0016301	kinase activity	KSR2	KSR2	kinase suppressor of ras 2	0.400647	0.665233	1.06239
GO:0016301	kinase activity	PIK3C2G	PIK3C2G	phosphoinositide-3-kinase, class 2, gamma polypeptide	0.400647	0.665233	1.06239
GO:0016791	phosphatase activity	MTMR7	MTMR7	myotubularin related protein 7	0.40088	0.665233	1.20502
GO:0016791	phosphatase activity	PTPRU	PTPRU	protein tyrosine phosphatase, receptor type, U	0.40088	0.665233	1.20502
GO:0016791	phosphatase activity	DUSP2	DUSP2	dual specificity phosphatase 2	0.40088	0.665233	1.20502
GO:0016791	phosphatase activity	DUSP27	DUSP27	dual specificity phosphatase 27 (putative)	0.40088	0.665233	1.20502
GO:0016791	phosphatase activity	EPHX2	EPHX2	epoxide hydrolase 2, cytoplasmic	0.40088	0.665233	1.20502
GO:0000981	sequence-specific DNA binding RNA polymerase II transcription factor activity	SOX15	SOX15	SRY (sex determining region Y)-box 15	0.40204	0.665233	1.15682
GO:0000981	sequence-specific DNA binding RNA polymerase II transcription factor activity	ERG	ERG	v-ets erythroblastosis virus E26 oncogene homolog (avian)	0.40204	0.665233	1.15682
GO:0000981	sequence-specific DNA binding RNA polymerase II transcription factor activity	SOX9	SOX9	SRY (sex determining region Y)-box 9	0.40204	0.665233	1.15682
GO:0000981	sequence-specific DNA binding RNA polymerase II transcription factor activity	FOXL1	FOXL1	forkhead box L1	0.40204	0.665233	1.15682
GO:0000981	sequence-specific DNA binding RNA polymerase II transcription factor activity	ZNF215	ZNF215	zinc finger protein 215	0.40204	0.665233	1.15682
GO:0000981	sequence-specific DNA binding RNA polymerase II transcription factor activity	MKX	MKX	mohawk homeobox	0.40204	0.665233	1.15682
GO:0000981	sequence-specific DNA binding RNA polymerase II transcription factor activity	FOXP2	LOC505502	uncharacterized LOC505502	0.40204	0.665233	1.15682
GO:0019904	protein domain specific binding	AKAP2	AKAP2	A kinase (PRKA) anchor protein 2	0.402682	0.665233	1.11233
GO:0019904	protein domain specific binding	CEBPA	CEBPA	CCAAT/enhancer binding protein (C/EBP), alpha	0.402682	0.665233	1.11233
GO:0019904	protein domain specific binding	EFS	EFS	embryonal Fyn-associated substrate	0.402682	0.665233	1.11233
GO:0019904	protein domain specific binding	BASP1	BASP1	brain abundant, membrane attached signal protein 1	0.402682	0.665233	1.11233
GO:0019904	protein domain specific binding	SCN5A	SCN5A	sodium channel, voltage-gated, type V, alpha subunit	0.402682	0.665233	1.11233
GO:0019904	protein domain specific binding	WNT3A	WNT3A	wingless-type MMTV integration site family, member 3A	0.402682	0.665233	1.11233
GO:0019904	protein domain specific binding	PDE4D	PDE4D	phosphodiesterase 4D, cAMP-specific	0.402682	0.665233	1.11233
GO:0019904	protein domain specific binding	SNAP25	SNAP25	synaptosomal-associated protein, 25kDa	0.402682	0.665233	1.11233
GO:0019904	protein domain specific binding	TWIST2	TWIST2	twist homolog 2 (Drosophila)	0.402682	0.665233	1.11233
GO:0019904	protein domain specific binding	TGM2	TGM2	transglutaminase 2 (C polypeptide, protein-glutamine-gamma-glutamyltransferase)	0.402682	0.665233	1.11233
GO:0019904	protein domain specific binding	DRD3	DRD3	dopamine receptor D3	0.402682	0.665233	1.11233
GO:0017048	Rho GTPase binding	DAAM2	DAAM2	dishevelled associated activator of morphogenesis 2	0.404789	0.665233	1.44603
GO:0017048	Rho GTPase binding	PAK3	PAK3	p21 protein (Cdc42/Rac)-activated kinase 3	0.404789	0.665233	1.44603
GO:0048038	quinone binding	HHIPL1	HHIPL1	HHIP-like 1	0.41025	0.665233	1.92804
GO:0042301	phosphate ion binding	CHST14	CHST14	carbohydrate (N-acetylgalactosamine 4-0) sulfotransferase 14	0.41025	0.665233	1.92804
GO:0003995	acyl-CoA dehydrogenase activity	ACADSB	ACADSB	acyl-CoA dehydrogenase, short/branched chain	0.41025	0.665233	1.92804
GO:0034236	protein kinase A catalytic subunit binding	SOX9	SOX9	SRY (sex determining region Y)-box 9	0.41025	0.665233	1.92804
GO:0004112	cyclic-nucleotide phosphodiesterase activity	PDE4D	PDE4D	phosphodiesterase 4D, cAMP-specific	0.41025	0.665233	1.92804
GO:0016307	phosphatidylinositol phosphate kinase activity	PIK3C2G	PIK3C2G	phosphoinositide-3-kinase, class 2, gamma polypeptide	0.41025	0.665233	1.92804
GO:0005001	transmembrane receptor protein tyrosine phosphatase activity	PTPRU	PTPRU	protein tyrosine phosphatase, receptor type, U	0.41025	0.665233	1.92804
GO:0048185	activin binding	FSTL3	FSTL3	follistatin-like 3 (secreted glycoprotein)	0.41025	0.665233	1.92804
GO:0032794	GTPase activating protein binding	RGS14	RGS14	regulator of G-protein signaling 14	0.41025	0.665233	1.92804
GO:0046969	NAD-dependent histone deacetylase activity (H3-K9 specific)	HDAC11	HDAC11	histone deacetylase 11	0.41025	0.665233	1.92804
GO:0008093	cytoskeletal adaptor activity	BIN3	BIN3	bridging integrator 3	0.41025	0.665233	1.92804
GO:0005544	calcium-dependent phospholipid binding	SYT12	SYT12	synaptotagmin XII	0.416929	0.674891	1.41076
GO:0005544	calcium-dependent phospholipid binding	MCTP1	MCTP1	multiple C2 domains, transmembrane 1	0.416929	0.674891	1.41076
GO:0005254	chloride channel activity	LOC784768	LOC784768	calcium-activated chloride channel	0.419293	0.677542	1.27591
GO:0005254	chloride channel activity	ANO1	ANO1	anoctamin 1, calcium activated chloride channel	0.419293	0.677542	1.27591
GO:0005254	chloride channel activity	FXYD3	FXYD3	FXYD domain containing ion transport regulator 3	0.419293	0.677542	1.27591
GO:0050660	flavin adenine dinucleotide binding	SARDH	SARDH	sarcosine dehydrogenase	0.428544	0.679454	1.25741
GO:0050660	flavin adenine dinucleotide binding	ACADSB	ACADSB	acyl-CoA dehydrogenase, short/branched chain	0.428544	0.679454	1.25741
GO:0050660	flavin adenine dinucleotide binding	TXNRD3	TXNRD3	thioredoxin reductase 3	0.428544	0.679454	1.25741
GO:0004879	ligand-activated sequence-specific DNA binding RNA polymerase II transcription factor activity	ESR2	ESR2	estrogen receptor 2 (ER beta)	0.428943	0.679454	1.37717
GO:0004879	ligand-activated sequence-specific DNA binding RNA polymerase II transcription factor activity	NR2F1	NR2F1	nuclear receptor subfamily 2, group F, member 1	0.428943	0.679454	1.37717
GO:0001102	RNA polymerase II activating transcription factor binding	ISG12(B)	ISG12(B)	TLH29 protein precursor-like	0.428943	0.679454	1.37717
GO:0001102	RNA polymerase II activating transcription factor binding	IFI27	IFI27	putative ISG12(a) protein	0.428943	0.679454	1.37717
GO:0016208	AMP binding	FBP1	FBP1	fructose-1,6-bisphosphatase 1	0.43066	0.679454	1.80753
GO:0030742	GTP-dependent protein binding	RAB32	RAB32	RAB32, member RAS oncogene family	0.43066	0.679454	1.80753
GO:0016493	C-C chemokine receptor activity	CXCR4	CXCR4	chemokine (C-X-C motif) receptor 4	0.43066	0.679454	1.80753
GO:0004012	phospholipid-translocating ATPase activity	ATP10A	ATP10A	ATPase, class V, type 10A	0.43066	0.679454	1.80753
GO:0017049	GTP-Rho binding	STXBP6	STXBP6	syntaxin binding protein 6 (amisyn)	0.43066	0.679454	1.80753
GO:0017091	AU-rich element binding	APOBEC1	APOBEC1	apolipoprotein B mRNA editing enzyme, catalytic polypeptide 1	0.43066	0.679454	1.80753
GO:0034237	protein kinase A regulatory subunit binding	AKAP6	AKAP6	A kinase (PRKA) anchor protein 6	0.43066	0.679454	1.80753
GO:0005247	voltage-gated chloride channel activity	ANO1	ANO1	anoctamin 1, calcium activated chloride channel	0.43066	0.679454	1.80753
GO:0043539	protein serine/threonine kinase activator activity	FAM20A	FAM20A	family with sequence similarity 20, member A	0.43066	0.679454	1.80753
GO:0005024	transforming growth factor beta-activated receptor activity	LTBP1	LTBP1	latent transforming growth factor beta binding protein 1	0.43066	0.679454	1.80753
GO:0030169	low-density lipoprotein particle binding	THBS1	THBS1	thrombospondin 1	0.43066	0.679454	1.80753
GO:0001664	G-protein coupled receptor binding	RAMP2	RAMP2	receptor (G protein-coupled) activity modifying protein 2	0.446885	0.691843	1.22199
GO:0001664	G-protein coupled receptor binding	FYN	FYN	FYN oncogene related to SRC, FGR, YES	0.446885	0.691843	1.22199
GO:0001664	G-protein coupled receptor binding	UCN	UCN	urocortin	0.446885	0.691843	1.22199
GO:0042802	identical protein binding	NCAM1	NCAM1	neural cell adhesion molecule 1	0.447236	0.691843	1.04218
GO:0042802	identical protein binding	COL7A1	COL7A1	collagen, type VII, alpha 1	0.447236	0.691843	1.04218
GO:0042802	identical protein binding	MMP9	MMP9	matrix metallopeptidase 9 (gelatinase B, 92kDa gelatinase, 92kDa type IV collagenase)	0.447236	0.691843	1.04218
GO:0042802	identical protein binding	CTSC	CTSC	cathepsin C	0.447236	0.691843	1.04218
GO:0042802	identical protein binding	PDGFB	PDGFB	platelet-derived growth factor beta polypeptide	0.447236	0.691843	1.04218
GO:0042802	identical protein binding	CORO1A	CORO1A	coronin, actin binding protein, 1A	0.447236	0.691843	1.04218
GO:0042802	identical protein binding	ENTPD2	ENTPD2	ectonucleoside triphosphate diphosphohydrolase 2	0.447236	0.691843	1.04218
GO:0042802	identical protein binding	SLC2A1	SLC2A1	solute carrier family 2 (facilitated glucose transporter), member 1	0.447236	0.691843	1.04218
GO:0042802	identical protein binding	THBS1	THBS1	thrombospondin 1	0.447236	0.691843	1.04218
GO:0042802	identical protein binding	COL1A2	COL1A2	collagen, type I, alpha 2	0.447236	0.691843	1.04218
GO:0042802	identical protein binding	HSD17B10	HSD17B10	hydroxysteroid (17-beta) dehydrogenase 10	0.447236	0.691843	1.04218
GO:0042802	identical protein binding	FZD1	FZD1	frizzled family receptor 1	0.447236	0.691843	1.04218
GO:0042802	identical protein binding	ITGB3	ITGB3	integrin, beta 3 (platelet glycoprotein IIIa, antigen CD61)	0.447236	0.691843	1.04218
GO:0042802	identical protein binding	NELL2	NELL2	NEL-like 2 (chicken)	0.447236	0.691843	1.04218
GO:0042802	identical protein binding	FHIT	FHIT	fragile histidine triad gene	0.447236	0.691843	1.04218
GO:0042802	identical protein binding	NPR2	NPR2	natriuretic peptide receptor B/guanylate cyclase B (atrionatriuretic peptide receptor B)	0.447236	0.691843	1.04218
GO:0042802	identical protein binding	LCP1	LCP1	lymphocyte cytosolic protein 1 (L-plastin)	0.447236	0.691843	1.04218
GO:0042802	identical protein binding	SLIT2	SLIT2	slit homolog 2 (Drosophila)	0.447236	0.691843	1.04218
GO:0042802	identical protein binding	FBP1	FBP1	fructose-1,6-bisphosphatase 1	0.447236	0.691843	1.04218
GO:0042802	identical protein binding	CIDEB	CIDEB	cell death-inducing DFFA-like effector b	0.447236	0.691843	1.04218
GO:0042802	identical protein binding	ALDH1A1	ALDH1A1	aldehyde dehydrogenase 1 family, member A1	0.447236	0.691843	1.04218
GO:0042802	identical protein binding	EPHB2	EPHB2	EPH receptor B2	0.447236	0.691843	1.04218
GO:0042802	identical protein binding	ROBO1	ROBO1	roundabout, axon guidance receptor, homolog 1 (Drosophila)	0.447236	0.691843	1.04218
GO:0042802	identical protein binding	CD74	CD74	CD74 molecule, major histocompatibility complex, class II invariant chain	0.447236	0.691843	1.04218
GO:0046982	protein heterodimerization activity	SOX15	SOX15	SRY (sex determining region Y)-box 15	0.447502	0.691843	1.04785
GO:0046982	protein heterodimerization activity	CEBPA	CEBPA	CCAAT/enhancer binding protein (C/EBP), alpha	0.447502	0.691843	1.04785
GO:0046982	protein heterodimerization activity	BOLA-DQB	BOLA-DQB	major histocompatibility complex, class II, DQ beta	0.447502	0.691843	1.04785
GO:0046982	protein heterodimerization activity	JAM3	JAM3	junctional adhesion molecule 3	0.447502	0.691843	1.04785
GO:0046982	protein heterodimerization activity	PDGFB	PDGFB	platelet-derived growth factor beta polypeptide	0.447502	0.691843	1.04785
GO:0046982	protein heterodimerization activity	SOX9	SOX9	SRY (sex determining region Y)-box 9	0.447502	0.691843	1.04785
GO:0046982	protein heterodimerization activity	ANO2	ANO2	anoctamin 2	0.447502	0.691843	1.04785
GO:0046982	protein heterodimerization activity	RAMP2	RAMP2	receptor (G protein-coupled) activity modifying protein 2	0.447502	0.691843	1.04785
GO:0046982	protein heterodimerization activity	MLXIPL	MLXIPL	MLX interacting protein-like	0.447502	0.691843	1.04785
GO:0046982	protein heterodimerization activity	IL11RA	IL11RA	interleukin 11 receptor, alpha	0.447502	0.691843	1.04785
GO:0046982	protein heterodimerization activity	H2AFY2	H2AFY2	H2A histone family, member Y2	0.447502	0.691843	1.04785
GO:0046982	protein heterodimerization activity	JAM2	JAM2	junctional adhesion molecule 2	0.447502	0.691843	1.04785
GO:0046982	protein heterodimerization activity	FZD1	FZD1	frizzled family receptor 1	0.447502	0.691843	1.04785
GO:0046982	protein heterodimerization activity	ANO1	ANO1	anoctamin 1, calcium activated chloride channel	0.447502	0.691843	1.04785
GO:0046982	protein heterodimerization activity	FOXP2	LOC505502	uncharacterized LOC505502	0.447502	0.691843	1.04785
GO:0046982	protein heterodimerization activity	ADD2	ADD2	adducin 2 (beta)	0.447502	0.691843	1.04785
GO:0046982	protein heterodimerization activity	BCL11A	BCL11A	B-cell CLL/lymphoma 11A (zinc finger protein)	0.447502	0.691843	1.04785
GO:0046982	protein heterodimerization activity	FOSB	FOSB	FBJ murine osteosarcoma viral oncogene homolog B	0.447502	0.691843	1.04785
GO:0046982	protein heterodimerization activity	ROBO1	ROBO1	roundabout, axon guidance receptor, homolog 1 (Drosophila)	0.447502	0.691843	1.04785
GO:0046982	protein heterodimerization activity	SYCP3	SYCP3	synaptonemal complex protein 3	0.447502	0.691843	1.04785
GO:0031432	titin binding	ANKRD1	ANKRD1	ankyrin repeat domain 1 (cardiac muscle)	0.450364	0.691843	1.70121
GO:0031434	mitogen-activated protein kinase kinase binding	KSR2	KSR2	kinase suppressor of ras 2	0.450364	0.691843	1.70121
GO:0031418	L-ascorbic acid binding	P4HA1	P4HA1	prolyl 4-hydroxylase, alpha polypeptide I	0.450364	0.691843	1.70121
[truncated: 1,162 more rows]

## Sheet: DownGene2GO
QueryID	QuerySymbol	Description	E-Value	SubjectSymbol	Description	GOID	GOTerm	P-Value	Enrichment
SPX	SPX	chromosome 5 open reading frame, human C12orf39	3.0E-30,4.0E-45,3.0E-31	Spx,SPX,B230216G23Rik	spexin hormone	GO:0005184	neuropeptide hormone activity	0.291116	1.86584
SPX	SPX	chromosome 5 open reading frame, human C12orf39	3.0E-30,4.0E-45,3.0E-31	Spx,SPX,B230216G23Rik	spexin hormone	GO:0005179	hormone activity	0.57279	0.99726
SPX	SPX	chromosome 5 open reading frame, human C12orf39	3.0E-30,4.0E-45,3.0E-31	Spx,SPX,B230216G23Rik	spexin hormone	GO:0031765	type 2 galanin receptor binding	0.0679613	14.4603
SPX	SPX	chromosome 5 open reading frame, human C12orf39	3.0E-30,4.0E-45,3.0E-31	Spx,SPX,B230216G23Rik	spexin hormone	GO:0031766	type 3 galanin receptor binding	0.0679613	14.4603
WFDC2	WFDC2	WAP four-disulfide core domain 2	6.0E-24,2.0E-38,1.0E-29	Wfdc2,WFDC2,Wfdc2	WAP four-disulfide core domain 2	GO:0019828	aspartic-type endopeptidase inhibitor activity	0.0679613	14.4603
WFDC2	WFDC2	WAP four-disulfide core domain 2	6.0E-24,2.0E-38,1.0E-29	Wfdc2,WFDC2,Wfdc2	WAP four-disulfide core domain 2	GO:0003674	molecular_function	0.63642	0.981454
WFDC2	WFDC2	WAP four-disulfide core domain 2	6.0E-24,2.0E-38,1.0E-29	Wfdc2,WFDC2,Wfdc2	WAP four-disulfide core domain 2	GO:0030414	peptidase inhibitor activity	0.000119391	3.38709
WFDC2	WFDC2	WAP four-disulfide core domain 2	6.0E-24,2.0E-38,1.0E-29	Wfdc2,WFDC2,Wfdc2	WAP four-disulfide core domain 2	GO:0004867	serine-type endopeptidase inhibitor activity	0.00557831	2.73984
WFDC2	WFDC2	WAP four-disulfide core domain 2	6.0E-24,2.0E-38,1.0E-29	Wfdc2,WFDC2,Wfdc2	WAP four-disulfide core domain 2	GO:0004866	endopeptidase inhibitor activity	0.0604545	2.69028
WFDC2	WFDC2	WAP four-disulfide core domain 2	6.0E-24,2.0E-38,1.0E-29	Wfdc2,WFDC2,Wfdc2	WAP four-disulfide core domain 2	GO:0004869	cysteine-type endopeptidase inhibitor activity	0.104617	2.62914
MPDZ	MPDZ	multiple PDZ domain protein	0.0,0.0,0.0	Mpdz,MPDZ,Mpdz	multiple PDZ domain protein	GO:0008022	protein C-terminus binding	0.76921	0.795978
MPDZ	MPDZ	multiple PDZ domain protein	0.0,0.0,0.0	Mpdz,MPDZ,Mpdz	multiple PDZ domain protein	GO:0005515	protein binding	0.123002	1.05058
VWA5A	VWA5A	von Willebrand factor A domain containing 5A	0.0,0.0,0.0	Vwa5a,xp_005271607,Vwa5a	von Willebrand factor A domain containing 5A	GO:0003674	molecular_function	0.63642	0.981454
LOC515227	LOC515227	putative methyltransferase NSUN5-like	4.0E-122,8.0E-134,1.0E-118	Nsun5,NSUN5,Nsun5	NOP2/Sun domain family, member 5	GO:0016205	selenocysteine methyltransferase activity	0.905791	0.43165
LOC515227	LOC515227	putative methyltransferase NSUN5-like	4.0E-122,8.0E-134,1.0E-118	Nsun5,NSUN5,Nsun5	NOP2/Sun domain family, member 5	GO:0018707	1-phenanthrol methyltransferase activity	0.905791	0.43165
LOC515227	LOC515227	putative methyltransferase NSUN5-like	4.0E-122,8.0E-134,1.0E-118	Nsun5,NSUN5,Nsun5	NOP2/Sun domain family, member 5	GO:0043827	tRNA (adenine-57, 58-N(1)-) methyltransferase activity	0.905791	0.43165
LOC515227	LOC515227	putative methyltransferase NSUN5-like	4.0E-122,8.0E-134,1.0E-118	Nsun5,NSUN5,Nsun5	NOP2/Sun domain family, member 5	GO:0080012	trihydroxyferuloyl spermidine O-methyltransferase activity	0.905791	0.43165
LOC515227	LOC515227	putative methyltransferase NSUN5-like	4.0E-122,8.0E-134,1.0E-118	Nsun5,NSUN5,Nsun5	NOP2/Sun domain family, member 5	GO:0043782	cobalt-precorrin-3 C17-methyltransferase activity	0.905791	0.43165
LOC515227	LOC515227	putative methyltransferase NSUN5-like	4.0E-122,8.0E-134,1.0E-118	Nsun5,NSUN5,Nsun5	NOP2/Sun domain family, member 5	GO:0008988	rRNA (adenine-N6-)-methyltransferase activity	0.905791	0.43165
LOC515227	LOC515227	putative methyltransferase NSUN5-like	4.0E-122,8.0E-134,1.0E-118	Nsun5,NSUN5,Nsun5	NOP2/Sun domain family, member 5	GO:0000179	rRNA (adenine-N6,N6-)-dimethyltransferase activity	0.912218	0.419138
LOC515227	LOC515227	putative methyltransferase NSUN5-like	4.0E-122,8.0E-134,1.0E-118	Nsun5,NSUN5,Nsun5	NOP2/Sun domain family, member 5	GO:0008425	2-polyprenyl-6-methoxy-1,4-benzoquinone methyltransferase activity	0.909061	0.425302
LOC515227	LOC515227	putative methyltransferase NSUN5-like	4.0E-122,8.0E-134,1.0E-118	Nsun5,NSUN5,Nsun5	NOP2/Sun domain family, member 5	GO:0003723	RNA binding	0.996486	0.54567
LOC515227	LOC515227	putative methyltransferase NSUN5-like	4.0E-122,8.0E-134,1.0E-118	Nsun5,NSUN5,Nsun5	NOP2/Sun domain family, member 5	GO:0043791	dimethylamine methyltransferase activity	0.905791	0.43165
LOC515227	LOC515227	putative methyltransferase NSUN5-like	4.0E-122,8.0E-134,1.0E-118	Nsun5,NSUN5,Nsun5	NOP2/Sun domain family, member 5	GO:0052735	tRNA (cytosine-3-)-methyltransferase activity	0.905791	0.43165
LOC515227	LOC515227	putative methyltransferase NSUN5-like	4.0E-122,8.0E-134,1.0E-118	Nsun5,NSUN5,Nsun5	NOP2/Sun domain family, member 5	GO:0016436	rRNA (uridine) methyltransferase activity	0.905791	0.43165
LOC515227	LOC515227	putative methyltransferase NSUN5-like	4.0E-122,8.0E-134,1.0E-118	Nsun5,NSUN5,Nsun5	NOP2/Sun domain family, member 5	GO:0043834	trimethylamine methyltransferase activity	0.905791	0.43165
LOC515227	LOC515227	putative methyltransferase NSUN5-like	4.0E-122,8.0E-134,1.0E-118	Nsun5,NSUN5,Nsun5	NOP2/Sun domain family, member 5	GO:0008276	protein methyltransferase activity	0.928989	0.385607
LOC515227	LOC515227	putative methyltransferase NSUN5-like	4.0E-122,8.0E-134,1.0E-118	Nsun5,NSUN5,Nsun5	NOP2/Sun domain family, member 5	GO:0034541	dimethylarsinite methyltransferase activity	0.905791	0.43165
LOC515227	LOC515227	putative methyltransferase NSUN5-like	4.0E-122,8.0E-134,1.0E-118	Nsun5,NSUN5,Nsun5	NOP2/Sun domain family, member 5	GO:0009008	DNA-methyltransferase activity	0.918207	0.407331
LOC515227	LOC515227	putative methyltransferase NSUN5-like	4.0E-122,8.0E-134,1.0E-118	Nsun5,NSUN5,Nsun5	NOP2/Sun domain family, member 5	GO:0043833	methylamine-specific methylcobalamin:coenzyme M methyltransferase activity	0.905791	0.43165
LOC515227	LOC515227	putative methyltransferase NSUN5-like	4.0E-122,8.0E-134,1.0E-118	Nsun5,NSUN5,Nsun5	NOP2/Sun domain family, member 5	GO:0052665	tRNA (uracil-2'-O-)-methyltransferase activity	0.905791	0.43165
LOC515227	LOC515227	putative methyltransferase NSUN5-like	4.0E-122,8.0E-134,1.0E-118	Nsun5,NSUN5,Nsun5	NOP2/Sun domain family, member 5	GO:0052666	tRNA (cytosine-2'-O-)-methyltransferase activity	0.905791	0.43165
LOC515227	LOC515227	putative methyltransferase NSUN5-like	4.0E-122,8.0E-134,1.0E-118	Nsun5,NSUN5,Nsun5	NOP2/Sun domain family, member 5	GO:0070677	rRNA (cytosine-2'-O-)-methyltransferase activity	0.905791	0.43165
LOC515227	LOC515227	putative methyltransferase NSUN5-like	4.0E-122,8.0E-134,1.0E-118	Nsun5,NSUN5,Nsun5	NOP2/Sun domain family, member 5	GO:0018423	protein C-terminal leucine carboxyl O-methyltransferase activity	0.909061	0.425302
LOC515227	LOC515227	putative methyltransferase NSUN5-like	4.0E-122,8.0E-134,1.0E-118	Nsun5,NSUN5,Nsun5	NOP2/Sun domain family, member 5	GO:0034933	1-hydroxy-6-methoxypyrene methyltransferase activity	0.905791	0.43165
LOC515227	LOC515227	putative methyltransferase NSUN5-like	4.0E-122,8.0E-134,1.0E-118	Nsun5,NSUN5,Nsun5	NOP2/Sun domain family, member 5	GO:0052667	phosphomethylethanolamine N-methyltransferase activity	0.905791	0.43165
LOC515227	LOC515227	putative methyltransferase NSUN5-like	4.0E-122,8.0E-134,1.0E-118	Nsun5,NSUN5,Nsun5	NOP2/Sun domain family, member 5	GO:0034931	1-hydroxypyrene methyltransferase activity	0.905791	0.43165
LOC515227	LOC515227	putative methyltransferase NSUN5-like	4.0E-122,8.0E-134,1.0E-118	Nsun5,NSUN5,Nsun5	NOP2/Sun domain family, member 5	GO:0052624	2-phytyl-1,4-naphthoquinone methyltransferase activity	0.905791	0.43165
LOC515227	LOC515227	putative methyltransferase NSUN5-like	4.0E-122,8.0E-134,1.0E-118	Nsun5,NSUN5,Nsun5	NOP2/Sun domain family, member 5	GO:0016426	tRNA (adenine) methyltransferase activity	0.905791	0.43165
LOC515227	LOC515227	putative methyltransferase NSUN5-like	4.0E-122,8.0E-134,1.0E-118	Nsun5,NSUN5,Nsun5	NOP2/Sun domain family, member 5	GO:0016427	tRNA (cytosine) methyltransferase activity	0.905791	0.43165
LOC515227	LOC515227	putative methyltransferase NSUN5-like	4.0E-122,8.0E-134,1.0E-118	Nsun5,NSUN5,Nsun5	NOP2/Sun domain family, member 5	GO:0016428	tRNA (cytosine-5-)-methyltransferase activity	0.909061	0.425302
LOC515227	LOC515227	putative methyltransferase NSUN5-like	4.0E-122,8.0E-134,1.0E-118	Nsun5,NSUN5,Nsun5	NOP2/Sun domain family, member 5	GO:0043803	hydroxyneurosporene-O-methyltransferase activity	0.905791	0.43165
LOC515227	LOC515227	putative methyltransferase NSUN5-like	4.0E-122,8.0E-134,1.0E-118	Nsun5,NSUN5,Nsun5	NOP2/Sun domain family, member 5	GO:0016429	tRNA (adenine-N1-)-methyltransferase activity	0.912218	0.419138
LOC515227	LOC515227	putative methyltransferase NSUN5-like	4.0E-122,8.0E-134,1.0E-118	Nsun5,NSUN5,Nsun5	NOP2/Sun domain family, member 5	GO:0008169	C-methyltransferase activity	0.905791	0.43165
LOC515227	LOC515227	putative methyltransferase NSUN5-like	4.0E-122,8.0E-134,1.0E-118	Nsun5,NSUN5,Nsun5	NOP2/Sun domain family, member 5	GO:0008168	methyltransferase activity	0.762749	0.790178
LOC515227	LOC515227	putative methyltransferase NSUN5-like	4.0E-122,8.0E-134,1.0E-118	Nsun5,NSUN5,Nsun5	NOP2/Sun domain family, member 5	GO:0009019	tRNA (guanine-N1-)-methyltransferase activity	0.909061	0.425302
LOC515227	LOC515227	putative methyltransferase NSUN5-like	4.0E-122,8.0E-134,1.0E-118	Nsun5,NSUN5,Nsun5	NOP2/Sun domain family, member 5	GO:0043770	demethylmenaquinone methyltransferase activity	0.905791	0.43165
LOC515227	LOC515227	putative methyltransferase NSUN5-like	4.0E-122,8.0E-134,1.0E-118	Nsun5,NSUN5,Nsun5	NOP2/Sun domain family, member 5	GO:0016273	arginine N-methyltransferase activity	0.905791	0.43165
LOC515227	LOC515227	putative methyltransferase NSUN5-like	4.0E-122,8.0E-134,1.0E-118	Nsun5,NSUN5,Nsun5	NOP2/Sun domain family, member 5	GO:0034807	4,5-dihydroxybenzo(a)pyrene methyltransferase activity	0.905791	0.43165
LOC515227	LOC515227	putative methyltransferase NSUN5-like	4.0E-122,8.0E-134,1.0E-118	Nsun5,NSUN5,Nsun5	NOP2/Sun domain family, member 5	GO:0016274	protein-arginine N-methyltransferase activity	0.909061	0.425302
LOC515227	LOC515227	putative methyltransferase NSUN5-like	4.0E-122,8.0E-134,1.0E-118	Nsun5,NSUN5,Nsun5	NOP2/Sun domain family, member 5	GO:0016278	lysine N-methyltransferase activity	0.905791	0.43165
LOC515227	LOC515227	putative methyltransferase NSUN5-like	4.0E-122,8.0E-134,1.0E-118	Nsun5,NSUN5,Nsun5	NOP2/Sun domain family, member 5	GO:0016279	protein-lysine N-methyltransferase activity	0.923788	0.396172
LOC515227	LOC515227	putative methyltransferase NSUN5-like	4.0E-122,8.0E-134,1.0E-118	Nsun5,NSUN5,Nsun5	NOP2/Sun domain family, member 5	GO:0016433	rRNA (adenine) methyltransferase activity	0.905791	0.43165
LOC515227	LOC515227	putative methyltransferase NSUN5-like	4.0E-122,8.0E-134,1.0E-118	Nsun5,NSUN5,Nsun5	NOP2/Sun domain family, member 5	GO:0016434	rRNA (cytosine) methyltransferase activity	0.905791	0.43165
LOC515227	LOC515227	putative methyltransferase NSUN5-like	4.0E-122,8.0E-134,1.0E-118	Nsun5,NSUN5,Nsun5	NOP2/Sun domain family, member 5	GO:0019702	protein-arginine N5-methyltransferase activity	0.905791	0.43165
LOC515227	LOC515227	putative methyltransferase NSUN5-like	4.0E-122,8.0E-134,1.0E-118	Nsun5,NSUN5,Nsun5	NOP2/Sun domain family, member 5	GO:0016435	rRNA (guanine) methyltransferase activity	0.905791	0.43165
LOC515227	LOC515227	putative methyltransferase NSUN5-like	4.0E-122,8.0E-134,1.0E-118	Nsun5,NSUN5,Nsun5	NOP2/Sun domain family, member 5	GO:0008173	RNA methyltransferase activity	0.716585	0.803348
LOC515227	LOC515227	putative methyltransferase NSUN5-like	4.0E-122,8.0E-134,1.0E-118	Nsun5,NSUN5,Nsun5	NOP2/Sun domain family, member 5	GO:0009383	rRNA (cytosine-C5-)-methyltransferase activity	0.905791	0.43165
LOC515227	LOC515227	putative methyltransferase NSUN5-like	4.0E-122,8.0E-134,1.0E-118	Nsun5,NSUN5,Nsun5	NOP2/Sun domain family, member 5	GO:0008172	S-methyltransferase activity	0.905791	0.43165
LOC515227	LOC515227	putative methyltransferase NSUN5-like	4.0E-122,8.0E-134,1.0E-118	Nsun5,NSUN5,Nsun5	NOP2/Sun domain family, member 5	GO:0008171	O-methyltransferase activity	0.926434	0.390818
LOC515227	LOC515227	putative methyltransferase NSUN5-like	4.0E-122,8.0E-134,1.0E-118	Nsun5,NSUN5,Nsun5	NOP2/Sun domain family, member 5	GO:0008170	N-methyltransferase activity	0.912218	0.419138
LOC515227	LOC515227	putative methyltransferase NSUN5-like	4.0E-122,8.0E-134,1.0E-118	Nsun5,NSUN5,Nsun5	NOP2/Sun domain family, member 5	GO:0008650	rRNA (uridine-2'-O-)-methyltransferase activity	0.905791	0.43165
LOC515227	LOC515227	putative methyltransferase NSUN5-like	4.0E-122,8.0E-134,1.0E-118	Nsun5,NSUN5,Nsun5	NOP2/Sun domain family, member 5	GO:0008175	tRNA methyltransferase activity	0.915265	0.41315
LOC515227	LOC515227	putative methyltransferase NSUN5-like	4.0E-122,8.0E-134,1.0E-118	Nsun5,NSUN5,Nsun5	NOP2/Sun domain family, member 5	GO:0008174	mRNA methyltransferase activity	0.905791	0.43165
LOC515227	LOC515227	putative methyltransferase NSUN5-like	4.0E-122,8.0E-134,1.0E-118	Nsun5,NSUN5,Nsun5	NOP2/Sun domain family, member 5	GO:0043851	methanol-specific methylcobalamin:coenzyme M methyltransferase activity	0.905791	0.43165
LOC515227	LOC515227	putative methyltransferase NSUN5-like	4.0E-122,8.0E-134,1.0E-118	Nsun5,NSUN5,Nsun5	NOP2/Sun domain family, member 5	GO:0003880	protein C-terminal carboxyl O-methyltransferase activity	0.912218	0.419138
LOC515227	LOC515227	putative methyltransferase NSUN5-like	4.0E-122,8.0E-134,1.0E-118	Nsun5,NSUN5,Nsun5	NOP2/Sun domain family, member 5	GO:0043776	cobalt-precorrin-6B C5-methyltransferase activity	0.905791	0.43165
LOC515227	LOC515227	putative methyltransferase NSUN5-like	4.0E-122,8.0E-134,1.0E-118	Nsun5,NSUN5,Nsun5	NOP2/Sun domain family, member 5	GO:0043852	monomethylamine methyltransferase activity	0.905791	0.43165
LOC515227	LOC515227	putative methyltransferase NSUN5-like	4.0E-122,8.0E-134,1.0E-118	Nsun5,NSUN5,Nsun5	NOP2/Sun domain family, member 5	GO:0044822	poly(A) RNA binding	0.999851	0.509613
LOC515227	LOC515227	putative methyltransferase NSUN5-like	4.0E-122,8.0E-134,1.0E-118	Nsun5,NSUN5,Nsun5	NOP2/Sun domain family, member 5	GO:0043777	cobalt-precorrin-7 C15-methyltransferase activity	0.905791	0.43165
LOC515227	LOC515227	putative methyltransferase NSUN5-like	4.0E-122,8.0E-134,1.0E-118	Nsun5,NSUN5,Nsun5	NOP2/Sun domain family, member 5	GO:0051994	P-methyltransferase activity	0.905791	0.43165
LOC515227	LOC515227	putative methyltransferase NSUN5-like	4.0E-122,8.0E-134,1.0E-118	Nsun5,NSUN5,Nsun5	NOP2/Sun domain family, member 5	GO:0051995	Se-methyltransferase activity	0.905791	0.43165
LOC515227	LOC515227	putative methyltransferase NSUN5-like	4.0E-122,8.0E-134,1.0E-118	Nsun5,NSUN5,Nsun5	NOP2/Sun domain family, member 5	GO:0008649	rRNA methyltransferase activity	0.918207	0.407331
LOC515227	LOC515227	putative methyltransferase NSUN5-like	4.0E-122,8.0E-134,1.0E-118	Nsun5,NSUN5,Nsun5	NOP2/Sun domain family, member 5	GO:0043780	cobalt-precorrin-5B C1-methyltransferase activity	0.905791	0.43165
LOC515227	LOC515227	putative methyltransferase NSUN5-like	4.0E-122,8.0E-134,1.0E-118	Nsun5,NSUN5,Nsun5	NOP2/Sun domain family, member 5	GO:0030792	methylarsonite methyltransferase activity	0.909061	0.425302
LOC515227	LOC515227	putative methyltransferase NSUN5-like	4.0E-122,8.0E-134,1.0E-118	Nsun5,NSUN5,Nsun5	NOP2/Sun domain family, member 5	GO:0071424	rRNA (cytosine-N4-)-methyltransferase activity	0.905791	0.43165
LOC515227	LOC515227	putative methyltransferase NSUN5-like	4.0E-122,8.0E-134,1.0E-118	Nsun5,NSUN5,Nsun5	NOP2/Sun domain family, member 5	GO:0004809	tRNA (guanine-N2-)-methyltransferase activity	0.909061	0.425302
LOC515227	LOC515227	putative methyltransferase NSUN5-like	4.0E-122,8.0E-134,1.0E-118	Nsun5,NSUN5,Nsun5	NOP2/Sun domain family, member 5	GO:0016740	transferase activity	0.785158	0.903767
LOC515227	LOC515227	putative methyltransferase NSUN5-like	4.0E-122,8.0E-134,1.0E-118	Nsun5,NSUN5,Nsun5	NOP2/Sun domain family, member 5	GO:0016300	tRNA (uracil) methyltransferase activity	0.909061	0.425302
LOC515227	LOC515227	putative methyltransferase NSUN5-like	4.0E-122,8.0E-134,1.0E-118	Nsun5,NSUN5,Nsun5	NOP2/Sun domain family, member 5	GO:0016423	tRNA (guanine) methyltransferase activity	0.909061	0.425302
PITX1	PITX1	paired-like homeodomain 1	1.0E-167,0.0,4.0E-168	Pitx1,PITX1,Pitx1	paired-like homeodomain 1	GO:0000978	RNA polymerase II core promoter proximal region sequence-specific DNA binding	0.0214963	1.69016
PITX1	PITX1	paired-like homeodomain 1	1.0E-167,0.0,4.0E-168	Pitx1,PITX1,Pitx1	paired-like homeodomain 1	GO:0043565	sequence-specific DNA binding	0.194021	1.20502
PITX1	PITX1	paired-like homeodomain 1	1.0E-167,0.0,4.0E-168	Pitx1,PITX1,Pitx1	paired-like homeodomain 1	GO:0001077	RNA polymerase II core promoter proximal region sequence-specific DNA binding transcription factor activity involved in positive regulation of transcription	0.0236379	1.77064
PITX1	PITX1	paired-like homeodomain 1	1.0E-167,0.0,4.0E-168	Pitx1,PITX1,Pitx1	paired-like homeodomain 1	GO:0003700	sequence-specific DNA binding transcription factor activity	0.487499	1.01638
PITX1	PITX1	paired-like homeodomain 1	1.0E-167,0.0,4.0E-168	Pitx1,PITX1,Pitx1	paired-like homeodomain 1	GO:0001190	RNA polymerase II transcription factor binding transcription factor activity involved in positive regulation of transcription	0.522604	1.37717
PITX1	PITX1	paired-like homeodomain 1	1.0E-167,0.0,4.0E-168	Pitx1,PITX1,Pitx1	paired-like homeodomain 1	GO:0003677	DNA binding	0.944257	0.829317
PITX1	PITX1	paired-like homeodomain 1	1.0E-167,0.0,4.0E-168	Pitx1,PITX1,Pitx1	paired-like homeodomain 1	GO:0005515	protein binding	0.123002	1.05058
NQO2	NQO2	NAD(P)H dehydrogenase, quinone 2	1.0E-110,3.0E-112,5.0E-111	Nqo2,NQO2,Nqo2	NAD(P)H dehydrogenase, quinone 2	GO:0009055	electron carrier activity	0.0486211	2.10879
NQO2	NQO2	NAD(P)H dehydrogenase, quinone 2	1.0E-110,3.0E-112,5.0E-111	Nqo2,NQO2,Nqo2	NAD(P)H dehydrogenase, quinone 2	GO:0008753	NADPH dehydrogenase (quinone) activity	0.0679613	14.4603
NQO2	NQO2	NAD(P)H dehydrogenase, quinone 2	1.0E-110,3.0E-112,5.0E-111	Nqo2,NQO2,Nqo2	NAD(P)H dehydrogenase, quinone 2	GO:0003674	molecular_function	0.63642	0.981454
NQO2	NQO2	NAD(P)H dehydrogenase, quinone 2	1.0E-110,3.0E-112,5.0E-111	Nqo2,NQO2,Nqo2	NAD(P)H dehydrogenase, quinone 2	GO:0001512	dihydronicotinamide riboside quinone reductase activity	0.0345775	28.9205
NQO2	NQO2	NAD(P)H dehydrogenase, quinone 2	1.0E-110,3.0E-112,5.0E-111	Nqo2,NQO2,Nqo2	NAD(P)H dehydrogenase, quinone 2	GO:0005515	protein binding	0.123002	1.05058
NQO2	NQO2	NAD(P)H dehydrogenase, quinone 2	1.0E-110,3.0E-112,5.0E-111	Nqo2,NQO2,Nqo2	NAD(P)H dehydrogenase, quinone 2	GO:0046872	metal ion binding	0.213833	1.07216
NQO2	NQO2	NAD(P)H dehydrogenase, quinone 2	1.0E-110,3.0E-112,5.0E-111	Nqo2,NQO2,Nqo2	NAD(P)H dehydrogenase, quinone 2	GO:0016491	oxidoreductase activity	0.712419	0.899084
DAAM2	DAAM2	dishevelled associated activator of morphogenesis 2	0.0,0.0,0.0	Daam2,DAAM2,Daam2	dishevelled associated activator of morphogenesis 2	GO:0003779	actin binding	2.6192e-05	2.354
DAAM2	DAAM2	dishevelled associated activator of morphogenesis 2	0.0,0.0,0.0	Daam2,DAAM2,Daam2	dishevelled associated activator of morphogenesis 2	GO:0017048	Rho GTPase binding	0.404789	1.44603
SLC1A5	SLC1A5	solute carrier family 1 (neutral amino acid transporter), member 5	0.0,0.0,0.0	Slc1a5,SLC1A5,Slc1a5	solute carrier family 1 (neutral amino acid transporter), member 5	GO:0015175	neutral amino acid transmembrane transporter activity	0.367214	2.22466
SLC1A5	SLC1A5	solute carrier family 1 (neutral amino acid transporter), member 5	0.0,0.0,0.0	Slc1a5,SLC1A5,Slc1a5	solute carrier family 1 (neutral amino acid transporter), member 5	GO:0015194	L-serine transmembrane transporter activity	0.271508	3.21339
SLC1A5	SLC1A5	solute carrier family 1 (neutral amino acid transporter), member 5	0.0,0.0,0.0	Slc1a5,SLC1A5,Slc1a5	solute carrier family 1 (neutral amino acid transporter), member 5	GO:0015293	symporter activity	0.888822	0.540571
SLC1A5	SLC1A5	solute carrier family 1 (neutral amino acid transporter), member 5	0.0,0.0,0.0	Slc1a5,SLC1A5,Slc1a5	solute carrier family 1 (neutral amino acid transporter), member 5	GO:0015171	amino acid transmembrane transporter activity	0.104665	2.22466
SLC1A5	SLC1A5	solute carrier family 1 (neutral amino acid transporter), member 5	0.0,0.0,0.0	Slc1a5,SLC1A5,Slc1a5	solute carrier family 1 (neutral amino acid transporter), member 5	GO:0016595	glutamate binding	0.0090784	6.67397
SLC1A5	SLC1A5	solute carrier family 1 (neutral amino acid transporter), member 5	0.0,0.0,0.0	Slc1a5,SLC1A5,Slc1a5	solute carrier family 1 (neutral amino acid transporter), member 5	GO:0015186	L-glutamine transmembrane transporter activity	0.161355	5.78411
SLC1A5	SLC1A5	solute carrier family 1 (neutral amino acid transporter), member 5	0.0,0.0,0.0	Slc1a5,SLC1A5,Slc1a5	solute carrier family 1 (neutral amino acid transporter), member 5	GO:0004872	receptor activity	0.000701033	2.18464
SLC1A5	SLC1A5	solute carrier family 1 (neutral amino acid transporter), member 5	0.0,0.0,0.0	Slc1a5,SLC1A5,Slc1a5	solute carrier family 1 (neutral amino acid transporter), member 5	GO:0005515	protein binding	0.123002	1.05058
SLC1A5	SLC1A5	solute carrier family 1 (neutral amino acid transporter), member 5	0.0,0.0,0.0	Slc1a5,SLC1A5,Slc1a5	solute carrier family 1 (neutral amino acid transporter), member 5	GO:0017153	sodium:dicarboxylate symporter activity	0.0446865	5.78411
SLC1A5	SLC1A5	solute carrier family 1 (neutral amino acid transporter), member 5	0.0,0.0,0.0	Slc1a5,SLC1A5,Slc1a5	solute carrier family 1 (neutral amino acid transporter), member 5	GO:0001618	virus receptor activity	0.0435812	3.77224
IL11	IL11	interleukin 11				GO:0008083	growth factor activity	0.060833	1.75276
IL11	IL11	interleukin 11				GO:0005142	interleukin-11 receptor binding	0.0345775	28.9205
IL11	IL11	interleukin 11				GO:0005125	cytokine activity	0.964293	0.492264
PALM	PALM	paralemmin				GO:0031750	D3 dopamine receptor binding	0.161355	5.78411
CDON	CDON	Cdon homolog (mouse)	0.0,0.0,0.0	Cdon,CDON,xp_011240884	cell adhesion associated, oncogene regulated	GO:0003674	molecular_function	0.63642	0.981454
CDON	CDON	Cdon homolog (mouse)	0.0,0.0,0.0	Cdon,CDON,xp_011240884	cell adhesion associated, oncogene regulated	GO:0005515	protein binding	0.123002	1.05058
AKAP2	AKAP2	A kinase (PRKA) anchor protein 2	0.0,0.0,0.0	Akap2,PALM2-AKAP2,Akap2	A kinase (PRKA) anchor protein 2	GO:0019904	protein domain specific binding	0.402682	1.11233
AKAP2	AKAP2	A kinase (PRKA) anchor protein 2	0.0,0.0,0.0	Akap2,PALM2-AKAP2,Akap2	A kinase (PRKA) anchor protein 2	GO:0005515	protein binding	0.123002	1.05058
AKAP2	AKAP2	A kinase (PRKA) anchor protein 2	0.0,0.0,0.0	Akap2,PALM2-AKAP2,Akap2	A kinase (PRKA) anchor protein 2	GO:0051018	protein kinase A binding	0.188104	2.51483
MMP3	MMP3	matrix metallopeptidase 3 (stromelysin 1, progelatinase)	0.0,0.0,0.0	Mmp3,MMP3,Mmp3	matrix metallopeptidase 3	GO:0004222	metalloendopeptidase activity	1.51872e-05	3.85607
MMP3	MMP3	matrix metallopeptidase 3 (stromelysin 1, progelatinase)	0.0,0.0,0.0	Mmp3,MMP3,Mmp3	matrix metallopeptidase 3	GO:0005509	calcium ion binding	3.84973e-08	2.27615
MMP3	MMP3	matrix metallopeptidase 3 (stromelysin 1, progelatinase)	0.0,0.0,0.0	Mmp3,MMP3,Mmp3	matrix metallopeptidase 3	GO:0032403	protein complex binding	0.260716	1.21954
MMP3	MMP3	matrix metallopeptidase 3 (stromelysin 1, progelatinase)	0.0,0.0,0.0	Mmp3,MMP3,Mmp3	matrix metallopeptidase 3	GO:0008270	zinc ion binding	0.378137	1.05623
MMP3	MMP3	matrix metallopeptidase 3 (stromelysin 1, progelatinase)	0.0,0.0,0.0	Mmp3,MMP3,Mmp3	matrix metallopeptidase 3	GO:0004175	endopeptidase activity	0.0326289	2.3005
MMP3	MMP3	matrix metallopeptidase 3 (stromelysin 1, progelatinase)	0.0,0.0,0.0	Mmp3,MMP3,Mmp3	matrix metallopeptidase 3	GO:0008233	peptidase activity	0.132628	1.28412
MMP3	MMP3	matrix metallopeptidase 3 (stromelysin 1, progelatinase)	0.0,0.0,0.0	Mmp3,MMP3,Mmp3	matrix metallopeptidase 3	GO:0008237	metallopeptidase activity	0.00105241	2.59543
MMP3	MMP3	matrix metallopeptidase 3 (stromelysin 1, progelatinase)	0.0,0.0,0.0	Mmp3,MMP3,Mmp3	matrix metallopeptidase 3	GO:0005515	protein binding	0.123002	1.05058
MMP3	MMP3	matrix metallopeptidase 3 (stromelysin 1, progelatinase)	0.0,0.0,0.0	Mmp3,MMP3,Mmp3	matrix metallopeptidase 3	GO:0046872	metal ion binding	0.213833	1.07216
MMP3	MMP3	matrix metallopeptidase 3 (stromelysin 1, progelatinase)	0.0,0.0,0.0	Mmp3,MMP3,Mmp3	matrix metallopeptidase 3	GO:0016787	hydrolase activity	0.461834	1.01939
LOC617875	LOC617875	histone H4-like	1.0E-52,2.0E-51,2.0E-51	Hist2h4a,xp_005277469,LOC102641229	histone cluster 2, H4	GO:0044822	poly(A) RNA binding	0.999851	0.509613
MTMR7	MTMR7	myotubularin related protein 7	0.0,0.0,0.0	Mtmr7,MTMR7,Mtmr7	myotubularin related protein 7	GO:0043726	5-amino-6-(5-phosphoribitylamino)uracil phosphatase activity	0.505486	1.44603
MTMR7	MTMR7	myotubularin related protein 7	0.0,0.0,0.0	Mtmr7,MTMR7,Mtmr7	myotubularin related protein 7	GO:0052830	inositol-1,3,4,6-tetrakisphosphate 6-phosphatase activity	0.505486	1.44603
MTMR7	MTMR7	myotubularin related protein 7	0.0,0.0,0.0	Mtmr7,MTMR7,Mtmr7	myotubularin related protein 7	GO:0052831	inositol-1,3,4,6-tetrakisphosphate 1-phosphatase activity	0.505486	1.44603
MTMR7	MTMR7	myotubularin related protein 7	0.0,0.0,0.0	Mtmr7,MTMR7,Mtmr7	myotubularin related protein 7	GO:1990003	IDP phosphatase activity	0.505486	1.44603
MTMR7	MTMR7	myotubularin related protein 7	0.0,0.0,0.0	Mtmr7,MTMR7,Mtmr7	myotubularin related protein 7	GO:0017161	inositol-1,3,4-trisphosphate 4-phosphatase activity	0.505486	1.44603
MTMR7	MTMR7	myotubularin related protein 7	0.0,0.0,0.0	Mtmr7,MTMR7,Mtmr7	myotubularin related protein 7	GO:0016791	phosphatase activity	0.40088	1.20502
MTMR7	MTMR7	myotubularin related protein 7	0.0,0.0,0.0	Mtmr7,MTMR7,Mtmr7	myotubularin related protein 7	GO:0016312	inositol bisphosphate phosphatase activity	0.522604	1.37717
MTMR7	MTMR7	myotubularin related protein 7	0.0,0.0,0.0	Mtmr7,MTMR7,Mtmr7	myotubularin related protein 7	GO:0030487	inositol-4,5-bisphosphate 5-phosphatase activity	0.522604	1.37717
MTMR7	MTMR7	myotubularin related protein 7	0.0,0.0,0.0	Mtmr7,MTMR7,Mtmr7	myotubularin related protein 7	GO:0043813	phosphatidylinositol-3,5-bisphosphate 5-phosphatase activity	0.505486	1.44603
MTMR7	MTMR7	myotubularin related protein 7	0.0,0.0,0.0	Mtmr7,MTMR7,Mtmr7	myotubularin related protein 7	GO:0043812	phosphatidylinositol-4-phosphate phosphatase activity	0.505486	1.44603
MTMR7	MTMR7	myotubularin related protein 7	0.0,0.0,0.0	Mtmr7,MTMR7,Mtmr7	myotubularin related protein 7	GO:0008330	protein tyrosine/threonine phosphatase activity	0.200789	2.41004
MTMR7	MTMR7	myotubularin related protein 7	0.0,0.0,0.0	Mtmr7,MTMR7,Mtmr7	myotubularin related protein 7	GO:0052829	inositol-1,3,4-trisphosphate 1-phosphatase activity	0.522604	1.37717
MTMR7	MTMR7	myotubularin related protein 7	0.0,0.0,0.0	Mtmr7,MTMR7,Mtmr7	myotubularin related protein 7	GO:0008579	JUN kinase phosphatase activity	0.522604	1.37717
MTMR7	MTMR7	myotubularin related protein 7	0.0,0.0,0.0	Mtmr7,MTMR7,Mtmr7	myotubularin related protein 7	GO:0008138	protein tyrosine/serine/threonine phosphatase activity	0.305721	1.54931
MTMR7	MTMR7	myotubularin related protein 7	0.0,0.0,0.0	Mtmr7,MTMR7,Mtmr7	myotubularin related protein 7	GO:0008969	phosphohistidine phosphatase activity	0.522604	1.37717
MTMR7	MTMR7	myotubularin related protein 7	0.0,0.0,0.0	Mtmr7,MTMR7,Mtmr7	myotubularin related protein 7	GO:0005515	protein binding	0.123002	1.05058
MTMR7	MTMR7	myotubularin related protein 7	0.0,0.0,0.0	Mtmr7,MTMR7,Mtmr7	myotubularin related protein 7	GO:0004725	protein tyrosine phosphatase activity	0.238362	1.50628
MTMR7	MTMR7	myotubularin related protein 7	0.0,0.0,0.0	Mtmr7,MTMR7,Mtmr7	myotubularin related protein 7	GO:0019198	transmembrane receptor protein phosphatase activity	0.505486	1.44603
MTMR7	MTMR7	myotubularin related protein 7	0.0,0.0,0.0	Mtmr7,MTMR7,Mtmr7	myotubularin related protein 7	GO:0030352	inositol-1,4,5,6-tetrakisphosphate 6-phosphatase activity	0.522604	1.37717
MTMR7	MTMR7	myotubularin related protein 7	0.0,0.0,0.0	Mtmr7,MTMR7,Mtmr7	myotubularin related protein 7	GO:0052629	phosphatidylinositol-3,5-bisphosphate 3-phosphatase activity	0.539131	1.31457
MTMR7	MTMR7	myotubularin related protein 7	0.0,0.0,0.0	Mtmr7,MTMR7,Mtmr7	myotubularin related protein 7	GO:0030351	inositol-1,3,4,5,6-pentakisphosphate 3-phosphatase activity	0.522604	1.37717
MTMR7	MTMR7	myotubularin related protein 7	0.0,0.0,0.0	Mtmr7,MTMR7,Mtmr7	myotubularin related protein 7	GO:0052828	inositol-3,4-bisphosphate 4-phosphatase activity	0.505486	1.44603
MTMR7	MTMR7	myotubularin related protein 7	0.0,0.0,0.0	Mtmr7,MTMR7,Mtmr7	myotubularin related protein 7	GO:0019178	NADP phosphatase activity	0.505486	1.44603
MTMR7	MTMR7	myotubularin related protein 7	0.0,0.0,0.0	Mtmr7,MTMR7,Mtmr7	myotubularin related protein 7	GO:0052825	inositol-1,3,4,5,6-pentakisphosphate 1-phosphatase activity	0.505486	1.44603
MTMR7	MTMR7	myotubularin related protein 7	0.0,0.0,0.0	Mtmr7,MTMR7,Mtmr7	myotubularin related protein 7	GO:0052867	phosphatidylinositol-1,4,5-trisphosphate 5-phosphatase activity	0.505486	1.44603
MTMR7	MTMR7	myotubularin related protein 7	0.0,0.0,0.0	Mtmr7,MTMR7,Mtmr7	myotubularin related protein 7	GO:0017017	MAP kinase tyrosine/serine/threonine phosphatase activity	0.304025	1.80753
MTMR7	MTMR7	myotubularin related protein 7	0.0,0.0,0.0	Mtmr7,MTMR7,Mtmr7	myotubularin related protein 7	GO:0016787	hydrolase activity	0.461834	1.01939
MTMR7	MTMR7	myotubularin related protein 7	0.0,0.0,0.0	Mtmr7,MTMR7,Mtmr7	myotubularin related protein 7	GO:0052866	phosphatidylinositol phosphate phosphatase activity	0.100193	9.64018
MTMR7	MTMR7	myotubularin related protein 7	0.0,0.0,0.0	Mtmr7,MTMR7,Mtmr7	myotubularin related protein 7	GO:0052745	inositol phosphate phosphatase activity	0.522604	1.37717
SMARCD3	SMARCD3	SWI/SNF related, matrix associated, actin dependent regulator of chromatin, subfamily d, member 3	0.0,0.0,0.0	Smarcd3,SMARCD3,Smarcd3	SWI/SNF related, matrix associated, actin dependent regulator of chromatin, subfamily d, member 3	GO:0016922	ligand-dependent nuclear receptor binding	0.570491	1.20502
SMARCD3	SMARCD3	SWI/SNF related, matrix associated, actin dependent regulator of chromatin, subfamily d, member 3	0.0,0.0,0.0	Smarcd3,SMARCD3,Smarcd3	SWI/SNF related, matrix associated, actin dependent regulator of chromatin, subfamily d, member 3	GO:0035257	nuclear hormone receptor binding	0.539131	1.31457
SMARCD3	SMARCD3	SWI/SNF related, matrix associated, actin dependent regulator of chromatin, subfamily d, member 3	0.0,0.0,0.0	Smarcd3,SMARCD3,Smarcd3	SWI/SNF related, matrix associated, actin dependent regulator of chromatin, subfamily d, member 3	GO:0003682	chromatin binding	0.551341	0.990853
SMARCD3	SMARCD3	SWI/SNF related, matrix associated, actin dependent regulator of chromatin, subfamily d, member 3	0.0,0.0,0.0	Smarcd3,SMARCD3,Smarcd3	SWI/SNF related, matrix associated, actin dependent regulator of chromatin, subfamily d, member 3	GO:0008134	transcription factor binding	0.168934	1.31857
SMARCD3	SMARCD3	SWI/SNF related, matrix associated, actin dependent regulator of chromatin, subfamily d, member 3	0.0,0.0,0.0	Smarcd3,SMARCD3,Smarcd3	SWI/SNF related, matrix associated, actin dependent regulator of chromatin, subfamily d, member 3	GO:0005102	receptor binding	0.010148	1.65072
SMARCD3	SMARCD3	SWI/SNF related, matrix associated, actin dependent regulator of chromatin, subfamily d, member 3	0.0,0.0,0.0	Smarcd3,SMARCD3,Smarcd3	SWI/SNF related, matrix associated, actin dependent regulator of chromatin, subfamily d, member 3	GO:0005515	protein binding	0.123002	1.05058
SMARCD3	SMARCD3	SWI/SNF related, matrix associated, actin dependent regulator of chromatin, subfamily d, member 3	0.0,0.0,0.0	Smarcd3,SMARCD3,Smarcd3	SWI/SNF related, matrix associated, actin dependent regulator of chromatin, subfamily d, member 3	GO:0003713	transcription coactivator activity	0.751041	0.822942
SMARCD3	SMARCD3	SWI/SNF related, matrix associated, actin dependent regulator of chromatin, subfamily d, member 3	0.0,0.0,0.0	Smarcd3,SMARCD3,Smarcd3	SWI/SNF related, matrix associated, actin dependent regulator of chromatin, subfamily d, member 3	GO:0030374	ligand-dependent nuclear receptor transcription coactivator activity	0.475626	1.25741
MKRN3	MKRN3	makorin ring finger protein 3	2.0E-133,3.0E-153,3.0E-129	Mkrn3,MKRN3,Mkrn3	makorin, ring finger protein, 3	GO:0070739	protein-glutamic acid ligase activity	0.99136	0.299695
MKRN3	MKRN3	makorin ring finger protein 3	2.0E-133,3.0E-153,3.0E-129	Mkrn3,MKRN3,Mkrn3	makorin, ring finger protein, 3	GO:0008270	zinc ion binding	0.378137	1.05623
MKRN3	MKRN3	makorin ring finger protein 3	2.0E-133,3.0E-153,3.0E-129	Mkrn3,MKRN3,Mkrn3	makorin, ring finger protein, 3	GO:0070737	protein-glycine ligase activity, elongating	0.99136	0.299695
MKRN3	MKRN3	makorin ring finger protein 3	2.0E-133,3.0E-153,3.0E-129	Mkrn3,MKRN3,Mkrn3	makorin, ring finger protein, 3	GO:0070738	tubulin-glycine ligase activity	0.99136	0.299695
MKRN3	MKRN3	makorin ring finger protein 3	2.0E-133,3.0E-153,3.0E-129	Mkrn3,MKRN3,Mkrn3	makorin, ring finger protein, 3	GO:0043774	coenzyme F420-2 alpha-glutamyl ligase activity	0.99136	0.299695
MKRN3	MKRN3	makorin ring finger protein 3	2.0E-133,3.0E-153,3.0E-129	Mkrn3,MKRN3,Mkrn3	makorin, ring finger protein, 3	GO:0043773	coenzyme F420-0 gamma-glutamyl ligase activity	0.99136	0.299695
MKRN3	MKRN3	makorin ring finger protein 3	2.0E-133,3.0E-153,3.0E-129	Mkrn3,MKRN3,Mkrn3	makorin, ring finger protein, 3	GO:0008766	UDP-N-acetylmuramoylalanyl-D-glutamyl-2,6-diaminopimelate-D-alanyl-D-alanine ligase activity	0.99136	0.299695
MKRN3	MKRN3	makorin ring finger protein 3	2.0E-133,3.0E-153,3.0E-129	Mkrn3,MKRN3,Mkrn3	makorin, ring finger protein, 3	GO:0005515	protein binding	0.123002	1.05058
MKRN3	MKRN3	makorin ring finger protein 3	2.0E-133,3.0E-153,3.0E-129	Mkrn3,MKRN3,Mkrn3	makorin, ring finger protein, 3	GO:0046872	metal ion binding	0.213833	1.07216
MKRN3	MKRN3	makorin ring finger protein 3	2.0E-133,3.0E-153,3.0E-129	Mkrn3,MKRN3,Mkrn3	makorin, ring finger protein, 3	GO:0018169	ribosomal S6-glutamic acid ligase activity	0.99136	0.299695
MKRN3	MKRN3	makorin ring finger protein 3	2.0E-133,3.0E-153,3.0E-129	Mkrn3,MKRN3,Mkrn3	makorin, ring finger protein, 3	GO:0070740	tubulin-glutamic acid ligase activity	0.992128	0.295107
MKRN3	MKRN3	makorin ring finger protein 3	2.0E-133,3.0E-153,3.0E-129	Mkrn3,MKRN3,Mkrn3	makorin, ring finger protein, 3	GO:0070735	protein-glycine ligase activity	0.99188	0.296621
MKRN3	MKRN3	makorin ring finger protein 3	2.0E-133,3.0E-153,3.0E-129	Mkrn3,MKRN3,Mkrn3	makorin, ring finger protein, 3	GO:0070736	protein-glycine ligase activity, initiating	0.99188	0.296621
MKRN3	MKRN3	makorin ring finger protein 3	2.0E-133,3.0E-153,3.0E-129	Mkrn3,MKRN3,Mkrn3	makorin, ring finger protein, 3	GO:0016874	ligase activity	0.999424	0.297383
SOX15	SOX15	SRY (sex determining region Y)-box 15	2.0E-34,7.0E-101,1.0E-88	Sox2,xp_005256828,Sox15	SRY (sex determining region Y)-box 2	GO:0000976	transcription regulatory region sequence-specific DNA binding	0.519916	1.15682
SOX15	SOX15	SRY (sex determining region Y)-box 15	2.0E-34,7.0E-101,1.0E-88	Sox2,xp_005256828,Sox15	SRY (sex determining region Y)-box 2	GO:0001077	RNA polymerase II core promoter proximal region sequence-specific DNA binding transcription factor activity involved in positive regulation of transcription	0.0236379	1.77064
SOX15	SOX15	SRY (sex determining region Y)-box 15	2.0E-34,7.0E-101,1.0E-88	Sox2,xp_005256828,Sox15	SRY (sex determining region Y)-box 2	GO:0046982	protein heterodimerization activity	0.447502	1.04785
SOX15	SOX15	SRY (sex determining region Y)-box 15	2.0E-34,7.0E-101,1.0E-88	Sox2,xp_005256828,Sox15	SRY (sex determining region Y)-box 2	GO:0035198	miRNA binding	0.104106	3.61507
SOX15	SOX15	SRY (sex determining region Y)-box 15	2.0E-34,7.0E-101,1.0E-88	Sox2,xp_005256828,Sox15	SRY (sex determining region Y)-box 2	GO:0000981	sequence-specific DNA binding RNA polymerase II transcription factor activity	0.40204	1.15682
SOX15	SOX15	SRY (sex determining region Y)-box 15	2.0E-34,7.0E-101,1.0E-88	Sox2,xp_005256828,Sox15	SRY (sex determining region Y)-box 2	GO:0005515	protein binding	0.123002	1.05058
SOX15	SOX15	SRY (sex determining region Y)-box 15	2.0E-34,7.0E-101,1.0E-88	Sox2,xp_005256828,Sox15	SRY (sex determining region Y)-box 2	GO:0044212	transcription regulatory region DNA binding	0.298387	1.24538
SOX15	SOX15	SRY (sex determining region Y)-box 15	2.0E-34,7.0E-101,1.0E-88	Sox2,xp_005256828,Sox15	SRY (sex determining region Y)-box 2	GO:0043565	sequence-specific DNA binding	0.194021	1.20502
SOX15	SOX15	SRY (sex determining region Y)-box 15	2.0E-34,7.0E-101,1.0E-88	Sox2,xp_005256828,Sox15	SRY (sex determining region Y)-box 2	GO:0003674	molecular_function	0.63642	0.981454
SOX15	SOX15	SRY (sex determining region Y)-box 15	2.0E-34,7.0E-101,1.0E-88	Sox2,xp_005256828,Sox15	SRY (sex determining region Y)-box 2	GO:0003700	sequence-specific DNA binding transcription factor activity	0.487499	1.01638
SOX15	SOX15	SRY (sex determining region Y)-box 15	2.0E-34,7.0E-101,1.0E-88	Sox2,xp_005256828,Sox15	SRY (sex determining region Y)-box 2	GO:0003682	chromatin binding	0.551341	0.990853
SOX15	SOX15	SRY (sex determining region Y)-box 15	2.0E-34,7.0E-101,1.0E-88	Sox2,xp_005256828,Sox15	SRY (sex determining region Y)-box 2	GO:0008134	transcription factor binding	0.168934	1.31857
SOX15	SOX15	SRY (sex determining region Y)-box 15	2.0E-34,7.0E-101,1.0E-88	Sox2,xp_005256828,Sox15	SRY (sex determining region Y)-box 2	GO:0003677	DNA binding	0.944257	0.829317
VASN	VASN	vasorin	0.0,0.0,0.0	Vasn,VASN,Vasn	vasorin	GO:0050431	transforming growth factor beta binding	0.00440911	5.78411
VASN	VASN	vasorin	0.0,0.0,0.0	Vasn,VASN,Vasn	vasorin	GO:0005515	protein binding	0.123002	1.05058
NCAM1	NCAM1	neural cell adhesion molecule 1	0.0,0.0,0.0	Ncam1,NCAM1,Ncam1	neural cell adhesion molecule 1	GO:0019902	phosphatase binding	0.0738466	2.51483
NCAM1	NCAM1	neural cell adhesion molecule 1	0.0,0.0,0.0	Ncam1,NCAM1,Ncam1	neural cell adhesion molecule 1	GO:0005515	protein binding	0.123002	1.05058
NCAM1	NCAM1	neural cell adhesion molecule 1	0.0,0.0,0.0	Ncam1,NCAM1,Ncam1	neural cell adhesion molecule 1	GO:0008201	heparin binding	5.34117e-06	3.29036
NCAM1	NCAM1	neural cell adhesion molecule 1	0.0,0.0,0.0	Ncam1,NCAM1,Ncam1	neural cell adhesion molecule 1	GO:0042802	identical protein binding	0.447236	1.04218
NCAM1	NCAM1	neural cell adhesion molecule 1	0.0,0.0,0.0	Ncam1,NCAM1,Ncam1	neural cell adhesion molecule 1	GO:0005104	fibroblast growth factor receptor binding	0.00742471	5.02966
NCAM1	NCAM1	neural cell adhesion molecule 1	0.0,0.0,0.0	Ncam1,NCAM1,Ncam1	neural cell adhesion molecule 1	GO:0030275	LRR domain binding	0.0446865	5.78411
NCAM1	NCAM1	neural cell adhesion molecule 1	0.0,0.0,0.0	Ncam1,NCAM1,Ncam1	neural cell adhesion molecule 1	GO:0008092	cytoskeletal protein binding	9.5159e-05	4.3165
PGLYRP1	PGLYRP1	peptidoglycan recognition protein 1	2.0E-66,1.0E-74,3.0E-67	Pglyrp1,PGLYRP1,Pglyrp1	peptidoglycan recognition protein 1	GO:0042834	peptidoglycan binding	0.245404	3.61507
PGLYRP1	PGLYRP1	peptidoglycan recognition protein 1	2.0E-66,1.0E-74,3.0E-67	Pglyrp1,PGLYRP1,Pglyrp1	peptidoglycan recognition protein 1	GO:0008745	N-acetylmuramoyl-L-alanine amidase activity	0.100193	9.64018
PGLYRP1	PGLYRP1	peptidoglycan recognition protein 1	2.0E-66,1.0E-74,3.0E-67	Pglyrp1,PGLYRP1,Pglyrp1	peptidoglycan recognition protein 1	GO:0016019	peptidoglycan receptor activity	0.131311	7.23013
PGLYRP1	PGLYRP1	peptidoglycan recognition protein 1	2.0E-66,1.0E-74,3.0E-67	Pglyrp1,PGLYRP1,Pglyrp1	peptidoglycan recognition protein 1	GO:0008270	zinc ion binding	0.378137	1.05623
PGLYRP1	PGLYRP1	peptidoglycan recognition protein 1	2.0E-66,1.0E-74,3.0E-67	Pglyrp1,PGLYRP1,Pglyrp1	peptidoglycan recognition protein 1	GO:0005125	cytokine activity	0.964293	0.492264
PCDH18	PCDH18	protocadherin 18	0.0,0.0,0.0	Pcdh18,PCDH18,Pcdh18	protocadherin 18	GO:0005515	protein binding	0.123002	1.05058
PCDH18	PCDH18	protocadherin 18	0.0,0.0,0.0	Pcdh18,PCDH18,Pcdh18	protocadherin 18	GO:0005509	calcium ion binding	3.84973e-08	2.27615
GCNT1	GCNT1	glucosaminyl (N-acetyl) transferase 1, core 2	0.0,0.0,0.0	Gcnt1,xp_005251976,Gcnt1	glucosaminyl (N-acetyl) transferase 1, core 2	GO:0016757	transferase activity, transferring glycosyl groups	0.886117	0.651363
GCNT1	GCNT1	glucosaminyl (N-acetyl) transferase 1, core 2	0.0,0.0,0.0	Gcnt1,xp_005251976,Gcnt1	glucosaminyl (N-acetyl) transferase 1, core 2	GO:0008375	acetylglucosaminyltransferase activity	0.509079	1.18043
GCNT1	GCNT1	glucosaminyl (N-acetyl) transferase 1, core 2	0.0,0.0,0.0	Gcnt1,xp_005251976,Gcnt1	glucosaminyl (N-acetyl) transferase 1, core 2	GO:0003829	beta-1,3-galactosyl-O-glycosyl-glycoprotein beta-1,6-N-acetylglucosaminyltransferase activity	0.100193	9.64018
GCNT1	GCNT1	glucosaminyl (N-acetyl) transferase 1, core 2	0.0,0.0,0.0	Gcnt1,xp_005251976,Gcnt1	glucosaminyl (N-acetyl) transferase 1, core 2	GO:0016740	transferase activity	0.785158	0.903767
PRF1	PRF1	perforin 1 (pore forming protein)	0.0,0.0,0.0	Prf1,PRF1,Prf1	perforin 1 (pore forming protein)	GO:0022829	wide pore channel activity	0.100193	9.64018
PRF1	PRF1	perforin 1 (pore forming protein)	0.0,0.0,0.0	Prf1,PRF1,Prf1	perforin 1 (pore forming protein)	GO:0003674	molecular_function	0.63642	0.981454
PRF1	PRF1	perforin 1 (pore forming protein)	0.0,0.0,0.0	Prf1,PRF1,Prf1	perforin 1 (pore forming protein)	GO:0005509	calcium ion binding	3.84973e-08	2.27615
PRF1	PRF1	perforin 1 (pore forming protein)	0.0,0.0,0.0	Prf1,PRF1,Prf1	perforin 1 (pore forming protein)	GO:0005515	protein binding	0.123002	1.05058
PRF1	PRF1	perforin 1 (pore forming protein)	0.0,0.0,0.0	Prf1,PRF1,Prf1	perforin 1 (pore forming protein)	GO:0046872	metal ion binding	0.213833	1.07216
THBD	THBD	thrombomodulin	0.0,0.0,0.0	Thbd,THBD,Thbd	thrombomodulin	GO:0003674	molecular_function	0.63642	0.981454
THBD	THBD	thrombomodulin	0.0,0.0,0.0	Thbd,THBD,Thbd	thrombomodulin	GO:0005509	calcium ion binding	3.84973e-08	2.27615
THBD	THBD	thrombomodulin	0.0,0.0,0.0	Thbd,THBD,Thbd	thrombomodulin	GO:0030246	carbohydrate binding	0.602728	0.954923
THBD	THBD	thrombomodulin	0.0,0.0,0.0	Thbd,THBD,Thbd	thrombomodulin	GO:0004872	receptor activity	0.000701033	2.18464
THBD	THBD	thrombomodulin	0.0,0.0,0.0	Thbd,THBD,Thbd	thrombomodulin	GO:0004888	transmembrane signaling receptor activity	0.807361	0.79891
THBD	THBD	thrombomodulin	0.0,0.0,0.0	Thbd,THBD,Thbd	thrombomodulin	GO:0005515	protein binding	0.123002	1.05058
LOC509808	LOC509808	endothelial lipase-like	3.0E-117,6.0E-131,3.0E-122	Lipg,LIPG,Lipg	lipase, endothelial	GO:0008201	heparin binding	5.34117e-06	3.29036
LOC509808	LOC509808	endothelial lipase-like	3.0E-117,6.0E-131,3.0E-122	Lipg,LIPG,Lipg	lipase, endothelial	GO:0004465	lipoprotein lipase activity	0.00349879	19.2804
LOC509808	LOC509808	endothelial lipase-like	3.0E-117,6.0E-131,3.0E-122	Lipg,LIPG,Lipg	lipase, endothelial	GO:0003674	molecular_function	0.63642	0.981454
LOC509808	LOC509808	endothelial lipase-like	3.0E-117,6.0E-131,3.0E-122	Lipg,LIPG,Lipg	lipase, endothelial	GO:0004620	phospholipase activity	0.687245	0.87638
LOC509808	LOC509808	endothelial lipase-like	3.0E-117,6.0E-131,3.0E-122	Lipg,LIPG,Lipg	lipase, endothelial	GO:0008970	phosphatidylcholine 1-acylhydrolase activity	0.245404	3.61507
LOC509808	LOC509808	endothelial lipase-like	3.0E-117,6.0E-131,3.0E-122	Lipg,LIPG,Lipg	lipase, endothelial	GO:0004806	triglyceride lipase activity	0.469388	1.6067
LOC509808	LOC509808	endothelial lipase-like	3.0E-117,6.0E-131,3.0E-122	Lipg,LIPG,Lipg	lipase, endothelial	GO:0052689	carboxylic ester hydrolase activity	0.277213	1.63701
LOC509808	LOC509808	endothelial lipase-like	3.0E-117,6.0E-131,3.0E-122	Lipg,LIPG,Lipg	lipase, endothelial	GO:0016787	hydrolase activity	0.461834	1.01939
GJB6	GJB6	gap junction protein, beta 6, 30kDa	3.0E-145,5.0E-148,4.0E-145	Gjb6,GJB6,Gjb6	gap junction protein, beta 6	GO:0003674	molecular_function	0.63642	0.981454
GJB6	GJB6	gap junction protein, beta 6, 30kDa	3.0E-145,5.0E-148,4.0E-145	Gjb6,GJB6,Gjb6	gap junction protein, beta 6	GO:0005515	protein binding	0.123002	1.05058
IGSF9B	IGSF9B	immunoglobulin superfamily, member 9B				GO:0019900	kinase binding	0.362513	1.31457
SPINK5	SPINK5	serine peptidase inhibitor, Kazal type 5	0.0,0.0,0.0	LOC100910851,SPINK5,Spink5	serine protease inhibitor Kazal-type 5-like	GO:0008233	peptidase activity	0.132628	1.28412
SPINK5	SPINK5	serine peptidase inhibitor, Kazal type 5	0.0,0.0,0.0	LOC100910851,SPINK5,Spink5	serine protease inhibitor Kazal-type 5-like	GO:0030414	peptidase inhibitor activity	0.000119391	3.38709
SPINK5	SPINK5	serine peptidase inhibitor, Kazal type 5	0.0,0.0,0.0	LOC100910851,SPINK5,Spink5	serine protease inhibitor Kazal-type 5-like	GO:0004867	serine-type endopeptidase inhibitor activity	0.00557831	2.73984
SPRR3	LOC507527	cornifin-B-like	5.0E-40,3.0E-20,5.0E-38	Sprr1b,SPRR3,Sprr1b	small proline-rich protein 1B	GO:0005515	protein binding	0.123002	1.05058
SPRR3	LOC507527	cornifin-B-like	5.0E-40,3.0E-20,5.0E-38	Sprr1b,SPRR3,Sprr1b	small proline-rich protein 1B	GO:0005198	structural molecule activity	0.135888	1.45929
SPRR3	LOC507527	cornifin-B-like	5.0E-40,3.0E-20,5.0E-38	Sprr1b,SPRR3,Sprr1b	small proline-rich protein 1B	GO:0005200	structural constituent of cytoskeleton	0.311488	1.35143
TMEM132D	TMEM132D	transmembrane protein 132D	0.0,0.0,0.0	Tmem132d,TMEM132D,Tmem132d	transmembrane protein 132D	GO:0005515	protein binding	0.123002	1.05058
TMEM132D	TMEM132D	transmembrane protein 132D	0.0,0.0,0.0	Tmem132d,TMEM132D,Tmem132d	transmembrane protein 132D	GO:0003674	molecular_function	0.63642	0.981454
MTR	MTR	5-methyltetrahydrofolate-homocysteine methyltransferase	0.0,0.0,0.0	Mtr,MTR,Mtr	5-methyltetrahydrofolate-homocysteine methyltransferase	GO:0008168	methyltransferase activity	0.762749	0.790178
MTR	MTR	5-methyltetrahydrofolate-homocysteine methyltransferase	0.0,0.0,0.0	Mtr,MTR,Mtr	5-methyltetrahydrofolate-homocysteine methyltransferase	GO:0031419	cobalamin binding	0.271508	3.21339
MTR	MTR	5-methyltetrahydrofolate-homocysteine methyltransferase	0.0,0.0,0.0	Mtr,MTR,Mtr	5-methyltetrahydrofolate-homocysteine methyltransferase	GO:0016597	amino acid binding	0.676022	0.903767
MTR	MTR	5-methyltetrahydrofolate-homocysteine methyltransferase	0.0,0.0,0.0	Mtr,MTR,Mtr	5-methyltetrahydrofolate-homocysteine methyltransferase	GO:0008270	zinc ion binding	0.378137	1.05623
MTR	MTR	5-methyltetrahydrofolate-homocysteine methyltransferase	0.0,0.0,0.0	Mtr,MTR,Mtr	5-methyltetrahydrofolate-homocysteine methyltransferase	GO:0005542	folic acid binding	0.0112614	6.19726
MTR	MTR	5-methyltetrahydrofolate-homocysteine methyltransferase	0.0,0.0,0.0	Mtr,MTR,Mtr	5-methyltetrahydrofolate-homocysteine methyltransferase	GO:0008898	S-adenosylmethionine-homocysteine S-methyltransferase activity	0.100193	9.64018
MTR	MTR	5-methyltetrahydrofolate-homocysteine methyltransferase	0.0,0.0,0.0	Mtr,MTR,Mtr	5-methyltetrahydrofolate-homocysteine methyltransferase	GO:0008705	methionine synthase activity	0.0345775	28.9205
MTR	MTR	5-methyltetrahydrofolate-homocysteine methyltransferase	0.0,0.0,0.0	Mtr,MTR,Mtr	5-methyltetrahydrofolate-homocysteine methyltransferase	GO:0005515	protein binding	0.123002	1.05058
MTR	MTR	5-methyltetrahydrofolate-homocysteine methyltransferase	0.0,0.0,0.0	Mtr,MTR,Mtr	5-methyltetrahydrofolate-homocysteine methyltransferase	GO:0046872	metal ion binding	0.213833	1.07216
MTR	MTR	5-methyltetrahydrofolate-homocysteine methyltransferase	0.0,0.0,0.0	Mtr,MTR,Mtr	5-methyltetrahydrofolate-homocysteine methyltransferase	GO:0016740	transferase activity	0.785158	0.903767
FBLN2	FBLN2	fibulin 2	0.0,0.0,0.0	Fbln2,xp_005265005,Fbln2	fibulin 2	GO:0050840	extracellular matrix binding	0.00119655	6.02511
FBLN2	FBLN2	fibulin 2	0.0,0.0,0.0	Fbln2,xp_005265005,Fbln2	fibulin 2	GO:0005515	protein binding	0.123002	1.05058
FBLN2	FBLN2	fibulin 2	0.0,0.0,0.0	Fbln2,xp_005265005,Fbln2	fibulin 2	GO:0005509	calcium ion binding	3.84973e-08	2.27615
SLC30A3	SLC30A3	solute carrier family 30 (zinc transporter), member 3	0.0,0.0,0.0	Slc30a3,SLC30A3,Slc30a3	solute carrier family 30 (zinc transporter), member 3	GO:0008324	cation transmembrane transporter activity	0.163112	2.75434
SLC30A3	SLC30A3	solute carrier family 30 (zinc transporter), member 3	0.0,0.0,0.0	Slc30a3,SLC30A3,Slc30a3	solute carrier family 30 (zinc transporter), member 3	GO:0005515	protein binding	0.123002	1.05058
SLC30A3	SLC30A3	solute carrier family 30 (zinc transporter), member 3	0.0,0.0,0.0	Slc30a3,SLC30A3,Slc30a3	solute carrier family 30 (zinc transporter), member 3	GO:0015633	zinc transporting ATPase activity	0.0345775	28.9205
COX6B2	COX6B2	cytochrome c oxidase subunit VIb polypeptide 2 (testis)	1.0E-38,2.0E-38,2.0E-40	Cox6b2,COX6B2,Cox6b2	cytochrome c oxidase subunit VIb polypeptide 2	GO:0004129	cytochrome-c oxidase activity	0.626964	1.03288
COX6B2	COX6B2	cytochrome c oxidase subunit VIb polypeptide 2 (testis)	1.0E-38,2.0E-38,2.0E-40	Cox6b2,COX6B2,Cox6b2	cytochrome c oxidase subunit VIb polypeptide 2	GO:0005515	protein binding	0.123002	1.05058
COX6B2	COX6B2	cytochrome c oxidase subunit VIb polypeptide 2 (testis)	1.0E-38,2.0E-38,2.0E-40	Cox6b2,COX6B2,Cox6b2	cytochrome c oxidase subunit VIb polypeptide 2	GO:0003674	molecular_function	0.63642	0.981454
ISG20	ISG20	interferon stimulated exonuclease gene 20kDa	3.0E-64,6.0E-75,2.0E-66	Isg20,ISG20,Isg20	interferon stimulated exonuclease gene 20	GO:0008859	exoribonuclease II activity	0.0345775	28.9205
ISG20	ISG20	interferon stimulated exonuclease gene 20kDa	3.0E-64,6.0E-75,2.0E-66	Isg20,ISG20,Isg20	interferon stimulated exonuclease gene 20	GO:0003723	RNA binding	0.996486	0.54567
ISG20	ISG20	interferon stimulated exonuclease gene 20kDa	3.0E-64,6.0E-75,2.0E-66	Isg20,ISG20,Isg20	interferon stimulated exonuclease gene 20	GO:0004518	nuclease activity	0.668135	0.88307
ISG20	ISG20	interferon stimulated exonuclease gene 20kDa	3.0E-64,6.0E-75,2.0E-66	Isg20,ISG20,Isg20	interferon stimulated exonuclease gene 20	GO:0030620	U2 snRNA binding	0.100193	9.64018
ISG20	ISG20	interferon stimulated exonuclease gene 20kDa	3.0E-64,6.0E-75,2.0E-66	Isg20,ISG20,Isg20	interferon stimulated exonuclease gene 20	GO:0008310	single-stranded DNA 3'-5' exodeoxyribonuclease activity	0.0679613	14.4603
ISG20	ISG20	interferon stimulated exonuclease gene 20kDa	3.0E-64,6.0E-75,2.0E-66	Isg20,ISG20,Isg20	interferon stimulated exonuclease gene 20	GO:0003676	nucleic acid binding	0.750742	0.906265
ISG20	ISG20	interferon stimulated exonuclease gene 20kDa	3.0E-64,6.0E-75,2.0E-66	Isg20,ISG20,Isg20	interferon stimulated exonuclease gene 20	GO:0000175	3'-5'-exoribonuclease activity	0.570491	1.20502
ISG20	ISG20	interferon stimulated exonuclease gene 20kDa	3.0E-64,6.0E-75,2.0E-66	Isg20,ISG20,Isg20	interferon stimulated exonuclease gene 20	GO:0004527	exonuclease activity	0.839999	0.556164
ISG20	ISG20	interferon stimulated exonuclease gene 20kDa	3.0E-64,6.0E-75,2.0E-66	Isg20,ISG20,Isg20	interferon stimulated exonuclease gene 20	GO:0046872	metal ion binding	0.213833	1.07216
ISG20	ISG20	interferon stimulated exonuclease gene 20kDa	3.0E-64,6.0E-75,2.0E-66	Isg20,ISG20,Isg20	interferon stimulated exonuclease gene 20	GO:0030619	U1 snRNA binding	0.0679613	14.4603
ISG20	ISG20	interferon stimulated exonuclease gene 20kDa	3.0E-64,6.0E-75,2.0E-66	Isg20,ISG20,Isg20	interferon stimulated exonuclease gene 20	GO:0034511	U3 snoRNA binding	0.100193	9.64018
ISG20	ISG20	interferon stimulated exonuclease gene 20kDa	3.0E-64,6.0E-75,2.0E-66	Isg20,ISG20,Isg20	interferon stimulated exonuclease gene 20	GO:0016787	hydrolase activity	0.461834	1.01939
OXR1.1	OXR1	oxidation resistance 1	4.0E-112,2.0E-111,2.0E-112	Oxr1,OXR1,Oxr1	oxidation resistance 1	GO:0005515	protein binding	0.123002	1.05058
OXR1.1	OXR1	oxidation resistance 1	4.0E-112,2.0E-111,2.0E-112	Oxr1,OXR1,Oxr1	oxidation resistance 1	GO:0016491	oxidoreductase activity	0.712419	0.899084
OXR1.1	OXR1	oxidation resistance 1	4.0E-112,2.0E-111,2.0E-112	Oxr1,OXR1,Oxr1	oxidation resistance 1	GO:0003674	molecular_function	0.63642	0.981454
GRM4	GRM4	glutamate receptor, metabotropic 4	0.0,0.0,0.0	Grm4,GRM4,Grm4	glutamate receptor, metabotropic 4	GO:0008066	glutamate receptor activity	0.0533914	5.25828
GRM4	GRM4	glutamate receptor, metabotropic 4	0.0,0.0,0.0	Grm4,GRM4,Grm4	glutamate receptor, metabotropic 4	GO:0001642	group III metabotropic glutamate receptor activity	0.0111351	11.5682
GRM4	GRM4	glutamate receptor, metabotropic 4	0.0,0.0,0.0	Grm4,GRM4,Grm4	glutamate receptor, metabotropic 4	GO:0004930	G-protein coupled receptor activity	1	0.292549
GRM4	GRM4	glutamate receptor, metabotropic 4	0.0,0.0,0.0	Grm4,GRM4,Grm4	glutamate receptor, metabotropic 4	GO:0048306	calcium-dependent protein binding	0.0901494	2.09569
GRM4	GRM4	glutamate receptor, metabotropic 4	0.0,0.0,0.0	Grm4,GRM4,Grm4	glutamate receptor, metabotropic 4	GO:0004871	signal transducer activity	1	0.434895
GRM4	GRM4	glutamate receptor, metabotropic 4	0.0,0.0,0.0	Grm4,GRM4,Grm4	glutamate receptor, metabotropic 4	GO:0005516	calmodulin binding	0.0117228	2.11614
LOC100298064	LOC100298064	hepatitis A virus cellular receptor 1-like	6.0E-33,2.0E-40,4.0E-34	Havcr1,xp_005265938,Havcr1	hepatitis A virus cellular receptor 1	GO:0003674	molecular_function	0.63642	0.981454
LOC100298064	LOC100298064	hepatitis A virus cellular receptor 1-like	6.0E-33,2.0E-40,4.0E-34	Havcr1,xp_005265938,Havcr1	hepatitis A virus cellular receptor 1	GO:0005515	protein binding	0.123002	1.05058
CEBPA	CEBPA	CCAAT/enhancer binding protein (C/EBP), alpha	1.0E-133,8.0E-141,7.0E-132	Cebpa,CEBPA,Cebpa	CCAAT/enhancer binding protein (C/EBP), alpha	GO:0000978	RNA polymerase II core promoter proximal region sequence-specific DNA binding	0.0214963	1.69016
CEBPA	CEBPA	CCAAT/enhancer binding protein (C/EBP), alpha	1.0E-133,8.0E-141,7.0E-132	Cebpa,CEBPA,Cebpa	CCAAT/enhancer binding protein (C/EBP), alpha	GO:0001228	RNA polymerase II transcription regulatory region sequence-specific DNA binding transcription factor activity involved in positive regulation of transcription	0.974542	0.278082
CEBPA	CEBPA	CCAAT/enhancer binding protein (C/EBP), alpha	1.0E-133,8.0E-141,7.0E-132	Cebpa,CEBPA,Cebpa	CCAAT/enhancer binding protein (C/EBP), alpha	GO:0001077	RNA polymerase II core promoter proximal region sequence-specific DNA binding transcription factor activity involved in positive regulation of transcription	0.0236379	1.77064
CEBPA	CEBPA	CCAAT/enhancer binding protein (C/EBP), alpha	1.0E-133,8.0E-141,7.0E-132	Cebpa,CEBPA,Cebpa	CCAAT/enhancer binding protein (C/EBP), alpha	GO:0046982	protein heterodimerization activity	0.447502	1.04785
CEBPA	CEBPA	CCAAT/enhancer binding protein (C/EBP), alpha	1.0E-133,8.0E-141,7.0E-132	Cebpa,CEBPA,Cebpa	CCAAT/enhancer binding protein (C/EBP), alpha	GO:0032403	protein complex binding	0.260716	1.21954
CEBPA	CEBPA	CCAAT/enhancer binding protein (C/EBP), alpha	1.0E-133,8.0E-141,7.0E-132	Cebpa,CEBPA,Cebpa	CCAAT/enhancer binding protein (C/EBP), alpha	GO:0019904	protein domain specific binding	0.402682	1.11233
CEBPA	CEBPA	CCAAT/enhancer binding protein (C/EBP), alpha	1.0E-133,8.0E-141,7.0E-132	Cebpa,CEBPA,Cebpa	CCAAT/enhancer binding protein (C/EBP), alpha	GO:0042826	histone deacetylase binding	0.656723	0.894449
CEBPA	CEBPA	CCAAT/enhancer binding protein (C/EBP), alpha	1.0E-133,8.0E-141,7.0E-132	Cebpa,CEBPA,Cebpa	CCAAT/enhancer binding protein (C/EBP), alpha	GO:0005515	protein binding	0.123002	1.05058
CEBPA	CEBPA	CCAAT/enhancer binding protein (C/EBP), alpha	1.0E-133,8.0E-141,7.0E-132	Cebpa,CEBPA,Cebpa	CCAAT/enhancer binding protein (C/EBP), alpha	GO:0071837	HMG box domain binding	0.0263858	4.5664
CEBPA	CEBPA	CCAAT/enhancer binding protein (C/EBP), alpha	1.0E-133,8.0E-141,7.0E-132	Cebpa,CEBPA,Cebpa	CCAAT/enhancer binding protein (C/EBP), alpha	GO:0044212	transcription regulatory region DNA binding	0.298387	1.24538
CEBPA	CEBPA	CCAAT/enhancer binding protein (C/EBP), alpha	1.0E-133,8.0E-141,7.0E-132	Cebpa,CEBPA,Cebpa	CCAAT/enhancer binding protein (C/EBP), alpha	GO:0043565	sequence-specific DNA binding	0.194021	1.20502
CEBPA	CEBPA	CCAAT/enhancer binding protein (C/EBP), alpha	1.0E-133,8.0E-141,7.0E-132	Cebpa,CEBPA,Cebpa	CCAAT/enhancer binding protein (C/EBP), alpha	GO:0001013	RNA polymerase I regulatory region DNA binding	0.0345775	28.9205
CEBPA	CEBPA	CCAAT/enhancer binding protein (C/EBP), alpha	1.0E-133,8.0E-141,7.0E-132	Cebpa,CEBPA,Cebpa	CCAAT/enhancer binding protein (C/EBP), alpha	GO:0003700	sequence-specific DNA binding transcription factor activity	0.487499	1.01638
CEBPA	CEBPA	CCAAT/enhancer binding protein (C/EBP), alpha	1.0E-133,8.0E-141,7.0E-132	Cebpa,CEBPA,Cebpa	CCAAT/enhancer binding protein (C/EBP), alpha	GO:0003705	RNA polymerase II distal enhancer sequence-specific DNA binding transcription factor activity	0.455967	1.20502
CEBPA	CEBPA	CCAAT/enhancer binding protein (C/EBP), alpha	1.0E-133,8.0E-141,7.0E-132	Cebpa,CEBPA,Cebpa	CCAAT/enhancer binding protein (C/EBP), alpha	GO:0019900	kinase binding	0.362513	1.31457
CEBPA	CEBPA	CCAAT/enhancer binding protein (C/EBP), alpha	1.0E-133,8.0E-141,7.0E-132	Cebpa,CEBPA,Cebpa	CCAAT/enhancer binding protein (C/EBP), alpha	GO:0042803	protein homodimerization activity	0.338711	1.08997
CEBPA	CEBPA	CCAAT/enhancer binding protein (C/EBP), alpha	1.0E-133,8.0E-141,7.0E-132	Cebpa,CEBPA,Cebpa	CCAAT/enhancer binding protein (C/EBP), alpha	GO:0008134	transcription factor binding	0.168934	1.31857
CEBPA	CEBPA	CCAAT/enhancer binding protein (C/EBP), alpha	1.0E-133,8.0E-141,7.0E-132	Cebpa,CEBPA,Cebpa	CCAAT/enhancer binding protein (C/EBP), alpha	GO:0003677	DNA binding	0.944257	0.829317
CEBPA	CEBPA	CCAAT/enhancer binding protein (C/EBP), alpha	1.0E-133,8.0E-141,7.0E-132	Cebpa,CEBPA,Cebpa	CCAAT/enhancer binding protein (C/EBP), alpha	GO:0003713	transcription coactivator activity	0.751041	0.822942
SLC38A11	SLC38A11	solute carrier family 38, member 11	0.0,0.0,0.0	Slc38a11,SLC38A11,Slc38a11	solute carrier family 38, member 11	GO:0015171	amino acid transmembrane transporter activity	0.104665	2.22466
SLC38A11	SLC38A11	solute carrier family 38, member 11	0.0,0.0,0.0	Slc38a11,SLC38A11,Slc38a11	solute carrier family 38, member 11	GO:0003674	molecular_function	0.63642	0.981454
CSF1R	CSF1R	colony stimulating factor 1 receptor	0.0,0.0,0.0	Csf1r,xp_005268432,Csf1r	colony stimulating factor 1 receptor	GO:0016772	transferase activity, transferring phosphorus-containing groups	0.353771	1.10595
CSF1R	CSF1R	colony stimulating factor 1 receptor	0.0,0.0,0.0	Csf1r,xp_005268432,Csf1r	colony stimulating factor 1 receptor	GO:0019903	protein phosphatase binding	0.551099	1.04532
CSF1R	CSF1R	colony stimulating factor 1 receptor	0.0,0.0,0.0	Csf1r,xp_005268432,Csf1r	colony stimulating factor 1 receptor	GO:0004672	protein kinase activity	0.3506	1.10807
CSF1R	CSF1R	colony stimulating factor 1 receptor	0.0,0.0,0.0	Csf1r,xp_005268432,Csf1r	colony stimulating factor 1 receptor	GO:0005515	protein binding	0.123002	1.05058
CSF1R	CSF1R	colony stimulating factor 1 receptor	0.0,0.0,0.0	Csf1r,xp_005268432,Csf1r	colony stimulating factor 1 receptor	GO:0019955	cytokine binding	0.000168286	6.94093
CSF1R	CSF1R	colony stimulating factor 1 receptor	0.0,0.0,0.0	Csf1r,xp_005268432,Csf1r	colony stimulating factor 1 receptor	GO:0005011	macrophage colony-stimulating factor receptor activity	0.0679613	14.4603
CSF1R	CSF1R	colony stimulating factor 1 receptor	0.0,0.0,0.0	Csf1r,xp_005268432,Csf1r	colony stimulating factor 1 receptor	GO:0003674	molecular_function	0.63642	0.981454
CSF1R	CSF1R	colony stimulating factor 1 receptor	0.0,0.0,0.0	Csf1r,xp_005268432,Csf1r	colony stimulating factor 1 receptor	GO:0000166	nucleotide binding	0.982898	0.772628
CSF1R	CSF1R	colony stimulating factor 1 receptor	0.0,0.0,0.0	Csf1r,xp_005268432,Csf1r	colony stimulating factor 1 receptor	GO:0005524	ATP binding	0.913814	0.82977
CSF1R	CSF1R	colony stimulating factor 1 receptor	0.0,0.0,0.0	Csf1r,xp_005268432,Csf1r	colony stimulating factor 1 receptor	GO:0004713	protein tyrosine kinase activity	0.00875631	2.41004
CSF1R	CSF1R	colony stimulating factor 1 receptor	0.0,0.0,0.0	Csf1r,xp_005268432,Csf1r	colony stimulating factor 1 receptor	GO:0004714	transmembrane receptor protein tyrosine kinase activity	0.00197743	3.89315
CSF1R	CSF1R	colony stimulating factor 1 receptor	0.0,0.0,0.0	Csf1r,xp_005268432,Csf1r	colony stimulating factor 1 receptor	GO:0042803	protein homodimerization activity	0.338711	1.08997
CSF1R	CSF1R	colony stimulating factor 1 receptor	0.0,0.0,0.0	Csf1r,xp_005268432,Csf1r	colony stimulating factor 1 receptor	GO:0016740	transferase activity	0.785158	0.903767
CSF1R	CSF1R	colony stimulating factor 1 receptor	0.0,0.0,0.0	Csf1r,xp_005268432,Csf1r	colony stimulating factor 1 receptor	GO:0016301	kinase activity	0.400647	1.06239
ARHGAP24	ARHGAP24	Rho GTPase activating protein 24	0.0,0.0,0.0	Arhgap24,xp_005263321,Arhgap24	Rho GTPase activating protein 24	GO:0005096	GTPase activator activity	0.240269	1.30273
ARHGAP24	ARHGAP24	Rho GTPase activating protein 24	0.0,0.0,0.0	Arhgap24,xp_005263321,Arhgap24	Rho GTPase activating protein 24	GO:0030675	Rac GTPase activator activity	0.11539	3.40242
MMP16	MMP16	matrix metallopeptidase 16 (membrane-inserted)	0.0,0.0,0.0	Mmp16,MMP16,Mmp16	matrix metallopeptidase 16	GO:0008047	enzyme activator activity	0.1942	1.97185
MMP16	MMP16	matrix metallopeptidase 16 (membrane-inserted)	0.0,0.0,0.0	Mmp16,MMP16,Mmp16	matrix metallopeptidase 16	GO:0004222	metalloendopeptidase activity	1.51872e-05	3.85607
MMP16	MMP16	matrix metallopeptidase 16 (membrane-inserted)	0.0,0.0,0.0	Mmp16,MMP16,Mmp16	matrix metallopeptidase 16	GO:0005509	calcium ion binding	3.84973e-08	2.27615
MMP16	MMP16	matrix metallopeptidase 16 (membrane-inserted)	0.0,0.0,0.0	Mmp16,MMP16,Mmp16	matrix metallopeptidase 16	GO:0008270	zinc ion binding	0.378137	1.05623
MMP16	MMP16	matrix metallopeptidase 16 (membrane-inserted)	0.0,0.0,0.0	Mmp16,MMP16,Mmp16	matrix metallopeptidase 16	GO:0008233	peptidase activity	0.132628	1.28412
MMP16	MMP16	matrix metallopeptidase 16 (membrane-inserted)	0.0,0.0,0.0	Mmp16,MMP16,Mmp16	matrix metallopeptidase 16	GO:0008237	metallopeptidase activity	0.00105241	2.59543
MMP16	MMP16	matrix metallopeptidase 16 (membrane-inserted)	0.0,0.0,0.0	Mmp16,MMP16,Mmp16	matrix metallopeptidase 16	GO:0046872	metal ion binding	0.213833	1.07216
MMP16	MMP16	matrix metallopeptidase 16 (membrane-inserted)	0.0,0.0,0.0	Mmp16,MMP16,Mmp16	matrix metallopeptidase 16	GO:0016787	hydrolase activity	0.461834	1.01939
CTGF	CTGF	connective tissue growth factor	5.0E-172,0.0,5.0E-171	Ctgf,CTGF,Ctgf	connective tissue growth factor	GO:0008022	protein C-terminus binding	0.76921	0.795978
CTGF	CTGF	connective tissue growth factor	5.0E-172,0.0,5.0E-171	Ctgf,CTGF,Ctgf	connective tissue growth factor	GO:0005520	insulin-like growth factor binding	0.0435812	3.77224
CTGF	CTGF	connective tissue growth factor	5.0E-172,0.0,5.0E-171	Ctgf,CTGF,Ctgf	connective tissue growth factor	GO:0005515	protein binding	0.123002	1.05058
CTGF	CTGF	connective tissue growth factor	5.0E-172,0.0,5.0E-171	Ctgf,CTGF,Ctgf	connective tissue growth factor	GO:0008083	growth factor activity	0.060833	1.75276
CTGF	CTGF	connective tissue growth factor	5.0E-172,0.0,5.0E-171	Ctgf,CTGF,Ctgf	connective tissue growth factor	GO:0008201	heparin binding	5.34117e-06	3.29036
CTGF	CTGF	connective tissue growth factor	5.0E-172,0.0,5.0E-171	Ctgf,CTGF,Ctgf	connective tissue growth factor	GO:0005178	integrin binding	6.41572e-06	3.90818
CTGF	CTGF	connective tissue growth factor	5.0E-172,0.0,5.0E-171	Ctgf,CTGF,Ctgf	connective tissue growth factor	GO:0001968	fibronectin binding	9.15683e-07	8.1339
SH3YL1.1	SH3YL1	SH3 domain containing, Ysc84-like 1 (S. cerevisiae)	2.0E-173,2.0E-180,1.0E-173	Sh3yl1,SH3YL1,Sh3yl1	SH3 and SYLF domain containing 1	GO:0019902	phosphatase binding	0.0738466	2.51483
SH3YL1.1	SH3YL1	SH3 domain containing, Ysc84-like 1 (S. cerevisiae)	2.0E-173,2.0E-180,1.0E-173	Sh3yl1,SH3YL1,Sh3yl1	SH3 and SYLF domain containing 1	GO:0005515	protein binding	0.123002	1.05058
SH3YL1.1	SH3YL1	SH3 domain containing, Ysc84-like 1 (S. cerevisiae)	2.0E-173,2.0E-180,1.0E-173	Sh3yl1,SH3YL1,Sh3yl1	SH3 and SYLF domain containing 1	GO:0035091	phosphatidylinositol binding	0.12764	1.87796
SARDH	SARDH	sarcosine dehydrogenase	0.0,0.0,0.0	Sardh,SARDH,Sardh	sarcosine dehydrogenase	GO:0008480	sarcosine dehydrogenase activity	0.0345775	28.9205
SARDH	SARDH	sarcosine dehydrogenase	0.0,0.0,0.0	Sardh,SARDH,Sardh	sarcosine dehydrogenase	GO:0009055	electron carrier activity	0.0486211	2.10879
SARDH	SARDH	sarcosine dehydrogenase	0.0,0.0,0.0	Sardh,SARDH,Sardh	sarcosine dehydrogenase	GO:0004047	aminomethyltransferase activity	0.245404	3.61507
SARDH	SARDH	sarcosine dehydrogenase	0.0,0.0,0.0	Sardh,SARDH,Sardh	sarcosine dehydrogenase	GO:0005542	folic acid binding	0.0112614	6.19726
SARDH	SARDH	sarcosine dehydrogenase	0.0,0.0,0.0	Sardh,SARDH,Sardh	sarcosine dehydrogenase	GO:0016491	oxidoreductase activity	0.712419	0.899084
SARDH	SARDH	sarcosine dehydrogenase	0.0,0.0,0.0	Sardh,SARDH,Sardh	sarcosine dehydrogenase	GO:0050660	flavin adenine dinucleotide binding	0.428544	1.25741
BPGM	BPGM	2,3-bisphosphoglycerate mutase	4.0E-138,5.0E-144,6.0E-139	Bpgm,xp_005250602,Bpgm	2,3-bisphosphoglycerate mutase	GO:0016868	intramolecular transferase activity, phosphotransferases	0.0291021	7.23013
BPGM	BPGM	2,3-bisphosphoglycerate mutase	4.0E-138,5.0E-144,6.0E-139	Bpgm,xp_005250602,Bpgm	2,3-bisphosphoglycerate mutase	GO:0004083	bisphosphoglycerate 2-phosphatase activity	0.131311	7.23013
BPGM	BPGM	2,3-bisphosphoglycerate mutase	4.0E-138,5.0E-144,6.0E-139	Bpgm,xp_005250602,Bpgm	2,3-bisphosphoglycerate mutase	GO:0004082	bisphosphoglycerate mutase activity	0.100193	9.64018
BPGM	BPGM	2,3-bisphosphoglycerate mutase	4.0E-138,5.0E-144,6.0E-139	Bpgm,xp_005250602,Bpgm	2,3-bisphosphoglycerate mutase	GO:0004331	fructose-2,6-bisphosphate 2-phosphatase activity	0.218366	4.1315
BPGM	BPGM	2,3-bisphosphoglycerate mutase	4.0E-138,5.0E-144,6.0E-139	Bpgm,xp_005250602,Bpgm	2,3-bisphosphoglycerate mutase	GO:0003674	molecular_function	0.63642	0.981454
BPGM	BPGM	2,3-bisphosphoglycerate mutase	4.0E-138,5.0E-144,6.0E-139	Bpgm,xp_005250602,Bpgm	2,3-bisphosphoglycerate mutase	GO:0003824	catalytic activity	0.654748	0.937042
BPGM	BPGM	2,3-bisphosphoglycerate mutase	4.0E-138,5.0E-144,6.0E-139	Bpgm,xp_005250602,Bpgm	2,3-bisphosphoglycerate mutase	GO:0004619	phosphoglycerate mutase activity	0.100193	9.64018
BPGM	BPGM	2,3-bisphosphoglycerate mutase	4.0E-138,5.0E-144,6.0E-139	Bpgm,xp_005250602,Bpgm	2,3-bisphosphoglycerate mutase	GO:0016853	isomerase activity	0.802768	0.705379
BPGM	BPGM	2,3-bisphosphoglycerate mutase	4.0E-138,5.0E-144,6.0E-139	Bpgm,xp_005250602,Bpgm	2,3-bisphosphoglycerate mutase	GO:0016787	hydrolase activity	0.461834	1.01939
RBPJL	RBPJL	recombination signal binding protein for immunoglobulin kappa J region-like	0.0,0.0,0.0	Rbpjl,RBPJL,Rbpjl	recombination signal binding protein for immunoglobulin kappa J region-like	GO:0000978	RNA polymerase II core promoter proximal region sequence-specific DNA binding	0.0214963	1.69016
RBPJL	RBPJL	recombination signal binding protein for immunoglobulin kappa J region-like	0.0,0.0,0.0	Rbpjl,RBPJL,Rbpjl	recombination signal binding protein for immunoglobulin kappa J region-like	GO:0003682	chromatin binding	0.551341	0.990853
[truncated: 2,807 more rows]

## Sheet: UpGO_Result
GOID	GOTerm	DifGene	AllDifGene	GeneInGO	AllGene	P-Value	FDR	Enrichment	(-log10P)
GO:0005509	calcium ion binding	39	564	648	17468	0.000147519	0.0999807	1.86403	3.83115
GO:0050786	RAGE receptor binding	4	564	11	17468	0.000296093	0.0999807	11.2624	3.52857
[truncated: 1,011 more rows]

## Sheet: UpGO2Gene
GOID	GOTerm	QueryID	Symbol	Description	P-Value	FDR	Enrichment
[truncated: 3,199 more rows]

[truncated: 1 more sheets: UpGene2GO]
