# Supplementary material for: Transcriptomic Analysis of Short/Branched-Chain Acyl-Coenzyme a Dehydrogenase Knocked Out bMECs Revealed Its Regulatory Effect on Lipid Metabolism
Source: Front Vet Sci. 2021 Sep 7;8:744287. doi: 10.3389/fvets.2021.744287 (PMC8453006; doi:10.3389/fvets.2021.744287)
Supplement: Supplementary file 1 [file Data_Sheet_1.ZIP › Dr Jiang original data 1/figure 4/ACKOvsMEC.GO-Analysis_MF_All.xlsx]

## Sheet: AllGO_Result
GOID	GOTerm	DifGene	AllDifGene	GeneInGO	AllGene	P-Value	FDR	Enrichment	(-log10P)
GO:0005509	calcium ion binding	90	1168	648	17468	2.20489e-11	3.2434e-08	2.07715	10.6566
GO:0001968	fibronectin binding	12	1168	32	17468	4.86569e-07	0.000357871	5.6083	6.31286
GO:0005518	collagen binding	17	1168	70	17468	2.53515e-06	0.00124307	3.63205	5.596
GO:0003779	actin binding	45	1168	344	17468	1.18568e-05	0.00436035	1.95639	4.92603
GO:0008201	heparin binding	27	1168	167	17468	1.66735e-05	0.00490534	2.41795	4.77797
GO:0005178	integrin binding	20	1168	111	17468	4.21357e-05	0.0103303	2.69468	4.37535
GO:0008092	cytoskeletal protein binding	14	1168	67	17468	0.000113946	0.023945	3.12503	3.9433
GO:0008083	growth factor activity	24	1168	165	17468	0.00025954	0.0477229	2.17534	3.5858
GO:0004222	metalloendopeptidase activity	17	1168	105	17468	0.000574668	0.0810642	2.42136	3.24058
GO:0008046	axon guidance receptor activity	4	1168	7	17468	0.000590963	0.0810642	8.54599	3.22844
GO:0005154	epidermal growth factor receptor binding	8	1168	30	17468	0.00060619	0.0810642	3.98813	3.21739
GO:0019838	growth factor binding	9	1168	39	17468	0.000882312	0.108157	3.45126	3.05438
GO:0043262	adenosine-diphosphatase activity	3	1168	4	17468	0.00113326	0.128232	11.2166	2.94567
GO:0005539	glycosaminoglycan binding	7	1168	26	17468	0.00125065	0.131407	4.02648	2.90286
GO:0019829	cation-transporting ATPase activity	8	1168	34	17468	0.0014813	0.137885	3.51894	2.82936
GO:0050431	transforming growth factor beta binding	6	1168	20	17468	0.00151468	0.137885	4.48664	2.81968
GO:0004143	diacylglycerol kinase activity	5	1168	14	17468	0.0015935	0.137885	5.34124	2.79765
GO:0001077	RNA polymerase II core promoter proximal region sequence-specific DNA binding transcription factor activity involved in positive regulation of transcription	29	1168	245	17468	0.00198054	0.161855	1.77024	2.70322
GO:0004896	cytokine receptor activity	9	1168	44	17468	0.00218458	0.169132	3.05908	2.66063
GO:0052650	NADP-retinol dehydrogenase activity	3	1168	5	17468	0.00269189	0.175812	8.97329	2.56994
GO:0050544	arachidonic acid binding	4	1168	10	17468	0.00301306	0.175812	5.98219	2.52099
GO:0030275	LRR domain binding	4	1168	10	17468	0.00301306	0.175812	5.98219	2.52099
GO:0046872	metal ion binding	245	1168	3129	17468	0.00306181	0.175812	1.17101	2.51402
GO:0005521	lamin binding	5	1168	16	17468	0.00310749	0.175812	4.67359	2.50759
GO:0004012	phospholipid-translocating ATPase activity	5	1168	16	17468	0.00310749	0.175812	4.67359	2.50759
GO:0003951	NAD+ kinase activity	5	1168	16	17468	0.00310749	0.175812	4.67359	2.50759
GO:0005520	insulin-like growth factor binding	6	1168	23	17468	0.00331945	0.180848	3.90143	2.47893
GO:0050840	extracellular matrix binding	6	1168	24	17468	0.00417919	0.188537	3.73887	2.37891
GO:0036461	BLOC-2 complex binding	2	1168	2	17468	0.00446737	0.188537	14.9555	2.34995
GO:0019970	interleukin-11 binding	2	1168	2	17468	0.00446737	0.188537	14.9555	2.34995
GO:0032029	myosin tail binding	2	1168	2	17468	0.00446737	0.188537	14.9555	2.34995
GO:0042132	fructose 1,6-bisphosphate 1-phosphatase activity	2	1168	2	17468	0.00446737	0.188537	14.9555	2.34995
GO:0004921	interleukin-11 receptor activity	2	1168	2	17468	0.00446737	0.188537	14.9555	2.34995
GO:0050786	RAGE receptor binding	4	1168	11	17468	0.00448593	0.188537	5.43836	2.34815
GO:0045236	CXCR chemokine receptor binding	4	1168	11	17468	0.00448593	0.188537	5.43836	2.34815
GO:0019955	cytokine binding	6	1168	25	17468	0.00519285	0.212186	3.58932	2.28459
GO:0004713	protein tyrosine kinase activity	16	1168	120	17468	0.0062211	0.247331	1.99406	2.20613
GO:0030414	peptidase inhibitor activity	15	1168	111	17468	0.00700556	0.271189	2.02101	2.15456
GO:0008237	metallopeptidase activity	19	1168	156	17468	0.00814111	0.278193	1.8215	2.08932
GO:0045545	syndecan binding	3	1168	7	17468	0.00851033	0.278193	6.40949	2.07005
GO:0035925	mRNA 3'-UTR AU-rich region binding	3	1168	7	17468	0.00851033	0.278193	6.40949	2.07005
GO:0050700	CARD domain binding	3	1168	7	17468	0.00851033	0.278193	6.40949	2.07005
GO:0015085	calcium ion transmembrane transporter activity	3	1168	7	17468	0.00851033	0.278193	6.40949	2.07005
GO:0008440	inositol-1,4,5-trisphosphate 3-kinase activity	3	1168	7	17468	0.00851033	0.278193	6.40949	2.07005
GO:0035662	Toll-like receptor 4 binding	3	1168	7	17468	0.00851033	0.278193	6.40949	2.07005
GO:0004860	protein kinase inhibitor activity	7	1168	36	17468	0.00885054	0.283025	2.90801	2.05303
GO:0002020	protease binding	14	1168	104	17468	0.00930026	0.291078	2.01324	2.0315
GO:0005070	SH3/SH2 adaptor activity	8	1168	46	17468	0.0104685	0.302254	2.60095	1.98012
GO:0008324	cation transmembrane transporter activity	5	1168	21	17468	0.0109545	0.302254	3.56083	1.96041
GO:0004872	receptor activity	29	1168	278	17468	0.0116111	0.302254	1.5601	1.93513
GO:0005102	receptor binding	42	1168	438	17468	0.0117951	0.302254	1.43409	1.9283
GO:0004715	non-membrane spanning protein tyrosine kinase activity	8	1168	47	17468	0.0118964	0.302254	2.54561	1.92459
GO:0004465	lipoprotein lipase activity	2	1168	3	17468	0.0128057	0.302254	9.97032	1.8926
GO:0019981	interleukin-6 binding	2	1168	3	17468	0.0128057	0.302254	9.97032	1.8926
GO:0030109	HLA-B specific inhibitory MHC class I receptor activity	2	1168	3	17468	0.0128057	0.302254	9.97032	1.8926
GO:0030283	testosterone dehydrogenase [NAD(P)] activity	2	1168	3	17468	0.0128057	0.302254	9.97032	1.8926
GO:0003941	L-serine ammonia-lyase activity	2	1168	3	17468	0.0128057	0.302254	9.97032	1.8926
GO:0004142	diacylglycerol cholinephosphotransferase activity	2	1168	3	17468	0.0128057	0.302254	9.97032	1.8926
GO:0004915	interleukin-6 receptor activity	2	1168	3	17468	0.0128057	0.302254	9.97032	1.8926
GO:0035651	AP-3 adaptor complex binding	2	1168	3	17468	0.0128057	0.302254	9.97032	1.8926
GO:0008158	hedgehog receptor activity	3	1168	8	17468	0.0129449	0.302254	5.6083	1.8879
GO:0031995	insulin-like growth factor II binding	3	1168	8	17468	0.0129449	0.302254	5.6083	1.8879
GO:0003810	protein-glutamine gamma-glutamyltransferase activity	3	1168	8	17468	0.0129449	0.302254	5.6083	1.8879
GO:0005201	extracellular matrix structural constituent	9	1168	58	17468	0.0142331	0.32714	2.32068	1.8467
GO:0000978	RNA polymerase II core promoter proximal region sequence-specific DNA binding	31	1168	308	17468	0.0150047	0.339568	1.50526	1.82377
GO:0005515	protein binding	590	1168	8286	17468	0.0157925	0.351982	1.0649	1.80155
GO:0001618	virus receptor activity	5	1168	23	17468	0.0162157	0.356018	3.25119	1.79007
GO:0005388	calcium-transporting ATPase activity	3	1168	9	17468	0.0184632	0.387991	4.98516	1.73369
GO:0033130	acetylcholine receptor binding	3	1168	9	17468	0.0184632	0.387991	4.98516	1.73369
GO:0031994	insulin-like growth factor I binding	3	1168	9	17468	0.0184632	0.387991	4.98516	1.73369
GO:0004879	ligand-activated sequence-specific DNA binding RNA polymerase II transcription factor activity	7	1168	42	17468	0.0202231	0.418988	2.49258	1.69415
GO:0001540	beta-amyloid binding	6	1168	33	17468	0.0206071	0.421014	2.71918	1.68598
GO:0051015	actin filament binding	16	1168	138	17468	0.0220199	0.439112	1.73397	1.65718
GO:0004897	ciliary neurotrophic factor receptor activity	2	1168	4	17468	0.024478	0.439112	7.47774	1.61122
GO:0048495	Roundabout binding	2	1168	4	17468	0.024478	0.439112	7.47774	1.61122
GO:0000293	ferric-chelate reductase activity	2	1168	4	17468	0.024478	0.439112	7.47774	1.61122
GO:0016215	acyl-CoA desaturase activity	2	1168	4	17468	0.024478	0.439112	7.47774	1.61122
GO:0008332	low voltage-gated calcium channel activity	2	1168	4	17468	0.024478	0.439112	7.47774	1.61122
GO:0016765	transferase activity, transferring alkyl or aryl (other than methyl) groups	2	1168	4	17468	0.024478	0.439112	7.47774	1.61122
GO:0004095	carnitine O-palmitoyltransferase activity	2	1168	4	17468	0.024478	0.439112	7.47774	1.61122
GO:0035650	AP-1 adaptor complex binding	2	1168	4	17468	0.024478	0.439112	7.47774	1.61122
GO:0034597	phosphatidylinositol-4,5-bisphosphate 4-phosphatase activity	2	1168	4	17468	0.024478	0.439112	7.47774	1.61122
GO:0043394	proteoglycan binding	3	1168	10	17468	0.0250847	0.444573	4.48664	1.60059
GO:0050998	nitric-oxide synthase binding	5	1168	26	17468	0.0268724	0.459722	2.87605	1.57069
GO:0005244	voltage-gated ion channel activity	16	1168	142	17468	0.0279225	0.459722	1.68512	1.55405
GO:0005245	voltage-gated calcium channel activity	7	1168	45	17468	0.0286347	0.459722	2.32641	1.54311
GO:0008009	chemokine activity	7	1168	45	17468	0.0286347	0.459722	2.32641	1.54311
GO:0019902	phosphatase binding	7	1168	46	17468	0.0318953	0.459722	2.27583	1.49627
GO:0008331	high voltage-gated calcium channel activity	3	1168	11	17468	0.0328092	0.459722	4.07877	1.484
GO:0005041	low-density lipoprotein receptor activity	3	1168	11	17468	0.0328092	0.459722	4.07877	1.484
GO:0030215	semaphorin receptor binding	3	1168	11	17468	0.0328092	0.459722	4.07877	1.484
GO:0035612	AP-2 adaptor complex binding	3	1168	11	17468	0.0328092	0.459722	4.07877	1.484
GO:0016829	lyase activity	16	1168	146	17468	0.0349274	0.459722	1.63896	1.45683
GO:0005506	iron ion binding	17	1168	159	17468	0.0372457	0.459722	1.59901	1.42892
GO:0016491	oxidoreductase activity	50	1168	579	17468	0.037662	0.459722	1.29149	1.4241
GO:0004668	protein-arginine deiminase activity	2	1168	5	17468	0.0390021	0.459722	5.98219	1.40891
GO:0042289	MHC class II protein binding	2	1168	5	17468	0.0390021	0.459722	5.98219	1.40891
GO:0016176	superoxide-generating NADPH oxidase activator activity	2	1168	5	17468	0.0390021	0.459722	5.98219	1.40891
GO:0001642	group III metabotropic glutamate receptor activity	2	1168	5	17468	0.0390021	0.459722	5.98219	1.40891
GO:0017075	syntaxin-1 binding	4	1168	20	17468	0.0407749	0.459722	2.9911	1.38961
GO:0051879	Hsp90 protein binding	5	1168	29	17468	0.0411707	0.459722	2.57853	1.38541
GO:0005546	phosphatidylinositol-4,5-bisphosphate binding	7	1168	49	17468	0.043134	0.459722	2.1365	1.36518
GO:0005516	calmodulin binding	17	1168	164	17468	0.0476922	0.459722	1.55026	1.32155
GO:0030276	clathrin binding	6	1168	40	17468	0.048215	0.459722	2.24332	1.31682
GO:0030165	PDZ domain binding	13	1168	117	17468	0.048824	0.459722	1.66172	1.31137
GO:0001076	RNA polymerase II transcription factor binding transcription factor activity	3	1168	13	17468	0.0514878	0.459722	3.45126	1.2883
GO:0016595	glutamate binding	3	1168	13	17468	0.0514878	0.459722	3.45126	1.2883
GO:0004867	serine-type endopeptidase inhibitor activity	11	1168	95	17468	0.0520235	0.459722	1.73169	1.2838
GO:0017147	Wnt-protein binding	5	1168	31	17468	0.0528336	0.459722	2.41217	1.27709
GO:0016705	oxidoreductase activity, acting on paired donors, with incorporation or reduction of molecular oxygen	9	1168	73	17468	0.0537419	0.459722	1.84383	1.26969
GO:0030234	enzyme regulator activity	4	1168	22	17468	0.0554312	0.459722	2.71918	1.25625
GO:0048019	receptor antagonist activity	2	1168	6	17468	0.0559451	0.459722	4.98516	1.25224
GO:0035014	phosphatidylinositol 3-kinase regulator activity	2	1168	6	17468	0.0559451	0.459722	4.98516	1.25224
GO:0070051	fibrinogen binding	2	1168	6	17468	0.0559451	0.459722	4.98516	1.25224
GO:0015204	urea transmembrane transporter activity	2	1168	6	17468	0.0559451	0.459722	4.98516	1.25224
GO:0016151	nickel cation binding	2	1168	6	17468	0.0559451	0.459722	4.98516	1.25224
GO:0043237	laminin-1 binding	2	1168	6	17468	0.0559451	0.459722	4.98516	1.25224
GO:0004714	transmembrane receptor protein tyrosine kinase activity	7	1168	52	17468	0.0566544	0.459722	2.01324	1.24677
GO:0005523	tropomyosin binding	3	1168	14	17468	0.0623712	0.459722	3.20475	1.20502
GO:0005542	folic acid binding	3	1168	14	17468	0.0623712	0.459722	3.20475	1.20502
GO:0048407	platelet-derived growth factor binding	3	1168	14	17468	0.0623712	0.459722	3.20475	1.20502
GO:0044325	ion channel binding	12	1168	110	17468	0.0636085	0.459722	1.63151	1.19648
GO:0005104	fibroblast growth factor receptor binding	4	1168	23	17468	0.0636872	0.459722	2.60095	1.19595
GO:0004423	iduronate-2-sulfatase activity	1	1168	1	17468	0.0668651	0.459722	14.9555	1.1748
GO:0016639	oxidoreductase activity, acting on the CH-NH2 group of donors, NAD or NADP as acceptor	1	1168	1	17468	0.0668651	0.459722	14.9555	1.1748
GO:0047166	1-alkenylglycerophosphoethanolamine O-acyltransferase activity	1	1168	1	17468	0.0668651	0.459722	14.9555	1.1748
GO:0036479	peroxidase inhibitor activity	1	1168	1	17468	0.0668651	0.459722	14.9555	1.1748
GO:0000035	acyl binding	1	1168	1	17468	0.0668651	0.459722	14.9555	1.1748
GO:0047173	phosphatidylcholine-retinol O-acyltransferase activity	1	1168	1	17468	0.0668651	0.459722	14.9555	1.1748
GO:0050346	trans-L-3-hydroxyproline dehydratase activity	1	1168	1	17468	0.0668651	0.459722	14.9555	1.1748
GO:0070123	transforming growth factor beta receptor activity, type III	1	1168	1	17468	0.0668651	0.459722	14.9555	1.1748
GO:0050528	acyloxyacyl hydrolase activity	1	1168	1	17468	0.0668651	0.459722	14.9555	1.1748
GO:0070119	ciliary neurotrophic factor binding	1	1168	1	17468	0.0668651	0.459722	14.9555	1.1748
GO:0042910	xenobiotic transporter activity	1	1168	1	17468	0.0668651	0.459722	14.9555	1.1748
GO:0005353	fructose transmembrane transporter activity	1	1168	1	17468	0.0668651	0.459722	14.9555	1.1748
GO:0008859	exoribonuclease II activity	1	1168	1	17468	0.0668651	0.459722	14.9555	1.1748
GO:0005334	norepinephrine:sodium symporter activity	1	1168	1	17468	0.0668651	0.459722	14.9555	1.1748
GO:0004489	methylenetetrahydrofolate reductase (NAD(P)H) activity	1	1168	1	17468	0.0668651	0.459722	14.9555	1.1748
GO:0030342	1-alpha,25-dihydroxyvitamin D3 24-hydroxylase activity	1	1168	1	17468	0.0668651	0.459722	14.9555	1.1748
GO:0050115	myosin-light-chain-phosphatase activity	1	1168	1	17468	0.0668651	0.459722	14.9555	1.1748
GO:0008403	25-hydroxycholecalciferol-24-hydroxylase activity	1	1168	1	17468	0.0668651	0.459722	14.9555	1.1748
GO:0019780	FAT10 activating enzyme activity	1	1168	1	17468	0.0668651	0.459722	14.9555	1.1748
GO:0018454	acetoacetyl-CoA reductase activity	1	1168	1	17468	0.0668651	0.459722	14.9555	1.1748
GO:0032500	muramyl dipeptide binding	1	1168	1	17468	0.0668651	0.459722	14.9555	1.1748
GO:0005142	interleukin-11 receptor binding	1	1168	1	17468	0.0668651	0.459722	14.9555	1.1748
GO:0017113	dihydropyrimidine dehydrogenase (NADP+) activity	1	1168	1	17468	0.0668651	0.459722	14.9555	1.1748
GO:0047945	L-glutamine:pyruvate aminotransferase activity	1	1168	1	17468	0.0668651	0.459722	14.9555	1.1748
GO:0035718	macrophage migration inhibitory factor binding	1	1168	1	17468	0.0668651	0.459722	14.9555	1.1748
GO:0086059	voltage-gated calcium channel activity involved SA node cell action potential	1	1168	1	17468	0.0668651	0.459722	14.9555	1.1748
GO:0022865	transmembrane electron transfer carrier	1	1168	1	17468	0.0668651	0.459722	14.9555	1.1748
GO:0000831	inositol hexakisphosphate 6-kinase activity	1	1168	1	17468	0.0668651	0.459722	14.9555	1.1748
GO:0086060	voltage-gated sodium channel activity involved in AV node cell action potential	1	1168	1	17468	0.0668651	0.459722	14.9555	1.1748
GO:0086061	voltage-gated sodium channel activity involved in bundle of His cell action potential	1	1168	1	17468	0.0668651	0.459722	14.9555	1.1748
GO:0086063	voltage-gated sodium channel activity involved in SA node cell action potential	1	1168	1	17468	0.0668651	0.459722	14.9555	1.1748
GO:0043795	glyceraldehyde oxidoreductase activity	1	1168	1	17468	0.0668651	0.459722	14.9555	1.1748
GO:0001512	dihydronicotinamide riboside quinone reductase activity	1	1168	1	17468	0.0668651	0.459722	14.9555	1.1748
GO:0001734	mRNA (N6-adenosine)-methyltransferase activity	1	1168	1	17468	0.0668651	0.459722	14.9555	1.1748
GO:0032217	riboflavin transporter activity	1	1168	1	17468	0.0668651	0.459722	14.9555	1.1748
GO:0047312	L-phenylalanine:pyruvate aminotransferase activity	1	1168	1	17468	0.0668651	0.459722	14.9555	1.1748
GO:0047316	glutamine-phenylpyruvate transaminase activity	1	1168	1	17468	0.0668651	0.459722	14.9555	1.1748
GO:0035538	carbohydrate response element binding	1	1168	1	17468	0.0668651	0.459722	14.9555	1.1748
GO:0047341	fucose-1-phosphate guanylyltransferase activity	1	1168	1	17468	0.0668651	0.459722	14.9555	1.1748
GO:0004855	xanthine oxidase activity	1	1168	1	17468	0.0668651	0.459722	14.9555	1.1748
GO:0016836	hydro-lyase activity	1	1168	1	17468	0.0668651	0.459722	14.9555	1.1748
GO:0016830	carbon-carbon lyase activity	1	1168	1	17468	0.0668651	0.459722	14.9555	1.1748
GO:0043177	organic acid binding	1	1168	1	17468	0.0668651	0.459722	14.9555	1.1748
GO:0000248	C-5 sterol desaturase activity	1	1168	1	17468	0.0668651	0.459722	14.9555	1.1748
GO:0000254	C-4 methylsterol oxidase activity	1	1168	1	17468	0.0668651	0.459722	14.9555	1.1748
GO:0016515	interleukin-13 receptor activity	1	1168	1	17468	0.0668651	0.459722	14.9555	1.1748
GO:0001013	RNA polymerase I regulatory region DNA binding	1	1168	1	17468	0.0668651	0.459722	14.9555	1.1748
GO:0016990	arginine deiminase activity	1	1168	1	17468	0.0668651	0.459722	14.9555	1.1748
GO:0004769	steroid delta-isomerase activity	1	1168	1	17468	0.0668651	0.459722	14.9555	1.1748
GO:0000170	sphingosine hydroxylase activity	1	1168	1	17468	0.0668651	0.459722	14.9555	1.1748
GO:0031710	neuromedin B receptor binding	1	1168	1	17468	0.0668651	0.459722	14.9555	1.1748
GO:0004350	glutamate-5-semialdehyde dehydrogenase activity	1	1168	1	17468	0.0668651	0.459722	14.9555	1.1748
GO:0004353	glutamate dehydrogenase [NAD(P)+] activity	1	1168	1	17468	0.0668651	0.459722	14.9555	1.1748
GO:0004352	glutamate dehydrogenase (NAD+) activity	1	1168	1	17468	0.0668651	0.459722	14.9555	1.1748
GO:0004598	peptidylamidoglycolate lyase activity	1	1168	1	17468	0.0668651	0.459722	14.9555	1.1748
GO:0008705	methionine synthase activity	1	1168	1	17468	0.0668651	0.459722	14.9555	1.1748
GO:0004349	glutamate 5-kinase activity	1	1168	1	17468	0.0668651	0.459722	14.9555	1.1748
GO:0031707	endothelin A receptor binding	1	1168	1	17468	0.0668651	0.459722	14.9555	1.1748
GO:0008709	cholate 7-alpha-dehydrogenase activity	1	1168	1	17468	0.0668651	0.459722	14.9555	1.1748
GO:0031700	adrenomedullin receptor binding	1	1168	1	17468	0.0668651	0.459722	14.9555	1.1748
GO:0047015	3-hydroxy-2-methylbutyryl-CoA dehydrogenase activity	1	1168	1	17468	0.0668651	0.459722	14.9555	1.1748
GO:0042658	MHC class II protein binding, via antigen binding groove	1	1168	1	17468	0.0668651	0.459722	14.9555	1.1748
GO:0086007	voltage-gated calcium channel activity involved in cardiac muscle cell action potential	1	1168	1	17468	0.0668651	0.459722	14.9555	1.1748
GO:0008747	N-acetylneuraminate lyase activity	1	1168	1	17468	0.0668651	0.459722	14.9555	1.1748
GO:0008721	D-serine ammonia-lyase activity	1	1168	1	17468	0.0668651	0.459722	14.9555	1.1748
GO:0004131	cytosine deaminase activity	1	1168	1	17468	0.0668651	0.459722	14.9555	1.1748
GO:1990175	EH domain binding	1	1168	1	17468	0.0668651	0.459722	14.9555	1.1748
GO:0018112	proline racemase activity	1	1168	1	17468	0.0668651	0.459722	14.9555	1.1748
GO:0010855	adenylate cyclase inhibitor activity	1	1168	1	17468	0.0668651	0.459722	14.9555	1.1748
GO:0018114	threonine racemase activity	1	1168	1	17468	0.0668651	0.459722	14.9555	1.1748
GO:0050479	glyceryl-ether monooxygenase activity	1	1168	1	17468	0.0668651	0.459722	14.9555	1.1748
GO:0017018	myosin phosphatase activity	1	1168	1	17468	0.0668651	0.459722	14.9555	1.1748
GO:0017174	glycine N-methyltransferase activity	1	1168	1	17468	0.0668651	0.459722	14.9555	1.1748
GO:0033885	10-hydroxy-9-(phosphonooxy)octadecanoate phosphatase activity	1	1168	1	17468	0.0668651	0.459722	14.9555	1.1748
GO:0030378	serine racemase activity	1	1168	1	17468	0.0668651	0.459722	14.9555	1.1748
GO:0030116	glial cell line-derived neurotrophic factor receptor binding	1	1168	1	17468	0.0668651	0.459722	14.9555	1.1748
GO:0008480	sarcosine dehydrogenase activity	1	1168	1	17468	0.0668651	0.459722	14.9555	1.1748
GO:0047800	cysteamine dioxygenase activity	1	1168	1	17468	0.0668651	0.459722	14.9555	1.1748
GO:0047442	17-alpha-hydroxyprogesterone aldolase activity	1	1168	1	17468	0.0668651	0.459722	14.9555	1.1748
GO:0001409	guanine nucleotide transmembrane transporter activity	1	1168	1	17468	0.0668651	0.459722	14.9555	1.1748
GO:0016903	oxidoreductase activity, acting on the aldehyde or oxo group of donors	1	1168	1	17468	0.0668651	0.459722	14.9555	1.1748
GO:0060422	peptidyl-dipeptidase inhibitor activity	1	1168	1	17468	0.0668651	0.459722	14.9555	1.1748
GO:0033229	cysteine transmembrane transporter activity	1	1168	1	17468	0.0668651	0.459722	14.9555	1.1748
GO:0016722	oxidoreductase activity, oxidizing metal ions	1	1168	1	17468	0.0668651	0.459722	14.9555	1.1748
GO:0016711	flavonoid 3'-monooxygenase activity	1	1168	1	17468	0.0668651	0.459722	14.9555	1.1748
GO:0004504	peptidylglycine monooxygenase activity	1	1168	1	17468	0.0668651	0.459722	14.9555	1.1748
GO:0004508	steroid 17-alpha-monooxygenase activity	1	1168	1	17468	0.0668651	0.459722	14.9555	1.1748
GO:0035226	glutamate-cysteine ligase catalytic subunit binding	1	1168	1	17468	0.0668651	0.459722	14.9555	1.1748
GO:0015633	zinc transporting ATPase activity	1	1168	1	17468	0.0668651	0.459722	14.9555	1.1748
GO:0070892	lipoteichoic acid receptor activity	1	1168	1	17468	0.0668651	0.459722	14.9555	1.1748
GO:0005507	copper ion binding	8	1168	65	17468	0.0671926	0.459722	1.84067	1.17268
GO:0051117	ATPase binding	8	1168	65	17468	0.0671926	0.459722	1.84067	1.17268
GO:0035091	phosphatidylinositol binding	9	1168	77	17468	0.0707825	0.482042	1.74804	1.15007
GO:0005161	platelet-derived growth factor receptor binding	3	1168	15	17468	0.074221	0.483359	2.9911	1.12947
GO:0005229	intracellular calcium activated chloride channel activity	3	1168	15	17468	0.074221	0.483359	2.9911	1.12947
GO:0004089	carbonate dehydratase activity	3	1168	15	17468	0.074221	0.483359	2.9911	1.12947
GO:0015643	toxic substance binding	3	1168	15	17468	0.074221	0.483359	2.9911	1.12947
GO:0017124	SH3 domain binding	13	1168	125	17468	0.0747257	0.483359	1.55537	1.12653
GO:0016641	oxidoreductase activity, acting on the CH-NH2 group of donors, oxygen as acceptor	2	1168	7	17468	0.074919	0.483359	4.27299	1.12541
GO:0000900	translation repressor activity, nucleic acid binding	2	1168	7	17468	0.074919	0.483359	4.27299	1.12541
GO:0017110	nucleoside-diphosphatase activity	2	1168	7	17468	0.074919	0.483359	4.27299	1.12541
GO:0030280	structural constituent of epidermis	2	1168	7	17468	0.074919	0.483359	4.27299	1.12541
GO:0043184	vascular endothelial growth factor receptor 2 binding	2	1168	7	17468	0.074919	0.483359	4.27299	1.12541
GO:0004176	ATP-dependent peptidase activity	2	1168	7	17468	0.074919	0.483359	4.27299	1.12541
GO:0008020	G-protein coupled photoreceptor activity	2	1168	7	17468	0.074919	0.483359	4.27299	1.12541
GO:0043395	heparan sulfate proteoglycan binding	4	1168	25	17468	0.0819989	0.523693	2.39288	1.08619
GO:0004745	retinol dehydrogenase activity	4	1168	25	17468	0.0819989	0.523693	2.39288	1.08619
GO:0046983	protein dimerization activity	18	1168	189	17468	0.0822387	0.523693	1.42433	1.08492
GO:0005525	GTP binding	31	1168	359	17468	0.086305	0.525752	1.29142	1.06396
GO:0030742	GTP-dependent protein binding	3	1168	16	17468	0.0869811	0.525752	2.80415	1.06058
GO:0005355	glucose transmembrane transporter activity	3	1168	16	17468	0.0869811	0.525752	2.80415	1.06058
GO:0030169	low-density lipoprotein particle binding	3	1168	16	17468	0.0869811	0.525752	2.80415	1.06058
GO:0016788	hydrolase activity, acting on ester bonds	5	1168	36	17468	0.089512	0.525752	2.07715	1.04812
GO:0043236	laminin binding	4	1168	26	17468	0.0920219	0.525752	2.30084	1.03611
GO:0005198	structural molecule activity	20	1168	218	17468	0.0936066	0.525752	1.37206	1.02869
GO:0016868	intramolecular transferase activity, phosphotransferases	2	1168	8	17468	0.095577	0.525752	3.73887	1.01965
GO:0005375	copper ion transmembrane transporter activity	2	1168	8	17468	0.095577	0.525752	3.73887	1.01965
GO:0005138	interleukin-6 receptor binding	2	1168	8	17468	0.095577	0.525752	3.73887	1.01965
GO:0045340	mercury ion binding	2	1168	8	17468	0.095577	0.525752	3.73887	1.01965
GO:0042834	peptidoglycan binding	2	1168	8	17468	0.095577	0.525752	3.73887	1.01965
GO:0004571	mannosyl-oligosaccharide 1,2-alpha-mannosidase activity	2	1168	8	17468	0.095577	0.525752	3.73887	1.01965
GO:0051371	muscle alpha-actinin binding	2	1168	8	17468	0.095577	0.525752	3.73887	1.01965
GO:0045499	chemorepellent activity	2	1168	8	17468	0.095577	0.525752	3.73887	1.01965
GO:0008144	drug binding	11	1168	106	17468	0.0967604	0.525752	1.55198	1.0143
GO:0005351	sugar:proton symporter activity	3	1168	17	17468	0.100591	0.525752	2.6392	0.997442
GO:0031432	titin binding	3	1168	17	17468	0.100591	0.525752	2.6392	0.997442
GO:0005248	voltage-gated sodium channel activity	3	1168	17	17468	0.100591	0.525752	2.6392	0.997442
GO:0015026	coreceptor activity	4	1168	27	17468	0.102596	0.525752	2.21563	0.988869
GO:0008017	microtubule binding	18	1168	195	17468	0.102807	0.525752	1.38051	0.987978
GO:0050839	cell adhesion molecule binding	8	1168	72	17468	0.106897	0.525752	1.66172	0.971034
GO:0003727	single-stranded RNA binding	5	1168	38	17468	0.107091	0.525752	1.96783	0.970248
GO:0009055	electron carrier activity	10	1168	96	17468	0.107704	0.525752	1.55786	0.967768
GO:0005543	phospholipid binding	11	1168	109	17468	0.11203	0.525752	1.50927	0.950667
GO:0043548	phosphatidylinositol 3-kinase binding	4	1168	28	17468	0.113698	0.525752	2.1365	0.944247
GO:0097110	scaffold protein binding	6	1168	50	17468	0.114923	0.525752	1.79466	0.939592
GO:0005112	Notch binding	3	1168	18	17468	0.114985	0.525752	2.49258	0.939359
GO:0005385	zinc ion transmembrane transporter activity	3	1168	18	17468	0.114985	0.525752	2.49258	0.939359
GO:0004540	ribonuclease activity	3	1168	18	17468	0.114985	0.525752	2.49258	0.939359
GO:0042803	protein homodimerization activity	62	1168	796	17468	0.116116	0.525752	1.16487	0.935106
GO:0017111	nucleoside-triphosphatase activity	2	1168	9	17468	0.117609	0.525752	3.32344	0.929558
GO:0019002	GMP binding	2	1168	9	17468	0.117609	0.525752	3.32344	0.929558
GO:0046870	cadmium ion binding	2	1168	9	17468	0.117609	0.525752	3.32344	0.929558
GO:0047555	3',5'-cyclic-GMP phosphodiesterase activity	2	1168	9	17468	0.117609	0.525752	3.32344	0.929558
GO:0002162	dystroglycan binding	2	1168	9	17468	0.117609	0.525752	3.32344	0.929558
GO:0004383	guanylate cyclase activity	2	1168	9	17468	0.117609	0.525752	3.32344	0.929558
GO:0071933	Arp2/3 complex binding	2	1168	9	17468	0.117609	0.525752	3.32344	0.929558
GO:0008061	chitin binding	2	1168	9	17468	0.117609	0.525752	3.32344	0.929558
GO:0020037	heme binding	13	1168	135	17468	0.117724	0.525752	1.44016	0.929133
GO:0016772	transferase activity, transferring phosphorus-containing groups	42	1168	523	17468	0.124301	0.525752	1.20101	0.905525
GO:0005272	sodium channel activity	4	1168	29	17468	0.125302	0.525752	2.06282	0.90204
GO:0004421	hydroxymethylglutaryl-CoA synthase activity	1	1168	2	17468	0.129263	0.525752	7.47774	0.888526
GO:0015315	organophosphate:inorganic phosphate antiporter activity	1	1168	2	17468	0.129263	0.525752	7.47774	0.888526
GO:0034041	sterol-transporting ATPase activity	1	1168	2	17468	0.129263	0.525752	7.47774	0.888526
GO:0035375	zymogen binding	1	1168	2	17468	0.129263	0.525752	7.47774	0.888526
GO:0016679	oxidoreductase activity, acting on diphenols and related substances as donors	1	1168	2	17468	0.129263	0.525752	7.47774	0.888526
GO:0002058	uracil binding	1	1168	2	17468	0.129263	0.525752	7.47774	0.888526
GO:0015100	vanadium ion transmembrane transporter activity	1	1168	2	17468	0.129263	0.525752	7.47774	0.888526
GO:0004447	iodide peroxidase activity	1	1168	2	17468	0.129263	0.525752	7.47774	0.888526
GO:0016422	mRNA (2'-O-methyladenosine-N6-)-methyltransferase activity	1	1168	2	17468	0.129263	0.525752	7.47774	0.888526
GO:0005330	dopamine:sodium symporter activity	1	1168	2	17468	0.129263	0.525752	7.47774	0.888526
GO:0004001	adenosine kinase activity	1	1168	2	17468	0.129263	0.525752	7.47774	0.888526
GO:0005333	norepinephrine transmembrane transporter activity	1	1168	2	17468	0.129263	0.525752	7.47774	0.888526
GO:0004008	copper-exporting ATPase activity	1	1168	2	17468	0.129263	0.525752	7.47774	0.888526
GO:0015196	L-tryptophan transmembrane transporter activity	1	1168	2	17468	0.129263	0.525752	7.47774	0.888526
GO:0018479	benzaldehyde dehydrogenase (NAD+) activity	1	1168	2	17468	0.129263	0.525752	7.47774	0.888526
GO:0005169	neurotrophin TRKB receptor binding	1	1168	2	17468	0.129263	0.525752	7.47774	0.888526
GO:0030339	fatty-acyl-ethyl-ester synthase activity	1	1168	2	17468	0.129263	0.525752	7.47774	0.888526
GO:0033842	N-acetyl-beta-glucosaminyl-glycoprotein 4-beta-N-acetylgalactosaminyltransferase activity	1	1168	2	17468	0.129263	0.525752	7.47774	0.888526
GO:0008897	holo-[acyl-carrier-protein] synthase activity	1	1168	2	17468	0.129263	0.525752	7.47774	0.888526
GO:0047710	bis(5'-adenosyl)-triphosphatase activity	1	1168	2	17468	0.129263	0.525752	7.47774	0.888526
GO:0017050	D-erythro-sphingosine kinase activity	1	1168	2	17468	0.129263	0.525752	7.47774	0.888526
GO:0015099	nickel cation transmembrane transporter activity	1	1168	2	17468	0.129263	0.525752	7.47774	0.888526
GO:0015094	lead ion transmembrane transporter activity	1	1168	2	17468	0.129263	0.525752	7.47774	0.888526
GO:0042284	sphingolipid delta-4 desaturase activity	1	1168	2	17468	0.129263	0.525752	7.47774	0.888526
GO:0086062	voltage-gated sodium channel activity involved in Purkinje myocyte action potential	1	1168	2	17468	0.129263	0.525752	7.47774	0.888526
GO:0086038	calcium:sodium antiporter activity involved in regulation of cardiac muscle cell membrane potential	1	1168	2	17468	0.129263	0.525752	7.47774	0.888526
GO:0046811	histone deacetylase inhibitor activity	1	1168	2	17468	0.129263	0.525752	7.47774	0.888526
GO:0051183	vitamin transporter activity	1	1168	2	17468	0.129263	0.525752	7.47774	0.888526
GO:0045509	interleukin-27 receptor activity	1	1168	2	17468	0.129263	0.525752	7.47774	0.888526
GO:0008187	poly-pyrimidine tract binding	1	1168	2	17468	0.129263	0.525752	7.47774	0.888526
GO:0001791	IgM binding	1	1168	2	17468	0.129263	0.525752	7.47774	0.888526
GO:0003964	RNA-directed DNA polymerase activity	1	1168	2	17468	0.129263	0.525752	7.47774	0.888526
GO:0008160	protein tyrosine phosphatase activator activity	1	1168	2	17468	0.129263	0.525752	7.47774	0.888526
GO:0070576	vitamin D 24-hydroxylase activity	1	1168	2	17468	0.129263	0.525752	7.47774	0.888526
GO:0071617	lysophospholipid acyltransferase activity	1	1168	2	17468	0.129263	0.525752	7.47774	0.888526
GO:0001591	dopamine neurotransmitter receptor activity, coupled via Gi/Go	1	1168	2	17468	0.129263	0.525752	7.47774	0.888526
GO:0001595	angiotensin receptor activity	1	1168	2	17468	0.129263	0.525752	7.47774	0.888526
GO:0015501	glutamate:sodium symporter activity	1	1168	2	17468	0.129263	0.525752	7.47774	0.888526
GO:0004874	aryl hydrocarbon receptor activity	1	1168	2	17468	0.129263	0.525752	7.47774	0.888526
GO:0043167	ion binding	1	1168	2	17468	0.129263	0.525752	7.47774	0.888526
GO:0003990	acetylcholinesterase activity	1	1168	2	17468	0.129263	0.525752	7.47774	0.888526
GO:0035575	histone demethylase activity (H4-K20 specific)	1	1168	2	17468	0.129263	0.525752	7.47774	0.888526
GO:0004850	uridine phosphorylase activity	1	1168	2	17468	0.129263	0.525752	7.47774	0.888526
GO:0050436	microfibril binding	1	1168	2	17468	0.129263	0.525752	7.47774	0.888526
GO:0034188	apolipoprotein A-I receptor activity	1	1168	2	17468	0.129263	0.525752	7.47774	0.888526
GO:0004794	L-threonine ammonia-lyase activity	1	1168	2	17468	0.129263	0.525752	7.47774	0.888526
GO:0015410	manganese-transporting ATPase activity	1	1168	2	17468	0.129263	0.525752	7.47774	0.888526
GO:0004586	ornithine decarboxylase activity	1	1168	2	17468	0.129263	0.525752	7.47774	0.888526
GO:0016316	phosphatidylinositol-3,4-bisphosphate 4-phosphatase activity	1	1168	2	17468	0.129263	0.525752	7.47774	0.888526
GO:0019828	aspartic-type endopeptidase inhibitor activity	1	1168	2	17468	0.129263	0.525752	7.47774	0.888526
GO:0004357	glutamate-cysteine ligase activity	1	1168	2	17468	0.129263	0.525752	7.47774	0.888526
GO:0030619	U1 snRNA binding	1	1168	2	17468	0.129263	0.525752	7.47774	0.888526
GO:0004569	glycoprotein endo-alpha-1,2-mannosidase activity	1	1168	2	17468	0.129263	0.525752	7.47774	0.888526
GO:0008753	NADPH dehydrogenase (quinone) activity	1	1168	2	17468	0.129263	0.525752	7.47774	0.888526
GO:0051381	histamine binding	1	1168	2	17468	0.129263	0.525752	7.47774	0.888526
GO:0004152	dihydroorotate dehydrogenase activity	1	1168	2	17468	0.129263	0.525752	7.47774	0.888526
GO:0030899	calcium-dependent ATPase activity	1	1168	2	17468	0.129263	0.525752	7.47774	0.888526
GO:0050062	long-chain-fatty-acyl-CoA reductase activity	1	1168	2	17468	0.129263	0.525752	7.47774	0.888526
GO:0031729	CCR4 chemokine receptor binding	1	1168	2	17468	0.129263	0.525752	7.47774	0.888526
GO:0042610	CD8 receptor binding	1	1168	2	17468	0.129263	0.525752	7.47774	0.888526
GO:0052654	L-leucine transaminase activity	1	1168	2	17468	0.129263	0.525752	7.47774	0.888526
GO:0052655	L-valine transaminase activity	1	1168	2	17468	0.129263	0.525752	7.47774	0.888526
GO:0052656	L-isoleucine transaminase activity	1	1168	2	17468	0.129263	0.525752	7.47774	0.888526
GO:0015086	cadmium ion transmembrane transporter activity	1	1168	2	17468	0.129263	0.525752	7.47774	0.888526
GO:0008310	single-stranded DNA 3'-5' exodeoxyribonuclease activity	1	1168	2	17468	0.129263	0.525752	7.47774	0.888526
GO:0005011	macrophage colony-stimulating factor receptor activity	1	1168	2	17468	0.129263	0.525752	7.47774	0.888526
GO:0060072	large conductance calcium-activated potassium channel activity	1	1168	2	17468	0.129263	0.525752	7.47774	0.888526
GO:0005019	platelet-derived growth factor beta-receptor activity	1	1168	2	17468	0.129263	0.525752	7.47774	0.888526
GO:0031765	type 2 galanin receptor binding	1	1168	2	17468	0.129263	0.525752	7.47774	0.888526
GO:0031766	type 3 galanin receptor binding	1	1168	2	17468	0.129263	0.525752	7.47774	0.888526
GO:0008476	protein-tyrosine sulfotransferase activity	1	1168	2	17468	0.129263	0.525752	7.47774	0.888526
GO:0042392	sphingosine-1-phosphate phosphatase activity	1	1168	2	17468	0.129263	0.525752	7.47774	0.888526
GO:0070835	chromium ion transmembrane transporter activity	1	1168	2	17468	0.129263	0.525752	7.47774	0.888526
GO:0004084	branched-chain-amino-acid transaminase activity	1	1168	2	17468	0.129263	0.525752	7.47774	0.888526
GO:0033872	[heparan sulfate]-glucosamine 3-sulfotransferase 3 activity	1	1168	2	17468	0.129263	0.525752	7.47774	0.888526
GO:0008269	JAK pathway signal transduction adaptor activity	1	1168	2	17468	0.129263	0.525752	7.47774	0.888526
GO:0042577	lipid phosphatase activity	1	1168	2	17468	0.129263	0.525752	7.47774	0.888526
GO:0004904	interferon receptor activity	1	1168	2	17468	0.129263	0.525752	7.47774	0.888526
GO:0008481	sphinganine kinase activity	1	1168	2	17468	0.129263	0.525752	7.47774	0.888526
GO:0047804	cysteine-S-conjugate beta-lyase activity	1	1168	2	17468	0.129263	0.525752	7.47774	0.888526
GO:0019144	ADP-sugar diphosphatase activity	1	1168	2	17468	0.129263	0.525752	7.47774	0.888526
GO:0080019	fatty-acyl-CoA reductase (alcohol-forming) activity	1	1168	2	17468	0.129263	0.525752	7.47774	0.888526
GO:0004923	leukemia inhibitory factor receptor activity	1	1168	2	17468	0.129263	0.525752	7.47774	0.888526
GO:0015639	ferrous iron uptake transmembrane transporter activity	1	1168	2	17468	0.129263	0.525752	7.47774	0.888526
GO:0046556	alpha-L-arabinofuranosidase activity	1	1168	2	17468	0.129263	0.525752	7.47774	0.888526
GO:0003884	D-amino-acid oxidase activity	1	1168	2	17468	0.129263	0.525752	7.47774	0.888526
GO:0004963	follicle-stimulating hormone receptor activity	1	1168	2	17468	0.129263	0.525752	7.47774	0.888526
GO:0004968	gonadotropin-releasing hormone receptor activity	1	1168	2	17468	0.129263	0.525752	7.47774	0.888526
GO:0004653	polypeptide N-acetylgalactosaminyltransferase activity	3	1168	19	17468	0.130098	0.525752	2.36139	0.88573
GO:0050750	low-density lipoprotein particle receptor binding	3	1168	19	17468	0.130098	0.525752	2.36139	0.88573
GO:0071837	HMG box domain binding	3	1168	19	17468	0.130098	0.525752	2.36139	0.88573
GO:0005544	calcium-dependent phospholipid binding	5	1168	41	17468	0.136327	0.549418	1.82384	0.865417
GO:0030507	spectrin binding	4	1168	30	17468	0.137382	0.550651	1.99406	0.86207
GO:0070330	aromatase activity	4	1168	30	17468	0.137382	0.550651	1.99406	0.86207
GO:0005095	GTPase inhibitor activity	2	1168	10	17468	0.140741	0.554591	2.9911	0.85158
GO:0043566	structure-specific DNA binding	2	1168	10	17468	0.140741	0.554591	2.9911	0.85158
GO:0031748	D1 dopamine receptor binding	2	1168	10	17468	0.140741	0.554591	2.9911	0.85158
GO:0008239	dipeptidyl-peptidase activity	2	1168	10	17468	0.140741	0.554591	2.9911	0.85158
GO:0017153	sodium:dicarboxylate symporter activity	2	1168	10	17468	0.140741	0.554591	2.9911	0.85158
GO:0031005	filamin binding	2	1168	10	17468	0.140741	0.554591	2.9911	0.85158
GO:0003707	steroid hormone receptor activity	6	1168	53	17468	0.141004	0.554591	1.69307	0.850768
GO:0043565	sequence-specific DNA binding	47	1168	600	17468	0.144709	0.567644	1.17151	0.839505
GO:0005246	calcium channel regulator activity	4	1168	31	17468	0.149908	0.584918	1.92974	0.824176
GO:0005184	neuropeptide hormone activity	4	1168	31	17468	0.149908	0.584918	1.92974	0.824176
GO:0001078	RNA polymerase II core promoter proximal region sequence-specific DNA binding transcription factor activity involved in negative regulation of transcription	11	1168	116	17468	0.152652	0.585144	1.41819	0.816296
GO:0005085	guanyl-nucleotide exchange factor activity	14	1168	155	17468	0.155084	0.585144	1.35082	0.809433
GO:0004497	monooxygenase activity	9	1168	92	17468	0.161204	0.585144	1.46304	0.792624
GO:0030506	ankyrin binding	3	1168	21	17468	0.162205	0.585144	2.1365	0.789935
GO:0043883	malolactic enzyme activity	4	1168	32	17468	0.16285	0.585144	1.86943	0.788213
GO:0043826	sulfur oxygenase reductase activity	4	1168	32	17468	0.16285	0.585144	1.86943	0.788213
GO:0001786	phosphatidylserine binding	4	1168	32	17468	0.16285	0.585144	1.86943	0.788213
GO:0052693	epoxyqueuosine reductase activity	4	1168	32	17468	0.16285	0.585144	1.86943	0.788213
GO:0008748	N-ethylmaleimide reductase activity	4	1168	32	17468	0.16285	0.585144	1.86943	0.788213
GO:0043738	reduced coenzyme F420 dehydrogenase activity	4	1168	32	17468	0.16285	0.585144	1.86943	0.788213
GO:0019855	calcium channel inhibitor activity	2	1168	11	17468	0.164725	0.585144	2.71918	0.783239
GO:0017154	semaphorin receptor activity	2	1168	11	17468	0.164725	0.585144	2.71918	0.783239
GO:0001848	complement binding	2	1168	11	17468	0.164725	0.585144	2.71918	0.783239
GO:0008066	glutamate receptor activity	2	1168	11	17468	0.164725	0.585144	2.71918	0.783239
GO:0032395	MHC class II receptor activity	2	1168	11	17468	0.164725	0.585144	2.71918	0.783239
GO:0044183	protein binding involved in protein folding	2	1168	11	17468	0.164725	0.585144	2.71918	0.783239
GO:0004869	cysteine-type endopeptidase inhibitor activity	4	1168	33	17468	0.176177	0.585144	1.81279	0.754051
GO:0019894	kinesin binding	4	1168	33	17468	0.176177	0.585144	1.81279	0.754051
GO:0050660	flavin adenine dinucleotide binding	7	1168	69	17468	0.176885	0.585144	1.51722	0.752309
GO:0048306	calcium-dependent protein binding	7	1168	69	17468	0.176885	0.585144	1.51722	0.752309
GO:0022891	substrate-specific transmembrane transporter activity	3	1168	22	17468	0.179064	0.585144	2.03938	0.746991
GO:0042813	Wnt-activated receptor activity	3	1168	22	17468	0.179064	0.585144	2.03938	0.746991
GO:0003674	molecular_function	373	1168	5363	17468	0.180471	0.585144	1.04016	0.743593
GO:0004657	proline dehydrogenase activity	1	1168	3	17468	0.187491	0.585144	4.98516	0.727018
GO:0035373	chondroitin sulfate proteoglycan binding	1	1168	3	17468	0.187491	0.585144	4.98516	0.727018
GO:0015111	iodide transmembrane transporter activity	1	1168	3	17468	0.187491	0.585144	4.98516	0.727018
GO:0016213	linoleoyl-CoA desaturase activity	1	1168	3	17468	0.187491	0.585144	4.98516	0.727018
GO:0071207	histone pre-mRNA stem-loop binding	1	1168	3	17468	0.187491	0.585144	4.98516	0.727018
GO:0031802	type 5 metabotropic glutamate receptor binding	1	1168	3	17468	0.187491	0.585144	4.98516	0.727018
GO:0005110	frizzled-2 binding	1	1168	3	17468	0.187491	0.585144	4.98516	0.727018
GO:0005119	smoothened binding	1	1168	3	17468	0.187491	0.585144	4.98516	0.727018
GO:0018422	GDP-mannose:serine-protein mannose-1-phosphotransferase activity	1	1168	3	17468	0.187491	0.585144	4.98516	0.727018
GO:0018421	UDP-N-acetylglucosamine:serine-protein N-acetylglucosamine-1-phosphotransferase activity	1	1168	3	17468	0.187491	0.585144	4.98516	0.727018
GO:0046915	transition metal ion transmembrane transporter activity	1	1168	3	17468	0.187491	0.585144	4.98516	0.727018
GO:0005153	interleukin-8 receptor binding	1	1168	3	17468	0.187491	0.585144	4.98516	0.727018
GO:0008427	calcium-dependent protein kinase inhibitor activity	1	1168	3	17468	0.187491	0.585144	4.98516	0.727018
GO:0032767	copper-dependent protein binding	1	1168	3	17468	0.187491	0.585144	4.98516	0.727018
GO:0047192	1-alkylglycerophosphocholine O-acetyltransferase activity	1	1168	3	17468	0.187491	0.585144	4.98516	0.727018
GO:0008431	vitamin E binding	1	1168	3	17468	0.187491	0.585144	4.98516	0.727018
GO:0008898	S-adenosylmethionine-homocysteine S-methyltransferase activity	1	1168	3	17468	0.187491	0.585144	4.98516	0.727018
GO:0070728	leucine binding	1	1168	3	17468	0.187491	0.585144	4.98516	0.727018
GO:0042015	interleukin-20 binding	1	1168	3	17468	0.187491	0.585144	4.98516	0.727018
GO:0008109	N-acetyllactosaminide beta-1,6-N-acetylglucosaminyltransferase activity	1	1168	3	17468	0.187491	0.585144	4.98516	0.727018
GO:0042030	ATPase inhibitor activity	1	1168	3	17468	0.187491	0.585144	4.98516	0.727018
GO:0071820	N-box binding	1	1168	3	17468	0.187491	0.585144	4.98516	0.727018
GO:0070915	lysophosphatidic acid receptor activity	1	1168	3	17468	0.187491	0.585144	4.98516	0.727018
GO:0033570	transferrin transmembrane transporter activity	1	1168	3	17468	0.187491	0.585144	4.98516	0.727018
GO:0045505	dynein intermediate chain binding	1	1168	3	17468	0.187491	0.585144	4.98516	0.727018
GO:0033300	dehydroascorbic acid transporter activity	1	1168	3	17468	0.187491	0.585144	4.98516	0.727018
GO:0003726	double-stranded RNA adenosine deaminase activity	1	1168	3	17468	0.187491	0.585144	4.98516	0.727018
GO:0043199	sulfate binding	1	1168	3	17468	0.187491	0.585144	4.98516	0.727018
GO:0003976	UDP-N-acetylglucosamine-lysosomal-enzyme N-acetylglucosaminephosphotransferase activity	1	1168	3	17468	0.187491	0.585144	4.98516	0.727018
GO:0004854	xanthine dehydrogenase activity	1	1168	3	17468	0.187491	0.585144	4.98516	0.727018
GO:0004619	phosphoglycerate mutase activity	1	1168	3	17468	0.187491	0.585144	4.98516	0.727018
GO:0000253	3-keto sterol reductase activity	1	1168	3	17468	0.187491	0.585144	4.98516	0.727018
GO:0004605	phosphatidate cytidylyltransferase activity	1	1168	3	17468	0.187491	0.585144	4.98516	0.727018
GO:0070538	oleic acid binding	1	1168	3	17468	0.187491	0.585144	4.98516	0.727018
GO:0016532	superoxide dismutase copper chaperone activity	1	1168	3	17468	0.187491	0.585144	4.98516	0.727018
GO:0034186	apolipoprotein A-I binding	1	1168	3	17468	0.187491	0.585144	4.98516	0.727018
GO:0004307	ethanolaminephosphotransferase activity	1	1168	3	17468	0.187491	0.585144	4.98516	0.727018
GO:0052866	phosphatidylinositol phosphate phosphatase activity	1	1168	3	17468	0.187491	0.585144	4.98516	0.727018
GO:0015403	thiamine uptake transmembrane transporter activity	1	1168	3	17468	0.187491	0.585144	4.98516	0.727018
GO:0070052	collagen V binding	1	1168	3	17468	0.187491	0.585144	4.98516	0.727018
GO:0030620	U2 snRNA binding	1	1168	3	17468	0.187491	0.585144	4.98516	0.727018
GO:0031708	endothelin B receptor binding	1	1168	3	17468	0.187491	0.585144	4.98516	0.727018
GO:0008745	N-acetylmuramoyl-L-alanine amidase activity	1	1168	3	17468	0.187491	0.585144	4.98516	0.727018
GO:0070905	serine binding	1	1168	3	17468	0.187491	0.585144	4.98516	0.727018
GO:0043761	archaetidylserine synthase activity	1	1168	3	17468	0.187491	0.585144	4.98516	0.727018
GO:0004367	glycerol-3-phosphate dehydrogenase [NAD+] activity	1	1168	3	17468	0.187491	0.585144	4.98516	0.727018
GO:0097108	hedgehog family protein binding	1	1168	3	17468	0.187491	0.585144	4.98516	0.727018
GO:0019862	IgA binding	1	1168	3	17468	0.187491	0.585144	4.98516	0.727018
GO:0019865	immunoglobulin binding	1	1168	3	17468	0.187491	0.585144	4.98516	0.727018
GO:0015265	urea channel activity	1	1168	3	17468	0.187491	0.585144	4.98516	0.727018
GO:0005220	inositol 1,4,5-trisphosphate-sensitive calcium-release channel activity	1	1168	3	17468	0.187491	0.585144	4.98516	0.727018
GO:0005218	intracellular ligand-gated calcium channel activity	1	1168	3	17468	0.187491	0.585144	4.98516	0.727018
GO:0005042	netrin receptor activity	1	1168	3	17468	0.187491	0.585144	4.98516	0.727018
GO:0015087	cobalt ion transmembrane transporter activity	1	1168	3	17468	0.187491	0.585144	4.98516	0.727018
GO:0022829	wide pore channel activity	1	1168	3	17468	0.187491	0.585144	4.98516	0.727018
GO:0004082	bisphosphoglycerate mutase activity	1	1168	3	17468	0.187491	0.585144	4.98516	0.727018
GO:0001640	adenylate cyclase inhibiting G-protein coupled glutamate receptor activity	1	1168	3	17468	0.187491	0.585144	4.98516	0.727018
GO:0044547	DNA topoisomerase binding	1	1168	3	17468	0.187491	0.585144	4.98516	0.727018
GO:0034511	U3 snoRNA binding	1	1168	3	17468	0.187491	0.585144	4.98516	0.727018
GO:0034594	phosphatidylinositol trisphosphate phosphatase activity	1	1168	3	17468	0.187491	0.585144	4.98516	0.727018
GO:0034593	phosphatidylinositol bisphosphate phosphatase activity	1	1168	3	17468	0.187491	0.585144	4.98516	0.727018
GO:0016901	oxidoreductase activity, acting on the CH-OH group of donors, quinone or similar compound as acceptor	1	1168	3	17468	0.187491	0.585144	4.98516	0.727018
GO:0003829	beta-1,3-galactosyl-O-glycosyl-glycoprotein beta-1,6-N-acetylglucosaminyltransferase activity	1	1168	3	17468	0.187491	0.585144	4.98516	0.727018
GO:0004924	oncostatin-M receptor activity	1	1168	3	17468	0.187491	0.585144	4.98516	0.727018
GO:0016715	oxidoreductase activity, acting on paired donors, with incorporation or reduction of molecular oxygen, reduced ascorbate as one donor, and incorporation of one atom of oxygen	1	1168	3	17468	0.187491	0.585144	4.98516	0.727018
GO:0003875	ADP-ribosylarginine hydrolase activity	1	1168	3	17468	0.187491	0.585144	4.98516	0.727018
GO:0016941	natriuretic peptide receptor activity	1	1168	3	17468	0.187491	0.585144	4.98516	0.727018
GO:0004467	long-chain fatty acid-CoA ligase activity	2	1168	12	17468	0.189346	0.585144	2.49258	0.722743
GO:0019215	intermediate filament binding	2	1168	12	17468	0.189346	0.585144	2.49258	0.722743
GO:0003906	DNA-(apurinic or apyrimidinic site) lyase activity	2	1168	12	17468	0.189346	0.585144	2.49258	0.722743
GO:0035326	enhancer binding	2	1168	12	17468	0.189346	0.585144	2.49258	0.722743
GO:0016303	1-phosphatidylinositol-3-kinase activity	2	1168	12	17468	0.189346	0.585144	2.49258	0.722743
GO:0005003	ephrin receptor activity	2	1168	12	17468	0.189346	0.585144	2.49258	0.722743
GO:0022841	potassium ion leak channel activity	2	1168	12	17468	0.189346	0.585144	2.49258	0.722743
GO:0030676	Rac guanyl-nucleotide exchange factor activity	2	1168	12	17468	0.189346	0.585144	2.49258	0.722743
GO:0016702	oxidoreductase activity, acting on single donors with incorporation of molecular oxygen, incorporation of two atoms of oxygen	2	1168	12	17468	0.189346	0.585144	2.49258	0.722743
GO:0043914	NADPH:sulfur oxidoreductase activity	4	1168	34	17468	0.189858	0.585497	1.75947	0.72157
GO:0000981	sequence-specific DNA binding RNA polymerase II transcription factor activity	15	1168	175	17468	0.19369	0.596062	1.2819	0.712893
GO:0005545	1-phosphatidylinositol binding	3	1168	23	17468	0.196371	0.599298	1.95071	0.706923
GO:0051018	protein kinase A binding	3	1168	23	17468	0.196371	0.599298	1.95071	0.706923
GO:0017134	fibroblast growth factor binding	3	1168	23	17468	0.196371	0.599298	1.95071	0.706923
GO:0003785	actin monomer binding	3	1168	23	17468	0.196371	0.599298	1.95071	0.706923
GO:0003705	RNA polymerase II distal enhancer sequence-specific DNA binding transcription factor activity	7	1168	72	17468	0.204923	0.624102	1.454	0.68841
GO:0016301	kinase activity	55	1168	735	17468	0.207557	0.630818	1.11912	0.682863
GO:0046982	protein heterodimerization activity	42	1168	552	17468	0.21078	0.635886	1.13792	0.676171
GO:0019706	protein-cysteine S-palmitoyltransferase activity	3	1168	24	17468	0.21406	0.635886	1.86943	0.669464
GO:0008330	protein tyrosine/threonine phosphatase activity	3	1168	24	17468	0.21406	0.635886	1.86943	0.669464
GO:0000982	RNA polymerase II core promoter proximal region sequence-specific DNA binding transcription factor activity	3	1168	24	17468	0.21406	0.635886	1.86943	0.669464
GO:0043021	ribonucleoprotein complex binding	3	1168	24	17468	0.21406	0.635886	1.86943	0.669464
GO:0016922	ligand-dependent nuclear receptor binding	3	1168	24	17468	0.21406	0.635886	1.86943	0.669464
GO:0070412	R-SMAD binding	3	1168	24	17468	0.21406	0.635886	1.86943	0.669464
GO:0048018	receptor agonist activity	2	1168	13	17468	0.214412	0.635886	2.30084	0.668752
GO:0005088	Ras guanyl-nucleotide exchange factor activity	2	1168	13	17468	0.214412	0.635886	2.30084	0.668752
GO:0008179	adenylate cyclase binding	2	1168	13	17468	0.214412	0.635886	2.30084	0.668752
GO:0016504	peptidase activator activity	2	1168	13	17468	0.214412	0.635886	2.30084	0.668752
GO:0071949	FAD binding	2	1168	13	17468	0.214412	0.635886	2.30084	0.668752
GO:0003700	sequence-specific DNA binding transcription factor activity	69	1168	939	17468	0.219294	0.63637	1.09896	0.658973
GO:0004252	serine-type endopeptidase activity	13	1168	153	17468	0.223766	0.63637	1.27073	0.650206
GO:0032403	protein complex binding	26	1168	332	17468	0.227602	0.63637	1.17121	0.642824
GO:0016620	oxidoreductase activity, acting on the aldehyde or oxo group of donors, NAD or NADP as acceptor	3	1168	25	17468	0.232068	0.63637	1.79466	0.634384
GO:0032266	phosphatidylinositol-3-phosphate binding	3	1168	25	17468	0.232068	0.63637	1.79466	0.634384
GO:0008483	transaminase activity	3	1168	25	17468	0.232068	0.63637	1.79466	0.634384
GO:0005109	frizzled binding	4	1168	37	17468	0.232708	0.63637	1.61681	0.633189
GO:0008307	structural constituent of muscle	4	1168	37	17468	0.232708	0.63637	1.61681	0.633189
GO:0043022	ribosome binding	4	1168	37	17468	0.232708	0.63637	1.61681	0.633189
GO:0004175	endopeptidase activity	8	1168	88	17468	0.234467	0.63637	1.35959	0.629918
GO:0003924	GTPase activity	20	1168	251	17468	0.238738	0.63637	1.19167	0.622078
GO:0034185	apolipoprotein binding	2	1168	14	17468	0.239752	0.63637	2.1365	0.620238
GO:0016594	glycine binding	2	1168	14	17468	0.239752	0.63637	2.1365	0.620238
GO:0004707	MAP kinase activity	2	1168	14	17468	0.239752	0.63637	2.1365	0.620238
GO:0019825	oxygen binding	5	1168	50	17468	0.240798	0.63637	1.49555	0.618347
GO:0042578	phosphoric ester hydrolase activity	5	1168	50	17468	0.240798	0.63637	1.49555	0.618347
GO:0008233	peptidase activity	39	1168	518	17468	0.24111	0.63637	1.12599	0.617784
GO:0004656	procollagen-proline 4-dioxygenase activity	1	1168	4	17468	0.241829	0.63637	3.73887	0.616491
GO:0034056	estrogen response element binding	1	1168	4	17468	0.241829	0.63637	3.73887	0.616491
GO:0051431	corticotropin-releasing hormone receptor 2 binding	1	1168	4	17468	0.241829	0.63637	3.73887	0.616491
GO:0051430	corticotropin-releasing hormone receptor 1 binding	1	1168	4	17468	0.241829	0.63637	3.73887	0.616491
GO:0019959	interleukin-8 binding	1	1168	4	17468	0.241829	0.63637	3.73887	0.616491
GO:0009922	fatty acid elongase activity	1	1168	4	17468	0.241829	0.63637	3.73887	0.616491
GO:0047374	methylumbelliferyl-acetate deacetylase activity	1	1168	4	17468	0.241829	0.63637	3.73887	0.616491
GO:0004689	phosphorylase kinase activity	1	1168	4	17468	0.241829	0.63637	3.73887	0.616491
GO:0008808	cardiolipin synthase activity	1	1168	4	17468	0.241829	0.63637	3.73887	0.616491
GO:0005111	type 2 fibroblast growth factor receptor binding	1	1168	4	17468	0.241829	0.63637	3.73887	0.616491
GO:0097016	L27 domain binding	1	1168	4	17468	0.241829	0.63637	3.73887	0.616491
GO:0015137	citrate transmembrane transporter activity	1	1168	4	17468	0.241829	0.63637	3.73887	0.616491
GO:0005105	type 1 fibroblast growth factor receptor binding	1	1168	4	17468	0.241829	0.63637	3.73887	0.616491
GO:0016019	peptidoglycan receptor activity	1	1168	4	17468	0.241829	0.63637	3.73887	0.616491
GO:0008107	galactoside 2-alpha-L-fucosyltransferase activity	1	1168	4	17468	0.241829	0.63637	3.73887	0.616491
GO:0022890	inorganic cation transmembrane transporter activity	1	1168	4	17468	0.241829	0.63637	3.73887	0.616491
GO:0030020	extracellular matrix structural constituent conferring tensile strength	1	1168	4	17468	0.241829	0.63637	3.73887	0.616491
GO:0046624	sphingolipid transporter activity	1	1168	4	17468	0.241829	0.63637	3.73887	0.616491
GO:0043120	tumor necrosis factor binding	1	1168	4	17468	0.241829	0.63637	3.73887	0.616491
GO:1990226	histone methyltransferase binding	1	1168	4	17468	0.241829	0.63637	3.73887	0.616491
GO:0032454	histone demethylase activity (H3-K9 specific)	1	1168	4	17468	0.241829	0.63637	3.73887	0.616491
GO:0032051	clathrin light chain binding	1	1168	4	17468	0.241829	0.63637	3.73887	0.616491
GO:0070579	methylcytosine dioxygenase activity	1	1168	4	17468	0.241829	0.63637	3.73887	0.616491
GO:0004305	ethanolamine kinase activity	1	1168	4	17468	0.241829	0.63637	3.73887	0.616491
GO:0052870	tocopherol omega-hydroxylase activity	1	1168	4	17468	0.241829	0.63637	3.73887	0.616491
GO:0052871	alpha-tocopherol omega-hydroxylase activity	1	1168	4	17468	0.241829	0.63637	3.73887	0.616491
GO:0035256	G-protein coupled glutamate receptor binding	1	1168	4	17468	0.241829	0.63637	3.73887	0.616491
GO:0070053	thrombospondin receptor activity	1	1168	4	17468	0.241829	0.63637	3.73887	0.616491
GO:0004111	creatine kinase activity	1	1168	4	17468	0.241829	0.63637	3.73887	0.616491
GO:0030618	transforming growth factor beta receptor, pathway-specific cytoplasmic mediator activity	1	1168	4	17468	0.241829	0.63637	3.73887	0.616491
GO:0060090	binding, bridging	1	1168	4	17468	0.241829	0.63637	3.73887	0.616491
GO:0043515	kinetochore binding	1	1168	4	17468	0.241829	0.63637	3.73887	0.616491
GO:0005004	GPI-linked ephrin receptor activity	1	1168	4	17468	0.241829	0.63637	3.73887	0.616491
GO:0097109	neuroligin family protein binding	1	1168	4	17468	0.241829	0.63637	3.73887	0.616491
GO:0019207	kinase regulator activity	1	1168	4	17468	0.241829	0.63637	3.73887	0.616491
GO:0015295	solute:proton symporter activity	1	1168	4	17468	0.241829	0.63637	3.73887	0.616491
GO:0017171	serine hydrolase activity	1	1168	4	17468	0.241829	0.63637	3.73887	0.616491
GO:0004083	bisphosphoglycerate 2-phosphatase activity	1	1168	4	17468	0.241829	0.63637	3.73887	0.616491
GO:0038085	vascular endothelial growth factor binding	1	1168	4	17468	0.241829	0.63637	3.73887	0.616491
GO:0070851	growth factor receptor binding	1	1168	4	17468	0.241829	0.63637	3.73887	0.616491
GO:0033265	choline binding	1	1168	4	17468	0.241829	0.63637	3.73887	0.616491
GO:0055056	D-glucose transmembrane transporter activity	1	1168	4	17468	0.241829	0.63637	3.73887	0.616491
GO:0071535	RING-like zinc finger domain binding	1	1168	4	17468	0.241829	0.63637	3.73887	0.616491
GO:0047696	beta-adrenergic receptor kinase activity	1	1168	4	17468	0.241829	0.63637	3.73887	0.616491
GO:0004740	pyruvate dehydrogenase (acetyl-transferring) kinase activity	1	1168	4	17468	0.241829	0.63637	3.73887	0.616491
GO:0004720	protein-lysine 6-oxidase activity	1	1168	4	17468	0.241829	0.63637	3.73887	0.616491
GO:0001046	core promoter sequence-specific DNA binding	4	1168	38	17468	0.247486	0.646127	1.57426	0.606449
GO:0004114	3',5'-cyclic-nucleotide phosphodiesterase activity	3	1168	26	17468	0.250335	0.646127	1.72563	0.601478
GO:0005262	calcium channel activity	8	1168	90	17468	0.253269	0.646127	1.32938	0.596417
GO:0004672	protein kinase activity	39	1168	522	17468	0.256531	0.646127	1.11736	0.59086
GO:0042802	identical protein binding	49	1168	666	17468	0.260965	0.646127	1.10033	0.583417
GO:0008157	protein phosphatase 1 binding	2	1168	15	17468	0.265218	0.646127	1.99406	0.576397
GO:0004521	endoribonuclease activity	2	1168	15	17468	0.265218	0.646127	1.99406	0.576397
GO:0004112	cyclic-nucleotide phosphodiesterase activity	2	1168	15	17468	0.265218	0.646127	1.99406	0.576397
GO:0048185	activin binding	2	1168	15	17468	0.265218	0.646127	1.99406	0.576397
GO:0046790	virion binding	2	1168	15	17468	0.265218	0.646127	1.99406	0.576397
GO:0008093	cytoskeletal adaptor activity	2	1168	15	17468	0.265218	0.646127	1.99406	0.576397
GO:0015171	amino acid transmembrane transporter activity	5	1168	52	17468	0.266497	0.646127	1.43803	0.574308
GO:0016712	oxidoreductase activity, acting on paired donors, with incorporation or reduction of molecular oxygen, reduced flavin or flavoprotein as one donor, and incorporation of one atom of oxygen	3	1168	27	17468	0.268803	0.646127	1.66172	0.570566
GO:0004033	aldo-keto reductase (NADP) activity	4	1168	40	17468	0.277598	0.646127	1.49555	0.556583
GO:0017048	Rho GTPase binding	4	1168	40	17468	0.277598	0.646127	1.49555	0.556583
GO:0051219	phosphoprotein binding	5	1168	53	17468	0.279569	0.646127	1.41089	0.553511
GO:0052689	carboxylic ester hydrolase activity	5	1168	53	17468	0.279569	0.646127	1.41089	0.553511
GO:0016209	antioxidant activity	3	1168	28	17468	0.287415	0.646127	1.60237	0.54149
GO:0035198	miRNA binding	2	1168	16	17468	0.29068	0.646127	1.86943	0.536584
GO:0042975	peroxisome proliferator activated receptor binding	2	1168	16	17468	0.29068	0.646127	1.86943	0.536584
GO:0031402	sodium ion binding	2	1168	16	17468	0.29068	0.646127	1.86943	0.536584
GO:0017049	GTP-Rho binding	2	1168	16	17468	0.29068	0.646127	1.86943	0.536584
GO:0005099	Ras GTPase activator activity	2	1168	16	17468	0.29068	0.646127	1.86943	0.536584
GO:0023026	MHC class II protein complex binding	2	1168	16	17468	0.29068	0.646127	1.86943	0.536584
GO:0005024	transforming growth factor beta-activated receptor activity	2	1168	16	17468	0.29068	0.646127	1.86943	0.536584
GO:0043495	protein anchor	2	1168	16	17468	0.29068	0.646127	1.86943	0.536584
GO:0047184	1-acylglycerophosphocholine O-acyltransferase activity	1	1168	5	17468	0.292536	0.646127	2.9911	0.533821
GO:0015355	secondary active monocarboxylate transmembrane transporter activity	1	1168	5	17468	0.292536	0.646127	2.9911	0.533821
GO:0016212	kynurenine-oxoglutarate transaminase activity	1	1168	5	17468	0.292536	0.646127	2.9911	0.533821
GO:0015349	thyroid hormone transmembrane transporter activity	1	1168	5	17468	0.292536	0.646127	2.9911	0.533821
GO:0016668	oxidoreductase activity, acting on a sulfur group of donors, NAD(P) as acceptor	1	1168	5	17468	0.292536	0.646127	2.9911	0.533821
GO:0050780	dopamine receptor binding	1	1168	5	17468	0.292536	0.646127	2.9911	0.533821
GO:0052724	inositol hexakisphosphate 3-kinase activity	1	1168	5	17468	0.292536	0.646127	2.9911	0.533821
GO:0018600	alpha-pinene dehydrogenase activity	1	1168	5	17468	0.292536	0.646127	2.9911	0.533821
GO:0052723	inositol hexakisphosphate 1-kinase activity	1	1168	5	17468	0.292536	0.646127	2.9911	0.533821
GO:0034903	endosulfan ether monooxygenase activity	1	1168	5	17468	0.292536	0.646127	2.9911	0.533821
GO:0005127	ciliary neurotrophic factor receptor binding	1	1168	5	17468	0.292536	0.646127	2.9911	0.533821
GO:0031849	olfactory receptor binding	1	1168	5	17468	0.292536	0.646127	2.9911	0.533821
GO:0043823	spheroidene monooxygenase activity	1	1168	5	17468	0.292536	0.646127	2.9911	0.533821
GO:0005166	neurotrophin p75 receptor binding	1	1168	5	17468	0.292536	0.646127	2.9911	0.533821
GO:0034927	pyrene 1,2-monooxygenase activity	1	1168	5	17468	0.292536	0.646127	2.9911	0.533821
GO:0034925	pyrene 4,5-monooxygenase activity	1	1168	5	17468	0.292536	0.646127	2.9911	0.533821
GO:0034929	1-hydroxypyrene 7,8-monooxygenase activity	1	1168	5	17468	0.292536	0.646127	2.9911	0.533821
GO:0034928	1-hydroxypyrene 6,7-monooxygenase activity	1	1168	5	17468	0.292536	0.646127	2.9911	0.533821
GO:0015186	L-glutamine transmembrane transporter activity	1	1168	5	17468	0.292536	0.646127	2.9911	0.533821
GO:0015184	L-cystine transmembrane transporter activity	1	1168	5	17468	0.292536	0.646127	2.9911	0.533821
GO:0005384	manganese ion transmembrane transporter activity	1	1168	5	17468	0.292536	0.646127	2.9911	0.533821
GO:0031404	chloride ion binding	1	1168	5	17468	0.292536	0.646127	2.9911	0.533821
GO:0034870	pinacolone 5-monooxygenase activity	1	1168	5	17468	0.292536	0.646127	2.9911	0.533821
GO:0032451	demethylase activity	1	1168	5	17468	0.292536	0.646127	2.9911	0.533821
GO:0034862	2,6-dihydroxybenzothiazole monooxygenase activity	1	1168	5	17468	0.292536	0.646127	2.9911	0.533821
GO:0034859	benzothiazole monooxygenase activity	1	1168	5	17468	0.292536	0.646127	2.9911	0.533821
GO:0034858	2-hydroxybenzothiazole monooxygenase activity	1	1168	5	17468	0.292536	0.646127	2.9911	0.533821
GO:0034857	2-(methylthio)benzothiazole monooxygenase activity	1	1168	5	17468	0.292536	0.646127	2.9911	0.533821
GO:0000832	inositol hexakisphosphate 5-kinase activity	1	1168	5	17468	0.292536	0.646127	2.9911	0.533821
GO:0015093	ferrous iron transmembrane transporter activity	1	1168	5	17468	0.292536	0.646127	2.9911	0.533821
GO:0030297	transmembrane receptor protein tyrosine kinase activator activity	1	1168	5	17468	0.292536	0.646127	2.9911	0.533821
GO:0034897	4-(1-ethyl-1,4-dimethyl-pentyl)phenol monoxygenase activity	1	1168	5	17468	0.292536	0.646127	2.9911	0.533821
GO:0034893	N-nitrodimethylamine hydroxylase activity	1	1168	5	17468	0.292536	0.646127	2.9911	0.533821
GO:0034888	endosulfan monooxygenase I activity	1	1168	5	17468	0.292536	0.646127	2.9911	0.533821
GO:0030284	estrogen receptor activity	1	1168	5	17468	0.292536	0.646127	2.9911	0.533821
GO:1990239	steroid hormone binding	1	1168	5	17468	0.292536	0.646127	2.9911	0.533821
GO:0034874	thioacetamide S-oxide S-oxygenase activity	1	1168	5	17468	0.292536	0.646127	2.9911	0.533821
GO:0034873	thioacetamide S-oxygenase activity	1	1168	5	17468	0.292536	0.646127	2.9911	0.533821
GO:0004614	phosphoglucomutase activity	1	1168	5	17468	0.292536	0.646127	2.9911	0.533821
GO:0004839	ubiquitin activating enzyme activity	1	1168	5	17468	0.292536	0.646127	2.9911	0.533821
GO:0004784	superoxide dismutase activity	1	1168	5	17468	0.292536	0.646127	2.9911	0.533821
GO:0051525	NFAT protein binding	1	1168	5	17468	0.292536	0.646127	2.9911	0.533821
GO:0004791	thioredoxin-disulfide reductase activity	1	1168	5	17468	0.292536	0.646127	2.9911	0.533821
GO:0042609	CD4 receptor binding	1	1168	5	17468	0.292536	0.646127	2.9911	0.533821
GO:0004140	dephospho-CoA kinase activity	1	1168	5	17468	0.292536	0.646127	2.9911	0.533821
GO:0031750	D3 dopamine receptor binding	1	1168	5	17468	0.292536	0.646127	2.9911	0.533821
GO:0031997	N-terminal myristoylation domain binding	1	1168	5	17468	0.292536	0.646127	2.9911	0.533821
GO:0086006	voltage-gated sodium channel activity involved in cardiac muscle cell action potential	1	1168	5	17468	0.292536	0.646127	2.9911	0.533821
GO:0015248	sterol transporter activity	1	1168	5	17468	0.292536	0.646127	2.9911	0.533821
GO:0018590	methylsilanetriol hydroxylase activity	1	1168	5	17468	0.292536	0.646127	2.9911	0.533821
GO:0018592	4-nitrocatechol 4-monooxygenase activity	1	1168	5	17468	0.292536	0.646127	2.9911	0.533821
GO:0018591	methyl tertiary butyl ether 3-monooxygenase activity	1	1168	5	17468	0.292536	0.646127	2.9911	0.533821
GO:0018594	tert-butanol 2-monooxygenase activity	1	1168	5	17468	0.292536	0.646127	2.9911	0.533821
GO:0018593	4-chlorophenoxyacetate monooxygenase activity	1	1168	5	17468	0.292536	0.646127	2.9911	0.533821
GO:0018596	dimethylsilanediol hydroxylase activity	1	1168	5	17468	0.292536	0.646127	2.9911	0.533821
GO:0018595	alpha-pinene monooxygenase activity	1	1168	5	17468	0.292536	0.646127	2.9911	0.533821
GO:0018598	hydroxymethylsilanetriol oxidase activity	1	1168	5	17468	0.292536	0.646127	2.9911	0.533821
GO:0018597	ammonia monooxygenase activity	1	1168	5	17468	0.292536	0.646127	2.9911	0.533821
GO:0018599	2-hydroxyisobutyrate 3-monooxygenase activity	1	1168	5	17468	0.292536	0.646127	2.9911	0.533821
GO:0034816	anthracene 9,10-dioxygenase activity	1	1168	5	17468	0.292536	0.646127	2.9911	0.533821
GO:0051575	5'-deoxyribose-5-phosphate lyase activity	1	1168	5	17468	0.292536	0.646127	2.9911	0.533821
GO:0018586	mono-butyltin dioxygenase activity	1	1168	5	17468	0.292536	0.646127	2.9911	0.533821
GO:0018589	di-n-butyltin dioxygenase activity	1	1168	5	17468	0.292536	0.646127	2.9911	0.533821
GO:0018588	tri-n-butyltin dioxygenase activity	1	1168	5	17468	0.292536	0.646127	2.9911	0.533821
GO:0008526	phosphatidylinositol transporter activity	1	1168	5	17468	0.292536	0.646127	2.9911	0.533821
GO:0016152	mercury (II) reductase activity	1	1168	5	17468	0.292536	0.646127	2.9911	0.533821
GO:0044323	retinoic acid-responsive element binding	1	1168	5	17468	0.292536	0.646127	2.9911	0.533821
GO:0034950	phenylboronic acid monooxygenase activity	1	1168	5	17468	0.292536	0.646127	2.9911	0.533821
GO:0046935	1-phosphatidylinositol-3-kinase regulator activity	1	1168	5	17468	0.292536	0.646127	2.9911	0.533821
GO:0034786	9-fluorenone-3,4-dioxygenase activity	1	1168	5	17468	0.292536	0.646127	2.9911	0.533821
GO:0035613	RNA stem-loop binding	1	1168	5	17468	0.292536	0.646127	2.9911	0.533821
GO:0031014	troponin T binding	1	1168	5	17468	0.292536	0.646127	2.9911	0.533821
GO:0016907	G-protein coupled acetylcholine receptor activity	1	1168	5	17468	0.292536	0.646127	2.9911	0.533821
GO:0071558	histone demethylase activity (H3-K27 specific)	1	1168	5	17468	0.292536	0.646127	2.9911	0.533821
GO:0034562	2,2-bis(4-hydroxyphenyl)-1-propanol hydroxylase activity	1	1168	5	17468	0.292536	0.646127	2.9911	0.533821
GO:0034559	bisphenol A hydroxylase B activity	1	1168	5	17468	0.292536	0.646127	2.9911	0.533821
GO:0047631	ADP-ribose diphosphatase activity	1	1168	5	17468	0.292536	0.646127	2.9911	0.533821
GO:0004992	platelet activating factor receptor activity	1	1168	5	17468	0.292536	0.646127	2.9911	0.533821
GO:0004952	dopamine neurotransmitter receptor activity	1	1168	5	17468	0.292536	0.646127	2.9911	0.533821
GO:0032184	SUMO polymer binding	1	1168	5	17468	0.292536	0.646127	2.9911	0.533821
GO:0016937	short-branched-chain-acyl-CoA dehydrogenase activity	1	1168	5	17468	0.292536	0.646127	2.9911	0.533821
GO:0005267	potassium channel activity	7	1168	81	17468	0.297317	0.655703	1.29245	0.52678
GO:0051020	GTPase binding	3	1168	29	17468	0.306121	0.671093	1.54712	0.514107
GO:0050699	WW domain binding	3	1168	29	17468	0.306121	0.671093	1.54712	0.514107
GO:0004708	MAP kinase kinase activity	3	1168	29	17468	0.306121	0.671093	1.54712	0.514107
GO:0004712	protein serine/threonine/tyrosine kinase activity	3	1168	29	17468	0.306121	0.671093	1.54712	0.514107
GO:0001102	RNA polymerase II activating transcription factor binding	4	1168	42	17468	0.308248	0.674752	1.42433	0.511099
GO:0005216	ion channel activity	14	1168	179	17468	0.310702	0.679112	1.1697	0.507656
GO:0004725	protein tyrosine phosphatase activity	8	1168	96	17468	0.312143	0.68125	1.24629	0.505646
GO:0031418	L-ascorbic acid binding	2	1168	17	17468	0.316026	0.68527	1.75947	0.500278
GO:0008509	anion transmembrane transporter activity	2	1168	17	17468	0.316026	0.68527	1.75947	0.500278
GO:0030675	Rac GTPase activator activity	2	1168	17	17468	0.316026	0.68527	1.75947	0.500278
GO:0008484	sulfuric ester hydrolase activity	2	1168	17	17468	0.316026	0.68527	1.75947	0.500278
GO:0005096	GTPase activator activity	17	1168	222	17468	0.316314	0.68527	1.14524	0.499881
GO:0030674	protein binding, bridging	7	1168	83	17468	0.319037	0.690024	1.26131	0.496159
GO:0008138	protein tyrosine/serine/threonine phosphatase activity	5	1168	56	17468	0.319447	0.690024	1.33531	0.495601
GO:0004866	endopeptidase inhibitor activity	4	1168	43	17468	0.323703	0.690289	1.39121	0.489854
GO:0044212	transcription regulatory region DNA binding	16	1168	209	17468	0.323876	0.690289	1.14492	0.489621
GO:0017080	sodium channel regulator activity	3	1168	30	17468	0.324869	0.690289	1.49555	0.488291
GO:0004364	glutathione transferase activity	3	1168	30	17468	0.324869	0.690289	1.49555	0.488291
GO:0008047	enzyme activator activity	4	1168	44	17468	0.339206	0.690289	1.35959	0.469536
GO:0072542	protein phosphatase activator activity	1	1168	6	17468	0.339854	0.690289	2.49258	0.468707
GO:0019966	interleukin-1 binding	1	1168	6	17468	0.339854	0.690289	2.49258	0.468707
GO:0030976	thiamine pyrophosphate binding	1	1168	6	17468	0.339854	0.690289	2.49258	0.468707
GO:0031800	type 3 metabotropic glutamate receptor binding	1	1168	6	17468	0.339854	0.690289	2.49258	0.468707
GO:0030306	ADP-ribosylation factor binding	1	1168	6	17468	0.339854	0.690289	2.49258	0.468707
GO:0005372	water transmembrane transporter activity	1	1168	6	17468	0.339854	0.690289	2.49258	0.468707
GO:0005131	growth hormone receptor binding	1	1168	6	17468	0.339854	0.690289	2.49258	0.468707
GO:0008641	small protein activating enzyme activity	1	1168	6	17468	0.339854	0.690289	2.49258	0.468707
GO:0005381	iron ion transmembrane transporter activity	1	1168	6	17468	0.339854	0.690289	2.49258	0.468707
GO:0071813	lipoprotein particle binding	1	1168	6	17468	0.339854	0.690289	2.49258	0.468707
GO:0008320	protein transmembrane transporter activity	1	1168	6	17468	0.339854	0.690289	2.49258	0.468707
GO:0043546	molybdopterin cofactor binding	1	1168	6	17468	0.339854	0.690289	2.49258	0.468707
GO:0032036	myosin heavy chain binding	1	1168	6	17468	0.339854	0.690289	2.49258	0.468707
GO:0032027	myosin light chain binding	1	1168	6	17468	0.339854	0.690289	2.49258	0.468707
GO:0004803	transposase activity	1	1168	6	17468	0.339854	0.690289	2.49258	0.468707
GO:0016814	hydrolase activity, acting on carbon-nitrogen (but not peptide) bonds, in cyclic amidines	1	1168	6	17468	0.339854	0.690289	2.49258	0.468707
GO:0004301	epoxide hydrolase activity	1	1168	6	17468	0.339854	0.690289	2.49258	0.468707
GO:0016505	peptidase activator activity involved in apoptotic process	1	1168	6	17468	0.339854	0.690289	2.49258	0.468707
GO:0004771	sterol esterase activity	1	1168	6	17468	0.339854	0.690289	2.49258	0.468707
GO:0005432	calcium:sodium antiporter activity	1	1168	6	17468	0.339854	0.690289	2.49258	0.468707
GO:0004104	cholinesterase activity	1	1168	6	17468	0.339854	0.690289	2.49258	0.468707
GO:0008510	sodium:bicarbonate symporter activity	1	1168	6	17468	0.339854	0.690289	2.49258	0.468707
GO:0050051	leukotriene-B4 20-monooxygenase activity	1	1168	6	17468	0.339854	0.690289	2.49258	0.468707
GO:0015280	ligand-gated sodium channel activity	1	1168	6	17468	0.339854	0.690289	2.49258	0.468707
GO:0018585	fluorene oxygenase activity	1	1168	6	17468	0.339854	0.690289	2.49258	0.468707
GO:0098639	collagen binding involved in cell-matrix adhesion	1	1168	6	17468	0.339854	0.690289	2.49258	0.468707
GO:0005021	vascular endothelial growth factor-activated receptor activity	1	1168	6	17468	0.339854	0.690289	2.49258	0.468707
GO:0030151	molybdenum ion binding	1	1168	6	17468	0.339854	0.690289	2.49258	0.468707
GO:0008467	[heparan sulfate]-glucosamine 3-sulfotransferase 1 activity	1	1168	6	17468	0.339854	0.690289	2.49258	0.468707
GO:0031698	beta-2 adrenergic receptor binding	1	1168	6	17468	0.339854	0.690289	2.49258	0.468707
GO:0043426	MRF binding	1	1168	6	17468	0.339854	0.690289	2.49258	0.468707
GO:0000340	RNA 7-methylguanosine cap binding	1	1168	6	17468	0.339854	0.690289	2.49258	0.468707
GO:0003854	3-beta-hydroxy-delta5-steroid dehydrogenase activity	1	1168	6	17468	0.339854	0.690289	2.49258	0.468707
GO:0003836	beta-galactoside (CMP) alpha-2,3-sialyltransferase activity	1	1168	6	17468	0.339854	0.690289	2.49258	0.468707
GO:0016936	galactoside binding	1	1168	6	17468	0.339854	0.690289	2.49258	0.468707
GO:0004969	histamine receptor activity	1	1168	6	17468	0.339854	0.690289	2.49258	0.468707
GO:0048020	CCR chemokine receptor binding	2	1168	18	17468	0.341156	0.690289	1.66172	0.467047
GO:0017127	cholesterol transporter activity	2	1168	18	17468	0.341156	0.690289	1.66172	0.467047
GO:0004806	triglyceride lipase activity	2	1168	18	17468	0.341156	0.690289	1.66172	0.467047
GO:0005227	calcium activated cation channel activity	2	1168	18	17468	0.341156	0.690289	1.66172	0.467047
GO:0050811	GABA receptor binding	2	1168	18	17468	0.341156	0.690289	1.66172	0.467047
GO:0030544	Hsp70 protein binding	3	1168	31	17468	0.343615	0.694311	1.4473	0.463928
GO:0005089	Rho guanyl-nucleotide exchange factor activity	6	1168	72	17468	0.350181	0.699566	1.24629	0.455708
GO:0008134	transcription factor binding	24	1168	329	17468	0.358719	0.699566	1.09098	0.445245
GO:0048258	3-ketoglucose-reductase activity	3	1168	32	17468	0.362315	0.699566	1.40208	0.440913
GO:0035380	very long-chain-3-hydroxyacyl-CoA dehydrogenase activity	3	1168	32	17468	0.362315	0.699566	1.40208	0.440913
GO:0004448	isocitrate dehydrogenase activity	3	1168	32	17468	0.362315	0.699566	1.40208	0.440913
GO:0008875	gluconate dehydrogenase activity	3	1168	32	17468	0.362315	0.699566	1.40208	0.440913
GO:0004495	mevaldate reductase activity	3	1168	32	17468	0.362315	0.699566	1.40208	0.440913
GO:0018451	epoxide dehydrogenase activity	3	1168	32	17468	0.362315	0.699566	1.40208	0.440913
GO:0018453	2-hydroxytetrahydrofuran dehydrogenase activity	3	1168	32	17468	0.362315	0.699566	1.40208	0.440913
GO:0018452	5-exo-hydroxycamphor dehydrogenase activity	3	1168	32	17468	0.362315	0.699566	1.40208	0.440913
GO:0032442	phenylcoumaran benzylic ether reductase activity	3	1168	32	17468	0.362315	0.699566	1.40208	0.440913
GO:0033764	steroid dehydrogenase activity, acting on the CH-OH group of donors, NAD or NADP as acceptor	3	1168	32	17468	0.362315	0.699566	1.40208	0.440913
GO:0033765	steroid dehydrogenase activity, acting on the CH-CH group of donors	3	1168	32	17468	0.362315	0.699566	1.40208	0.440913
GO:0034840	3-hydroxymenthone dehydrogenase activity	3	1168	32	17468	0.362315	0.699566	1.40208	0.440913
GO:0034831	(R)-(-)-1,2,3,4-tetrahydronaphthol dehydrogenase activity	3	1168	32	17468	0.362315	0.699566	1.40208	0.440913
GO:0000252	C-3 sterol dehydrogenase (C-4 sterol decarboxylase) activity	3	1168	32	17468	0.362315	0.699566	1.40208	0.440913
GO:0043713	(R)-2-hydroxyisocaproate dehydrogenase activity	3	1168	32	17468	0.362315	0.699566	1.40208	0.440913
GO:0017017	MAP kinase tyrosine/serine/threonine phosphatase activity	3	1168	32	17468	0.362315	0.699566	1.40208	0.440913
GO:0052677	D-arabinitol dehydrogenase, D-xylulose forming (NADP+) activity	3	1168	32	17468	0.362315	0.699566	1.40208	0.440913
GO:0032867	L-arabinose:NADP reductase activity	3	1168	32	17468	0.362315	0.699566	1.40208	0.440913
GO:0032866	D-xylose:NADP reductase activity	3	1168	32	17468	0.362315	0.699566	1.40208	0.440913
GO:0033709	D-arabinitol dehydrogenase, D-ribulose forming (NADP+) activity	3	1168	32	17468	0.362315	0.699566	1.40208	0.440913
GO:0044103	L-arabinose 1-dehydrogenase (NADP+) activity	3	1168	32	17468	0.362315	0.699566	1.40208	0.440913
GO:0042169	SH2 domain binding	3	1168	32	17468	0.362315	0.699566	1.40208	0.440913
GO:0044105	L-xylulose reductase (NAD+) activity	3	1168	32	17468	0.362315	0.699566	1.40208	0.440913
GO:0019152	acetoin dehydrogenase activity	3	1168	32	17468	0.362315	0.699566	1.40208	0.440913
GO:0035410	dihydrotestosterone 17-beta-dehydrogenase activity	3	1168	32	17468	0.362315	0.699566	1.40208	0.440913
GO:0019905	syntaxin binding	6	1168	73	17468	0.36232	0.699566	1.22922	0.440908
GO:0003824	catalytic activity	48	1168	679	17468	0.36415	0.699566	1.05724	0.438719
GO:0008408	3'-5' exonuclease activity	2	1168	19	17468	0.365986	0.699566	1.57426	0.436535
GO:0030695	GTPase regulator activity	2	1168	19	17468	0.365986	0.699566	1.57426	0.436535
GO:0031489	myosin V binding	2	1168	19	17468	0.365986	0.699566	1.57426	0.436535
GO:0043295	glutathione binding	2	1168	19	17468	0.365986	0.699566	1.57426	0.436535
GO:0008289	lipid binding	20	1168	273	17468	0.368777	0.699566	1.09564	0.433236
GO:0008270	zinc ion binding	80	1168	1150	17468	0.369985	0.699566	1.04038	0.431816
GO:0030374	ligand-dependent nuclear receptor transcription coactivator activity	4	1168	46	17468	0.370257	0.699566	1.30048	0.431497
GO:0005179	hormone activity	9	1168	116	17468	0.372086	0.699566	1.16034	0.429357
GO:0002039	p53 binding	5	1168	60	17468	0.373474	0.699566	1.24629	0.427739
GO:0019900	kinase binding	7	1168	88	17468	0.374296	0.699566	1.18964	0.426785
GO:0008236	serine-type peptidase activity	11	1168	145	17468	0.37733	0.699566	1.13455	0.423279
GO:0046875	ephrin receptor binding	3	1168	33	17468	0.380929	0.699566	1.35959	0.419156
GO:0004620	phospholipase activity	3	1168	33	17468	0.380929	0.699566	1.35959	0.419156
GO:0051990	(R)-2-hydroxyglutarate dehydrogenase activity	3	1168	33	17468	0.380929	0.699566	1.35959	0.419156
GO:0072341	modified amino acid binding	1	1168	7	17468	0.38401	0.699566	2.1365	0.415657
GO:0051861	glycolipid binding	1	1168	7	17468	0.38401	0.699566	2.1365	0.415657
GO:0052715	mannosyl-diinositol phosphorylceramide phospholipase activity	1	1168	7	17468	0.38401	0.699566	2.1365	0.415657
GO:0052713	inositol phosphorylceramide phospholipase activity	1	1168	7	17468	0.38401	0.699566	2.1365	0.415657
GO:0052714	mannosyl-inositol phosphorylceramide phospholipase activity	1	1168	7	17468	0.38401	0.699566	2.1365	0.415657
GO:0052712	inositol phosphosphingolipid phospholipase activity	1	1168	7	17468	0.38401	0.699566	2.1365	0.415657
GO:0030957	Tat protein binding	1	1168	7	17468	0.38401	0.699566	2.1365	0.415657
GO:0016494	C-X-C chemokine receptor activity	1	1168	7	17468	0.38401	0.699566	2.1365	0.415657
GO:0016247	channel regulator activity	1	1168	7	17468	0.38401	0.699566	2.1365	0.415657
GO:0015129	lactate transmembrane transporter activity	1	1168	7	17468	0.38401	0.699566	2.1365	0.415657
GO:0015193	L-proline transmembrane transporter activity	1	1168	7	17468	0.38401	0.699566	2.1365	0.415657
GO:0005078	MAP-kinase scaffold activity	1	1168	7	17468	0.38401	0.699566	2.1365	0.415657
GO:0044688	7,8-dihydro-D-neopterin 2',3'-cyclic phosphate phosphodiesterase activity	1	1168	7	17468	0.38401	0.699566	2.1365	0.415657
GO:0008391	arachidonic acid monooxygenase activity	1	1168	7	17468	0.38401	0.699566	2.1365	0.415657
GO:0097157	pre-mRNA intronic binding	1	1168	7	17468	0.38401	0.699566	2.1365	0.415657
GO:0035005	1-phosphatidylinositol-4-phosphate 3-kinase activity	1	1168	7	17468	0.38401	0.699566	2.1365	0.415657
GO:0004322	ferroxidase activity	1	1168	7	17468	0.38401	0.699566	2.1365	0.415657
GO:0004331	fructose-2,6-bisphosphate 2-phosphatase activity	1	1168	7	17468	0.38401	0.699566	2.1365	0.415657
GO:0004568	chitinase activity	1	1168	7	17468	0.38401	0.699566	2.1365	0.415657
GO:0015278	calcium-release channel activity	1	1168	7	17468	0.38401	0.699566	2.1365	0.415657
GO:0097371	MDM2/MDM4 family protein binding	1	1168	7	17468	0.38401	0.699566	2.1365	0.415657
GO:0050291	sphingosine N-acyltransferase activity	1	1168	7	17468	0.38401	0.699566	2.1365	0.415657
GO:0004120	photoreceptor cyclic-nucleotide phosphodiesterase activity	1	1168	7	17468	0.38401	0.699566	2.1365	0.415657
GO:0004126	cytidine deaminase activity	1	1168	7	17468	0.38401	0.699566	2.1365	0.415657
GO:0005172	vascular endothelial growth factor receptor binding	1	1168	7	17468	0.38401	0.699566	2.1365	0.415657
GO:0000774	adenyl-nucleotide exchange factor activity	1	1168	7	17468	0.38401	0.699566	2.1365	0.415657
GO:0008035	high-density lipoprotein particle binding	1	1168	7	17468	0.38401	0.699566	2.1365	0.415657
GO:0097027	ubiquitin-protein transferase activator activity	1	1168	7	17468	0.38401	0.699566	2.1365	0.415657
GO:0004703	G-protein coupled receptor kinase activity	1	1168	7	17468	0.38401	0.699566	2.1365	0.415657
GO:0070883	pre-miRNA binding	1	1168	7	17468	0.38401	0.699566	2.1365	0.415657
GO:0005097	Rab GTPase activator activity	4	1168	47	17468	0.385755	0.699566	1.27281	0.413689
GO:0015631	tubulin binding	4	1168	47	17468	0.385755	0.699566	1.27281	0.413689
GO:0043813	phosphatidylinositol-3,5-bisphosphate 5-phosphatase activity	2	1168	20	17468	0.390445	0.699566	1.49555	0.408441
GO:0043812	phosphatidylinositol-4-phosphate phosphatase activity	2	1168	20	17468	0.390445	0.699566	1.49555	0.408441
GO:0048037	cofactor binding	2	1168	20	17468	0.390445	0.699566	1.49555	0.408441
GO:1990003	IDP phosphatase activity	2	1168	20	17468	0.390445	0.699566	1.49555	0.408441
GO:0004016	adenylate cyclase activity	2	1168	20	17468	0.390445	0.699566	1.49555	0.408441
GO:0052867	phosphatidylinositol-1,4,5-trisphosphate 5-phosphatase activity	2	1168	20	17468	0.390445	0.699566	1.49555	0.408441
GO:0004115	3',5'-cyclic-AMP phosphodiesterase activity	2	1168	20	17468	0.390445	0.699566	1.49555	0.408441
GO:0052828	inositol-3,4-bisphosphate 4-phosphatase activity	2	1168	20	17468	0.390445	0.699566	1.49555	0.408441
GO:0052825	inositol-1,3,4,5,6-pentakisphosphate 1-phosphatase activity	2	1168	20	17468	0.390445	0.699566	1.49555	0.408441
GO:0052830	inositol-1,3,4,6-tetrakisphosphate 6-phosphatase activity	2	1168	20	17468	0.390445	0.699566	1.49555	0.408441
GO:0052831	inositol-1,3,4,6-tetrakisphosphate 1-phosphatase activity	2	1168	20	17468	0.390445	0.699566	1.49555	0.408441
GO:0004181	metallocarboxypeptidase activity	2	1168	20	17468	0.390445	0.699566	1.49555	0.408441
GO:0015075	ion transmembrane transporter activity	2	1168	20	17468	0.390445	0.699566	1.49555	0.408441
GO:0004198	calcium-dependent cysteine-type endopeptidase activity	2	1168	20	17468	0.390445	0.699566	1.49555	0.408441
GO:0043726	5-amino-6-(5-phosphoribitylamino)uracil phosphatase activity	2	1168	20	17468	0.390445	0.699566	1.49555	0.408441
GO:0017161	inositol-1,3,4-trisphosphate 4-phosphatase activity	2	1168	20	17468	0.390445	0.699566	1.49555	0.408441
GO:0019198	transmembrane receptor protein phosphatase activity	2	1168	20	17468	0.390445	0.699566	1.49555	0.408441
GO:0019178	NADP phosphatase activity	2	1168	20	17468	0.390445	0.699566	1.49555	0.408441
GO:0005215	transporter activity	20	1168	277	17468	0.393918	0.70493	1.07982	0.404595
GO:0001948	glycoprotein binding	6	1168	76	17468	0.398822	0.712177	1.1807	0.399221
GO:0016229	steroid dehydrogenase activity	3	1168	34	17468	0.39942	0.712177	1.3196	0.398571
GO:0004601	peroxidase activity	3	1168	34	17468	0.39942	0.712177	1.3196	0.398571
GO:0043621	protein self-association	4	1168	48	17468	0.401203	0.713627	1.24629	0.396636
GO:0005057	receptor signaling protein activity	4	1168	48	17468	0.401203	0.713627	1.24629	0.396636
GO:0052745	inositol phosphate phosphatase activity	2	1168	21	17468	0.41447	0.721443	1.42433	0.382507
GO:0001190	RNA polymerase II transcription factor binding transcription factor activity involved in positive regulation of transcription	2	1168	21	17468	0.41447	0.721443	1.42433	0.382507
GO:0030487	inositol-4,5-bisphosphate 5-phosphatase activity	2	1168	21	17468	0.41447	0.721443	1.42433	0.382507
GO:0008579	JUN kinase phosphatase activity	2	1168	21	17468	0.41447	0.721443	1.42433	0.382507
GO:0052829	inositol-1,3,4-trisphosphate 1-phosphatase activity	2	1168	21	17468	0.41447	0.721443	1.42433	0.382507
GO:0016312	inositol bisphosphate phosphatase activity	2	1168	21	17468	0.41447	0.721443	1.42433	0.382507
GO:0008969	phosphohistidine phosphatase activity	2	1168	21	17468	0.41447	0.721443	1.42433	0.382507
GO:0030352	inositol-1,4,5,6-tetrakisphosphate 6-phosphatase activity	2	1168	21	17468	0.41447	0.721443	1.42433	0.382507
GO:0030351	inositol-1,3,4,5,6-pentakisphosphate 3-phosphatase activity	2	1168	21	17468	0.41447	0.721443	1.42433	0.382507
GO:0019003	GDP binding	8	1168	107	17468	0.425097	0.721443	1.11817	0.371512
GO:0005200	structural constituent of cytoskeleton	8	1168	107	17468	0.425097	0.721443	1.11817	0.371512
GO:0004415	hyalurononglucosaminidase activity	1	1168	8	17468	0.425215	0.721443	1.86943	0.371391
GO:0047372	acylglycerol lipase activity	1	1168	8	17468	0.425215	0.721443	1.86943	0.371391
GO:0051864	histone demethylase activity (H3-K36 specific)	1	1168	8	17468	0.425215	0.721443	1.86943	0.371391
GO:0038036	sphingosine-1-phosphate receptor activity	1	1168	8	17468	0.425215	0.721443	1.86943	0.371391
GO:0005114	type II transforming growth factor beta receptor binding	1	1168	8	17468	0.425215	0.721443	1.86943	0.371391
GO:0004017	adenylate kinase activity	1	1168	8	17468	0.425215	0.721443	1.86943	0.371391
GO:0004028	3-chloroallyl aldehyde dehydrogenase activity	1	1168	8	17468	0.425215	0.721443	1.86943	0.371391
GO:0004047	aminomethyltransferase activity	1	1168	8	17468	0.425215	0.721443	1.86943	0.371391
GO:0015180	L-alanine transmembrane transporter activity	1	1168	8	17468	0.425215	0.721443	1.86943	0.371391
GO:0030023	extracellular matrix constituent conferring elasticity	1	1168	8	17468	0.425215	0.721443	1.86943	0.371391
GO:0019209	kinase activator activity	1	1168	8	17468	0.425215	0.721443	1.86943	0.371391
GO:0031386	protein tag	1	1168	8	17468	0.425215	0.721443	1.86943	0.371391
GO:0005092	GDP-dissociation inhibitor activity	1	1168	8	17468	0.425215	0.721443	1.86943	0.371391
GO:0034211	GTP-dependent protein kinase activity	1	1168	8	17468	0.425215	0.721443	1.86943	0.371391
GO:0034452	dynactin binding	1	1168	8	17468	0.425215	0.721443	1.86943	0.371391
GO:0000014	single-stranded DNA endodeoxyribonuclease activity	1	1168	8	17468	0.425215	0.721443	1.86943	0.371391
GO:0004523	RNA-DNA hybrid ribonuclease activity	1	1168	8	17468	0.425215	0.721443	1.86943	0.371391
GO:0004767	sphingomyelin phosphodiesterase activity	1	1168	8	17468	0.425215	0.721443	1.86943	0.371391
GO:0050897	cobalt ion binding	1	1168	8	17468	0.425215	0.721443	1.86943	0.371391
GO:0008504	monoamine transmembrane transporter activity	1	1168	8	17468	0.425215	0.721443	1.86943	0.371391
GO:0005000	vasopressin receptor activity	1	1168	8	17468	0.425215	0.721443	1.86943	0.371391
GO:0008970	phosphatidylcholine 1-acylhydrolase activity	1	1168	8	17468	0.425215	0.721443	1.86943	0.371391
GO:0016174	NAD(P)H oxidase activity	1	1168	8	17468	0.425215	0.721443	1.86943	0.371391
GO:0008762	UDP-N-acetylmuramate dehydrogenase activity	1	1168	8	17468	0.425215	0.721443	1.86943	0.371391
GO:0046975	histone methyltransferase activity (H3-K36 specific)	1	1168	8	17468	0.425215	0.721443	1.86943	0.371391
GO:0032795	heterotrimeric G-protein binding	1	1168	8	17468	0.425215	0.721443	1.86943	0.371391
GO:0043208	glycosphingolipid binding	1	1168	8	17468	0.425215	0.721443	1.86943	0.371391
GO:0003857	3-hydroxyacyl-CoA dehydrogenase activity	1	1168	8	17468	0.425215	0.721443	1.86943	0.371391
GO:0016717	oxidoreductase activity, acting on paired donors, with oxidation of a pair of donors resulting in the reduction of molecular oxygen to two molecules of water	1	1168	8	17468	0.425215	0.721443	1.86943	0.371391
GO:0000287	magnesium ion binding	15	1168	209	17468	0.426695	0.72312	1.07336	0.369882
GO:0005158	insulin receptor binding	3	1168	36	17468	0.435898	0.736358	1.24629	0.360615
GO:0015301	anion:anion antiporter activity	2	1168	22	17468	0.43801	0.736358	1.35959	0.358516
GO:0016849	phosphorus-oxygen lyase activity	2	1168	22	17468	0.43801	0.736358	1.35959	0.358516
GO:0052629	phosphatidylinositol-3,5-bisphosphate 3-phosphatase activity	2	1168	22	17468	0.43801	0.736358	1.35959	0.358516
GO:0035257	nuclear hormone receptor binding	2	1168	22	17468	0.43801	0.736358	1.35959	0.358516
GO:0042166	acetylcholine binding	2	1168	22	17468	0.43801	0.736358	1.35959	0.358516
GO:0031683	G-protein beta/gamma-subunit complex binding	2	1168	22	17468	0.43801	0.736358	1.35959	0.358516
GO:0004303	estradiol 17-beta-dehydrogenase activity	2	1168	23	17468	0.461024	0.762069	1.30048	0.336277
GO:0004702	receptor signaling protein serine/threonine kinase activity	4	1168	52	17468	0.462085	0.762069	1.15042	0.335278
GO:0008081	phosphoric diester hydrolase activity	4	1168	52	17468	0.462085	0.762069	1.15042	0.335278
GO:0005534	galactose binding	1	1168	9	17468	0.463666	0.762069	1.66172	0.333795
GO:0051011	microtubule minus-end binding	1	1168	9	17468	0.463666	0.762069	1.66172	0.333795
GO:0004000	adenosine deaminase activity	1	1168	9	17468	0.463666	0.762069	1.66172	0.333795
GO:0015194	L-serine transmembrane transporter activity	1	1168	9	17468	0.463666	0.762069	1.66172	0.333795
GO:0015179	L-amino acid transmembrane transporter activity	1	1168	9	17468	0.463666	0.762069	1.66172	0.333795
GO:0031419	cobalamin binding	1	1168	9	17468	0.463666	0.762069	1.66172	0.333795
GO:0019531	oxalate transmembrane transporter activity	1	1168	9	17468	0.463666	0.762069	1.66172	0.333795
GO:0016805	dipeptidase activity	1	1168	9	17468	0.463666	0.762069	1.66172	0.333795
GO:0035591	signaling adaptor activity	1	1168	9	17468	0.463666	0.762069	1.66172	0.333795
GO:0016820	hydrolase activity, acting on acid anhydrides, catalyzing transmembrane movement of substances	1	1168	9	17468	0.463666	0.762069	1.66172	0.333795
GO:0004526	ribonuclease P activity	1	1168	9	17468	0.463666	0.762069	1.66172	0.333795
GO:0004596	peptide alpha-N-acetyltransferase activity	1	1168	9	17468	0.463666	0.762069	1.66172	0.333795
GO:0005005	transmembrane-ephrin receptor activity	1	1168	9	17468	0.463666	0.762069	1.66172	0.333795
GO:0004117	calmodulin-dependent cyclic-nucleotide phosphodiesterase activity	1	1168	9	17468	0.463666	0.762069	1.66172	0.333795
GO:0004119	cGMP-inhibited cyclic-nucleotide phosphodiesterase activity	1	1168	9	17468	0.463666	0.762069	1.66172	0.333795
GO:0005031	tumor necrosis factor-activated receptor activity	1	1168	9	17468	0.463666	0.762069	1.66172	0.333795
GO:0016175	superoxide-generating NADPH oxidase activity	1	1168	9	17468	0.463666	0.762069	1.66172	0.333795
GO:0005044	scavenger receptor activity	4	1168	53	17468	0.476984	0.782212	1.12872	0.321496
GO:0031490	chromatin DNA binding	4	1168	53	17468	0.476984	0.782212	1.12872	0.321496
GO:0005249	voltage-gated potassium channel activity	5	1168	68	17468	0.480506	0.78711	1.09967	0.318301
GO:0005540	hyaluronic acid binding	2	1168	24	17468	0.483475	0.787587	1.24629	0.315626
GO:0030295	protein kinase activator activity	2	1168	24	17468	0.483475	0.787587	1.24629	0.315626
GO:0035255	ionotropic glutamate receptor binding	2	1168	24	17468	0.483475	0.787587	1.24629	0.315626
GO:0000175	3'-5'-exoribonuclease activity	2	1168	24	17468	0.483475	0.787587	1.24629	0.315626
GO:0043274	phospholipase binding	2	1168	24	17468	0.483475	0.787587	1.24629	0.315626
GO:0016409	palmitoyltransferase activity	3	1168	39	17468	0.488934	0.791845	1.15042	0.310749
GO:0048365	Rac GTPase binding	3	1168	39	17468	0.488934	0.791845	1.15042	0.310749
GO:0008301	DNA binding, bending	3	1168	39	17468	0.488934	0.791845	1.15042	0.310749
GO:0047485	protein N-terminus binding	8	1168	114	17468	0.496644	0.791845	1.04951	0.303955
GO:0016746	transferase activity, transferring acyl groups	11	1168	159	17468	0.498476	0.791845	1.03466	0.302355
GO:0016888	endodeoxyribonuclease activity, producing 5'-phosphomonoesters	1	1168	10	17468	0.499546	0.791845	1.49555	0.301424
GO:0004659	prenyltransferase activity	1	1168	10	17468	0.499546	0.791845	1.49555	0.301424
GO:0048027	mRNA 5'-UTR binding	1	1168	10	17468	0.499546	0.791845	1.49555	0.301424
GO:0051428	peptide hormone receptor binding	1	1168	10	17468	0.499546	0.791845	1.49555	0.301424
GO:0004887	thyroid hormone receptor activity	1	1168	10	17468	0.499546	0.791845	1.49555	0.301424
GO:0030983	mismatched DNA binding	1	1168	10	17468	0.499546	0.791845	1.49555	0.301424
GO:0045182	translation regulator activity	1	1168	10	17468	0.499546	0.791845	1.49555	0.301424
GO:0030296	protein tyrosine kinase activator activity	1	1168	10	17468	0.499546	0.791845	1.49555	0.301424
GO:0008190	eukaryotic initiation factor 4E binding	1	1168	10	17468	0.499546	0.791845	1.49555	0.301424
GO:0003993	acid phosphatase activity	1	1168	10	17468	0.499546	0.791845	1.49555	0.301424
GO:0035254	glutamate receptor binding	1	1168	10	17468	0.499546	0.791845	1.49555	0.301424
GO:0016790	thiolester hydrolase activity	1	1168	10	17468	0.499546	0.791845	1.49555	0.301424
GO:0016780	phosphotransferase activity, for other substituted phosphate groups	1	1168	10	17468	0.499546	0.791845	1.49555	0.301424
GO:0043522	leucine zipper domain binding	1	1168	10	17468	0.499546	0.791845	1.49555	0.301424
GO:0004118	cGMP-stimulated cyclic-nucleotide phosphodiesterase activity	1	1168	10	17468	0.499546	0.791845	1.49555	0.301424
GO:0000983	RNA polymerase II core promoter sequence-specific DNA binding transcription factor activity	1	1168	10	17468	0.499546	0.791845	1.49555	0.301424
GO:0008028	monocarboxylic acid transmembrane transporter activity	1	1168	10	17468	0.499546	0.791845	1.49555	0.301424
GO:0044548	S100 protein binding	1	1168	10	17468	0.499546	0.791845	1.49555	0.301424
GO:0035240	dopamine binding	1	1168	10	17468	0.499546	0.791845	1.49555	0.301424
GO:0036312	phosphatidylinositol 3-kinase regulatory subunit binding	1	1168	10	17468	0.499546	0.791845	1.49555	0.301424
GO:0016627	oxidoreductase activity, acting on the CH-CH group of donors	2	1168	25	17468	0.505336	0.798442	1.19644	0.29642
GO:0042562	hormone binding	2	1168	25	17468	0.505336	0.798442	1.19644	0.29642
GO:0033613	activating transcription factor binding	2	1168	25	17468	0.505336	0.798442	1.19644	0.29642
GO:0022857	transmembrane transporter activity	4	1168	55	17468	0.506283	0.79908	1.08767	0.295606
GO:0019843	rRNA binding	3	1168	41	17468	0.522901	0.822754	1.0943	0.28158
GO:0004683	calmodulin-dependent protein kinase activity	2	1168	26	17468	0.526586	0.822754	1.15042	0.27853
GO:0052771	coenzyme F390-G hydrolase activity	2	1168	26	17468	0.526586	0.822754	1.15042	0.27853
GO:0052770	coenzyme F390-A hydrolase activity	2	1168	26	17468	0.526586	0.822754	1.15042	0.27853
GO:0008514	organic anion transmembrane transporter activity	2	1168	26	17468	0.526586	0.822754	1.15042	0.27853
GO:0017022	myosin binding	2	1168	26	17468	0.526586	0.822754	1.15042	0.27853
GO:0046961	proton-transporting ATPase activity, rotational mechanism	2	1168	26	17468	0.526586	0.822754	1.15042	0.27853
GO:0003823	antigen binding	2	1168	26	17468	0.526586	0.822754	1.15042	0.27853
GO:0051087	chaperone binding	6	1168	87	17468	0.529545	0.822754	1.03141	0.276097
GO:0016614	oxidoreductase activity, acting on CH-OH group of donors	1	1168	11	17468	0.533028	0.822754	1.35959	0.27325
GO:0005548	phospholipid transporter activity	1	1168	11	17468	0.533028	0.822754	1.35959	0.27325
GO:0004694	eukaryotic translation initiation factor 2alpha kinase activity	1	1168	11	17468	0.533028	0.822754	1.35959	0.27325
GO:0004065	arylsulfatase activity	1	1168	11	17468	0.533028	0.822754	1.35959	0.27325
GO:0008432	JUN kinase binding	1	1168	11	17468	0.533028	0.822754	1.35959	0.27325
GO:0016018	cyclosporin A binding	1	1168	11	17468	0.533028	0.822754	1.35959	0.27325
GO:0008568	microtubule-severing ATPase activity	1	1168	11	17468	0.533028	0.822754	1.35959	0.27325
GO:0005068	transmembrane receptor protein tyrosine kinase adaptor activity	1	1168	11	17468	0.533028	0.822754	1.35959	0.27325
GO:0016763	transferase activity, transferring pentosyl groups	1	1168	11	17468	0.533028	0.822754	1.35959	0.27325
GO:0035259	glucocorticoid receptor binding	1	1168	11	17468	0.533028	0.822754	1.35959	0.27325
GO:0015254	glycerol channel activity	1	1168	11	17468	0.533028	0.822754	1.35959	0.27325
GO:0042379	chemokine receptor binding	1	1168	11	17468	0.533028	0.822754	1.35959	0.27325
GO:0005160	transforming growth factor beta receptor binding	3	1168	42	17468	0.539413	0.831737	1.06825	0.268078
GO:0019904	protein domain specific binding	19	1168	286	17468	0.546083	0.84114	0.993546	0.262741
GO:0008395	steroid hydroxylase activity	2	1168	27	17468	0.547209	0.841992	1.10781	0.261847
GO:0000979	RNA polymerase II core promoter sequence-specific DNA binding	4	1168	58	17468	0.548783	0.842662	1.03141	0.260599
GO:0001228	RNA polymerase II transcription regulatory region sequence-specific DNA binding transcription factor activity involved in positive regulation of transcription	7	1168	104	17468	0.54879	0.842662	1.00662	0.260594
GO:0043765	T/G mismatch-specific endonuclease activity	3	1168	43	17468	0.555591	0.849585	1.04341	0.255244
GO:0044824	retroviral 3' processing activity	3	1168	43	17468	0.555591	0.849585	1.04341	0.255244
GO:0016791	phosphatase activity	8	1168	120	17468	0.555787	0.849585	0.997032	0.255092
GO:0036218	dTTP diphosphatase activity	1	1168	12	17468	0.564272	0.849585	1.24629	0.248511
GO:0005313	L-glutamate transmembrane transporter activity	1	1168	12	17468	0.564272	0.849585	1.24629	0.248511
GO:0001191	RNA polymerase II transcription factor binding transcription factor activity involved in negative regulation of transcription	1	1168	12	17468	0.564272	0.849585	1.24629	0.248511
GO:0008828	dATP pyrophosphohydrolase activity	1	1168	12	17468	0.564272	0.849585	1.24629	0.248511
GO:0031681	G-protein beta-subunit binding	1	1168	12	17468	0.564272	0.849585	1.24629	0.248511
GO:0017128	phospholipid scramblase activity	1	1168	12	17468	0.564272	0.849585	1.24629	0.248511
GO:0008349	MAP kinase kinase kinase kinase activity	1	1168	12	17468	0.564272	0.849585	1.24629	0.248511
GO:0008599	protein phosphatase type 1 regulator activity	1	1168	12	17468	0.564272	0.849585	1.24629	0.248511
GO:0004861	cyclin-dependent protein serine/threonine kinase inhibitor activity	1	1168	12	17468	0.564272	0.849585	1.24629	0.248511
GO:0004787	thiamine-pyrophosphatase activity	1	1168	12	17468	0.564272	0.849585	1.24629	0.248511
GO:0044606	phosphocholine hydrolase activity	1	1168	12	17468	0.564272	0.849585	1.24629	0.248511
GO:0008758	UDP-2,3-diacylglucosamine hydrolase activity	1	1168	12	17468	0.564272	0.849585	1.24629	0.248511
GO:0008235	metalloexopeptidase activity	1	1168	12	17468	0.564272	0.849585	1.24629	0.248511
GO:0046933	proton-transporting ATP synthase activity, rotational mechanism	1	1168	12	17468	0.564272	0.849585	1.24629	0.248511
GO:0019177	dihydroneopterin triphosphate pyrophosphohydrolase activity	1	1168	12	17468	0.564272	0.849585	1.24629	0.248511
GO:0019176	dihydroneopterin monophosphate phosphatase activity	1	1168	12	17468	0.564272	0.849585	1.24629	0.248511
GO:0001965	G-protein alpha-subunit binding	2	1168	28	17468	0.567193	0.851368	1.06825	0.246269
GO:0004180	carboxypeptidase activity	2	1168	28	17468	0.567193	0.851368	1.06825	0.246269
GO:0043015	gamma-tubulin binding	2	1168	28	17468	0.567193	0.851368	1.06825	0.246269
GO:0004857	enzyme inhibitor activity	3	1168	44	17468	0.571425	0.856846	1.01969	0.243041
GO:0000977	RNA polymerase II regulatory region sequence-specific DNA binding	13	1168	199	17468	0.575781	0.861729	0.976991	0.239742
GO:0015297	antiporter activity	5	1168	76	17468	0.58061	0.861729	0.983913	0.236116
GO:0005100	Rho GTPase activator activity	2	1168	29	17468	0.586532	0.861729	1.03141	0.231708
GO:0005496	steroid binding	2	1168	29	17468	0.586532	0.861729	1.03141	0.231708
GO:0042605	peptide antigen binding	3	1168	45	17468	0.586902	0.861729	0.997032	0.231434
GO:0050661	NADP binding	3	1168	45	17468	0.586902	0.861729	0.997032	0.231434
GO:0036222	XTP diphosphatase activity	1	1168	13	17468	0.593427	0.861729	1.15042	0.226633
GO:0015106	bicarbonate transmembrane transporter activity	1	1168	13	17468	0.593427	0.861729	1.15042	0.226633
GO:0015116	sulfate transmembrane transporter activity	1	1168	13	17468	0.593427	0.861729	1.15042	0.226633
GO:0004679	AMP-activated protein kinase activity	1	1168	13	17468	0.593427	0.861729	1.15042	0.226633
GO:0015175	neutral amino acid transmembrane transporter activity	1	1168	13	17468	0.593427	0.861729	1.15042	0.226633
GO:0008413	8-oxo-7,8-dihydroguanosine triphosphate pyrophosphatase activity	1	1168	13	17468	0.593427	0.861729	1.15042	0.226633
GO:0030235	nitric-oxide synthase regulator activity	1	1168	13	17468	0.593427	0.861729	1.15042	0.226633
GO:0032041	NAD-dependent histone deacetylase activity (H3-K14 specific)	1	1168	13	17468	0.593427	0.861729	1.15042	0.226633
GO:0004622	lysophospholipase activity	1	1168	13	17468	0.593427	0.861729	1.15042	0.226633
GO:0004844	uracil DNA N-glycosylase activity	1	1168	13	17468	0.593427	0.861729	1.15042	0.226633
GO:0035497	cAMP response element binding	1	1168	13	17468	0.593427	0.861729	1.15042	0.226633
GO:0045295	gamma-catenin binding	1	1168	13	17468	0.593427	0.861729	1.15042	0.226633
GO:0070006	metalloaminopeptidase activity	1	1168	13	17468	0.593427	0.861729	1.15042	0.226633
GO:0047006	17-alpha,20-alpha-dihydroxypregn-4-en-3-one dehydrogenase activity	1	1168	13	17468	0.593427	0.861729	1.15042	0.226633
GO:0015250	water channel activity	1	1168	13	17468	0.593427	0.861729	1.15042	0.226633
GO:0008796	bis(5'-nucleosyl)-tetraphosphatase activity	1	1168	13	17468	0.593427	0.861729	1.15042	0.226633
GO:0000975	regulatory region DNA binding	1	1168	13	17468	0.593427	0.861729	1.15042	0.226633
GO:0034739	histone deacetylase activity (H4-K16 specific)	1	1168	13	17468	0.593427	0.861729	1.15042	0.226633
GO:0070628	proteasome binding	1	1168	13	17468	0.593427	0.861729	1.15042	0.226633
GO:0017160	Ral GTPase binding	1	1168	13	17468	0.593427	0.861729	1.15042	0.226633
GO:0017166	vinculin binding	1	1168	13	17468	0.593427	0.861729	1.15042	0.226633
GO:0008266	poly(U) RNA binding	1	1168	13	17468	0.593427	0.861729	1.15042	0.226633
GO:0032129	histone deacetylase activity (H3-K9 specific)	1	1168	13	17468	0.593427	0.861729	1.15042	0.226633
GO:0035870	dITP diphosphatase activity	1	1168	13	17468	0.593427	0.861729	1.15042	0.226633
GO:0008271	secondary active sulfate transmembrane transporter activity	1	1168	13	17468	0.593427	0.861729	1.15042	0.226633
GO:0031078	histone deacetylase activity (H3-K14 specific)	1	1168	13	17468	0.593427	0.861729	1.15042	0.226633
GO:0003923	GPI-anchor transamidase activity	2	1168	30	17468	0.605222	0.86865	0.997032	0.218085
GO:0005125	cytokine activity	15	1168	235	17468	0.612197	0.86865	0.954605	0.213109
GO:0003774	motor activity	5	1168	79	17468	0.615388	0.86865	0.946549	0.210851
GO:0001085	RNA polymerase II transcription factor binding	3	1168	47	17468	0.616762	0.86865	0.954605	0.209882
GO:0043864	indoleacetamide hydrolase activity	1	1168	14	17468	0.620633	0.86865	1.06825	0.207165
GO:0004032	alditol:NADP+ 1-oxidoreductase activity	1	1168	14	17468	0.620633	0.86865	1.06825	0.207165
GO:0005159	insulin-like growth factor receptor binding	1	1168	14	17468	0.620633	0.86865	1.06825	0.207165
GO:0016290	palmitoyl-CoA hydrolase activity	1	1168	14	17468	0.620633	0.86865	1.06825	0.207165
GO:0008418	protein-N-terminal asparagine amidohydrolase activity	1	1168	14	17468	0.620633	0.86865	1.06825	0.207165
GO:0052773	diacetylchitobiose deacetylase activity	1	1168	14	17468	0.620633	0.86865	1.06825	0.207165
GO:0052790	chitooligosaccharide deacetylase activity	1	1168	14	17468	0.620633	0.86865	1.06825	0.207165
GO:0005148	prolactin receptor binding	1	1168	14	17468	0.620633	0.86865	1.06825	0.207165
GO:0015095	magnesium ion transmembrane transporter activity	1	1168	14	17468	0.620633	0.86865	1.06825	0.207165
GO:0046873	metal ion transmembrane transporter activity	1	1168	14	17468	0.620633	0.86865	1.06825	0.207165
GO:0030247	polysaccharide binding	1	1168	14	17468	0.620633	0.86865	1.06825	0.207165
GO:0034885	gamma-N-formylaminovinylacetate hydrolase activity	1	1168	14	17468	0.620633	0.86865	1.06825	0.207165
GO:0034882	cis-aconitamide amidase activity	1	1168	14	17468	0.620633	0.86865	1.06825	0.207165
GO:0034876	isonicotinic acid hydrazide hydrolase activity	1	1168	14	17468	0.620633	0.86865	1.06825	0.207165
GO:0043909	N-acetylcitrulline deacetylase activity	1	1168	14	17468	0.620633	0.86865	1.06825	0.207165
GO:0018749	(3,5-dichlorophenylurea)acetate amidohydrolase activity	1	1168	14	17468	0.620633	0.86865	1.06825	0.207165
GO:0018748	iprodione amidohydrolase activity	1	1168	14	17468	0.620633	0.86865	1.06825	0.207165
GO:0043747	N2-acetyl-L-lysine deacetylase activity	1	1168	14	17468	0.620633	0.86865	1.06825	0.207165
GO:0043748	O-succinylbenzoate synthase activity	1	1168	14	17468	0.620633	0.86865	1.06825	0.207165
GO:0097372	NAD-dependent histone deacetylase activity (H3-K18 specific)	1	1168	14	17468	0.620633	0.86865	1.06825	0.207165
GO:0031996	thioesterase binding	1	1168	14	17468	0.620633	0.86865	1.06825	0.207165
GO:0005243	gap junction channel activity	1	1168	14	17468	0.620633	0.86865	1.06825	0.207165
GO:0052890	oxidoreductase activity, acting on the CH-CH group of donors, with a flavin as acceptor	1	1168	14	17468	0.620633	0.86865	1.06825	0.207165
GO:0008553	hydrogen-exporting ATPase activity, phosphorylative mechanism	1	1168	14	17468	0.620633	0.86865	1.06825	0.207165
GO:0015299	solute:proton antiporter activity	1	1168	14	17468	0.620633	0.86865	1.06825	0.207165
GO:0008759	UDP-3-O-[3-hydroxymyristoyl] N-acetylglucosamine deacetylase activity	1	1168	14	17468	0.620633	0.86865	1.06825	0.207165
GO:0047617	acyl-CoA hydrolase activity	1	1168	14	17468	0.620633	0.86865	1.06825	0.207165
GO:0034781	N-cyclohexylformamide amidohydrolase activity	1	1168	14	17468	0.620633	0.86865	1.06825	0.207165
GO:0046970	NAD-dependent histone deacetylase activity (H4-K16 specific)	1	1168	14	17468	0.620633	0.86865	1.06825	0.207165
GO:0034576	N-isopropylacetanilide amidohydrolase activity	1	1168	14	17468	0.620633	0.86865	1.06825	0.207165
GO:0034573	didemethylisoproturon amidohydrolase activity	1	1168	14	17468	0.620633	0.86865	1.06825	0.207165
GO:0034571	4'-(2-hydroxyisopropyl)phenylurea amidohydrolase activity	1	1168	14	17468	0.620633	0.86865	1.06825	0.207165
GO:0070403	NAD+ binding	1	1168	14	17468	0.620633	0.86865	1.06825	0.207165
GO:0047419	N-acetylgalactosamine-6-phosphate deacetylase activity	1	1168	14	17468	0.620633	0.86865	1.06825	0.207165
GO:0005547	phosphatidylinositol-3,4,5-trisphosphate binding	2	1168	31	17468	0.623264	0.869849	0.96487	0.205328
GO:0017112	Rab guanyl-nucleotide exchange factor activity	2	1168	31	17468	0.623264	0.869849	0.96487	0.205328
GO:0005083	small GTPase regulator activity	2	1168	31	17468	0.623264	0.869849	0.96487	0.205328
GO:0042826	histone deacetylase binding	6	1168	97	17468	0.637033	0.885643	0.925081	0.195838
GO:0016747	transferase activity, transferring acyl groups other than amino-acyl groups	2	1168	32	17468	0.64066	0.885643	0.934717	0.193372
GO:0016597	amino acid binding	2	1168	32	17468	0.64066	0.885643	0.934717	0.193372
GO:0046527	glucosyltransferase activity	2	1168	32	17468	0.64066	0.885643	0.934717	0.193372
GO:0016706	oxidoreductase activity, acting on paired donors, with incorporation or reduction of molecular oxygen, 2-oxoglutarate as one donor, and incorporation of one atom each of oxygen into both donors	2	1168	32	17468	0.64066	0.885643	0.934717	0.193372
GO:0008375	acetylglucosaminyltransferase activity	3	1168	49	17468	0.645126	0.885643	0.915642	0.190356
GO:0046332	SMAD binding	3	1168	49	17468	0.645126	0.885643	0.915642	0.190356
GO:0048038	quinone binding	1	1168	15	17468	0.64602	0.885643	0.997032	0.189754
GO:0042301	phosphate ion binding	1	1168	15	17468	0.64602	0.885643	0.997032	0.189754
GO:0008199	ferric iron binding	1	1168	15	17468	0.64602	0.885643	0.997032	0.189754
GO:0008191	metalloendopeptidase inhibitor activity	1	1168	15	17468	0.64602	0.885643	0.997032	0.189754
GO:0003995	acyl-CoA dehydrogenase activity	1	1168	15	17468	0.64602	0.885643	0.997032	0.189754
GO:0034236	protein kinase A catalytic subunit binding	1	1168	15	17468	0.64602	0.885643	0.997032	0.189754
GO:0019841	retinol binding	1	1168	15	17468	0.64602	0.885643	0.997032	0.189754
GO:0016307	phosphatidylinositol phosphate kinase activity	1	1168	15	17468	0.64602	0.885643	0.997032	0.189754
GO:0005001	transmembrane receptor protein tyrosine phosphatase activity	1	1168	15	17468	0.64602	0.885643	0.997032	0.189754
GO:0000989	transcription factor binding transcription factor activity	1	1168	15	17468	0.64602	0.885643	0.997032	0.189754
GO:0032794	GTPase activating protein binding	1	1168	15	17468	0.64602	0.885643	0.997032	0.189754
GO:0046969	NAD-dependent histone deacetylase activity (H3-K9 specific)	1	1168	15	17468	0.64602	0.885643	0.997032	0.189754
GO:0004519	endonuclease activity	5	1168	82	17468	0.648413	0.888096	0.911919	0.188148
GO:0000166	nucleotide binding	124	1168	1909	17468	0.652921	0.893052	0.97144	0.185139
GO:0031625	ubiquitin protein ligase binding	16	1168	257	17468	0.653245	0.893052	0.93108	0.184924
GO:0008417	fucosyltransferase activity	2	1168	33	17468	0.657417	0.894105	0.906393	0.182159
GO:0016298	lipase activity	2	1168	33	17468	0.657417	0.894105	0.906393	0.182159
GO:0008374	O-acyltransferase activity	2	1168	33	17468	0.657417	0.894105	0.906393	0.182159
GO:0042056	chemoattractant activity	2	1168	33	17468	0.657417	0.894105	0.906393	0.182159
GO:0016740	transferase activity	93	1168	1440	17468	0.657585	0.894105	0.965875	0.182048
GO:0000976	transcription regulatory region sequence-specific DNA binding	3	1168	50	17468	0.658738	0.894105	0.897329	0.181287
GO:0031072	heat shock protein binding	3	1168	50	17468	0.658738	0.894105	0.897329	0.181287
GO:0019903	protein phosphatase binding	5	1168	83	17468	0.659014	0.894105	0.900932	0.181105
GO:0016787	hydrolase activity	99	1168	1532	17468	0.659486	0.894105	0.966444	0.180794
GO:0005524	ATP binding	92	1168	1429	17468	0.668897	0.900495	0.962844	0.174641
GO:0016404	15-hydroxyprostaglandin dehydrogenase (NAD+) activity	1	1168	16	17468	0.669709	0.900495	0.934717	0.174114
GO:0016208	AMP binding	1	1168	16	17468	0.669709	0.900495	0.934717	0.174114
GO:0015347	sodium-independent organic anion transmembrane transporter activity	1	1168	16	17468	0.669709	0.900495	0.934717	0.174114
GO:0016493	C-C chemokine receptor activity	1	1168	16	17468	0.669709	0.900495	0.934717	0.174114
GO:0017091	AU-rich element binding	1	1168	16	17468	0.669709	0.900495	0.934717	0.174114
GO:0034237	protein kinase A regulatory subunit binding	1	1168	16	17468	0.669709	0.900495	0.934717	0.174114
GO:0005247	voltage-gated chloride channel activity	1	1168	16	17468	0.669709	0.900495	0.934717	0.174114
GO:0043539	protein serine/threonine kinase activator activity	1	1168	16	17468	0.669709	0.900495	0.934717	0.174114
GO:0016407	acetyltransferase activity	2	1168	34	17468	0.673542	0.903173	0.879734	0.171635
GO:0070491	repressing transcription factor binding	2	1168	34	17468	0.673542	0.903173	0.879734	0.171635
GO:0015078	hydrogen ion transmembrane transporter activity	2	1168	34	17468	0.673542	0.903173	0.879734	0.171635
GO:0051213	dioxygenase activity	4	1168	68	17468	0.674936	0.903395	0.879734	0.170737
GO:0005254	chloride channel activity	4	1168	68	17468	0.674936	0.903395	0.879734	0.170737
GO:0003712	transcription cofactor activity	4	1168	69	17468	0.686101	0.91188	0.866984	0.163612
GO:0003682	chromatin binding	29	1168	467	17468	0.688864	0.91188	0.928713	0.161866
GO:0001105	RNA polymerase II transcription coactivator activity	2	1168	35	17468	0.689044	0.91188	0.854599	0.161753
GO:0051721	protein phosphatase 2A binding	2	1168	35	17468	0.689044	0.91188	0.854599	0.161753
GO:0005251	delayed rectifier potassium channel activity	2	1168	35	17468	0.689044	0.91188	0.854599	0.161753
GO:0031434	mitogen-activated protein kinase kinase binding	1	1168	17	17468	0.691814	0.91188	0.879734	0.160011
GO:0008656	cysteine-type endopeptidase activator activity involved in apoptotic process	1	1168	17	17468	0.691814	0.91188	0.879734	0.160011
GO:0019001	guanyl nucleotide binding	1	1168	17	17468	0.691814	0.91188	0.879734	0.160011
GO:0005086	ARF guanyl-nucleotide exchange factor activity	1	1168	17	17468	0.691814	0.91188	0.879734	0.160011
GO:0043141	ATP-dependent 5'-3' DNA helicase activity	1	1168	17	17468	0.691814	0.91188	0.879734	0.160011
GO:0001758	retinal dehydrogenase activity	1	1168	17	17468	0.691814	0.91188	0.879734	0.160011
GO:0043325	phosphatidylinositol-3,4-bisphosphate binding	1	1168	17	17468	0.691814	0.91188	0.879734	0.160011
GO:0001784	phosphotyrosine binding	1	1168	17	17468	0.691814	0.91188	0.879734	0.160011
GO:0004602	glutathione peroxidase activity	1	1168	17	17468	0.691814	0.91188	0.879734	0.160011
GO:0015269	calcium-activated potassium channel activity	1	1168	17	17468	0.691814	0.91188	0.879734	0.160011
GO:0017016	Ras GTPase binding	1	1168	17	17468	0.691814	0.91188	0.879734	0.160011
GO:0030159	receptor signaling complex scaffold activity	1	1168	17	17468	0.691814	0.91188	0.879734	0.160011
GO:0051082	unfolded protein binding	6	1168	103	17468	0.693997	0.913939	0.871193	0.158642
GO:0030145	manganese ion binding	3	1168	53	17468	0.697289	0.917453	0.846537	0.156587
GO:0004674	protein serine/threonine kinase activity	25	1168	407	17468	0.700274	0.920557	0.918641	0.154732
GO:0004407	histone deacetylase activity	2	1168	36	17468	0.703935	0.921253	0.83086	0.152467
GO:0017046	peptide hormone binding	2	1168	36	17468	0.703935	0.921253	0.83086	0.152467
GO:0003730	mRNA 3'-UTR binding	2	1168	36	17468	0.703935	0.921253	0.83086	0.152467
GO:0001537	N-acetylgalactosamine 4-O-sulfotransferase activity	2	1168	36	17468	0.703935	0.921253	0.83086	0.152467
GO:0004864	protein phosphatase inhibitor activity	2	1168	36	17468	0.703935	0.921253	0.83086	0.152467
GO:0001664	G-protein coupled receptor binding	4	1168	71	17468	0.70761	0.925239	0.842562	0.150206
GO:0004029	aldehyde dehydrogenase (NAD) activity	1	1168	18	17468	0.712441	0.928256	0.83086	0.147251
GO:0042608	T cell receptor binding	1	1168	18	17468	0.712441	0.928256	0.83086	0.147251
GO:0031267	small GTPase binding	1	1168	18	17468	0.712441	0.928256	0.83086	0.147251
GO:0046965	retinoid X receptor binding	1	1168	18	17468	0.712441	0.928256	0.83086	0.147251
GO:0019899	enzyme binding	24	1168	395	17468	0.717269	0.933719	0.908687	0.144318
GO:0070888	E-box binding	2	1168	37	17468	0.718227	0.93414	0.808404	0.143738
GO:0001227	RNA polymerase II transcription regulatory region sequence-specific DNA binding transcription factor activity involved in negative regulation of transcription	3	1168	55	17468	0.721099	0.936219	0.815753	0.142005
GO:0000149	SNARE binding	3	1168	55	17468	0.721099	0.936219	0.815753	0.142005
GO:0019901	protein kinase binding	26	1168	429	17468	0.727966	0.937483	0.906393	0.137889
GO:0001158	enhancer sequence-specific DNA binding	1	1168	19	17468	0.731689	0.937483	0.78713	0.135674
GO:0071889	14-3-3 protein binding	1	1168	19	17468	0.731689	0.937483	0.78713	0.135674
GO:0016810	hydrolase activity, acting on carbon-nitrogen (but not peptide) bonds	1	1168	19	17468	0.731689	0.937483	0.78713	0.135674
GO:0016817	hydrolase activity, acting on acid anhydrides	1	1168	19	17468	0.731689	0.937483	0.78713	0.135674
GO:0016818	hydrolase activity, acting on acid anhydrides, in phosphorus-containing anhydrides	1	1168	19	17468	0.731689	0.937483	0.78713	0.135674
GO:0004520	endodeoxyribonuclease activity	1	1168	19	17468	0.731689	0.937483	0.78713	0.135674
GO:0051393	alpha-actinin binding	1	1168	19	17468	0.731689	0.937483	0.78713	0.135674
GO:0005452	inorganic anion exchanger activity	1	1168	19	17468	0.731689	0.937483	0.78713	0.135674
GO:0042974	retinoic acid receptor binding	2	1168	39	17468	0.745069	0.937483	0.766948	0.127804
GO:0008376	acetylgalactosaminyltransferase activity	2	1168	39	17468	0.745069	0.937483	0.766948	0.127804
GO:0050681	androgen receptor binding	2	1168	39	17468	0.745069	0.937483	0.766948	0.127804
GO:0005484	SNAP receptor activity	2	1168	39	17468	0.745069	0.937483	0.766948	0.127804
GO:0004889	acetylcholine-activated cation-selective channel activity	1	1168	20	17468	0.749649	0.937483	0.747774	0.125142
GO:0005528	FK506 binding	1	1168	20	17468	0.749649	0.937483	0.747774	0.125142
GO:0005328	neurotransmitter:sodium symporter activity	1	1168	20	17468	0.749649	0.937483	0.747774	0.125142
GO:0016462	pyrophosphatase activity	1	1168	20	17468	0.749649	0.937483	0.747774	0.125142
GO:0070742	C2H2 zinc finger domain binding	1	1168	20	17468	0.749649	0.937483	0.747774	0.125142
GO:0008373	sialyltransferase activity	1	1168	20	17468	0.749649	0.937483	0.747774	0.125142
GO:0008135	translation factor activity, nucleic acid binding	1	1168	20	17468	0.749649	0.937483	0.747774	0.125142
GO:0001972	retinoic acid binding	1	1168	20	17468	0.749649	0.937483	0.747774	0.125142
GO:0005242	inward rectifier potassium channel activity	1	1168	20	17468	0.749649	0.937483	0.747774	0.125142
GO:0000146	microfilament motor activity	1	1168	20	17468	0.749649	0.937483	0.747774	0.125142
GO:0003725	double-stranded RNA binding	3	1168	58	17468	0.75404	0.937483	0.773559	0.122605
GO:0003777	microtubule motor activity	4	1168	76	17468	0.756621	0.937483	0.78713	0.121122
GO:0048487	beta-tubulin binding	2	1168	40	17468	0.757648	0.937483	0.747774	0.120533
GO:0043130	ubiquitin binding	3	1168	59	17468	0.7643	0.937483	0.760448	0.116736
GO:0030246	carbohydrate binding	12	1168	212	17468	0.764972	0.937483	0.846537	0.116355
GO:0048029	monosaccharide binding	1	1168	21	17468	0.766408	0.937483	0.712166	0.11554
GO:0052768	mannosyl-oligosaccharide 1,3-alpha-mannosidase activity	1	1168	21	17468	0.766408	0.937483	0.712166	0.11554
GO:0052767	mannosyl-oligosaccharide 1,6-alpha-mannosidase activity	1	1168	21	17468	0.766408	0.937483	0.712166	0.11554
GO:0047376	all-trans-retinyl-palmitate hydrolase, all-trans-retinol forming activity	1	1168	21	17468	0.766408	0.937483	0.712166	0.11554
GO:0051019	mitogen-activated protein kinase binding	1	1168	21	17468	0.766408	0.937483	0.712166	0.11554
GO:0004298	threonine-type endopeptidase activity	1	1168	21	17468	0.766408	0.937483	0.712166	0.11554
GO:0034892	endosulfan lactone lactonase activity	1	1168	21	17468	0.766408	0.937483	0.712166	0.11554
GO:0010296	prenylcysteine methylesterase activity	1	1168	21	17468	0.766408	0.937483	0.712166	0.11554
GO:0043905	Ser-tRNA(Thr) hydrolase activity	1	1168	21	17468	0.766408	0.937483	0.712166	0.11554
GO:0043907	Cys-tRNA(Pro) hydrolase activity	1	1168	21	17468	0.766408	0.937483	0.712166	0.11554
GO:0043906	Ala-tRNA(Pro) hydrolase activity	1	1168	21	17468	0.766408	0.937483	0.712166	0.11554
GO:0043908	Ser(Gly)-tRNA(Ala) hydrolase activity	1	1168	21	17468	0.766408	0.937483	0.712166	0.11554
GO:0080030	methyl indole-3-acetate esterase activity	1	1168	21	17468	0.766408	0.937483	0.712166	0.11554
GO:0080031	methyl salicylate esterase activity	1	1168	21	17468	0.766408	0.937483	0.712166	0.11554
GO:0080032	methyl jasmonate esterase activity	1	1168	21	17468	0.766408	0.937483	0.712166	0.11554
GO:0018732	sulfolactone hydrolase activity	1	1168	21	17468	0.766408	0.937483	0.712166	0.11554
GO:0018731	1-oxa-2-oxocycloheptane lactonase activity	1	1168	21	17468	0.766408	0.937483	0.712166	0.11554
GO:0018734	butyrolactone hydrolase activity	1	1168	21	17468	0.766408	0.937483	0.712166	0.11554
GO:0015464	acetylcholine receptor activity	1	1168	21	17468	0.766408	0.937483	0.712166	0.11554
GO:0017025	TBP-class protein binding	1	1168	21	17468	0.766408	0.937483	0.712166	0.11554
GO:0035460	L-ascorbate 6-phosphate lactonase activity	1	1168	21	17468	0.766408	0.937483	0.712166	0.11554
GO:0042277	peptide binding	5	1168	95	17468	0.769669	0.937483	0.78713	0.113696
GO:0016616	oxidoreductase activity, acting on the CH-OH group of donors, NAD or NADP as acceptor	2	1168	41	17468	0.769686	0.937483	0.729536	0.113687
GO:0030971	receptor tyrosine kinase binding	2	1168	41	17468	0.769686	0.937483	0.729536	0.113687
GO:0030170	pyridoxal phosphate binding	3	1168	60	17468	0.77421	0.937483	0.747774	0.111141
GO:0004518	nuclease activity	7	1168	131	17468	0.780801	0.937483	0.799148	0.10746
GO:0015485	cholesterol binding	2	1168	42	17468	0.781199	0.937483	0.712166	0.107238
GO:0008601	protein phosphatase type 2A regulator activity	1	1168	22	17468	0.782046	0.937483	0.679795	0.106768
GO:0031435	mitogen-activated protein kinase kinase kinase binding	1	1168	22	17468	0.782046	0.937483	0.679795	0.106768
GO:0018733	3,4-dihydrocoumarin hydrolase activity	1	1168	22	17468	0.782046	0.937483	0.679795	0.106768
GO:0050253	retinyl-palmitate esterase activity	1	1168	22	17468	0.782046	0.937483	0.679795	0.106768
GO:0008060	ARF GTPase activator activity	1	1168	22	17468	0.782046	0.937483	0.679795	0.106768
GO:0016773	phosphotransferase activity, alcohol group as acceptor	2	1168	43	17468	0.792205	0.937483	0.695604	0.101163
GO:0004553	hydrolase activity, hydrolyzing O-glycosyl compounds	2	1168	43	17468	0.792205	0.937483	0.695604	0.101163
GO:0008022	protein C-terminus binding	12	1168	218	17468	0.796354	0.937483	0.823237	0.0988939
GO:0016406	carnitine O-acyltransferase activity	1	1168	23	17468	0.796638	0.937483	0.650238	0.0987392
GO:0016408	C-acyltransferase activity	1	1168	23	17468	0.796638	0.937483	0.650238	0.0987392
GO:0016411	acylglycerol O-acyltransferase activity	1	1168	23	17468	0.796638	0.937483	0.650238	0.0987392
GO:0016412	serine O-acyltransferase activity	1	1168	23	17468	0.796638	0.937483	0.650238	0.0987392
GO:0016413	O-acetyltransferase activity	1	1168	23	17468	0.796638	0.937483	0.650238	0.0987392
GO:0043806	keto acid formate lyase activity	1	1168	23	17468	0.796638	0.937483	0.650238	0.0987392
GO:0016454	C-palmitoyltransferase activity	1	1168	23	17468	0.796638	0.937483	0.650238	0.0987392
GO:0019705	protein-cysteine S-myristoyltransferase activity	1	1168	23	17468	0.796638	0.937483	0.650238	0.0987392
GO:0019707	protein-cysteine S-acyltransferase activity	1	1168	23	17468	0.796638	0.937483	0.650238	0.0987392
GO:0016414	O-octanoyltransferase activity	1	1168	23	17468	0.796638	0.937483	0.650238	0.0987392
GO:0016416	O-palmitoyltransferase activity	1	1168	23	17468	0.796638	0.937483	0.650238	0.0987392
GO:0016417	S-acyltransferase activity	1	1168	23	17468	0.796638	0.937483	0.650238	0.0987392
GO:0016418	S-acetyltransferase activity	1	1168	23	17468	0.796638	0.937483	0.650238	0.0987392
GO:0016419	S-malonyltransferase activity	1	1168	23	17468	0.796638	0.937483	0.650238	0.0987392
GO:0016420	malonyltransferase activity	1	1168	23	17468	0.796638	0.937483	0.650238	0.0987392
GO:0018602	2,4-dichlorophenoxyacetate alpha-ketoglutarate dioxygenase activity	1	1168	23	17468	0.796638	0.937483	0.650238	0.0987392
GO:0000907	sulfonate dioxygenase activity	1	1168	23	17468	0.796638	0.937483	0.650238	0.0987392
GO:0030523	dihydrolipoamide S-acyltransferase activity	1	1168	23	17468	0.796638	0.937483	0.650238	0.0987392
GO:0034945	2,6-dimethyl-5-methylene-3-oxo-heptanoyl-CoA C-acetyltransferase activity	1	1168	23	17468	0.796638	0.937483	0.650238	0.0987392
GO:0019798	procollagen-proline dioxygenase activity	1	1168	23	17468	0.796638	0.937483	0.650238	0.0987392
GO:0015174	basic amino acid transmembrane transporter activity	1	1168	23	17468	0.796638	0.937483	0.650238	0.0987392
GO:0034915	2-methylhexanoyl-CoA C-acetyltransferase activity	1	1168	23	17468	0.796638	0.937483	0.650238	0.0987392
GO:0034919	butyryl-CoA 2-C-propionyltransferase activity	1	1168	23	17468	0.796638	0.937483	0.650238	0.0987392
GO:0034851	2,4,4-trimethyl-3-oxopentanoyl-CoA 2-C-propanoyl transferase activity	1	1168	23	17468	0.796638	0.937483	0.650238	0.0987392
GO:0034848	naphthyl-2-oxomethyl-succinyl-CoA succinyl transferase activity	1	1168	23	17468	0.796638	0.937483	0.650238	0.0987392
GO:0032216	glucosaminyl-phosphotidylinositol O-acyltransferase activity	1	1168	23	17468	0.796638	0.937483	0.650238	0.0987392
GO:0008198	ferrous iron binding	1	1168	23	17468	0.796638	0.937483	0.650238	0.0987392
GO:0090595	acetyl-CoA:L-lysine N6-acetyltransferase	1	1168	23	17468	0.796638	0.937483	0.650238	0.0987392
GO:0003756	protein disulfide isomerase activity	1	1168	23	17468	0.796638	0.937483	0.650238	0.0987392
GO:0052858	peptidyl-lysine N-acetyltransferase activity, acting on acetyl phosphate as donor	1	1168	23	17468	0.796638	0.937483	0.650238	0.0987392
GO:0018712	3-hydroxybutyryl-CoA thiolase activity	1	1168	23	17468	0.796638	0.937483	0.650238	0.0987392
GO:0018711	benzoyl acetate-CoA thiolase activity	1	1168	23	17468	0.796638	0.937483	0.650238	0.0987392
GO:0016748	succinyltransferase activity	1	1168	23	17468	0.796638	0.937483	0.650238	0.0987392
GO:0016749	N-succinyltransferase activity	1	1168	23	17468	0.796638	0.937483	0.650238	0.0987392
GO:0016750	O-succinyltransferase activity	1	1168	23	17468	0.796638	0.937483	0.650238	0.0987392
GO:0016751	S-succinyltransferase activity	1	1168	23	17468	0.796638	0.937483	0.650238	0.0987392
GO:0016752	sinapoyltransferase activity	1	1168	23	17468	0.796638	0.937483	0.650238	0.0987392
GO:0016753	O-sinapoyltransferase activity	1	1168	23	17468	0.796638	0.937483	0.650238	0.0987392
GO:0052634	C-19 gibberellin 2-beta-dioxygenase activity	1	1168	23	17468	0.796638	0.937483	0.650238	0.0987392
GO:0052635	C-20 gibberellin 2-beta-dioxygenase activity	1	1168	23	17468	0.796638	0.937483	0.650238	0.0987392
GO:0008951	palmitoleoyl [acyl-carrier-protein]-dependent acyltransferase activity	1	1168	23	17468	0.796638	0.937483	0.650238	0.0987392
GO:0018713	3-ketopimelyl-CoA thiolase activity	1	1168	23	17468	0.796638	0.937483	0.650238	0.0987392
GO:0043741	L-2-aminoadipate N-acetyltransferase activity	1	1168	23	17468	0.796638	0.937483	0.650238	0.0987392
GO:0004147	dihydrolipoamide branched chain acyltransferase activity	1	1168	23	17468	0.796638	0.937483	0.650238	0.0987392
GO:0005212	structural constituent of eye lens	1	1168	23	17468	0.796638	0.937483	0.650238	0.0987392
GO:0043764	UDP-3-O-[3-hydroxymyristoyl] glucosamine N-acyltransferase activity	1	1168	23	17468	0.796638	0.937483	0.650238	0.0987392
GO:0018031	peptidyl-lysine N6-palmitoyltransferase activity	1	1168	23	17468	0.796638	0.937483	0.650238	0.0987392
GO:0018030	peptidyl-lysine N6-myristoyltransferase activity	1	1168	23	17468	0.796638	0.937483	0.650238	0.0987392
GO:0034738	lanosterol O-acyltransferase activity	1	1168	23	17468	0.796638	0.937483	0.650238	0.0987392
GO:0034737	ergosterol O-acyltransferase activity	1	1168	23	17468	0.796638	0.937483	0.650238	0.0987392
GO:0019105	N-palmitoyltransferase activity	1	1168	23	17468	0.796638	0.937483	0.650238	0.0987392
GO:0034792	hypophosphite dioxygenase activity	1	1168	23	17468	0.796638	0.937483	0.650238	0.0987392
GO:0046941	azetidine-2-carboxylic acid acetyltransferase activity	1	1168	23	17468	0.796638	0.937483	0.650238	0.0987392
GO:0019186	acyl-CoA N-acyltransferase activity	1	1168	23	17468	0.796638	0.937483	0.650238	0.0987392
GO:0042626	ATPase activity, coupled to transmembrane movement of substances	3	1168	63	17468	0.801899	0.942921	0.712166	0.0958802
GO:0003755	peptidyl-prolyl cis-trans isomerase activity	2	1168	44	17468	0.802718	0.94313	0.679795	0.0954369
GO:0004721	phosphoprotein phosphatase activity	7	1168	135	17468	0.806104	0.945939	0.775469	0.0936091
GO:0016410	N-acyltransferase activity	1	1168	24	17468	0.810253	0.945939	0.623145	0.0913791
GO:0016415	octanoyltransferase activity	1	1168	24	17468	0.810253	0.945939	0.623145	0.0913791
GO:0043849	Ras palmitoyltransferase activity	1	1168	24	17468	0.810253	0.945939	0.623145	0.0913791
GO:0042800	histone methyltransferase activity (H3-K4 specific)	1	1168	24	17468	0.810253	0.945939	0.623145	0.0913791
GO:0043734	DNA-N1-methyladenine dioxygenase activity	1	1168	24	17468	0.810253	0.945939	0.623145	0.0913791
GO:0008227	G-protein coupled amine receptor activity	1	1168	24	17468	0.810253	0.945939	0.623145	0.0913791
GO:0019107	myristoyltransferase activity	1	1168	24	17468	0.810253	0.945939	0.623145	0.0913791
GO:0032947	protein complex scaffold	2	1168	45	17468	0.812756	0.947357	0.664688	0.0900398
GO:0008146	sulfotransferase activity	2	1168	45	17468	0.812756	0.947357	0.664688	0.0900398
GO:0001106	RNA polymerase II transcription corepressor activity	1	1168	25	17468	0.822958	0.955463	0.598219	0.0846222
GO:0051537	2 iron, 2 sulfur cluster binding	1	1168	25	17468	0.822958	0.955463	0.598219	0.0846222
GO:0004772	sterol O-acyltransferase activity	1	1168	25	17468	0.822958	0.955463	0.598219	0.0846222
GO:0015035	protein disulfide oxidoreductase activity	1	1168	25	17468	0.822958	0.955463	0.598219	0.0846222
GO:0043014	alpha-tubulin binding	1	1168	25	17468	0.822958	0.955463	0.598219	0.0846222
GO:0003714	transcription corepressor activity	10	1168	191	17468	0.829167	0.961912	0.783009	0.0813581
GO:0051287	NAD binding	2	1168	47	17468	0.831472	0.963826	0.636403	0.0801526
GO:0030552	cAMP binding	1	1168	26	17468	0.834813	0.963901	0.575211	0.0784107
GO:0031593	polyubiquitin binding	1	1168	26	17468	0.834813	0.963901	0.575211	0.0784107
GO:0008757	S-adenosylmethionine-dependent methyltransferase activity	1	1168	26	17468	0.834813	0.963901	0.575211	0.0784107
GO:0004950	chemokine receptor activity	1	1168	26	17468	0.834813	0.963901	0.575211	0.0784107
GO:0043027	cysteine-type endopeptidase inhibitor activity involved in apoptotic process	1	1168	26	17468	0.834813	0.963901	0.575211	0.0784107
GO:0016853	isomerase activity	6	1168	123	17468	0.838697	0.967627	0.729536	0.0763947
GO:0035064	methylated histone binding	2	1168	48	17468	0.840182	0.96858	0.623145	0.0756266
GO:0030332	cyclin binding	1	1168	27	17468	0.845875	0.971336	0.553907	0.0726939
GO:0001530	lipopolysaccharide binding	1	1168	27	17468	0.845875	0.971336	0.553907	0.0726939
GO:0004623	phospholipase A2 activity	1	1168	27	17468	0.845875	0.971336	0.553907	0.0726939
GO:0016831	carboxy-lyase activity	1	1168	27	17468	0.845875	0.971336	0.553907	0.0726939
GO:0035035	histone acetyltransferase binding	1	1168	27	17468	0.845875	0.971336	0.553907	0.0726939
GO:0015293	symporter activity	5	1168	107	17468	0.850659	0.972981	0.698854	0.0702444
GO:0001103	RNA polymerase II repressing transcription factor binding	1	1168	28	17468	0.856196	0.972981	0.534124	0.0674266
GO:0004129	cytochrome-c oxidase activity	1	1168	28	17468	0.856196	0.972981	0.534124	0.0674266
GO:0036459	ubiquitinyl hydrolase activity	2	1168	50	17468	0.856388	0.972981	0.598219	0.0673293
GO:0004722	protein serine/threonine phosphatase activity	2	1168	51	17468	0.863916	0.972981	0.586489	0.0635287
GO:0052757	chondroitin hydrolase activity	1	1168	29	17468	0.865827	0.972981	0.515706	0.0625687
GO:0046920	alpha-(1->3)-fucosyltransferase activity	1	1168	29	17468	0.865827	0.972981	0.515706	0.0625687
GO:0042283	dolichyl pyrophosphate Glc1Man9GlcNAc2 alpha-1,3-glucosyltransferase activity	1	1168	29	17468	0.865827	0.972981	0.515706	0.0625687
GO:0033556	dolichyl pyrophosphate Man7GlcNAc2 alpha-1,3-glucosyltransferase activity	1	1168	29	17468	0.865827	0.972981	0.515706	0.0625687
GO:0045140	inositol phosphoceramide synthase activity	1	1168	29	17468	0.865827	0.972981	0.515706	0.0625687
GO:0016759	cellulose synthase activity	1	1168	29	17468	0.865827	0.972981	0.515706	0.0625687
GO:0052638	indole-3-butyrate beta-glucosyltransferase activity	1	1168	29	17468	0.865827	0.972981	0.515706	0.0625687
GO:0052639	salicylic acid glucosyltransferase (ester-forming) activity	1	1168	29	17468	0.865827	0.972981	0.515706	0.0625687
GO:0035496	lipopolysaccharide-1,5-galactosyltransferase activity	1	1168	29	17468	0.865827	0.972981	0.515706	0.0625687
GO:0052641	benzoic acid glucosyltransferase activity	1	1168	29	17468	0.865827	0.972981	0.515706	0.0625687
GO:0052640	salicylic acid glucosyltransferase (glucoside-forming) activity	1	1168	29	17468	0.865827	0.972981	0.515706	0.0625687
GO:0080062	cytokinin 9-beta-glucosyltransferase activity	1	1168	29	17468	0.865827	0.972981	0.515706	0.0625687
GO:0052824	dolichyl-pyrophosphate Man7GlcNAc2 alpha-1,6-mannosyltransferase activity	1	1168	29	17468	0.865827	0.972981	0.515706	0.0625687
GO:0008921	lipopolysaccharide-1,6-galactosyltransferase activity	1	1168	29	17468	0.865827	0.972981	0.515706	0.0625687
GO:0018716	1-phenanthrol glycosyltransferase activity	1	1168	29	17468	0.865827	0.972981	0.515706	0.0625687
GO:0018715	9-phenanthrol UDP-glucuronosyltransferase activity	1	1168	29	17468	0.865827	0.972981	0.515706	0.0625687
GO:0018718	1,2-dihydroxy-phenanthrene glycosyltransferase activity	1	1168	29	17468	0.865827	0.972981	0.515706	0.0625687
GO:0018717	9-phenanthrol glycosyltransferase activity	1	1168	29	17468	0.865827	0.972981	0.515706	0.0625687
GO:0008755	O antigen polymerase activity	1	1168	29	17468	0.865827	0.972981	0.515706	0.0625687
GO:0004376	glycolipid mannosyltransferase activity	1	1168	29	17468	0.865827	0.972981	0.515706	0.0625687
GO:0019112	phenanthrol glycosyltransferase activity	1	1168	29	17468	0.865827	0.972981	0.515706	0.0625687
GO:0031278	alpha-1,2-galactosyltransferase activity	1	1168	29	17468	0.865827	0.972981	0.515706	0.0625687
GO:0019187	beta-1,4-mannosyltransferase activity	1	1168	29	17468	0.865827	0.972981	0.515706	0.0625687
GO:0008173	RNA methyltransferase activity	3	1168	72	17468	0.868346	0.974887	0.623145	0.0613071
GO:0004527	exonuclease activity	2	1168	52	17468	0.871079	0.974887	0.575211	0.0599422
GO:0016887	ATPase activity	12	1168	236	17468	0.872088	0.974887	0.760448	0.0594395
GO:0046921	alpha-(1->6)-fucosyltransferase activity	1	1168	30	17468	0.874814	0.974887	0.498516	0.0580844
GO:0001962	alpha-1,3-galactosyltransferase activity	1	1168	30	17468	0.874814	0.974887	0.498516	0.0580844
GO:0003980	UDP-glucose:glycoprotein glucosyltransferase activity	1	1168	30	17468	0.874814	0.974887	0.498516	0.0580844
GO:0000026	alpha-1,2-mannosyltransferase activity	1	1168	30	17468	0.874814	0.974887	0.498516	0.0580844
GO:0000009	alpha-1,6-mannosyltransferase activity	1	1168	30	17468	0.874814	0.974887	0.498516	0.0580844
GO:0004583	dolichyl-phosphate-glucose-glycolipid alpha-glucosyltransferase activity	1	1168	30	17468	0.874814	0.974887	0.498516	0.0580844
GO:0050662	coenzyme binding	1	1168	30	17468	0.874814	0.974887	0.498516	0.0580844
GO:0004177	aminopeptidase activity	1	1168	30	17468	0.874814	0.974887	0.498516	0.0580844
GO:0042281	dolichyl pyrophosphate Man9GlcNAc2 alpha-1,3-glucosyltransferase activity	1	1168	31	17468	0.883199	0.976718	0.482435	0.0539416
GO:0045296	cadherin binding	1	1168	31	17468	0.883199	0.976718	0.482435	0.0539416
GO:0015238	drug transmembrane transporter activity	1	1168	31	17468	0.883199	0.976718	0.482435	0.0539416
GO:0018024	histone-lysine N-methyltransferase activity	1	1168	31	17468	0.883199	0.976718	0.482435	0.0539416
GO:0031624	ubiquitin conjugating enzyme binding	1	1168	32	17468	0.891023	0.976718	0.467359	0.0501113
GO:0000033	alpha-1,3-mannosyltransferase activity	1	1168	32	17468	0.891023	0.976718	0.467359	0.0501113
GO:0000062	fatty-acyl-CoA binding	1	1168	33	17468	0.898323	0.976718	0.453196	0.0465676
GO:0016232	HNK-1 sulfotransferase activity	1	1168	33	17468	0.898323	0.976718	0.453196	0.0465676
GO:0034930	1-hydroxypyrene sulfotransferase activity	1	1168	33	17468	0.898323	0.976718	0.453196	0.0465676
GO:0017095	heparan sulfate 6-O-sulfotransferase activity	1	1168	33	17468	0.898323	0.976718	0.453196	0.0465676
GO:0080131	hydroxyjasmonate sulfotransferase activity	1	1168	33	17468	0.898323	0.976718	0.453196	0.0465676
GO:0018725	trans-3,4-dihydrodiolphenanthrene sulfotransferase activity	1	1168	33	17468	0.898323	0.976718	0.453196	0.0465676
GO:0018724	4-phenanthrol sulfotransferase activity	1	1168	33	17468	0.898323	0.976718	0.453196	0.0465676
GO:0018727	2-phenanthrol sulfotransferase activity	1	1168	33	17468	0.898323	0.976718	0.453196	0.0465676
GO:0018726	9-phenanthrol sulfotransferase activity	1	1168	33	17468	0.898323	0.976718	0.453196	0.0465676
GO:0018721	trans-9R,10R-dihydrodiolphenanthrene sulfotransferase activity	1	1168	33	17468	0.898323	0.976718	0.453196	0.0465676
GO:0018723	3-phenanthrol sulfotransferase activity	1	1168	33	17468	0.898323	0.976718	0.453196	0.0465676
GO:0018722	1-phenanthrol sulfotransferase activity	1	1168	33	17468	0.898323	0.976718	0.453196	0.0465676
GO:0019111	phenanthrol sulfotransferase activity	1	1168	33	17468	0.898323	0.976718	0.453196	0.0465676
GO:0051922	cholesterol sulfotransferase activity	1	1168	33	17468	0.898323	0.976718	0.453196	0.0465676
GO:0008013	beta-catenin binding	3	1168	78	17468	0.900913	0.976718	0.575211	0.045317
GO:0003684	damaged DNA binding	2	1168	57	17468	0.901955	0.976718	0.524754	0.044815
GO:0001517	N-acetylglucosamine 6-O-sulfotransferase activity	1	1168	34	17468	0.905134	0.976718	0.439867	0.043287
GO:0050694	galactose 3-O-sulfotransferase activity	1	1168	34	17468	0.905134	0.976718	0.439867	0.043287
GO:0004576	oligosaccharyl transferase activity	1	1168	34	17468	0.905134	0.976718	0.439867	0.043287
GO:0004394	heparan sulfate 2-O-sulfotransferase activity	1	1168	34	17468	0.905134	0.976718	0.439867	0.043287
GO:0001104	RNA polymerase II transcription cofactor activity	1	1168	35	17468	0.91149	0.976718	0.427299	0.0402482
GO:0050698	proteoglycan sulfotransferase activity	1	1168	35	17468	0.91149	0.976718	0.427299	0.0402482
GO:0051059	NF-kappaB binding	1	1168	35	17468	0.91149	0.976718	0.427299	0.0402482
GO:0004709	MAP kinase kinase kinase activity	1	1168	35	17468	0.91149	0.976718	0.427299	0.0402482
GO:0004221	ubiquitin thiolesterase activity	2	1168	60	17468	0.917013	0.976718	0.498516	0.0376243
GO:0004004	ATP-dependent RNA helicase activity	2	1168	60	17468	0.917013	0.976718	0.498516	0.0376243
GO:0001047	core promoter binding	2	1168	60	17468	0.917013	0.976718	0.498516	0.0376243
GO:0005164	tumor necrosis factor receptor binding	1	1168	36	17468	0.91742	0.976718	0.41543	0.0374318
GO:0000030	mannosyltransferase activity	1	1168	36	17468	0.91742	0.976718	0.41543	0.0374318
GO:0015459	potassium channel regulator activity	1	1168	37	17468	0.922953	0.976718	0.404202	0.0348204
GO:0008094	DNA-dependent ATPase activity	1	1168	37	17468	0.922953	0.976718	0.404202	0.0348204
GO:0003729	mRNA binding	4	1168	105	17468	0.926883	0.976718	0.569733	0.0329751
GO:0043531	ADP binding	1	1168	38	17468	0.928116	0.976718	0.393565	0.0323979
GO:0003690	double-stranded DNA binding	5	1168	127	17468	0.932683	0.976718	0.588798	0.030266
GO:0051539	4 iron, 4 sulfur cluster binding	1	1168	39	17468	0.932933	0.976718	0.383474	0.0301496
GO:0003743	translation initiation factor activity	2	1168	64	17468	0.933729	0.976718	0.467359	0.0297793
GO:0051536	iron-sulfur cluster binding	2	1168	65	17468	0.937379	0.976718	0.460169	0.0280846
GO:0008378	galactosyltransferase activity	1	1168	40	17468	0.937427	0.976718	0.373887	0.0280624
GO:0052735	tRNA (cytosine-3-)-methyltransferase activity	2	1168	67	17468	0.944116	0.976718	0.446432	0.0249746
GO:0043803	hydroxyneurosporene-O-methyltransferase activity	2	1168	67	17468	0.944116	0.976718	0.446432	0.0249746
GO:0016205	selenocysteine methyltransferase activity	2	1168	67	17468	0.944116	0.976718	0.446432	0.0249746
GO:0016436	rRNA (uridine) methyltransferase activity	2	1168	67	17468	0.944116	0.976718	0.446432	0.0249746
GO:0016426	tRNA (adenine) methyltransferase activity	2	1168	67	17468	0.944116	0.976718	0.446432	0.0249746
GO:0016427	tRNA (cytosine) methyltransferase activity	2	1168	67	17468	0.944116	0.976718	0.446432	0.0249746
GO:0016433	rRNA (adenine) methyltransferase activity	2	1168	67	17468	0.944116	0.976718	0.446432	0.0249746
GO:0016434	rRNA (cytosine) methyltransferase activity	2	1168	67	17468	0.944116	0.976718	0.446432	0.0249746
GO:0019702	protein-arginine N5-methyltransferase activity	2	1168	67	17468	0.944116	0.976718	0.446432	0.0249746
GO:0016435	rRNA (guanine) methyltransferase activity	2	1168	67	17468	0.944116	0.976718	0.446432	0.0249746
GO:0043827	tRNA (adenine-57, 58-N(1)-) methyltransferase activity	2	1168	67	17468	0.944116	0.976718	0.446432	0.0249746
GO:0043834	trimethylamine methyltransferase activity	2	1168	67	17468	0.944116	0.976718	0.446432	0.0249746
GO:0043833	methylamine-specific methylcobalamin:coenzyme M methyltransferase activity	2	1168	67	17468	0.944116	0.976718	0.446432	0.0249746
GO:0034933	1-hydroxy-6-methoxypyrene methyltransferase activity	2	1168	67	17468	0.944116	0.976718	0.446432	0.0249746
GO:0034931	1-hydroxypyrene methyltransferase activity	2	1168	67	17468	0.944116	0.976718	0.446432	0.0249746
GO:0016273	arginine N-methyltransferase activity	2	1168	67	17468	0.944116	0.976718	0.446432	0.0249746
GO:0016278	lysine N-methyltransferase activity	2	1168	67	17468	0.944116	0.976718	0.446432	0.0249746
GO:0008650	rRNA (uridine-2'-O-)-methyltransferase activity	2	1168	67	17468	0.944116	0.976718	0.446432	0.0249746
GO:0043851	methanol-specific methylcobalamin:coenzyme M methyltransferase activity	2	1168	67	17468	0.944116	0.976718	0.446432	0.0249746
GO:0043852	monomethylamine methyltransferase activity	2	1168	67	17468	0.944116	0.976718	0.446432	0.0249746
GO:0043782	cobalt-precorrin-3 C17-methyltransferase activity	2	1168	67	17468	0.944116	0.976718	0.446432	0.0249746
GO:0043791	dimethylamine methyltransferase activity	2	1168	67	17468	0.944116	0.976718	0.446432	0.0249746
GO:0008169	C-methyltransferase activity	2	1168	67	17468	0.944116	0.976718	0.446432	0.0249746
GO:0008172	S-methyltransferase activity	2	1168	67	17468	0.944116	0.976718	0.446432	0.0249746
GO:0008174	mRNA methyltransferase activity	2	1168	67	17468	0.944116	0.976718	0.446432	0.0249746
GO:0071424	rRNA (cytosine-N4-)-methyltransferase activity	2	1168	67	17468	0.944116	0.976718	0.446432	0.0249746
GO:0018707	1-phenanthrol methyltransferase activity	2	1168	67	17468	0.944116	0.976718	0.446432	0.0249746
GO:0052624	2-phytyl-1,4-naphthoquinone methyltransferase activity	2	1168	67	17468	0.944116	0.976718	0.446432	0.0249746
GO:0051994	P-methyltransferase activity	2	1168	67	17468	0.944116	0.976718	0.446432	0.0249746
GO:0051995	Se-methyltransferase activity	2	1168	67	17468	0.944116	0.976718	0.446432	0.0249746
GO:0008988	rRNA (adenine-N6-)-methyltransferase activity	2	1168	67	17468	0.944116	0.976718	0.446432	0.0249746
GO:0043770	demethylmenaquinone methyltransferase activity	2	1168	67	17468	0.944116	0.976718	0.446432	0.0249746
GO:0043776	cobalt-precorrin-6B C5-methyltransferase activity	2	1168	67	17468	0.944116	0.976718	0.446432	0.0249746
GO:0043777	cobalt-precorrin-7 C15-methyltransferase activity	2	1168	67	17468	0.944116	0.976718	0.446432	0.0249746
GO:0043780	cobalt-precorrin-5B C1-methyltransferase activity	2	1168	67	17468	0.944116	0.976718	0.446432	0.0249746
GO:0052665	tRNA (uracil-2'-O-)-methyltransferase activity	2	1168	67	17468	0.944116	0.976718	0.446432	0.0249746
GO:0052666	tRNA (cytosine-2'-O-)-methyltransferase activity	2	1168	67	17468	0.944116	0.976718	0.446432	0.0249746
GO:0052667	phosphomethylethanolamine N-methyltransferase activity	2	1168	67	17468	0.944116	0.976718	0.446432	0.0249746
GO:0034807	4,5-dihydroxybenzo(a)pyrene methyltransferase activity	2	1168	67	17468	0.944116	0.976718	0.446432	0.0249746
GO:0034541	dimethylarsinite methyltransferase activity	2	1168	67	17468	0.944116	0.976718	0.446432	0.0249746
GO:0080012	trihydroxyferuloyl spermidine O-methyltransferase activity	2	1168	67	17468	0.944116	0.976718	0.446432	0.0249746
GO:0070677	rRNA (cytosine-2'-O-)-methyltransferase activity	2	1168	67	17468	0.944116	0.976718	0.446432	0.0249746
GO:0009383	rRNA (cytosine-C5-)-methyltransferase activity	2	1168	67	17468	0.944116	0.976718	0.446432	0.0249746
GO:0003713	transcription coactivator activity	11	1168	246	17468	0.944124	0.976718	0.668741	0.0249711
GO:0016428	tRNA (cytosine-5-)-methyltransferase activity	2	1168	68	17468	0.94722	0.976718	0.439867	0.0235491
GO:0016423	tRNA (guanine) methyltransferase activity	2	1168	68	17468	0.94722	0.976718	0.439867	0.0235491
GO:0018423	protein C-terminal leucine carboxyl O-methyltransferase activity	2	1168	68	17468	0.94722	0.976718	0.439867	0.0235491
GO:0008425	2-polyprenyl-6-methoxy-1,4-benzoquinone methyltransferase activity	2	1168	68	17468	0.94722	0.976718	0.439867	0.0235491
GO:0016274	protein-arginine N-methyltransferase activity	2	1168	68	17468	0.94722	0.976718	0.439867	0.0235491
GO:0030792	methylarsonite methyltransferase activity	2	1168	68	17468	0.94722	0.976718	0.439867	0.0235491
GO:0009019	tRNA (guanine-N1-)-methyltransferase activity	2	1168	68	17468	0.94722	0.976718	0.439867	0.0235491
GO:0004809	tRNA (guanine-N2-)-methyltransferase activity	2	1168	68	17468	0.94722	0.976718	0.439867	0.0235491
GO:0016300	tRNA (uracil) methyltransferase activity	2	1168	68	17468	0.94722	0.976718	0.439867	0.0235491
GO:0005261	cation channel activity	1	1168	43	17468	0.949184	0.976718	0.347802	0.0226495
GO:0008080	N-acetyltransferase activity	1	1168	43	17468	0.949184	0.976718	0.347802	0.0226495
GO:0042393	histone binding	4	1168	113	17468	0.949234	0.976718	0.529398	0.0226266
GO:0070739	protein-glutamic acid ligase activity	8	1168	193	17468	0.949952	0.976718	0.619916	0.0222984
GO:0070737	protein-glycine ligase activity, elongating	8	1168	193	17468	0.949952	0.976718	0.619916	0.0222984
GO:0070738	tubulin-glycine ligase activity	8	1168	193	17468	0.949952	0.976718	0.619916	0.0222984
GO:0018169	ribosomal S6-glutamic acid ligase activity	8	1168	193	17468	0.949952	0.976718	0.619916	0.0222984
GO:0043774	coenzyme F420-2 alpha-glutamyl ligase activity	8	1168	193	17468	0.949952	0.976718	0.619916	0.0222984
GO:0043773	coenzyme F420-0 gamma-glutamyl ligase activity	8	1168	193	17468	0.949952	0.976718	0.619916	0.0222984
GO:0008766	UDP-N-acetylmuramoylalanyl-D-glutamyl-2,6-diaminopimelate-D-alanyl-D-alanine ligase activity	8	1168	193	17468	0.949952	0.976718	0.619916	0.0222984
GO:0016429	tRNA (adenine-N1-)-methyltransferase activity	2	1168	69	17468	0.950159	0.976718	0.433492	0.0222036
GO:0008170	N-methyltransferase activity	2	1168	69	17468	0.950159	0.976718	0.433492	0.0222036
GO:0000179	rRNA (adenine-N6,N6-)-dimethyltransferase activity	2	1168	69	17468	0.950159	0.976718	0.433492	0.0222036
GO:0003880	protein C-terminal carboxyl O-methyltransferase activity	2	1168	69	17468	0.950159	0.976718	0.433492	0.0222036
GO:0016881	acid-amino acid ligase activity	1	1168	44	17468	0.95259	0.976744	0.339897	0.0210938
GO:0005230	extracellular ligand-gated ion channel activity	1	1168	44	17468	0.95259	0.976744	0.339897	0.0210938
GO:0008175	tRNA methyltransferase activity	2	1168	70	17468	0.952942	0.976744	0.427299	0.0209337
GO:0070735	protein-glycine ligase activity	8	1168	195	17468	0.953504	0.976744	0.613558	0.0206774
GO:0070736	protein-glycine ligase activity, initiating	8	1168	195	17468	0.953504	0.976744	0.613558	0.0206774
GO:0070740	tubulin-glutamic acid ligase activity	8	1168	196	17468	0.955194	0.976825	0.610428	0.0199082
GO:0008649	rRNA methyltransferase activity	2	1168	71	17468	0.955575	0.976825	0.421281	0.019735
GO:0009008	DNA-methyltransferase activity	2	1168	71	17468	0.955575	0.976825	0.421281	0.019735
GO:0016279	protein-lysine N-methyltransferase activity	2	1168	73	17468	0.960426	0.980173	0.409739	0.0175363
GO:0004402	histone acetyltransferase activity	1	1168	47	17468	0.9615	0.980173	0.318202	0.0170506
GO:0030331	estrogen receptor binding	1	1168	47	17468	0.9615	0.980173	0.318202	0.0170506
GO:0017137	Rab GTPase binding	3	1168	97	17468	0.961664	0.980173	0.462541	0.0169767
GO:0008171	O-methyltransferase activity	2	1168	74	17468	0.962656	0.980173	0.404202	0.0165288
GO:0061630	ubiquitin protein ligase activity	8	1168	201	17468	0.962849	0.980173	0.595243	0.0164419
GO:0016798	hydrolase activity, acting on glycosyl bonds	3	1168	98	17468	0.963598	0.980257	0.457821	0.0161042
GO:0008276	protein methyltransferase activity	2	1168	75	17468	0.964766	0.980332	0.398813	0.0155782
GO:0016757	transferase activity, transferring glycosyl groups	9	1168	222	17468	0.965004	0.980332	0.606303	0.0154711
GO:0003677	DNA binding	110	1168	1918	17468	0.967377	0.982064	0.857718	0.0144043
GO:0016779	nucleotidyltransferase activity	2	1168	80	17468	0.973705	0.987806	0.373887	0.0115728
GO:0004190	aspartic-type endopeptidase activity	1	1168	54	17468	0.976317	0.989408	0.276953	0.0104093
GO:0004197	cysteine-type endopeptidase activity	2	1168	82	17468	0.976629	0.989408	0.364768	0.0102705
GO:0008234	cysteine-type peptidase activity	4	1168	131	17468	0.978531	0.990653	0.456656	0.00942542
GO:0005080	protein kinase C binding	1	1168	58	17468	0.98206	0.993542	0.257853	0.00786202
GO:0008168	methyltransferase activity	6	1168	183	17468	0.985459	0.996296	0.490344	0.00636138
GO:0008026	ATP-dependent helicase activity	1	1168	62	17468	0.986411	0.996574	0.241217	0.00594195
GO:0016874	ligase activity	16	1168	389	17468	0.988923	0.998426	0.615135	0.00483732
GO:0003676	nucleic acid binding	55	1168	1085	17468	0.990354	0.999184	0.758112	0.0042096
GO:0004888	transmembrane signaling receptor activity	14	1168	362	17468	0.992543	0.999562	0.578389	0.00325064
GO:0008565	protein transporter activity	1	1168	71	17468	0.992729	0.999562	0.210641	0.00316944
GO:0004386	helicase activity	3	1168	128	17468	0.992767	0.999562	0.350519	0.00315252
GO:0000980	RNA polymerase II distal enhancer sequence-specific DNA binding	1	1168	74	17468	0.994097	0.999932	0.202101	0.00257117
GO:0004843	ubiquitin-specific protease activity	1	1168	75	17468	0.994494	0.999932	0.199406	0.00239804
GO:0004842	ubiquitin-protein transferase activity	10	1168	294	17468	0.995362	1	0.50869	0.00201879
GO:0003697	single-stranded DNA binding	1	1168	80	17468	0.99611	1	0.186943	0.00169253
GO:0003723	RNA binding	27	1168	742	17468	0.999913	1	0.544202	3.77783e-05
GO:0003735	structural constituent of ribosome	2	1168	180	17468	0.999949	1	0.166172	2.21971e-05
GO:0044822	poly(A) RNA binding	35	1168	1135	17468	1	1	0.461182	4.38845e-09
GO:0004871	signal transducer activity	40	1168	1596	17468	1	1	0.374824	0
GO:0004930	G-protein coupled receptor activity	18	1168	1384	17468	1	1	0.194508	0
GO:0004984	olfactory receptor activity	1	1168	1002	17468	1	1	0.0149256	0

## Sheet: AllGO2Gene
GOID	GOTerm	QueryID	Symbol	Description	P-Value	FDR	Enrichment
GO:0005509	calcium ion binding	MMP3	MMP3	matrix metallopeptidase 3 (stromelysin 1, progelatinase)	2.20489e-11	3.2434e-08	2.07715
GO:0005509	calcium ion binding	RPTN	RPTN	repetin	2.20489e-11	3.2434e-08	2.07715
GO:0005509	calcium ion binding	SNTN	SNTN	sentan, cilia apical structure protein	2.20489e-11	3.2434e-08	2.07715
GO:0005509	calcium ion binding	S100A12	S100A12	S100 calcium binding protein A12	2.20489e-11	3.2434e-08	2.07715
GO:0005509	calcium ion binding	FBLN2	FBLN2	fibulin 2	2.20489e-11	3.2434e-08	2.07715
GO:0005509	calcium ion binding	PRRG4	PRRG4	proline rich Gla (G-carboxyglutamic acid) 4 (transmembrane)	2.20489e-11	3.2434e-08	2.07715
GO:0005509	calcium ion binding	S100A9	S100A9	S100 calcium binding protein A9	2.20489e-11	3.2434e-08	2.07715
GO:0005509	calcium ion binding	SYT14	LOC787880	synaptotagmin-14-like	2.20489e-11	3.2434e-08	2.07715
GO:0005509	calcium ion binding	MMP25	MMP25	matrix metallopeptidase 25	2.20489e-11	3.2434e-08	2.07715
GO:0005509	calcium ion binding	MYL9	MYL9	myosin, light chain 9, regulatory	2.20489e-11	3.2434e-08	2.07715
GO:0005509	calcium ion binding	GRM7	GRM7	glutamate receptor, metabotropic 7	2.20489e-11	3.2434e-08	2.07715
GO:0005509	calcium ion binding	DSG1	DSG1	desmoglein 1	2.20489e-11	3.2434e-08	2.07715
GO:0005509	calcium ion binding	LTBP3	LTBP3	latent transforming growth factor beta binding protein 3	2.20489e-11	3.2434e-08	2.07715
GO:0005509	calcium ion binding	TBC1D8B	TBC1D8B	TBC1 domain family, member 8B (with GRAM domain)	2.20489e-11	3.2434e-08	2.07715
GO:0005509	calcium ion binding	MMP12	MMP12	matrix metallopeptidase 12 (macrophage elastase)	2.20489e-11	3.2434e-08	2.07715
GO:0005509	calcium ion binding	PLS1	PLS1	plastin 1	2.20489e-11	3.2434e-08	2.07715
GO:0005509	calcium ion binding	SRR	SRR	serine racemase	2.20489e-11	3.2434e-08	2.07715
GO:0005509	calcium ion binding	S100A8	S100A8	S100 calcium binding protein A8	2.20489e-11	3.2434e-08	2.07715
GO:0005509	calcium ion binding	SLIT3	SLIT3	slit homolog 3 (Drosophila)	2.20489e-11	3.2434e-08	2.07715
GO:0005509	calcium ion binding	CLSTN2	CLSTN2	calsyntenin 2	2.20489e-11	3.2434e-08	2.07715
GO:0005509	calcium ion binding	EDIL3	EDIL3	EGF-like repeats and discoidin I-like domains 3	2.20489e-11	3.2434e-08	2.07715
GO:0005509	calcium ion binding	CDH11	CDH11	cadherin 11, type 2, OB-cadherin (osteoblast)	2.20489e-11	3.2434e-08	2.07715
GO:0005509	calcium ion binding	C1R	C1R	complement component 1, r subcomponent	2.20489e-11	3.2434e-08	2.07715
GO:0005509	calcium ion binding	CALML5	CALML5	calmodulin-like 5	2.20489e-11	3.2434e-08	2.07715
GO:0005509	calcium ion binding	CDH26	CDH26	cadherin 26	2.20489e-11	3.2434e-08	2.07715
GO:0005509	calcium ion binding	MCTP1	MCTP1	multiple C2 domains, transmembrane 1	2.20489e-11	3.2434e-08	2.07715
GO:0005509	calcium ion binding	CETN4	CETN4	centrin 4	2.20489e-11	3.2434e-08	2.07715
GO:0005509	calcium ion binding	NELL2	NELL2	NEL-like 2 (chicken)	2.20489e-11	3.2434e-08	2.07715
GO:0005509	calcium ion binding	ACTN3	ACTN3	actinin, alpha 3	2.20489e-11	3.2434e-08	2.07715
GO:0005509	calcium ion binding	DGKB	DGKB	diacylglycerol kinase, beta 90kDa	2.20489e-11	3.2434e-08	2.07715
GO:0005509	calcium ion binding	PCDHB14	PCDHB14	protocadherin beta 14	2.20489e-11	3.2434e-08	2.07715
GO:0005509	calcium ion binding	CAPNS2	CAPNS2	calpain, small subunit 2	2.20489e-11	3.2434e-08	2.07715
GO:0005509	calcium ion binding	THBS4	THBS4	thrombospondin 4	2.20489e-11	3.2434e-08	2.07715
GO:0005509	calcium ion binding	EHD3	EHD3	EH-domain containing 3	2.20489e-11	3.2434e-08	2.07715
GO:0005509	calcium ion binding	LCP1	LCP1	lymphocyte cytosolic protein 1 (L-plastin)	2.20489e-11	3.2434e-08	2.07715
GO:0005509	calcium ion binding	SLIT2	SLIT2	slit homolog 2 (Drosophila)	2.20489e-11	3.2434e-08	2.07715
GO:0005509	calcium ion binding	TC2N	TC2N	tandem C2 domains, nuclear	2.20489e-11	3.2434e-08	2.07715
GO:0005509	calcium ion binding	LTBP1	LTBP1	latent transforming growth factor beta binding protein 1	2.20489e-11	3.2434e-08	2.07715
GO:0005509	calcium ion binding	FBN1	FBN1	fibrillin 1	2.20489e-11	3.2434e-08	2.07715
GO:0005509	calcium ion binding	PADI4	PADI4	peptidyl arginine deiminase, type IV	2.20489e-11	3.2434e-08	2.07715
GO:0005509	calcium ion binding	EDEM3	EDEM3	ER degradation enhancer, mannosidase alpha-like 3	2.20489e-11	3.2434e-08	2.07715
GO:0005509	calcium ion binding	S100A4	S100A4	S100 calcium binding protein A4	2.20489e-11	3.2434e-08	2.07715
GO:0005509	calcium ion binding	BMP1	BMP1	bone morphogenetic protein 1	2.20489e-11	3.2434e-08	2.07715
GO:0005509	calcium ion binding	CPNE6	CPNE6	copine VI (neuronal)	2.20489e-11	3.2434e-08	2.07715
GO:0005509	calcium ion binding	SPOCK1	SPOCK1	sparc/osteonectin, cwcv and kazal-like domains proteoglycan (testican) 1	2.20489e-11	3.2434e-08	2.07715
GO:0005509	calcium ion binding	SYT11	SYT11	synaptotagmin XI	2.20489e-11	3.2434e-08	2.07715
GO:0005509	calcium ion binding	S100A14	S100A14	S100 calcium binding protein A14	2.20489e-11	3.2434e-08	2.07715
GO:0005509	calcium ion binding	PCDH18	PCDH18	protocadherin 18	2.20489e-11	3.2434e-08	2.07715
GO:0005509	calcium ion binding	PRF1	PRF1	perforin 1 (pore forming protein)	2.20489e-11	3.2434e-08	2.07715
GO:0005509	calcium ion binding	THBD	THBD	thrombomodulin	2.20489e-11	3.2434e-08	2.07715
GO:0005509	calcium ion binding	TPO	TPO	thyroid peroxidase	2.20489e-11	3.2434e-08	2.07715
GO:0005509	calcium ion binding	MAN1A2	MAN1A2	mannosidase, alpha, class 1A, member 2	2.20489e-11	3.2434e-08	2.07715
GO:0005509	calcium ion binding	MMP16	MMP16	matrix metallopeptidase 16 (membrane-inserted)	2.20489e-11	3.2434e-08	2.07715
GO:0005509	calcium ion binding	PAM	PAM	peptidylglycine alpha-amidating monooxygenase	2.20489e-11	3.2434e-08	2.07715
GO:0005509	calcium ion binding	MMP9	MMP9	matrix metallopeptidase 9 (gelatinase B, 92kDa gelatinase, 92kDa type IV collagenase)	2.20489e-11	3.2434e-08	2.07715
GO:0005509	calcium ion binding	CDH23	CDH23	cadherin-related 23	2.20489e-11	3.2434e-08	2.07715
GO:0005509	calcium ion binding	SPARC	SPARC	secreted protein, acidic, cysteine-rich (osteonectin)	2.20489e-11	3.2434e-08	2.07715
GO:0005509	calcium ion binding	NUCB2	NUCB2	nucleobindin 2	2.20489e-11	3.2434e-08	2.07715
GO:0005509	calcium ion binding	FAT3	FAT3	FAT tumor suppressor homolog 3 (Drosophila)	2.20489e-11	3.2434e-08	2.07715
GO:0005509	calcium ion binding	TCHHL1	TCHHL1	trichohyalin-like 1	2.20489e-11	3.2434e-08	2.07715
GO:0005509	calcium ion binding	SYT12	SYT12	synaptotagmin XII	2.20489e-11	3.2434e-08	2.07715
GO:0005509	calcium ion binding	MMP14	MMP14	matrix metallopeptidase 14 (membrane-inserted)	2.20489e-11	3.2434e-08	2.07715
GO:0005509	calcium ion binding	PAMR1	PAMR1	peptidase domain containing associated with muscle regeneration 1	2.20489e-11	3.2434e-08	2.07715
GO:0005509	calcium ion binding	THBS1	THBS1	thrombospondin 1	2.20489e-11	3.2434e-08	2.07715
GO:0005509	calcium ion binding	GNPTAB	GNPTAB	N-acetylglucosamine-1-phosphate transferase, alpha and beta subunits	2.20489e-11	3.2434e-08	2.07715
GO:0005509	calcium ion binding	CDHR5	CDHR5	cadherin-related family member 5	2.20489e-11	3.2434e-08	2.07715
GO:0005509	calcium ion binding	PCDH17	PCDH17	protocadherin 17	2.20489e-11	3.2434e-08	2.07715
GO:0005509	calcium ion binding	FBLN7	FBLN7	fibulin 7	2.20489e-11	3.2434e-08	2.07715
GO:0005509	calcium ion binding	CACNA1E	CACNA1E	calcium channel, voltage-dependent, R type, alpha 1E subunit	2.20489e-11	3.2434e-08	2.07715
GO:0005509	calcium ion binding	HEG1	HEG1	heart development protein with EGF-like domains 1	2.20489e-11	3.2434e-08	2.07715
GO:0005509	calcium ion binding	PADI3	PADI3	peptidyl arginine deiminase, type III	2.20489e-11	3.2434e-08	2.07715
GO:0005509	calcium ion binding	FSTL4	FSTL4	follistatin-like 4	2.20489e-11	3.2434e-08	2.07715
GO:0005509	calcium ion binding	NID2	NID2	nidogen 2 (osteonidogen)	2.20489e-11	3.2434e-08	2.07715
GO:0005509	calcium ion binding	RCN3	RCN3	reticulocalbin 3, EF-hand calcium binding domain	2.20489e-11	3.2434e-08	2.07715
GO:0005509	calcium ion binding	LPCAT4	LPCAT4	lysophosphatidylcholine acyltransferase 4	2.20489e-11	3.2434e-08	2.07715
GO:0005509	calcium ion binding	MMP13	MMP13	matrix metallopeptidase 13 (collagenase 3)	2.20489e-11	3.2434e-08	2.07715
GO:0005509	calcium ion binding	TPD52	TPD52	tumor protein D52	2.20489e-11	3.2434e-08	2.07715
GO:0005509	calcium ion binding	CRNN	CRNN	cornulin	2.20489e-11	3.2434e-08	2.07715
GO:0005509	calcium ion binding	PCDH12	PCDH12	protocadherin 12	2.20489e-11	3.2434e-08	2.07715
GO:0005509	calcium ion binding	CDHR1	CDHR1	cadherin-related family member 1	2.20489e-11	3.2434e-08	2.07715
GO:0005509	calcium ion binding	GAS6	GAS6	growth arrest-specific 6	2.20489e-11	3.2434e-08	2.07715
GO:0005509	calcium ion binding	TGM2	TGM2	transglutaminase 2 (C polypeptide, protein-glutamine-gamma-glutamyltransferase)	2.20489e-11	3.2434e-08	2.07715
GO:0005509	calcium ion binding	RHBDL3	RHBDL3	rhomboid, veinlet-like 3 (Drosophila)	2.20489e-11	3.2434e-08	2.07715
GO:0005509	calcium ion binding	LRP1B	LRP1B	low density lipoprotein receptor-related protein 1B	2.20489e-11	3.2434e-08	2.07715
GO:0005509	calcium ion binding	DGKG	DGKG	diacylglycerol kinase, gamma 90kDa	2.20489e-11	3.2434e-08	2.07715
GO:0005509	calcium ion binding	STXBP4	STXBP4	syntaxin binding protein 4	2.20489e-11	3.2434e-08	2.07715
GO:0005509	calcium ion binding	CELSR2	CELSR2	cadherin, EGF LAG seven-pass G-type receptor 2 (flamingo homolog, Drosophila)	2.20489e-11	3.2434e-08	2.07715
GO:0005509	calcium ion binding	TGM3	TGM3	transglutaminase 3 (E polypeptide, protein-glutamine-gamma-glutamyltransferase)	2.20489e-11	3.2434e-08	2.07715
GO:0005509	calcium ion binding	ATP2B2	ATP2B2	ATPase, Ca++ transporting, plasma membrane 2	2.20489e-11	3.2434e-08	2.07715
GO:0005509	calcium ion binding	PCDHA13.1	PCDHA13	protocadherin alpha 13	2.20489e-11	3.2434e-08	2.07715
GO:0001968	fibronectin binding	FSTL3	FSTL3	follistatin-like 3 (secreted glycoprotein)	4.86569e-07	0.000357871	5.6083
GO:0001968	fibronectin binding	IGFBP5	IGFBP5	insulin-like growth factor binding protein 5	4.86569e-07	0.000357871	5.6083
GO:0001968	fibronectin binding	CCDC80	CCDC80	coiled-coil domain containing 80	4.86569e-07	0.000357871	5.6083
GO:0001968	fibronectin binding	LRRC15	LRRC15	leucine rich repeat containing 15	4.86569e-07	0.000357871	5.6083
GO:0001968	fibronectin binding	TNC	TNC	tenascin C	4.86569e-07	0.000357871	5.6083
GO:0001968	fibronectin binding	THBS4	THBS4	thrombospondin 4	4.86569e-07	0.000357871	5.6083
GO:0001968	fibronectin binding	IGFBP3	IGFBP3	insulin-like growth factor binding protein 3	4.86569e-07	0.000357871	5.6083
GO:0001968	fibronectin binding	CTGF	CTGF	connective tissue growth factor	4.86569e-07	0.000357871	5.6083
GO:0001968	fibronectin binding	MMP9	MMP9	matrix metallopeptidase 9 (gelatinase B, 92kDa gelatinase, 92kDa type IV collagenase)	4.86569e-07	0.000357871	5.6083
GO:0001968	fibronectin binding	THBS1	THBS1	thrombospondin 1	4.86569e-07	0.000357871	5.6083
GO:0001968	fibronectin binding	ITGB3	ITGB3	integrin, beta 3 (platelet glycoprotein IIIa, antigen CD61)	4.86569e-07	0.000357871	5.6083
GO:0001968	fibronectin binding	MMP13	MMP13	matrix metallopeptidase 13 (collagenase 3)	4.86569e-07	0.000357871	5.6083
GO:0005518	collagen binding	COL5A3	COL5A3	collagen, type V, alpha 3	2.53515e-06	0.00124307	3.63205
GO:0005518	collagen binding	VWF	VWF	von Willebrand factor	2.53515e-06	0.00124307	3.63205
GO:0005518	collagen binding	ITGA10	ITGA10	integrin, alpha 10	2.53515e-06	0.00124307	3.63205
GO:0005518	collagen binding	LRRC15	LRRC15	leucine rich repeat containing 15	2.53515e-06	0.00124307	3.63205
GO:0005518	collagen binding	THBS4	THBS4	thrombospondin 4	2.53515e-06	0.00124307	3.63205
GO:0005518	collagen binding	FN1	FN1	fibronectin 1	2.53515e-06	0.00124307	3.63205
GO:0005518	collagen binding	TGFBI	TGFBI	transforming growth factor, beta-induced, 68kDa	2.53515e-06	0.00124307	3.63205
GO:0005518	collagen binding	RELL2	RELL2	RELT-like 2	2.53515e-06	0.00124307	3.63205
GO:0005518	collagen binding	ACHE	ACHE	acetylcholinesterase	2.53515e-06	0.00124307	3.63205
GO:0005518	collagen binding	MMP9	MMP9	matrix metallopeptidase 9 (gelatinase B, 92kDa gelatinase, 92kDa type IV collagenase)	2.53515e-06	0.00124307	3.63205
GO:0005518	collagen binding	SPARC	SPARC	secreted protein, acidic, cysteine-rich (osteonectin)	2.53515e-06	0.00124307	3.63205
GO:0005518	collagen binding	PDGFB	PDGFB	platelet-derived growth factor beta polypeptide	2.53515e-06	0.00124307	3.63205
GO:0005518	collagen binding	MRC2	MRC2	mannose receptor, C type 2	2.53515e-06	0.00124307	3.63205
GO:0005518	collagen binding	NID2	NID2	nidogen 2 (osteonidogen)	2.53515e-06	0.00124307	3.63205
GO:0005518	collagen binding	ABI3BP	ABI3BP	ABI family, member 3 (NESH) binding protein	2.53515e-06	0.00124307	3.63205
GO:0005518	collagen binding	MMP13	MMP13	matrix metallopeptidase 13 (collagenase 3)	2.53515e-06	0.00124307	3.63205
GO:0005518	collagen binding	CD44	CD44	CD44 molecule (Indian blood group)	2.53515e-06	0.00124307	3.63205
GO:0003779	actin binding	NOD2	NOD2	nucleotide-binding oligomerization domain containing 2	1.18568e-05	0.00436035	1.95639
GO:0003779	actin binding	DIXDC1	DIXDC1	DIX domain containing 1	1.18568e-05	0.00436035	1.95639
GO:0003779	actin binding	FHOD3	FHOD3	formin homology 2 domain containing 3	1.18568e-05	0.00436035	1.95639
GO:0003779	actin binding	SPTBN5	SPTBN5	spectrin, beta, non-erythrocytic 5	1.18568e-05	0.00436035	1.95639
GO:0003779	actin binding	SCNN1A	SCNN1A	sodium channel, non-voltage-gated 1 alpha subunit	1.18568e-05	0.00436035	1.95639
GO:0003779	actin binding	TNNI1	TNNI1	troponin I type 1 (skeletal, slow)	1.18568e-05	0.00436035	1.95639
GO:0003779	actin binding	NEBL	NEBL	nebulette	1.18568e-05	0.00436035	1.95639
GO:0003779	actin binding	HOOK1	LOC785042	protein Hook homolog 1-like	1.18568e-05	0.00436035	1.95639
GO:0003779	actin binding	CXCR4	CXCR4	chemokine (C-X-C motif) receptor 4	1.18568e-05	0.00436035	1.95639
GO:0003779	actin binding	LOC100336949	LOC100336949	tropomyosin alpha-1 chain-like	1.18568e-05	0.00436035	1.95639
GO:0003779	actin binding	TAGLN	TAGLN	transgelin	1.18568e-05	0.00436035	1.95639
GO:0003779	actin binding	KCNMA1	KCNMA1	potassium large conductance calcium-activated channel, subfamily M, alpha member 1	1.18568e-05	0.00436035	1.95639
GO:0003779	actin binding	PLS1	PLS1	plastin 1	1.18568e-05	0.00436035	1.95639
GO:0003779	actin binding	SYNE1	SYNE1	spectrin repeat containing, nuclear envelope 1	1.18568e-05	0.00436035	1.95639
GO:0003779	actin binding	PHACTR1	PHACTR1	phosphatase and actin regulator 1	1.18568e-05	0.00436035	1.95639
GO:0003779	actin binding	LOC100847682	LOC100847682	formin-like	1.18568e-05	0.00436035	1.95639
GO:0003779	actin binding	ACTN3	ACTN3	actinin, alpha 3	1.18568e-05	0.00436035	1.95639
GO:0003779	actin binding	ABLIM2	ABLIM2	actin binding LIM protein family, member 2	1.18568e-05	0.00436035	1.95639
GO:0003779	actin binding	PSTPIP1	PSTPIP1	proline-serine-threonine phosphatase interacting protein 1	1.18568e-05	0.00436035	1.95639
GO:0003779	actin binding	SORBS1	SORBS1	sorbin and SH3 domain containing 1	1.18568e-05	0.00436035	1.95639
GO:0003779	actin binding	TNS1	TNS1	tensin 1	1.18568e-05	0.00436035	1.95639
GO:0003779	actin binding	CALD1	CALD1	caldesmon 1	1.18568e-05	0.00436035	1.95639
GO:0003779	actin binding	WASF1	WASF1	WAS protein family, member 1	1.18568e-05	0.00436035	1.95639
GO:0003779	actin binding	LCP1	LCP1	lymphocyte cytosolic protein 1 (L-plastin)	1.18568e-05	0.00436035	1.95639
GO:0003779	actin binding	S100A4	S100A4	S100 calcium binding protein A4	1.18568e-05	0.00436035	1.95639
GO:0003779	actin binding	GMFG	GMFG	glia maturation factor, gamma	1.18568e-05	0.00436035	1.95639
GO:0003779	actin binding	DAAM2	DAAM2	dishevelled associated activator of morphogenesis 2	1.18568e-05	0.00436035	1.95639
GO:0003779	actin binding	GMFB	GMFB	glia maturation factor, beta	1.18568e-05	0.00436035	1.95639
GO:0003779	actin binding	MYPN	MYPN	myopalladin	1.18568e-05	0.00436035	1.95639
GO:0003779	actin binding	SNTA1	SNTA1	syntrophin, alpha 1 (dystrophin-associated protein A1, 59kDa, acidic component)	1.18568e-05	0.00436035	1.95639
GO:0003779	actin binding	CORO1A	CORO1A	coronin, actin binding protein, 1A	1.18568e-05	0.00436035	1.95639
GO:0003779	actin binding	TLN2	TLN2	talin 2	1.18568e-05	0.00436035	1.95639
GO:0003779	actin binding	PFN2	PFN2	profilin 2	1.18568e-05	0.00436035	1.95639
GO:0003779	actin binding	MYH15	MYH15	myosin, heavy chain 15	1.18568e-05	0.00436035	1.95639
GO:0003779	actin binding	TMSB4X	TMSB4X	thymosin beta 4, X-linked	1.18568e-05	0.00436035	1.95639
GO:0003779	actin binding	EPB41L1	EPB41L1	erythrocyte membrane protein band 4.1-like 1	1.18568e-05	0.00436035	1.95639
GO:0003779	actin binding	LRRK2	LRRK2	leucine-rich repeat kinase 2	1.18568e-05	0.00436035	1.95639
GO:0003779	actin binding	TMSB10	TMSB10	thymosin beta 10	1.18568e-05	0.00436035	1.95639
GO:0003779	actin binding	MISP	MISP	mitotic spindle positioning	1.18568e-05	0.00436035	1.95639
GO:0003779	actin binding	SYNE4	SYNE4	spectrin repeat containing, nuclear envelope family member 4	1.18568e-05	0.00436035	1.95639
GO:0003779	actin binding	ADD2	ADD2	adducin 2 (beta)	1.18568e-05	0.00436035	1.95639
GO:0003779	actin binding	MYO1A	MYO1A	myosin IA	1.18568e-05	0.00436035	1.95639
GO:0003779	actin binding	SYNPO2	SYNPO2	synaptopodin 2	1.18568e-05	0.00436035	1.95639
GO:0003779	actin binding	ANG2	ANG2	angiogenin 2	1.18568e-05	0.00436035	1.95639
GO:0003779	actin binding	MYO1F	MYO1F	myosin IF	1.18568e-05	0.00436035	1.95639
GO:0008201	heparin binding	COL5A3	COL5A3	collagen, type V, alpha 3	1.66735e-05	0.00490534	2.41795
GO:0008201	heparin binding	CCDC80	CCDC80	coiled-coil domain containing 80	1.66735e-05	0.00490534	2.41795
GO:0008201	heparin binding	COL13A1	COL13A1	collagen, type XIII, alpha 1	1.66735e-05	0.00490534	2.41795
GO:0008201	heparin binding	FGF1	FGF1	fibroblast growth factor 1 (acidic)	1.66735e-05	0.00490534	2.41795
GO:0008201	heparin binding	CHRD	CHRD	chordin	1.66735e-05	0.00490534	2.41795
GO:0008201	heparin binding	LAMC2	LAMC2	laminin, gamma 2	1.66735e-05	0.00490534	2.41795
GO:0008201	heparin binding	NELL2	NELL2	NEL-like 2 (chicken)	1.66735e-05	0.00490534	2.41795
GO:0008201	heparin binding	THBS4	THBS4	thrombospondin 4	1.66735e-05	0.00490534	2.41795
GO:0008201	heparin binding	FN1	FN1	fibronectin 1	1.66735e-05	0.00490534	2.41795
GO:0008201	heparin binding	SLIT2	SLIT2	slit homolog 2 (Drosophila)	1.66735e-05	0.00490534	2.41795
GO:0008201	heparin binding	GPNMB	GPNMB	glycoprotein (transmembrane) nmb	1.66735e-05	0.00490534	2.41795
GO:0008201	heparin binding	ADAMTS3	ADAMTS3	ADAM metallopeptidase with thrombospondin type 1 motif, 3	1.66735e-05	0.00490534	2.41795
GO:0008201	heparin binding	NCAM1	NCAM1	neural cell adhesion molecule 1	1.66735e-05	0.00490534	2.41795
GO:0008201	heparin binding	LOC509808	LOC509808	endothelial lipase-like	1.66735e-05	0.00490534	2.41795
GO:0008201	heparin binding	CXCL5	CXCL6	chemokine (C-X-C motif) ligand 6 (granulocyte chemotactic protein 2)	1.66735e-05	0.00490534	2.41795
GO:0008201	heparin binding	CTGF	CTGF	connective tissue growth factor	1.66735e-05	0.00490534	2.41795
GO:0008201	heparin binding	NOV	NOV	nephroblastoma overexpressed gene	1.66735e-05	0.00490534	2.41795
GO:0008201	heparin binding	CRISPLD2	CRISPLD2	cysteine-rich secretory protein LCCL domain containing 2	1.66735e-05	0.00490534	2.41795
GO:0008201	heparin binding	THBS1	THBS1	thrombospondin 1	1.66735e-05	0.00490534	2.41795
GO:0008201	heparin binding	FBLN7	FBLN7	fibulin 7	1.66735e-05	0.00490534	2.41795
GO:0008201	heparin binding	SERPINE2	SERPINE2	serpin peptidase inhibitor, clade E (nexin, plasminogen activator inhibitor type 1), member 2	1.66735e-05	0.00490534	2.41795
GO:0008201	heparin binding	SELL	SELL	selectin L	1.66735e-05	0.00490534	2.41795
GO:0008201	heparin binding	POSTN	POSTN	periostin, osteoblast specific factor	1.66735e-05	0.00490534	2.41795
GO:0008201	heparin binding	ABI3BP	ABI3BP	ABI family, member 3 (NESH) binding protein	1.66735e-05	0.00490534	2.41795
GO:0008201	heparin binding	TGFBR3	TGFBR3	transforming growth factor, beta receptor III	1.66735e-05	0.00490534	2.41795
GO:0008201	heparin binding	NRP1	NRP1	neuropilin 1	1.66735e-05	0.00490534	2.41795
GO:0008201	heparin binding	ANG2	ANG2	angiogenin 2	1.66735e-05	0.00490534	2.41795
GO:0005178	integrin binding	JAM3	JAM3	junctional adhesion molecule 3	4.21357e-05	0.0103303	2.69468
GO:0005178	integrin binding	ICAM1	ICAM1	intercellular adhesion molecule 1	4.21357e-05	0.0103303	2.69468
GO:0005178	integrin binding	VWF	VWF	von Willebrand factor	4.21357e-05	0.0103303	2.69468
GO:0005178	integrin binding	EDIL3	EDIL3	EGF-like repeats and discoidin I-like domains 3	4.21357e-05	0.0103303	2.69468
GO:0005178	integrin binding	FAP	FAP	fibroblast activation protein, alpha	4.21357e-05	0.0103303	2.69468
GO:0005178	integrin binding	ACTN3	ACTN3	actinin, alpha 3	4.21357e-05	0.0103303	2.69468
GO:0005178	integrin binding	THBS4	THBS4	thrombospondin 4	4.21357e-05	0.0103303	2.69468
GO:0005178	integrin binding	FN1	FN1	fibronectin 1	4.21357e-05	0.0103303	2.69468
GO:0005178	integrin binding	ITGA7	ITGA7	integrin, alpha 7	4.21357e-05	0.0103303	2.69468
GO:0005178	integrin binding	FBN1	FBN1	fibrillin 1	4.21357e-05	0.0103303	2.69468
GO:0005178	integrin binding	TGFBI	TGFBI	transforming growth factor, beta-induced, 68kDa	4.21357e-05	0.0103303	2.69468
GO:0005178	integrin binding	GPNMB	GPNMB	glycoprotein (transmembrane) nmb	4.21357e-05	0.0103303	2.69468
GO:0005178	integrin binding	CTGF	CTGF	connective tissue growth factor	4.21357e-05	0.0103303	2.69468
GO:0005178	integrin binding	NOV	NOV	nephroblastoma overexpressed gene	4.21357e-05	0.0103303	2.69468
GO:0005178	integrin binding	SEMA7A	SEMA7A	semaphorin 7A, GPI membrane anchor (John Milton Hagen blood group)	4.21357e-05	0.0103303	2.69468
GO:0005178	integrin binding	MMP14	MMP14	matrix metallopeptidase 14 (membrane-inserted)	4.21357e-05	0.0103303	2.69468
GO:0005178	integrin binding	ITGA5	ITGA5	integrin, alpha 5 (fibronectin receptor, alpha polypeptide)	4.21357e-05	0.0103303	2.69468
GO:0005178	integrin binding	THBS1	THBS1	thrombospondin 1	4.21357e-05	0.0103303	2.69468
GO:0005178	integrin binding	ITGB3	ITGB3	integrin, beta 3 (platelet glycoprotein IIIa, antigen CD61)	4.21357e-05	0.0103303	2.69468
GO:0005178	integrin binding	COL3A1	COL3A1	collagen, type III, alpha 1	4.21357e-05	0.0103303	2.69468
GO:0008092	cytoskeletal protein binding	LIN7C	LIN7C	lin-7 homolog C (C. elegans)	0.000113946	0.023945	3.12503
GO:0008092	cytoskeletal protein binding	NEBL	NEBL	nebulette	0.000113946	0.023945	3.12503
GO:0008092	cytoskeletal protein binding	LOC100336949	LOC100336949	tropomyosin alpha-1 chain-like	0.000113946	0.023945	3.12503
GO:0008092	cytoskeletal protein binding	SORBS1	SORBS1	sorbin and SH3 domain containing 1	0.000113946	0.023945	3.12503
GO:0008092	cytoskeletal protein binding	GABARAPL1	GABARAPL1	GABA(A) receptor-associated protein like 1	0.000113946	0.023945	3.12503
GO:0008092	cytoskeletal protein binding	CRYAB	CRYAB	crystallin, alpha B	0.000113946	0.023945	3.12503
GO:0008092	cytoskeletal protein binding	NCAM1	NCAM1	neural cell adhesion molecule 1	0.000113946	0.023945	3.12503
GO:0008092	cytoskeletal protein binding	MYPN	MYPN	myopalladin	0.000113946	0.023945	3.12503
GO:0008092	cytoskeletal protein binding	SDC2	SDC2	syndecan 2	0.000113946	0.023945	3.12503
GO:0008092	cytoskeletal protein binding	SLC8A1	SLC8A1	solute carrier family 8 (sodium/calcium exchanger), member 1	0.000113946	0.023945	3.12503
GO:0008092	cytoskeletal protein binding	SDC3	SDC3	syndecan 3	0.000113946	0.023945	3.12503
GO:0008092	cytoskeletal protein binding	CORO1A	CORO1A	coronin, actin binding protein, 1A	0.000113946	0.023945	3.12503
GO:0008092	cytoskeletal protein binding	EPB41L1	EPB41L1	erythrocyte membrane protein band 4.1-like 1	0.000113946	0.023945	3.12503
GO:0008092	cytoskeletal protein binding	EPB41L5	EPB41L5	erythrocyte membrane protein band 4.1 like 5	0.000113946	0.023945	3.12503
GO:0008083	growth factor activity	IL11	IL11	interleukin 11	0.00025954	0.0477229	2.17534
GO:0008083	growth factor activity	CXCL3	CXCL3	chemokine (C-X-C motif) ligand 3	0.00025954	0.0477229	2.17534
GO:0008083	growth factor activity	NTF4	NTF4	neurotrophin 4	0.00025954	0.0477229	2.17534
GO:0008083	growth factor activity	FGF1	FGF1	fibroblast growth factor 1 (acidic)	0.00025954	0.0477229	2.17534
GO:0008083	growth factor activity	ENDOU	ENDOU	endonuclease, polyU-specific	0.00025954	0.0477229	2.17534
GO:0008083	growth factor activity	BDNF	BDNF	brain-derived neurotrophic factor	0.00025954	0.0477229	2.17534
GO:0008083	growth factor activity	THBS4	THBS4	thrombospondin 4	0.00025954	0.0477229	2.17534
GO:0008083	growth factor activity	CXCL8	CXCL8	interleukin 8	0.00025954	0.0477229	2.17534
GO:0008083	growth factor activity	EREG	EREG	epiregulin	0.00025954	0.0477229	2.17534
GO:0008083	growth factor activity	FGF18	FGF18	fibroblast growth factor 18	0.00025954	0.0477229	2.17534
GO:0008083	growth factor activity	GMFG	GMFG	glia maturation factor, gamma	0.00025954	0.0477229	2.17534
GO:0008083	growth factor activity	CTGF	CTGF	connective tissue growth factor	0.00025954	0.0477229	2.17534
GO:0008083	growth factor activity	NOV	NOV	nephroblastoma overexpressed gene	0.00025954	0.0477229	2.17534
GO:0008083	growth factor activity	GMFB	GMFB	glia maturation factor, beta	0.00025954	0.0477229	2.17534
GO:0008083	growth factor activity	DKK1	DKK1	dickkopf homolog 1 (Xenopus laevis)	0.00025954	0.0477229	2.17534
GO:0008083	growth factor activity	GRO1	GRO1	chemokine (C-X-C motif) ligand 1 (melanoma growth stimulating activity, alpha)	0.00025954	0.0477229	2.17534
GO:0008083	growth factor activity	ARTN	ARTN	artemin	0.00025954	0.0477229	2.17534
GO:0008083	growth factor activity	GDNF	GDNF	glial cell derived neurotrophic factor	0.00025954	0.0477229	2.17534
GO:0008083	growth factor activity	PDGFB	PDGFB	platelet-derived growth factor beta polypeptide	0.00025954	0.0477229	2.17534
GO:0008083	growth factor activity	LOC100336971	LOC100336971	left-right determination factor 2-like	0.00025954	0.0477229	2.17534
GO:0008083	growth factor activity	FGF19	FGF19	fibroblast growth factor 19	0.00025954	0.0477229	2.17534
GO:0008083	growth factor activity	GAS6	GAS6	growth arrest-specific 6	0.00025954	0.0477229	2.17534
GO:0008083	growth factor activity	AREG	LOC538751	amphiregulin-like	0.00025954	0.0477229	2.17534
GO:0008083	growth factor activity	SPADH1	SPADH1	spermadhesin 1	0.00025954	0.0477229	2.17534
GO:0004222	metalloendopeptidase activity	MMP3	MMP3	matrix metallopeptidase 3 (stromelysin 1, progelatinase)	0.000574668	0.0810642	2.42136
GO:0004222	metalloendopeptidase activity	ADAMTS20	ADAMTS20	ADAM metallopeptidase with thrombospondin type 1 motif, 20	0.000574668	0.0810642	2.42136
GO:0004222	metalloendopeptidase activity	PAPPA	PAPPA	pregnancy-associated plasma protein A, pappalysin 1	0.000574668	0.0810642	2.42136
GO:0004222	metalloendopeptidase activity	MMP25	MMP25	matrix metallopeptidase 25	0.000574668	0.0810642	2.42136
GO:0004222	metalloendopeptidase activity	MMP12	MMP12	matrix metallopeptidase 12 (macrophage elastase)	0.000574668	0.0810642	2.42136
GO:0004222	metalloendopeptidase activity	FAP	FAP	fibroblast activation protein, alpha	0.000574668	0.0810642	2.42136
GO:0004222	metalloendopeptidase activity	ADAMTS14	ADAMTS14	ADAM metallopeptidase with thrombospondin type 1 motif, 14	0.000574668	0.0810642	2.42136
GO:0004222	metalloendopeptidase activity	BMP1	BMP1	bone morphogenetic protein 1	0.000574668	0.0810642	2.42136
GO:0004222	metalloendopeptidase activity	ADAMTS3	ADAMTS3	ADAM metallopeptidase with thrombospondin type 1 motif, 3	0.000574668	0.0810642	2.42136
GO:0004222	metalloendopeptidase activity	MMP16	MMP16	matrix metallopeptidase 16 (membrane-inserted)	0.000574668	0.0810642	2.42136
GO:0004222	metalloendopeptidase activity	MMP9	MMP9	matrix metallopeptidase 9 (gelatinase B, 92kDa gelatinase, 92kDa type IV collagenase)	0.000574668	0.0810642	2.42136
GO:0004222	metalloendopeptidase activity	MMP14	MMP14	matrix metallopeptidase 14 (membrane-inserted)	0.000574668	0.0810642	2.42136
GO:0004222	metalloendopeptidase activity	ADAMTS12	ADAMTS12	ADAM metallopeptidase with thrombospondin type 1 motif, 12	0.000574668	0.0810642	2.42136
GO:0004222	metalloendopeptidase activity	THSD4	THSD4	thrombospondin, type I, domain containing 4	0.000574668	0.0810642	2.42136
GO:0004222	metalloendopeptidase activity	ADAMTS17	ADAMTS17	ADAM metallopeptidase with thrombospondin type 1 motif, 17	0.000574668	0.0810642	2.42136
GO:0004222	metalloendopeptidase activity	MMP13	MMP13	matrix metallopeptidase 13 (collagenase 3)	0.000574668	0.0810642	2.42136
GO:0004222	metalloendopeptidase activity	LOC100139916	LOC100139916	interleukin 32-like	0.000574668	0.0810642	2.42136
GO:0008046	axon guidance receptor activity	SEMA5A	SEMA5A	sema domain, seven thrombospondin repeats (type 1 and type 1-like), transmembrane domain (TM) and short cytoplasmic domain, (semaphorin) 5A	0.000590963	0.0810642	8.54599
GO:0008046	axon guidance receptor activity	EPHB2	EPHB2	EPH receptor B2	0.000590963	0.0810642	8.54599
GO:0008046	axon guidance receptor activity	EPHA7	EPHA7	EPH receptor A7	0.000590963	0.0810642	8.54599
GO:0008046	axon guidance receptor activity	ROBO1	ROBO1	roundabout, axon guidance receptor, homolog 1 (Drosophila)	0.000590963	0.0810642	8.54599
GO:0005154	epidermal growth factor receptor binding	AGR2	AGR2	anterior gradient homolog 2 (Xenopus laevis)	0.00060619	0.0810642	3.98813
GO:0005154	epidermal growth factor receptor binding	VAV3	VAV3	vav 3 guanine nucleotide exchange factor	0.00060619	0.0810642	3.98813
GO:0005154	epidermal growth factor receptor binding	EREG	EREG	epiregulin	0.00060619	0.0810642	3.98813
GO:0005154	epidermal growth factor receptor binding	VAV2	VAV2	vav 2 guanine nucleotide exchange factor	0.00060619	0.0810642	3.98813
GO:0005154	epidermal growth factor receptor binding	ITGA5	ITGA5	integrin, alpha 5 (fibronectin receptor, alpha polypeptide)	0.00060619	0.0810642	3.98813
GO:0005154	epidermal growth factor receptor binding	AREG	LOC538751	amphiregulin-like	0.00060619	0.0810642	3.98813
GO:0005154	epidermal growth factor receptor binding	CD44	CD44	CD44 molecule (Indian blood group)	0.00060619	0.0810642	3.98813
GO:0005154	epidermal growth factor receptor binding	LINGO1	LINGO1	leucine rich repeat and Ig domain containing 1	0.00060619	0.0810642	3.98813
GO:0019838	growth factor binding	IGFBP5	IGFBP5	insulin-like growth factor binding protein 5	0.000882312	0.108157	3.45126
GO:0019838	growth factor binding	LTBP3	LTBP3	latent transforming growth factor beta binding protein 3	0.000882312	0.108157	3.45126
GO:0019838	growth factor binding	IL6ST	IL6ST	interleukin 6 signal transducer (gp130, oncostatin M receptor)	0.000882312	0.108157	3.45126
GO:0019838	growth factor binding	IGFBP7	IGFBP7	insulin-like growth factor binding protein 7	0.000882312	0.108157	3.45126
GO:0019838	growth factor binding	LTBP1	LTBP1	latent transforming growth factor beta binding protein 1	0.000882312	0.108157	3.45126
GO:0019838	growth factor binding	A2ML1	A2ML1	alpha-2-macroglobulin-like 1	0.000882312	0.108157	3.45126
GO:0019838	growth factor binding	IGFBP3	IGFBP3	insulin-like growth factor binding protein 3	0.000882312	0.108157	3.45126
GO:0019838	growth factor binding	IGFBP2	IGFBP2	insulin-like growth factor binding protein 2, 36kDa	0.000882312	0.108157	3.45126
GO:0019838	growth factor binding	NRP1	NRP1	neuropilin 1	0.000882312	0.108157	3.45126
GO:0043262	adenosine-diphosphatase activity	ENTPD1	ENTPD1	ectonucleoside triphosphate diphosphohydrolase 1	0.00113326	0.128232	11.2166
GO:0043262	adenosine-diphosphatase activity	ENTPD2	ENTPD2	ectonucleoside triphosphate diphosphohydrolase 2	0.00113326	0.128232	11.2166
GO:0043262	adenosine-diphosphatase activity	NUDT9	NUDT9	nudix (nucleoside diphosphate linked moiety X)-type motif 9	0.00113326	0.128232	11.2166
GO:0005539	glycosaminoglycan binding	CCDC80	CCDC80	coiled-coil domain containing 80	0.00125065	0.131407	4.02648
GO:0005539	glycosaminoglycan binding	BGN	BGN	biglycan	0.00125065	0.131407	4.02648
GO:0005539	glycosaminoglycan binding	CRISPLD2	CRISPLD2	cysteine-rich secretory protein LCCL domain containing 2	0.00125065	0.131407	4.02648
GO:0005539	glycosaminoglycan binding	SERPINE2	SERPINE2	serpin peptidase inhibitor, clade E (nexin, plasminogen activator inhibitor type 1), member 2	0.00125065	0.131407	4.02648
GO:0005539	glycosaminoglycan binding	ABI3BP	ABI3BP	ABI family, member 3 (NESH) binding protein	0.00125065	0.131407	4.02648
GO:0005539	glycosaminoglycan binding	TGFBR3	TGFBR3	transforming growth factor, beta receptor III	0.00125065	0.131407	4.02648
GO:0005539	glycosaminoglycan binding	MAMDC2	LOC788176	MAM domain-containing protein 2-like	0.00125065	0.131407	4.02648
GO:0019829	cation-transporting ATPase activity	ATP7A	ATP7A	ATPase, Cu++ transporting, alpha polypeptide	0.0014813	0.137885	3.51894
GO:0019829	cation-transporting ATPase activity	ATP10A	ATP10A	ATPase, class V, type 10A	0.0014813	0.137885	3.51894
GO:0019829	cation-transporting ATPase activity	ATP9A	ATP9A	ATPase, class II, type 9A	0.0014813	0.137885	3.51894
GO:0019829	cation-transporting ATPase activity	ATP10D	ATP10D	ATPase, class V, type 10D	0.0014813	0.137885	3.51894
GO:0019829	cation-transporting ATPase activity	ATP11A	ATP11A	ATPase, class VI, type 11A	0.0014813	0.137885	3.51894
GO:0019829	cation-transporting ATPase activity	ATP10B	ATP10B	ATPase, class V, type 10B	0.0014813	0.137885	3.51894
GO:0019829	cation-transporting ATPase activity	ATP2C2	ATP2C2	ATPase, Ca++ transporting, type 2C, member 2	0.0014813	0.137885	3.51894
GO:0019829	cation-transporting ATPase activity	ATP2A3	ATP2A3	ATPase, Ca++ transporting, ubiquitous	0.0014813	0.137885	3.51894
GO:0050431	transforming growth factor beta binding	VASN	VASN	vasorin	0.00151468	0.137885	4.48664
GO:0050431	transforming growth factor beta binding	LTBP3	LTBP3	latent transforming growth factor beta binding protein 3	0.00151468	0.137885	4.48664
GO:0050431	transforming growth factor beta binding	LTBP1	LTBP1	latent transforming growth factor beta binding protein 1	0.00151468	0.137885	4.48664
GO:0050431	transforming growth factor beta binding	CD36.1	CD36	CD36 molecule (thrombospondin receptor)	0.00151468	0.137885	4.48664
GO:0050431	transforming growth factor beta binding	THBS1	THBS1	thrombospondin 1	0.00151468	0.137885	4.48664
GO:0050431	transforming growth factor beta binding	TGFBR3	TGFBR3	transforming growth factor, beta receptor III	0.00151468	0.137885	4.48664
GO:0004143	diacylglycerol kinase activity	DGKI	DGKI	diacylglycerol kinase, iota	0.0015935	0.137885	5.34124
GO:0004143	diacylglycerol kinase activity	DGKB	DGKB	diacylglycerol kinase, beta 90kDa	0.0015935	0.137885	5.34124
GO:0004143	diacylglycerol kinase activity	SPHK1	SPHK1	sphingosine kinase 1	0.0015935	0.137885	5.34124
GO:0004143	diacylglycerol kinase activity	DGKG	DGKG	diacylglycerol kinase, gamma 90kDa	0.0015935	0.137885	5.34124
GO:0004143	diacylglycerol kinase activity	DGKH	DGKH	diacylglycerol kinase, eta	0.0015935	0.137885	5.34124
GO:0001077	RNA polymerase II core promoter proximal region sequence-specific DNA binding transcription factor activity involved in positive regulation of transcription	ESR2	ESR2	estrogen receptor 2 (ER beta)	0.00198054	0.161855	1.77024
GO:0001077	RNA polymerase II core promoter proximal region sequence-specific DNA binding transcription factor activity involved in positive regulation of transcription	SOX9	SOX9	SRY (sex determining region Y)-box 9	0.00198054	0.161855	1.77024
GO:0001077	RNA polymerase II core promoter proximal region sequence-specific DNA binding transcription factor activity involved in positive regulation of transcription	TFAP2C	TFAP2C	transcription factor AP-2 gamma (activating enhancer binding protein 2 gamma)	0.00198054	0.161855	1.77024
GO:0001077	RNA polymerase II core promoter proximal region sequence-specific DNA binding transcription factor activity involved in positive regulation of transcription	ETV1	ETV1	ets variant 1	0.00198054	0.161855	1.77024
GO:0001077	RNA polymerase II core promoter proximal region sequence-specific DNA binding transcription factor activity involved in positive regulation of transcription	HIF1A	HIF1A	hypoxia inducible factor 1, alpha subunit (basic helix-loop-helix transcription factor)	0.00198054	0.161855	1.77024
GO:0001077	RNA polymerase II core promoter proximal region sequence-specific DNA binding transcription factor activity involved in positive regulation of transcription	LHX2	LHX2	LIM homeobox 2	0.00198054	0.161855	1.77024
GO:0001077	RNA polymerase II core promoter proximal region sequence-specific DNA binding transcription factor activity involved in positive regulation of transcription	NR4A2	NR4A2	nuclear receptor subfamily 4, group A, member 2	0.00198054	0.161855	1.77024
GO:0001077	RNA polymerase II core promoter proximal region sequence-specific DNA binding transcription factor activity involved in positive regulation of transcription	ZNF750	ZNF750	zinc finger protein 750	0.00198054	0.161855	1.77024
GO:0001077	RNA polymerase II core promoter proximal region sequence-specific DNA binding transcription factor activity involved in positive regulation of transcription	CREB5	CREB5	cAMP responsive element binding protein 5	0.00198054	0.161855	1.77024
GO:0001077	RNA polymerase II core promoter proximal region sequence-specific DNA binding transcription factor activity involved in positive regulation of transcription	PPARA	PPARA	peroxisome proliferator-activated receptor alpha	0.00198054	0.161855	1.77024
GO:0001077	RNA polymerase II core promoter proximal region sequence-specific DNA binding transcription factor activity involved in positive regulation of transcription	MEIS3	MEIS3	Meis homeobox 3	0.00198054	0.161855	1.77024
GO:0001077	RNA polymerase II core promoter proximal region sequence-specific DNA binding transcription factor activity involved in positive regulation of transcription	MAFA	MAFA	v-maf avian musculoaponeurotic fibrosarcoma oncogene homolog A	0.00198054	0.161855	1.77024
GO:0001077	RNA polymerase II core promoter proximal region sequence-specific DNA binding transcription factor activity involved in positive regulation of transcription	SIX2	SIX2	SIX homeobox 2	0.00198054	0.161855	1.77024
GO:0001077	RNA polymerase II core promoter proximal region sequence-specific DNA binding transcription factor activity involved in positive regulation of transcription	PITX1	PITX1	paired-like homeodomain 1	0.00198054	0.161855	1.77024
GO:0001077	RNA polymerase II core promoter proximal region sequence-specific DNA binding transcription factor activity involved in positive regulation of transcription	SOX15	SOX15	SRY (sex determining region Y)-box 15	0.00198054	0.161855	1.77024
GO:0001077	RNA polymerase II core promoter proximal region sequence-specific DNA binding transcription factor activity involved in positive regulation of transcription	CEBPA	CEBPA	CCAAT/enhancer binding protein (C/EBP), alpha	0.00198054	0.161855	1.77024
GO:0001077	RNA polymerase II core promoter proximal region sequence-specific DNA binding transcription factor activity involved in positive regulation of transcription	NR4A1	NR4A1	nuclear receptor subfamily 4, group A, member 1	0.00198054	0.161855	1.77024
GO:0001077	RNA polymerase II core promoter proximal region sequence-specific DNA binding transcription factor activity involved in positive regulation of transcription	HMGA1	HMGA1	high mobility group AT-hook 1	0.00198054	0.161855	1.77024
GO:0001077	RNA polymerase II core promoter proximal region sequence-specific DNA binding transcription factor activity involved in positive regulation of transcription	NR4A3	NR4A3	nuclear receptor subfamily 4, group A, member 3	0.00198054	0.161855	1.77024
GO:0001077	RNA polymerase II core promoter proximal region sequence-specific DNA binding transcription factor activity involved in positive regulation of transcription	CREB3L1	CREB3L1	cAMP responsive element binding protein 3-like 1	0.00198054	0.161855	1.77024
GO:0001077	RNA polymerase II core promoter proximal region sequence-specific DNA binding transcription factor activity involved in positive regulation of transcription	GRHL1	GRHL1	grainyhead-like 1 (Drosophila)	0.00198054	0.161855	1.77024
GO:0001077	RNA polymerase II core promoter proximal region sequence-specific DNA binding transcription factor activity involved in positive regulation of transcription	TP73	LOC515105	uncharacterized LOC515105	0.00198054	0.161855	1.77024
GO:0001077	RNA polymerase II core promoter proximal region sequence-specific DNA binding transcription factor activity involved in positive regulation of transcription	MKX	MKX	mohawk homeobox	0.00198054	0.161855	1.77024
GO:0001077	RNA polymerase II core promoter proximal region sequence-specific DNA binding transcription factor activity involved in positive regulation of transcription	MITF	MITF	microphthalmia-associated transcription factor	0.00198054	0.161855	1.77024
GO:0001077	RNA polymerase II core promoter proximal region sequence-specific DNA binding transcription factor activity involved in positive regulation of transcription	HOXA5	HOXA5	homeobox A5	0.00198054	0.161855	1.77024
GO:0001077	RNA polymerase II core promoter proximal region sequence-specific DNA binding transcription factor activity involved in positive regulation of transcription	PATZ1	PATZ1	POZ (BTB) and AT hook containing zinc finger 1	0.00198054	0.161855	1.77024
GO:0001077	RNA polymerase II core promoter proximal region sequence-specific DNA binding transcription factor activity involved in positive regulation of transcription	MYBL1	MYBL1	v-myb myeloblastosis viral oncogene homolog (avian)-like 1	0.00198054	0.161855	1.77024
GO:0001077	RNA polymerase II core promoter proximal region sequence-specific DNA binding transcription factor activity involved in positive regulation of transcription	ONECUT2	ONECUT2	one cut homeobox 2	0.00198054	0.161855	1.77024
GO:0001077	RNA polymerase II core promoter proximal region sequence-specific DNA binding transcription factor activity involved in positive regulation of transcription	FOSB	FOSB	FBJ murine osteosarcoma viral oncogene homolog B	0.00198054	0.161855	1.77024
GO:0004896	cytokine receptor activity	IL11RA	IL11RA	interleukin 11 receptor, alpha	0.00218458	0.169132	3.05908
GO:0004896	cytokine receptor activity	IL6ST	IL6ST	interleukin 6 signal transducer (gp130, oncostatin M receptor)	0.00218458	0.169132	3.05908
GO:0004896	cytokine receptor activity	F3	F3	coagulation factor III	0.00218458	0.169132	3.05908
GO:0004896	cytokine receptor activity	IL22RA1	IL22RA1	interleukin 22 receptor, alpha 1	0.00218458	0.169132	3.05908
GO:0004896	cytokine receptor activity	CD74	CD74	CD74 molecule, major histocompatibility complex, class II invariant chain	0.00218458	0.169132	3.05908
GO:0004896	cytokine receptor activity	IL13RA1.1	IL13RA1	interleukin 13 receptor, alpha 1	0.00218458	0.169132	3.05908
GO:0004896	cytokine receptor activity	IL6R	IL6R	interleukin 6 receptor	0.00218458	0.169132	3.05908
GO:0004896	cytokine receptor activity	CD44	CD44	CD44 molecule (Indian blood group)	0.00218458	0.169132	3.05908
GO:0004896	cytokine receptor activity	IL15RA	IL15RA	interleukin 15 receptor, alpha	0.00218458	0.169132	3.05908
GO:0052650	NADP-retinol dehydrogenase activity	MGC152281	MGC152281	uncharacterized LOC507942	0.00269189	0.175812	8.97329
GO:0052650	NADP-retinol dehydrogenase activity	RDH10	RDH10	retinol dehydrogenase 10 (all-trans)	0.00269189	0.175812	8.97329
GO:0052650	NADP-retinol dehydrogenase activity	DHRS3	DHRS3	dehydrogenase/reductase (SDR family) member 3	0.00269189	0.175812	8.97329
GO:0050544	arachidonic acid binding	S100A12	S100A12	S100 calcium binding protein A12	0.00301306	0.175812	5.98219
GO:0050544	arachidonic acid binding	S100A9	S100A9	S100 calcium binding protein A9	0.00301306	0.175812	5.98219
GO:0050544	arachidonic acid binding	S100A8	S100A8	S100 calcium binding protein A8	0.00301306	0.175812	5.98219
GO:0050544	arachidonic acid binding	CYP4F2	CYP4F2	cytochrome P450, family 4, subfamily F, polypeptide 2	0.00301306	0.175812	5.98219
GO:0030275	LRR domain binding	NRAS	NRAS	neuroblastoma RAS viral (v-ras) oncogene homolog	0.00301306	0.175812	5.98219
GO:0030275	LRR domain binding	NCAM1	NCAM1	neural cell adhesion molecule 1	0.00301306	0.175812	5.98219
GO:0030275	LRR domain binding	KRAS	KRAS	v-Ki-ras2 Kirsten rat sarcoma viral oncogene homolog	0.00301306	0.175812	5.98219
GO:0030275	LRR domain binding	ROBO1	ROBO1	roundabout, axon guidance receptor, homolog 1 (Drosophila)	0.00301306	0.175812	5.98219
GO:0046872	metal ion binding	NQO2	NQO2	NAD(P)H dehydrogenase, quinone 2	0.00306181	0.175812	1.17101
GO:0046872	metal ion binding	TRIM40	TRIM40	tripartite motif containing 40	0.00306181	0.175812	1.17101
GO:0046872	metal ion binding	MMP3	MMP3	matrix metallopeptidase 3 (stromelysin 1, progelatinase)	0.00306181	0.175812	1.17101
GO:0046872	metal ion binding	RPTN	RPTN	repetin	0.00306181	0.175812	1.17101
GO:0046872	metal ion binding	MKRN3	MKRN3	makorin ring finger protein 3	0.00306181	0.175812	1.17101
GO:0046872	metal ion binding	SOD2	SOD2	superoxide dismutase 2, mitochondrial	0.00306181	0.175812	1.17101
GO:0046872	metal ion binding	MAP3K8	MAP3K8	mitogen-activated protein kinase kinase kinase 8	0.00306181	0.175812	1.17101
GO:0046872	metal ion binding	S100A12	S100A12	S100 calcium binding protein A12	0.00306181	0.175812	1.17101
GO:0046872	metal ion binding	ISG20	ISG20	interferon stimulated exonuclease gene 20kDa	0.00306181	0.175812	1.17101
GO:0046872	metal ion binding	PRRG4	PRRG4	proline rich Gla (G-carboxyglutamic acid) 4 (transmembrane)	0.00306181	0.175812	1.17101
GO:0046872	metal ion binding	ATP7A	ATP7A	ATPase, Cu++ transporting, alpha polypeptide	0.00306181	0.175812	1.17101
GO:0046872	metal ion binding	ITGA8	ITGA8	integrin, alpha 8	0.00306181	0.175812	1.17101
GO:0046872	metal ion binding	ZNF77	ZNF77	zinc finger protein 77	0.00306181	0.175812	1.17101
GO:0046872	metal ion binding	LOC101907041	LOC101907041	zinc finger protein 347-like	0.00306181	0.175812	1.17101
GO:0046872	metal ion binding	CELA1	CELA1	chymotrypsin-like elastase family, member 1	0.00306181	0.175812	1.17101
GO:0046872	metal ion binding	APLF	APLF	aprataxin and PNKP like factor	0.00306181	0.175812	1.17101
GO:0046872	metal ion binding	ADAMTS20	ADAMTS20	ADAM metallopeptidase with thrombospondin type 1 motif, 20	0.00306181	0.175812	1.17101
GO:0046872	metal ion binding	S100A9	S100A9	S100 calcium binding protein A9	0.00306181	0.175812	1.17101
GO:0046872	metal ion binding	ZDHHC19	ZDHHC19	zinc finger, DHHC-type containing 19	0.00306181	0.175812	1.17101
GO:0046872	metal ion binding	ARSE	ARSE	arylsulfatase E (chondrodysplasia punctata 1)	0.00306181	0.175812	1.17101
GO:0046872	metal ion binding	ZNF775	ZNF775	zinc finger protein 775	0.00306181	0.175812	1.17101
GO:0046872	metal ion binding	EGR3	EGR3	early growth response 3	0.00306181	0.175812	1.17101
GO:0046872	metal ion binding	NEK10	LOC522335	serine/threonine-protein kinase Nek10-like	0.00306181	0.175812	1.17101
GO:0046872	metal ion binding	IDS	IDS	iduronate 2-sulfatase	0.00306181	0.175812	1.17101
GO:0046872	metal ion binding	NUAK1	NUAK1	NUAK family, SNF1-like kinase, 1	0.00306181	0.175812	1.17101
GO:0046872	metal ion binding	LOC100336929	LOC100336929	zinc finger, AN1-type domain 6-like	0.00306181	0.175812	1.17101
GO:0046872	metal ion binding	VAV3	VAV3	vav 3 guanine nucleotide exchange factor	0.00306181	0.175812	1.17101
GO:0046872	metal ion binding	LOC100301224	LOC100301224	cytochrome P450, family 4, subfamily F, polypeptide 22-like	0.00306181	0.175812	1.17101
GO:0046872	metal ion binding	DPYD	DPYD	dihydropyrimidine dehydrogenase	0.00306181	0.175812	1.17101
GO:0046872	metal ion binding	TNNI1	TNNI1	troponin I type 1 (skeletal, slow)	0.00306181	0.175812	1.17101
GO:0046872	metal ion binding	NEBL	NEBL	nebulette	0.00306181	0.175812	1.17101
GO:0046872	metal ion binding	ESR2	ESR2	estrogen receptor 2 (ER beta)	0.00306181	0.175812	1.17101
GO:0046872	metal ion binding	MMP25	MMP25	matrix metallopeptidase 25	0.00306181	0.175812	1.17101
GO:0046872	metal ion binding	RNASEL	RNASEL	ribonuclease L (2',5'-oligoisoadenylate synthetase-dependent)	0.00306181	0.175812	1.17101
GO:0046872	metal ion binding	APOBEC1	APOBEC1	apolipoprotein B mRNA editing enzyme, catalytic polypeptide 1	0.00306181	0.175812	1.17101
GO:0046872	metal ion binding	MYL9	MYL9	myosin, light chain 9, regulatory	0.00306181	0.175812	1.17101
GO:0046872	metal ion binding	NRXN2	NRXN2	neurexin 2	0.00306181	0.175812	1.17101
GO:0046872	metal ion binding	RNF223	RNF223	ring finger protein 223	0.00306181	0.175812	1.17101
GO:0046872	metal ion binding	GTSF1	GTSF1	gametocyte specific factor 1	0.00306181	0.175812	1.17101
GO:0046872	metal ion binding	UHRF2	UHRF2	ubiquitin-like with PHD and ring finger domains 2	0.00306181	0.175812	1.17101
GO:0046872	metal ion binding	GALNT6	GALNT6	UDP-N-acetyl-alpha-D-galactosamine:polypeptide N-acetylgalactosaminyltransferase 6 (GalNAc-T6)	0.00306181	0.175812	1.17101
GO:0046872	metal ion binding	RNF148	RNF148	ring finger protein 148	0.00306181	0.175812	1.17101
GO:0046872	metal ion binding	CYP1B1	CYP1B1	cytochrome P450, family 1, subfamily B, polypeptide 1	0.00306181	0.175812	1.17101
GO:0046872	metal ion binding	DSG1	DSG1	desmoglein 1	0.00306181	0.175812	1.17101
GO:0046872	metal ion binding	PDE9A	PDE9A	phosphodiesterase 9A	0.00306181	0.175812	1.17101
GO:0046872	metal ion binding	COL1A2	COL1A2	collagen, type I, alpha 2	0.00306181	0.175812	1.17101
GO:0046872	metal ion binding	CYP17A1	CYP17A1	cytochrome P450, family 17, subfamily A, polypeptide 1	0.00306181	0.175812	1.17101
GO:0046872	metal ion binding	ZNF215	ZNF215	zinc finger protein 215	0.00306181	0.175812	1.17101
GO:0046872	metal ion binding	KCNMA1	KCNMA1	potassium large conductance calcium-activated channel, subfamily M, alpha member 1	0.00306181	0.175812	1.17101
GO:0046872	metal ion binding	CPZ	CPZ	carboxypeptidase Z	0.00306181	0.175812	1.17101
GO:0046872	metal ion binding	MMP12	MMP12	matrix metallopeptidase 12 (macrophage elastase)	0.00306181	0.175812	1.17101
GO:0046872	metal ion binding	PLS1	PLS1	plastin 1	0.00306181	0.175812	1.17101
GO:0046872	metal ion binding	SRR	SRR	serine racemase	0.00306181	0.175812	1.17101
GO:0046872	metal ion binding	LHX2	LHX2	LIM homeobox 2	0.00306181	0.175812	1.17101
GO:0046872	metal ion binding	RASA3	RASA3	RAS p21 protein activator 3	0.00306181	0.175812	1.17101
GO:0046872	metal ion binding	MOB3B	MOB3B	MOB kinase activator 3B	0.00306181	0.175812	1.17101
GO:0046872	metal ion binding	DNAJA4	DNAJA4	DnaJ (Hsp40) homolog, subfamily A, member 4	0.00306181	0.175812	1.17101
GO:0046872	metal ion binding	S100A8	S100A8	S100 calcium binding protein A8	0.00306181	0.175812	1.17101
GO:0046872	metal ion binding	NR4A2	NR4A2	nuclear receptor subfamily 4, group A, member 2	0.00306181	0.175812	1.17101
GO:0046872	metal ion binding	ENDOU	ENDOU	endonuclease, polyU-specific	0.00306181	0.175812	1.17101
GO:0046872	metal ion binding	CYP24A1	CYP24A1	cytochrome P450, family 24, subfamily A, polypeptide 1	0.00306181	0.175812	1.17101
GO:0046872	metal ion binding	ATP10A	ATP10A	ATPase, class V, type 10A	0.00306181	0.175812	1.17101
GO:0046872	metal ion binding	XAF1	XAF1	XIAP associated factor 1	0.00306181	0.175812	1.17101
GO:0046872	metal ion binding	EDIL3	EDIL3	EGF-like repeats and discoidin I-like domains 3	0.00306181	0.175812	1.17101
GO:0046872	metal ion binding	ZNF750	ZNF750	zinc finger protein 750	0.00306181	0.175812	1.17101
GO:0046872	metal ion binding	CREB5	CREB5	cAMP responsive element binding protein 5	0.00306181	0.175812	1.17101
GO:0046872	metal ion binding	CDH11	CDH11	cadherin 11, type 2, OB-cadherin (osteoblast)	0.00306181	0.175812	1.17101
GO:0046872	metal ion binding	ZNF362	ZNF362	zinc finger protein 362	0.00306181	0.175812	1.17101
GO:0046872	metal ion binding	CYP4F2	CYP4F2	cytochrome P450, family 4, subfamily F, polypeptide 2	0.00306181	0.175812	1.17101
GO:0046872	metal ion binding	ITGA10	ITGA10	integrin, alpha 10	0.00306181	0.175812	1.17101
GO:0046872	metal ion binding	DTX4	DTX4	deltex homolog 4 (Drosophila)	0.00306181	0.175812	1.17101
GO:0046872	metal ion binding	ARL6	ARL6	ADP-ribosylation factor-like 6	0.00306181	0.175812	1.17101
GO:0046872	metal ion binding	CALML5	CALML5	calmodulin-like 5	0.00306181	0.175812	1.17101
GO:0046872	metal ion binding	ZNF428	ZNF428	zinc finger protein 428	0.00306181	0.175812	1.17101
GO:0046872	metal ion binding	LHX9	LHX9	LIM homeobox 9	0.00306181	0.175812	1.17101
GO:0046872	metal ion binding	CDH26	CDH26	cadherin 26	0.00306181	0.175812	1.17101
GO:0046872	metal ion binding	CETN4	CETN4	centrin 4	0.00306181	0.175812	1.17101
GO:0046872	metal ion binding	ACTN3	ACTN3	actinin, alpha 3	0.00306181	0.175812	1.17101
GO:0046872	metal ion binding	ABLIM2	ABLIM2	actin binding LIM protein family, member 2	0.00306181	0.175812	1.17101
GO:0046872	metal ion binding	DGKB	DGKB	diacylglycerol kinase, beta 90kDa	0.00306181	0.175812	1.17101
GO:0046872	metal ion binding	BCO2	BCO2	beta-carotene oxygenase 2	0.00306181	0.175812	1.17101
GO:0046872	metal ion binding	ZNF354A	ZNF354A	zinc finger protein 354A	0.00306181	0.175812	1.17101
GO:0046872	metal ion binding	LOC534913	LOC534913	mariner-like transposase	0.00306181	0.175812	1.17101
GO:0046872	metal ion binding	FBP2	FBP2	fructose-1,6-bisphosphatase 2	0.00306181	0.175812	1.17101
GO:0046872	metal ion binding	ADAMTS14	ADAMTS14	ADAM metallopeptidase with thrombospondin type 1 motif, 14	0.00306181	0.175812	1.17101
GO:0046872	metal ion binding	ADARB1	ADARB1	adenosine deaminase, RNA-specific, B1	0.00306181	0.175812	1.17101
GO:0046872	metal ion binding	CAPNS2	CAPNS2	calpain, small subunit 2	0.00306181	0.175812	1.17101
GO:0046872	metal ion binding	FOXP2	LOC505502	uncharacterized LOC505502	0.00306181	0.175812	1.17101
GO:0046872	metal ion binding	TNS1	TNS1	tensin 1	0.00306181	0.175812	1.17101
GO:0046872	metal ion binding	CADPS2	CADPS2	Ca++-dependent secretion activator 2	0.00306181	0.175812	1.17101
GO:0046872	metal ion binding	TRIM47	TRIM47	tripartite motif containing 47	0.00306181	0.175812	1.17101
GO:0046872	metal ion binding	EHD3	EHD3	EH-domain containing 3	0.00306181	0.175812	1.17101
GO:0046872	metal ion binding	EPHX2	EPHX2	epoxide hydrolase 2, cytoplasmic	0.00306181	0.175812	1.17101
GO:0046872	metal ion binding	LCP1	LCP1	lymphocyte cytosolic protein 1 (L-plastin)	0.00306181	0.175812	1.17101
GO:0046872	metal ion binding	PHF6.1	PHF6	PHD finger protein 6	0.00306181	0.175812	1.17101
GO:0046872	metal ion binding	ATP9A	ATP9A	ATPase, class II, type 9A	0.00306181	0.175812	1.17101
GO:0046872	metal ion binding	LONRF3	LONRF3	LON peptidase N-terminal domain and ring finger 3	0.00306181	0.175812	1.17101
GO:0046872	metal ion binding	PPARA	PPARA	peroxisome proliferator-activated receptor alpha	0.00306181	0.175812	1.17101
GO:0046872	metal ion binding	HEPH	HEPH	hephaestin	0.00306181	0.175812	1.17101
GO:0046872	metal ion binding	CMC1	CMC1	COX assembly mitochondrial protein homolog (S. cerevisiae)	0.00306181	0.175812	1.17101
GO:0046872	metal ion binding	FYN	FYN	FYN oncogene related to SRC, FGR, YES	0.00306181	0.175812	1.17101
GO:0046872	metal ion binding	LOX	LOX	lysyl oxidase	0.00306181	0.175812	1.17101
GO:0046872	metal ion binding	ITGA7	ITGA7	integrin, alpha 7	0.00306181	0.175812	1.17101
GO:0046872	metal ion binding	BCL11A	BCL11A	B-cell CLL/lymphoma 11A (zinc finger protein)	0.00306181	0.175812	1.17101
GO:0046872	metal ion binding	CPA5	CPA5	carboxypeptidase A5	0.00306181	0.175812	1.17101
GO:0046872	metal ion binding	CYB561	CYB561	cytochrome b-561	0.00306181	0.175812	1.17101
GO:0046872	metal ion binding	RNF17	RNF17	ring finger protein 17	0.00306181	0.175812	1.17101
GO:0046872	metal ion binding	ZFAND5	ZFAND5	zinc finger, AN1-type domain 5	0.00306181	0.175812	1.17101
GO:0046872	metal ion binding	LONRF1	LONRF1	LON peptidase N-terminal domain and ring finger 1	0.00306181	0.175812	1.17101
GO:0046872	metal ion binding	PADI4	PADI4	peptidyl arginine deiminase, type IV	0.00306181	0.175812	1.17101
GO:0046872	metal ion binding	MBNL3	MBNL3	muscleblind-like 3 (Drosophila)	0.00306181	0.175812	1.17101
GO:0046872	metal ion binding	OVOL1	OVOL1	ovo-like 1(Drosophila)	0.00306181	0.175812	1.17101
GO:0046872	metal ion binding	S100A4	S100A4	S100 calcium binding protein A4	0.00306181	0.175812	1.17101
GO:0046872	metal ion binding	CA12	CA12	carbonic anhydrase XII	0.00306181	0.175812	1.17101
GO:0046872	metal ion binding	LMCD1	LMCD1	LIM and cysteine-rich domains 1	0.00306181	0.175812	1.17101
GO:0046872	metal ion binding	ZC3H12D	ZC3H12D	zinc finger CCCH-type containing 12D	0.00306181	0.175812	1.17101
GO:0046872	metal ion binding	FADS1	FADS1	fatty acid desaturase 1	0.00306181	0.175812	1.17101
GO:0046872	metal ion binding	LOC100296121	LOC100296121	zinc finger protein 132-like	0.00306181	0.175812	1.17101
GO:0046872	metal ion binding	ZNF114	ZNF114	zinc finger protein 114	0.00306181	0.175812	1.17101
GO:0046872	metal ion binding	ROCK1	ROCK1	Rho-associated, coiled-coil containing protein kinase 1	0.00306181	0.175812	1.17101
GO:0046872	metal ion binding	SYT11	SYT11	synaptotagmin XI	0.00306181	0.175812	1.17101
GO:0046872	metal ion binding	CRYAB	CRYAB	crystallin, alpha B	0.00306181	0.175812	1.17101
GO:0046872	metal ion binding	IGFBP3	IGFBP3	insulin-like growth factor binding protein 3	0.00306181	0.175812	1.17101
GO:0046872	metal ion binding	PRICKLE1	PRICKLE1	prickle homolog 1 (Drosophila)	0.00306181	0.175812	1.17101
GO:0046872	metal ion binding	ADAMTS3	ADAMTS3	ADAM metallopeptidase with thrombospondin type 1 motif, 3	0.00306181	0.175812	1.17101
GO:0046872	metal ion binding	GLI1	GLI1	GLI family zinc finger 1	0.00306181	0.175812	1.17101
GO:0046872	metal ion binding	MT1E.1	MT1E	metallothionein 1E	0.00306181	0.175812	1.17101
GO:0046872	metal ion binding	HACL1	HACL1	2-hydroxyacyl-CoA lyase 1	0.00306181	0.175812	1.17101
GO:0046872	metal ion binding	TRIM10	TRIM10	tripartite motif containing 10	0.00306181	0.175812	1.17101
GO:0046872	metal ion binding	PRF1	PRF1	perforin 1 (pore forming protein)	0.00306181	0.175812	1.17101
GO:0046872	metal ion binding	CYBRD1	CYBRD1	cytochrome b reductase 1	0.00306181	0.175812	1.17101
GO:0046872	metal ion binding	PDE6A	PDE6A	phosphodiesterase 6A, cGMP-specific, rod, alpha	0.00306181	0.175812	1.17101
GO:0046872	metal ion binding	MTR	MTR	5-methyltetrahydrofolate-homocysteine methyltransferase	0.00306181	0.175812	1.17101
GO:0046872	metal ion binding	TPO	TPO	thyroid peroxidase	0.00306181	0.175812	1.17101
GO:0046872	metal ion binding	BMI1	BMI1	BMI1 polycomb ring finger oncogene	0.00306181	0.175812	1.17101
GO:0046872	metal ion binding	MMP16	MMP16	matrix metallopeptidase 16 (membrane-inserted)	0.00306181	0.175812	1.17101
GO:0046872	metal ion binding	KLF9	KLF9	Kruppel-like factor 9	0.00306181	0.175812	1.17101
GO:0046872	metal ion binding	CSRP2	CSRP2	cysteine and glycine-rich protein 2	0.00306181	0.175812	1.17101
GO:0046872	metal ion binding	VAV2	VAV2	vav 2 guanine nucleotide exchange factor	0.00306181	0.175812	1.17101
GO:0046872	metal ion binding	PAM	PAM	peptidylglycine alpha-amidating monooxygenase	0.00306181	0.175812	1.17101
GO:0046872	metal ion binding	NR4A1	NR4A1	nuclear receptor subfamily 4, group A, member 1	0.00306181	0.175812	1.17101
GO:0046872	metal ion binding	ERMP1	ERMP1	endoplasmic reticulum metallopeptidase 1	0.00306181	0.175812	1.17101
GO:0046872	metal ion binding	ZNF532	ZNF532	zinc finger protein 532	0.00306181	0.175812	1.17101
GO:0046872	metal ion binding	MMP9	MMP9	matrix metallopeptidase 9 (gelatinase B, 92kDa gelatinase, 92kDa type IV collagenase)	0.00306181	0.175812	1.17101
GO:0046872	metal ion binding	CDH23	CDH23	cadherin-related 23	0.00306181	0.175812	1.17101
GO:0046872	metal ion binding	SPARC	SPARC	secreted protein, acidic, cysteine-rich (osteonectin)	0.00306181	0.175812	1.17101
GO:0046872	metal ion binding	NUCB2	NUCB2	nucleobindin 2	0.00306181	0.175812	1.17101
GO:0046872	metal ion binding	ERI1.1	ERI1	exoribonuclease 1	0.00306181	0.175812	1.17101
GO:0046872	metal ion binding	TCHHL1	TCHHL1	trichohyalin-like 1	0.00306181	0.175812	1.17101
GO:0046872	metal ion binding	PPP1CB	PPP1CB	protein phosphatase 1, catalytic subunit, beta isozyme	0.00306181	0.175812	1.17101
GO:0046872	metal ion binding	SLC8A1	SLC8A1	solute carrier family 8 (sodium/calcium exchanger), member 1	0.00306181	0.175812	1.17101
GO:0046872	metal ion binding	LIMS2	LIMS2	LIM and senescent cell antigen-like domains 2	0.00306181	0.175812	1.17101
GO:0046872	metal ion binding	ZCCHC24	ZCCHC24	zinc finger, CCHC domain containing 24	0.00306181	0.175812	1.17101
GO:0046872	metal ion binding	C2	C2	complement component 2	0.00306181	0.175812	1.17101
GO:0046872	metal ion binding	ZBTB46	ZBTB46	zinc finger and BTB domain containing 46	0.00306181	0.175812	1.17101
GO:0046872	metal ion binding	NR4A3	NR4A3	nuclear receptor subfamily 4, group A, member 3	0.00306181	0.175812	1.17101
GO:0046872	metal ion binding	ZDHHC2	ZDHHC2	zinc finger, DHHC-type containing 2	0.00306181	0.175812	1.17101
GO:0046872	metal ion binding	UBR3	UBR3	ubiquitin protein ligase E3 component n-recognin 3 (putative)	0.00306181	0.175812	1.17101
GO:0046872	metal ion binding	MMP14	MMP14	matrix metallopeptidase 14 (membrane-inserted)	0.00306181	0.175812	1.17101
GO:0046872	metal ion binding	ATP10D	ATP10D	ATPase, class V, type 10D	0.00306181	0.175812	1.17101
GO:0046872	metal ion binding	PDLIM1	PDLIM1	PDZ and LIM domain 1	0.00306181	0.175812	1.17101
GO:0046872	metal ion binding	CA6	CA6	carbonic anhydrase VI	0.00306181	0.175812	1.17101
GO:0046872	metal ion binding	ITGA5	ITGA5	integrin, alpha 5 (fibronectin receptor, alpha polypeptide)	0.00306181	0.175812	1.17101
GO:0046872	metal ion binding	HIVEP3	HIVEP3	human immunodeficiency virus type I enhancer binding protein 3	0.00306181	0.175812	1.17101
GO:0046872	metal ion binding	MAPK12	MAPK12	mitogen-activated protein kinase 12	0.00306181	0.175812	1.17101
GO:0046872	metal ion binding	DPEP3	DPEP3	dipeptidase 3	0.00306181	0.175812	1.17101
GO:0046872	metal ion binding	MOB1B	MOB1B	MOB kinase activator 1B	0.00306181	0.175812	1.17101
GO:0046872	metal ion binding	GNPTAB	GNPTAB	N-acetylglucosamine-1-phosphate transferase, alpha and beta subunits	0.00306181	0.175812	1.17101
GO:0046872	metal ion binding	ZNF827	ZNF827	zinc finger protein 827	0.00306181	0.175812	1.17101
GO:0046872	metal ion binding	EEA1	EEA1	early endosome antigen 1	0.00306181	0.175812	1.17101
GO:0046872	metal ion binding	TP73	LOC515105	uncharacterized LOC515105	0.00306181	0.175812	1.17101
GO:0046872	metal ion binding	CACNA1E	CACNA1E	calcium channel, voltage-dependent, R type, alpha 1E subunit	0.00306181	0.175812	1.17101
GO:0046872	metal ion binding	LOC784768	LOC784768	calcium-activated chloride channel	0.00306181	0.175812	1.17101
GO:0046872	metal ion binding	ADAMTS12	ADAMTS12	ADAM metallopeptidase with thrombospondin type 1 motif, 12	0.00306181	0.175812	1.17101
GO:0046872	metal ion binding	RFFL	RFFL	ring finger and FYVE-like domain containing E3 ubiquitin protein ligase	0.00306181	0.175812	1.17101
GO:0046872	metal ion binding	GALNT8	GALNT8	UDP-N-acetyl-alpha-D-galactosamine:polypeptide N-acetylgalactosaminyltransferase 8 (GalNAc-T8)	0.00306181	0.175812	1.17101
GO:0046872	metal ion binding	CYBB	CYBB	cytochrome b-245, beta polypeptide	0.00306181	0.175812	1.17101
GO:0046872	metal ion binding	RASAL1	RASAL1	RAS protein activator like 1 (GAP1 like)	0.00306181	0.175812	1.17101
GO:0046872	metal ion binding	ATP11A	ATP11A	ATPase, class VI, type 11A	0.00306181	0.175812	1.17101
GO:0046872	metal ion binding	NR2F1	NR2F1	nuclear receptor subfamily 2, group F, member 1	0.00306181	0.175812	1.17101
GO:0046872	metal ion binding	USP2	USP2	ubiquitin specific peptidase 2	0.00306181	0.175812	1.17101
GO:0046872	metal ion binding	ATP10B	ATP10B	ATPase, class V, type 10B	0.00306181	0.175812	1.17101
GO:0046872	metal ion binding	GNAT1	GNAT1	guanine nucleotide binding protein (G protein), alpha transducing activity polypeptide 1	0.00306181	0.175812	1.17101
GO:0046872	metal ion binding	CA4	CA4	carbonic anhydrase IV	0.00306181	0.175812	1.17101
GO:0046872	metal ion binding	GALNT12.1	GALNT12	UDP-N-acetyl-alpha-D-galactosamine:polypeptide N-acetylgalactosaminyltransferase 12 (GalNAc-T12)	0.00306181	0.175812	1.17101
GO:0046872	metal ion binding	CSTB	CSTB	cystatin B (stefin B)	0.00306181	0.175812	1.17101
GO:0046872	metal ion binding	P4HA1	P4HA1	prolyl 4-hydroxylase, alpha polypeptide I	0.00306181	0.175812	1.17101
GO:0046872	metal ion binding	GUCY1B3	GUCY1B3	guanylate cyclase 1, soluble, beta 3	0.00306181	0.175812	1.17101
GO:0046872	metal ion binding	ATP2C2	ATP2C2	ATPase, Ca++ transporting, type 2C, member 2	0.00306181	0.175812	1.17101
GO:0046872	metal ion binding	RNF128	RNF128	ring finger protein 128, E3 ubiquitin protein ligase	0.00306181	0.175812	1.17101
GO:0046872	metal ion binding	CACNA1D	CACNA1D	calcium channel, voltage-dependent, L type, alpha 1D subunit	0.00306181	0.175812	1.17101
GO:0046872	metal ion binding	FSTL4	FSTL4	follistatin-like 4	0.00306181	0.175812	1.17101
GO:0046872	metal ion binding	ADAMTS17	ADAMTS17	ADAM metallopeptidase with thrombospondin type 1 motif, 17	0.00306181	0.175812	1.17101
GO:0046872	metal ion binding	THAP5	THAP5	THAP domain containing 5	0.00306181	0.175812	1.17101
GO:0046872	metal ion binding	PHF21B	PHF21B	PHD finger protein 21B	0.00306181	0.175812	1.17101
GO:0046872	metal ion binding	RCN3	RCN3	reticulocalbin 3, EF-hand calcium binding domain	0.00306181	0.175812	1.17101
GO:0046872	metal ion binding	MARCH10	MARCH10	membrane-associated ring finger (C3HC4) 10	0.00306181	0.175812	1.17101
GO:0046872	metal ion binding	ZNF175	ZNF175	zinc finger protein 175	0.00306181	0.175812	1.17101
GO:0046872	metal ion binding	PGM5	PGM5	phosphoglucomutase 5	0.00306181	0.175812	1.17101
GO:0046872	metal ion binding	PRICKLE2	PRICKLE2	prickle homolog 2 (Drosophila)	0.00306181	0.175812	1.17101
GO:0046872	metal ion binding	MMP13	MMP13	matrix metallopeptidase 13 (collagenase 3)	0.00306181	0.175812	1.17101
GO:0046872	metal ion binding	ZNF512	ZNF512	zinc finger protein 512	0.00306181	0.175812	1.17101
GO:0046872	metal ion binding	CRNN	CRNN	cornulin	0.00306181	0.175812	1.17101
GO:0046872	metal ion binding	PAK3	PAK3	p21 protein (Cdc42/Rac)-activated kinase 3	0.00306181	0.175812	1.17101
GO:0046872	metal ion binding	ZNF420	ZNF420	zinc finger protein 420	0.00306181	0.175812	1.17101
GO:0046872	metal ion binding	SMAD5	SMAD5	SMAD family member 5	0.00306181	0.175812	1.17101
GO:0046872	metal ion binding	ZDHHC14	ZDHHC14	zinc finger, DHHC-type containing 14	0.00306181	0.175812	1.17101
GO:0046872	metal ion binding	RAPSN	RAPSN	receptor-associated protein of the synapse	0.00306181	0.175812	1.17101
GO:0046872	metal ion binding	PDE4D	PDE4D	phosphodiesterase 4D, cAMP-specific	0.00306181	0.175812	1.17101
GO:0046872	metal ion binding	NRP1	NRP1	neuropilin 1	0.00306181	0.175812	1.17101
GO:0046872	metal ion binding	PATZ1	PATZ1	POZ (BTB) and AT hook containing zinc finger 1	0.00306181	0.175812	1.17101
GO:0046872	metal ion binding	STK32A	STK32A	serine/threonine kinase 32A	0.00306181	0.175812	1.17101
GO:0046872	metal ion binding	MINA	MINA	MYC induced nuclear antigen	0.00306181	0.175812	1.17101
GO:0046872	metal ion binding	ZNF391	ZNF391	zinc finger protein 391	0.00306181	0.175812	1.17101
GO:0046872	metal ion binding	ATP2A3	ATP2A3	ATPase, Ca++ transporting, ubiquitous	0.00306181	0.175812	1.17101
GO:0046872	metal ion binding	TGM6	TGM6	transglutaminase 6	0.00306181	0.175812	1.17101
GO:0046872	metal ion binding	ZNF527	ZNF527	zinc finger protein 527	0.00306181	0.175812	1.17101
GO:0046872	metal ion binding	GAS6	GAS6	growth arrest-specific 6	0.00306181	0.175812	1.17101
GO:0046872	metal ion binding	SH3RF2	PPP1R39	protein phosphatase 1, regulatory subunit 39	0.00306181	0.175812	1.17101
GO:0046872	metal ion binding	RNF133	RNF133	ring finger protein 133	0.00306181	0.175812	1.17101
GO:0046872	metal ion binding	CYP2U1	CYP2U1	cytochrome P450, family 2, subfamily U, polypeptide 1	0.00306181	0.175812	1.17101
GO:0046872	metal ion binding	FBP1	FBP1	fructose-1,6-bisphosphatase 1	0.00306181	0.175812	1.17101
GO:0046872	metal ion binding	TGM2	TGM2	transglutaminase 2 (C polypeptide, protein-glutamine-gamma-glutamyltransferase)	0.00306181	0.175812	1.17101
GO:0046872	metal ion binding	SALL2	SALL2	sal-like 2 (Drosophila)	0.00306181	0.175812	1.17101
GO:0046872	metal ion binding	WDFY2	WDFY2	WD repeat and FYVE domain containing 2	0.00306181	0.175812	1.17101
GO:0046872	metal ion binding	LNPEP	LNPEP	leucyl/cystinyl aminopeptidase	0.00306181	0.175812	1.17101
GO:0046872	metal ion binding	DZIP3	DZIP3	DAZ interacting protein 3, zinc finger	0.00306181	0.175812	1.17101
GO:0046872	metal ion binding	DGKG	DGKG	diacylglycerol kinase, gamma 90kDa	0.00306181	0.175812	1.17101
GO:0046872	metal ion binding	MFI2	MFI2	antigen p97 (melanoma associated) identified by monoclonal antibodies 133.2 and 96.5	0.00306181	0.175812	1.17101
GO:0046872	metal ion binding	TRIM63	TRIM63	tripartite motif containing 63	0.00306181	0.175812	1.17101
GO:0046872	metal ion binding	CEPT1	CEPT1	choline/ethanolamine phosphotransferase 1	0.00306181	0.175812	1.17101
GO:0046872	metal ion binding	PCGF5	PCGF5	polycomb group ring finger 5	0.00306181	0.175812	1.17101
GO:0046872	metal ion binding	CYP1A1	CYP1A1	cytochrome P450, subfamily I (aromatic compound-inducible), polypeptide 1	0.00306181	0.175812	1.17101
GO:0046872	metal ion binding	ZBTB25	ZBTB25	zinc finger and BTB domain containing 25	0.00306181	0.175812	1.17101
GO:0046872	metal ion binding	TGM3	TGM3	transglutaminase 3 (E polypeptide, protein-glutamine-gamma-glutamyltransferase)	0.00306181	0.175812	1.17101
GO:0046872	metal ion binding	LOC100139916	LOC100139916	interleukin 32-like	0.00306181	0.175812	1.17101
GO:0046872	metal ion binding	XDH	XDH	xanthine dehydrogenase	0.00306181	0.175812	1.17101
GO:0046872	metal ion binding	ANG2	ANG2	angiogenin 2	0.00306181	0.175812	1.17101
GO:0046872	metal ion binding	ATP2B2	ATP2B2	ATPase, Ca++ transporting, plasma membrane 2	0.00306181	0.175812	1.17101
GO:0046872	metal ion binding	KSR2	KSR2	kinase suppressor of ras 2	0.00306181	0.175812	1.17101
GO:0046872	metal ion binding	BCL6B	BCL6B	B-cell CLL/lymphoma 6, member B	0.00306181	0.175812	1.17101
GO:0046872	metal ion binding	COL3A1	COL3A1	collagen, type III, alpha 1	0.00306181	0.175812	1.17101
GO:0046872	metal ion binding	HIC1	HIC1	hypermethylated in cancer 1	0.00306181	0.175812	1.17101
GO:0046872	metal ion binding	ADO	ADO	2-aminoethanethiol (cysteamine) dioxygenase	0.00306181	0.175812	1.17101
GO:0046872	metal ion binding	DGKH	DGKH	diacylglycerol kinase, eta	0.00306181	0.175812	1.17101
GO:0005521	lamin binding	TMEM201	TMEM201	transmembrane protein 201	0.00310749	0.175812	4.67359
GO:0005521	lamin binding	SYNE1	SYNE1	spectrin repeat containing, nuclear envelope 1	0.00310749	0.175812	4.67359
GO:0005521	lamin binding	IFI27	IFI27	putative ISG12(a) protein	0.00310749	0.175812	4.67359
GO:0005521	lamin binding	ISG12(B)	ISG12(B)	TLH29 protein precursor-like	0.00310749	0.175812	4.67359
GO:0005521	lamin binding	PKP1	PKP1	plakophilin 1 (ectodermal dysplasia/skin fragility syndrome)	0.00310749	0.175812	4.67359
GO:0004012	phospholipid-translocating ATPase activity	ATP10A	ATP10A	ATPase, class V, type 10A	0.00310749	0.175812	4.67359
GO:0004012	phospholipid-translocating ATPase activity	ATP9A	ATP9A	ATPase, class II, type 9A	0.00310749	0.175812	4.67359
GO:0004012	phospholipid-translocating ATPase activity	ATP10D	ATP10D	ATPase, class V, type 10D	0.00310749	0.175812	4.67359
GO:0004012	phospholipid-translocating ATPase activity	ATP11A	ATP11A	ATPase, class VI, type 11A	0.00310749	0.175812	4.67359
GO:0004012	phospholipid-translocating ATPase activity	ATP10B	ATP10B	ATPase, class V, type 10B	0.00310749	0.175812	4.67359
GO:0003951	NAD+ kinase activity	DGKI	DGKI	diacylglycerol kinase, iota	0.00310749	0.175812	4.67359
GO:0003951	NAD+ kinase activity	DGKB	DGKB	diacylglycerol kinase, beta 90kDa	0.00310749	0.175812	4.67359
GO:0003951	NAD+ kinase activity	SPHK1	SPHK1	sphingosine kinase 1	0.00310749	0.175812	4.67359
GO:0003951	NAD+ kinase activity	DGKG	DGKG	diacylglycerol kinase, gamma 90kDa	0.00310749	0.175812	4.67359
GO:0003951	NAD+ kinase activity	DGKH	DGKH	diacylglycerol kinase, eta	0.00310749	0.175812	4.67359
GO:0005520	insulin-like growth factor binding	IGFBP5	IGFBP5	insulin-like growth factor binding protein 5	0.00331945	0.180848	3.90143
GO:0005520	insulin-like growth factor binding	IGFBP7	IGFBP7	insulin-like growth factor binding protein 7	0.00331945	0.180848	3.90143
GO:0005520	insulin-like growth factor binding	IGFBP3	IGFBP3	insulin-like growth factor binding protein 3	0.00331945	0.180848	3.90143
GO:0005520	insulin-like growth factor binding	CTGF	CTGF	connective tissue growth factor	0.00331945	0.180848	3.90143
GO:0005520	insulin-like growth factor binding	NOV	NOV	nephroblastoma overexpressed gene	0.00331945	0.180848	3.90143
GO:0005520	insulin-like growth factor binding	IGFBP2	IGFBP2	insulin-like growth factor binding protein 2, 36kDa	0.00331945	0.180848	3.90143
GO:0050840	extracellular matrix binding	FBLN2	FBLN2	fibulin 2	0.00417919	0.188537	3.73887
GO:0050840	extracellular matrix binding	BGN	BGN	biglycan	0.00417919	0.188537	3.73887
GO:0050840	extracellular matrix binding	TGFBI	TGFBI	transforming growth factor, beta-induced, 68kDa	0.00417919	0.188537	3.73887
GO:0050840	extracellular matrix binding	SPARC	SPARC	secreted protein, acidic, cysteine-rich (osteonectin)	0.00417919	0.188537	3.73887
GO:0050840	extracellular matrix binding	THBS1	THBS1	thrombospondin 1	0.00417919	0.188537	3.73887
GO:0050840	extracellular matrix binding	ITGB3	ITGB3	integrin, beta 3 (platelet glycoprotein IIIa, antigen CD61)	0.00417919	0.188537	3.73887
GO:0036461	BLOC-2 complex binding	RAB38	RAB38	RAB38, member RAS oncogene family	0.00446737	0.188537	14.9555
GO:0036461	BLOC-2 complex binding	RAB32	RAB32	RAB32, member RAS oncogene family	0.00446737	0.188537	14.9555
GO:0019970	interleukin-11 binding	IL11RA	IL11RA	interleukin 11 receptor, alpha	0.00446737	0.188537	14.9555
GO:0019970	interleukin-11 binding	IL6ST	IL6ST	interleukin 6 signal transducer (gp130, oncostatin M receptor)	0.00446737	0.188537	14.9555
GO:0032029	myosin tail binding	SPTBN5	SPTBN5	spectrin, beta, non-erythrocytic 5	0.00446737	0.188537	14.9555
GO:0032029	myosin tail binding	USH1C	USH1C	Usher syndrome 1C (autosomal recessive, severe)	0.00446737	0.188537	14.9555
GO:0042132	fructose 1,6-bisphosphate 1-phosphatase activity	FBP2	FBP2	fructose-1,6-bisphosphatase 2	0.00446737	0.188537	14.9555
GO:0042132	fructose 1,6-bisphosphate 1-phosphatase activity	FBP1	FBP1	fructose-1,6-bisphosphatase 1	0.00446737	0.188537	14.9555
GO:0004921	interleukin-11 receptor activity	IL11RA	IL11RA	interleukin 11 receptor, alpha	0.00446737	0.188537	14.9555
GO:0004921	interleukin-11 receptor activity	IL6ST	IL6ST	interleukin 6 signal transducer (gp130, oncostatin M receptor)	0.00446737	0.188537	14.9555
GO:0050786	RAGE receptor binding	S100A12	S100A12	S100 calcium binding protein A12	0.00448593	0.188537	5.43836
GO:0050786	RAGE receptor binding	S100A9	S100A9	S100 calcium binding protein A9	0.00448593	0.188537	5.43836
GO:0050786	RAGE receptor binding	S100A8	S100A8	S100 calcium binding protein A8	0.00448593	0.188537	5.43836
GO:0050786	RAGE receptor binding	S100A4	S100A4	S100 calcium binding protein A4	0.00448593	0.188537	5.43836
GO:0045236	CXCR chemokine receptor binding	CXCL3	CXCL3	chemokine (C-X-C motif) ligand 3	0.00448593	0.188537	5.43836
GO:0045236	CXCR chemokine receptor binding	CXCL8	CXCL8	interleukin 8	0.00448593	0.188537	5.43836
GO:0045236	CXCR chemokine receptor binding	CXCL5	CXCL6	chemokine (C-X-C motif) ligand 6 (granulocyte chemotactic protein 2)	0.00448593	0.188537	5.43836
GO:0045236	CXCR chemokine receptor binding	GRO1	GRO1	chemokine (C-X-C motif) ligand 1 (melanoma growth stimulating activity, alpha)	0.00448593	0.188537	5.43836
GO:0019955	cytokine binding	CSF1R	CSF1R	colony stimulating factor 1 receptor	0.00519285	0.212186	3.58932
GO:0019955	cytokine binding	CXCR4	CXCR4	chemokine (C-X-C motif) receptor 4	0.00519285	0.212186	3.58932
GO:0019955	cytokine binding	CHRD	CHRD	chordin	0.00519285	0.212186	3.58932
GO:0019955	cytokine binding	CD74	CD74	CD74 molecule, major histocompatibility complex, class II invariant chain	0.00519285	0.212186	3.58932
GO:0019955	cytokine binding	NRP1	NRP1	neuropilin 1	0.00519285	0.212186	3.58932
GO:0019955	cytokine binding	CD44	CD44	CD44 molecule (Indian blood group)	0.00519285	0.212186	3.58932
GO:0004713	protein tyrosine kinase activity	CSF1R	CSF1R	colony stimulating factor 1 receptor	0.0062211	0.247331	1.99406
GO:0004713	protein tyrosine kinase activity	ROR1	ROR1	receptor tyrosine kinase-like orphan receptor 1	0.0062211	0.247331	1.99406
GO:0004713	protein tyrosine kinase activity	EIF2AK2	EIF2AK2	eukaryotic translation initiation factor 2-alpha kinase 2	0.0062211	0.247331	1.99406
GO:0004713	protein tyrosine kinase activity	ROR2	ROR2	receptor tyrosine kinase-like orphan receptor 2	0.0062211	0.247331	1.99406
GO:0004713	protein tyrosine kinase activity	PTK6	PTK6	PTK6 protein tyrosine kinase 6	0.0062211	0.247331	1.99406
GO:0004713	protein tyrosine kinase activity	FLT3	FLT3	fms-related tyrosine kinase 3	0.0062211	0.247331	1.99406
GO:0004713	protein tyrosine kinase activity	FYN	FYN	FYN oncogene related to SRC, FGR, YES	0.0062211	0.247331	1.99406
GO:0004713	protein tyrosine kinase activity	EPHB2	EPHB2	EPH receptor B2	0.0062211	0.247331	1.99406
GO:0004713	protein tyrosine kinase activity	EPHA7	EPHA7	EPH receptor A7	0.0062211	0.247331	1.99406
GO:0004713	protein tyrosine kinase activity	BLK	BLK	B lymphoid tyrosine kinase	0.0062211	0.247331	1.99406
GO:0004713	protein tyrosine kinase activity	FRK	FRK	fyn-related kinase	0.0062211	0.247331	1.99406
GO:0004713	protein tyrosine kinase activity	DYRK1B	DYRK1B	dual-specificity tyrosine-(Y)-phosphorylation regulated kinase 1B	0.0062211	0.247331	1.99406
GO:0004713	protein tyrosine kinase activity	STYK1	STYK1	serine/threonine/tyrosine kinase 1	0.0062211	0.247331	1.99406
GO:0004713	protein tyrosine kinase activity	CLK1	CLK1	CDC-like kinase 1	0.0062211	0.247331	1.99406
GO:0004713	protein tyrosine kinase activity	PTK7	PTK7	PTK7 protein tyrosine kinase 7	0.0062211	0.247331	1.99406
GO:0004713	protein tyrosine kinase activity	SRMS	SRMS	src-related kinase lacking C-terminal regulatory tyrosine and N-terminal myristylation sites	0.0062211	0.247331	1.99406
GO:0030414	peptidase inhibitor activity	SPINK5	SPINK5	serine peptidase inhibitor, Kazal type 5	0.00700556	0.271189	2.02101
GO:0030414	peptidase inhibitor activity	COL7A1	COL7A1	collagen, type VII, alpha 1	0.00700556	0.271189	2.02101
GO:0030414	peptidase inhibitor activity	SERPINA11	SERPINA11	serpin peptidase inhibitor, clade A (alpha-1 antiproteinase, antitrypsin), member 11	0.00700556	0.271189	2.02101
GO:0030414	peptidase inhibitor activity	WFDC1	WFDC1	WAP four-disulfide core domain 1	0.00700556	0.271189	2.02101
GO:0030414	peptidase inhibitor activity	GPC3	GPC3	glypican 3	0.00700556	0.271189	2.02101
GO:0030414	peptidase inhibitor activity	SERPINE1	SERPINE1	serpin peptidase inhibitor, clade E (nexin, plasminogen activator inhibitor type 1), member 1	0.00700556	0.271189	2.02101
GO:0030414	peptidase inhibitor activity	A2ML1	A2ML1	alpha-2-macroglobulin-like 1	0.00700556	0.271189	2.02101
GO:0030414	peptidase inhibitor activity	WFDC2	WFDC2	WAP four-disulfide core domain 2	0.00700556	0.271189	2.02101
GO:0030414	peptidase inhibitor activity	SERPINB2.1	SERPINB2	serpin peptidase inhibitor, clade B (ovalbumin), member 2	0.00700556	0.271189	2.02101
GO:0030414	peptidase inhibitor activity	SERPINE2	SERPINE2	serpin peptidase inhibitor, clade E (nexin, plasminogen activator inhibitor type 1), member 2	0.00700556	0.271189	2.02101
GO:0030414	peptidase inhibitor activity	WFDC3	WFDC3	WAP four-disulfide core domain 3	0.00700556	0.271189	2.02101
GO:0030414	peptidase inhibitor activity	CSTA	CSTA	cystatin A (stefin A)	0.00700556	0.271189	2.02101
GO:0030414	peptidase inhibitor activity	CSTB	CSTB	cystatin B (stefin B)	0.00700556	0.271189	2.02101
GO:0030414	peptidase inhibitor activity	PI15	PI15	peptidase inhibitor 15	0.00700556	0.271189	2.02101
GO:0030414	peptidase inhibitor activity	SERPING1	SERPING1	serpin peptidase inhibitor, clade G (C1 inhibitor), member 1	0.00700556	0.271189	2.02101
GO:0008237	metallopeptidase activity	MMP3	MMP3	matrix metallopeptidase 3 (stromelysin 1, progelatinase)	0.00814111	0.278193	1.8215
GO:0008237	metallopeptidase activity	ADAMTS20	ADAMTS20	ADAM metallopeptidase with thrombospondin type 1 motif, 20	0.00814111	0.278193	1.8215
GO:0008237	metallopeptidase activity	PAPPA	PAPPA	pregnancy-associated plasma protein A, pappalysin 1	0.00814111	0.278193	1.8215
GO:0008237	metallopeptidase activity	MMP25	MMP25	matrix metallopeptidase 25	0.00814111	0.278193	1.8215
GO:0008237	metallopeptidase activity	CPZ	CPZ	carboxypeptidase Z	0.00814111	0.278193	1.8215
GO:0008237	metallopeptidase activity	MMP12	MMP12	matrix metallopeptidase 12 (macrophage elastase)	0.00814111	0.278193	1.8215
GO:0008237	metallopeptidase activity	ADAMTS14	ADAMTS14	ADAM metallopeptidase with thrombospondin type 1 motif, 14	0.00814111	0.278193	1.8215
GO:0008237	metallopeptidase activity	CPA5	CPA5	carboxypeptidase A5	0.00814111	0.278193	1.8215
GO:0008237	metallopeptidase activity	ADAMTS3	ADAMTS3	ADAM metallopeptidase with thrombospondin type 1 motif, 3	0.00814111	0.278193	1.8215
GO:0008237	metallopeptidase activity	MMP16	MMP16	matrix metallopeptidase 16 (membrane-inserted)	0.00814111	0.278193	1.8215
GO:0008237	metallopeptidase activity	ERMP1	ERMP1	endoplasmic reticulum metallopeptidase 1	0.00814111	0.278193	1.8215
GO:0008237	metallopeptidase activity	MMP9	MMP9	matrix metallopeptidase 9 (gelatinase B, 92kDa gelatinase, 92kDa type IV collagenase)	0.00814111	0.278193	1.8215
GO:0008237	metallopeptidase activity	MMP14	MMP14	matrix metallopeptidase 14 (membrane-inserted)	0.00814111	0.278193	1.8215
GO:0008237	metallopeptidase activity	DPEP3	DPEP3	dipeptidase 3	0.00814111	0.278193	1.8215
GO:0008237	metallopeptidase activity	LOC784768	LOC784768	calcium-activated chloride channel	0.00814111	0.278193	1.8215
GO:0008237	metallopeptidase activity	ADAMTS12	ADAMTS12	ADAM metallopeptidase with thrombospondin type 1 motif, 12	0.00814111	0.278193	1.8215
GO:0008237	metallopeptidase activity	ADAMTS17	ADAMTS17	ADAM metallopeptidase with thrombospondin type 1 motif, 17	0.00814111	0.278193	1.8215
GO:0008237	metallopeptidase activity	MMP13	MMP13	matrix metallopeptidase 13 (collagenase 3)	0.00814111	0.278193	1.8215
GO:0008237	metallopeptidase activity	LNPEP	LNPEP	leucyl/cystinyl aminopeptidase	0.00814111	0.278193	1.8215
GO:0045545	syndecan binding	SEMA5A	SEMA5A	sema domain, seven thrombospondin repeats (type 1 and type 1-like), transmembrane domain (TM) and short cytoplasmic domain, (semaphorin) 5A	0.00851033	0.278193	6.40949
GO:0045545	syndecan binding	CHRD	CHRD	chordin	0.00851033	0.278193	6.40949
GO:0045545	syndecan binding	TNC	TNC	tenascin C	0.00851033	0.278193	6.40949
GO:0035925	mRNA 3'-UTR AU-rich region binding	CPEB2	CPEB2	cytoplasmic polyadenylation element binding protein 2	0.00851033	0.278193	6.40949
GO:0035925	mRNA 3'-UTR AU-rich region binding	CPEB3	CPEB3	cytoplasmic polyadenylation element binding protein 3	0.00851033	0.278193	6.40949
GO:0035925	mRNA 3'-UTR AU-rich region binding	CPEB1	CPEB1	cytoplasmic polyadenylation element binding protein 1	0.00851033	0.278193	6.40949
GO:0050700	CARD domain binding	NOD2	NOD2	nucleotide-binding oligomerization domain containing 2	0.00851033	0.278193	6.40949
GO:0050700	CARD domain binding	CARD9	CARD9	caspase recruitment domain family, member 9	0.00851033	0.278193	6.40949
GO:0050700	CARD domain binding	CARD11	CARD11	caspase recruitment domain family, member 11	0.00851033	0.278193	6.40949
GO:0015085	calcium ion transmembrane transporter activity	ITPR1	ITPR1	inositol 1,4,5-trisphosphate receptor, type 1	0.00851033	0.278193	6.40949
GO:0015085	calcium ion transmembrane transporter activity	LOC512464	LOC512464	solute carrier family 11 (proton-coupled divalent metal ion transporters), member 2-like	0.00851033	0.278193	6.40949
GO:0015085	calcium ion transmembrane transporter activity	HRH1	HRH1	histamine receptor H1	0.00851033	0.278193	6.40949
GO:0008440	inositol-1,4,5-trisphosphate 3-kinase activity	IP6K3	UQCC2	inositol hexakisphosphate kinase 3	0.00851033	0.278193	6.40949
GO:0008440	inositol-1,4,5-trisphosphate 3-kinase activity	ITPKA	ITPKA	inositol-trisphosphate 3-kinase A	0.00851033	0.278193	6.40949
GO:0008440	inositol-1,4,5-trisphosphate 3-kinase activity	ITPKB	ITPKB	inositol-trisphosphate 3-kinase B	0.00851033	0.278193	6.40949
GO:0035662	Toll-like receptor 4 binding	S100A12	S100A12	S100 calcium binding protein A12	0.00851033	0.278193	6.40949
GO:0035662	Toll-like receptor 4 binding	S100A9	S100A9	S100 calcium binding protein A9	0.00851033	0.278193	6.40949
GO:0035662	Toll-like receptor 4 binding	S100A8	S100A8	S100 calcium binding protein A8	0.00851033	0.278193	6.40949
GO:0004860	protein kinase inhibitor activity	GMFG	GMFG	glia maturation factor, gamma	0.00885054	0.283025	2.90801
GO:0004860	protein kinase inhibitor activity	GMFB	GMFB	glia maturation factor, beta	0.00885054	0.283025	2.90801
GO:0004860	protein kinase inhibitor activity	TSACC	TSACC	chromosome 3 open reading frame, human C1orf182	0.00885054	0.283025	2.90801
GO:0004860	protein kinase inhibitor activity	SOCS2	SOCS2	suppressor of cytokine signaling 2	0.00885054	0.283025	2.90801
GO:0004860	protein kinase inhibitor activity	SH3BP5	SH3BP5	SH3-domain binding protein 5 (BTK-associated)	0.00885054	0.283025	2.90801
GO:0004860	protein kinase inhibitor activity	CDKN1C	CDKN1C	cyclin-dependent kinase inhibitor 1C (p57, Kip2)	0.00885054	0.283025	2.90801
GO:0004860	protein kinase inhibitor activity	CAMK2N1	CAMK2N1	calcium/calmodulin-dependent protein kinase II inhibitor 1	0.00885054	0.283025	2.90801
GO:0002020	protease binding	VWF	VWF	von Willebrand factor	0.00930026	0.291078	2.01324
GO:0002020	protease binding	F3	F3	coagulation factor III	0.00930026	0.291078	2.01324
GO:0002020	protease binding	SERPINE1	SERPINE1	serpin peptidase inhibitor, clade E (nexin, plasminogen activator inhibitor type 1), member 1	0.00930026	0.291078	2.01324
GO:0002020	protease binding	FAP	FAP	fibroblast activation protein, alpha	0.00930026	0.291078	2.01324
GO:0002020	protease binding	FN1	FN1	fibronectin 1	0.00930026	0.291078	2.01324
GO:0002020	protease binding	A2ML1	A2ML1	alpha-2-macroglobulin-like 1	0.00930026	0.291078	2.01324
GO:0002020	protease binding	SELL	SELL	selectin L	0.00930026	0.291078	2.01324
GO:0002020	protease binding	RFFL	RFFL	ring finger and FYVE-like domain containing E3 ubiquitin protein ligase	0.00930026	0.291078	2.01324
GO:0002020	protease binding	CSTA	CSTA	cystatin A (stefin A)	0.00930026	0.291078	2.01324
GO:0002020	protease binding	NOS1AP	NOS1AP	nitric oxide synthase 1 (neuronal) adaptor protein	0.00930026	0.291078	2.01324
GO:0002020	protease binding	CSTB	CSTB	cystatin B (stefin B)	0.00930026	0.291078	2.01324
GO:0002020	protease binding	THAP5	THAP5	THAP domain containing 5	0.00930026	0.291078	2.01324
GO:0002020	protease binding	ITGB3	ITGB3	integrin, beta 3 (platelet glycoprotein IIIa, antigen CD61)	0.00930026	0.291078	2.01324
GO:0002020	protease binding	LRP1B	LRP1B	low density lipoprotein receptor-related protein 1B	0.00930026	0.291078	2.01324
GO:0005070	SH3/SH2 adaptor activity	VAV3	VAV3	vav 3 guanine nucleotide exchange factor	0.0104685	0.302254	2.60095
GO:0005070	SH3/SH2 adaptor activity	SORBS1	SORBS1	sorbin and SH3 domain containing 1	0.0104685	0.302254	2.60095
GO:0005070	SH3/SH2 adaptor activity	SKAP1	SKAP1	src kinase associated phosphoprotein 1	0.0104685	0.302254	2.60095
GO:0005070	SH3/SH2 adaptor activity	SLA	SLA	Src-like-adaptor	0.0104685	0.302254	2.60095
GO:0005070	SH3/SH2 adaptor activity	SOCS2	SOCS2	suppressor of cytokine signaling 2	0.0104685	0.302254	2.60095
GO:0005070	SH3/SH2 adaptor activity	SH3BGRL	SH3BGRL	SH3 domain binding glutamic acid-rich protein like	0.0104685	0.302254	2.60095
GO:0005070	SH3/SH2 adaptor activity	LAT	LAT	linker for activation of T cells	0.0104685	0.302254	2.60095
GO:0005070	SH3/SH2 adaptor activity	BLNK	BLNK	B-cell linker	0.0104685	0.302254	2.60095
GO:0008324	cation transmembrane transporter activity	SLC30A3	SLC30A3	solute carrier family 30 (zinc transporter), member 3	0.0109545	0.302254	3.56083
GO:0008324	cation transmembrane transporter activity	SLC30A9	SLC30A9	solute carrier family 30 (zinc transporter), member 9	0.0109545	0.302254	3.56083
GO:0008324	cation transmembrane transporter activity	SLC41A2	SLC41A2	solute carrier family 41, member 2	0.0109545	0.302254	3.56083
GO:0008324	cation transmembrane transporter activity	SFXN5	SFXN5	sideroflexin 5	0.0109545	0.302254	3.56083
GO:0008324	cation transmembrane transporter activity	SLC30A1	SLC30A1	solute carrier family 30 (zinc transporter), member 1	0.0109545	0.302254	3.56083
GO:0004872	receptor activity	SLC1A5	SLC1A5	solute carrier family 1 (neutral amino acid transporter), member 5	0.0116111	0.302254	1.5601
GO:0004872	receptor activity	CUL5	CUL5	cullin 5	0.0116111	0.302254	1.5601
GO:0004872	receptor activity	ICAM1	ICAM1	intercellular adhesion molecule 1	0.0116111	0.302254	1.5601
GO:0004872	receptor activity	SEMA6C	SEMA6C	sema domain, transmembrane domain (TM), and cytoplasmic domain, (semaphorin) 6C	0.0116111	0.302254	1.5601
GO:0004872	receptor activity	SEMA5A	SEMA5A	sema domain, seven thrombospondin repeats (type 1 and type 1-like), transmembrane domain (TM) and short cytoplasmic domain, (semaphorin) 5A	0.0116111	0.302254	1.5601
GO:0004872	receptor activity	OLR1	OLR1	oxidized low density lipoprotein (lectin-like) receptor 1	0.0116111	0.302254	1.5601
GO:0004872	receptor activity	SEMA6D	SEMA6D	sema domain, transmembrane domain (TM), and cytoplasmic domain, (semaphorin) 6D	0.0116111	0.302254	1.5601
GO:0004872	receptor activity	SCARB2	SCARB2	scavenger receptor class B, member 2	0.0116111	0.302254	1.5601
GO:0004872	receptor activity	PPARA	PPARA	peroxisome proliferator-activated receptor alpha	0.0116111	0.302254	1.5601
GO:0004872	receptor activity	SEMA4A	SEMA4A	sema domain, immunoglobulin domain (Ig), transmembrane domain (TM) and short cytoplasmic domain, (semaphorin) 4A	0.0116111	0.302254	1.5601
GO:0004872	receptor activity	EPHB2	EPHB2	EPH receptor B2	0.0116111	0.302254	1.5601
GO:0004872	receptor activity	SLAMF8	SLAMF8	SLAM family member 8	0.0116111	0.302254	1.5601
GO:0004872	receptor activity	NPC1	NPC1	Niemann-Pick disease, type C1	0.0116111	0.302254	1.5601
GO:0004872	receptor activity	THBD	THBD	thrombomodulin	0.0116111	0.302254	1.5601
GO:0004872	receptor activity	SEMA7A	SEMA7A	semaphorin 7A, GPI membrane anchor (John Milton Hagen blood group)	0.0116111	0.302254	1.5601
GO:0004872	receptor activity	ITGA5	ITGA5	integrin, alpha 5 (fibronectin receptor, alpha polypeptide)	0.0116111	0.302254	1.5601
GO:0004872	receptor activity	PVRL4	PVRL4	poliovirus receptor-related 4	0.0116111	0.302254	1.5601
GO:0004872	receptor activity	TMEM158	TMEM158	transmembrane protein 158	0.0116111	0.302254	1.5601
GO:0004872	receptor activity	GUCY1B3	GUCY1B3	guanylate cyclase 1, soluble, beta 3	0.0116111	0.302254	1.5601
GO:0004872	receptor activity	CD200R1L	CD200R1L	CD200 receptor 1-like	0.0116111	0.302254	1.5601
GO:0004872	receptor activity	ITGB3	ITGB3	integrin, beta 3 (platelet glycoprotein IIIa, antigen CD61)	0.0116111	0.302254	1.5601
GO:0004872	receptor activity	GPA33	GPA33	glycoprotein A33 (transmembrane)	0.0116111	0.302254	1.5601
GO:0004872	receptor activity	CD40	CD40	CD40 molecule, TNF receptor superfamily member 5	0.0116111	0.302254	1.5601
GO:0004872	receptor activity	NPR2	NPR2	natriuretic peptide receptor B/guanylate cyclase B (atrionatriuretic peptide receptor B)	0.0116111	0.302254	1.5601
GO:0004872	receptor activity	SEMA3G	SEMA3G	sema domain, immunoglobulin domain (Ig), short basic domain, secreted, (semaphorin) 3G	0.0116111	0.302254	1.5601
GO:0004872	receptor activity	SLAMF7	SLAMF7	SLAM family member 7	0.0116111	0.302254	1.5601
GO:0004872	receptor activity	GFRA4	GFRA4	GDNF family receptor alpha 4	0.0116111	0.302254	1.5601
GO:0004872	receptor activity	STRA6	STRA6	stimulated by retinoic acid gene 6 homolog (mouse)	0.0116111	0.302254	1.5601
GO:0004872	receptor activity	PLXNA2	PLXNA2	plexin A2	0.0116111	0.302254	1.5601
GO:0005102	receptor binding	SMARCD3	SMARCD3	SWI/SNF related, matrix associated, actin dependent regulator of chromatin, subfamily d, member 3	0.0117951	0.302254	1.43409
GO:0005102	receptor binding	ACOT2	ACOT2	acyl-CoA thioesterase 2	0.0117951	0.302254	1.43409
GO:0005102	receptor binding	NTF4	NTF4	neurotrophin 4	0.0117951	0.302254	1.43409
GO:0005102	receptor binding	FGF1	FGF1	fibroblast growth factor 1 (acidic)	0.0117951	0.302254	1.43409
GO:0005102	receptor binding	LOC615514	LOC615514	glutathione S-transferase mu 1-like	0.0117951	0.302254	1.43409
GO:0005102	receptor binding	HOMER1	HOMER1	homer homolog 1 (Drosophila)	0.0117951	0.302254	1.43409
GO:0005102	receptor binding	DAO	DAO	D-amino-acid oxidase	0.0117951	0.302254	1.43409
GO:0005102	receptor binding	SLIT3	SLIT3	slit homolog 3 (Drosophila)	0.0117951	0.302254	1.43409
GO:0005102	receptor binding	BDNF	BDNF	brain-derived neurotrophic factor	0.0117951	0.302254	1.43409
GO:0005102	receptor binding	EDN1	EDN1	endothelin 1	0.0117951	0.302254	1.43409
GO:0005102	receptor binding	SERPINE1	SERPINE1	serpin peptidase inhibitor, clade E (nexin, plasminogen activator inhibitor type 1), member 1	0.0117951	0.302254	1.43409
GO:0005102	receptor binding	FZD1	FZD1	frizzled family receptor 1	0.0117951	0.302254	1.43409
GO:0005102	receptor binding	WNT5B	WNT5B	wingless-type MMTV integration site family, member 5B	0.0117951	0.302254	1.43409
GO:0005102	receptor binding	PTK6	PTK6	PTK6 protein tyrosine kinase 6	0.0117951	0.302254	1.43409
GO:0005102	receptor binding	CCL17	CCL17	chemokine (C-C motif) ligand 17	0.0117951	0.302254	1.43409
GO:0005102	receptor binding	EPHX2	EPHX2	epoxide hydrolase 2, cytoplasmic	0.0117951	0.302254	1.43409
GO:0005102	receptor binding	SLIT2	SLIT2	slit homolog 2 (Drosophila)	0.0117951	0.302254	1.43409
GO:0005102	receptor binding	FGF18	FGF18	fibroblast growth factor 18	0.0117951	0.302254	1.43409
GO:0005102	receptor binding	FYN	FYN	FYN oncogene related to SRC, FGR, YES	0.0117951	0.302254	1.43409
GO:0005102	receptor binding	A2ML1	A2ML1	alpha-2-macroglobulin-like 1	0.0117951	0.302254	1.43409
GO:0005102	receptor binding	EPHB2	EPHB2	EPH receptor B2	0.0117951	0.302254	1.43409
GO:0005102	receptor binding	HACL1	HACL1	2-hydroxyacyl-CoA lyase 1	0.0117951	0.302254	1.43409
GO:0005102	receptor binding	AMN	AMN	amnionless homolog (mouse)	0.0117951	0.302254	1.43409
GO:0005102	receptor binding	ARTN	ARTN	artemin	0.0117951	0.302254	1.43409
GO:0005102	receptor binding	BLK	BLK	B lymphoid tyrosine kinase	0.0117951	0.302254	1.43409
GO:0005102	receptor binding	GDNF	GDNF	glial cell derived neurotrophic factor	0.0117951	0.302254	1.43409
GO:0005102	receptor binding	FZD8	FZD8	frizzled family receptor 8	0.0117951	0.302254	1.43409
GO:0005102	receptor binding	PDGFB	PDGFB	platelet-derived growth factor beta polypeptide	0.0117951	0.302254	1.43409
GO:0005102	receptor binding	FRK	FRK	fyn-related kinase	0.0117951	0.302254	1.43409
GO:0005102	receptor binding	GRP	GRP	gastrin-releasing peptide	0.0117951	0.302254	1.43409
GO:0005102	receptor binding	PVRL4	PVRL4	poliovirus receptor-related 4	0.0117951	0.302254	1.43409
GO:0005102	receptor binding	PLAT	PLAT	plasminogen activator, tissue	0.0117951	0.302254	1.43409
GO:0005102	receptor binding	SERPINE2	SERPINE2	serpin peptidase inhibitor, clade E (nexin, plasminogen activator inhibitor type 1), member 2	0.0117951	0.302254	1.43409
GO:0005102	receptor binding	STYK1	STYK1	serine/threonine/tyrosine kinase 1	0.0117951	0.302254	1.43409
GO:0005102	receptor binding	WNT3A	WNT3A	wingless-type MMTV integration site family, member 3A	0.0117951	0.302254	1.43409
GO:0005102	receptor binding	FGF19	FGF19	fibroblast growth factor 19	0.0117951	0.302254	1.43409
GO:0005102	receptor binding	GAS6	GAS6	growth arrest-specific 6	0.0117951	0.302254	1.43409
GO:0005102	receptor binding	ADM	ADM	adrenomedullin	0.0117951	0.302254	1.43409
GO:0005102	receptor binding	SRMS	SRMS	src-related kinase lacking C-terminal regulatory tyrosine and N-terminal myristylation sites	0.0117951	0.302254	1.43409
GO:0005102	receptor binding	OSTN	OSTN	osteocrin	0.0117951	0.302254	1.43409
GO:0005102	receptor binding	ANG2	ANG2	angiogenin 2	0.0117951	0.302254	1.43409
GO:0005102	receptor binding	ABCA1	ABCA1	ATP-binding cassette, sub-family A (ABC1), member 1	0.0117951	0.302254	1.43409
GO:0004715	non-membrane spanning protein tyrosine kinase activity	EIF2AK2	EIF2AK2	eukaryotic translation initiation factor 2-alpha kinase 2	0.0118964	0.302254	2.54561
GO:0004715	non-membrane spanning protein tyrosine kinase activity	PTK6	PTK6	PTK6 protein tyrosine kinase 6	0.0118964	0.302254	2.54561
GO:0004715	non-membrane spanning protein tyrosine kinase activity	FYN	FYN	FYN oncogene related to SRC, FGR, YES	0.0118964	0.302254	2.54561
GO:0004715	non-membrane spanning protein tyrosine kinase activity	BLK	BLK	B lymphoid tyrosine kinase	0.0118964	0.302254	2.54561
GO:0004715	non-membrane spanning protein tyrosine kinase activity	FRK	FRK	fyn-related kinase	0.0118964	0.302254	2.54561
GO:0004715	non-membrane spanning protein tyrosine kinase activity	STYK1	STYK1	serine/threonine/tyrosine kinase 1	0.0118964	0.302254	2.54561
GO:0004715	non-membrane spanning protein tyrosine kinase activity	CLK1	CLK1	CDC-like kinase 1	0.0118964	0.302254	2.54561
GO:0004715	non-membrane spanning protein tyrosine kinase activity	SRMS	SRMS	src-related kinase lacking C-terminal regulatory tyrosine and N-terminal myristylation sites	0.0118964	0.302254	2.54561
GO:0004465	lipoprotein lipase activity	LOC509808	LOC509808	endothelial lipase-like	0.0128057	0.302254	9.97032
GO:0004465	lipoprotein lipase activity	AOAH	AOAH	acyloxyacyl hydrolase (neutrophil)	0.0128057	0.302254	9.97032
GO:0019981	interleukin-6 binding	IL6ST	IL6ST	interleukin 6 signal transducer (gp130, oncostatin M receptor)	0.0128057	0.302254	9.97032
GO:0019981	interleukin-6 binding	IL6R	IL6R	interleukin 6 receptor	0.0128057	0.302254	9.97032
GO:0030109	HLA-B specific inhibitory MHC class I receptor activity	KIR2DS1	KIR2DS1	killer cell immunoglobulin-like receptor, two domains, short cytoplasmic tail, 1	0.0128057	0.302254	9.97032
GO:0030109	HLA-B specific inhibitory MHC class I receptor activity	LOC514871	LOC514871	killer cell immunoglobulin-like receptor, three domains, long cytoplasmic tail, 1-like	0.0128057	0.302254	9.97032
GO:0030283	testosterone dehydrogenase [NAD(P)] activity	HSD3B1	HSD3B1	hydroxy-delta-5-steroid dehydrogenase, 3 beta- and steroid delta-isomerase 1	0.0128057	0.302254	9.97032
GO:0030283	testosterone dehydrogenase [NAD(P)] activity	HSD17B10	HSD17B10	hydroxysteroid (17-beta) dehydrogenase 10	0.0128057	0.302254	9.97032
GO:0003941	L-serine ammonia-lyase activity	SRR	SRR	serine racemase	0.0128057	0.302254	9.97032
GO:0003941	L-serine ammonia-lyase activity	SDS	SDS	serine dehydratase	0.0128057	0.302254	9.97032
GO:0004142	diacylglycerol cholinephosphotransferase activity	CEPT1	CEPT1	choline/ethanolamine phosphotransferase 1	0.0128057	0.302254	9.97032
GO:0004142	diacylglycerol cholinephosphotransferase activity	CDS1	CDS1	CDP-diacylglycerol synthase (phosphatidate cytidylyltransferase) 1	0.0128057	0.302254	9.97032
GO:0004915	interleukin-6 receptor activity	IL6ST	IL6ST	interleukin 6 signal transducer (gp130, oncostatin M receptor)	0.0128057	0.302254	9.97032
GO:0004915	interleukin-6 receptor activity	IL6R	IL6R	interleukin 6 receptor	0.0128057	0.302254	9.97032
GO:0035651	AP-3 adaptor complex binding	RAB38	RAB38	RAB38, member RAS oncogene family	0.0128057	0.302254	9.97032
GO:0035651	AP-3 adaptor complex binding	RAB32	RAB32	RAB32, member RAS oncogene family	0.0128057	0.302254	9.97032
GO:0008158	hedgehog receptor activity	NPC1L1	NPC1L1	NPC1-like 1	0.0129449	0.302254	5.6083
GO:0008158	hedgehog receptor activity	PTCH2	PTCH2	patched 2	0.0129449	0.302254	5.6083
GO:0008158	hedgehog receptor activity	NPC1	NPC1	Niemann-Pick disease, type C1	0.0129449	0.302254	5.6083
GO:0031995	insulin-like growth factor II binding	IGFBP5	IGFBP5	insulin-like growth factor binding protein 5	0.0129449	0.302254	5.6083
GO:0031995	insulin-like growth factor II binding	IGFBP3	IGFBP3	insulin-like growth factor binding protein 3	0.0129449	0.302254	5.6083
GO:0031995	insulin-like growth factor II binding	IGFBP2	IGFBP2	insulin-like growth factor binding protein 2, 36kDa	0.0129449	0.302254	5.6083
GO:0003810	protein-glutamine gamma-glutamyltransferase activity	TGM6	TGM6	transglutaminase 6	0.0129449	0.302254	5.6083
GO:0003810	protein-glutamine gamma-glutamyltransferase activity	TGM2	TGM2	transglutaminase 2 (C polypeptide, protein-glutamine-gamma-glutamyltransferase)	0.0129449	0.302254	5.6083
GO:0003810	protein-glutamine gamma-glutamyltransferase activity	TGM3	TGM3	transglutaminase 3 (E polypeptide, protein-glutamine-gamma-glutamyltransferase)	0.0129449	0.302254	5.6083
GO:0005201	extracellular matrix structural constituent	COL5A3	COL5A3	collagen, type V, alpha 3	0.0142331	0.32714	2.32068
GO:0005201	extracellular matrix structural constituent	CHI3L1	CHI3L1	chitinase 3-like 1 (cartilage glycoprotein-39)	0.0142331	0.32714	2.32068
GO:0005201	extracellular matrix structural constituent	HAPLN4	HAPLN4	hyaluronan and proteoglycan link protein 4	0.0142331	0.32714	2.32068
GO:0005201	extracellular matrix structural constituent	COL1A2	COL1A2	collagen, type I, alpha 2	0.0142331	0.32714	2.32068
GO:0005201	extracellular matrix structural constituent	FN1	FN1	fibronectin 1	0.0142331	0.32714	2.32068
GO:0005201	extracellular matrix structural constituent	FBN1	FBN1	fibrillin 1	0.0142331	0.32714	2.32068
GO:0005201	extracellular matrix structural constituent	COL8A2	COL8A2	collagen, type VIII, alpha 2	0.0142331	0.32714	2.32068
GO:0005201	extracellular matrix structural constituent	COL12A1	COL12A1	collagen, type XII, alpha 1	0.0142331	0.32714	2.32068
GO:0005201	extracellular matrix structural constituent	COL3A1	COL3A1	collagen, type III, alpha 1	0.0142331	0.32714	2.32068
GO:0000978	RNA polymerase II core promoter proximal region sequence-specific DNA binding	RBPJL	RBPJL	recombination signal binding protein for immunoglobulin kappa J region-like	0.0150047	0.339568	1.50526
GO:0000978	RNA polymerase II core promoter proximal region sequence-specific DNA binding	ESR2	ESR2	estrogen receptor 2 (ER beta)	0.0150047	0.339568	1.50526
GO:0000978	RNA polymerase II core promoter proximal region sequence-specific DNA binding	ETV1	ETV1	ets variant 1	0.0150047	0.339568	1.50526
GO:0000978	RNA polymerase II core promoter proximal region sequence-specific DNA binding	LHX2	LHX2	LIM homeobox 2	0.0150047	0.339568	1.50526
GO:0000978	RNA polymerase II core promoter proximal region sequence-specific DNA binding	NR4A2	NR4A2	nuclear receptor subfamily 4, group A, member 2	0.0150047	0.339568	1.50526
GO:0000978	RNA polymerase II core promoter proximal region sequence-specific DNA binding	HHEX	HHEX	hematopoietically expressed homeobox	0.0150047	0.339568	1.50526
GO:0000978	RNA polymerase II core promoter proximal region sequence-specific DNA binding	FOXP2	LOC505502	uncharacterized LOC505502	0.0150047	0.339568	1.50526
GO:0000978	RNA polymerase II core promoter proximal region sequence-specific DNA binding	GCFC2	GCFC2	GC-rich sequence DNA-binding factor 2	0.0150047	0.339568	1.50526
GO:0000978	RNA polymerase II core promoter proximal region sequence-specific DNA binding	PPARA	PPARA	peroxisome proliferator-activated receptor alpha	0.0150047	0.339568	1.50526
GO:0000978	RNA polymerase II core promoter proximal region sequence-specific DNA binding	BCL11A	BCL11A	B-cell CLL/lymphoma 11A (zinc finger protein)	0.0150047	0.339568	1.50526
GO:0000978	RNA polymerase II core promoter proximal region sequence-specific DNA binding	MAFA	MAFA	v-maf avian musculoaponeurotic fibrosarcoma oncogene homolog A	0.0150047	0.339568	1.50526
GO:0000978	RNA polymerase II core promoter proximal region sequence-specific DNA binding	SIX2	SIX2	SIX homeobox 2	0.0150047	0.339568	1.50526
GO:0000978	RNA polymerase II core promoter proximal region sequence-specific DNA binding	OVOL1	OVOL1	ovo-like 1(Drosophila)	0.0150047	0.339568	1.50526
GO:0000978	RNA polymerase II core promoter proximal region sequence-specific DNA binding	ZNF114	ZNF114	zinc finger protein 114	0.0150047	0.339568	1.50526
GO:0000978	RNA polymerase II core promoter proximal region sequence-specific DNA binding	PITX1	PITX1	paired-like homeodomain 1	0.0150047	0.339568	1.50526
GO:0000978	RNA polymerase II core promoter proximal region sequence-specific DNA binding	CEBPA	CEBPA	CCAAT/enhancer binding protein (C/EBP), alpha	0.0150047	0.339568	1.50526
GO:0000978	RNA polymerase II core promoter proximal region sequence-specific DNA binding	NR4A1	NR4A1	nuclear receptor subfamily 4, group A, member 1	0.0150047	0.339568	1.50526
GO:0000978	RNA polymerase II core promoter proximal region sequence-specific DNA binding	MLXIPL	MLXIPL	MLX interacting protein-like	0.0150047	0.339568	1.50526
GO:0000978	RNA polymerase II core promoter proximal region sequence-specific DNA binding	GRHL1	GRHL1	grainyhead-like 1 (Drosophila)	0.0150047	0.339568	1.50526
GO:0000978	RNA polymerase II core promoter proximal region sequence-specific DNA binding	TP73	LOC515105	uncharacterized LOC515105	0.0150047	0.339568	1.50526
GO:0000978	RNA polymerase II core promoter proximal region sequence-specific DNA binding	MKX	MKX	mohawk homeobox	0.0150047	0.339568	1.50526
GO:0000978	RNA polymerase II core promoter proximal region sequence-specific DNA binding	MITF	MITF	microphthalmia-associated transcription factor	0.0150047	0.339568	1.50526
GO:0000978	RNA polymerase II core promoter proximal region sequence-specific DNA binding	ETS2	ETS2	v-ets erythroblastosis virus E26 oncogene homolog 2 (avian)	0.0150047	0.339568	1.50526
GO:0000978	RNA polymerase II core promoter proximal region sequence-specific DNA binding	IRF1	IRF1	interferon regulatory factor 1	0.0150047	0.339568	1.50526
GO:0000978	RNA polymerase II core promoter proximal region sequence-specific DNA binding	HOXA5	HOXA5	homeobox A5	0.0150047	0.339568	1.50526
GO:0000978	RNA polymerase II core promoter proximal region sequence-specific DNA binding	RFX2	RFX2	regulatory factor X, 2 (influences HLA class II expression)	0.0150047	0.339568	1.50526
GO:0000978	RNA polymerase II core promoter proximal region sequence-specific DNA binding	PATZ1	PATZ1	POZ (BTB) and AT hook containing zinc finger 1	0.0150047	0.339568	1.50526
GO:0000978	RNA polymerase II core promoter proximal region sequence-specific DNA binding	MYBL1	MYBL1	v-myb myeloblastosis viral oncogene homolog (avian)-like 1	0.0150047	0.339568	1.50526
GO:0000978	RNA polymerase II core promoter proximal region sequence-specific DNA binding	ONECUT2	ONECUT2	one cut homeobox 2	0.0150047	0.339568	1.50526
GO:0000978	RNA polymerase II core promoter proximal region sequence-specific DNA binding	FOSB	FOSB	FBJ murine osteosarcoma viral oncogene homolog B	0.0150047	0.339568	1.50526
GO:0000978	RNA polymerase II core promoter proximal region sequence-specific DNA binding	RFX8	RFX8	RFX family member 8, lacking RFX DNA binding domain	0.0150047	0.339568	1.50526
GO:0005515	protein binding	MPDZ	MPDZ	multiple PDZ domain protein	0.0157925	0.351982	1.0649
GO:0005515	protein binding	NQO2	NQO2	NAD(P)H dehydrogenase, quinone 2	0.0157925	0.351982	1.0649
GO:0005515	protein binding	SLC1A5	SLC1A5	solute carrier family 1 (neutral amino acid transporter), member 5	0.0157925	0.351982	1.0649
GO:0005515	protein binding	REC8	REC8	REC8 homolog (yeast)	0.0157925	0.351982	1.0649
GO:0005515	protein binding	AKAP2	AKAP2	A kinase (PRKA) anchor protein 2	0.0157925	0.351982	1.0649
GO:0005515	protein binding	MMP3	MMP3	matrix metallopeptidase 3 (stromelysin 1, progelatinase)	0.0157925	0.351982	1.0649
GO:0005515	protein binding	NOD2	NOD2	nucleotide-binding oligomerization domain containing 2	0.0157925	0.351982	1.0649
GO:0005515	protein binding	LOC613401	LOC613401	peptidylprolyl isomerase A (cyclophilin A)-like	0.0157925	0.351982	1.0649
GO:0005515	protein binding	MTMR7	MTMR7	myotubularin related protein 7	0.0157925	0.351982	1.0649
GO:0005515	protein binding	SMARCD3	SMARCD3	SWI/SNF related, matrix associated, actin dependent regulator of chromatin, subfamily d, member 3	0.0157925	0.351982	1.0649
GO:0005515	protein binding	SGSM1	SGSM1	small G protein signaling modulator 1	0.0157925	0.351982	1.0649
GO:0005515	protein binding	MKRN3	MKRN3	makorin ring finger protein 3	0.0157925	0.351982	1.0649
GO:0005515	protein binding	VASN	VASN	vasorin	0.0157925	0.351982	1.0649
GO:0005515	protein binding	SOD2	SOD2	superoxide dismutase 2, mitochondrial	0.0157925	0.351982	1.0649
GO:0005515	protein binding	TAF13	TAF13	TAF13 RNA polymerase II, TATA box binding protein (TBP)-associated factor, 18kDa	0.0157925	0.351982	1.0649
GO:0005515	protein binding	MAP3K8	MAP3K8	mitogen-activated protein kinase kinase kinase 8	0.0157925	0.351982	1.0649
GO:0005515	protein binding	LIN7C	LIN7C	lin-7 homolog C (C. elegans)	0.0157925	0.351982	1.0649
GO:0005515	protein binding	GJB6	GJB6	gap junction protein, beta 6, 30kDa	0.0157925	0.351982	1.0649
GO:0005515	protein binding	S100A12	S100A12	S100 calcium binding protein A12	0.0157925	0.351982	1.0649
GO:0005515	protein binding	SH2D4A	SH2D4A	SH2 domain containing 4A	0.0157925	0.351982	1.0649
GO:0005515	protein binding	DIXDC1	DIXDC1	DIX domain containing 1	0.0157925	0.351982	1.0649
GO:0005515	protein binding	GLUD1	GLUD1	glutamate dehydrogenase 1	0.0157925	0.351982	1.0649
GO:0005515	protein binding	SPRR3	LOC507527	cornifin-B-like	0.0157925	0.351982	1.0649
GO:0005515	protein binding	TMEM132D	TMEM132D	transmembrane protein 132D	0.0157925	0.351982	1.0649
GO:0005515	protein binding	FBLN2	FBLN2	fibulin 2	0.0157925	0.351982	1.0649
GO:0005515	protein binding	SLC30A3	SLC30A3	solute carrier family 30 (zinc transporter), member 3	0.0157925	0.351982	1.0649
GO:0005515	protein binding	CUL5	CUL5	cullin 5	0.0157925	0.351982	1.0649
GO:0005515	protein binding	PODXL	PODXL	podocalyxin-like	0.0157925	0.351982	1.0649
GO:0005515	protein binding	PRKAB2	PRKAB2	protein kinase, AMP-activated, beta 2 non-catalytic subunit	0.0157925	0.351982	1.0649
GO:0005515	protein binding	CSF1R	CSF1R	colony stimulating factor 1 receptor	0.0157925	0.351982	1.0649
GO:0005515	protein binding	NRAS	NRAS	neuroblastoma RAS viral (v-ras) oncogene homolog	0.0157925	0.351982	1.0649
GO:0005515	protein binding	ATP7A	ATP7A	ATPase, Cu++ transporting, alpha polypeptide	0.0157925	0.351982	1.0649
GO:0005515	protein binding	LOC101907041	LOC101907041	zinc finger protein 347-like	0.0157925	0.351982	1.0649
GO:0005515	protein binding	TMEM201	TMEM201	transmembrane protein 201	0.0157925	0.351982	1.0649
GO:0005515	protein binding	ARHGEF40	ARHGEF40	Rho guanine nucleotide exchange factor (GEF) 40	0.0157925	0.351982	1.0649
GO:0005515	protein binding	APLF	APLF	aprataxin and PNKP like factor	0.0157925	0.351982	1.0649
GO:0005515	protein binding	AHR	AHR	aryl hydrocarbon receptor	0.0157925	0.351982	1.0649
GO:0005515	protein binding	COL7A1	COL7A1	collagen, type VII, alpha 1	0.0157925	0.351982	1.0649
GO:0005515	protein binding	SENP7	LOC507820	sentrin-specific protease 7-like	0.0157925	0.351982	1.0649
GO:0005515	protein binding	AGR2	AGR2	anterior gradient homolog 2 (Xenopus laevis)	0.0157925	0.351982	1.0649
GO:0005515	protein binding	S100A9	S100A9	S100 calcium binding protein A9	0.0157925	0.351982	1.0649
GO:0005515	protein binding	ANKRD37	ANKRD37	ankyrin repeat domain 37	0.0157925	0.351982	1.0649
GO:0005515	protein binding	HIPK3	HIPK3	homeodomain interacting protein kinase 3	0.0157925	0.351982	1.0649
GO:0005515	protein binding	RGS14	RGS14	regulator of G-protein signaling 14	0.0157925	0.351982	1.0649
GO:0005515	protein binding	DAPP1	DAPP1	dual adaptor of phosphotyrosine and 3-phosphoinositides	0.0157925	0.351982	1.0649
GO:0005515	protein binding	NGEF	NGEF	neuronal guanine nucleotide exchange factor	0.0157925	0.351982	1.0649
GO:0005515	protein binding	FSTL3	FSTL3	follistatin-like 3 (secreted glycoprotein)	0.0157925	0.351982	1.0649
GO:0005515	protein binding	JAM3	JAM3	junctional adhesion molecule 3	0.0157925	0.351982	1.0649
GO:0005515	protein binding	GIMAP7.1	GIMAP7	GTPase, IMAP family member 7	0.0157925	0.351982	1.0649
GO:0005515	protein binding	FANCF	FANCF	Fanconi anemia, complementation group F	0.0157925	0.351982	1.0649
GO:0005515	protein binding	CXCL3	CXCL3	chemokine (C-X-C motif) ligand 3	0.0157925	0.351982	1.0649
GO:0005515	protein binding	RDH12	RDH12	retinol dehydrogenase 12 (all-trans/9-cis/11-cis)	0.0157925	0.351982	1.0649
GO:0005515	protein binding	IGFBP5	IGFBP5	insulin-like growth factor binding protein 5	0.0157925	0.351982	1.0649
GO:0005515	protein binding	IDS	IDS	iduronate 2-sulfatase	0.0157925	0.351982	1.0649
GO:0005515	protein binding	ICAM1	ICAM1	intercellular adhesion molecule 1	0.0157925	0.351982	1.0649
GO:0005515	protein binding	ERG	ERG	v-ets erythroblastosis virus E26 oncogene homolog (avian)	0.0157925	0.351982	1.0649
GO:0005515	protein binding	CTSC	CTSC	cathepsin C	0.0157925	0.351982	1.0649
GO:0005515	protein binding	EFS	EFS	embryonal Fyn-associated substrate	0.0157925	0.351982	1.0649
GO:0005515	protein binding	TSC22D1	TSC22D1	TSC22 domain family, member 1	0.0157925	0.351982	1.0649
GO:0005515	protein binding	RPP25	RPP25	ribonuclease P/MRP 25kDa subunit	0.0157925	0.351982	1.0649
GO:0005515	protein binding	NUAK1	NUAK1	NUAK family, SNF1-like kinase, 1	0.0157925	0.351982	1.0649
GO:0005515	protein binding	TSPYL4	TSPYL4	TSPY-like 4	0.0157925	0.351982	1.0649
GO:0005515	protein binding	VAV3	VAV3	vav 3 guanine nucleotide exchange factor	0.0157925	0.351982	1.0649
GO:0005515	protein binding	C16H1orf21	C16H1orf21	chromosome 16 open reading frame, human C1orf21	0.0157925	0.351982	1.0649
GO:0005515	protein binding	RCOR2	RCOR2	REST corepressor 2	0.0157925	0.351982	1.0649
GO:0005515	protein binding	DPYD	DPYD	dihydropyrimidine dehydrogenase	0.0157925	0.351982	1.0649
GO:0005515	protein binding	TNNI1	TNNI1	troponin I type 1 (skeletal, slow)	0.0157925	0.351982	1.0649
GO:0005515	protein binding	NEBL	NEBL	nebulette	0.0157925	0.351982	1.0649
GO:0005515	protein binding	ESR2	ESR2	estrogen receptor 2 (ER beta)	0.0157925	0.351982	1.0649
GO:0005515	protein binding	TDRD9	TDRD9	tudor domain containing 9	0.0157925	0.351982	1.0649
GO:0005515	protein binding	RNASEL	RNASEL	ribonuclease L (2',5'-oligoisoadenylate synthetase-dependent)	0.0157925	0.351982	1.0649
GO:0005515	protein binding	DYNLT3	DYNLT3	dynein, light chain, Tctex-type 3	0.0157925	0.351982	1.0649
GO:0005515	protein binding	FAM133A	FAM133A	family with sequence similarity 133, member A	0.0157925	0.351982	1.0649
GO:0005515	protein binding	APOBEC1	APOBEC1	apolipoprotein B mRNA editing enzyme, catalytic polypeptide 1	0.0157925	0.351982	1.0649
GO:0005515	protein binding	NPC1L1	NPC1L1	NPC1-like 1	0.0157925	0.351982	1.0649
GO:0005515	protein binding	SMPDL3A	SMPDL3A	sphingomyelin phosphodiesterase, acid-like 3A	0.0157925	0.351982	1.0649
GO:0005515	protein binding	HOOK1	LOC785042	protein Hook homolog 1-like	0.0157925	0.351982	1.0649
GO:0005515	protein binding	CASD1	CASD1	CAS1 domain containing 1	0.0157925	0.351982	1.0649
GO:0005515	protein binding	SLC52A3	SLC52A3	solute carrier family 52, riboflavin transporter, member 3	0.0157925	0.351982	1.0649
GO:0005515	protein binding	CXCR4	CXCR4	chemokine (C-X-C motif) receptor 4	0.0157925	0.351982	1.0649
GO:0005515	protein binding	NRXN2	NRXN2	neurexin 2	0.0157925	0.351982	1.0649
GO:0005515	protein binding	EIF2AK2	EIF2AK2	eukaryotic translation initiation factor 2-alpha kinase 2	0.0157925	0.351982	1.0649
GO:0005515	protein binding	MIER1	MIER1	mesoderm induction early response 1 homolog (Xenopus laevis)	0.0157925	0.351982	1.0649
GO:0005515	protein binding	ARHGEF4	ARHGEF4	Rho guanine nucleotide exchange factor (GEF) 4	0.0157925	0.351982	1.0649
GO:0005515	protein binding	FAM46B	FAM46B	family with sequence similarity 46, member B	0.0157925	0.351982	1.0649
GO:0005515	protein binding	UHRF2	UHRF2	ubiquitin-like with PHD and ring finger domains 2	0.0157925	0.351982	1.0649
GO:0005515	protein binding	KCNJ15	KCNJ15	potassium inwardly-rectifying channel, subfamily J, member 15	0.0157925	0.351982	1.0649
GO:0005515	protein binding	CARD9	CARD9	caspase recruitment domain family, member 9	0.0157925	0.351982	1.0649
GO:0005515	protein binding	SOX13	SOX13	SRY (sex determining region Y)-box 13	0.0157925	0.351982	1.0649
GO:0005515	protein binding	CLHC1	CLHC1	clathrin heavy chain linker domain containing 1	0.0157925	0.351982	1.0649
GO:0005515	protein binding	EID3	EID3	EP300 interacting inhibitor of differentiation 3	0.0157925	0.351982	1.0649
GO:0005515	protein binding	TFAP2C	TFAP2C	transcription factor AP-2 gamma (activating enhancer binding protein 2 gamma)	0.0157925	0.351982	1.0649
GO:0005515	protein binding	GRM7	GRM7	glutamate receptor, metabotropic 7	0.0157925	0.351982	1.0649
GO:0005515	protein binding	LOC100336949	LOC100336949	tropomyosin alpha-1 chain-like	0.0157925	0.351982	1.0649
GO:0005515	protein binding	PARD6B	PARD6B	par-6 partitioning defective 6 homolog beta (C. elegans)	0.0157925	0.351982	1.0649
GO:0005515	protein binding	ETV1	ETV1	ets variant 1	0.0157925	0.351982	1.0649
GO:0005515	protein binding	TRAPPC6B	TRAPPC6B	trafficking protein particle complex 6B	0.0157925	0.351982	1.0649
GO:0005515	protein binding	DSG1	DSG1	desmoglein 1	0.0157925	0.351982	1.0649
GO:0005515	protein binding	HIF1A	HIF1A	hypoxia inducible factor 1, alpha subunit (basic helix-loop-helix transcription factor)	0.0157925	0.351982	1.0649
GO:0005515	protein binding	COL13A1	COL13A1	collagen, type XIII, alpha 1	0.0157925	0.351982	1.0649
GO:0005515	protein binding	RB1	RB1	retinoblastoma 1	0.0157925	0.351982	1.0649
GO:0005515	protein binding	PDE9A	PDE9A	phosphodiesterase 9A	0.0157925	0.351982	1.0649
GO:0005515	protein binding	COL1A2	COL1A2	collagen, type I, alpha 2	0.0157925	0.351982	1.0649
GO:0005515	protein binding	FGF1	FGF1	fibroblast growth factor 1 (acidic)	0.0157925	0.351982	1.0649
GO:0005515	protein binding	TAGLN	TAGLN	transgelin	0.0157925	0.351982	1.0649
GO:0005515	protein binding	TSPAN2	TSPAN2	tetraspanin 2	0.0157925	0.351982	1.0649
GO:0005515	protein binding	ETNK1	ETNK1	ethanolamine kinase 1	0.0157925	0.351982	1.0649
GO:0005515	protein binding	ARHGAP5	ARHGAP5	Rho GTPase activating protein 5	0.0157925	0.351982	1.0649
GO:0005515	protein binding	KCNMA1	KCNMA1	potassium large conductance calcium-activated channel, subfamily M, alpha member 1	0.0157925	0.351982	1.0649
GO:0005515	protein binding	RAB3IP	RAB3IP	RAB3A interacting protein (rabin3)	0.0157925	0.351982	1.0649
GO:0005515	protein binding	CBX6	CBX6	chromobox homolog 6	0.0157925	0.351982	1.0649
GO:0005515	protein binding	SCN5A	SCN5A	sodium channel, voltage-gated, type V, alpha subunit	0.0157925	0.351982	1.0649
GO:0005515	protein binding	CHRM4	CHRM4	cholinergic receptor, muscarinic 4	0.0157925	0.351982	1.0649
GO:0005515	protein binding	TTC30B	TTC30B	tetratricopeptide repeat domain 30B	0.0157925	0.351982	1.0649
GO:0005515	protein binding	FAM83A	FAM83A	family with sequence similarity 83, member A	0.0157925	0.351982	1.0649
GO:0005515	protein binding	CPT1C	CPT1C	carnitine palmitoyltransferase 1C	0.0157925	0.351982	1.0649
GO:0005515	protein binding	CARD11	CARD11	caspase recruitment domain family, member 11	0.0157925	0.351982	1.0649
GO:0005515	protein binding	HOMER1	HOMER1	homer homolog 1 (Drosophila)	0.0157925	0.351982	1.0649
GO:0005515	protein binding	VWF	VWF	von Willebrand factor	0.0157925	0.351982	1.0649
GO:0005515	protein binding	PLS1	PLS1	plastin 1	0.0157925	0.351982	1.0649
GO:0005515	protein binding	SRR	SRR	serine racemase	0.0157925	0.351982	1.0649
GO:0005515	protein binding	ID1	ID1	inhibitor of DNA binding 1, dominant negative helix-loop-helix protein	0.0157925	0.351982	1.0649
GO:0005515	protein binding	DAPK2	DAPK2	death-associated protein kinase 2	0.0157925	0.351982	1.0649
GO:0005515	protein binding	LHX2	LHX2	LIM homeobox 2	0.0157925	0.351982	1.0649
GO:0005515	protein binding	MOB3B	MOB3B	MOB kinase activator 3B	0.0157925	0.351982	1.0649
GO:0005515	protein binding	IL6ST	IL6ST	interleukin 6 signal transducer (gp130, oncostatin M receptor)	0.0157925	0.351982	1.0649
GO:0005515	protein binding	DNAJA4	DNAJA4	DnaJ (Hsp40) homolog, subfamily A, member 4	0.0157925	0.351982	1.0649
GO:0005515	protein binding	S100A8	S100A8	S100 calcium binding protein A8	0.0157925	0.351982	1.0649
GO:0005515	protein binding	VAMP5	VAMP5	vesicle-associated membrane protein 5 (myobrevin)	0.0157925	0.351982	1.0649
GO:0005515	protein binding	CHRD	CHRD	chordin	0.0157925	0.351982	1.0649
GO:0005515	protein binding	NR4A2	NR4A2	nuclear receptor subfamily 4, group A, member 2	0.0157925	0.351982	1.0649
GO:0005515	protein binding	DAO	DAO	D-amino-acid oxidase	0.0157925	0.351982	1.0649
GO:0005515	protein binding	SCN2A	SCN2A	sodium channel, voltage-gated, type II, alpha subunit	0.0157925	0.351982	1.0649
GO:0005515	protein binding	TOM1L1	TOM1L1	target of myb1 (chicken)-like 1	0.0157925	0.351982	1.0649
GO:0005515	protein binding	MAP4K3	MAP4K3	mitogen-activated protein kinase kinase kinase kinase 3	0.0157925	0.351982	1.0649
GO:0005515	protein binding	GNMT	GNMT	glycine N-methyltransferase	0.0157925	0.351982	1.0649
GO:0005515	protein binding	CHRNA6	CHRNA6	cholinergic receptor, nicotinic, alpha 6 (neuronal)	0.0157925	0.351982	1.0649
GO:0005515	protein binding	BDNF	BDNF	brain-derived neurotrophic factor	0.0157925	0.351982	1.0649
GO:0005515	protein binding	PLLP	PLLP	plasmolipin	0.0157925	0.351982	1.0649
GO:0005515	protein binding	XAF1	XAF1	XIAP associated factor 1	0.0157925	0.351982	1.0649
GO:0005515	protein binding	ZNF750	ZNF750	zinc finger protein 750	0.0157925	0.351982	1.0649
GO:0005515	protein binding	IL32	IL32	interleukin 32	0.0157925	0.351982	1.0649
GO:0005515	protein binding	CREB5	CREB5	cAMP responsive element binding protein 5	0.0157925	0.351982	1.0649
GO:0005515	protein binding	ROR2	ROR2	receptor tyrosine kinase-like orphan receptor 2	0.0157925	0.351982	1.0649
GO:0005515	protein binding	HHEX	HHEX	hematopoietically expressed homeobox	0.0157925	0.351982	1.0649
GO:0005515	protein binding	RAB25	RAB25	RAB25, member RAS oncogene family	0.0157925	0.351982	1.0649
GO:0005515	protein binding	RAB38	RAB38	RAB38, member RAS oncogene family	0.0157925	0.351982	1.0649
GO:0005515	protein binding	C19H17orf67	C19H17orf67	chromosome 19 open reading frame, human C17orf67	0.0157925	0.351982	1.0649
GO:0005515	protein binding	RASSF4	RASSF4	Ras association (RalGDS/AF-6) domain family member 4	0.0157925	0.351982	1.0649
GO:0005515	protein binding	IGFBP7	IGFBP7	insulin-like growth factor binding protein 7	0.0157925	0.351982	1.0649
GO:0005515	protein binding	OLR1	OLR1	oxidized low density lipoprotein (lectin-like) receptor 1	0.0157925	0.351982	1.0649
GO:0005515	protein binding	EDN1	EDN1	endothelin 1	0.0157925	0.351982	1.0649
GO:0005515	protein binding	TBC1D19	TBC1D19	TBC1 domain family, member 19	0.0157925	0.351982	1.0649
GO:0005515	protein binding	HSPB8	HSPB8	heat shock 22kDa protein 8	0.0157925	0.351982	1.0649
GO:0005515	protein binding	COL6A2	COL6A2	collagen, type VI, alpha 2	0.0157925	0.351982	1.0649
GO:0005515	protein binding	JAM2	JAM2	junctional adhesion molecule 2	0.0157925	0.351982	1.0649
GO:0005515	protein binding	CHST14	CHST14	carbohydrate (N-acetylgalactosamine 4-0) sulfotransferase 14	0.0157925	0.351982	1.0649
GO:0005515	protein binding	F3	F3	coagulation factor III	0.0157925	0.351982	1.0649
GO:0005515	protein binding	GPC3	GPC3	glypican 3	0.0157925	0.351982	1.0649
GO:0005515	protein binding	SLC1A1	SLC1A1	solute carrier family 1 (neuronal/epithelial high affinity glutamate transporter, system Xag), member 1	0.0157925	0.351982	1.0649
GO:0005515	protein binding	CPEB3	CPEB3	cytoplasmic polyadenylation element binding protein 3	0.0157925	0.351982	1.0649
GO:0005515	protein binding	C1R	C1R	complement component 1, r subcomponent	0.0157925	0.351982	1.0649
GO:0005515	protein binding	SGOL2	SGOL2	shugoshin-like 2 (S. pombe)	0.0157925	0.351982	1.0649
GO:0005515	protein binding	ARL6	ARL6	ADP-ribosylation factor-like 6	0.0157925	0.351982	1.0649
GO:0005515	protein binding	CALML5	CALML5	calmodulin-like 5	0.0157925	0.351982	1.0649
GO:0005515	protein binding	AGR3	AGR3	anterior gradient 3 homolog (Xenopus laevis)	0.0157925	0.351982	1.0649
GO:0005515	protein binding	SERPINE1	SERPINE1	serpin peptidase inhibitor, clade E (nexin, plasminogen activator inhibitor type 1), member 1	0.0157925	0.351982	1.0649
GO:0005515	protein binding	FZD1	FZD1	frizzled family receptor 1	0.0157925	0.351982	1.0649
GO:0005515	protein binding	LOC100847682	LOC100847682	formin-like	0.0157925	0.351982	1.0649
GO:0005515	protein binding	LHX9	LHX9	LIM homeobox 9	0.0157925	0.351982	1.0649
GO:0005515	protein binding	TDRKH	TDRKH	tudor and KH domain containing	0.0157925	0.351982	1.0649
GO:0005515	protein binding	LAMC2	LAMC2	laminin, gamma 2	0.0157925	0.351982	1.0649
GO:0005515	protein binding	UBA6	UBA6	ubiquitin-like modifier activating enzyme 6	0.0157925	0.351982	1.0649
GO:0005515	protein binding	WNT5B	WNT5B	wingless-type MMTV integration site family, member 5B	0.0157925	0.351982	1.0649
GO:0005515	protein binding	CETN4	CETN4	centrin 4	0.0157925	0.351982	1.0649
GO:0005515	protein binding	FAP	FAP	fibroblast activation protein, alpha	0.0157925	0.351982	1.0649
GO:0005515	protein binding	NELL2	NELL2	NEL-like 2 (chicken)	0.0157925	0.351982	1.0649
GO:0005515	protein binding	ACTN3	ACTN3	actinin, alpha 3	0.0157925	0.351982	1.0649
GO:0005515	protein binding	SYNGR1	SYNGR1	synaptogyrin 1	0.0157925	0.351982	1.0649
GO:0005515	protein binding	PSTPIP1	PSTPIP1	proline-serine-threonine phosphatase interacting protein 1	0.0157925	0.351982	1.0649
GO:0005515	protein binding	TBC1D16	TBC1D16	TBC1 domain family, member 16	0.0157925	0.351982	1.0649
GO:0005515	protein binding	PTK6	PTK6	PTK6 protein tyrosine kinase 6	0.0157925	0.351982	1.0649
GO:0005515	protein binding	RGCC	RGCC	regulator of cell cycle	0.0157925	0.351982	1.0649
GO:0005515	protein binding	SORBS1	SORBS1	sorbin and SH3 domain containing 1	0.0157925	0.351982	1.0649
GO:0005515	protein binding	PPARGC1A	PPARGC1A	peroxisome proliferator-activated receptor gamma, coactivator 1 alpha	0.0157925	0.351982	1.0649
GO:0005515	protein binding	UNC13D	UNC13D	unc-13 homolog D (C. elegans)	0.0157925	0.351982	1.0649
GO:0005515	protein binding	PMEPA1	PMEPA1	prostate transmembrane protein, androgen induced 1	0.0157925	0.351982	1.0649
GO:0005515	protein binding	LOC534913	LOC534913	mariner-like transposase	0.0157925	0.351982	1.0649
GO:0005515	protein binding	PCDHB14	PCDHB14	protocadherin beta 14	0.0157925	0.351982	1.0649
GO:0005515	protein binding	FBP2	FBP2	fructose-1,6-bisphosphatase 2	0.0157925	0.351982	1.0649
GO:0005515	protein binding	ADARB1	ADARB1	adenosine deaminase, RNA-specific, B1	0.0157925	0.351982	1.0649
GO:0005515	protein binding	FOXP2	LOC505502	uncharacterized LOC505502	0.0157925	0.351982	1.0649
GO:0005515	protein binding	CADPS2	CADPS2	Ca++-dependent secretion activator 2	0.0157925	0.351982	1.0649
GO:0005515	protein binding	INPP4B	INPP4B	inositol polyphosphate-4-phosphatase, type II, 105kDa	0.0157925	0.351982	1.0649
GO:0005515	protein binding	SMARCA2	SMARCA2	SWI/SNF related, matrix associated, actin dependent regulator of chromatin, subfamily a, member 2	0.0157925	0.351982	1.0649
GO:0005515	protein binding	THBS4	THBS4	thrombospondin 4	0.0157925	0.351982	1.0649
GO:0005515	protein binding	CXCL8	CXCL8	interleukin 8	0.0157925	0.351982	1.0649
GO:0005515	protein binding	FN1	FN1	fibronectin 1	0.0157925	0.351982	1.0649
GO:0005515	protein binding	FXYD3	FXYD3	FXYD domain containing ion transport regulator 3	0.0157925	0.351982	1.0649
GO:0005515	protein binding	TMEM8B	TMEM8B	transmembrane protein 8B	0.0157925	0.351982	1.0649
GO:0005515	protein binding	ENTPD1	ENTPD1	ectonucleoside triphosphate diphosphohydrolase 1	0.0157925	0.351982	1.0649
GO:0005515	protein binding	WASF1	WASF1	WAS protein family, member 1	0.0157925	0.351982	1.0649
GO:0005515	protein binding	FAM20A	FAM20A	family with sequence similarity 20, member A	0.0157925	0.351982	1.0649
GO:0005515	protein binding	GJB2	GJB2	gap junction protein, beta 2, 26kDa	0.0157925	0.351982	1.0649
GO:0005515	protein binding	SNAP25	SNAP25	synaptosomal-associated protein, 25kDa	0.0157925	0.351982	1.0649
GO:0005515	protein binding	EHD3	EHD3	EH-domain containing 3	0.0157925	0.351982	1.0649
GO:0005515	protein binding	CKMT1B	CKMT1B	creatine kinase, mitochondrial 1B	0.0157925	0.351982	1.0649
GO:0005515	protein binding	ANK1	ANK1	ankyrin 1, erythrocytic	0.0157925	0.351982	1.0649
GO:0005515	protein binding	PHF6.1	PHF6	PHD finger protein 6	0.0157925	0.351982	1.0649
GO:0005515	protein binding	GIPC2	GIPC2	GIPC PDZ domain containing family, member 2	0.0157925	0.351982	1.0649
GO:0005515	protein binding	SLIT2	SLIT2	slit homolog 2 (Drosophila)	0.0157925	0.351982	1.0649
GO:0005515	protein binding	RMDN2	RMDN2	family with sequence similarity 82, member A1	0.0157925	0.351982	1.0649
GO:0005515	protein binding	N4BP3	N4BP3	NEDD4 binding protein 3	0.0157925	0.351982	1.0649
GO:0005515	protein binding	SCARB2	SCARB2	scavenger receptor class B, member 2	0.0157925	0.351982	1.0649
GO:0005515	protein binding	LONRF3	LONRF3	LON peptidase N-terminal domain and ring finger 3	0.0157925	0.351982	1.0649
GO:0005515	protein binding	PPARA	PPARA	peroxisome proliferator-activated receptor alpha	0.0157925	0.351982	1.0649
GO:0005515	protein binding	CCDC42	CCDC42	coiled-coil domain containing 42	0.0157925	0.351982	1.0649
GO:0005515	protein binding	FSBP	FSBP	fibrinogen silencer binding protein	0.0157925	0.351982	1.0649
GO:0005515	protein binding	KATNAL1	KATNAL1	katanin p60 subunit A-like 1	0.0157925	0.351982	1.0649
GO:0005515	protein binding	TWIST2	TWIST2	twist homolog 2 (Drosophila)	0.0157925	0.351982	1.0649
GO:0005515	protein binding	NAB2	NAB2	NGFI-A binding protein 2 (EGR1 binding protein 2)	0.0157925	0.351982	1.0649
GO:0005515	protein binding	C1QL1	C1QL1	complement component 1, q subcomponent-like 1	0.0157925	0.351982	1.0649
GO:0005515	protein binding	LTBP1	LTBP1	latent transforming growth factor beta binding protein 1	0.0157925	0.351982	1.0649
GO:0005515	protein binding	TULP1	TULP1	tubby like protein 1	0.0157925	0.351982	1.0649
GO:0005515	protein binding	FYN	FYN	FYN oncogene related to SRC, FGR, YES	0.0157925	0.351982	1.0649
GO:0005515	protein binding	CIDEB	CIDEB	cell death-inducing DFFA-like effector b	0.0157925	0.351982	1.0649
GO:0005515	protein binding	SAMD9	SAMD9	sterile alpha motif domain containing 9	0.0157925	0.351982	1.0649
GO:0005515	protein binding	ANKRD1	ANKRD1	ankyrin repeat domain 1 (cardiac muscle)	0.0157925	0.351982	1.0649
GO:0005515	protein binding	LOX	LOX	lysyl oxidase	0.0157925	0.351982	1.0649
GO:0005515	protein binding	A2ML1	A2ML1	alpha-2-macroglobulin-like 1	0.0157925	0.351982	1.0649
GO:0005515	protein binding	GABARAPL1	GABARAPL1	GABA(A) receptor-associated protein like 1	0.0157925	0.351982	1.0649
GO:0005515	protein binding	ITGA7	ITGA7	integrin, alpha 7	0.0157925	0.351982	1.0649
GO:0005515	protein binding	BCL11A	BCL11A	B-cell CLL/lymphoma 11A (zinc finger protein)	0.0157925	0.351982	1.0649
GO:0005515	protein binding	ITPR1	ITPR1	inositol 1,4,5-trisphosphate receptor, type 1	0.0157925	0.351982	1.0649
GO:0005515	protein binding	MAFA	MAFA	v-maf avian musculoaponeurotic fibrosarcoma oncogene homolog A	0.0157925	0.351982	1.0649
GO:0005515	protein binding	TMEM119	TMEM119	transmembrane protein 119	0.0157925	0.351982	1.0649
GO:0005515	protein binding	FCHO2	LOC540808	FCH domain only protein 2-like	0.0157925	0.351982	1.0649
GO:0005515	protein binding	NETO1	NETO1	neuropilin (NRP) and tolloid (TLL)-like 1	0.0157925	0.351982	1.0649
GO:0005515	protein binding	FBN1	FBN1	fibrillin 1	0.0157925	0.351982	1.0649
GO:0005515	protein binding	CYB561	CYB561	cytochrome b-561	0.0157925	0.351982	1.0649
GO:0005515	protein binding	DLX2	DLX2	distal-less homeobox 2	0.0157925	0.351982	1.0649
GO:0005515	protein binding	FAM167A	FAM167A	family with sequence similarity 167, member A	0.0157925	0.351982	1.0649
GO:0005515	protein binding	LONRF1	LONRF1	LON peptidase N-terminal domain and ring finger 1	0.0157925	0.351982	1.0649
GO:0005515	protein binding	AK6	AK6	ATP-AMP transphosphorylase 6	0.0157925	0.351982	1.0649
GO:0005515	protein binding	PADI4	PADI4	peptidyl arginine deiminase, type IV	0.0157925	0.351982	1.0649
GO:0005515	protein binding	MBNL3	MBNL3	muscleblind-like 3 (Drosophila)	0.0157925	0.351982	1.0649
GO:0005515	protein binding	SIX2	SIX2	SIX homeobox 2	0.0157925	0.351982	1.0649
GO:0005515	protein binding	GRAMD1C	GRAMD1C	GRAM domain containing 1C	0.0157925	0.351982	1.0649
GO:0005515	protein binding	EPHB2	EPHB2	EPH receptor B2	0.0157925	0.351982	1.0649
GO:0005515	protein binding	CXCL14	CXCL14	chemokine (C-X-C motif) ligand 14	0.0157925	0.351982	1.0649
GO:0005515	protein binding	TGFBI	TGFBI	transforming growth factor, beta-induced, 68kDa	0.0157925	0.351982	1.0649
GO:0005515	protein binding	S100A4	S100A4	S100 calcium binding protein A4	0.0157925	0.351982	1.0649
GO:0005515	protein binding	LMCD1	LMCD1	LIM and cysteine-rich domains 1	0.0157925	0.351982	1.0649
GO:0005515	protein binding	UBASH3B	UBASH3B	ubiquitin associated and SH3 domain containing B	0.0157925	0.351982	1.0649
GO:0005515	protein binding	UNC5B	UNC5B	unc-5 homolog B (C. elegans)	0.0157925	0.351982	1.0649
GO:0005515	protein binding	CPNE6	CPNE6	copine VI (neuronal)	0.0157925	0.351982	1.0649
GO:0005515	protein binding	SCIMP	SCIMP	SLP adaptor and CSK interacting membrane protein	0.0157925	0.351982	1.0649
GO:0005515	protein binding	LOC616868	LOC616868	histone H2B type 1-like	0.0157925	0.351982	1.0649
GO:0005515	protein binding	SKAP1	SKAP1	src kinase associated phosphoprotein 1	0.0157925	0.351982	1.0649
GO:0005515	protein binding	AKAP6	AKAP6	A kinase (PRKA) anchor protein 6	0.0157925	0.351982	1.0649
GO:0005515	protein binding	ZNF114	ZNF114	zinc finger protein 114	0.0157925	0.351982	1.0649
GO:0005515	protein binding	AZGP1	AZGP1	alpha-2-glycoprotein 1, zinc-binding	0.0157925	0.351982	1.0649
GO:0005515	protein binding	KRT79	KRT79	keratin 79	0.0157925	0.351982	1.0649
GO:0005515	protein binding	ROCK1	ROCK1	Rho-associated, coiled-coil containing protein kinase 1	0.0157925	0.351982	1.0649
GO:0005515	protein binding	SYT11	SYT11	synaptotagmin XI	0.0157925	0.351982	1.0649
GO:0005515	protein binding	LYST	LYST	lysosomal trafficking regulator	0.0157925	0.351982	1.0649
GO:0005515	protein binding	RASSF6	RASSF6	Ras association (RalGDS/AF-6) domain family member 6	0.0157925	0.351982	1.0649
GO:0005515	protein binding	CRYAB	CRYAB	crystallin, alpha B	0.0157925	0.351982	1.0649
GO:0005515	protein binding	CCDC141	LOC530799	uncharacterized LOC530799	0.0157925	0.351982	1.0649
GO:0005515	protein binding	APBA2	APBA2	amyloid beta (A4) precursor protein-binding, family A, member 2	0.0157925	0.351982	1.0649
GO:0005515	protein binding	IGFBP3	IGFBP3	insulin-like growth factor binding protein 3	0.0157925	0.351982	1.0649
GO:0005515	protein binding	CD74	CD74	CD74 molecule, major histocompatibility complex, class II invariant chain	0.0157925	0.351982	1.0649
GO:0005515	protein binding	PRICKLE1	PRICKLE1	prickle homolog 1 (Drosophila)	0.0157925	0.351982	1.0649
GO:0005515	protein binding	ADAMTS3	ADAMTS3	ADAM metallopeptidase with thrombospondin type 1 motif, 3	0.0157925	0.351982	1.0649
GO:0005515	protein binding	GLI1	GLI1	GLI family zinc finger 1	0.0157925	0.351982	1.0649
GO:0005515	protein binding	SLC16A3	SLC16A3	solute carrier family 16, member 3 (monocarboxylic acid transporter 4)	0.0157925	0.351982	1.0649
GO:0005515	protein binding	HACL1	HACL1	2-hydroxyacyl-CoA lyase 1	0.0157925	0.351982	1.0649
GO:0005515	protein binding	PITX1	PITX1	paired-like homeodomain 1	0.0157925	0.351982	1.0649
GO:0005515	protein binding	KBTBD6	KBTBD6	kelch repeat and BTB (POZ) domain containing 6	0.0157925	0.351982	1.0649
GO:0005515	protein binding	CDON	CDON	Cdon homolog (mouse)	0.0157925	0.351982	1.0649
GO:0005515	protein binding	LOC780876	LOC780876	MAD2 mitotic arrest deficient-like 1 (yeast)-like	0.0157925	0.351982	1.0649
GO:0005515	protein binding	TRIM10	TRIM10	tripartite motif containing 10	0.0157925	0.351982	1.0649
GO:0005515	protein binding	TRPV2	TRPV2	transient receptor potential cation channel, subfamily V, member 2	0.0157925	0.351982	1.0649
GO:0005515	protein binding	SOX15	SOX15	SRY (sex determining region Y)-box 15	0.0157925	0.351982	1.0649
GO:0005515	protein binding	S100A14	S100A14	S100 calcium binding protein A14	0.0157925	0.351982	1.0649
GO:0005515	protein binding	NCAM1	NCAM1	neural cell adhesion molecule 1	0.0157925	0.351982	1.0649
GO:0005515	protein binding	PCDH18	PCDH18	protocadherin 18	0.0157925	0.351982	1.0649
GO:0005515	protein binding	NPC1	NPC1	Niemann-Pick disease, type C1	0.0157925	0.351982	1.0649
GO:0005515	protein binding	PRF1	PRF1	perforin 1 (pore forming protein)	0.0157925	0.351982	1.0649
GO:0005515	protein binding	THBD	THBD	thrombomodulin	0.0157925	0.351982	1.0649
GO:0005515	protein binding	CYBRD1	CYBRD1	cytochrome b reductase 1	0.0157925	0.351982	1.0649
GO:0005515	protein binding	LRRC4	LRRC4	leucine rich repeat containing 4	0.0157925	0.351982	1.0649
GO:0005515	protein binding	SPEF2	SPEF2	sperm flagellar 2	0.0157925	0.351982	1.0649
GO:0005515	protein binding	CD36.1	CD36	CD36 molecule (thrombospondin receptor)	0.0157925	0.351982	1.0649
GO:0005515	protein binding	MTR	MTR	5-methyltetrahydrofolate-homocysteine methyltransferase	0.0157925	0.351982	1.0649
GO:0005515	protein binding	COX6B2	COX6B2	cytochrome c oxidase subunit VIb polypeptide 2 (testis)	0.0157925	0.351982	1.0649
GO:0005515	protein binding	SYNE3	C21H14orf49	chromosome 21 open reading frame, human C14orf49	0.0157925	0.351982	1.0649
GO:0005515	protein binding	SEPT4	SEPT4	septin 4	0.0157925	0.351982	1.0649
GO:0005515	protein binding	OXR1.1	OXR1	oxidation resistance 1	0.0157925	0.351982	1.0649
GO:0005515	protein binding	LOC100298064	LOC100298064	hepatitis A virus cellular receptor 1-like	0.0157925	0.351982	1.0649
GO:0005515	protein binding	ACHE	ACHE	acetylcholinesterase	0.0157925	0.351982	1.0649
GO:0005515	protein binding	CEBPA	CEBPA	CCAAT/enhancer binding protein (C/EBP), alpha	0.0157925	0.351982	1.0649
GO:0005515	protein binding	SASS6	SASS6	spindle assembly 6 homolog (C. elegans)	0.0157925	0.351982	1.0649
GO:0005515	protein binding	CTGF	CTGF	connective tissue growth factor	0.0157925	0.351982	1.0649
GO:0005515	protein binding	SH3YL1.1	SH3YL1	SH3 domain containing, Ysc84-like 1 (S. cerevisiae)	0.0157925	0.351982	1.0649
GO:0005515	protein binding	DOCK8	DOCK8	dedicator of cytokinesis 8	0.0157925	0.351982	1.0649
GO:0005515	protein binding	CEACAM1	CEACAM1	carcinoembryonic antigen-related cell adhesion molecule 1 (biliary glycoprotein)	0.0157925	0.351982	1.0649
GO:0005515	protein binding	CSRP2	CSRP2	cysteine and glycine-rich protein 2	0.0157925	0.351982	1.0649
GO:0005515	protein binding	SLA	SLA	Src-like-adaptor	0.0157925	0.351982	1.0649
GO:0005515	protein binding	VAV2	VAV2	vav 2 guanine nucleotide exchange factor	0.0157925	0.351982	1.0649
GO:0005515	protein binding	NOV	NOV	nephroblastoma overexpressed gene	0.0157925	0.351982	1.0649
GO:0005515	protein binding	PAM	PAM	peptidylglycine alpha-amidating monooxygenase	0.0157925	0.351982	1.0649
GO:0005515	protein binding	ERGIC2	ERGIC2	ERGIC and golgi 2	0.0157925	0.351982	1.0649
GO:0005515	protein binding	NR4A1	NR4A1	nuclear receptor subfamily 4, group A, member 1	0.0157925	0.351982	1.0649
GO:0005515	protein binding	RGS9	RGS9	regulator of G-protein signaling 9	0.0157925	0.351982	1.0649
GO:0005515	protein binding	TMED5	TMED5	transmembrane emp24 protein transport domain containing 5	0.0157925	0.351982	1.0649
GO:0005515	protein binding	SEMA7A	SEMA7A	semaphorin 7A, GPI membrane anchor (John Milton Hagen blood group)	0.0157925	0.351982	1.0649
GO:0005515	protein binding	EPHA7	EPHA7	EPH receptor A7	0.0157925	0.351982	1.0649
GO:0005515	protein binding	DKK1	DKK1	dickkopf homolog 1 (Xenopus laevis)	0.0157925	0.351982	1.0649
GO:0005515	protein binding	BOLA-DQB	BOLA-DQB	major histocompatibility complex, class II, DQ beta	0.0157925	0.351982	1.0649
GO:0005515	protein binding	MMP9	MMP9	matrix metallopeptidase 9 (gelatinase B, 92kDa gelatinase, 92kDa type IV collagenase)	0.0157925	0.351982	1.0649
GO:0005515	protein binding	CDH23	CDH23	cadherin-related 23	0.0157925	0.351982	1.0649
GO:0005515	protein binding	SPARC	SPARC	secreted protein, acidic, cysteine-rich (osteonectin)	0.0157925	0.351982	1.0649
GO:0005515	protein binding	BIN3	BIN3	bridging integrator 3	0.0157925	0.351982	1.0649
GO:0005515	protein binding	PTPRU	PTPRU	protein tyrosine phosphatase, receptor type, U	0.0157925	0.351982	1.0649
GO:0005515	protein binding	GRO1	GRO1	chemokine (C-X-C motif) ligand 1 (melanoma growth stimulating activity, alpha)	0.0157925	0.351982	1.0649
GO:0005515	protein binding	NUCB2	NUCB2	nucleobindin 2	0.0157925	0.351982	1.0649
GO:0005515	protein binding	UPK1B	UPK1B	uroplakin 1B	0.0157925	0.351982	1.0649
GO:0005515	protein binding	BLK	BLK	B lymphoid tyrosine kinase	0.0157925	0.351982	1.0649
GO:0005515	protein binding	GDNF	GDNF	glial cell derived neurotrophic factor	0.0157925	0.351982	1.0649
GO:0005515	protein binding	IRF7	IRF7	interferon regulatory factor 7	0.0157925	0.351982	1.0649
GO:0005515	protein binding	MYPN	MYPN	myopalladin	0.0157925	0.351982	1.0649
GO:0005515	protein binding	SNTA1	SNTA1	syntrophin, alpha 1 (dystrophin-associated protein A1, 59kDa, acidic component)	0.0157925	0.351982	1.0649
GO:0005515	protein binding	SDC2	SDC2	syndecan 2	0.0157925	0.351982	1.0649
GO:0005515	protein binding	PPP1CB	PPP1CB	protein phosphatase 1, catalytic subunit, beta isozyme	0.0157925	0.351982	1.0649
GO:0005515	protein binding	ASB9	ASB9	ankyrin repeat and SOCS box containing 9	0.0157925	0.351982	1.0649
GO:0005515	protein binding	DPPA4	DPPA4	developmental pluripotency associated 4	0.0157925	0.351982	1.0649
GO:0005515	protein binding	SLC8A1	SLC8A1	solute carrier family 8 (sodium/calcium exchanger), member 1	0.0157925	0.351982	1.0649
GO:0005515	protein binding	LIMS2	LIMS2	LIM and senescent cell antigen-like domains 2	0.0157925	0.351982	1.0649
GO:0005515	protein binding	SDC3	SDC3	syndecan 3	0.0157925	0.351982	1.0649
GO:0005515	protein binding	TSACC	TSACC	chromosome 3 open reading frame, human C1orf182	0.0157925	0.351982	1.0649
GO:0005515	protein binding	DUSP2	DUSP2	dual specificity phosphatase 2	0.0157925	0.351982	1.0649
GO:0005515	protein binding	HDAC11	HDAC11	histone deacetylase 11	0.0157925	0.351982	1.0649
GO:0005515	protein binding	FZD8	FZD8	frizzled family receptor 8	0.0157925	0.351982	1.0649
GO:0005515	protein binding	PDGFB	PDGFB	platelet-derived growth factor beta polypeptide	0.0157925	0.351982	1.0649
GO:0005515	protein binding	C2	C2	complement component 2	0.0157925	0.351982	1.0649
GO:0005515	protein binding	ZBTB46	ZBTB46	zinc finger and BTB domain containing 46	0.0157925	0.351982	1.0649
GO:0005515	protein binding	NR4A3	NR4A3	nuclear receptor subfamily 4, group A, member 3	0.0157925	0.351982	1.0649
GO:0005515	protein binding	CORO1A	CORO1A	coronin, actin binding protein, 1A	0.0157925	0.351982	1.0649
GO:0005515	protein binding	GTPBP10.1	GTPBP10	GTP-binding protein 10 (putative)	0.0157925	0.351982	1.0649
GO:0005515	protein binding	SOCS2	SOCS2	suppressor of cytokine signaling 2	0.0157925	0.351982	1.0649
GO:0005515	protein binding	RTN1	RTN1	reticulon 1	0.0157925	0.351982	1.0649
GO:0005515	protein binding	DCP1B	DCP1B	DCP1 decapping enzyme homolog B (S. cerevisiae)	0.0157925	0.351982	1.0649
GO:0005515	protein binding	FRK	FRK	fyn-related kinase	0.0157925	0.351982	1.0649
GO:0005515	protein binding	UBR3	UBR3	ubiquitin protein ligase E3 component n-recognin 3 (putative)	0.0157925	0.351982	1.0649
GO:0005515	protein binding	ALDH18A1	ALDH18A1	aldehyde dehydrogenase 18 family, member A1	0.0157925	0.351982	1.0649
GO:0005515	protein binding	IL13RA1.1	IL13RA1	interleukin 13 receptor, alpha 1	0.0157925	0.351982	1.0649
GO:0005515	protein binding	SLC22A17	SLC22A17	solute carrier family 22, member 17	0.0157925	0.351982	1.0649
GO:0005515	protein binding	RTP3	RTP3	receptor (chemosensory) transporter protein 3	0.0157925	0.351982	1.0649
GO:0005515	protein binding	EVC2.1	EVC2	Ellis van Creveld syndrome 2	0.0157925	0.351982	1.0649
GO:0005515	protein binding	ENTPD2	ENTPD2	ectonucleoside triphosphate diphosphohydrolase 2	0.0157925	0.351982	1.0649
GO:0005515	protein binding	NMB	NMB	neuromedin B	0.0157925	0.351982	1.0649
GO:0005515	protein binding	TNFRSF18	TNFRSF18	tumor necrosis factor receptor superfamily, member 18	0.0157925	0.351982	1.0649
GO:0005515	protein binding	DYRK1B	DYRK1B	dual-specificity tyrosine-(Y)-phosphorylation regulated kinase 1B	0.0157925	0.351982	1.0649
GO:0005515	protein binding	NAA16	NAA16	N(alpha)-acetyltransferase 16, NatA auxiliary subunit	0.0157925	0.351982	1.0649
GO:0005515	protein binding	MGC133764	MGC133764	melanoma antigen family B-like	0.0157925	0.351982	1.0649
GO:0005515	protein binding	CBX3	CBX3	chromobox homolog 3	0.0157925	0.351982	1.0649
GO:0005515	protein binding	MMP14	MMP14	matrix metallopeptidase 14 (membrane-inserted)	0.0157925	0.351982	1.0649
GO:0005515	protein binding	PIK3R3	PIK3R3	phosphoinositide-3-kinase, regulatory subunit 3 (gamma)	0.0157925	0.351982	1.0649
GO:0005515	protein binding	AGO4	AGO4	argonaute RISC catalytic component 4	0.0157925	0.351982	1.0649
GO:0005515	protein binding	ATP6V1C2	ATP6V1C2	ATPase, H+ transporting, lysosomal 42kDa, V1 subunit C2	0.0157925	0.351982	1.0649
GO:0005515	protein binding	HID1	HID1	HID1 domain containing	0.0157925	0.351982	1.0649
GO:0005515	protein binding	ATP10D	ATP10D	ATPase, class V, type 10D	0.0157925	0.351982	1.0649
GO:0005515	protein binding	SLC2A1	SLC2A1	solute carrier family 2 (facilitated glucose transporter), member 1	0.0157925	0.351982	1.0649
GO:0005515	protein binding	C27H8orf4	C27H8orf4	chromosome 27 open reading frame, human C8orf4	0.0157925	0.351982	1.0649
GO:0005515	protein binding	RAB37	RAB37	RAB37, member RAS oncogene family	0.0157925	0.351982	1.0649
GO:0005515	protein binding	PDLIM1	PDLIM1	PDZ and LIM domain 1	0.0157925	0.351982	1.0649
GO:0005515	protein binding	KRT17	KRT17	keratin 17	0.0157925	0.351982	1.0649
GO:0005515	protein binding	MVB12B	MVB12B	multivesicular body subunit 12B	0.0157925	0.351982	1.0649
GO:0005515	protein binding	SLC6A2	SLC6A2	solute carrier family 6 (neurotransmitter transporter, noradrenalin), member 2	0.0157925	0.351982	1.0649
GO:0005515	protein binding	LOC512464	LOC512464	solute carrier family 11 (proton-coupled divalent metal ion transporters), member 2-like	0.0157925	0.351982	1.0649
GO:0005515	protein binding	SLC41A2	SLC41A2	solute carrier family 41, member 2	0.0157925	0.351982	1.0649
GO:0005515	protein binding	ITGA5	ITGA5	integrin, alpha 5 (fibronectin receptor, alpha polypeptide)	0.0157925	0.351982	1.0649
GO:0005515	protein binding	SPHK1	SPHK1	sphingosine kinase 1	0.0157925	0.351982	1.0649
GO:0005515	protein binding	PVRL4	PVRL4	poliovirus receptor-related 4	0.0157925	0.351982	1.0649
GO:0005515	protein binding	RGS17	RGS17	regulator of G-protein signaling 17	0.0157925	0.351982	1.0649
GO:0005515	protein binding	RAMP2	RAMP2	receptor (G protein-coupled) activity modifying protein 2	0.0157925	0.351982	1.0649
GO:0005515	protein binding	TFCP2L1	TFCP2L1	transcription factor CP2-like 1	0.0157925	0.351982	1.0649
GO:0005515	protein binding	BASP1	BASP1	brain abundant, membrane attached signal protein 1	0.0157925	0.351982	1.0649
GO:0005515	protein binding	MAPK12	MAPK12	mitogen-activated protein kinase 12	0.0157925	0.351982	1.0649
GO:0005515	protein binding	PDCD1	PDCD1	programmed cell death 1	0.0157925	0.351982	1.0649
GO:0005515	protein binding	C6H4orf26	C6H4orf26	chromosome 6 open reading frame, human C4orf26	0.0157925	0.351982	1.0649
GO:0005515	protein binding	KHDRBS3	KHDRBS3	KH domain containing, RNA binding, signal transduction associated 3	0.0157925	0.351982	1.0649
GO:0005515	protein binding	MLXIPL	MLXIPL	MLX interacting protein-like	0.0157925	0.351982	1.0649
GO:0005515	protein binding	UBASH3A	UBASH3A	ubiquitin associated and SH3 domain containing A	0.0157925	0.351982	1.0649
GO:0005515	protein binding	THBS1	THBS1	thrombospondin 1	0.0157925	0.351982	1.0649
GO:0005515	protein binding	MRC2	MRC2	mannose receptor, C type 2	0.0157925	0.351982	1.0649
GO:0005515	protein binding	MOB1B	MOB1B	MOB kinase activator 1B	0.0157925	0.351982	1.0649
GO:0005515	protein binding	GNPTAB	GNPTAB	N-acetylglucosamine-1-phosphate transferase, alpha and beta subunits	0.0157925	0.351982	1.0649
GO:0005515	protein binding	CDHR5	CDHR5	cadherin-related family member 5	0.0157925	0.351982	1.0649
GO:0005515	protein binding	APBA1	APBA1	amyloid beta (A4) precursor protein-binding, family A, member 1	0.0157925	0.351982	1.0649
GO:0005515	protein binding	TMEM158	TMEM158	transmembrane protein 158	0.0157925	0.351982	1.0649
GO:0005515	protein binding	PCDH17	PCDH17	protocadherin 17	0.0157925	0.351982	1.0649
GO:0005515	protein binding	CREB3L1	CREB3L1	cAMP responsive element binding protein 3-like 1	0.0157925	0.351982	1.0649
GO:0005515	protein binding	PLAT	PLAT	plasminogen activator, tissue	0.0157925	0.351982	1.0649
GO:0005515	protein binding	FBXL7	FBXL7	F-box and leucine-rich repeat protein 7	0.0157925	0.351982	1.0649
GO:0005515	protein binding	PFN2	PFN2	profilin 2	0.0157925	0.351982	1.0649
GO:0005515	protein binding	ATCAY	ATCAY	ataxia, cerebellar, Cayman type	0.0157925	0.351982	1.0649
GO:0005515	protein binding	SH3BP5	SH3BP5	SH3-domain binding protein 5 (BTK-associated)	0.0157925	0.351982	1.0649
GO:0005515	protein binding	FAM13C	FAM13C	family with sequence similarity 13, member C	0.0157925	0.351982	1.0649
GO:0005515	protein binding	EEA1	EEA1	early endosome antigen 1	0.0157925	0.351982	1.0649
GO:0005515	protein binding	PTPN22	PTPN22	protein tyrosine phosphatase, non-receptor type 22 (lymphoid)	0.0157925	0.351982	1.0649
GO:0005515	protein binding	TP73	LOC515105	uncharacterized LOC515105	0.0157925	0.351982	1.0649
GO:0005515	protein binding	PAX3	PAX3	paired box 3	0.0157925	0.351982	1.0649
GO:0005515	protein binding	SERPINE2	SERPINE2	serpin peptidase inhibitor, clade E (nexin, plasminogen activator inhibitor type 1), member 2	0.0157925	0.351982	1.0649
GO:0005515	protein binding	TMSB4X	TMSB4X	thymosin beta 4, X-linked	0.0157925	0.351982	1.0649
GO:0005515	protein binding	JAKMIP1	JAKMIP1	janus kinase and microtubule interacting protein 1	0.0157925	0.351982	1.0649
GO:0005515	protein binding	ABCG4	ABCG4	ATP-binding cassette, sub-family G (WHITE), member 4	0.0157925	0.351982	1.0649
GO:0005515	protein binding	HEPACAM2	HEPACAM2	HEPACAM family member 2	0.0157925	0.351982	1.0649
GO:0005515	protein binding	H1FX	H1FX	H1 histone family, member X	0.0157925	0.351982	1.0649
GO:0005515	protein binding	MKX	MKX	mohawk homeobox	0.0157925	0.351982	1.0649
GO:0005515	protein binding	MSLN	MSLN	mesothelin	0.0157925	0.351982	1.0649
GO:0005515	protein binding	CFB	CFB	complement factor B	0.0157925	0.351982	1.0649
GO:0005515	protein binding	ADAMTS12	ADAMTS12	ADAM metallopeptidase with thrombospondin type 1 motif, 12	0.0157925	0.351982	1.0649
GO:0005515	protein binding	SELL	SELL	selectin L	0.0157925	0.351982	1.0649
GO:0005515	protein binding	RFFL	RFFL	ring finger and FYVE-like domain containing E3 ubiquitin protein ligase	0.0157925	0.351982	1.0649
GO:0005515	protein binding	POSTN	POSTN	periostin, osteoblast specific factor	0.0157925	0.351982	1.0649
GO:0005515	protein binding	CYBB	CYBB	cytochrome b-245, beta polypeptide	0.0157925	0.351982	1.0649
GO:0005515	protein binding	RGS16	RGS16	regulator of G-protein signaling 16	0.0157925	0.351982	1.0649
GO:0005515	protein binding	NR2F1	NR2F1	nuclear receptor subfamily 2, group F, member 1	0.0157925	0.351982	1.0649
GO:0005515	protein binding	NCF4	NCF4	neutrophil cytosolic factor 4, 40kDa	0.0157925	0.351982	1.0649
GO:0005515	protein binding	USP2	USP2	ubiquitin specific peptidase 2	0.0157925	0.351982	1.0649
GO:0005515	protein binding	NOS1AP	NOS1AP	nitric oxide synthase 1 (neuronal) adaptor protein	0.0157925	0.351982	1.0649
GO:0005515	protein binding	HEG1	HEG1	heart development protein with EGF-like domains 1	0.0157925	0.351982	1.0649
GO:0005515	protein binding	STYK1	STYK1	serine/threonine/tyrosine kinase 1	0.0157925	0.351982	1.0649
GO:0005515	protein binding	GNAT1	GNAT1	guanine nucleotide binding protein (G protein), alpha transducing activity polypeptide 1	0.0157925	0.351982	1.0649
GO:0005515	protein binding	CA4	CA4	carbonic anhydrase IV	0.0157925	0.351982	1.0649
GO:0005515	protein binding	IL18	IL18	interleukin 18 (interferon-gamma-inducing factor)	0.0157925	0.351982	1.0649
GO:0005515	protein binding	IGF2BP1	IGF2BP1	insulin-like growth factor 2 mRNA binding protein 1	0.0157925	0.351982	1.0649
GO:0005515	protein binding	FRMPD1	FRMPD1	FERM and PDZ domain containing 1	0.0157925	0.351982	1.0649
GO:0005515	protein binding	THSD4	THSD4	thrombospondin, type I, domain containing 4	0.0157925	0.351982	1.0649
GO:0005515	protein binding	MITF	MITF	microphthalmia-associated transcription factor	0.0157925	0.351982	1.0649
GO:0005515	protein binding	LAT	LAT	linker for activation of T cells	0.0157925	0.351982	1.0649
GO:0005515	protein binding	CSTB	CSTB	cystatin B (stefin B)	0.0157925	0.351982	1.0649
GO:0005515	protein binding	NPDC1	NPDC1	neural proliferation, differentiation and control, 1	0.0157925	0.351982	1.0649
GO:0005515	protein binding	GUCY1B3	GUCY1B3	guanylate cyclase 1, soluble, beta 3	0.0157925	0.351982	1.0649
GO:0005515	protein binding	ETS2	ETS2	v-ets erythroblastosis virus E26 oncogene homolog 2 (avian)	0.0157925	0.351982	1.0649
GO:0005515	protein binding	DLC1	DLC1	deleted in liver cancer 1	0.0157925	0.351982	1.0649
GO:0005515	protein binding	ATP2C2	ATP2C2	ATPase, Ca++ transporting, type 2C, member 2	0.0157925	0.351982	1.0649
GO:0005515	protein binding	RNF128	RNF128	ring finger protein 128, E3 ubiquitin protein ligase	0.0157925	0.351982	1.0649
GO:0005515	protein binding	PARD6G	PARD6G	par-6 partitioning defective 6 homolog gamma (C. elegans)	0.0157925	0.351982	1.0649
GO:0005515	protein binding	CACNA1D	CACNA1D	calcium channel, voltage-dependent, L type, alpha 1D subunit	0.0157925	0.351982	1.0649
GO:0005515	protein binding	EMP3	EMP3	epithelial membrane protein 3	0.0157925	0.351982	1.0649
GO:0005515	protein binding	PKP1	PKP1	plakophilin 1 (ectodermal dysplasia/skin fragility syndrome)	0.0157925	0.351982	1.0649
GO:0005515	protein binding	RAB32	RAB32	RAB32, member RAS oncogene family	0.0157925	0.351982	1.0649
GO:0005515	protein binding	KRAS	KRAS	v-Ki-ras2 Kirsten rat sarcoma viral oncogene homolog	0.0157925	0.351982	1.0649
GO:0005515	protein binding	CDC14A	CDC14A	cell division cycle 14A	0.0157925	0.351982	1.0649
GO:0005515	protein binding	POU2AF1	POU2AF1	POU class 2 associating factor 1	0.0157925	0.351982	1.0649
GO:0005515	protein binding	NID2	NID2	nidogen 2 (osteonidogen)	0.0157925	0.351982	1.0649
GO:0005515	protein binding	HSD17B10	HSD17B10	hydroxysteroid (17-beta) dehydrogenase 10	0.0157925	0.351982	1.0649
GO:0005515	protein binding	FZD10	FZD10	frizzled family receptor 10	0.0157925	0.351982	1.0649
GO:0005515	protein binding	ARL4D	ARL4D	ADP-ribosylation factor-like 4D	0.0157925	0.351982	1.0649
GO:0005515	protein binding	LRRK2	LRRK2	leucine-rich repeat kinase 2	0.0157925	0.351982	1.0649
GO:0005515	protein binding	BLNK	BLNK	B-cell linker	0.0157925	0.351982	1.0649
GO:0005515	protein binding	RCN3	RCN3	reticulocalbin 3, EF-hand calcium binding domain	0.0157925	0.351982	1.0649
GO:0005515	protein binding	MARCH10	MARCH10	membrane-associated ring finger (C3HC4) 10	0.0157925	0.351982	1.0649
GO:0005515	protein binding	PECAM1	PECAM1	platelet/endothelial cell adhesion molecule	0.0157925	0.351982	1.0649
GO:0005515	protein binding	ZNF175	ZNF175	zinc finger protein 175	0.0157925	0.351982	1.0649
GO:0005515	protein binding	CD200R1L	CD200R1L	CD200 receptor 1-like	0.0157925	0.351982	1.0649
GO:0005515	protein binding	PSMB10	PSMB10	proteasome (prosome, macropain) subunit, beta type, 10	0.0157925	0.351982	1.0649
GO:0005515	protein binding	PGM5	PGM5	phosphoglucomutase 5	0.0157925	0.351982	1.0649
GO:0005515	protein binding	PRICKLE2	PRICKLE2	prickle homolog 2 (Drosophila)	0.0157925	0.351982	1.0649
GO:0005515	protein binding	ITGB3	ITGB3	integrin, beta 3 (platelet glycoprotein IIIa, antigen CD61)	0.0157925	0.351982	1.0649
GO:0005515	protein binding	MAPK11	MAPK11	mitogen-activated protein kinase 11	0.0157925	0.351982	1.0649
GO:0005515	protein binding	TPD52	TPD52	tumor protein D52	0.0157925	0.351982	1.0649
GO:0005515	protein binding	COL8A1	COL8A1	collagen, type VIII, alpha 1	0.0157925	0.351982	1.0649
GO:0005515	protein binding	RIT1	RIT1	Ras-like without CAAX 1	0.0157925	0.351982	1.0649
GO:0005515	protein binding	CDKN1C	CDKN1C	cyclin-dependent kinase inhibitor 1C (p57, Kip2)	0.0157925	0.351982	1.0649
GO:0005515	protein binding	LOC530077	LOC530077	GTPase IMAP family member 5-like	0.0157925	0.351982	1.0649
GO:0005515	protein binding	TMTC3	TMTC3	transmembrane and tetratricopeptide repeat containing 3	0.0157925	0.351982	1.0649
GO:0005515	protein binding	HOXA5	HOXA5	homeobox A5	0.0157925	0.351982	1.0649
GO:0005515	protein binding	KRT15	KRT15	keratin 15	0.0157925	0.351982	1.0649
GO:0005515	protein binding	ISLR2	ISLR2	immunoglobulin superfamily containing leucine-rich repeat 2	0.0157925	0.351982	1.0649
GO:0005515	protein binding	TMSB10	TMSB10	thymosin beta 10	0.0157925	0.351982	1.0649
GO:0005515	protein binding	BCL2L14	BCL2L14	BCL2-like 14 (apoptosis facilitator)	0.0157925	0.351982	1.0649
GO:0005515	protein binding	TSC22D3	TSC22D3	TSC22 domain family, member 3	0.0157925	0.351982	1.0649
GO:0005515	protein binding	USH1C	USH1C	Usher syndrome 1C (autosomal recessive, severe)	0.0157925	0.351982	1.0649
GO:0005515	protein binding	GTF3C6	GTF3C6	general transcription factor IIIC, polypeptide 6, alpha 35kDa	0.0157925	0.351982	1.0649
GO:0005515	protein binding	PAK3	PAK3	p21 protein (Cdc42/Rac)-activated kinase 3	0.0157925	0.351982	1.0649
GO:0005515	protein binding	RBM44	RBM44	RNA binding motif protein 44	0.0157925	0.351982	1.0649
GO:0005515	protein binding	ZNF420	ZNF420	zinc finger protein 420	0.0157925	0.351982	1.0649
GO:0005515	protein binding	TMTC2	TMTC2	transmembrane and tetratricopeptide repeat containing 2	0.0157925	0.351982	1.0649
GO:0005515	protein binding	ORMDL3	ORMDL3	ORM1-like 3 (S. cerevisiae)	0.0157925	0.351982	1.0649
GO:0005515	protein binding	SPOPL	SPOPL	speckle-type POZ protein-like	0.0157925	0.351982	1.0649
GO:0005515	protein binding	SMAD5	SMAD5	SMAD family member 5	0.0157925	0.351982	1.0649
GO:0005515	protein binding	TGFBR3	TGFBR3	transforming growth factor, beta receptor III	0.0157925	0.351982	1.0649
GO:0005515	protein binding	DNAJB5	DNAJB5	DnaJ (Hsp40) homolog, subfamily B, member 5	0.0157925	0.351982	1.0649
GO:0005515	protein binding	CEP19	CEP19	centrosomal protein 19kDa	0.0157925	0.351982	1.0649
GO:0005515	protein binding	CDHR1	CDHR1	cadherin-related family member 1	0.0157925	0.351982	1.0649
GO:0005515	protein binding	ANO1	ANO1	anoctamin 1, calcium activated chloride channel	0.0157925	0.351982	1.0649
GO:0005515	protein binding	CD40	CD40	CD40 molecule, TNF receptor superfamily member 5	0.0157925	0.351982	1.0649
GO:0005515	protein binding	CEP290	CEP290	centrosomal protein 290kDa	0.0157925	0.351982	1.0649
GO:0005515	protein binding	PDE4D	PDE4D	phosphodiesterase 4D, cAMP-specific	0.0157925	0.351982	1.0649
GO:0005515	protein binding	RPAP3	RPAP3	RNA polymerase II associated protein 3	0.0157925	0.351982	1.0649
GO:0005515	protein binding	MAPRE2	MAPRE2	microtubule-associated protein, RP/EB family, member 2	0.0157925	0.351982	1.0649
GO:0005515	protein binding	EPB41L5	EPB41L5	erythrocyte membrane protein band 4.1 like 5	0.0157925	0.351982	1.0649
GO:0005515	protein binding	IGFBP2	IGFBP2	insulin-like growth factor binding protein 2, 36kDa	0.0157925	0.351982	1.0649
GO:0005515	protein binding	NPM3	NPM3	nucleophosmin/nucleoplasmin 3	0.0157925	0.351982	1.0649
GO:0005515	protein binding	IL6R	IL6R	interleukin 6 receptor	0.0157925	0.351982	1.0649
GO:0005515	protein binding	CLK1	CLK1	CDC-like kinase 1	0.0157925	0.351982	1.0649
GO:0005515	protein binding	NRP1	NRP1	neuropilin 1	0.0157925	0.351982	1.0649
GO:0005515	protein binding	CPT1A	CPT1A	carnitine palmitoyltransferase 1A (liver)	0.0157925	0.351982	1.0649
GO:0005515	protein binding	SNX10	SNX10	sorting nexin 10	0.0157925	0.351982	1.0649
GO:0005515	protein binding	PATZ1	PATZ1	POZ (BTB) and AT hook containing zinc finger 1	0.0157925	0.351982	1.0649
GO:0005515	protein binding	METTL3	METTL3	methyltransferase like 3	0.0157925	0.351982	1.0649
GO:0005515	protein binding	ID2	ID2	inhibitor of DNA binding 2, dominant negative helix-loop-helix protein	0.0157925	0.351982	1.0649
GO:0005515	protein binding	NUPR1	NUPR1	nuclear protein, transcriptional regulator, 1	0.0157925	0.351982	1.0649
GO:0005515	protein binding	PLN	PLN	phospholamban	0.0157925	0.351982	1.0649
GO:0005515	protein binding	ISG15	ISG15	ISG15 ubiquitin-like modifier	0.0157925	0.351982	1.0649
GO:0005515	protein binding	LRRC26	LRRC26	leucine rich repeat containing 26	0.0157925	0.351982	1.0649
GO:0005515	protein binding	GAS6	GAS6	growth arrest-specific 6	0.0157925	0.351982	1.0649
GO:0005515	protein binding	NFKBID	NFKBID	nuclear factor of kappa light polypeptide gene enhancer in B-cells inhibitor, delta	0.0157925	0.351982	1.0649
GO:0005515	protein binding	SNX20	SNX20	sorting nexin 20	0.0157925	0.351982	1.0649
GO:0005515	protein binding	SH3RF2	PPP1R39	protein phosphatase 1, regulatory subunit 39	0.0157925	0.351982	1.0649
GO:0005515	protein binding	LOC618701	LOC618701	uncharacterized LOC618701	0.0157925	0.351982	1.0649
GO:0005515	protein binding	TSPAN1	TSPAN1	tetraspanin 1	0.0157925	0.351982	1.0649
GO:0005515	protein binding	PTK7	PTK7	PTK7 protein tyrosine kinase 7	0.0157925	0.351982	1.0649
GO:0005515	protein binding	FBP1	FBP1	fructose-1,6-bisphosphatase 1	0.0157925	0.351982	1.0649
GO:0005515	protein binding	TEX12	TEX12	testis expressed 12	0.0157925	0.351982	1.0649
GO:0005515	protein binding	TGM2	TGM2	transglutaminase 2 (C polypeptide, protein-glutamine-gamma-glutamyltransferase)	0.0157925	0.351982	1.0649
GO:0005515	protein binding	CEP57L1	CEP57L1	centrosomal protein 57kDa-like 1	0.0157925	0.351982	1.0649
GO:0005515	protein binding	ADM	ADM	adrenomedullin	0.0157925	0.351982	1.0649
GO:0005515	protein binding	SRMS	SRMS	src-related kinase lacking C-terminal regulatory tyrosine and N-terminal myristylation sites	0.0157925	0.351982	1.0649
GO:0005515	protein binding	CENPK	CENPK	centromere protein K	0.0157925	0.351982	1.0649
GO:0005515	protein binding	SYNE4	SYNE4	spectrin repeat containing, nuclear envelope family member 4	0.0157925	0.351982	1.0649
GO:0005515	protein binding	LRP1B	LRP1B	low density lipoprotein receptor-related protein 1B	0.0157925	0.351982	1.0649
GO:0005515	protein binding	CYFIP2	CYFIP2	cytoplasmic FMR1 interacting protein 2	0.0157925	0.351982	1.0649
GO:0005515	protein binding	MUC16	MUC16	mucin 16, cell surface associated	0.0157925	0.351982	1.0649
GO:0005515	protein binding	MUC20	MUC20	mucin 20, cell surface associated	0.0157925	0.351982	1.0649
GO:0005515	protein binding	LNPEP	LNPEP	leucyl/cystinyl aminopeptidase	0.0157925	0.351982	1.0649
GO:0005515	protein binding	DKKL1	DKKL1	dickkopf-like 1	0.0157925	0.351982	1.0649
GO:0005515	protein binding	DZIP3	DZIP3	DAZ interacting protein 3, zinc finger	0.0157925	0.351982	1.0649
GO:0005515	protein binding	CHAC1	CHAC1	ChaC, cation transport regulator homolog 1 (E. coli)	0.0157925	0.351982	1.0649
GO:0005515	protein binding	CBX2	CBX2	chromobox homolog 2	0.0157925	0.351982	1.0649
GO:0005515	protein binding	C13H20orf195	C13H20orf195	chromosome 13 open reading frame, human C20orf195	0.0157925	0.351982	1.0649
GO:0005515	protein binding	CCDC114	CCDC114	coiled-coil domain containing 114	0.0157925	0.351982	1.0649
GO:0005515	protein binding	PITPNC1	PITPNC1	phosphatidylinositol transfer protein, cytoplasmic 1	0.0157925	0.351982	1.0649
GO:0005515	protein binding	STXBP4	STXBP4	syntaxin binding protein 4	0.0157925	0.351982	1.0649
GO:0005515	protein binding	FAM126B	FAM126B	family with sequence similarity 126, member B	0.0157925	0.351982	1.0649
GO:0005515	protein binding	MFI2	MFI2	antigen p97 (melanoma associated) identified by monoclonal antibodies 133.2 and 96.5	0.0157925	0.351982	1.0649
GO:0005515	protein binding	TRIM63	TRIM63	tripartite motif containing 63	0.0157925	0.351982	1.0649
GO:0005515	protein binding	RHPN1	RHPN1	rhophilin, Rho GTPase binding protein 1	0.0157925	0.351982	1.0649
GO:0005515	protein binding	SCOC	SCOC	short coiled-coil protein	0.0157925	0.351982	1.0649
GO:0005515	protein binding	PLXNA2	PLXNA2	plexin A2	0.0157925	0.351982	1.0649
GO:0005515	protein binding	NUS1	NUS1	nuclear undecaprenyl pyrophosphate synthase 1 homolog (S. cerevisiae)	0.0157925	0.351982	1.0649
GO:0005515	protein binding	ACSL6	ACSL6	acyl-CoA synthetase long-chain family member 6	0.0157925	0.351982	1.0649
GO:0005515	protein binding	UCN	UCN	urocortin	0.0157925	0.351982	1.0649
GO:0005515	protein binding	MYO1A	MYO1A	myosin IA	0.0157925	0.351982	1.0649
GO:0005515	protein binding	PCGF5	PCGF5	polycomb group ring finger 5	0.0157925	0.351982	1.0649
GO:0005515	protein binding	CD44	CD44	CD44 molecule (Indian blood group)	0.0157925	0.351982	1.0649
GO:0005515	protein binding	DRD3	DRD3	dopamine receptor D3	0.0157925	0.351982	1.0649
GO:0005515	protein binding	ROBO1	ROBO1	roundabout, axon guidance receptor, homolog 1 (Drosophila)	0.0157925	0.351982	1.0649
GO:0005515	protein binding	SYNPO2	SYNPO2	synaptopodin 2	0.0157925	0.351982	1.0649
GO:0005515	protein binding	SYBU	SYBU	syntabulin (syntaxin-interacting)	0.0157925	0.351982	1.0649
GO:0005515	protein binding	LINGO1	LINGO1	leucine rich repeat and Ig domain containing 1	0.0157925	0.351982	1.0649
GO:0005515	protein binding	IL15RA	IL15RA	interleukin 15 receptor, alpha	0.0157925	0.351982	1.0649
GO:0005515	protein binding	CYP1A1	CYP1A1	cytochrome P450, subfamily I (aromatic compound-inducible), polypeptide 1	0.0157925	0.351982	1.0649
GO:0005515	protein binding	CELSR2	CELSR2	cadherin, EGF LAG seven-pass G-type receptor 2 (flamingo homolog, Drosophila)	0.0157925	0.351982	1.0649
GO:0005515	protein binding	XDH	XDH	xanthine dehydrogenase	0.0157925	0.351982	1.0649
GO:0005515	protein binding	HES4	HES4	hairy and enhancer of split 4 (Drosophila)	0.0157925	0.351982	1.0649
GO:0005515	protein binding	ELOVL4	ELOVL4	ELOVL fatty acid elongase 4	0.0157925	0.351982	1.0649
GO:0005515	protein binding	SYNPR	SYNPR	synaptoporin	0.0157925	0.351982	1.0649
GO:0005515	protein binding	PALM3	PALM3	paralemmin 3	0.0157925	0.351982	1.0649
GO:0005515	protein binding	ANG2	ANG2	angiogenin 2	0.0157925	0.351982	1.0649
GO:0005515	protein binding	PID1	PID1	phosphotyrosine interaction domain containing 1	0.0157925	0.351982	1.0649
GO:0005515	protein binding	UHMK1	UHMK1	U2AF homology motif (UHM) kinase 1	0.0157925	0.351982	1.0649
GO:0005515	protein binding	SLC30A1	SLC30A1	solute carrier family 30 (zinc transporter), member 1	0.0157925	0.351982	1.0649
GO:0005515	protein binding	BSCL2	BSCL2	Berardinelli-Seip congenital lipodystrophy 2 (seipin)	0.0157925	0.351982	1.0649
GO:0005515	protein binding	SORL1	SORL1	sortilin-related receptor, L(DLR class) A repeats containing	0.0157925	0.351982	1.0649
GO:0005515	protein binding	UPK2	UPK2	uroplakin 2	0.0157925	0.351982	1.0649
GO:0005515	protein binding	KSR2	KSR2	kinase suppressor of ras 2	0.0157925	0.351982	1.0649
GO:0005515	protein binding	SPADH1	SPADH1	spermadhesin 1	0.0157925	0.351982	1.0649
GO:0005515	protein binding	BCL6B	BCL6B	B-cell CLL/lymphoma 6, member B	0.0157925	0.351982	1.0649
GO:0005515	protein binding	COL3A1	COL3A1	collagen, type III, alpha 1	0.0157925	0.351982	1.0649
GO:0005515	protein binding	ABCA1	ABCA1	ATP-binding cassette, sub-family A (ABC1), member 1	0.0157925	0.351982	1.0649
GO:0005515	protein binding	HIC1	HIC1	hypermethylated in cancer 1	0.0157925	0.351982	1.0649
GO:0005515	protein binding	HOXB9	HOXB9	homeobox B9	0.0157925	0.351982	1.0649
GO:0005515	protein binding	PNMA1	PNMA1	paraneoplastic antigen MA1	0.0157925	0.351982	1.0649
GO:0005515	protein binding	ADO	ADO	2-aminoethanethiol (cysteamine) dioxygenase	0.0157925	0.351982	1.0649
GO:0005515	protein binding	SYCP3	SYCP3	synaptonemal complex protein 3	0.0157925	0.351982	1.0649
GO:0001618	virus receptor activity	SLC1A5	SLC1A5	solute carrier family 1 (neutral amino acid transporter), member 5	0.0162157	0.356018	3.25119
GO:0001618	virus receptor activity	ICAM1	ICAM1	intercellular adhesion molecule 1	0.0162157	0.356018	3.25119
GO:0001618	virus receptor activity	CXCR4	CXCR4	chemokine (C-X-C motif) receptor 4	0.0162157	0.356018	3.25119
GO:0001618	virus receptor activity	CD55	CD55	CD55 molecule, decay accelerating factor for complement (Cromer blood group)	0.0162157	0.356018	3.25119
GO:0001618	virus receptor activity	CEACAM1	CEACAM1	carcinoembryonic antigen-related cell adhesion molecule 1 (biliary glycoprotein)	0.0162157	0.356018	3.25119
GO:0005388	calcium-transporting ATPase activity	ATP2C2	ATP2C2	ATPase, Ca++ transporting, type 2C, member 2	0.0184632	0.387991	4.98516
GO:0005388	calcium-transporting ATPase activity	ATP2A3	ATP2A3	ATPase, Ca++ transporting, ubiquitous	0.0184632	0.387991	4.98516
GO:0005388	calcium-transporting ATPase activity	ATP2B2	ATP2B2	ATPase, Ca++ transporting, plasma membrane 2	0.0184632	0.387991	4.98516
GO:0033130	acetylcholine receptor binding	RIC3	RIC3	resistance to inhibitors of cholinesterase 3 homolog (C. elegans)	0.0184632	0.387991	4.98516
GO:0033130	acetylcholine receptor binding	RAPSN	RAPSN	receptor-associated protein of the synapse	0.0184632	0.387991	4.98516
GO:0033130	acetylcholine receptor binding	ATP2B2	ATP2B2	ATPase, Ca++ transporting, plasma membrane 2	0.0184632	0.387991	4.98516
GO:0031994	insulin-like growth factor I binding	IGFBP5	IGFBP5	insulin-like growth factor binding protein 5	0.0184632	0.387991	4.98516
GO:0031994	insulin-like growth factor I binding	IGFBP3	IGFBP3	insulin-like growth factor binding protein 3	0.0184632	0.387991	4.98516
GO:0031994	insulin-like growth factor I binding	IGFBP2	IGFBP2	insulin-like growth factor binding protein 2, 36kDa	0.0184632	0.387991	4.98516
GO:0004879	ligand-activated sequence-specific DNA binding RNA polymerase II transcription factor activity	AHR	AHR	aryl hydrocarbon receptor	0.0202231	0.418988	2.49258
GO:0004879	ligand-activated sequence-specific DNA binding RNA polymerase II transcription factor activity	ESR2	ESR2	estrogen receptor 2 (ER beta)	0.0202231	0.418988	2.49258
GO:0004879	ligand-activated sequence-specific DNA binding RNA polymerase II transcription factor activity	NR4A2	NR4A2	nuclear receptor subfamily 4, group A, member 2	0.0202231	0.418988	2.49258
GO:0004879	ligand-activated sequence-specific DNA binding RNA polymerase II transcription factor activity	PPARA	PPARA	peroxisome proliferator-activated receptor alpha	0.0202231	0.418988	2.49258
GO:0004879	ligand-activated sequence-specific DNA binding RNA polymerase II transcription factor activity	NR4A1	NR4A1	nuclear receptor subfamily 4, group A, member 1	0.0202231	0.418988	2.49258
GO:0004879	ligand-activated sequence-specific DNA binding RNA polymerase II transcription factor activity	NR4A3	NR4A3	nuclear receptor subfamily 4, group A, member 3	0.0202231	0.418988	2.49258
GO:0004879	ligand-activated sequence-specific DNA binding RNA polymerase II transcription factor activity	NR2F1	NR2F1	nuclear receptor subfamily 2, group F, member 1	0.0202231	0.418988	2.49258
GO:0001540	beta-amyloid binding	APBA2	APBA2	amyloid beta (A4) precursor protein-binding, family A, member 2	0.0206071	0.421014	2.71918
GO:0001540	beta-amyloid binding	CD74	CD74	CD74 molecule, major histocompatibility complex, class II invariant chain	0.0206071	0.421014	2.71918
GO:0001540	beta-amyloid binding	ACHE	ACHE	acetylcholinesterase	0.0206071	0.421014	2.71918
GO:0001540	beta-amyloid binding	APBA1	APBA1	amyloid beta (A4) precursor protein-binding, family A, member 1	0.0206071	0.421014	2.71918
GO:0001540	beta-amyloid binding	HSD17B10	HSD17B10	hydroxysteroid (17-beta) dehydrogenase 10	0.0206071	0.421014	2.71918
GO:0001540	beta-amyloid binding	SORL1	SORL1	sortilin-related receptor, L(DLR class) A repeats containing	0.0206071	0.421014	2.71918
GO:0051015	actin filament binding	TMEM201	TMEM201	transmembrane protein 201	0.0220199	0.439112	1.73397
GO:0051015	actin filament binding	NEBL	NEBL	nebulette	0.0220199	0.439112	1.73397
GO:0051015	actin filament binding	LOC100336949	LOC100336949	tropomyosin alpha-1 chain-like	0.0220199	0.439112	1.73397
GO:0051015	actin filament binding	TAGLN	TAGLN	transgelin	0.0220199	0.439112	1.73397
GO:0051015	actin filament binding	PLS1	PLS1	plastin 1	0.0220199	0.439112	1.73397
GO:0051015	actin filament binding	SYNE1	SYNE1	spectrin repeat containing, nuclear envelope 1	0.0220199	0.439112	1.73397
GO:0051015	actin filament binding	ACTN3	ACTN3	actinin, alpha 3	0.0220199	0.439112	1.73397
GO:0051015	actin filament binding	LCP1	LCP1	lymphocyte cytosolic protein 1 (L-plastin)	0.0220199	0.439112	1.73397
GO:0051015	actin filament binding	TULP1	TULP1	tubby like protein 1	0.0220199	0.439112	1.73397
GO:0051015	actin filament binding	SYNE3	C21H14orf49	chromosome 21 open reading frame, human C14orf49	0.0220199	0.439112	1.73397
GO:0051015	actin filament binding	CTNNA2	CTNNA2	catenin (cadherin-associated protein), alpha 2	0.0220199	0.439112	1.73397
GO:0051015	actin filament binding	CORO1A	CORO1A	coronin, actin binding protein, 1A	0.0220199	0.439112	1.73397
GO:0051015	actin filament binding	TLN2	TLN2	talin 2	0.0220199	0.439112	1.73397
GO:0051015	actin filament binding	USH1C	USH1C	Usher syndrome 1C (autosomal recessive, severe)	0.0220199	0.439112	1.73397
GO:0051015	actin filament binding	ADD2	ADD2	adducin 2 (beta)	0.0220199	0.439112	1.73397
GO:0051015	actin filament binding	MYO1A	MYO1A	myosin IA	0.0220199	0.439112	1.73397
GO:0004897	ciliary neurotrophic factor receptor activity	IL6ST	IL6ST	interleukin 6 signal transducer (gp130, oncostatin M receptor)	0.024478	0.439112	7.47774
GO:0004897	ciliary neurotrophic factor receptor activity	IL6R	IL6R	interleukin 6 receptor	0.024478	0.439112	7.47774
GO:0048495	Roundabout binding	SLIT3	SLIT3	slit homolog 3 (Drosophila)	0.024478	0.439112	7.47774
GO:0048495	Roundabout binding	SLIT2	SLIT2	slit homolog 2 (Drosophila)	0.024478	0.439112	7.47774
GO:0000293	ferric-chelate reductase activity	CYB561	CYB561	cytochrome b-561	0.024478	0.439112	7.47774
GO:0000293	ferric-chelate reductase activity	CYBRD1	CYBRD1	cytochrome b reductase 1	0.024478	0.439112	7.47774
GO:0016215	acyl-CoA desaturase activity	FADS6	FADS6	fatty acid desaturase domain family, member 6	0.024478	0.439112	7.47774
GO:0016215	acyl-CoA desaturase activity	FADS1	FADS1	fatty acid desaturase 1	0.024478	0.439112	7.47774
GO:0008332	low voltage-gated calcium channel activity	CACNA1H	CACNA1H	calcium channel, voltage-dependent, T type, alpha 1H subunit	0.024478	0.439112	7.47774
GO:0008332	low voltage-gated calcium channel activity	CACNA1E	CACNA1E	calcium channel, voltage-dependent, R type, alpha 1E subunit	0.024478	0.439112	7.47774
GO:0016765	transferase activity, transferring alkyl or aryl (other than methyl) groups	SEC14L2	SEC14L2	SEC14-like 2 (S. cerevisiae)	0.024478	0.439112	7.47774
GO:0016765	transferase activity, transferring alkyl or aryl (other than methyl) groups	NUS1	NUS1	nuclear undecaprenyl pyrophosphate synthase 1 homolog (S. cerevisiae)	0.024478	0.439112	7.47774
GO:0004095	carnitine O-palmitoyltransferase activity	CPT1C	CPT1C	carnitine palmitoyltransferase 1C	0.024478	0.439112	7.47774
GO:0004095	carnitine O-palmitoyltransferase activity	CPT1A	CPT1A	carnitine palmitoyltransferase 1A (liver)	0.024478	0.439112	7.47774
GO:0035650	AP-1 adaptor complex binding	RAB38	RAB38	RAB38, member RAS oncogene family	0.024478	0.439112	7.47774
GO:0035650	AP-1 adaptor complex binding	RAB32	RAB32	RAB32, member RAS oncogene family	0.024478	0.439112	7.47774
GO:0034597	phosphatidylinositol-4,5-bisphosphate 4-phosphatase activity	INPP4B	INPP4B	inositol polyphosphate-4-phosphatase, type II, 105kDa	0.024478	0.439112	7.47774
GO:0034597	phosphatidylinositol-4,5-bisphosphate 4-phosphatase activity	TMEM55A	TMEM55A	transmembrane protein 55A	0.024478	0.439112	7.47774
GO:0043394	proteoglycan binding	COL5A3	COL5A3	collagen, type V, alpha 3	0.0250847	0.444573	4.48664
GO:0043394	proteoglycan binding	SLIT2	SLIT2	slit homolog 2 (Drosophila)	0.0250847	0.444573	4.48664
GO:0043394	proteoglycan binding	THBS1	THBS1	thrombospondin 1	0.0250847	0.444573	4.48664
GO:0050998	nitric-oxide synthase binding	SCN5A	SCN5A	sodium channel, voltage-gated, type V, alpha subunit	0.0268724	0.459722	2.87605
GO:0050998	nitric-oxide synthase binding	CALML5	CALML5	calmodulin-like 5	0.0268724	0.459722	2.87605
GO:0050998	nitric-oxide synthase binding	CD74	CD74	CD74 molecule, major histocompatibility complex, class II invariant chain	0.0268724	0.459722	2.87605
GO:0050998	nitric-oxide synthase binding	SNTA1	SNTA1	syntrophin, alpha 1 (dystrophin-associated protein A1, 59kDa, acidic component)	0.0268724	0.459722	2.87605
GO:0050998	nitric-oxide synthase binding	NOS1AP	NOS1AP	nitric oxide synthase 1 (neuronal) adaptor protein	0.0268724	0.459722	2.87605
GO:0005244	voltage-gated ion channel activity	KCNC4	KCNC4	potassium voltage-gated channel, Shaw-related subfamily, member 4	0.0279225	0.459722	1.68512
GO:0005244	voltage-gated ion channel activity	KCNJ15	KCNJ15	potassium inwardly-rectifying channel, subfamily J, member 15	0.0279225	0.459722	1.68512
GO:0005244	voltage-gated ion channel activity	KCNK5	KCNK5	potassium channel, subfamily K, member 5	0.0279225	0.459722	1.68512
GO:0005244	voltage-gated ion channel activity	KCNMA1	KCNMA1	potassium large conductance calcium-activated channel, subfamily M, alpha member 1	0.0279225	0.459722	1.68512
GO:0005244	voltage-gated ion channel activity	SCN5A	SCN5A	sodium channel, voltage-gated, type V, alpha subunit	0.0279225	0.459722	1.68512
GO:0005244	voltage-gated ion channel activity	SCN2A	SCN2A	sodium channel, voltage-gated, type II, alpha subunit	0.0279225	0.459722	1.68512
GO:0005244	voltage-gated ion channel activity	CACNA1S	CACNA1S	calcium channel, voltage-dependent, L type, alpha 1S subunit	0.0279225	0.459722	1.68512
GO:0005244	voltage-gated ion channel activity	SCN1A	SCN1A	sodium channel, voltage-gated, type I, alpha subunit	0.0279225	0.459722	1.68512
GO:0005244	voltage-gated ion channel activity	CACNA1H	CACNA1H	calcium channel, voltage-dependent, T type, alpha 1H subunit	0.0279225	0.459722	1.68512
GO:0005244	voltage-gated ion channel activity	CACNG4	CACNG4	calcium channel, voltage-dependent, gamma subunit 4	0.0279225	0.459722	1.68512
GO:0005244	voltage-gated ion channel activity	KCNK12	KCNK12	potassium channel, subfamily K, member 12	0.0279225	0.459722	1.68512
GO:0005244	voltage-gated ion channel activity	CACNA1E	CACNA1E	calcium channel, voltage-dependent, R type, alpha 1E subunit	0.0279225	0.459722	1.68512
GO:0005244	voltage-gated ion channel activity	LOC784768	LOC784768	calcium-activated chloride channel	0.0279225	0.459722	1.68512
GO:0005244	voltage-gated ion channel activity	KCNS3	KCNS3	potassium voltage-gated channel, delayed-rectifier, subfamily S, member 3	0.0279225	0.459722	1.68512
GO:0005244	voltage-gated ion channel activity	CYBB	CYBB	cytochrome b-245, beta polypeptide	0.0279225	0.459722	1.68512
GO:0005244	voltage-gated ion channel activity	CACNA1D	CACNA1D	calcium channel, voltage-dependent, L type, alpha 1D subunit	0.0279225	0.459722	1.68512
GO:0005245	voltage-gated calcium channel activity	GRM7	GRM7	glutamate receptor, metabotropic 7	0.0286347	0.459722	2.32641
GO:0005245	voltage-gated calcium channel activity	CACNA1S	CACNA1S	calcium channel, voltage-dependent, L type, alpha 1S subunit	0.0286347	0.459722	2.32641
GO:0005245	voltage-gated calcium channel activity	CACNA1H	CACNA1H	calcium channel, voltage-dependent, T type, alpha 1H subunit	0.0286347	0.459722	2.32641
GO:0005245	voltage-gated calcium channel activity	CACNG4	CACNG4	calcium channel, voltage-dependent, gamma subunit 4	0.0286347	0.459722	2.32641
GO:0005245	voltage-gated calcium channel activity	CACNA1E	CACNA1E	calcium channel, voltage-dependent, R type, alpha 1E subunit	0.0286347	0.459722	2.32641
GO:0005245	voltage-gated calcium channel activity	CACNA1D	CACNA1D	calcium channel, voltage-dependent, L type, alpha 1D subunit	0.0286347	0.459722	2.32641
GO:0005245	voltage-gated calcium channel activity	GAS6	GAS6	growth arrest-specific 6	0.0286347	0.459722	2.32641
GO:0008009	chemokine activity	CXCL3	CXCL3	chemokine (C-X-C motif) ligand 3	0.0286347	0.459722	2.32641
GO:0008009	chemokine activity	CCL17	CCL17	chemokine (C-C motif) ligand 17	0.0286347	0.459722	2.32641
GO:0008009	chemokine activity	CXCL8	CXCL8	interleukin 8	0.0286347	0.459722	2.32641
GO:0008009	chemokine activity	CXCL14	CXCL14	chemokine (C-X-C motif) ligand 14	0.0286347	0.459722	2.32641
GO:0008009	chemokine activity	CXCL5	CXCL6	chemokine (C-X-C motif) ligand 6 (granulocyte chemotactic protein 2)	0.0286347	0.459722	2.32641
GO:0008009	chemokine activity	GRO1	GRO1	chemokine (C-X-C motif) ligand 1 (melanoma growth stimulating activity, alpha)	0.0286347	0.459722	2.32641
GO:0008009	chemokine activity	CCL26	CCL26	chemokine (C-C motif) ligand 26	0.0286347	0.459722	2.32641
GO:0019902	phosphatase binding	SH2D4A	SH2D4A	SH2 domain containing 4A	0.0318953	0.459722	2.27583
GO:0019902	phosphatase binding	CTSC	CTSC	cathepsin C	0.0318953	0.459722	2.27583
GO:0019902	phosphatase binding	PPARA	PPARA	peroxisome proliferator-activated receptor alpha	0.0318953	0.459722	2.27583
GO:0019902	phosphatase binding	NCAM1	NCAM1	neural cell adhesion molecule 1	0.0318953	0.459722	2.27583
GO:0019902	phosphatase binding	SH3YL1.1	SH3YL1	SH3 domain containing, Ysc84-like 1 (S. cerevisiae)	0.0318953	0.459722	2.27583
GO:0019902	phosphatase binding	SH3RF2	PPP1R39	protein phosphatase 1, regulatory subunit 39	0.0318953	0.459722	2.27583
GO:0019902	phosphatase binding	DZIP3	DZIP3	DAZ interacting protein 3, zinc finger	0.0318953	0.459722	2.27583
GO:0008331	high voltage-gated calcium channel activity	CACNA1S	CACNA1S	calcium channel, voltage-dependent, L type, alpha 1S subunit	0.0328092	0.459722	4.07877
GO:0008331	high voltage-gated calcium channel activity	CACNA1E	CACNA1E	calcium channel, voltage-dependent, R type, alpha 1E subunit	0.0328092	0.459722	4.07877
GO:0008331	high voltage-gated calcium channel activity	CACNA1D	CACNA1D	calcium channel, voltage-dependent, L type, alpha 1D subunit	0.0328092	0.459722	4.07877
GO:0005041	low-density lipoprotein receptor activity	OLR1	OLR1	oxidized low density lipoprotein (lectin-like) receptor 1	0.0328092	0.459722	4.07877
GO:0005041	low-density lipoprotein receptor activity	CD36.1	CD36	CD36 molecule (thrombospondin receptor)	0.0328092	0.459722	4.07877
GO:0005041	low-density lipoprotein receptor activity	LRP1B	LRP1B	low density lipoprotein receptor-related protein 1B	0.0328092	0.459722	4.07877
GO:0030215	semaphorin receptor binding	SEMA6C	SEMA6C	sema domain, transmembrane domain (TM), and cytoplasmic domain, (semaphorin) 6C	0.0328092	0.459722	4.07877
GO:0030215	semaphorin receptor binding	SEMA5A	SEMA5A	sema domain, seven thrombospondin repeats (type 1 and type 1-like), transmembrane domain (TM) and short cytoplasmic domain, (semaphorin) 5A	0.0328092	0.459722	4.07877
GO:0030215	semaphorin receptor binding	SEMA6D	SEMA6D	sema domain, transmembrane domain (TM), and cytoplasmic domain, (semaphorin) 6D	0.0328092	0.459722	4.07877
GO:0035612	AP-2 adaptor complex binding	FCHO1	FCHO1	FCH domain only 1	0.0328092	0.459722	4.07877
GO:0035612	AP-2 adaptor complex binding	RAB38	RAB38	RAB38, member RAS oncogene family	0.0328092	0.459722	4.07877
GO:0035612	AP-2 adaptor complex binding	RAB32	RAB32	RAB32, member RAS oncogene family	0.0328092	0.459722	4.07877
GO:0016829	lyase activity	APLF	APLF	aprataxin and PNKP like factor	0.0349274	0.459722	1.63896
GO:0016829	lyase activity	ODC1	ODC1	ornithine decarboxylase 1	0.0349274	0.459722	1.63896
GO:0016829	lyase activity	CYP17A1	CYP17A1	cytochrome P450, family 17, subfamily A, polypeptide 1	0.0349274	0.459722	1.63896
GO:0016829	lyase activity	SRR	SRR	serine racemase	0.0349274	0.459722	1.63896
GO:0016829	lyase activity	CA12	CA12	carbonic anhydrase XII	0.0349274	0.459722	1.63896
GO:0016829	lyase activity	HACL1	HACL1	2-hydroxyacyl-CoA lyase 1	0.0349274	0.459722	1.63896
GO:0016829	lyase activity	PAM	PAM	peptidylglycine alpha-amidating monooxygenase	0.0349274	0.459722	1.63896
GO:0016829	lyase activity	SDS	SDS	serine dehydratase	0.0349274	0.459722	1.63896
GO:0016829	lyase activity	CCBL1.1	CCBL1	cysteine conjugate-beta lyase, cytoplasmic	0.0349274	0.459722	1.63896
GO:0016829	lyase activity	L3HYPDH	L3HYPDH	L-3-hydroxyproline dehydratase (trans-)	0.0349274	0.459722	1.63896
GO:0016829	lyase activity	CA6	CA6	carbonic anhydrase VI	0.0349274	0.459722	1.63896
GO:0016829	lyase activity	NPL	NPL	N-acetylneuraminate pyruvate lyase (dihydrodipicolinate synthase)	0.0349274	0.459722	1.63896
GO:0016829	lyase activity	CA4	CA4	carbonic anhydrase IV	0.0349274	0.459722	1.63896
GO:0016829	lyase activity	GUCY1B3	GUCY1B3	guanylate cyclase 1, soluble, beta 3	0.0349274	0.459722	1.63896
GO:0016829	lyase activity	NUDT9	NUDT9	nudix (nucleoside diphosphate linked moiety X)-type motif 9	0.0349274	0.459722	1.63896
GO:0016829	lyase activity	NPR2	NPR2	natriuretic peptide receptor B/guanylate cyclase B (atrionatriuretic peptide receptor B)	0.0349274	0.459722	1.63896
GO:0005506	iron ion binding	LOC100301224	LOC100301224	cytochrome P450, family 4, subfamily F, polypeptide 22-like	0.0372457	0.459722	1.59901
GO:0005506	iron ion binding	TET1	TET1	tet methylcytosine dioxygenase 1	0.0372457	0.459722	1.59901
GO:0005506	iron ion binding	CYP1B1	CYP1B1	cytochrome P450, family 1, subfamily B, polypeptide 1	0.0372457	0.459722	1.59901
GO:0005506	iron ion binding	CYP17A1	CYP17A1	cytochrome P450, family 17, subfamily A, polypeptide 1	0.0372457	0.459722	1.59901
GO:0005506	iron ion binding	CYP24A1	CYP24A1	cytochrome P450, family 24, subfamily A, polypeptide 1	0.0372457	0.459722	1.59901
GO:0005506	iron ion binding	CYP4F2	CYP4F2	cytochrome P450, family 4, subfamily F, polypeptide 2	0.0372457	0.459722	1.59901
GO:0005506	iron ion binding	KDM7A	JHDM1D	jumonji C domain containing histone demethylase 1 homolog D (S. cerevisiae)	0.0372457	0.459722	1.59901
GO:0005506	iron ion binding	AGMO	AGMO	alkylglycerol monooxygenase	0.0372457	0.459722	1.59901
GO:0005506	iron ion binding	FADS1	FADS1	fatty acid desaturase 1	0.0372457	0.459722	1.59901
GO:0005506	iron ion binding	MSMO1	MSMO1	methylsterol monooxygenase 1	0.0372457	0.459722	1.59901
GO:0005506	iron ion binding	LOC512464	LOC512464	solute carrier family 11 (proton-coupled divalent metal ion transporters), member 2-like	0.0372457	0.459722	1.59901
GO:0005506	iron ion binding	P4HA1	P4HA1	prolyl 4-hydroxylase, alpha polypeptide I	0.0372457	0.459722	1.59901
GO:0005506	iron ion binding	CYP2U1	CYP2U1	cytochrome P450, family 2, subfamily U, polypeptide 1	0.0372457	0.459722	1.59901
GO:0005506	iron ion binding	ADGB	ADGB	androglobin	0.0372457	0.459722	1.59901
GO:0005506	iron ion binding	MFI2	MFI2	antigen p97 (melanoma associated) identified by monoclonal antibodies 133.2 and 96.5	0.0372457	0.459722	1.59901
GO:0005506	iron ion binding	CYP1A1	CYP1A1	cytochrome P450, subfamily I (aromatic compound-inducible), polypeptide 1	0.0372457	0.459722	1.59901
GO:0005506	iron ion binding	XDH	XDH	xanthine dehydrogenase	0.0372457	0.459722	1.59901
GO:0016491	oxidoreductase activity	NQO2	NQO2	NAD(P)H dehydrogenase, quinone 2	0.037662	0.459722	1.29149
GO:0016491	oxidoreductase activity	SOD2	SOD2	superoxide dismutase 2, mitochondrial	0.037662	0.459722	1.29149
GO:0016491	oxidoreductase activity	GLUD1	GLUD1	glutamate dehydrogenase 1	0.037662	0.459722	1.29149
GO:0016491	oxidoreductase activity	SARDH	SARDH	sarcosine dehydrogenase	0.037662	0.459722	1.29149
GO:0016491	oxidoreductase activity	PRODH	PRODH	proline dehydrogenase (oxidase) 1	0.037662	0.459722	1.29149
GO:0016491	oxidoreductase activity	FAR1	FAR1	fatty acyl CoA reductase 1	0.037662	0.459722	1.29149
GO:0016491	oxidoreductase activity	GPX2	GPX2	glutathione peroxidase 2 (gastrointestinal)	0.037662	0.459722	1.29149
GO:0016491	oxidoreductase activity	RDH12	RDH12	retinol dehydrogenase 12 (all-trans/9-cis/11-cis)	0.037662	0.459722	1.29149
GO:0016491	oxidoreductase activity	LOC100301224	LOC100301224	cytochrome P450, family 4, subfamily F, polypeptide 22-like	0.037662	0.459722	1.29149
GO:0016491	oxidoreductase activity	DPYD	DPYD	dihydropyrimidine dehydrogenase	0.037662	0.459722	1.29149
GO:0016491	oxidoreductase activity	CYP1B1	CYP1B1	cytochrome P450, family 1, subfamily B, polypeptide 1	0.037662	0.459722	1.29149
GO:0016491	oxidoreductase activity	AKR1B1	AKR1B1	aldo-keto reductase family 1, member B1 (aldose reductase)	0.037662	0.459722	1.29149
GO:0016491	oxidoreductase activity	FADS6	FADS6	fatty acid desaturase domain family, member 6	0.037662	0.459722	1.29149
GO:0016491	oxidoreductase activity	CYP17A1	CYP17A1	cytochrome P450, family 17, subfamily A, polypeptide 1	0.037662	0.459722	1.29149
GO:0016491	oxidoreductase activity	TXNRD3	TXNRD3	thioredoxin reductase 3	0.037662	0.459722	1.29149
GO:0016491	oxidoreductase activity	MGC152281	MGC152281	uncharacterized LOC507942	0.037662	0.459722	1.29149
GO:0016491	oxidoreductase activity	DAO	DAO	D-amino-acid oxidase	0.037662	0.459722	1.29149
GO:0016491	oxidoreductase activity	CYP24A1	CYP24A1	cytochrome P450, family 24, subfamily A, polypeptide 1	0.037662	0.459722	1.29149
GO:0016491	oxidoreductase activity	CYP4F2	CYP4F2	cytochrome P450, family 4, subfamily F, polypeptide 2	0.037662	0.459722	1.29149
GO:0016491	oxidoreductase activity	RDH10	RDH10	retinol dehydrogenase 10 (all-trans)	0.037662	0.459722	1.29149
GO:0016491	oxidoreductase activity	BCO2	BCO2	beta-carotene oxygenase 2	0.037662	0.459722	1.29149
GO:0016491	oxidoreductase activity	AGMO	AGMO	alkylglycerol monooxygenase	0.037662	0.459722	1.29149
GO:0016491	oxidoreductase activity	HEPH	HEPH	hephaestin	0.037662	0.459722	1.29149
GO:0016491	oxidoreductase activity	LOX	LOX	lysyl oxidase	0.037662	0.459722	1.29149
GO:0016491	oxidoreductase activity	ALDH1A1	ALDH1A1	aldehyde dehydrogenase 1 family, member A1	0.037662	0.459722	1.29149
GO:0016491	oxidoreductase activity	CYB561	CYB561	cytochrome b-561	0.037662	0.459722	1.29149
GO:0016491	oxidoreductase activity	HSD3B1	HSD3B1	hydroxy-delta-5-steroid dehydrogenase, 3 beta- and steroid delta-isomerase 1	0.037662	0.459722	1.29149
GO:0016491	oxidoreductase activity	FADS1	FADS1	fatty acid desaturase 1	0.037662	0.459722	1.29149
GO:0016491	oxidoreductase activity	MTHFR	MTHFR	methylenetetrahydrofolate reductase (NAD(P)H)	0.037662	0.459722	1.29149
GO:0016491	oxidoreductase activity	CYBRD1	CYBRD1	cytochrome b reductase 1	0.037662	0.459722	1.29149
GO:0016491	oxidoreductase activity	TPO	TPO	thyroid peroxidase	0.037662	0.459722	1.29149
GO:0016491	oxidoreductase activity	MSMO1	MSMO1	methylsterol monooxygenase 1	0.037662	0.459722	1.29149
GO:0016491	oxidoreductase activity	OXR1.1	OXR1	oxidation resistance 1	0.037662	0.459722	1.29149
GO:0016491	oxidoreductase activity	SLC9B2	SLC9B2	solute carrier family 9, subfamily B (cation proton antiporter 2), member 2	0.037662	0.459722	1.29149
GO:0016491	oxidoreductase activity	PAM	PAM	peptidylglycine alpha-amidating monooxygenase	0.037662	0.459722	1.29149
GO:0016491	oxidoreductase activity	DHRS3	DHRS3	dehydrogenase/reductase (SDR family) member 3	0.037662	0.459722	1.29149
GO:0016491	oxidoreductase activity	ALDH18A1	ALDH18A1	aldehyde dehydrogenase 18 family, member A1	0.037662	0.459722	1.29149
GO:0016491	oxidoreductase activity	ACADSB	ACADSB	acyl-CoA dehydrogenase, short/branched chain	0.037662	0.459722	1.29149
GO:0016491	oxidoreductase activity	CYBB	CYBB	cytochrome b-245, beta polypeptide	0.037662	0.459722	1.29149
GO:0016491	oxidoreductase activity	CSTB	CSTB	cystatin B (stefin B)	0.037662	0.459722	1.29149
GO:0016491	oxidoreductase activity	P4HA1	P4HA1	prolyl 4-hydroxylase, alpha polypeptide I	0.037662	0.459722	1.29149
GO:0016491	oxidoreductase activity	HSD17B10	HSD17B10	hydroxysteroid (17-beta) dehydrogenase 10	0.037662	0.459722	1.29149
GO:0016491	oxidoreductase activity	HSD17B7	HSD17B7	hydroxysteroid (17-beta) dehydrogenase 7	0.037662	0.459722	1.29149
GO:0016491	oxidoreductase activity	MINA	MINA	MYC induced nuclear antigen	0.037662	0.459722	1.29149
GO:0016491	oxidoreductase activity	CYP2U1	CYP2U1	cytochrome P450, family 2, subfamily U, polypeptide 1	0.037662	0.459722	1.29149
GO:0016491	oxidoreductase activity	GPD1L	GPD1L	glycerol-3-phosphate dehydrogenase 1-like	0.037662	0.459722	1.29149
GO:0016491	oxidoreductase activity	DEGS2	DEGS2	degenerative spermatocyte homolog 2, lipid desaturase (Drosophila)	0.037662	0.459722	1.29149
GO:0016491	oxidoreductase activity	CYP1A1	CYP1A1	cytochrome P450, subfamily I (aromatic compound-inducible), polypeptide 1	0.037662	0.459722	1.29149
GO:0016491	oxidoreductase activity	XDH	XDH	xanthine dehydrogenase	0.037662	0.459722	1.29149
GO:0016491	oxidoreductase activity	ADO	ADO	2-aminoethanethiol (cysteamine) dioxygenase	0.037662	0.459722	1.29149
GO:0004668	protein-arginine deiminase activity	PADI4	PADI4	peptidyl arginine deiminase, type IV	0.0390021	0.459722	5.98219
GO:0004668	protein-arginine deiminase activity	PADI3	PADI3	peptidyl arginine deiminase, type III	0.0390021	0.459722	5.98219
GO:0042289	MHC class II protein binding	CD74	CD74	CD74 molecule, major histocompatibility complex, class II invariant chain	0.0390021	0.459722	5.98219
GO:0042289	MHC class II protein binding	KRT17	KRT17	keratin 17	0.0390021	0.459722	5.98219
GO:0016176	superoxide-generating NADPH oxidase activator activity	PDGFB	PDGFB	platelet-derived growth factor beta polypeptide	0.0390021	0.459722	5.98219
GO:0016176	superoxide-generating NADPH oxidase activator activity	NCF4	NCF4	neutrophil cytosolic factor 4, 40kDa	0.0390021	0.459722	5.98219
GO:0001642	group III metabotropic glutamate receptor activity	GRM4	GRM4	glutamate receptor, metabotropic 4	0.0390021	0.459722	5.98219
GO:0001642	group III metabotropic glutamate receptor activity	GRM7	GRM7	glutamate receptor, metabotropic 7	0.0390021	0.459722	5.98219
GO:0017075	syntaxin-1 binding	SNAP25	SNAP25	synaptosomal-associated protein, 25kDa	0.0407749	0.459722	2.9911
GO:0017075	syntaxin-1 binding	SNPH	SNPH	syntaphilin	0.0407749	0.459722	2.9911
GO:0017075	syntaxin-1 binding	LRRK2	LRRK2	leucine-rich repeat kinase 2	0.0407749	0.459722	2.9911
GO:0017075	syntaxin-1 binding	SYBU	SYBU	syntabulin (syntaxin-interacting)	0.0407749	0.459722	2.9911
GO:0051879	Hsp90 protein binding	NOD2	NOD2	nucleotide-binding oligomerization domain containing 2	0.0411707	0.459722	2.57853
GO:0051879	Hsp90 protein binding	AHR	AHR	aryl hydrocarbon receptor	0.0411707	0.459722	2.57853
GO:0051879	Hsp90 protein binding	HIF1A	HIF1A	hypoxia inducible factor 1, alpha subunit (basic helix-loop-helix transcription factor)	0.0411707	0.459722	2.57853
GO:0051879	Hsp90 protein binding	NPAS2	NPAS2	neuronal PAS domain protein 2	0.0411707	0.459722	2.57853
GO:0051879	Hsp90 protein binding	GUCY1B3	GUCY1B3	guanylate cyclase 1, soluble, beta 3	0.0411707	0.459722	2.57853
GO:0005546	phosphatidylinositol-4,5-bisphosphate binding	TULP1	TULP1	tubby like protein 1	0.043134	0.459722	2.1365
GO:0005546	phosphatidylinositol-4,5-bisphosphate binding	FCHO2	LOC540808	FCH domain only protein 2-like	0.043134	0.459722	2.1365
GO:0005546	phosphatidylinositol-4,5-bisphosphate binding	APBA2	APBA2	amyloid beta (A4) precursor protein-binding, family A, member 2	0.043134	0.459722	2.1365
GO:0005546	phosphatidylinositol-4,5-bisphosphate binding	APBA1	APBA1	amyloid beta (A4) precursor protein-binding, family A, member 1	0.043134	0.459722	2.1365
GO:0005546	phosphatidylinositol-4,5-bisphosphate binding	PFN2	PFN2	profilin 2	0.043134	0.459722	2.1365
GO:0005546	phosphatidylinositol-4,5-bisphosphate binding	STXBP6	STXBP6	syntaxin binding protein 6 (amisyn)	0.043134	0.459722	2.1365
GO:0005546	phosphatidylinositol-4,5-bisphosphate binding	SNX20	SNX20	sorting nexin 20	0.043134	0.459722	2.1365
GO:0005516	calmodulin binding	GRM4	GRM4	glutamate receptor, metabotropic 4	0.0476922	0.459722	1.55026
GO:0005516	calmodulin binding	GRM7	GRM7	glutamate receptor, metabotropic 7	0.0476922	0.459722	1.55026
GO:0005516	calmodulin binding	SCN5A	SCN5A	sodium channel, voltage-gated, type V, alpha subunit	0.0476922	0.459722	1.55026
GO:0005516	calmodulin binding	DAPK2	DAPK2	death-associated protein kinase 2	0.0476922	0.459722	1.55026
GO:0005516	calmodulin binding	CALD1	CALD1	caldesmon 1	0.0476922	0.459722	1.55026
GO:0005516	calmodulin binding	SNTA1	SNTA1	syntrophin, alpha 1 (dystrophin-associated protein A1, 59kDa, acidic component)	0.0476922	0.459722	1.55026
GO:0005516	calmodulin binding	SLC8A1	SLC8A1	solute carrier family 8 (sodium/calcium exchanger), member 1	0.0476922	0.459722	1.55026
GO:0005516	calmodulin binding	SPHK1	SPHK1	sphingosine kinase 1	0.0476922	0.459722	1.55026
GO:0005516	calmodulin binding	PHKA2	PHKA2	phosphorylase kinase, alpha 2 (liver)	0.0476922	0.459722	1.55026
GO:0005516	calmodulin binding	ITPKA	ITPKA	inositol-trisphosphate 3-kinase A	0.0476922	0.459722	1.55026
GO:0005516	calmodulin binding	EEA1	EEA1	early endosome antigen 1	0.0476922	0.459722	1.55026
GO:0005516	calmodulin binding	RGS16	RGS16	regulator of G-protein signaling 16	0.0476922	0.459722	1.55026
GO:0005516	calmodulin binding	RIT1	RIT1	Ras-like without CAAX 1	0.0476922	0.459722	1.55026
GO:0005516	calmodulin binding	ADD2	ADD2	adducin 2 (beta)	0.0476922	0.459722	1.55026
GO:0005516	calmodulin binding	MYO1A	MYO1A	myosin IA	0.0476922	0.459722	1.55026
GO:0005516	calmodulin binding	ATP2B2	ATP2B2	ATPase, Ca++ transporting, plasma membrane 2	0.0476922	0.459722	1.55026
GO:0005516	calmodulin binding	MYO1F	MYO1F	myosin IF	0.0476922	0.459722	1.55026
GO:0030276	clathrin binding	SYT14	LOC787880	synaptotagmin-14-like	0.048215	0.459722	2.24332
GO:0030276	clathrin binding	TOM1L1	TOM1L1	target of myb1 (chicken)-like 1	0.048215	0.459722	2.24332
GO:0030276	clathrin binding	TC2N	TC2N	tandem C2 domains, nuclear	0.048215	0.459722	2.24332
GO:0030276	clathrin binding	SYT11	SYT11	synaptotagmin XI	0.048215	0.459722	2.24332
GO:0030276	clathrin binding	SYT12	SYT12	synaptotagmin XII	0.048215	0.459722	2.24332
GO:0030276	clathrin binding	LRRK2	LRRK2	leucine-rich repeat kinase 2	0.048215	0.459722	2.24332
GO:0030165	PDZ domain binding	LIN7C	LIN7C	lin-7 homolog C (C. elegans)	0.048824	0.459722	1.66172
GO:0030165	PDZ domain binding	GRM7	GRM7	glutamate receptor, metabotropic 7	0.048824	0.459722	1.66172
GO:0030165	PDZ domain binding	SRR	SRR	serine racemase	0.048824	0.459722	1.66172
GO:0030165	PDZ domain binding	FZD1	FZD1	frizzled family receptor 1	0.048824	0.459722	1.66172
GO:0030165	PDZ domain binding	SNTA1	SNTA1	syntrophin, alpha 1 (dystrophin-associated protein A1, 59kDa, acidic component)	0.048824	0.459722	1.66172
GO:0030165	PDZ domain binding	SDC2	SDC2	syndecan 2	0.048824	0.459722	1.66172
GO:0030165	PDZ domain binding	FZD8	FZD8	frizzled family receptor 8	0.048824	0.459722	1.66172
GO:0030165	PDZ domain binding	APBA1	APBA1	amyloid beta (A4) precursor protein-binding, family A, member 1	0.048824	0.459722	1.66172
GO:0030165	PDZ domain binding	NOS1AP	NOS1AP	nitric oxide synthase 1 (neuronal) adaptor protein	0.048824	0.459722	1.66172
GO:0030165	PDZ domain binding	CACNA1D	CACNA1D	calcium channel, voltage-dependent, L type, alpha 1D subunit	0.048824	0.459722	1.66172
GO:0030165	PDZ domain binding	FZD10	FZD10	frizzled family receptor 10	0.048824	0.459722	1.66172
GO:0030165	PDZ domain binding	TGFBR3	TGFBR3	transforming growth factor, beta receptor III	0.048824	0.459722	1.66172
GO:0030165	PDZ domain binding	ATP2B2	ATP2B2	ATPase, Ca++ transporting, plasma membrane 2	0.048824	0.459722	1.66172
GO:0001076	RNA polymerase II transcription factor binding transcription factor activity	HIF1A	HIF1A	hypoxia inducible factor 1, alpha subunit (basic helix-loop-helix transcription factor)	0.0514878	0.459722	3.45126
GO:0001076	RNA polymerase II transcription factor binding transcription factor activity	LHX2	LHX2	LIM homeobox 2	0.0514878	0.459722	3.45126
GO:0001076	RNA polymerase II transcription factor binding transcription factor activity	TWIST2	TWIST2	twist homolog 2 (Drosophila)	0.0514878	0.459722	3.45126
GO:0016595	glutamate binding	SLC1A5	SLC1A5	solute carrier family 1 (neutral amino acid transporter), member 5	0.0514878	0.459722	3.45126
GO:0016595	glutamate binding	GRM7	GRM7	glutamate receptor, metabotropic 7	0.0514878	0.459722	3.45126
GO:0016595	glutamate binding	SLC1A1	SLC1A1	solute carrier family 1 (neuronal/epithelial high affinity glutamate transporter, system Xag), member 1	0.0514878	0.459722	3.45126
GO:0004867	serine-type endopeptidase inhibitor activity	SPINK5	SPINK5	serine peptidase inhibitor, Kazal type 5	0.0520235	0.459722	1.73169
GO:0004867	serine-type endopeptidase inhibitor activity	COL7A1	COL7A1	collagen, type VII, alpha 1	0.0520235	0.459722	1.73169
GO:0004867	serine-type endopeptidase inhibitor activity	SERPINA11	SERPINA11	serpin peptidase inhibitor, clade A (alpha-1 antiproteinase, antitrypsin), member 11	0.0520235	0.459722	1.73169
GO:0004867	serine-type endopeptidase inhibitor activity	WFDC1	WFDC1	WAP four-disulfide core domain 1	0.0520235	0.459722	1.73169
GO:0004867	serine-type endopeptidase inhibitor activity	SERPINE1	SERPINE1	serpin peptidase inhibitor, clade E (nexin, plasminogen activator inhibitor type 1), member 1	0.0520235	0.459722	1.73169
GO:0004867	serine-type endopeptidase inhibitor activity	A2ML1	A2ML1	alpha-2-macroglobulin-like 1	0.0520235	0.459722	1.73169
GO:0004867	serine-type endopeptidase inhibitor activity	WFDC2	WFDC2	WAP four-disulfide core domain 2	0.0520235	0.459722	1.73169
GO:0004867	serine-type endopeptidase inhibitor activity	SERPINB2.1	SERPINB2	serpin peptidase inhibitor, clade B (ovalbumin), member 2	0.0520235	0.459722	1.73169
GO:0004867	serine-type endopeptidase inhibitor activity	SERPINE2	SERPINE2	serpin peptidase inhibitor, clade E (nexin, plasminogen activator inhibitor type 1), member 2	0.0520235	0.459722	1.73169
GO:0004867	serine-type endopeptidase inhibitor activity	WFDC3	WFDC3	WAP four-disulfide core domain 3	0.0520235	0.459722	1.73169
GO:0004867	serine-type endopeptidase inhibitor activity	SERPING1	SERPING1	serpin peptidase inhibitor, clade G (C1 inhibitor), member 1	0.0520235	0.459722	1.73169
GO:0017147	Wnt-protein binding	ROR1	ROR1	receptor tyrosine kinase-like orphan receptor 1	0.0528336	0.459722	2.41217
GO:0017147	Wnt-protein binding	ROR2	ROR2	receptor tyrosine kinase-like orphan receptor 2	0.0528336	0.459722	2.41217
GO:0017147	Wnt-protein binding	FZD1	FZD1	frizzled family receptor 1	0.0528336	0.459722	2.41217
GO:0017147	Wnt-protein binding	FZD8	FZD8	frizzled family receptor 8	0.0528336	0.459722	2.41217
GO:0017147	Wnt-protein binding	FZD10	FZD10	frizzled family receptor 10	0.0528336	0.459722	2.41217
GO:0016705	oxidoreductase activity, acting on paired donors, with incorporation or reduction of molecular oxygen	LOC100301224	LOC100301224	cytochrome P450, family 4, subfamily F, polypeptide 22-like	0.0537419	0.459722	1.84383
GO:0016705	oxidoreductase activity, acting on paired donors, with incorporation or reduction of molecular oxygen	CYP1B1	CYP1B1	cytochrome P450, family 1, subfamily B, polypeptide 1	0.0537419	0.459722	1.84383
GO:0016705	oxidoreductase activity, acting on paired donors, with incorporation or reduction of molecular oxygen	CYP17A1	CYP17A1	cytochrome P450, family 17, subfamily A, polypeptide 1	0.0537419	0.459722	1.84383
GO:0016705	oxidoreductase activity, acting on paired donors, with incorporation or reduction of molecular oxygen	CYP24A1	CYP24A1	cytochrome P450, family 24, subfamily A, polypeptide 1	0.0537419	0.459722	1.84383
GO:0016705	oxidoreductase activity, acting on paired donors, with incorporation or reduction of molecular oxygen	CYP4F2	CYP4F2	cytochrome P450, family 4, subfamily F, polypeptide 2	0.0537419	0.459722	1.84383
GO:0016705	oxidoreductase activity, acting on paired donors, with incorporation or reduction of molecular oxygen	P4HA1	P4HA1	prolyl 4-hydroxylase, alpha polypeptide I	0.0537419	0.459722	1.84383
GO:0016705	oxidoreductase activity, acting on paired donors, with incorporation or reduction of molecular oxygen	CYP2U1	CYP2U1	cytochrome P450, family 2, subfamily U, polypeptide 1	0.0537419	0.459722	1.84383
GO:0016705	oxidoreductase activity, acting on paired donors, with incorporation or reduction of molecular oxygen	DEGS2	DEGS2	degenerative spermatocyte homolog 2, lipid desaturase (Drosophila)	0.0537419	0.459722	1.84383
GO:0016705	oxidoreductase activity, acting on paired donors, with incorporation or reduction of molecular oxygen	CYP1A1	CYP1A1	cytochrome P450, subfamily I (aromatic compound-inducible), polypeptide 1	0.0537419	0.459722	1.84383
GO:0030234	enzyme regulator activity	GCLM	GCLM	glutamate-cysteine ligase, modifier subunit	0.0554312	0.459722	2.71918
GO:0030234	enzyme regulator activity	CALML5	CALML5	calmodulin-like 5	0.0554312	0.459722	2.71918
GO:0030234	enzyme regulator activity	DCP1B	DCP1B	DCP1 decapping enzyme homolog B (S. cerevisiae)	0.0554312	0.459722	2.71918
GO:0030234	enzyme regulator activity	CPN2	CPN2	carboxypeptidase N, polypeptide 2	0.0554312	0.459722	2.71918
GO:0048019	receptor antagonist activity	ESR2	ESR2	estrogen receptor 2 (ER beta)	0.0559451	0.459722	4.98516
GO:0048019	receptor antagonist activity	DKK1	DKK1	dickkopf homolog 1 (Xenopus laevis)	0.0559451	0.459722	4.98516
GO:0035014	phosphatidylinositol 3-kinase regulator activity	DAPP1	DAPP1	dual adaptor of phosphotyrosine and 3-phosphoinositides	0.0559451	0.459722	4.98516
GO:0035014	phosphatidylinositol 3-kinase regulator activity	PIK3R3	PIK3R3	phosphoinositide-3-kinase, regulatory subunit 3 (gamma)	0.0559451	0.459722	4.98516
GO:0070051	fibrinogen binding	THBS1	THBS1	thrombospondin 1	0.0559451	0.459722	4.98516
GO:0070051	fibrinogen binding	ITGB3	ITGB3	integrin, beta 3 (platelet glycoprotein IIIa, antigen CD61)	0.0559451	0.459722	4.98516
GO:0015204	urea transmembrane transporter activity	SLC14A1	SLC14A1	solute carrier family 14 (urea transporter), member 1 (Kidd blood group)	0.0559451	0.459722	4.98516
GO:0015204	urea transmembrane transporter activity	AQP10	AQP10	aquaporin 10	0.0559451	0.459722	4.98516
GO:0016151	nickel cation binding	LOC512464	LOC512464	solute carrier family 11 (proton-coupled divalent metal ion transporters), member 2-like	0.0559451	0.459722	4.98516
GO:0016151	nickel cation binding	FHIT	FHIT	fragile histidine triad gene	0.0559451	0.459722	4.98516
GO:0043237	laminin-1 binding	THBS4	THBS4	thrombospondin 4	0.0559451	0.459722	4.98516
GO:0043237	laminin-1 binding	SLIT2	SLIT2	slit homolog 2 (Drosophila)	0.0559451	0.459722	4.98516
GO:0004714	transmembrane receptor protein tyrosine kinase activity	CSF1R	CSF1R	colony stimulating factor 1 receptor	0.0566544	0.459722	2.01324
GO:0004714	transmembrane receptor protein tyrosine kinase activity	ROR1	ROR1	receptor tyrosine kinase-like orphan receptor 1	0.0566544	0.459722	2.01324
GO:0004714	transmembrane receptor protein tyrosine kinase activity	ROR2	ROR2	receptor tyrosine kinase-like orphan receptor 2	0.0566544	0.459722	2.01324
GO:0004714	transmembrane receptor protein tyrosine kinase activity	FLT3	FLT3	fms-related tyrosine kinase 3	0.0566544	0.459722	2.01324
GO:0004714	transmembrane receptor protein tyrosine kinase activity	EPHB2	EPHB2	EPH receptor B2	0.0566544	0.459722	2.01324
GO:0004714	transmembrane receptor protein tyrosine kinase activity	EPHA7	EPHA7	EPH receptor A7	0.0566544	0.459722	2.01324
GO:0004714	transmembrane receptor protein tyrosine kinase activity	PTK7	PTK7	PTK7 protein tyrosine kinase 7	0.0566544	0.459722	2.01324
GO:0005523	tropomyosin binding	TNNT1	TNNT1	troponin T type 1 (skeletal, slow)	0.0623712	0.459722	3.20475
GO:0005523	tropomyosin binding	NEBL	NEBL	nebulette	0.0623712	0.459722	3.20475
GO:0005523	tropomyosin binding	CALD1	CALD1	caldesmon 1	0.0623712	0.459722	3.20475
GO:0005542	folic acid binding	SARDH	SARDH	sarcosine dehydrogenase	0.0623712	0.459722	3.20475
GO:0005542	folic acid binding	GNMT	GNMT	glycine N-methyltransferase	0.0623712	0.459722	3.20475
GO:0005542	folic acid binding	MTR	MTR	5-methyltetrahydrofolate-homocysteine methyltransferase	0.0623712	0.459722	3.20475
GO:0048407	platelet-derived growth factor binding	COL1A2	COL1A2	collagen, type I, alpha 2	0.0623712	0.459722	3.20475
GO:0048407	platelet-derived growth factor binding	PDGFB	PDGFB	platelet-derived growth factor beta polypeptide	0.0623712	0.459722	3.20475
GO:0048407	platelet-derived growth factor binding	COL3A1	COL3A1	collagen, type III, alpha 1	0.0623712	0.459722	3.20475
GO:0044325	ion channel binding	SCN5A	SCN5A	sodium channel, voltage-gated, type V, alpha subunit	0.0636085	0.459722	1.63151
GO:0044325	ion channel binding	HOMER1	HOMER1	homer homolog 1 (Drosophila)	0.0636085	0.459722	1.63151
GO:0044325	ion channel binding	CALML5	CALML5	calmodulin-like 5	0.0636085	0.459722	1.63151
GO:0044325	ion channel binding	ACTN3	ACTN3	actinin, alpha 3	0.0636085	0.459722	1.63151
GO:0044325	ion channel binding	FYN	FYN	FYN oncogene related to SRC, FGR, YES	0.0636085	0.459722	1.63151
GO:0044325	ion channel binding	AKAP6	AKAP6	A kinase (PRKA) anchor protein 6	0.0636085	0.459722	1.63151
GO:0044325	ion channel binding	SNTA1	SNTA1	syntrophin, alpha 1 (dystrophin-associated protein A1, 59kDa, acidic component)	0.0636085	0.459722	1.63151
GO:0044325	ion channel binding	SLC8A1	SLC8A1	solute carrier family 8 (sodium/calcium exchanger), member 1	0.0636085	0.459722	1.63151
GO:0044325	ion channel binding	LRRK2	LRRK2	leucine-rich repeat kinase 2	0.0636085	0.459722	1.63151
GO:0044325	ion channel binding	PDE4D	PDE4D	phosphodiesterase 4D, cAMP-specific	0.0636085	0.459722	1.63151
GO:0044325	ion channel binding	ID2	ID2	inhibitor of DNA binding 2, dominant negative helix-loop-helix protein	0.0636085	0.459722	1.63151
GO:0044325	ion channel binding	GPD1L	GPD1L	glycerol-3-phosphate dehydrogenase 1-like	0.0636085	0.459722	1.63151
GO:0005104	fibroblast growth factor receptor binding	FGF1	FGF1	fibroblast growth factor 1 (acidic)	0.0636872	0.459722	2.60095
GO:0005104	fibroblast growth factor receptor binding	FGF18	FGF18	fibroblast growth factor 18	0.0636872	0.459722	2.60095
GO:0005104	fibroblast growth factor receptor binding	NCAM1	NCAM1	neural cell adhesion molecule 1	0.0636872	0.459722	2.60095
GO:0005104	fibroblast growth factor receptor binding	FGF19	FGF19	fibroblast growth factor 19	0.0636872	0.459722	2.60095
GO:0004423	iduronate-2-sulfatase activity	IDS	IDS	iduronate 2-sulfatase	0.0668651	0.459722	14.9555
GO:0016639	oxidoreductase activity, acting on the CH-NH2 group of donors, NAD or NADP as acceptor	GLUD1	GLUD1	glutamate dehydrogenase 1	0.0668651	0.459722	14.9555
GO:0047166	1-alkenylglycerophosphoethanolamine O-acyltransferase activity	LPCAT4	LPCAT4	lysophosphatidylcholine acyltransferase 4	0.0668651	0.459722	14.9555
GO:0036479	peroxidase inhibitor activity	LRRK2	LRRK2	leucine-rich repeat kinase 2	0.0668651	0.459722	14.9555
GO:0000035	acyl binding	GNAT1	GNAT1	guanine nucleotide binding protein (G protein), alpha transducing activity polypeptide 1	0.0668651	0.459722	14.9555
GO:0047173	phosphatidylcholine-retinol O-acyltransferase activity	LRAT	LRAT	lecithin retinol acyltransferase (phosphatidylcholine--retinol O-acyltransferase)	0.0668651	0.459722	14.9555
GO:0050346	trans-L-3-hydroxyproline dehydratase activity	L3HYPDH	L3HYPDH	L-3-hydroxyproline dehydratase (trans-)	0.0668651	0.459722	14.9555
GO:0070123	transforming growth factor beta receptor activity, type III	TGFBR3	TGFBR3	transforming growth factor, beta receptor III	0.0668651	0.459722	14.9555
GO:0050528	acyloxyacyl hydrolase activity	AOAH	AOAH	acyloxyacyl hydrolase (neutrophil)	0.0668651	0.459722	14.9555
GO:0070119	ciliary neurotrophic factor binding	IL6R	IL6R	interleukin 6 receptor	0.0668651	0.459722	14.9555
GO:0042910	xenobiotic transporter activity	SLC2A1	SLC2A1	solute carrier family 2 (facilitated glucose transporter), member 1	0.0668651	0.459722	14.9555
GO:0005353	fructose transmembrane transporter activity	SLC2A5	SLC2A5	solute carrier family 2 (facilitated glucose/fructose transporter), member 5	0.0668651	0.459722	14.9555
GO:0008859	exoribonuclease II activity	ISG20	ISG20	interferon stimulated exonuclease gene 20kDa	0.0668651	0.459722	14.9555
GO:0005334	norepinephrine:sodium symporter activity	SLC6A2	SLC6A2	solute carrier family 6 (neurotransmitter transporter, noradrenalin), member 2	0.0668651	0.459722	14.9555
GO:0004489	methylenetetrahydrofolate reductase (NAD(P)H) activity	MTHFR	MTHFR	methylenetetrahydrofolate reductase (NAD(P)H)	0.0668651	0.459722	14.9555
GO:0030342	1-alpha,25-dihydroxyvitamin D3 24-hydroxylase activity	CYP24A1	CYP24A1	cytochrome P450, family 24, subfamily A, polypeptide 1	0.0668651	0.459722	14.9555
GO:0050115	myosin-light-chain-phosphatase activity	PPP1CB	PPP1CB	protein phosphatase 1, catalytic subunit, beta isozyme	0.0668651	0.459722	14.9555
GO:0008403	25-hydroxycholecalciferol-24-hydroxylase activity	CYP24A1	CYP24A1	cytochrome P450, family 24, subfamily A, polypeptide 1	0.0668651	0.459722	14.9555
GO:0019780	FAT10 activating enzyme activity	UBA6	UBA6	ubiquitin-like modifier activating enzyme 6	0.0668651	0.459722	14.9555
GO:0018454	acetoacetyl-CoA reductase activity	HSD17B10	HSD17B10	hydroxysteroid (17-beta) dehydrogenase 10	0.0668651	0.459722	14.9555
GO:0032500	muramyl dipeptide binding	NOD2	NOD2	nucleotide-binding oligomerization domain containing 2	0.0668651	0.459722	14.9555
GO:0005142	interleukin-11 receptor binding	IL11	IL11	interleukin 11	0.0668651	0.459722	14.9555
GO:0017113	dihydropyrimidine dehydrogenase (NADP+) activity	DPYD	DPYD	dihydropyrimidine dehydrogenase	0.0668651	0.459722	14.9555
GO:0047945	L-glutamine:pyruvate aminotransferase activity	CCBL1.1	CCBL1	cysteine conjugate-beta lyase, cytoplasmic	0.0668651	0.459722	14.9555
GO:0035718	macrophage migration inhibitory factor binding	CD74	CD74	CD74 molecule, major histocompatibility complex, class II invariant chain	0.0668651	0.459722	14.9555
GO:0086059	voltage-gated calcium channel activity involved SA node cell action potential	CACNA1D	CACNA1D	calcium channel, voltage-dependent, L type, alpha 1D subunit	0.0668651	0.459722	14.9555
GO:0022865	transmembrane electron transfer carrier	CYB561	CYB561	cytochrome b-561	0.0668651	0.459722	14.9555
GO:0000831	inositol hexakisphosphate 6-kinase activity	IP6K3	UQCC2	inositol hexakisphosphate kinase 3	0.0668651	0.459722	14.9555
GO:0086060	voltage-gated sodium channel activity involved in AV node cell action potential	SCN5A	SCN5A	sodium channel, voltage-gated, type V, alpha subunit	0.0668651	0.459722	14.9555
GO:0086061	voltage-gated sodium channel activity involved in bundle of His cell action potential	SCN5A	SCN5A	sodium channel, voltage-gated, type V, alpha subunit	0.0668651	0.459722	14.9555
GO:0086063	voltage-gated sodium channel activity involved in SA node cell action potential	SCN5A	SCN5A	sodium channel, voltage-gated, type V, alpha subunit	0.0668651	0.459722	14.9555
GO:0043795	glyceraldehyde oxidoreductase activity	AKR1B1	AKR1B1	aldo-keto reductase family 1, member B1 (aldose reductase)	0.0668651	0.459722	14.9555
GO:0001512	dihydronicotinamide riboside quinone reductase activity	NQO2	NQO2	NAD(P)H dehydrogenase, quinone 2	0.0668651	0.459722	14.9555
GO:0001734	mRNA (N6-adenosine)-methyltransferase activity	METTL3	METTL3	methyltransferase like 3	0.0668651	0.459722	14.9555
GO:0032217	riboflavin transporter activity	SLC52A3	SLC52A3	solute carrier family 52, riboflavin transporter, member 3	0.0668651	0.459722	14.9555
GO:0047312	L-phenylalanine:pyruvate aminotransferase activity	CCBL1.1	CCBL1	cysteine conjugate-beta lyase, cytoplasmic	0.0668651	0.459722	14.9555
GO:0047316	glutamine-phenylpyruvate transaminase activity	CCBL1.1	CCBL1	cysteine conjugate-beta lyase, cytoplasmic	0.0668651	0.459722	14.9555
GO:0035538	carbohydrate response element binding	MLXIPL	MLXIPL	MLX interacting protein-like	0.0668651	0.459722	14.9555
GO:0047341	fucose-1-phosphate guanylyltransferase activity	FPGT	FPGT	fucose-1-phosphate guanylyltransferase	0.0668651	0.459722	14.9555
GO:0004855	xanthine oxidase activity	XDH	XDH	xanthine dehydrogenase	0.0668651	0.459722	14.9555
GO:0016836	hydro-lyase activity	L3HYPDH	L3HYPDH	L-3-hydroxyproline dehydratase (trans-)	0.0668651	0.459722	14.9555
GO:0016830	carbon-carbon lyase activity	HACL1	HACL1	2-hydroxyacyl-CoA lyase 1	0.0668651	0.459722	14.9555
GO:0043177	organic acid binding	HMGCS1	HMGCS1	HMGCS1 protein-like	0.0668651	0.459722	14.9555
GO:0000248	C-5 sterol desaturase activity	FADS1	FADS1	fatty acid desaturase 1	0.0668651	0.459722	14.9555
GO:0000254	C-4 methylsterol oxidase activity	MSMO1	MSMO1	methylsterol monooxygenase 1	0.0668651	0.459722	14.9555
GO:0016515	interleukin-13 receptor activity	IL13RA1.1	IL13RA1	interleukin 13 receptor, alpha 1	0.0668651	0.459722	14.9555
GO:0001013	RNA polymerase I regulatory region DNA binding	CEBPA	CEBPA	CCAAT/enhancer binding protein (C/EBP), alpha	0.0668651	0.459722	14.9555
GO:0016990	arginine deiminase activity	PADI4	PADI4	peptidyl arginine deiminase, type IV	0.0668651	0.459722	14.9555
GO:0004769	steroid delta-isomerase activity	HSD3B1	HSD3B1	hydroxy-delta-5-steroid dehydrogenase, 3 beta- and steroid delta-isomerase 1	0.0668651	0.459722	14.9555
GO:0000170	sphingosine hydroxylase activity	DEGS2	DEGS2	degenerative spermatocyte homolog 2, lipid desaturase (Drosophila)	0.0668651	0.459722	14.9555
GO:0031710	neuromedin B receptor binding	NMB	NMB	neuromedin B	0.0668651	0.459722	14.9555
GO:0004350	glutamate-5-semialdehyde dehydrogenase activity	ALDH18A1	ALDH18A1	aldehyde dehydrogenase 18 family, member A1	0.0668651	0.459722	14.9555
GO:0004353	glutamate dehydrogenase [NAD(P)+] activity	GLUD1	GLUD1	glutamate dehydrogenase 1	0.0668651	0.459722	14.9555
GO:0004352	glutamate dehydrogenase (NAD+) activity	GLUD1	GLUD1	glutamate dehydrogenase 1	0.0668651	0.459722	14.9555
GO:0004598	peptidylamidoglycolate lyase activity	PAM	PAM	peptidylglycine alpha-amidating monooxygenase	0.0668651	0.459722	14.9555
GO:0008705	methionine synthase activity	MTR	MTR	5-methyltetrahydrofolate-homocysteine methyltransferase	0.0668651	0.459722	14.9555
GO:0004349	glutamate 5-kinase activity	ALDH18A1	ALDH18A1	aldehyde dehydrogenase 18 family, member A1	0.0668651	0.459722	14.9555
GO:0031707	endothelin A receptor binding	EDN1	EDN1	endothelin 1	0.0668651	0.459722	14.9555
GO:0008709	cholate 7-alpha-dehydrogenase activity	HSD17B10	HSD17B10	hydroxysteroid (17-beta) dehydrogenase 10	0.0668651	0.459722	14.9555
GO:0031700	adrenomedullin receptor binding	ADM	ADM	adrenomedullin	0.0668651	0.459722	14.9555
GO:0047015	3-hydroxy-2-methylbutyryl-CoA dehydrogenase activity	HSD17B10	HSD17B10	hydroxysteroid (17-beta) dehydrogenase 10	0.0668651	0.459722	14.9555
GO:0042658	MHC class II protein binding, via antigen binding groove	CD74	CD74	CD74 molecule, major histocompatibility complex, class II invariant chain	0.0668651	0.459722	14.9555
GO:0086007	voltage-gated calcium channel activity involved in cardiac muscle cell action potential	CACNA1D	CACNA1D	calcium channel, voltage-dependent, L type, alpha 1D subunit	0.0668651	0.459722	14.9555
GO:0008747	N-acetylneuraminate lyase activity	NPL	NPL	N-acetylneuraminate pyruvate lyase (dihydrodipicolinate synthase)	0.0668651	0.459722	14.9555
GO:0008721	D-serine ammonia-lyase activity	SRR	SRR	serine racemase	0.0668651	0.459722	14.9555
GO:0004131	cytosine deaminase activity	APOBEC1	APOBEC1	apolipoprotein B mRNA editing enzyme, catalytic polypeptide 1	0.0668651	0.459722	14.9555
GO:1990175	EH domain binding	EPN3	EPN3	epsin 3	0.0668651	0.459722	14.9555
GO:0018112	proline racemase activity	L3HYPDH	L3HYPDH	L-3-hydroxyproline dehydratase (trans-)	0.0668651	0.459722	14.9555
GO:0010855	adenylate cyclase inhibitor activity	GRM7	GRM7	glutamate receptor, metabotropic 7	0.0668651	0.459722	14.9555
GO:0018114	threonine racemase activity	SRR	SRR	serine racemase	0.0668651	0.459722	14.9555
GO:0050479	glyceryl-ether monooxygenase activity	AGMO	AGMO	alkylglycerol monooxygenase	0.0668651	0.459722	14.9555
GO:0017018	myosin phosphatase activity	PPP1CB	PPP1CB	protein phosphatase 1, catalytic subunit, beta isozyme	0.0668651	0.459722	14.9555
GO:0017174	glycine N-methyltransferase activity	GNMT	GNMT	glycine N-methyltransferase	0.0668651	0.459722	14.9555
GO:0033885	10-hydroxy-9-(phosphonooxy)octadecanoate phosphatase activity	EPHX2	EPHX2	epoxide hydrolase 2, cytoplasmic	0.0668651	0.459722	14.9555
GO:0030378	serine racemase activity	SRR	SRR	serine racemase	0.0668651	0.459722	14.9555
GO:0030116	glial cell line-derived neurotrophic factor receptor binding	GDNF	GDNF	glial cell derived neurotrophic factor	0.0668651	0.459722	14.9555
GO:0008480	sarcosine dehydrogenase activity	SARDH	SARDH	sarcosine dehydrogenase	0.0668651	0.459722	14.9555
GO:0047800	cysteamine dioxygenase activity	ADO	ADO	2-aminoethanethiol (cysteamine) dioxygenase	0.0668651	0.459722	14.9555
GO:0047442	17-alpha-hydroxyprogesterone aldolase activity	CYP17A1	CYP17A1	cytochrome P450, family 17, subfamily A, polypeptide 1	0.0668651	0.459722	14.9555
GO:0001409	guanine nucleotide transmembrane transporter activity	PSD	PSD	pleckstrin and Sec7 domain containing	0.0668651	0.459722	14.9555
GO:0016903	oxidoreductase activity, acting on the aldehyde or oxo group of donors	XDH	XDH	xanthine dehydrogenase	0.0668651	0.459722	14.9555
GO:0060422	peptidyl-dipeptidase inhibitor activity	GPC3	GPC3	glypican 3	0.0668651	0.459722	14.9555
GO:0033229	cysteine transmembrane transporter activity	SLC1A1	SLC1A1	solute carrier family 1 (neuronal/epithelial high affinity glutamate transporter, system Xag), member 1	0.0668651	0.459722	14.9555
GO:0016722	oxidoreductase activity, oxidizing metal ions	CYBRD1	CYBRD1	cytochrome b reductase 1	0.0668651	0.459722	14.9555
GO:0016711	flavonoid 3'-monooxygenase activity	CYP1A1	CYP1A1	cytochrome P450, subfamily I (aromatic compound-inducible), polypeptide 1	0.0668651	0.459722	14.9555
GO:0004504	peptidylglycine monooxygenase activity	PAM	PAM	peptidylglycine alpha-amidating monooxygenase	0.0668651	0.459722	14.9555
GO:0004508	steroid 17-alpha-monooxygenase activity	CYP17A1	CYP17A1	cytochrome P450, family 17, subfamily A, polypeptide 1	0.0668651	0.459722	14.9555
GO:0035226	glutamate-cysteine ligase catalytic subunit binding	GCLM	GCLM	glutamate-cysteine ligase, modifier subunit	0.0668651	0.459722	14.9555
GO:0015633	zinc transporting ATPase activity	SLC30A3	SLC30A3	solute carrier family 30 (zinc transporter), member 3	0.0668651	0.459722	14.9555
GO:0070892	lipoteichoic acid receptor activity	CD36.1	CD36	CD36 molecule (thrombospondin receptor)	0.0668651	0.459722	14.9555
GO:0005507	copper ion binding	S100A12	S100A12	S100 calcium binding protein A12	0.0671926	0.459722	1.84067
GO:0005507	copper ion binding	ATP7A	ATP7A	ATPase, Cu++ transporting, alpha polypeptide	0.0671926	0.459722	1.84067
GO:0005507	copper ion binding	HEPH	HEPH	hephaestin	0.0671926	0.459722	1.84067
GO:0005507	copper ion binding	LOX	LOX	lysyl oxidase	0.0671926	0.459722	1.84067
GO:0005507	copper ion binding	MT1E.1	MT1E	metallothionein 1E	0.0671926	0.459722	1.84067
GO:0005507	copper ion binding	PAM	PAM	peptidylglycine alpha-amidating monooxygenase	0.0671926	0.459722	1.84067
GO:0005507	copper ion binding	LOC512464	LOC512464	solute carrier family 11 (proton-coupled divalent metal ion transporters), member 2-like	0.0671926	0.459722	1.84067
GO:0005507	copper ion binding	ANG2	ANG2	angiogenin 2	0.0671926	0.459722	1.84067
GO:0051117	ATPase binding	NKAIN1	NKAIN1	Na+/K+ transporting ATPase interacting 1	0.0671926	0.459722	1.84067
GO:0051117	ATPase binding	FXYD3	FXYD3	FXYD domain containing ion transport regulator 3	0.0671926	0.459722	1.84067
GO:0051117	ATPase binding	ANK1	ANK1	ankyrin 1, erythrocytic	0.0671926	0.459722	1.84067
GO:0051117	ATPase binding	SNTA1	SNTA1	syntrophin, alpha 1 (dystrophin-associated protein A1, 59kDa, acidic component)	0.0671926	0.459722	1.84067
GO:0051117	ATPase binding	PDE4D	PDE4D	phosphodiesterase 4D, cAMP-specific	0.0671926	0.459722	1.84067
GO:0051117	ATPase binding	SNX10	SNX10	sorting nexin 10	0.0671926	0.459722	1.84067
GO:0051117	ATPase binding	PLN	PLN	phospholamban	0.0671926	0.459722	1.84067
GO:0051117	ATPase binding	ABCA1	ABCA1	ATP-binding cassette, sub-family A (ABC1), member 1	0.0671926	0.459722	1.84067
GO:0035091	phosphatidylinositol binding	ITPR1	ITPR1	inositol 1,4,5-trisphosphate receptor, type 1	0.0707825	0.482042	1.74804
GO:0035091	phosphatidylinositol binding	FCHO2	LOC540808	FCH domain only protein 2-like	0.0707825	0.482042	1.74804
GO:0035091	phosphatidylinositol binding	SNX13	SNX13	sorting nexin 13	0.0707825	0.482042	1.74804
GO:0035091	phosphatidylinositol binding	PIK3C2G	PIK3C2G	phosphoinositide-3-kinase, class 2, gamma polypeptide	0.0707825	0.482042	1.74804
GO:0035091	phosphatidylinositol binding	SH3YL1.1	SH3YL1	SH3 domain containing, Ysc84-like 1 (S. cerevisiae)	0.0707825	0.482042	1.74804
GO:0035091	phosphatidylinositol binding	NCF4	NCF4	neutrophil cytosolic factor 4, 40kDa	0.0707825	0.482042	1.74804
GO:0035091	phosphatidylinositol binding	SNX10	SNX10	sorting nexin 10	0.0707825	0.482042	1.74804
GO:0035091	phosphatidylinositol binding	SNX20	SNX20	sorting nexin 20	0.0707825	0.482042	1.74804
GO:0035091	phosphatidylinositol binding	PXDC1	PXDC1	chromosome 23 open reading frame, human C6orf145	0.0707825	0.482042	1.74804
GO:0005161	platelet-derived growth factor receptor binding	PDGFB	PDGFB	platelet-derived growth factor beta polypeptide	0.074221	0.483359	2.9911
GO:0005161	platelet-derived growth factor receptor binding	ITGA5	ITGA5	integrin, alpha 5 (fibronectin receptor, alpha polypeptide)	0.074221	0.483359	2.9911
GO:0005161	platelet-derived growth factor receptor binding	ITGB3	ITGB3	integrin, beta 3 (platelet glycoprotein IIIa, antigen CD61)	0.074221	0.483359	2.9911
GO:0005229	intracellular calcium activated chloride channel activity	ANO2	ANO2	anoctamin 2	0.074221	0.483359	2.9911
GO:0005229	intracellular calcium activated chloride channel activity	LOC784768	LOC784768	calcium-activated chloride channel	0.074221	0.483359	2.9911
GO:0005229	intracellular calcium activated chloride channel activity	ANO1	ANO1	anoctamin 1, calcium activated chloride channel	0.074221	0.483359	2.9911
GO:0004089	carbonate dehydratase activity	CA12	CA12	carbonic anhydrase XII	0.074221	0.483359	2.9911
GO:0004089	carbonate dehydratase activity	CA6	CA6	carbonic anhydrase VI	0.074221	0.483359	2.9911
GO:0004089	carbonate dehydratase activity	CA4	CA4	carbonic anhydrase IV	0.074221	0.483359	2.9911
GO:0015643	toxic substance binding	DSG1	DSG1	desmoglein 1	0.074221	0.483359	2.9911
GO:0015643	toxic substance binding	EPHX2	EPHX2	epoxide hydrolase 2, cytoplasmic	0.074221	0.483359	2.9911
GO:0015643	toxic substance binding	BOLA-DQB	BOLA-DQB	major histocompatibility complex, class II, DQ beta	0.074221	0.483359	2.9911
GO:0017124	SH3 domain binding	SH3BGRL2	SH3BGRL2	SH3 domain binding glutamic acid-rich protein like 2	0.0747257	0.483359	1.55537
GO:0017124	SH3 domain binding	EFS	EFS	embryonal Fyn-associated substrate	0.0747257	0.483359	1.55537
GO:0017124	SH3 domain binding	TOM1L1	TOM1L1	target of myb1 (chicken)-like 1	0.0747257	0.483359	1.55537
GO:0017124	SH3 domain binding	LOC100847682	LOC100847682	formin-like	0.0747257	0.483359	1.55537
GO:0017124	SH3 domain binding	DNAJC6	DNAJC6	DnaJ (Hsp40) homolog, subfamily C, member 6	0.0747257	0.483359	1.55537
GO:0017124	SH3 domain binding	SKAP1	SKAP1	src kinase associated phosphoprotein 1	0.0747257	0.483359	1.55537
GO:0017124	SH3 domain binding	MYPN	MYPN	myopalladin	0.0747257	0.483359	1.55537
GO:0017124	SH3 domain binding	KHDRBS3	KHDRBS3	KH domain containing, RNA binding, signal transduction associated 3	0.0747257	0.483359	1.55537
GO:0017124	SH3 domain binding	SH3BP5	SH3BP5	SH3-domain binding protein 5 (BTK-associated)	0.0747257	0.483359	1.55537
GO:0017124	SH3 domain binding	PTPN22	PTPN22	protein tyrosine phosphatase, non-receptor type 22 (lymphoid)	0.0747257	0.483359	1.55537
GO:0017124	SH3 domain binding	SH3BGRL	SH3BGRL	SH3 domain binding glutamic acid-rich protein like	0.0747257	0.483359	1.55537
GO:0017124	SH3 domain binding	PAK3	PAK3	p21 protein (Cdc42/Rac)-activated kinase 3	0.0747257	0.483359	1.55537
GO:0017124	SH3 domain binding	PDE4D	PDE4D	phosphodiesterase 4D, cAMP-specific	0.0747257	0.483359	1.55537
GO:0016641	oxidoreductase activity, acting on the CH-NH2 group of donors, oxygen as acceptor	DAO	DAO	D-amino-acid oxidase	0.074919	0.483359	4.27299
GO:0016641	oxidoreductase activity, acting on the CH-NH2 group of donors, oxygen as acceptor	LOX	LOX	lysyl oxidase	0.074919	0.483359	4.27299
GO:0000900	translation repressor activity, nucleic acid binding	CPEB3	CPEB3	cytoplasmic polyadenylation element binding protein 3	0.074919	0.483359	4.27299
GO:0000900	translation repressor activity, nucleic acid binding	CPEB1	CPEB1	cytoplasmic polyadenylation element binding protein 1	0.074919	0.483359	4.27299
GO:0017110	nucleoside-diphosphatase activity	ENTPD1	ENTPD1	ectonucleoside triphosphate diphosphohydrolase 1	0.074919	0.483359	4.27299
GO:0017110	nucleoside-diphosphatase activity	ENTPD2	ENTPD2	ectonucleoside triphosphate diphosphohydrolase 2	0.074919	0.483359	4.27299
GO:0030280	structural constituent of epidermis	KRT10	KRT10	keratin 10	0.074919	0.483359	4.27299
GO:0030280	structural constituent of epidermis	PKP1	PKP1	plakophilin 1 (ectodermal dysplasia/skin fragility syndrome)	0.074919	0.483359	4.27299
GO:0043184	vascular endothelial growth factor receptor 2 binding	ITGA5	ITGA5	integrin, alpha 5 (fibronectin receptor, alpha polypeptide)	0.074919	0.483359	4.27299
GO:0043184	vascular endothelial growth factor receptor 2 binding	ITGB3	ITGB3	integrin, beta 3 (platelet glycoprotein IIIa, antigen CD61)	0.074919	0.483359	4.27299
GO:0004176	ATP-dependent peptidase activity	LONRF3	LONRF3	LON peptidase N-terminal domain and ring finger 3	0.074919	0.483359	4.27299
GO:0004176	ATP-dependent peptidase activity	LONRF1	LONRF1	LON peptidase N-terminal domain and ring finger 1	0.074919	0.483359	4.27299
GO:0008020	G-protein coupled photoreceptor activity	TULP1	TULP1	tubby like protein 1	0.074919	0.483359	4.27299
GO:0008020	G-protein coupled photoreceptor activity	ELOVL4	ELOVL4	ELOVL fatty acid elongase 4	0.074919	0.483359	4.27299
GO:0043395	heparan sulfate proteoglycan binding	SEMA5A	SEMA5A	sema domain, seven thrombospondin repeats (type 1 and type 1-like), transmembrane domain (TM) and short cytoplasmic domain, (semaphorin) 5A	0.0819989	0.523693	2.39288
GO:0043395	heparan sulfate proteoglycan binding	GPC3	GPC3	glypican 3	0.0819989	0.523693	2.39288
GO:0043395	heparan sulfate proteoglycan binding	SLIT2	SLIT2	slit homolog 2 (Drosophila)	0.0819989	0.523693	2.39288
GO:0043395	heparan sulfate proteoglycan binding	GPC2	GPC2	glypican 2	0.0819989	0.523693	2.39288
GO:0004745	retinol dehydrogenase activity	RDH12	RDH12	retinol dehydrogenase 12 (all-trans/9-cis/11-cis)	0.0819989	0.523693	2.39288
GO:0004745	retinol dehydrogenase activity	MGC152281	MGC152281	uncharacterized LOC507942	0.0819989	0.523693	2.39288
GO:0004745	retinol dehydrogenase activity	RDH10	RDH10	retinol dehydrogenase 10 (all-trans)	0.0819989	0.523693	2.39288
GO:0004745	retinol dehydrogenase activity	DHRS3	DHRS3	dehydrogenase/reductase (SDR family) member 3	0.0819989	0.523693	2.39288
[truncated: 4,361 more rows]

## Sheet: AllGene2GO
QueryID	QuerySymbol	Description	E-Value	SubjectSymbol	Description	GOID	GOTerm	P-Value	Enrichment
SPX	SPX	chromosome 5 open reading frame, human C12orf39	3.0E-30,4.0E-45,3.0E-31	Spx,SPX,B230216G23Rik	spexin hormone	GO:0005184	neuropeptide hormone activity	0.149908	1.92974
SPX	SPX	chromosome 5 open reading frame, human C12orf39	3.0E-30,4.0E-45,3.0E-31	Spx,SPX,B230216G23Rik	spexin hormone	GO:0005179	hormone activity	0.372086	1.16034
SPX	SPX	chromosome 5 open reading frame, human C12orf39	3.0E-30,4.0E-45,3.0E-31	Spx,SPX,B230216G23Rik	spexin hormone	GO:0031765	type 2 galanin receptor binding	0.129263	7.47774
SPX	SPX	chromosome 5 open reading frame, human C12orf39	3.0E-30,4.0E-45,3.0E-31	Spx,SPX,B230216G23Rik	spexin hormone	GO:0031766	type 3 galanin receptor binding	0.129263	7.47774
MPDZ	MPDZ	multiple PDZ domain protein	0.0,0.0,0.0	Mpdz,MPDZ,Mpdz	multiple PDZ domain protein	GO:0008022	protein C-terminus binding	0.796354	0.823237
MPDZ	MPDZ	multiple PDZ domain protein	0.0,0.0,0.0	Mpdz,MPDZ,Mpdz	multiple PDZ domain protein	GO:0005515	protein binding	0.0157925	1.0649
SHOC2	SHOC2	soc-2 suppressor of clear homolog (C. elegans)	0.0,0.0,0.0	Shoc2,xp_005270243,xp_011245601	soc-2 suppressor of clear homolog (C. elegans)	GO:0019903	protein phosphatase binding	0.659014	0.900932
NQO2	NQO2	NAD(P)H dehydrogenase, quinone 2	1.0E-110,3.0E-112,5.0E-111	Nqo2,NQO2,Nqo2	NAD(P)H dehydrogenase, quinone 2	GO:0009055	electron carrier activity	0.107704	1.55786
NQO2	NQO2	NAD(P)H dehydrogenase, quinone 2	1.0E-110,3.0E-112,5.0E-111	Nqo2,NQO2,Nqo2	NAD(P)H dehydrogenase, quinone 2	GO:0008753	NADPH dehydrogenase (quinone) activity	0.129263	7.47774
NQO2	NQO2	NAD(P)H dehydrogenase, quinone 2	1.0E-110,3.0E-112,5.0E-111	Nqo2,NQO2,Nqo2	NAD(P)H dehydrogenase, quinone 2	GO:0003674	molecular_function	0.180471	1.04016
NQO2	NQO2	NAD(P)H dehydrogenase, quinone 2	1.0E-110,3.0E-112,5.0E-111	Nqo2,NQO2,Nqo2	NAD(P)H dehydrogenase, quinone 2	GO:0001512	dihydronicotinamide riboside quinone reductase activity	0.0668651	14.9555
NQO2	NQO2	NAD(P)H dehydrogenase, quinone 2	1.0E-110,3.0E-112,5.0E-111	Nqo2,NQO2,Nqo2	NAD(P)H dehydrogenase, quinone 2	GO:0005515	protein binding	0.0157925	1.0649
NQO2	NQO2	NAD(P)H dehydrogenase, quinone 2	1.0E-110,3.0E-112,5.0E-111	Nqo2,NQO2,Nqo2	NAD(P)H dehydrogenase, quinone 2	GO:0046872	metal ion binding	0.00306181	1.17101
NQO2	NQO2	NAD(P)H dehydrogenase, quinone 2	1.0E-110,3.0E-112,5.0E-111	Nqo2,NQO2,Nqo2	NAD(P)H dehydrogenase, quinone 2	GO:0016491	oxidoreductase activity	0.037662	1.29149
SLC1A5	SLC1A5	solute carrier family 1 (neutral amino acid transporter), member 5	0.0,0.0,0.0	Slc1a5,SLC1A5,Slc1a5	solute carrier family 1 (neutral amino acid transporter), member 5	GO:0015175	neutral amino acid transmembrane transporter activity	0.593427	1.15042
SLC1A5	SLC1A5	solute carrier family 1 (neutral amino acid transporter), member 5	0.0,0.0,0.0	Slc1a5,SLC1A5,Slc1a5	solute carrier family 1 (neutral amino acid transporter), member 5	GO:0015194	L-serine transmembrane transporter activity	0.463666	1.66172
SLC1A5	SLC1A5	solute carrier family 1 (neutral amino acid transporter), member 5	0.0,0.0,0.0	Slc1a5,SLC1A5,Slc1a5	solute carrier family 1 (neutral amino acid transporter), member 5	GO:0015293	symporter activity	0.850659	0.698854
SLC1A5	SLC1A5	solute carrier family 1 (neutral amino acid transporter), member 5	0.0,0.0,0.0	Slc1a5,SLC1A5,Slc1a5	solute carrier family 1 (neutral amino acid transporter), member 5	GO:0015171	amino acid transmembrane transporter activity	0.266497	1.43803
SLC1A5	SLC1A5	solute carrier family 1 (neutral amino acid transporter), member 5	0.0,0.0,0.0	Slc1a5,SLC1A5,Slc1a5	solute carrier family 1 (neutral amino acid transporter), member 5	GO:0016595	glutamate binding	0.0514878	3.45126
SLC1A5	SLC1A5	solute carrier family 1 (neutral amino acid transporter), member 5	0.0,0.0,0.0	Slc1a5,SLC1A5,Slc1a5	solute carrier family 1 (neutral amino acid transporter), member 5	GO:0015186	L-glutamine transmembrane transporter activity	0.292536	2.9911
SLC1A5	SLC1A5	solute carrier family 1 (neutral amino acid transporter), member 5	0.0,0.0,0.0	Slc1a5,SLC1A5,Slc1a5	solute carrier family 1 (neutral amino acid transporter), member 5	GO:0004872	receptor activity	0.0116111	1.5601
SLC1A5	SLC1A5	solute carrier family 1 (neutral amino acid transporter), member 5	0.0,0.0,0.0	Slc1a5,SLC1A5,Slc1a5	solute carrier family 1 (neutral amino acid transporter), member 5	GO:0005515	protein binding	0.0157925	1.0649
SLC1A5	SLC1A5	solute carrier family 1 (neutral amino acid transporter), member 5	0.0,0.0,0.0	Slc1a5,SLC1A5,Slc1a5	solute carrier family 1 (neutral amino acid transporter), member 5	GO:0017153	sodium:dicarboxylate symporter activity	0.140741	2.9911
SLC1A5	SLC1A5	solute carrier family 1 (neutral amino acid transporter), member 5	0.0,0.0,0.0	Slc1a5,SLC1A5,Slc1a5	solute carrier family 1 (neutral amino acid transporter), member 5	GO:0001618	virus receptor activity	0.0162157	3.25119
TRIM40	TRIM40	tripartite motif containing 40	1.0E-68,4.0E-83,1.0E-65	Trim40,xp_005275569,Trim40	tripartite motif-containing 40	GO:0008270	zinc ion binding	0.369985	1.04038
TRIM40	TRIM40	tripartite motif containing 40	1.0E-68,4.0E-83,1.0E-65	Trim40,xp_005275569,Trim40	tripartite motif-containing 40	GO:0046872	metal ion binding	0.00306181	1.17101
REC8	REC8	REC8 homolog (yeast)	0.0,0.0,0.0	Rec8,REC8,Rec8	REC8 meiotic recombination protein	GO:0005515	protein binding	0.0157925	1.0649
IL11	IL11	interleukin 11				GO:0008083	growth factor activity	0.00025954	2.17534
IL11	IL11	interleukin 11				GO:0005142	interleukin-11 receptor binding	0.0668651	14.9555
IL11	IL11	interleukin 11				GO:0005125	cytokine activity	0.612197	0.954605
PALM	PALM	paralemmin				GO:0031750	D3 dopamine receptor binding	0.292536	2.9911
AKAP2	AKAP2	A kinase (PRKA) anchor protein 2	0.0,0.0,0.0	Akap2,PALM2-AKAP2,Akap2	A kinase (PRKA) anchor protein 2	GO:0019904	protein domain specific binding	0.546083	0.993546
AKAP2	AKAP2	A kinase (PRKA) anchor protein 2	0.0,0.0,0.0	Akap2,PALM2-AKAP2,Akap2	A kinase (PRKA) anchor protein 2	GO:0005515	protein binding	0.0157925	1.0649
AKAP2	AKAP2	A kinase (PRKA) anchor protein 2	0.0,0.0,0.0	Akap2,PALM2-AKAP2,Akap2	A kinase (PRKA) anchor protein 2	GO:0051018	protein kinase A binding	0.196371	1.95071
MMP3	MMP3	matrix metallopeptidase 3 (stromelysin 1, progelatinase)	0.0,0.0,0.0	Mmp3,MMP3,Mmp3	matrix metallopeptidase 3	GO:0004222	metalloendopeptidase activity	0.000574668	2.42136
MMP3	MMP3	matrix metallopeptidase 3 (stromelysin 1, progelatinase)	0.0,0.0,0.0	Mmp3,MMP3,Mmp3	matrix metallopeptidase 3	GO:0005509	calcium ion binding	2.20489e-11	2.07715
MMP3	MMP3	matrix metallopeptidase 3 (stromelysin 1, progelatinase)	0.0,0.0,0.0	Mmp3,MMP3,Mmp3	matrix metallopeptidase 3	GO:0032403	protein complex binding	0.227602	1.17121
MMP3	MMP3	matrix metallopeptidase 3 (stromelysin 1, progelatinase)	0.0,0.0,0.0	Mmp3,MMP3,Mmp3	matrix metallopeptidase 3	GO:0008270	zinc ion binding	0.369985	1.04038
MMP3	MMP3	matrix metallopeptidase 3 (stromelysin 1, progelatinase)	0.0,0.0,0.0	Mmp3,MMP3,Mmp3	matrix metallopeptidase 3	GO:0004175	endopeptidase activity	0.234467	1.35959
MMP3	MMP3	matrix metallopeptidase 3 (stromelysin 1, progelatinase)	0.0,0.0,0.0	Mmp3,MMP3,Mmp3	matrix metallopeptidase 3	GO:0008233	peptidase activity	0.24111	1.12599
MMP3	MMP3	matrix metallopeptidase 3 (stromelysin 1, progelatinase)	0.0,0.0,0.0	Mmp3,MMP3,Mmp3	matrix metallopeptidase 3	GO:0008237	metallopeptidase activity	0.00814111	1.8215
MMP3	MMP3	matrix metallopeptidase 3 (stromelysin 1, progelatinase)	0.0,0.0,0.0	Mmp3,MMP3,Mmp3	matrix metallopeptidase 3	GO:0005515	protein binding	0.0157925	1.0649
MMP3	MMP3	matrix metallopeptidase 3 (stromelysin 1, progelatinase)	0.0,0.0,0.0	Mmp3,MMP3,Mmp3	matrix metallopeptidase 3	GO:0046872	metal ion binding	0.00306181	1.17101
MMP3	MMP3	matrix metallopeptidase 3 (stromelysin 1, progelatinase)	0.0,0.0,0.0	Mmp3,MMP3,Mmp3	matrix metallopeptidase 3	GO:0016787	hydrolase activity	0.659486	0.966444
RPTN	RPTN	repetin				GO:0046872	metal ion binding	0.00306181	1.17101
RPTN	RPTN	repetin				GO:0005509	calcium ion binding	2.20489e-11	2.07715
NOD2	NOD2	nucleotide-binding oligomerization domain containing 2	0.0,0.0,0.0	Nod2,NOD2,Nod2	nucleotide-binding oligomerization domain containing 2	GO:0016888	endodeoxyribonuclease activity, producing 5'-phosphomonoesters	0.499546	1.49555
NOD2	NOD2	nucleotide-binding oligomerization domain containing 2	0.0,0.0,0.0	Nod2,NOD2,Nod2	nucleotide-binding oligomerization domain containing 2	GO:0030544	Hsp70 protein binding	0.343615	1.4473
NOD2	NOD2	nucleotide-binding oligomerization domain containing 2	0.0,0.0,0.0	Nod2,NOD2,Nod2	nucleotide-binding oligomerization domain containing 2	GO:0019901	protein kinase binding	0.727966	0.906393
NOD2	NOD2	nucleotide-binding oligomerization domain containing 2	0.0,0.0,0.0	Nod2,NOD2,Nod2	nucleotide-binding oligomerization domain containing 2	GO:0005515	protein binding	0.0157925	1.0649
NOD2	NOD2	nucleotide-binding oligomerization domain containing 2	0.0,0.0,0.0	Nod2,NOD2,Nod2	nucleotide-binding oligomerization domain containing 2	GO:0042834	peptidoglycan binding	0.095577	3.73887
NOD2	NOD2	nucleotide-binding oligomerization domain containing 2	0.0,0.0,0.0	Nod2,NOD2,Nod2	nucleotide-binding oligomerization domain containing 2	GO:0000166	nucleotide binding	0.652921	0.97144
NOD2	NOD2	nucleotide-binding oligomerization domain containing 2	0.0,0.0,0.0	Nod2,NOD2,Nod2	nucleotide-binding oligomerization domain containing 2	GO:0003779	actin binding	1.18568e-05	1.95639
NOD2	NOD2	nucleotide-binding oligomerization domain containing 2	0.0,0.0,0.0	Nod2,NOD2,Nod2	nucleotide-binding oligomerization domain containing 2	GO:0005524	ATP binding	0.668897	0.962844
NOD2	NOD2	nucleotide-binding oligomerization domain containing 2	0.0,0.0,0.0	Nod2,NOD2,Nod2	nucleotide-binding oligomerization domain containing 2	GO:0032500	muramyl dipeptide binding	0.0668651	14.9555
NOD2	NOD2	nucleotide-binding oligomerization domain containing 2	0.0,0.0,0.0	Nod2,NOD2,Nod2	nucleotide-binding oligomerization domain containing 2	GO:0051879	Hsp90 protein binding	0.0411707	2.57853
NOD2	NOD2	nucleotide-binding oligomerization domain containing 2	0.0,0.0,0.0	Nod2,NOD2,Nod2	nucleotide-binding oligomerization domain containing 2	GO:0050700	CARD domain binding	0.00851033	6.40949
NOD2	NOD2	nucleotide-binding oligomerization domain containing 2	0.0,0.0,0.0	Nod2,NOD2,Nod2	nucleotide-binding oligomerization domain containing 2	GO:0019899	enzyme binding	0.717269	0.908687
LOC613401	LOC613401	peptidylprolyl isomerase A (cyclophilin A)-like	5.0E-83,4.0E-86,5.0E-83	Ppia,PPIA,Ppia	peptidylprolyl isomerase A (cyclophilin A)	GO:0042277	peptide binding	0.769669	0.78713
LOC613401	LOC613401	peptidylprolyl isomerase A (cyclophilin A)-like	5.0E-83,4.0E-86,5.0E-83	Ppia,PPIA,Ppia	peptidylprolyl isomerase A (cyclophilin A)	GO:0016853	isomerase activity	0.838697	0.729536
LOC613401	LOC613401	peptidylprolyl isomerase A (cyclophilin A)-like	5.0E-83,4.0E-86,5.0E-83	Ppia,PPIA,Ppia	peptidylprolyl isomerase A (cyclophilin A)	GO:0016018	cyclosporin A binding	0.533028	1.35959
LOC613401	LOC613401	peptidylprolyl isomerase A (cyclophilin A)-like	5.0E-83,4.0E-86,5.0E-83	Ppia,PPIA,Ppia	peptidylprolyl isomerase A (cyclophilin A)	GO:0051082	unfolded protein binding	0.693997	0.871193
LOC613401	LOC613401	peptidylprolyl isomerase A (cyclophilin A)-like	5.0E-83,4.0E-86,5.0E-83	Ppia,PPIA,Ppia	peptidylprolyl isomerase A (cyclophilin A)	GO:0044822	poly(A) RNA binding	1	0.461182
LOC613401	LOC613401	peptidylprolyl isomerase A (cyclophilin A)-like	5.0E-83,4.0E-86,5.0E-83	Ppia,PPIA,Ppia	peptidylprolyl isomerase A (cyclophilin A)	GO:0046790	virion binding	0.265218	1.99406
LOC613401	LOC613401	peptidylprolyl isomerase A (cyclophilin A)-like	5.0E-83,4.0E-86,5.0E-83	Ppia,PPIA,Ppia	peptidylprolyl isomerase A (cyclophilin A)	GO:0003755	peptidyl-prolyl cis-trans isomerase activity	0.802718	0.679795
LOC613401	LOC613401	peptidylprolyl isomerase A (cyclophilin A)-like	5.0E-83,4.0E-86,5.0E-83	Ppia,PPIA,Ppia	peptidylprolyl isomerase A (cyclophilin A)	GO:0005515	protein binding	0.0157925	1.0649
MTMR7	MTMR7	myotubularin related protein 7	0.0,0.0,0.0	Mtmr7,MTMR7,Mtmr7	myotubularin related protein 7	GO:0043726	5-amino-6-(5-phosphoribitylamino)uracil phosphatase activity	0.390445	1.49555
MTMR7	MTMR7	myotubularin related protein 7	0.0,0.0,0.0	Mtmr7,MTMR7,Mtmr7	myotubularin related protein 7	GO:0052830	inositol-1,3,4,6-tetrakisphosphate 6-phosphatase activity	0.390445	1.49555
MTMR7	MTMR7	myotubularin related protein 7	0.0,0.0,0.0	Mtmr7,MTMR7,Mtmr7	myotubularin related protein 7	GO:0052831	inositol-1,3,4,6-tetrakisphosphate 1-phosphatase activity	0.390445	1.49555
MTMR7	MTMR7	myotubularin related protein 7	0.0,0.0,0.0	Mtmr7,MTMR7,Mtmr7	myotubularin related protein 7	GO:1990003	IDP phosphatase activity	0.390445	1.49555
MTMR7	MTMR7	myotubularin related protein 7	0.0,0.0,0.0	Mtmr7,MTMR7,Mtmr7	myotubularin related protein 7	GO:0017161	inositol-1,3,4-trisphosphate 4-phosphatase activity	0.390445	1.49555
MTMR7	MTMR7	myotubularin related protein 7	0.0,0.0,0.0	Mtmr7,MTMR7,Mtmr7	myotubularin related protein 7	GO:0016791	phosphatase activity	0.555787	0.997032
MTMR7	MTMR7	myotubularin related protein 7	0.0,0.0,0.0	Mtmr7,MTMR7,Mtmr7	myotubularin related protein 7	GO:0016312	inositol bisphosphate phosphatase activity	0.41447	1.42433
MTMR7	MTMR7	myotubularin related protein 7	0.0,0.0,0.0	Mtmr7,MTMR7,Mtmr7	myotubularin related protein 7	GO:0030487	inositol-4,5-bisphosphate 5-phosphatase activity	0.41447	1.42433
MTMR7	MTMR7	myotubularin related protein 7	0.0,0.0,0.0	Mtmr7,MTMR7,Mtmr7	myotubularin related protein 7	GO:0043813	phosphatidylinositol-3,5-bisphosphate 5-phosphatase activity	0.390445	1.49555
MTMR7	MTMR7	myotubularin related protein 7	0.0,0.0,0.0	Mtmr7,MTMR7,Mtmr7	myotubularin related protein 7	GO:0043812	phosphatidylinositol-4-phosphate phosphatase activity	0.390445	1.49555
MTMR7	MTMR7	myotubularin related protein 7	0.0,0.0,0.0	Mtmr7,MTMR7,Mtmr7	myotubularin related protein 7	GO:0008330	protein tyrosine/threonine phosphatase activity	0.21406	1.86943
MTMR7	MTMR7	myotubularin related protein 7	0.0,0.0,0.0	Mtmr7,MTMR7,Mtmr7	myotubularin related protein 7	GO:0052829	inositol-1,3,4-trisphosphate 1-phosphatase activity	0.41447	1.42433
MTMR7	MTMR7	myotubularin related protein 7	0.0,0.0,0.0	Mtmr7,MTMR7,Mtmr7	myotubularin related protein 7	GO:0008579	JUN kinase phosphatase activity	0.41447	1.42433
MTMR7	MTMR7	myotubularin related protein 7	0.0,0.0,0.0	Mtmr7,MTMR7,Mtmr7	myotubularin related protein 7	GO:0008138	protein tyrosine/serine/threonine phosphatase activity	0.319447	1.33531
MTMR7	MTMR7	myotubularin related protein 7	0.0,0.0,0.0	Mtmr7,MTMR7,Mtmr7	myotubularin related protein 7	GO:0008969	phosphohistidine phosphatase activity	0.41447	1.42433
MTMR7	MTMR7	myotubularin related protein 7	0.0,0.0,0.0	Mtmr7,MTMR7,Mtmr7	myotubularin related protein 7	GO:0005515	protein binding	0.0157925	1.0649
MTMR7	MTMR7	myotubularin related protein 7	0.0,0.0,0.0	Mtmr7,MTMR7,Mtmr7	myotubularin related protein 7	GO:0004725	protein tyrosine phosphatase activity	0.312143	1.24629
MTMR7	MTMR7	myotubularin related protein 7	0.0,0.0,0.0	Mtmr7,MTMR7,Mtmr7	myotubularin related protein 7	GO:0019198	transmembrane receptor protein phosphatase activity	0.390445	1.49555
MTMR7	MTMR7	myotubularin related protein 7	0.0,0.0,0.0	Mtmr7,MTMR7,Mtmr7	myotubularin related protein 7	GO:0030352	inositol-1,4,5,6-tetrakisphosphate 6-phosphatase activity	0.41447	1.42433
MTMR7	MTMR7	myotubularin related protein 7	0.0,0.0,0.0	Mtmr7,MTMR7,Mtmr7	myotubularin related protein 7	GO:0052629	phosphatidylinositol-3,5-bisphosphate 3-phosphatase activity	0.43801	1.35959
MTMR7	MTMR7	myotubularin related protein 7	0.0,0.0,0.0	Mtmr7,MTMR7,Mtmr7	myotubularin related protein 7	GO:0030351	inositol-1,3,4,5,6-pentakisphosphate 3-phosphatase activity	0.41447	1.42433
MTMR7	MTMR7	myotubularin related protein 7	0.0,0.0,0.0	Mtmr7,MTMR7,Mtmr7	myotubularin related protein 7	GO:0052828	inositol-3,4-bisphosphate 4-phosphatase activity	0.390445	1.49555
MTMR7	MTMR7	myotubularin related protein 7	0.0,0.0,0.0	Mtmr7,MTMR7,Mtmr7	myotubularin related protein 7	GO:0019178	NADP phosphatase activity	0.390445	1.49555
MTMR7	MTMR7	myotubularin related protein 7	0.0,0.0,0.0	Mtmr7,MTMR7,Mtmr7	myotubularin related protein 7	GO:0052825	inositol-1,3,4,5,6-pentakisphosphate 1-phosphatase activity	0.390445	1.49555
MTMR7	MTMR7	myotubularin related protein 7	0.0,0.0,0.0	Mtmr7,MTMR7,Mtmr7	myotubularin related protein 7	GO:0052867	phosphatidylinositol-1,4,5-trisphosphate 5-phosphatase activity	0.390445	1.49555
MTMR7	MTMR7	myotubularin related protein 7	0.0,0.0,0.0	Mtmr7,MTMR7,Mtmr7	myotubularin related protein 7	GO:0017017	MAP kinase tyrosine/serine/threonine phosphatase activity	0.362315	1.40208
MTMR7	MTMR7	myotubularin related protein 7	0.0,0.0,0.0	Mtmr7,MTMR7,Mtmr7	myotubularin related protein 7	GO:0016787	hydrolase activity	0.659486	0.966444
MTMR7	MTMR7	myotubularin related protein 7	0.0,0.0,0.0	Mtmr7,MTMR7,Mtmr7	myotubularin related protein 7	GO:0052866	phosphatidylinositol phosphate phosphatase activity	0.187491	4.98516
MTMR7	MTMR7	myotubularin related protein 7	0.0,0.0,0.0	Mtmr7,MTMR7,Mtmr7	myotubularin related protein 7	GO:0052745	inositol phosphate phosphatase activity	0.41447	1.42433
SMARCD3	SMARCD3	SWI/SNF related, matrix associated, actin dependent regulator of chromatin, subfamily d, member 3	0.0,0.0,0.0	Smarcd3,SMARCD3,Smarcd3	SWI/SNF related, matrix associated, actin dependent regulator of chromatin, subfamily d, member 3	GO:0016922	ligand-dependent nuclear receptor binding	0.21406	1.86943
SMARCD3	SMARCD3	SWI/SNF related, matrix associated, actin dependent regulator of chromatin, subfamily d, member 3	0.0,0.0,0.0	Smarcd3,SMARCD3,Smarcd3	SWI/SNF related, matrix associated, actin dependent regulator of chromatin, subfamily d, member 3	GO:0035257	nuclear hormone receptor binding	0.43801	1.35959
[truncated: 6,263 more rows]
