# Supplementary material for: Transcriptomic Analysis of Short/Branched-Chain Acyl-Coenzyme a Dehydrogenase Knocked Out bMECs Revealed Its Regulatory Effect on Lipid Metabolism
Source: Front Vet Sci. 2021 Sep 7;8:744287. doi: 10.3389/fvets.2021.744287 (PMC8453006; doi:10.3389/fvets.2021.744287)
Supplement: Supplementary file 2 [file Data_Sheet_2.ZIP]

Archive with 26 entries (20 files):
- Dr Jiang original data 2/
- Dr Jiang original data 2/figure 5/
- Dr Jiang original data 2/figure 5/ACKOvsMEC.Path-Analysis-Enrichment.All.png
- Dr Jiang original data 2/figure 5/ACKOvsMEC.Path-Analysis-Enrichment.Down.png
- Dr Jiang original data 2/figure 5/ACKOvsMEC.Path-Analysis-Enrichment.Up.png
- Dr Jiang original data 2/figure 5/ACKOvsMEC.Path-Analysis-Log10P.All.png
- Dr Jiang original data 2/figure 5/ACKOvsMEC.Path-Analysis-Log10P.Down.png
- Dr Jiang original data 2/figure 5/ACKOvsMEC.Path-Analysis-Log10P.Up.png
- Dr Jiang original data 2/figure 5/ACKOvsMEC.Pathway-Analysis.xlsx
- Dr Jiang original data 2/figure 5/ACKOvsMEC.Pathway-Analysis_All.xlsx
- Dr Jiang original data 2/figure 5/ACKOvsMEC_1_Pathway_Enrichment.pdf
- Dr Jiang original data 2/figure 5/ACKOvsMEC_1_Pathway_Enrichment.png
- Dr Jiang original data 2/figure 6/
- Dr Jiang original data 2/figure 6/ACKOvsMEC_PathActNet.png
- Dr Jiang original data 2/figure 6/ACKOvsMEC_PathActNet.xls
- Dr Jiang original data 2/figure 6/ACKOvsMEC_PathwayTerm.xls
- Dr Jiang original data 2/figure 6/ColorBar.png
- Dr Jiang original data 2/figure 7/
- Dr Jiang original data 2/figure 7/ColorBar.png
- Dr Jiang original data 2/figure 7/Degree_ACKOvsMEC.xls
- Dr Jiang original data 2/figure 7/Gene_Act_Network_ACKOvsMEC.png
- Dr Jiang original data 2/figure 7/Gene_Act_Network_ACKOvsMEC.xls
- Dr Jiang original data 2/table 1/
- Dr Jiang original data 2/table 1/ACKOvsMEC.log2FC1.FDR0.05.Diff.xls
- Dr Jiang original data 2/table 2/
- Dr Jiang original data 2/table 2/AC KO MEC RT2_Profiler_PCR_Array_Data_Analysis1544709469.xls
