# Supplementary material for: Transcriptomic Analysis of Short/Branched-Chain Acyl-Coenzyme a Dehydrogenase Knocked Out bMECs Revealed Its Regulatory Effect on Lipid Metabolism
Source: Front Vet Sci. 2021 Sep 7;8:744287. doi: 10.3389/fvets.2021.744287 (PMC8453006; doi:10.3389/fvets.2021.744287)
Supplement: Supplementary file 2 [file Data_Sheet_2.ZIP › Dr Jiang original data 2/figure 5/ACKOvsMEC.Pathway-Analysis.xlsx]

## Sheet: DownPathway_Result
PathwayID	PathwayTerm	DifGene	AllDifGene	GeneInPathway	AllGene	P-Value	FDR	Enrichment	(-log10P)
PATH:04512	ECM-receptor interaction	13	236	88	7206	4.84994e-06	0.000999087	4.51069	5.31426
PATH:04360	Axon guidance	15	236	133	7206	2.65868e-05	0.00273844	3.44367	4.57533
PATH:04514	Cell adhesion molecules (CAMs)	15	236	144	7206	6.77848e-05	0.00465456	3.18061	4.16887
PATH:04510	Focal adhesion	17	236	200	7206	0.000281371	0.0144906	2.59538	3.55072
PATH:05205	Proteoglycans in cancer	16	236	199	7206	0.000783727	0.0322895	2.45499	3.10584
PATH:04810	Regulation of actin cytoskeleton	16	236	212	7206	0.00153586	0.0413418	2.30445	2.81365
PATH:04145	Phagosome	13	236	154	7206	0.0015563	0.0413418	2.57754	2.80791
PATH:04670	Leukocyte transendothelial migration	11	236	118	7206	0.00160551	0.0413418	2.84638	2.79439
PATH:05144	Malaria	7	236	58	7206	0.00267668	0.0612662	3.68513	2.5724
PATH:04974	Protein digestion and absorption	10	236	110	7206	0.00312052	0.0642828	2.77581	2.50577
PATH:05206	MicroRNAs in cancer	11	236	141	7206	0.00639387	0.112376	2.38208	2.19424
PATH:04672	Intestinal immune network for IgA production	6	236	52	7206	0.00668439	0.112376	3.52314	2.17494
PATH:05416	Viral myocarditis	7	236	69	7206	0.00709167	0.112376	3.09764	2.14925
PATH:05150	Staphylococcus aureus infection	6	236	56	7206	0.00956816	0.124043	3.27149	2.01917
PATH:05412	Arrhythmogenic right ventricular cardiomyopathy (ARVC)	7	236	73	7206	0.00959551	0.124043	2.92791	2.01793
PATH:04640	Hematopoietic cell lineage	8	236	91	7206	0.00963444	0.124043	2.6843	2.01617
PATH:05330	Allograft rejection	5	236	41	7206	0.0103436	0.12534	3.72365	1.98533
PATH:05310	Asthma	4	236	28	7206	0.0123743	0.141617	4.36199	1.90748
PATH:00260	Glycine, serine and threonine metabolism	5	236	45	7206	0.0151786	0.164568	3.39266	1.81877
PATH:05202	Transcriptional misregulation in cancer	11	236	165	7206	0.0193369	0.19917	2.03559	1.71361
PATH:00561	Glycerolipid metabolism	5	236	49	7206	0.0213315	0.209252	3.1157	1.67098
PATH:05217	Basal cell carcinoma	5	236	52	7206	0.026881	0.251704	2.93595	1.57055
PATH:05200	Pathways in cancer	17	236	323	7206	0.0357063	0.319804	1.60705	1.44726
PATH:04020	Calcium signaling pathway	11	236	183	7206	0.0375977	0.322713	1.83537	1.42484
PATH:04070	Phosphatidylinositol signaling system	6	236	79	7206	0.0442576	0.364683	2.31903	1.35401
PATH:04015	Rap1 signaling pathway	11	236	190	7206	0.0472078	0.373892	1.76775	1.32599
PATH:04610	Complement and coagulation cascades	6	236	81	7206	0.0490053	0.373892	2.26177	1.30976
PATH:04151	PI3K-Akt signaling pathway	17	236	341	7206	0.0546734	0.40224	1.52222	1.26222
PATH:05410	Hypertrophic cardiomyopathy (HCM)	6	236	84	7206	0.056695	0.40273	2.18099	1.24646
PATH:04530	Tight junction	8	236	129	7206	0.0607233	0.416256	1.89358	1.21664
PATH:00290	Valine, leucine and isoleucine biosynthesis	2	236	13	7206	0.0657036	0.416256	4.69752	1.18241
PATH:04940	Type I diabetes mellitus	4	236	47	7206	0.0668524	0.416256	2.59863	1.17488
PATH:00512	Mucin type O-Glycan biosynthesis	3	236	29	7206	0.0678343	0.416256	3.15868	1.16855
PATH:01212	Fatty acid metabolism	4	236	48	7206	0.0711423	0.416256	2.54449	1.14787
PATH:05414	Dilated cardiomyopathy	6	236	90	7206	0.0741382	0.416256	2.03559	1.12996
PATH:05320	Autoimmune thyroid disease	5	236	69	7206	0.0748684	0.416256	2.2126	1.1257
PATH:04520	Adherens junction	5	236	69	7206	0.0748684	0.416256	2.2126	1.1257
PATH:05322	Systemic lupus erythematosus	9	236	159	7206	0.0767851	0.416256	1.72833	1.11472
PATH:04014	Ras signaling pathway	11	236	209	7206	0.0813388	0.429636	1.60705	1.0897
PATH:04270	Vascular smooth muscle contraction	7	236	116	7206	0.085696	0.441335	1.84256	1.06704
PATH:04916	Melanogenesis	6	236	95	7206	0.0907682	0.456055	1.92846	1.04207
PATH:05332	Graft-versus-host disease	4	236	53	7206	0.0946186	0.464082	2.30445	1.02402
PATH:04724	Glutamatergic synapse	7	236	120	7206	0.0982754	0.470808	1.78114	1.00756
PATH:04310	Wnt signaling pathway	8	236	151	7206	0.121954	0.570968	1.61769	0.913803
PATH:04725	Cholinergic synapse	6	236	104	7206	0.125335	0.573755	1.76157	0.901928
PATH:00071	Fatty acid degradation	3	236	40	7206	0.142023	0.624572	2.29004	0.847642
PATH:04668	TNF signaling pathway	6	236	108	7206	0.142499	0.624572	1.69633	0.846187
PATH:04390	Hippo signaling pathway	7	236	134	7206	0.149696	0.636791	1.59505	0.824789
PATH:04660	T cell receptor signaling pathway	6	236	110	7206	0.15147	0.636791	1.66549	0.819674
PATH:05030	Cocaine addiction	3	236	45	7206	0.181931	0.693634	2.03559	0.740094
PATH:05166	HTLV-I infection	11	236	246	7206	0.18299	0.693634	1.36534	0.737573
PATH:05323	Rheumatoid arthritis	5	236	92	7206	0.183004	0.693634	1.65945	0.737539
PATH:01040	Biosynthesis of unsaturated fatty acids	2	236	24	7206	0.18471	0.693634	2.54449	0.73351
PATH:00062	Fatty acid elongation	2	236	24	7206	0.18471	0.693634	2.54449	0.73351
PATH:05146	Amoebiasis	6	236	119	7206	0.194749	0.693634	1.53952	0.710526
PATH:05140	Leishmaniasis	4	236	70	7206	0.195963	0.693634	1.74479	0.707825
PATH:05218	Melanoma	4	236	70	7206	0.195963	0.693634	1.74479	0.707825
PATH:00051	Fructose and mannose metabolism	3	236	47	7206	0.198662	0.693634	1.94897	0.701885
PATH:00280	Valine, leucine and isoleucine degradation	3	236	47	7206	0.198662	0.693634	1.94897	0.701885
PATH:04728	Dopaminergic synapse	6	236	124	7206	0.22061	0.754708	1.47745	0.656375
PATH:01230	Biosynthesis of amino acids	4	236	74	7206	0.223482	0.754708	1.65048	0.650758
PATH:04972	Pancreatic secretion	5	236	101	7206	0.235741	0.783269	1.51158	0.627564
PATH:04612	Antigen processing and presentation	4	236	77	7206	0.244744	0.798431	1.58618	0.611287
PATH:04911	Insulin secretion	4	236	78	7206	0.251932	0.798431	1.56584	0.598717
PATH:03320	PPAR signaling pathway	4	236	78	7206	0.251932	0.798431	1.56584	0.598717
PATH:04340	Hedgehog signaling pathway	3	236	54	7206	0.259631	0.810363	1.69633	0.585644
PATH:04022	cGMP-PKG signaling pathway	7	236	159	7206	0.265257	0.815566	1.34426	0.576334
PATH:04260	Cardiac muscle contraction	4	236	81	7206	0.273746	0.828532	1.50785	0.562652
PATH:00330	Arginine and proline metabolism	3	236	56	7206	0.277518	0.828532	1.63574	0.556709
PATH:05020	Prion diseases	2	236	32	7206	0.282174	0.830399	1.90837	0.549482
PATH:05131	Shigellosis	3	236	58	7206	0.295521	0.840386	1.57934	0.529411
PATH:00562	Inositol phosphate metabolism	3	236	59	7206	0.304552	0.840386	1.55257	0.516338
PATH:05034	Alcoholism	7	236	167	7206	0.306678	0.840386	1.27986	0.513318
PATH:04144	Endocytosis	8	236	195	7206	0.307874	0.840386	1.25267	0.511627
PATH:04713	Circadian entrainment	4	236	86	7206	0.31074	0.840386	1.42018	0.507603
PATH:05120	Epithelial cell signaling in Helicobacter pylori infection	3	236	60	7206	0.313595	0.840386	1.52669	0.503631
PATH:04060	Cytokine-cytokine receptor interaction	11	236	281	7206	0.314632	0.840386	1.19528	0.502198
PATH:04350	TGF-beta signaling pathway	4	236	87	7206	0.318204	0.840386	1.40386	0.497294
PATH:05032	Morphine addiction	4	236	88	7206	0.325684	0.849251	1.3879	0.487204
PATH:04915	Estrogen signaling pathway	4	236	90	7206	0.340674	0.874814	1.35706	0.467661
PATH:04611	Platelet activation	5	236	118	7206	0.34398	0.874814	1.29381	0.463466
PATH:00010	Glycolysis / Gluconeogenesis	3	236	64	7206	0.349785	0.878727	1.43128	0.456199
PATH:04064	NF-kappa B signaling pathway	4	236	92	7206	0.355687	0.88279	1.32756	0.448932
PATH:00533	Glycosaminoglycan biosynthesis - keratan sulfate	1	236	14	7206	0.372876	0.914434	2.18099	0.428435
PATH:00270	Cysteine and methionine metabolism	2	236	40	7206	0.378813	0.918064	1.52669	0.421575
PATH:04920	Adipocytokine signaling pathway	3	236	68	7206	0.385772	0.924059	1.34708	0.413669
PATH:00603	Glycosphingolipid biosynthesis - globo series	1	236	15	7206	0.393455	0.925026	2.03559	0.405105
PATH:04723	Retrograde endocannabinoid signaling	4	236	98	7206	0.40064	0.925026	1.24628	0.397245
PATH:04380	Osteoclast differentiation	5	236	127	7206	0.402978	0.925026	1.20212	0.394719
PATH:04062	Chemokine signaling pathway	7	236	186	7206	0.408755	0.925026	1.14913	0.388537
PATH:00604	Glycosphingolipid biosynthesis - ganglio series	1	236	16	7206	0.413361	0.925026	1.90837	0.383671
PATH:04975	Fat digestion and absorption	2	236	44	7206	0.425178	0.925026	1.3879	0.371429
PATH:05219	Bladder cancer	2	236	44	7206	0.425178	0.925026	1.3879	0.371429
PATH:05211	Renal cell carcinoma	3	236	73	7206	0.430062	0.925026	1.25482	0.366469
PATH:04066	HIF-1 signaling pathway	4	236	102	7206	0.430332	0.925026	1.19741	0.366197
PATH:00770	Pantothenate and CoA biosynthesis	1	236	17	7206	0.432616	0.925026	1.79611	0.363897
PATH:05145	Toxoplasmosis	5	236	132	7206	0.43557	0.925026	1.15659	0.360942
PATH:05133	Pertussis	3	236	75	7206	0.447469	0.925306	1.22136	0.349237
PATH:03050	Proteasome	2	236	46	7206	0.447685	0.925306	1.32756	0.349028
PATH:01210	2-Oxocarboxylic acid metabolism	1	236	18	7206	0.451242	0.925306	1.69633	0.34559
PATH:04978	Mineral absorption	2	236	47	7206	0.458752	0.925306	1.29931	0.338422
PATH:04330	Notch signaling pathway	2	236	47	7206	0.458752	0.925306	1.29931	0.338422
PATH:05203	Viral carcinogenesis	7	236	196	7206	0.462653	0.925306	1.0905	0.334745
PATH:00670	One carbon pool by folate	1	236	19	7206	0.469259	0.928316	1.60705	0.328587
PATH:05100	Bacterial invasion of epithelial cells	3	236	78	7206	0.473171	0.928316	1.17438	0.324982
PATH:04664	Fc epsilon RI signaling pathway	3	236	81	7206	0.49832	0.968432	1.13089	0.302492
PATH:04010	MAPK signaling pathway	9	236	266	7206	0.509158	0.979164	1.0331	0.293147
PATH:04146	Peroxisome	3	236	83	7206	0.514748	0.979164	1.10363	0.288406
PATH:00532	Glycosaminoglycan biosynthesis - chondroitin sulfate / dermatan sulfate	1	236	22	7206	0.519852	0.979164	1.3879	0.28412
PATH:00564	Glycerophospholipid metabolism	3	236	84	7206	0.522854	0.979164	1.0905	0.281619
PATH:04913	Ovarian steroidogenesis	2	236	54	7206	0.532445	0.982639	1.13089	0.273725
PATH:04727	GABAergic synapse	3	236	86	7206	0.538844	0.982639	1.06514	0.268537
PATH:05222	Small cell lung cancer	3	236	88	7206	0.554526	0.982639	1.04093	0.256078
PATH:04666	Fc gamma R-mediated phagocytosis	3	236	88	7206	0.554526	0.982639	1.04093	0.256078
PATH:05221	Acute myeloid leukemia	2	236	57	7206	0.561875	0.982639	1.07136	0.25036
PATH:04950	Maturity onset diabetes of the young	1	236	25	7206	0.56564	0.982639	1.22136	0.24746
PATH:04966	Collecting duct acid secretion	1	236	26	7206	0.579915	0.982639	1.17438	0.236635
PATH:00534	Glycosaminoglycan biosynthesis - heparan sulfate / heparin	1	236	26	7206	0.579915	0.982639	1.17438	0.236635
PATH:00601	Glycosphingolipid biosynthesis - lacto and neolacto series	1	236	26	7206	0.579915	0.982639	1.17438	0.236635
PATH:00040	Pentose and glucuronate interconversions	1	236	26	7206	0.579915	0.982639	1.17438	0.236635
PATH:00830	Retinol metabolism	2	236	59	7206	0.580751	0.982639	1.03505	0.23601
PATH:00030	Pentose phosphate pathway	1	236	27	7206	0.593723	0.982639	1.13089	0.226416
PATH:05152	Tuberculosis	6	236	190	7206	0.595022	0.982639	0.964228	0.225467
PATH:04650	Natural killer cell mediated cytotoxicity	5	236	158	7206	0.595076	0.982639	0.966263	0.225428
PATH:04142	Lysosome	4	236	126	7206	0.596261	0.982639	0.96933	0.224563
PATH:04744	Phototransduction	1	236	28	7206	0.607079	0.985621	1.0905	0.216755
PATH:05321	Inflammatory bowel disease (IBD)	2	236	62	7206	0.607935	0.985621	0.984964	0.216143
PATH:05031	Amphetamine addiction	2	236	64	7206	0.625306	0.985621	0.954184	0.203908
PATH:04721	Synaptic vesicle cycle	2	236	66	7206	0.642077	0.985621	0.92527	0.192413
PATH:04912	GnRH signaling pathway	3	236	101	7206	0.648327	0.985621	0.906947	0.188206
PATH:00230	Purine metabolism	5	236	168	7206	0.649447	0.985621	0.908747	0.187456
PATH:04710	Circadian rhythm	1	236	32	7206	0.65627	0.985621	0.954184	0.182917
PATH:00052	Galactose metabolism	1	236	32	7206	0.65627	0.985621	0.954184	0.182917
PATH:04261	Adrenergic signaling in cardiomyocytes	4	236	137	7206	0.662072	0.985621	0.891501	0.179095
PATH:04115	p53 signaling pathway	2	236	69	7206	0.66612	0.985621	0.885041	0.176447
PATH:04918	Thyroid hormone synthesis	2	236	70	7206	0.673841	0.985621	0.872397	0.171442
PATH:05143	African trypanosomiasis	1	236	34	7206	0.678515	0.985621	0.898056	0.168441
PATH:03018	RNA degradation	2	236	71	7206	0.681417	0.985621	0.86011	0.166587
PATH:05010	Alzheimer's disease	5	236	175	7206	0.684667	0.985621	0.872397	0.164521
PATH:00450	Selenocompound metabolism	1	236	35	7206	0.689093	0.985621	0.872397	0.161722
PATH:05340	Primary immunodeficiency	1	236	35	7206	0.689093	0.985621	0.872397	0.161722
PATH:04130	SNARE interactions in vesicular transport	1	236	36	7206	0.699325	0.985621	0.848164	0.155321
PATH:00565	Ether lipid metabolism	1	236	37	7206	0.709222	0.985621	0.82524	0.149218
PATH:04917	Prolactin signaling pathway	2	236	75	7206	0.710297	0.985621	0.814237	0.14856
PATH:01100	Metabolic pathways	35	236	1158	7206	0.727493	0.985621	0.922873	0.138171
PATH:00590	Arachidonic acid metabolism	2	236	78	7206	0.730499	0.985621	0.78292	0.136381
PATH:04662	B cell receptor signaling pathway	2	236	78	7206	0.730499	0.985621	0.78292	0.136381
PATH:05169	Epstein-Barr virus infection	5	236	185	7206	0.730733	0.985621	0.82524	0.136241
PATH:00983	Drug metabolism - other enzymes	1	236	42	7206	0.754046	0.985621	0.726998	0.122602
PATH:04742	Taste transduction	1	236	43	7206	0.762148	0.985621	0.710091	0.117961
PATH:00600	Sphingolipid metabolism	1	236	43	7206	0.762148	0.985621	0.710091	0.117961
PATH:00620	Pyruvate metabolism	1	236	43	7206	0.762148	0.985621	0.710091	0.117961
PATH:03015	mRNA surveillance pathway	2	236	84	7206	0.767338	0.985621	0.726998	0.115013
PATH:05161	Hepatitis B	4	236	160	7206	0.77497	0.985621	0.763347	0.110715
PATH:04540	Gap junction	2	236	86	7206	0.778611	0.985621	0.710091	0.108679
PATH:05215	Prostate cancer	2	236	87	7206	0.784068	0.985621	0.701929	0.105646
PATH:04962	Vasopressin-regulated water reabsorption	1	236	46	7206	0.784895	0.985621	0.66378	0.105189
PATH:04961	Endocrine and other factor-regulated calcium reabsorption	1	236	46	7206	0.784895	0.985621	0.66378	0.105189
PATH:05130	Pathogenic Escherichia coli infection	1	236	46	7206	0.784895	0.985621	0.66378	0.105189
PATH:00310	Lysine degradation	1	236	46	7206	0.784895	0.985621	0.66378	0.105189
PATH:04726	Serotonergic synapse	3	236	126	7206	0.787259	0.985621	0.726998	0.103883
PATH:04622	RIG-I-like receptor signaling pathway	2	236	89	7206	0.794628	0.985621	0.686155	0.0998362
PATH:05110	Vibrio cholerae infection	1	236	48	7206	0.798842	0.985621	0.636123	0.097539
PATH:03460	Fanconi anemia pathway	1	236	48	7206	0.798842	0.985621	0.636123	0.097539
PATH:04930	Type II diabetes mellitus	1	236	49	7206	0.805474	0.985621	0.623141	0.0939482
PATH:04970	Salivary secretion	2	236	92	7206	0.809616	0.985621	0.66378	0.0917212
PATH:05213	Endometrial cancer	1	236	51	7206	0.818093	0.985621	0.598704	0.0871975
PATH:04140	Regulation of autophagy	1	236	52	7206	0.824093	0.985621	0.58719	0.084024
PATH:00240	Pyrimidine metabolism	2	236	97	7206	0.832444	0.985621	0.629565	0.0796448
PATH:04750	Inflammatory mediator regulation of TRP channels	2	236	97	7206	0.832444	0.985621	0.629565	0.0796448
PATH:04630	Jak-STAT signaling pathway	4	236	177	7206	0.837675	0.985621	0.690032	0.0769247
PATH:05223	Non-small cell lung cancer	1	236	55	7206	0.840936	0.985621	0.555162	0.0752372
PATH:04921	Oxytocin signaling pathway	3	236	140	7206	0.843032	0.985621	0.654298	0.0741557
PATH:01200	Carbon metabolism	2	236	101	7206	0.848904	0.985621	0.604632	0.0711415
PATH:04910	Insulin signaling pathway	3	236	142	7206	0.849875	0.985621	0.645082	0.0706447
PATH:05164	Influenza A	4	236	181	7206	0.850113	0.985621	0.674782	0.0705235
PATH:04932	Non-alcoholic fatty liver disease (NAFLD)	3	236	143	7206	0.853199	0.985621	0.640571	0.0689496
PATH:04621	NOD-like receptor signaling pathway	1	236	59	7206	0.860921	0.985621	0.517524	0.0650367
PATH:04919	Thyroid hormone signaling pathway	2	236	106	7206	0.867412	0.985621	0.576111	0.0617746
PATH:02010	ABC transporters	1	236	62	7206	0.87425	0.985621	0.492482	0.0583642
PATH:05016	Huntington's disease	4	236	191	7206	0.877737	0.985621	0.639453	0.0566354
PATH:05168	Herpes simplex infection	4	236	193	7206	0.882704	0.985621	0.632827	0.0541849
PATH:05214	Glioma	1	236	65	7206	0.886307	0.985621	0.469752	0.0524158
PATH:00140	Steroid hormone biosynthesis	1	236	66	7206	0.890064	0.985621	0.462635	0.0505785
PATH:03013	RNA transport	3	236	158	7206	0.89587	0.985621	0.579758	0.047755
PATH:04720	Long-term potentiation	1	236	68	7206	0.897212	0.985621	0.449028	0.0471048
PATH:04730	Long-term depression	1	236	70	7206	0.903897	0.985621	0.436199	0.0438809
PATH:03008	Ribosome biogenesis in eukaryotes	1	236	70	7206	0.903897	0.985621	0.436199	0.0438809
PATH:04971	Gastric acid secretion	1	236	71	7206	0.907076	0.985621	0.430055	0.0423565
PATH:04080	Neuroactive ligand-receptor interaction	6	236	291	7206	0.920769	0.985621	0.629565	0.0358491
PATH:04370	VEGF signaling pathway	1	236	76	7206	0.921464	0.985621	0.401762	0.0355217
PATH:04620	Toll-like receptor signaling pathway	2	236	127	7206	0.924561	0.985621	0.480849	0.0340643
PATH:04623	Cytosolic DNA-sensing pathway	1	236	79	7206	0.929008	0.985621	0.386505	0.0319805
PATH:00190	Oxidative phosphorylation	2	236	132	7206	0.934248	0.985621	0.462635	0.0295378
PATH:04976	Bile secretion	1	236	86	7206	0.943922	0.985621	0.355045	0.025064
PATH:05132	Salmonella infection	1	236	86	7206	0.943922	0.985621	0.355045	0.025064
PATH:04012	ErbB signaling pathway	1	236	86	7206	0.943922	0.985621	0.355045	0.025064
PATH:05162	Measles	2	236	140	7206	0.947344	0.985621	0.436199	0.0234922
PATH:05160	Hepatitis C	2	236	156	7206	0.96648	0.996691	0.39146	0.014807
PATH:04114	Oocyte meiosis	1	236	116	7206	0.979643	0.996691	0.263223	0.00893203
PATH:05142	Chagas disease (American trypanosomiasis)	1	236	117	7206	0.980321	0.996691	0.260973	0.00863174
PATH:04068	FoxO signaling pathway	1	236	120	7206	0.982222	0.996691	0.254449	0.0077904
PATH:04110	Cell cycle	1	236	128	7206	0.986444	0.996691	0.238546	0.00592771
PATH:04722	Neurotrophin signaling pathway	1	236	134	7206	0.98894	0.996691	0.227865	0.00482995
PATH:05012	Parkinson's disease	1	236	143	7206	0.991853	0.996691	0.213524	0.00355277
PATH:04740	Olfactory transduction	3	236	1011	7206	1	1	0.090605	0

## Sheet: DownPathway2Gene
PathwayID	PathwayTerm	QueryID	Symbol	Description	P-Value	FDR	Enrichment
PATH:04512	ECM-receptor interaction	ITGA8	ITGA8	integrin, alpha 8	4.84994e-06	0.000999087	4.51069
PATH:04512	ECM-receptor interaction	SDC2	SDC2	syndecan 2	4.84994e-06	0.000999087	4.51069
PATH:04512	ECM-receptor interaction	SDC3	SDC3	syndecan 3	4.84994e-06	0.000999087	4.51069
PATH:04512	ECM-receptor interaction	ITGA5	ITGA5	integrin, alpha 5 (fibronectin receptor, alpha polypeptide)	4.84994e-06	0.000999087	4.51069
PATH:04512	ECM-receptor interaction	THBS1	THBS1	thrombospondin 1	4.84994e-06	0.000999087	4.51069
PATH:04512	ECM-receptor interaction	COL1A2	COL1A2	collagen, type I, alpha 2	4.84994e-06	0.000999087	4.51069
PATH:04512	ECM-receptor interaction	ITGB3	ITGB3	integrin, beta 3 (platelet glycoprotein IIIa, antigen CD61)	4.84994e-06	0.000999087	4.51069
PATH:04512	ECM-receptor interaction	LAMC2	LAMC2	laminin, gamma 2	4.84994e-06	0.000999087	4.51069
PATH:04512	ECM-receptor interaction	TNC	TNC	tenascin C	4.84994e-06	0.000999087	4.51069
PATH:04512	ECM-receptor interaction	THBS4	THBS4	thrombospondin 4	4.84994e-06	0.000999087	4.51069
PATH:04512	ECM-receptor interaction	FN1	FN1	fibronectin 1	4.84994e-06	0.000999087	4.51069
PATH:04512	ECM-receptor interaction	CD44	CD44	CD44 molecule (Indian blood group)	4.84994e-06	0.000999087	4.51069
PATH:04512	ECM-receptor interaction	COL3A1	COL3A1	collagen, type III, alpha 1	4.84994e-06	0.000999087	4.51069
PATH:04360	Axon guidance	SEMA7A	SEMA7A	semaphorin 7A, GPI membrane anchor (John Milton Hagen blood group)	2.65868e-05	0.00273844	3.44367
PATH:04360	Axon guidance	EPHA7	EPHA7	EPH receptor A7	2.65868e-05	0.00273844	3.44367
PATH:04360	Axon guidance	SEMA6C	SEMA6C	sema domain, transmembrane domain (TM), and cytoplasmic domain, (semaphorin) 6C	2.65868e-05	0.00273844	3.44367
PATH:04360	Axon guidance	CXCR4	CXCR4	chemokine (C-X-C motif) receptor 4	2.65868e-05	0.00273844	3.44367
PATH:04360	Axon guidance	SLIT3	SLIT3	slit homolog 3 (Drosophila)	2.65868e-05	0.00273844	3.44367
PATH:04360	Axon guidance	SEMA6D	SEMA6D	sema domain, transmembrane domain (TM), and cytoplasmic domain, (semaphorin) 6D	2.65868e-05	0.00273844	3.44367
PATH:04360	Axon guidance	PAK3	PAK3	p21 protein (Cdc42/Rac)-activated kinase 3	2.65868e-05	0.00273844	3.44367
PATH:04360	Axon guidance	NRP1	NRP1	neuropilin 1	2.65868e-05	0.00273844	3.44367
PATH:04360	Axon guidance	SEMA3G	SEMA3G	sema domain, immunoglobulin domain (Ig), short basic domain, secreted, (semaphorin) 3G	2.65868e-05	0.00273844	3.44367
PATH:04360	Axon guidance	SLIT2	SLIT2	slit homolog 2 (Drosophila)	2.65868e-05	0.00273844	3.44367
PATH:04360	Axon guidance	FYN	FYN	FYN oncogene related to SRC, FGR, YES	2.65868e-05	0.00273844	3.44367
PATH:04360	Axon guidance	EPHB2	EPHB2	EPH receptor B2	2.65868e-05	0.00273844	3.44367
PATH:04360	Axon guidance	PLXNA2	PLXNA2	plexin A2	2.65868e-05	0.00273844	3.44367
PATH:04360	Axon guidance	ROBO1	ROBO1	roundabout, axon guidance receptor, homolog 1 (Drosophila)	2.65868e-05	0.00273844	3.44367
PATH:04360	Axon guidance	UNC5B	UNC5B	unc-5 homolog B (C. elegans)	2.65868e-05	0.00273844	3.44367
PATH:04514	Cell adhesion molecules (CAMs)	NCAM1	NCAM1	neural cell adhesion molecule 1	6.77848e-05	0.00465456	3.18061
PATH:04514	Cell adhesion molecules (CAMs)	ITGA8	ITGA8	integrin, alpha 8	6.77848e-05	0.00465456	3.18061
PATH:04514	Cell adhesion molecules (CAMs)	BOLA-DRA	BOLA-DRA	major histocompatibility complex, class II, DR alpha	6.77848e-05	0.00465456	3.18061
PATH:04514	Cell adhesion molecules (CAMs)	BOLA-DQB	BOLA-DQB	major histocompatibility complex, class II, DQ beta	6.77848e-05	0.00465456	3.18061
PATH:04514	Cell adhesion molecules (CAMs)	JAM3	JAM3	junctional adhesion molecule 3	6.77848e-05	0.00465456	3.18061
PATH:04514	Cell adhesion molecules (CAMs)	ICAM1	ICAM1	intercellular adhesion molecule 1	6.77848e-05	0.00465456	3.18061
PATH:04514	Cell adhesion molecules (CAMs)	SDC2	SDC2	syndecan 2	6.77848e-05	0.00465456	3.18061
PATH:04514	Cell adhesion molecules (CAMs)	SDC3	SDC3	syndecan 3	6.77848e-05	0.00465456	3.18061
PATH:04514	Cell adhesion molecules (CAMs)	NRXN2	NRXN2	neurexin 2	6.77848e-05	0.00465456	3.18061
PATH:04514	Cell adhesion molecules (CAMs)	PDCD1	PDCD1	programmed cell death 1	6.77848e-05	0.00465456	3.18061
PATH:04514	Cell adhesion molecules (CAMs)	SELL	SELL	selectin L	6.77848e-05	0.00465456	3.18061
PATH:04514	Cell adhesion molecules (CAMs)	JAM2	JAM2	junctional adhesion molecule 2	6.77848e-05	0.00465456	3.18061
PATH:04514	Cell adhesion molecules (CAMs)	PECAM1	PECAM1	platelet/endothelial cell adhesion molecule	6.77848e-05	0.00465456	3.18061
PATH:04514	Cell adhesion molecules (CAMs)	CD40	CD40	CD40 molecule, TNF receptor superfamily member 5	6.77848e-05	0.00465456	3.18061
PATH:04514	Cell adhesion molecules (CAMs)	BOLA-DRB3	BOLA-DRB3	major histocompatibility complex, class II, DRB3	6.77848e-05	0.00465456	3.18061
PATH:04510	Focal adhesion	ITGA8	ITGA8	integrin, alpha 8	0.000281371	0.0144906	2.59538
PATH:04510	Focal adhesion	VAV2	VAV2	vav 2 guanine nucleotide exchange factor	0.000281371	0.0144906	2.59538
PATH:04510	Focal adhesion	PDGFB	PDGFB	platelet-derived growth factor beta polypeptide	0.000281371	0.0144906	2.59538
PATH:04510	Focal adhesion	TLN2	TLN2	talin 2	0.000281371	0.0144906	2.59538
PATH:04510	Focal adhesion	MYL9	MYL9	myosin, light chain 9, regulatory	0.000281371	0.0144906	2.59538
PATH:04510	Focal adhesion	ITGA5	ITGA5	integrin, alpha 5 (fibronectin receptor, alpha polypeptide)	0.000281371	0.0144906	2.59538
PATH:04510	Focal adhesion	THBS1	THBS1	thrombospondin 1	0.000281371	0.0144906	2.59538
PATH:04510	Focal adhesion	COL1A2	COL1A2	collagen, type I, alpha 2	0.000281371	0.0144906	2.59538
PATH:04510	Focal adhesion	ITGB3	ITGB3	integrin, beta 3 (platelet glycoprotein IIIa, antigen CD61)	0.000281371	0.0144906	2.59538
PATH:04510	Focal adhesion	LAMC2	LAMC2	laminin, gamma 2	0.000281371	0.0144906	2.59538
PATH:04510	Focal adhesion	ACTN3	ACTN3	actinin, alpha 3	0.000281371	0.0144906	2.59538
PATH:04510	Focal adhesion	PAK3	PAK3	p21 protein (Cdc42/Rac)-activated kinase 3	0.000281371	0.0144906	2.59538
PATH:04510	Focal adhesion	TNC	TNC	tenascin C	0.000281371	0.0144906	2.59538
PATH:04510	Focal adhesion	THBS4	THBS4	thrombospondin 4	0.000281371	0.0144906	2.59538
PATH:04510	Focal adhesion	FN1	FN1	fibronectin 1	0.000281371	0.0144906	2.59538
PATH:04510	Focal adhesion	FYN	FYN	FYN oncogene related to SRC, FGR, YES	0.000281371	0.0144906	2.59538
PATH:04510	Focal adhesion	COL3A1	COL3A1	collagen, type III, alpha 1	0.000281371	0.0144906	2.59538
PATH:05205	Proteoglycans in cancer	VAV2	VAV2	vav 2 guanine nucleotide exchange factor	0.000783727	0.0322895	2.45499
PATH:05205	Proteoglycans in cancer	MMP9	MMP9	matrix metallopeptidase 9 (gelatinase B, 92kDa gelatinase, 92kDa type IV collagenase)	0.000783727	0.0322895	2.45499
PATH:05205	Proteoglycans in cancer	SDC2	SDC2	syndecan 2	0.000783727	0.0322895	2.45499
PATH:05205	Proteoglycans in cancer	FZD8	FZD8	frizzled family receptor 8	0.000783727	0.0322895	2.45499
PATH:05205	Proteoglycans in cancer	ITGA5	ITGA5	integrin, alpha 5 (fibronectin receptor, alpha polypeptide)	0.000783727	0.0322895	2.45499
PATH:05205	Proteoglycans in cancer	THBS1	THBS1	thrombospondin 1	0.000783727	0.0322895	2.45499
PATH:05205	Proteoglycans in cancer	COL1A2	COL1A2	collagen, type I, alpha 2	0.000783727	0.0322895	2.45499
PATH:05205	Proteoglycans in cancer	GPC3	GPC3	glypican 3	0.000783727	0.0322895	2.45499
PATH:05205	Proteoglycans in cancer	FZD1	FZD1	frizzled family receptor 1	0.000783727	0.0322895	2.45499
PATH:05205	Proteoglycans in cancer	ITGB3	ITGB3	integrin, beta 3 (platelet glycoprotein IIIa, antigen CD61)	0.000783727	0.0322895	2.45499
PATH:05205	Proteoglycans in cancer	WNT5B	WNT5B	wingless-type MMTV integration site family, member 5B	0.000783727	0.0322895	2.45499
PATH:05205	Proteoglycans in cancer	FN1	FN1	fibronectin 1	0.000783727	0.0322895	2.45499
PATH:05205	Proteoglycans in cancer	FGF18	FGF18	fibroblast growth factor 18	0.000783727	0.0322895	2.45499
PATH:05205	Proteoglycans in cancer	TWIST2	TWIST2	twist homolog 2 (Drosophila)	0.000783727	0.0322895	2.45499
PATH:05205	Proteoglycans in cancer	ITPR1	ITPR1	inositol 1,4,5-trisphosphate receptor, type 1	0.000783727	0.0322895	2.45499
PATH:05205	Proteoglycans in cancer	CD44	CD44	CD44 molecule (Indian blood group)	0.000783727	0.0322895	2.45499
PATH:04810	Regulation of actin cytoskeleton	ITGA8	ITGA8	integrin, alpha 8	0.00153586	0.0413418	2.30445
PATH:04810	Regulation of actin cytoskeleton	VAV2	VAV2	vav 2 guanine nucleotide exchange factor	0.00153586	0.0413418	2.30445
PATH:04810	Regulation of actin cytoskeleton	PDGFB	PDGFB	platelet-derived growth factor beta polypeptide	0.00153586	0.0413418	2.30445
PATH:04810	Regulation of actin cytoskeleton	MYL9	MYL9	myosin, light chain 9, regulatory	0.00153586	0.0413418	2.30445
PATH:04810	Regulation of actin cytoskeleton	ITGA5	ITGA5	integrin, alpha 5 (fibronectin receptor, alpha polypeptide)	0.00153586	0.0413418	2.30445
PATH:04810	Regulation of actin cytoskeleton	FGF1	FGF1	fibroblast growth factor 1 (acidic)	0.00153586	0.0413418	2.30445
PATH:04810	Regulation of actin cytoskeleton	PFN2	PFN2	profilin 2	0.00153586	0.0413418	2.30445
PATH:04810	Regulation of actin cytoskeleton	CHRM4	CHRM4	cholinergic receptor, muscarinic 4	0.00153586	0.0413418	2.30445
PATH:04810	Regulation of actin cytoskeleton	TMSB4X	TMSB4X	thymosin beta 4, X-linked	0.00153586	0.0413418	2.30445
PATH:04810	Regulation of actin cytoskeleton	ITGB3	ITGB3	integrin, beta 3 (platelet glycoprotein IIIa, antigen CD61)	0.00153586	0.0413418	2.30445
PATH:04810	Regulation of actin cytoskeleton	ACTN3	ACTN3	actinin, alpha 3	0.00153586	0.0413418	2.30445
PATH:04810	Regulation of actin cytoskeleton	PAK3	PAK3	p21 protein (Cdc42/Rac)-activated kinase 3	0.00153586	0.0413418	2.30445
PATH:04810	Regulation of actin cytoskeleton	FGF19	FGF19	fibroblast growth factor 19	0.00153586	0.0413418	2.30445
PATH:04810	Regulation of actin cytoskeleton	FN1	FN1	fibronectin 1	0.00153586	0.0413418	2.30445
PATH:04810	Regulation of actin cytoskeleton	FGF18	FGF18	fibroblast growth factor 18	0.00153586	0.0413418	2.30445
PATH:04810	Regulation of actin cytoskeleton	CYFIP2	CYFIP2	cytoplasmic FMR1 interacting protein 2	0.00153586	0.0413418	2.30445
PATH:04145	Phagosome	BOLA-DRA	BOLA-DRA	major histocompatibility complex, class II, DR alpha	0.0015563	0.0413418	2.57754
PATH:04145	Phagosome	BOLA-DQB	BOLA-DQB	major histocompatibility complex, class II, DQ beta	0.0015563	0.0413418	2.57754
PATH:04145	Phagosome	CORO1A	CORO1A	coronin, actin binding protein, 1A	0.0015563	0.0413418	2.57754
PATH:04145	Phagosome	ATP6V1C2	ATP6V1C2	ATPase, H+ transporting, lysosomal 42kDa, V1 subunit C2	0.0015563	0.0413418	2.57754
PATH:04145	Phagosome	ITGA5	ITGA5	integrin, alpha 5 (fibronectin receptor, alpha polypeptide)	0.0015563	0.0413418	2.57754
PATH:04145	Phagosome	MRC2	MRC2	mannose receptor, C type 2	0.0015563	0.0413418	2.57754
PATH:04145	Phagosome	THBS1	THBS1	thrombospondin 1	0.0015563	0.0413418	2.57754
PATH:04145	Phagosome	NCF4	NCF4	neutrophil cytosolic factor 4, 40kDa	0.0015563	0.0413418	2.57754
PATH:04145	Phagosome	OLR1	OLR1	oxidized low density lipoprotein (lectin-like) receptor 1	0.0015563	0.0413418	2.57754
PATH:04145	Phagosome	C1R	C1R	complement component 1, r subcomponent	0.0015563	0.0413418	2.57754
PATH:04145	Phagosome	ITGB3	ITGB3	integrin, beta 3 (platelet glycoprotein IIIa, antigen CD61)	0.0015563	0.0413418	2.57754
PATH:04145	Phagosome	THBS4	THBS4	thrombospondin 4	0.0015563	0.0413418	2.57754
PATH:04145	Phagosome	BOLA-DRB3	BOLA-DRB3	major histocompatibility complex, class II, DRB3	0.0015563	0.0413418	2.57754
PATH:04670	Leukocyte transendothelial migration	VAV2	VAV2	vav 2 guanine nucleotide exchange factor	0.00160551	0.0413418	2.84638
PATH:04670	Leukocyte transendothelial migration	MMP9	MMP9	matrix metallopeptidase 9 (gelatinase B, 92kDa gelatinase, 92kDa type IV collagenase)	0.00160551	0.0413418	2.84638
PATH:04670	Leukocyte transendothelial migration	JAM3	JAM3	junctional adhesion molecule 3	0.00160551	0.0413418	2.84638
PATH:04670	Leukocyte transendothelial migration	ICAM1	ICAM1	intercellular adhesion molecule 1	0.00160551	0.0413418	2.84638
PATH:04670	Leukocyte transendothelial migration	CTNNA2	CTNNA2	catenin (cadherin-associated protein), alpha 2	0.00160551	0.0413418	2.84638
PATH:04670	Leukocyte transendothelial migration	MYL9	MYL9	myosin, light chain 9, regulatory	0.00160551	0.0413418	2.84638
PATH:04670	Leukocyte transendothelial migration	CXCR4	CXCR4	chemokine (C-X-C motif) receptor 4	0.00160551	0.0413418	2.84638
PATH:04670	Leukocyte transendothelial migration	NCF4	NCF4	neutrophil cytosolic factor 4, 40kDa	0.00160551	0.0413418	2.84638
PATH:04670	Leukocyte transendothelial migration	JAM2	JAM2	junctional adhesion molecule 2	0.00160551	0.0413418	2.84638
PATH:04670	Leukocyte transendothelial migration	PECAM1	PECAM1	platelet/endothelial cell adhesion molecule	0.00160551	0.0413418	2.84638
PATH:04670	Leukocyte transendothelial migration	ACTN3	ACTN3	actinin, alpha 3	0.00160551	0.0413418	2.84638
PATH:05144	Malaria	ICAM1	ICAM1	intercellular adhesion molecule 1	0.00267668	0.0612662	3.68513
PATH:05144	Malaria	SDC2	SDC2	syndecan 2	0.00267668	0.0612662	3.68513
PATH:05144	Malaria	SDC3	SDC3	syndecan 3	0.00267668	0.0612662	3.68513
PATH:05144	Malaria	THBS1	THBS1	thrombospondin 1	0.00267668	0.0612662	3.68513
PATH:05144	Malaria	PECAM1	PECAM1	platelet/endothelial cell adhesion molecule	0.00267668	0.0612662	3.68513
PATH:05144	Malaria	CD40	CD40	CD40 molecule, TNF receptor superfamily member 5	0.00267668	0.0612662	3.68513
PATH:05144	Malaria	THBS4	THBS4	thrombospondin 4	0.00267668	0.0612662	3.68513
PATH:04974	Protein digestion and absorption	SLC1A5	SLC1A5	solute carrier family 1 (neutral amino acid transporter), member 5	0.00312052	0.0642828	2.77581
PATH:04974	Protein digestion and absorption	COL7A1	COL7A1	collagen, type VII, alpha 1	0.00312052	0.0642828	2.77581
PATH:04974	Protein digestion and absorption	SLC8A1	SLC8A1	solute carrier family 8 (sodium/calcium exchanger), member 1	0.00312052	0.0642828	2.77581
PATH:04974	Protein digestion and absorption	KCNK5	KCNK5	potassium channel, subfamily K, member 5	0.00312052	0.0642828	2.77581
PATH:04974	Protein digestion and absorption	COL12A1	COL12A1	collagen, type XII, alpha 1	0.00312052	0.0642828	2.77581
PATH:04974	Protein digestion and absorption	COL1A2	COL1A2	collagen, type I, alpha 2	0.00312052	0.0642828	2.77581
PATH:04974	Protein digestion and absorption	SLC1A1	SLC1A1	solute carrier family 1 (neuronal/epithelial high affinity glutamate transporter, system Xag), member 1	0.00312052	0.0642828	2.77581
PATH:04974	Protein digestion and absorption	SLC7A7	SLC7A7	solute carrier family 7 (amino acid transporter light chain, y+L system), member 7	0.00312052	0.0642828	2.77581
PATH:04974	Protein digestion and absorption	CELA3B	CELA3B	chymotrypsin-like elastase family, member 3B	0.00312052	0.0642828	2.77581
PATH:04974	Protein digestion and absorption	COL3A1	COL3A1	collagen, type III, alpha 1	0.00312052	0.0642828	2.77581
PATH:05206	MicroRNAs in cancer	MMP16	MMP16	matrix metallopeptidase 16 (membrane-inserted)	0.00639387	0.112376	2.38208
PATH:05206	MicroRNAs in cancer	MMP9	MMP9	matrix metallopeptidase 9 (gelatinase B, 92kDa gelatinase, 92kDa type IV collagenase)	0.00639387	0.112376	2.38208
PATH:05206	MicroRNAs in cancer	PDGFB	PDGFB	platelet-derived growth factor beta polypeptide	0.00639387	0.112376	2.38208
PATH:05206	MicroRNAs in cancer	ITGA5	ITGA5	integrin, alpha 5 (fibronectin receptor, alpha polypeptide)	0.00639387	0.112376	2.38208
PATH:05206	MicroRNAs in cancer	LOC100336949	LOC100336949	tropomyosin alpha-1 chain-like	0.00639387	0.112376	2.38208
PATH:05206	MicroRNAs in cancer	THBS1	THBS1	thrombospondin 1	0.00639387	0.112376	2.38208
PATH:05206	MicroRNAs in cancer	IGF2BP1	IGF2BP1	insulin-like growth factor 2 mRNA binding protein 1	0.00639387	0.112376	2.38208
PATH:05206	MicroRNAs in cancer	ITGB3	ITGB3	integrin, beta 3 (platelet glycoprotein IIIa, antigen CD61)	0.00639387	0.112376	2.38208
PATH:05206	MicroRNAs in cancer	TNC	TNC	tenascin C	0.00639387	0.112376	2.38208
PATH:05206	MicroRNAs in cancer	CD44	CD44	CD44 molecule (Indian blood group)	0.00639387	0.112376	2.38208
PATH:05206	MicroRNAs in cancer	SLC45A3	SLC45A3	solute carrier family 45, member 3	0.00639387	0.112376	2.38208
PATH:04672	Intestinal immune network for IgA production	BOLA-DRA	BOLA-DRA	major histocompatibility complex, class II, DR alpha	0.00668439	0.112376	3.52314
PATH:04672	Intestinal immune network for IgA production	BOLA-DQB	BOLA-DQB	major histocompatibility complex, class II, DQ beta	0.00668439	0.112376	3.52314
PATH:04672	Intestinal immune network for IgA production	CXCR4	CXCR4	chemokine (C-X-C motif) receptor 4	0.00668439	0.112376	3.52314
PATH:04672	Intestinal immune network for IgA production	CD40	CD40	CD40 molecule, TNF receptor superfamily member 5	0.00668439	0.112376	3.52314
PATH:04672	Intestinal immune network for IgA production	BOLA-DRB3	BOLA-DRB3	major histocompatibility complex, class II, DRB3	0.00668439	0.112376	3.52314
PATH:04672	Intestinal immune network for IgA production	IL15RA	IL15RA	interleukin 15 receptor, alpha	0.00668439	0.112376	3.52314
PATH:05416	Viral myocarditis	PRF1	PRF1	perforin 1 (pore forming protein)	0.00709167	0.112376	3.09764
PATH:05416	Viral myocarditis	BOLA-DRA	BOLA-DRA	major histocompatibility complex, class II, DR alpha	0.00709167	0.112376	3.09764
PATH:05416	Viral myocarditis	BOLA-DQB	BOLA-DQB	major histocompatibility complex, class II, DQ beta	0.00709167	0.112376	3.09764
PATH:05416	Viral myocarditis	ICAM1	ICAM1	intercellular adhesion molecule 1	0.00709167	0.112376	3.09764
PATH:05416	Viral myocarditis	CD40	CD40	CD40 molecule, TNF receptor superfamily member 5	0.00709167	0.112376	3.09764
PATH:05416	Viral myocarditis	FYN	FYN	FYN oncogene related to SRC, FGR, YES	0.00709167	0.112376	3.09764
PATH:05416	Viral myocarditis	BOLA-DRB3	BOLA-DRB3	major histocompatibility complex, class II, DRB3	0.00709167	0.112376	3.09764
PATH:05150	Staphylococcus aureus infection	BOLA-DRA	BOLA-DRA	major histocompatibility complex, class II, DR alpha	0.00956816	0.124043	3.27149
PATH:05150	Staphylococcus aureus infection	BOLA-DQB	BOLA-DQB	major histocompatibility complex, class II, DQ beta	0.00956816	0.124043	3.27149
PATH:05150	Staphylococcus aureus infection	ICAM1	ICAM1	intercellular adhesion molecule 1	0.00956816	0.124043	3.27149
PATH:05150	Staphylococcus aureus infection	KRT10	KRT10	keratin 10	0.00956816	0.124043	3.27149
PATH:05150	Staphylococcus aureus infection	C1R	C1R	complement component 1, r subcomponent	0.00956816	0.124043	3.27149
PATH:05150	Staphylococcus aureus infection	BOLA-DRB3	BOLA-DRB3	major histocompatibility complex, class II, DRB3	0.00956816	0.124043	3.27149
PATH:05412	Arrhythmogenic right ventricular cardiomyopathy (ARVC)	ITGA8	ITGA8	integrin, alpha 8	0.00959551	0.124043	2.92791
PATH:05412	Arrhythmogenic right ventricular cardiomyopathy (ARVC)	SLC8A1	SLC8A1	solute carrier family 8 (sodium/calcium exchanger), member 1	0.00959551	0.124043	2.92791
PATH:05412	Arrhythmogenic right ventricular cardiomyopathy (ARVC)	CTNNA2	CTNNA2	catenin (cadherin-associated protein), alpha 2	0.00959551	0.124043	2.92791
PATH:05412	Arrhythmogenic right ventricular cardiomyopathy (ARVC)	ITGA5	ITGA5	integrin, alpha 5 (fibronectin receptor, alpha polypeptide)	0.00959551	0.124043	2.92791
PATH:05412	Arrhythmogenic right ventricular cardiomyopathy (ARVC)	CACNA1S	CACNA1S	calcium channel, voltage-dependent, L type, alpha 1S subunit	0.00959551	0.124043	2.92791
PATH:05412	Arrhythmogenic right ventricular cardiomyopathy (ARVC)	ITGB3	ITGB3	integrin, beta 3 (platelet glycoprotein IIIa, antigen CD61)	0.00959551	0.124043	2.92791
PATH:05412	Arrhythmogenic right ventricular cardiomyopathy (ARVC)	ACTN3	ACTN3	actinin, alpha 3	0.00959551	0.124043	2.92791
PATH:04640	Hematopoietic cell lineage	IL11	IL11	interleukin 11	0.00963444	0.124043	2.6843
PATH:04640	Hematopoietic cell lineage	CSF1R	CSF1R	colony stimulating factor 1 receptor	0.00963444	0.124043	2.6843
PATH:04640	Hematopoietic cell lineage	BOLA-DRA	BOLA-DRA	major histocompatibility complex, class II, DR alpha	0.00963444	0.124043	2.6843
PATH:04640	Hematopoietic cell lineage	ITGA5	ITGA5	integrin, alpha 5 (fibronectin receptor, alpha polypeptide)	0.00963444	0.124043	2.6843
PATH:04640	Hematopoietic cell lineage	IL11RA	IL11RA	interleukin 11 receptor, alpha	0.00963444	0.124043	2.6843
PATH:04640	Hematopoietic cell lineage	ITGB3	ITGB3	integrin, beta 3 (platelet glycoprotein IIIa, antigen CD61)	0.00963444	0.124043	2.6843
PATH:04640	Hematopoietic cell lineage	FLT3	FLT3	fms-related tyrosine kinase 3	0.00963444	0.124043	2.6843
PATH:04640	Hematopoietic cell lineage	CD44	CD44	CD44 molecule (Indian blood group)	0.00963444	0.124043	2.6843
PATH:05330	Allograft rejection	PRF1	PRF1	perforin 1 (pore forming protein)	0.0103436	0.12534	3.72365
PATH:05330	Allograft rejection	BOLA-DRA	BOLA-DRA	major histocompatibility complex, class II, DR alpha	0.0103436	0.12534	3.72365
PATH:05330	Allograft rejection	BOLA-DQB	BOLA-DQB	major histocompatibility complex, class II, DQ beta	0.0103436	0.12534	3.72365
PATH:05330	Allograft rejection	CD40	CD40	CD40 molecule, TNF receptor superfamily member 5	0.0103436	0.12534	3.72365
PATH:05330	Allograft rejection	BOLA-DRB3	BOLA-DRB3	major histocompatibility complex, class II, DRB3	0.0103436	0.12534	3.72365
PATH:05310	Asthma	BOLA-DRA	BOLA-DRA	major histocompatibility complex, class II, DR alpha	0.0123743	0.141617	4.36199
PATH:05310	Asthma	BOLA-DQB	BOLA-DQB	major histocompatibility complex, class II, DQ beta	0.0123743	0.141617	4.36199
PATH:05310	Asthma	CD40	CD40	CD40 molecule, TNF receptor superfamily member 5	0.0123743	0.141617	4.36199
PATH:05310	Asthma	BOLA-DRB3	BOLA-DRB3	major histocompatibility complex, class II, DRB3	0.0123743	0.141617	4.36199
PATH:00260	Glycine, serine and threonine metabolism	SARDH	SARDH	sarcosine dehydrogenase	0.0151786	0.164568	3.39266
PATH:00260	Glycine, serine and threonine metabolism	BPGM	BPGM	2,3-bisphosphoglycerate mutase	0.0151786	0.164568	3.39266
PATH:00260	Glycine, serine and threonine metabolism	SDS	SDS	serine dehydratase	0.0151786	0.164568	3.39266
PATH:00260	Glycine, serine and threonine metabolism	SRR	SRR	serine racemase	0.0151786	0.164568	3.39266
PATH:00260	Glycine, serine and threonine metabolism	GNMT	GNMT	glycine N-methyltransferase	0.0151786	0.164568	3.39266
PATH:05202	Transcriptional misregulation in cancer	MMP3	MMP3	matrix metallopeptidase 3 (stromelysin 1, progelatinase)	0.0193369	0.19917	2.03559
PATH:05202	Transcriptional misregulation in cancer	CEBPA	CEBPA	CCAAT/enhancer binding protein (C/EBP), alpha	0.0193369	0.19917	2.03559
PATH:05202	Transcriptional misregulation in cancer	CSF1R	CSF1R	colony stimulating factor 1 receptor	0.0193369	0.19917	2.03559
PATH:05202	Transcriptional misregulation in cancer	MMP9	MMP9	matrix metallopeptidase 9 (gelatinase B, 92kDa gelatinase, 92kDa type IV collagenase)	0.0193369	0.19917	2.03559
PATH:05202	Transcriptional misregulation in cancer	ERG	ERG	v-ets erythroblastosis virus E26 oncogene homolog (avian)	0.0193369	0.19917	2.03559
PATH:05202	Transcriptional misregulation in cancer	PDGFB	PDGFB	platelet-derived growth factor beta polypeptide	0.0193369	0.19917	2.03559
PATH:05202	Transcriptional misregulation in cancer	PAX3	PAX3	paired box 3	0.0193369	0.19917	2.03559
PATH:05202	Transcriptional misregulation in cancer	HHEX	HHEX	hematopoietically expressed homeobox	0.0193369	0.19917	2.03559
PATH:05202	Transcriptional misregulation in cancer	CD40	CD40	CD40 molecule, TNF receptor superfamily member 5	0.0193369	0.19917	2.03559
PATH:05202	Transcriptional misregulation in cancer	SLC45A3	SLC45A3	solute carrier family 45, member 3	0.0193369	0.19917	2.03559
PATH:05202	Transcriptional misregulation in cancer	HOXB9	HOXB9	homeobox B9	0.0193369	0.19917	2.03559
PATH:00561	Glycerolipid metabolism	LOC509808	LOC509808	endothelial lipase-like	0.0213315	0.209252	3.1157
PATH:00561	Glycerolipid metabolism	MGLL	MGLL	monoglyceride lipase	0.0213315	0.209252	3.1157
PATH:00561	Glycerolipid metabolism	DGKI	DGKI	diacylglycerol kinase, iota	0.0213315	0.209252	3.1157
PATH:00561	Glycerolipid metabolism	AKR1B1	AKR1B1	aldo-keto reductase family 1, member B1 (aldose reductase)	0.0213315	0.209252	3.1157
PATH:00561	Glycerolipid metabolism	DGKB	DGKB	diacylglycerol kinase, beta 90kDa	0.0213315	0.209252	3.1157
PATH:05217	Basal cell carcinoma	FZD8	FZD8	frizzled family receptor 8	0.026881	0.251704	2.93595
PATH:05217	Basal cell carcinoma	WNT3A	WNT3A	wingless-type MMTV integration site family, member 3A	0.026881	0.251704	2.93595
PATH:05217	Basal cell carcinoma	FZD1	FZD1	frizzled family receptor 1	0.026881	0.251704	2.93595
PATH:05217	Basal cell carcinoma	WNT5B	WNT5B	wingless-type MMTV integration site family, member 5B	0.026881	0.251704	2.93595
PATH:05217	Basal cell carcinoma	PTCH2	PTCH2	patched 2	0.026881	0.251704	2.93595
PATH:05200	Pathways in cancer	CEBPA	CEBPA	CCAAT/enhancer binding protein (C/EBP), alpha	0.0357063	0.319804	1.60705
PATH:05200	Pathways in cancer	CSF1R	CSF1R	colony stimulating factor 1 receptor	0.0357063	0.319804	1.60705
PATH:05200	Pathways in cancer	MMP9	MMP9	matrix metallopeptidase 9 (gelatinase B, 92kDa gelatinase, 92kDa type IV collagenase)	0.0357063	0.319804	1.60705
PATH:05200	Pathways in cancer	FZD8	FZD8	frizzled family receptor 8	0.0357063	0.319804	1.60705
PATH:05200	Pathways in cancer	PDGFB	PDGFB	platelet-derived growth factor beta polypeptide	0.0357063	0.319804	1.60705
PATH:05200	Pathways in cancer	CTNNA2	CTNNA2	catenin (cadherin-associated protein), alpha 2	0.0357063	0.319804	1.60705
PATH:05200	Pathways in cancer	SLC2A1	SLC2A1	solute carrier family 2 (facilitated glucose transporter), member 1	0.0357063	0.319804	1.60705
PATH:05200	Pathways in cancer	FGF1	FGF1	fibroblast growth factor 1 (acidic)	0.0357063	0.319804	1.60705
PATH:05200	Pathways in cancer	WNT3A	WNT3A	wingless-type MMTV integration site family, member 3A	0.0357063	0.319804	1.60705
PATH:05200	Pathways in cancer	FZD1	FZD1	frizzled family receptor 1	0.0357063	0.319804	1.60705
PATH:05200	Pathways in cancer	LAMC2	LAMC2	laminin, gamma 2	0.0357063	0.319804	1.60705
PATH:05200	Pathways in cancer	WNT5B	WNT5B	wingless-type MMTV integration site family, member 5B	0.0357063	0.319804	1.60705
PATH:05200	Pathways in cancer	PTCH2	PTCH2	patched 2	0.0357063	0.319804	1.60705
PATH:05200	Pathways in cancer	FGF19	FGF19	fibroblast growth factor 19	0.0357063	0.319804	1.60705
PATH:05200	Pathways in cancer	FLT3	FLT3	fms-related tyrosine kinase 3	0.0357063	0.319804	1.60705
PATH:05200	Pathways in cancer	FN1	FN1	fibronectin 1	0.0357063	0.319804	1.60705
PATH:05200	Pathways in cancer	FGF18	FGF18	fibroblast growth factor 18	0.0357063	0.319804	1.60705
PATH:04020	Calcium signaling pathway	SLC8A1	SLC8A1	solute carrier family 8 (sodium/calcium exchanger), member 1	0.0375977	0.322713	1.83537
PATH:04020	Calcium signaling pathway	SPHK1	SPHK1	sphingosine kinase 1	0.0375977	0.322713	1.83537
PATH:04020	Calcium signaling pathway	PHKA2	PHKA2	phosphorylase kinase, alpha 2 (liver)	0.0375977	0.322713	1.83537
PATH:04020	Calcium signaling pathway	ITPKA	ITPKA	inositol-trisphosphate 3-kinase A	0.0375977	0.322713	1.83537
PATH:04020	Calcium signaling pathway	CACNA1E	CACNA1E	calcium channel, voltage-dependent, R type, alpha 1E subunit	0.0375977	0.322713	1.83537
PATH:04020	Calcium signaling pathway	CACNA1S	CACNA1S	calcium channel, voltage-dependent, L type, alpha 1S subunit	0.0375977	0.322713	1.83537
PATH:04020	Calcium signaling pathway	HRH1	HRH1	histamine receptor H1	0.0375977	0.322713	1.83537
PATH:04020	Calcium signaling pathway	CACNA1H	CACNA1H	calcium channel, voltage-dependent, T type, alpha 1H subunit	0.0375977	0.322713	1.83537
PATH:04020	Calcium signaling pathway	ITPKB	ITPKB	inositol-trisphosphate 3-kinase B	0.0375977	0.322713	1.83537
PATH:04020	Calcium signaling pathway	ATP2A3	ATP2A3	ATPase, Ca++ transporting, ubiquitous	0.0375977	0.322713	1.83537
PATH:04020	Calcium signaling pathway	ITPR1	ITPR1	inositol 1,4,5-trisphosphate receptor, type 1	0.0375977	0.322713	1.83537
PATH:04070	Phosphatidylinositol signaling system	DGKI	DGKI	diacylglycerol kinase, iota	0.0442576	0.364683	2.31903
PATH:04070	Phosphatidylinositol signaling system	ITPKA	ITPKA	inositol-trisphosphate 3-kinase A	0.0442576	0.364683	2.31903
PATH:04070	Phosphatidylinositol signaling system	DGKB	DGKB	diacylglycerol kinase, beta 90kDa	0.0442576	0.364683	2.31903
PATH:04070	Phosphatidylinositol signaling system	ITPKB	ITPKB	inositol-trisphosphate 3-kinase B	0.0442576	0.364683	2.31903
PATH:04070	Phosphatidylinositol signaling system	ITPR1	ITPR1	inositol 1,4,5-trisphosphate receptor, type 1	0.0442576	0.364683	2.31903
PATH:04070	Phosphatidylinositol signaling system	PIK3C2G	PIK3C2G	phosphoinositide-3-kinase, class 2, gamma polypeptide	0.0442576	0.364683	2.31903
PATH:04015	Rap1 signaling pathway	CSF1R	CSF1R	colony stimulating factor 1 receptor	0.0472078	0.373892	1.76775
PATH:04015	Rap1 signaling pathway	VAV2	VAV2	vav 2 guanine nucleotide exchange factor	0.0472078	0.373892	1.76775
PATH:04015	Rap1 signaling pathway	RGS14	RGS14	regulator of G-protein signaling 14	0.0472078	0.373892	1.76775
PATH:04015	Rap1 signaling pathway	ANGPT4	ANGPT4	angiopoietin 4	0.0472078	0.373892	1.76775
PATH:04015	Rap1 signaling pathway	PDGFB	PDGFB	platelet-derived growth factor beta polypeptide	0.0472078	0.373892	1.76775
PATH:04015	Rap1 signaling pathway	THBS1	THBS1	thrombospondin 1	0.0472078	0.373892	1.76775
PATH:04015	Rap1 signaling pathway	PFN2	PFN2	profilin 2	0.0472078	0.373892	1.76775
PATH:04015	Rap1 signaling pathway	LAT	LAT	linker for activation of T cells	0.0472078	0.373892	1.76775
PATH:04015	Rap1 signaling pathway	PARD6G	PARD6G	par-6 partitioning defective 6 homolog gamma (C. elegans)	0.0472078	0.373892	1.76775
PATH:04015	Rap1 signaling pathway	ITGB3	ITGB3	integrin, beta 3 (platelet glycoprotein IIIa, antigen CD61)	0.0472078	0.373892	1.76775
PATH:04015	Rap1 signaling pathway	FGF18	FGF18	fibroblast growth factor 18	0.0472078	0.373892	1.76775
PATH:04610	Complement and coagulation cascades	THBD	THBD	thrombomodulin	0.0490053	0.373892	2.26177
PATH:04610	Complement and coagulation cascades	F3	F3	coagulation factor III	0.0490053	0.373892	2.26177
PATH:04610	Complement and coagulation cascades	C1R	C1R	complement component 1, r subcomponent	0.0490053	0.373892	2.26177
PATH:04610	Complement and coagulation cascades	SERPINE1	SERPINE1	serpin peptidase inhibitor, clade E (nexin, plasminogen activator inhibitor type 1), member 1	0.0490053	0.373892	2.26177
PATH:04610	Complement and coagulation cascades	A2ML1	A2ML1	alpha-2-macroglobulin-like 1	0.0490053	0.373892	2.26177
PATH:04610	Complement and coagulation cascades	SERPING1	SERPING1	serpin peptidase inhibitor, clade G (C1 inhibitor), member 1	0.0490053	0.373892	2.26177
PATH:04151	PI3K-Akt signaling pathway	CSF1R	CSF1R	colony stimulating factor 1 receptor	0.0546734	0.40224	1.52222
PATH:04151	PI3K-Akt signaling pathway	ITGA8	ITGA8	integrin, alpha 8	0.0546734	0.40224	1.52222
PATH:04151	PI3K-Akt signaling pathway	ANGPT4	ANGPT4	angiopoietin 4	0.0546734	0.40224	1.52222
PATH:04151	PI3K-Akt signaling pathway	PDGFB	PDGFB	platelet-derived growth factor beta polypeptide	0.0546734	0.40224	1.52222
PATH:04151	PI3K-Akt signaling pathway	ITGA5	ITGA5	integrin, alpha 5 (fibronectin receptor, alpha polypeptide)	0.0546734	0.40224	1.52222
PATH:04151	PI3K-Akt signaling pathway	THBS1	THBS1	thrombospondin 1	0.0546734	0.40224	1.52222
PATH:04151	PI3K-Akt signaling pathway	COL1A2	COL1A2	collagen, type I, alpha 2	0.0546734	0.40224	1.52222
PATH:04151	PI3K-Akt signaling pathway	CREB3L1	CREB3L1	cAMP responsive element binding protein 3-like 1	0.0546734	0.40224	1.52222
PATH:04151	PI3K-Akt signaling pathway	ITGB3	ITGB3	integrin, beta 3 (platelet glycoprotein IIIa, antigen CD61)	0.0546734	0.40224	1.52222
PATH:04151	PI3K-Akt signaling pathway	LAMC2	LAMC2	laminin, gamma 2	0.0546734	0.40224	1.52222
PATH:04151	PI3K-Akt signaling pathway	GNG2	GNG2	guanine nucleotide binding protein (G protein), gamma 2	0.0546734	0.40224	1.52222
PATH:04151	PI3K-Akt signaling pathway	GNG11	GNG11	guanine nucleotide binding protein (G protein), gamma 11	0.0546734	0.40224	1.52222
PATH:04151	PI3K-Akt signaling pathway	TNC	TNC	tenascin C	0.0546734	0.40224	1.52222
PATH:04151	PI3K-Akt signaling pathway	THBS4	THBS4	thrombospondin 4	0.0546734	0.40224	1.52222
PATH:04151	PI3K-Akt signaling pathway	FN1	FN1	fibronectin 1	0.0546734	0.40224	1.52222
PATH:04151	PI3K-Akt signaling pathway	FGF18	FGF18	fibroblast growth factor 18	0.0546734	0.40224	1.52222
PATH:04151	PI3K-Akt signaling pathway	COL3A1	COL3A1	collagen, type III, alpha 1	0.0546734	0.40224	1.52222
PATH:05410	Hypertrophic cardiomyopathy (HCM)	ITGA8	ITGA8	integrin, alpha 8	0.056695	0.40273	2.18099
PATH:05410	Hypertrophic cardiomyopathy (HCM)	SLC8A1	SLC8A1	solute carrier family 8 (sodium/calcium exchanger), member 1	0.056695	0.40273	2.18099
PATH:05410	Hypertrophic cardiomyopathy (HCM)	ITGA5	ITGA5	integrin, alpha 5 (fibronectin receptor, alpha polypeptide)	0.056695	0.40273	2.18099
PATH:05410	Hypertrophic cardiomyopathy (HCM)	LOC100336949	LOC100336949	tropomyosin alpha-1 chain-like	0.056695	0.40273	2.18099
PATH:05410	Hypertrophic cardiomyopathy (HCM)	CACNA1S	CACNA1S	calcium channel, voltage-dependent, L type, alpha 1S subunit	0.056695	0.40273	2.18099
PATH:05410	Hypertrophic cardiomyopathy (HCM)	ITGB3	ITGB3	integrin, beta 3 (platelet glycoprotein IIIa, antigen CD61)	0.056695	0.40273	2.18099
PATH:04530	Tight junction	MPDZ	MPDZ	multiple PDZ domain protein	0.0607233	0.416256	1.89358
PATH:04530	Tight junction	JAM3	JAM3	junctional adhesion molecule 3	0.0607233	0.416256	1.89358
PATH:04530	Tight junction	CTNNA2	CTNNA2	catenin (cadherin-associated protein), alpha 2	0.0607233	0.416256	1.89358
PATH:04530	Tight junction	MYL9	MYL9	myosin, light chain 9, regulatory	0.0607233	0.416256	1.89358
PATH:04530	Tight junction	JAM2	JAM2	junctional adhesion molecule 2	0.0607233	0.416256	1.89358
PATH:04530	Tight junction	EPB41L1	EPB41L1	erythrocyte membrane protein band 4.1-like 1	0.0607233	0.416256	1.89358
PATH:04530	Tight junction	PARD6G	PARD6G	par-6 partitioning defective 6 homolog gamma (C. elegans)	0.0607233	0.416256	1.89358
PATH:04530	Tight junction	ACTN3	ACTN3	actinin, alpha 3	0.0607233	0.416256	1.89358
PATH:00290	Valine, leucine and isoleucine biosynthesis	SDS	SDS	serine dehydratase	0.0657036	0.416256	4.69752
PATH:00290	Valine, leucine and isoleucine biosynthesis	BCAT2	BCAT2	branched chain amino-acid transaminase 2, mitochondrial	0.0657036	0.416256	4.69752
PATH:04940	Type I diabetes mellitus	PRF1	PRF1	perforin 1 (pore forming protein)	0.0668524	0.416256	2.59863
PATH:04940	Type I diabetes mellitus	BOLA-DRA	BOLA-DRA	major histocompatibility complex, class II, DR alpha	0.0668524	0.416256	2.59863
PATH:04940	Type I diabetes mellitus	BOLA-DQB	BOLA-DQB	major histocompatibility complex, class II, DQ beta	0.0668524	0.416256	2.59863
PATH:04940	Type I diabetes mellitus	BOLA-DRB3	BOLA-DRB3	major histocompatibility complex, class II, DRB3	0.0668524	0.416256	2.59863
PATH:00512	Mucin type O-Glycan biosynthesis	GCNT1	GCNT1	glucosaminyl (N-acetyl) transferase 1, core 2	0.0678343	0.416256	3.15868
PATH:00512	Mucin type O-Glycan biosynthesis	GALNT12.1	GALNT12	UDP-N-acetyl-alpha-D-galactosamine:polypeptide N-acetylgalactosaminyltransferase 12 (GalNAc-T12)	0.0678343	0.416256	3.15868
PATH:00512	Mucin type O-Glycan biosynthesis	ST3GAL1	ST3GAL1	ST3 beta-galactoside alpha-2,3-sialyltransferase 1	0.0678343	0.416256	3.15868
PATH:01212	Fatty acid metabolism	ACSL5	ACSL5	acyl-CoA synthetase long-chain family member 5	0.0711423	0.416256	2.54449
PATH:01212	Fatty acid metabolism	ACADSB	ACADSB	acyl-CoA dehydrogenase, short/branched chain	0.0711423	0.416256	2.54449
PATH:01212	Fatty acid metabolism	CPT1C	CPT1C	carnitine palmitoyltransferase 1C	0.0711423	0.416256	2.54449
PATH:01212	Fatty acid metabolism	FADS1	FADS1	fatty acid desaturase 1	0.0711423	0.416256	2.54449
PATH:05414	Dilated cardiomyopathy	ITGA8	ITGA8	integrin, alpha 8	0.0741382	0.416256	2.03559
PATH:05414	Dilated cardiomyopathy	SLC8A1	SLC8A1	solute carrier family 8 (sodium/calcium exchanger), member 1	0.0741382	0.416256	2.03559
PATH:05414	Dilated cardiomyopathy	ITGA5	ITGA5	integrin, alpha 5 (fibronectin receptor, alpha polypeptide)	0.0741382	0.416256	2.03559
PATH:05414	Dilated cardiomyopathy	LOC100336949	LOC100336949	tropomyosin alpha-1 chain-like	0.0741382	0.416256	2.03559
PATH:05414	Dilated cardiomyopathy	CACNA1S	CACNA1S	calcium channel, voltage-dependent, L type, alpha 1S subunit	0.0741382	0.416256	2.03559
PATH:05414	Dilated cardiomyopathy	ITGB3	ITGB3	integrin, beta 3 (platelet glycoprotein IIIa, antigen CD61)	0.0741382	0.416256	2.03559
PATH:05320	Autoimmune thyroid disease	PRF1	PRF1	perforin 1 (pore forming protein)	0.0748684	0.416256	2.2126
PATH:05320	Autoimmune thyroid disease	BOLA-DRA	BOLA-DRA	major histocompatibility complex, class II, DR alpha	0.0748684	0.416256	2.2126
PATH:05320	Autoimmune thyroid disease	BOLA-DQB	BOLA-DQB	major histocompatibility complex, class II, DQ beta	0.0748684	0.416256	2.2126
PATH:05320	Autoimmune thyroid disease	CD40	CD40	CD40 molecule, TNF receptor superfamily member 5	0.0748684	0.416256	2.2126
PATH:05320	Autoimmune thyroid disease	BOLA-DRB3	BOLA-DRB3	major histocompatibility complex, class II, DRB3	0.0748684	0.416256	2.2126
PATH:04520	Adherens junction	CTNNA2	CTNNA2	catenin (cadherin-associated protein), alpha 2	0.0748684	0.416256	2.2126
PATH:04520	Adherens junction	PVRL4	PVRL4	poliovirus receptor-related 4	0.0748684	0.416256	2.2126
PATH:04520	Adherens junction	ACTN3	ACTN3	actinin, alpha 3	0.0748684	0.416256	2.2126
PATH:04520	Adherens junction	SORBS1	SORBS1	sorbin and SH3 domain containing 1	0.0748684	0.416256	2.2126
PATH:04520	Adherens junction	FYN	FYN	FYN oncogene related to SRC, FGR, YES	0.0748684	0.416256	2.2126
PATH:05322	Systemic lupus erythematosus	LOC617875	LOC617875	histone H4-like	0.0767851	0.416256	1.72833
PATH:05322	Systemic lupus erythematosus	LOC617905	LOC617905	uncharacterized LOC617905	0.0767851	0.416256	1.72833
PATH:05322	Systemic lupus erythematosus	BOLA-DRA	BOLA-DRA	major histocompatibility complex, class II, DR alpha	0.0767851	0.416256	1.72833
PATH:05322	Systemic lupus erythematosus	BOLA-DQB	BOLA-DQB	major histocompatibility complex, class II, DQ beta	0.0767851	0.416256	1.72833
PATH:05322	Systemic lupus erythematosus	H2AFY2	H2AFY2	H2A histone family, member Y2	0.0767851	0.416256	1.72833
PATH:05322	Systemic lupus erythematosus	C1R	C1R	complement component 1, r subcomponent	0.0767851	0.416256	1.72833
PATH:05322	Systemic lupus erythematosus	ACTN3	ACTN3	actinin, alpha 3	0.0767851	0.416256	1.72833
PATH:05322	Systemic lupus erythematosus	CD40	CD40	CD40 molecule, TNF receptor superfamily member 5	0.0767851	0.416256	1.72833
PATH:05322	Systemic lupus erythematosus	BOLA-DRB3	BOLA-DRB3	major histocompatibility complex, class II, DRB3	0.0767851	0.416256	1.72833
PATH:04014	Ras signaling pathway	CSF1R	CSF1R	colony stimulating factor 1 receptor	0.0813388	0.429636	1.60705
PATH:04014	Ras signaling pathway	ANGPT4	ANGPT4	angiopoietin 4	0.0813388	0.429636	1.60705
PATH:04014	Ras signaling pathway	PDGFB	PDGFB	platelet-derived growth factor beta polypeptide	0.0813388	0.429636	1.60705
PATH:04014	Ras signaling pathway	FGF1	FGF1	fibroblast growth factor 1 (acidic)	0.0813388	0.429636	1.60705
PATH:04014	Ras signaling pathway	RASA3	RASA3	RAS p21 protein activator 3	0.0813388	0.429636	1.60705
PATH:04014	Ras signaling pathway	RASAL1	RASAL1	RAS protein activator like 1 (GAP1 like)	0.0813388	0.429636	1.60705
PATH:04014	Ras signaling pathway	LAT	LAT	linker for activation of T cells	0.0813388	0.429636	1.60705
PATH:04014	Ras signaling pathway	GNG2	GNG2	guanine nucleotide binding protein (G protein), gamma 2	0.0813388	0.429636	1.60705
PATH:04014	Ras signaling pathway	PAK3	PAK3	p21 protein (Cdc42/Rac)-activated kinase 3	0.0813388	0.429636	1.60705
PATH:04014	Ras signaling pathway	GNG11	GNG11	guanine nucleotide binding protein (G protein), gamma 11	0.0813388	0.429636	1.60705
PATH:04014	Ras signaling pathway	FGF18	FGF18	fibroblast growth factor 18	0.0813388	0.429636	1.60705
PATH:04270	Vascular smooth muscle contraction	MYL9	MYL9	myosin, light chain 9, regulatory	0.085696	0.441335	1.84256
PATH:04270	Vascular smooth muscle contraction	RAMP2	RAMP2	receptor (G protein-coupled) activity modifying protein 2	0.085696	0.441335	1.84256
PATH:04270	Vascular smooth muscle contraction	KCNMA1	KCNMA1	potassium large conductance calcium-activated channel, subfamily M, alpha member 1	0.085696	0.441335	1.84256
PATH:04270	Vascular smooth muscle contraction	CACNA1S	CACNA1S	calcium channel, voltage-dependent, L type, alpha 1S subunit	0.085696	0.441335	1.84256
PATH:04270	Vascular smooth muscle contraction	CALD1	CALD1	caldesmon 1	0.085696	0.441335	1.84256
PATH:04270	Vascular smooth muscle contraction	NPR2	NPR2	natriuretic peptide receptor B/guanylate cyclase B (atrionatriuretic peptide receptor B)	0.085696	0.441335	1.84256
PATH:04270	Vascular smooth muscle contraction	ITPR1	ITPR1	inositol 1,4,5-trisphosphate receptor, type 1	0.085696	0.441335	1.84256
PATH:04916	Melanogenesis	FZD8	FZD8	frizzled family receptor 8	0.0907682	0.456055	1.92846
PATH:04916	Melanogenesis	CREB3L1	CREB3L1	cAMP responsive element binding protein 3-like 1	0.0907682	0.456055	1.92846
PATH:04916	Melanogenesis	WNT3A	WNT3A	wingless-type MMTV integration site family, member 3A	0.0907682	0.456055	1.92846
PATH:04916	Melanogenesis	EDN1	EDN1	endothelin 1	0.0907682	0.456055	1.92846
PATH:04916	Melanogenesis	FZD1	FZD1	frizzled family receptor 1	0.0907682	0.456055	1.92846
PATH:04916	Melanogenesis	WNT5B	WNT5B	wingless-type MMTV integration site family, member 5B	0.0907682	0.456055	1.92846
PATH:05332	Graft-versus-host disease	PRF1	PRF1	perforin 1 (pore forming protein)	0.0946186	0.464082	2.30445
PATH:05332	Graft-versus-host disease	BOLA-DRA	BOLA-DRA	major histocompatibility complex, class II, DR alpha	0.0946186	0.464082	2.30445
PATH:05332	Graft-versus-host disease	BOLA-DQB	BOLA-DQB	major histocompatibility complex, class II, DQ beta	0.0946186	0.464082	2.30445
PATH:05332	Graft-versus-host disease	BOLA-DRB3	BOLA-DRB3	major histocompatibility complex, class II, DRB3	0.0946186	0.464082	2.30445
PATH:04724	Glutamatergic synapse	GRM4	GRM4	glutamate receptor, metabotropic 4	0.0982754	0.470808	1.78114
PATH:04724	Glutamatergic synapse	GRM7	GRM7	glutamate receptor, metabotropic 7	0.0982754	0.470808	1.78114
PATH:04724	Glutamatergic synapse	ADRBK2	ADRBK2	adrenergic, beta, receptor kinase 2	0.0982754	0.470808	1.78114
PATH:04724	Glutamatergic synapse	SLC1A1	SLC1A1	solute carrier family 1 (neuronal/epithelial high affinity glutamate transporter, system Xag), member 1	0.0982754	0.470808	1.78114
PATH:04724	Glutamatergic synapse	GNG2	GNG2	guanine nucleotide binding protein (G protein), gamma 2	0.0982754	0.470808	1.78114
PATH:04724	Glutamatergic synapse	GNG11	GNG11	guanine nucleotide binding protein (G protein), gamma 11	0.0982754	0.470808	1.78114
PATH:04724	Glutamatergic synapse	ITPR1	ITPR1	inositol 1,4,5-trisphosphate receptor, type 1	0.0982754	0.470808	1.78114
PATH:04310	Wnt signaling pathway	DAAM2	DAAM2	dishevelled associated activator of morphogenesis 2	0.121954	0.570968	1.61769
PATH:04310	Wnt signaling pathway	DKK1	DKK1	dickkopf homolog 1 (Xenopus laevis)	0.121954	0.570968	1.61769
PATH:04310	Wnt signaling pathway	FZD8	FZD8	frizzled family receptor 8	0.121954	0.570968	1.61769
PATH:04310	Wnt signaling pathway	WNT3A	WNT3A	wingless-type MMTV integration site family, member 3A	0.121954	0.570968	1.61769
PATH:04310	Wnt signaling pathway	FZD1	FZD1	frizzled family receptor 1	0.121954	0.570968	1.61769
PATH:04310	Wnt signaling pathway	PRICKLE2	PRICKLE2	prickle homolog 2 (Drosophila)	0.121954	0.570968	1.61769
PATH:04310	Wnt signaling pathway	WNT5B	WNT5B	wingless-type MMTV integration site family, member 5B	0.121954	0.570968	1.61769
PATH:04310	Wnt signaling pathway	PRICKLE1	PRICKLE1	prickle homolog 1 (Drosophila)	0.121954	0.570968	1.61769
PATH:04725	Cholinergic synapse	CREB3L1	CREB3L1	cAMP responsive element binding protein 3-like 1	0.125335	0.573755	1.76157
PATH:04725	Cholinergic synapse	CHRM4	CHRM4	cholinergic receptor, muscarinic 4	0.125335	0.573755	1.76157
PATH:04725	Cholinergic synapse	GNG2	GNG2	guanine nucleotide binding protein (G protein), gamma 2	0.125335	0.573755	1.76157
PATH:04725	Cholinergic synapse	GNG11	GNG11	guanine nucleotide binding protein (G protein), gamma 11	0.125335	0.573755	1.76157
PATH:04725	Cholinergic synapse	FYN	FYN	FYN oncogene related to SRC, FGR, YES	0.125335	0.573755	1.76157
PATH:04725	Cholinergic synapse	ITPR1	ITPR1	inositol 1,4,5-trisphosphate receptor, type 1	0.125335	0.573755	1.76157
PATH:00071	Fatty acid degradation	ACSL5	ACSL5	acyl-CoA synthetase long-chain family member 5	0.142023	0.624572	2.29004
PATH:00071	Fatty acid degradation	ACADSB	ACADSB	acyl-CoA dehydrogenase, short/branched chain	0.142023	0.624572	2.29004
PATH:00071	Fatty acid degradation	CPT1C	CPT1C	carnitine palmitoyltransferase 1C	0.142023	0.624572	2.29004
PATH:04668	TNF signaling pathway	MMP3	MMP3	matrix metallopeptidase 3 (stromelysin 1, progelatinase)	0.142499	0.624572	1.69633
PATH:04668	TNF signaling pathway	MMP9	MMP9	matrix metallopeptidase 9 (gelatinase B, 92kDa gelatinase, 92kDa type IV collagenase)	0.142499	0.624572	1.69633
PATH:04668	TNF signaling pathway	ICAM1	ICAM1	intercellular adhesion molecule 1	0.142499	0.624572	1.69633
PATH:04668	TNF signaling pathway	MMP14	MMP14	matrix metallopeptidase 14 (membrane-inserted)	0.142499	0.624572	1.69633
PATH:04668	TNF signaling pathway	CREB3L1	CREB3L1	cAMP responsive element binding protein 3-like 1	0.142499	0.624572	1.69633
PATH:04668	TNF signaling pathway	EDN1	EDN1	endothelin 1	0.142499	0.624572	1.69633
PATH:04390	Hippo signaling pathway	CTGF	CTGF	connective tissue growth factor	0.149696	0.636791	1.59505
PATH:04390	Hippo signaling pathway	FZD8	FZD8	frizzled family receptor 8	0.149696	0.636791	1.59505
PATH:04390	Hippo signaling pathway	CTNNA2	CTNNA2	catenin (cadherin-associated protein), alpha 2	0.149696	0.636791	1.59505
PATH:04390	Hippo signaling pathway	PARD6G	PARD6G	par-6 partitioning defective 6 homolog gamma (C. elegans)	0.149696	0.636791	1.59505
PATH:04390	Hippo signaling pathway	SERPINE1	SERPINE1	serpin peptidase inhibitor, clade E (nexin, plasminogen activator inhibitor type 1), member 1	0.149696	0.636791	1.59505
PATH:04390	Hippo signaling pathway	FZD1	FZD1	frizzled family receptor 1	0.149696	0.636791	1.59505
PATH:04390	Hippo signaling pathway	WNT5B	WNT5B	wingless-type MMTV integration site family, member 5B	0.149696	0.636791	1.59505
PATH:04660	T cell receptor signaling pathway	VAV2	VAV2	vav 2 guanine nucleotide exchange factor	0.15147	0.636791	1.66549
PATH:04660	T cell receptor signaling pathway	PDCD1	PDCD1	programmed cell death 1	0.15147	0.636791	1.66549
PATH:04660	T cell receptor signaling pathway	CARD11	CARD11	caspase recruitment domain family, member 11	0.15147	0.636791	1.66549
PATH:04660	T cell receptor signaling pathway	LAT	LAT	linker for activation of T cells	0.15147	0.636791	1.66549
PATH:04660	T cell receptor signaling pathway	PAK3	PAK3	p21 protein (Cdc42/Rac)-activated kinase 3	0.15147	0.636791	1.66549
PATH:04660	T cell receptor signaling pathway	FYN	FYN	FYN oncogene related to SRC, FGR, YES	0.15147	0.636791	1.66549
PATH:05030	Cocaine addiction	RGS9	RGS9	regulator of G-protein signaling 9	0.181931	0.693634	2.03559
PATH:05030	Cocaine addiction	CREB3L1	CREB3L1	cAMP responsive element binding protein 3-like 1	0.181931	0.693634	2.03559
PATH:05030	Cocaine addiction	FOSB	FOSB	FBJ murine osteosarcoma viral oncogene homolog B	0.181931	0.693634	2.03559
PATH:05166	HTLV-I infection	BOLA-DRA	BOLA-DRA	major histocompatibility complex, class II, DR alpha	0.18299	0.693634	1.36534
PATH:05166	HTLV-I infection	BOLA-DQB	BOLA-DQB	major histocompatibility complex, class II, DQ beta	0.18299	0.693634	1.36534
PATH:05166	HTLV-I infection	ICAM1	ICAM1	intercellular adhesion molecule 1	0.18299	0.693634	1.36534
PATH:05166	HTLV-I infection	FZD8	FZD8	frizzled family receptor 8	0.18299	0.693634	1.36534
PATH:05166	HTLV-I infection	PDGFB	PDGFB	platelet-derived growth factor beta polypeptide	0.18299	0.693634	1.36534
PATH:05166	HTLV-I infection	SLC2A1	SLC2A1	solute carrier family 2 (facilitated glucose transporter), member 1	0.18299	0.693634	1.36534
PATH:05166	HTLV-I infection	FZD1	FZD1	frizzled family receptor 1	0.18299	0.693634	1.36534
PATH:05166	HTLV-I infection	WNT5B	WNT5B	wingless-type MMTV integration site family, member 5B	0.18299	0.693634	1.36534
PATH:05166	HTLV-I infection	CD40	CD40	CD40 molecule, TNF receptor superfamily member 5	0.18299	0.693634	1.36534
PATH:05166	HTLV-I infection	NRP1	NRP1	neuropilin 1	0.18299	0.693634	1.36534
PATH:05166	HTLV-I infection	IL15RA	IL15RA	interleukin 15 receptor, alpha	0.18299	0.693634	1.36534
PATH:05323	Rheumatoid arthritis	MMP3	MMP3	matrix metallopeptidase 3 (stromelysin 1, progelatinase)	0.183004	0.693634	1.65945
PATH:05323	Rheumatoid arthritis	BOLA-DRA	BOLA-DRA	major histocompatibility complex, class II, DR alpha	0.183004	0.693634	1.65945
PATH:05323	Rheumatoid arthritis	BOLA-DQB	BOLA-DQB	major histocompatibility complex, class II, DQ beta	0.183004	0.693634	1.65945
PATH:05323	Rheumatoid arthritis	ICAM1	ICAM1	intercellular adhesion molecule 1	0.183004	0.693634	1.65945
PATH:05323	Rheumatoid arthritis	ATP6V1C2	ATP6V1C2	ATPase, H+ transporting, lysosomal 42kDa, V1 subunit C2	0.183004	0.693634	1.65945
PATH:01040	Biosynthesis of unsaturated fatty acids	ACOT2	ACOT2	acyl-CoA thioesterase 2	0.18471	0.693634	2.54449
PATH:01040	Biosynthesis of unsaturated fatty acids	FADS1	FADS1	fatty acid desaturase 1	0.18471	0.693634	2.54449
PATH:00062	Fatty acid elongation	ACOT2	ACOT2	acyl-CoA thioesterase 2	0.18471	0.693634	2.54449
PATH:00062	Fatty acid elongation	ELOVL4	ELOVL4	ELOVL fatty acid elongase 4	0.18471	0.693634	2.54449
PATH:05146	Amoebiasis	SERPINB2.1	SERPINB2	serpin peptidase inhibitor, clade B (ovalbumin), member 2	0.194749	0.693634	1.53952
PATH:05146	Amoebiasis	COL1A2	COL1A2	collagen, type I, alpha 2	0.194749	0.693634	1.53952
PATH:05146	Amoebiasis	LAMC2	LAMC2	laminin, gamma 2	0.194749	0.693634	1.53952
PATH:05146	Amoebiasis	ACTN3	ACTN3	actinin, alpha 3	0.194749	0.693634	1.53952
PATH:05146	Amoebiasis	FN1	FN1	fibronectin 1	0.194749	0.693634	1.53952
PATH:05146	Amoebiasis	COL3A1	COL3A1	collagen, type III, alpha 1	0.194749	0.693634	1.53952
PATH:05140	Leishmaniasis	BOLA-DRA	BOLA-DRA	major histocompatibility complex, class II, DR alpha	0.195963	0.693634	1.74479
PATH:05140	Leishmaniasis	BOLA-DQB	BOLA-DQB	major histocompatibility complex, class II, DQ beta	0.195963	0.693634	1.74479
PATH:05140	Leishmaniasis	NCF4	NCF4	neutrophil cytosolic factor 4, 40kDa	0.195963	0.693634	1.74479
PATH:05140	Leishmaniasis	BOLA-DRB3	BOLA-DRB3	major histocompatibility complex, class II, DRB3	0.195963	0.693634	1.74479
PATH:05218	Melanoma	PDGFB	PDGFB	platelet-derived growth factor beta polypeptide	0.195963	0.693634	1.74479
PATH:05218	Melanoma	FGF1	FGF1	fibroblast growth factor 1 (acidic)	0.195963	0.693634	1.74479
PATH:05218	Melanoma	FGF19	FGF19	fibroblast growth factor 19	0.195963	0.693634	1.74479
PATH:05218	Melanoma	FGF18	FGF18	fibroblast growth factor 18	0.195963	0.693634	1.74479
PATH:00051	Fructose and mannose metabolism	MTMR7	MTMR7	myotubularin related protein 7	0.198662	0.693634	1.94897
PATH:00051	Fructose and mannose metabolism	AKR1B1	AKR1B1	aldo-keto reductase family 1, member B1 (aldose reductase)	0.198662	0.693634	1.94897
PATH:00051	Fructose and mannose metabolism	FBP1	FBP1	fructose-1,6-bisphosphatase 1	0.198662	0.693634	1.94897
PATH:00280	Valine, leucine and isoleucine degradation	ACADSB	ACADSB	acyl-CoA dehydrogenase, short/branched chain	0.198662	0.693634	1.94897
PATH:00280	Valine, leucine and isoleucine degradation	BCAT2	BCAT2	branched chain amino-acid transaminase 2, mitochondrial	0.198662	0.693634	1.94897
PATH:00280	Valine, leucine and isoleucine degradation	HSD17B10	HSD17B10	hydroxysteroid (17-beta) dehydrogenase 10	0.198662	0.693634	1.94897
PATH:04728	Dopaminergic synapse	CREB3L1	CREB3L1	cAMP responsive element binding protein 3-like 1	0.22061	0.754708	1.47745
PATH:04728	Dopaminergic synapse	SCN1A	SCN1A	sodium channel, voltage-gated, type I, alpha subunit	0.22061	0.754708	1.47745
PATH:04728	Dopaminergic synapse	GNG2	GNG2	guanine nucleotide binding protein (G protein), gamma 2	0.22061	0.754708	1.47745
PATH:04728	Dopaminergic synapse	GNG11	GNG11	guanine nucleotide binding protein (G protein), gamma 11	0.22061	0.754708	1.47745
PATH:04728	Dopaminergic synapse	ITPR1	ITPR1	inositol 1,4,5-trisphosphate receptor, type 1	0.22061	0.754708	1.47745
PATH:04728	Dopaminergic synapse	DRD3	DRD3	dopamine receptor D3	0.22061	0.754708	1.47745
PATH:01230	Biosynthesis of amino acids	MTR	MTR	5-methyltetrahydrofolate-homocysteine methyltransferase	0.223482	0.754708	1.65048
PATH:01230	Biosynthesis of amino acids	SDS	SDS	serine dehydratase	0.223482	0.754708	1.65048
PATH:01230	Biosynthesis of amino acids	ALDH18A1	ALDH18A1	aldehyde dehydrogenase 18 family, member A1	0.223482	0.754708	1.65048
PATH:01230	Biosynthesis of amino acids	BCAT2	BCAT2	branched chain amino-acid transaminase 2, mitochondrial	0.223482	0.754708	1.65048
PATH:04972	Pancreatic secretion	KCNMA1	KCNMA1	potassium large conductance calcium-activated channel, subfamily M, alpha member 1	0.235741	0.783269	1.51158
PATH:04972	Pancreatic secretion	LOC784768	LOC784768	calcium-activated chloride channel	0.235741	0.783269	1.51158
PATH:04972	Pancreatic secretion	ATP2A3	ATP2A3	ATPase, Ca++ transporting, ubiquitous	0.235741	0.783269	1.51158
PATH:04972	Pancreatic secretion	ITPR1	ITPR1	inositol 1,4,5-trisphosphate receptor, type 1	0.235741	0.783269	1.51158
PATH:04972	Pancreatic secretion	CELA3B	CELA3B	chymotrypsin-like elastase family, member 3B	0.235741	0.783269	1.51158
PATH:04612	Antigen processing and presentation	BOLA-DRA	BOLA-DRA	major histocompatibility complex, class II, DR alpha	0.244744	0.798431	1.58618
PATH:04612	Antigen processing and presentation	BOLA-DQB	BOLA-DQB	major histocompatibility complex, class II, DQ beta	0.244744	0.798431	1.58618
PATH:04612	Antigen processing and presentation	BOLA-DRB3	BOLA-DRB3	major histocompatibility complex, class II, DRB3	0.244744	0.798431	1.58618
PATH:04612	Antigen processing and presentation	CD74	CD74	CD74 molecule, major histocompatibility complex, class II invariant chain	0.244744	0.798431	1.58618
PATH:04911	Insulin secretion	SLC2A1	SLC2A1	solute carrier family 2 (facilitated glucose transporter), member 1	0.251932	0.798431	1.56584
PATH:04911	Insulin secretion	CREB3L1	CREB3L1	cAMP responsive element binding protein 3-like 1	0.251932	0.798431	1.56584
PATH:04911	Insulin secretion	KCNMA1	KCNMA1	potassium large conductance calcium-activated channel, subfamily M, alpha member 1	0.251932	0.798431	1.56584
PATH:04911	Insulin secretion	SNAP25	SNAP25	synaptosomal-associated protein, 25kDa	0.251932	0.798431	1.56584
PATH:03320	PPAR signaling pathway	ACSL5	ACSL5	acyl-CoA synthetase long-chain family member 5	0.251932	0.798431	1.56584
PATH:03320	PPAR signaling pathway	CPT1C	CPT1C	carnitine palmitoyltransferase 1C	0.251932	0.798431	1.56584
PATH:03320	PPAR signaling pathway	OLR1	OLR1	oxidized low density lipoprotein (lectin-like) receptor 1	0.251932	0.798431	1.56584
PATH:03320	PPAR signaling pathway	SORBS1	SORBS1	sorbin and SH3 domain containing 1	0.251932	0.798431	1.56584
PATH:04340	Hedgehog signaling pathway	WNT3A	WNT3A	wingless-type MMTV integration site family, member 3A	0.259631	0.810363	1.69633
PATH:04340	Hedgehog signaling pathway	WNT5B	WNT5B	wingless-type MMTV integration site family, member 5B	0.259631	0.810363	1.69633
PATH:04340	Hedgehog signaling pathway	PTCH2	PTCH2	patched 2	0.259631	0.810363	1.69633
PATH:04022	cGMP-PKG signaling pathway	SLC8A1	SLC8A1	solute carrier family 8 (sodium/calcium exchanger), member 1	0.265257	0.815566	1.34426
PATH:04022	cGMP-PKG signaling pathway	MYL9	MYL9	myosin, light chain 9, regulatory	0.265257	0.815566	1.34426
PATH:04022	cGMP-PKG signaling pathway	CREB3L1	CREB3L1	cAMP responsive element binding protein 3-like 1	0.265257	0.815566	1.34426
PATH:04022	cGMP-PKG signaling pathway	KCNMA1	KCNMA1	potassium large conductance calcium-activated channel, subfamily M, alpha member 1	0.265257	0.815566	1.34426
PATH:04022	cGMP-PKG signaling pathway	ATP2A3	ATP2A3	ATPase, Ca++ transporting, ubiquitous	0.265257	0.815566	1.34426
PATH:04022	cGMP-PKG signaling pathway	NPR2	NPR2	natriuretic peptide receptor B/guanylate cyclase B (atrionatriuretic peptide receptor B)	0.265257	0.815566	1.34426
PATH:04022	cGMP-PKG signaling pathway	ITPR1	ITPR1	inositol 1,4,5-trisphosphate receptor, type 1	0.265257	0.815566	1.34426
PATH:04260	Cardiac muscle contraction	COX6B2	COX6B2	cytochrome c oxidase subunit VIb polypeptide 2 (testis)	0.273746	0.828532	1.50785
PATH:04260	Cardiac muscle contraction	SLC8A1	SLC8A1	solute carrier family 8 (sodium/calcium exchanger), member 1	0.273746	0.828532	1.50785
PATH:04260	Cardiac muscle contraction	LOC100336949	LOC100336949	tropomyosin alpha-1 chain-like	0.273746	0.828532	1.50785
PATH:04260	Cardiac muscle contraction	CACNA1S	CACNA1S	calcium channel, voltage-dependent, L type, alpha 1S subunit	0.273746	0.828532	1.50785
PATH:00330	Arginine and proline metabolism	ALDH18A1	ALDH18A1	aldehyde dehydrogenase 18 family, member A1	0.277518	0.828532	1.63574
PATH:00330	Arginine and proline metabolism	L3HYPDH	L3HYPDH	L-3-hydroxyproline dehydratase (trans-)	0.277518	0.828532	1.63574
PATH:00330	Arginine and proline metabolism	P4HA1	P4HA1	prolyl 4-hydroxylase, alpha polypeptide I	0.277518	0.828532	1.63574
PATH:05020	Prion diseases	NCAM1	NCAM1	neural cell adhesion molecule 1	0.282174	0.830399	1.90837
PATH:05020	Prion diseases	FYN	FYN	FYN oncogene related to SRC, FGR, YES	0.282174	0.830399	1.90837
PATH:05131	Shigellosis	ITGA5	ITGA5	integrin, alpha 5 (fibronectin receptor, alpha polypeptide)	0.295521	0.840386	1.57934
PATH:05131	Shigellosis	PFN2	PFN2	profilin 2	0.295521	0.840386	1.57934
PATH:05131	Shigellosis	CD44	CD44	CD44 molecule (Indian blood group)	0.295521	0.840386	1.57934
PATH:00562	Inositol phosphate metabolism	ITPKA	ITPKA	inositol-trisphosphate 3-kinase A	0.304552	0.840386	1.55257
PATH:00562	Inositol phosphate metabolism	ITPKB	ITPKB	inositol-trisphosphate 3-kinase B	0.304552	0.840386	1.55257
PATH:00562	Inositol phosphate metabolism	PIK3C2G	PIK3C2G	phosphoinositide-3-kinase, class 2, gamma polypeptide	0.304552	0.840386	1.55257
PATH:05034	Alcoholism	LOC617875	LOC617875	histone H4-like	0.306678	0.840386	1.27986
PATH:05034	Alcoholism	HDAC11	HDAC11	histone deacetylase 11	0.306678	0.840386	1.27986
PATH:05034	Alcoholism	CREB3L1	CREB3L1	cAMP responsive element binding protein 3-like 1	0.306678	0.840386	1.27986
PATH:05034	Alcoholism	H2AFY2	H2AFY2	H2A histone family, member Y2	0.306678	0.840386	1.27986
PATH:05034	Alcoholism	GNG2	GNG2	guanine nucleotide binding protein (G protein), gamma 2	0.306678	0.840386	1.27986
PATH:05034	Alcoholism	GNG11	GNG11	guanine nucleotide binding protein (G protein), gamma 11	0.306678	0.840386	1.27986
PATH:05034	Alcoholism	FOSB	FOSB	FBJ murine osteosarcoma viral oncogene homolog B	0.306678	0.840386	1.27986
PATH:04144	Endocytosis	CSF1R	CSF1R	colony stimulating factor 1 receptor	0.307874	0.840386	1.25267
PATH:04144	Endocytosis	CXCR4	CXCR4	chemokine (C-X-C motif) receptor 4	0.307874	0.840386	1.25267
PATH:04144	Endocytosis	MVB12B	MVB12B	multivesicular body subunit 12B	0.307874	0.840386	1.25267
PATH:04144	Endocytosis	ADRBK2	ADRBK2	adrenergic, beta, receptor kinase 2	0.307874	0.840386	1.25267
PATH:04144	Endocytosis	PARD6G	PARD6G	par-6 partitioning defective 6 homolog gamma (C. elegans)	0.307874	0.840386	1.25267
PATH:04144	Endocytosis	PSD	PSD	pleckstrin and Sec7 domain containing	0.307874	0.840386	1.25267
PATH:04144	Endocytosis	DNAJC6	DNAJC6	DnaJ (Hsp40) homolog, subfamily C, member 6	0.307874	0.840386	1.25267
PATH:04144	Endocytosis	EHD3	EHD3	EH-domain containing 3	0.307874	0.840386	1.25267
PATH:04713	Circadian entrainment	NOS1AP	NOS1AP	nitric oxide synthase 1 (neuronal) adaptor protein	0.31074	0.840386	1.42018
PATH:04713	Circadian entrainment	GNG2	GNG2	guanine nucleotide binding protein (G protein), gamma 2	0.31074	0.840386	1.42018
PATH:04713	Circadian entrainment	GNG11	GNG11	guanine nucleotide binding protein (G protein), gamma 11	0.31074	0.840386	1.42018
PATH:04713	Circadian entrainment	ITPR1	ITPR1	inositol 1,4,5-trisphosphate receptor, type 1	0.31074	0.840386	1.42018
PATH:05120	Epithelial cell signaling in Helicobacter pylori infection	JAM3	JAM3	junctional adhesion molecule 3	0.313595	0.840386	1.52669
PATH:05120	Epithelial cell signaling in Helicobacter pylori infection	ATP6V1C2	ATP6V1C2	ATPase, H+ transporting, lysosomal 42kDa, V1 subunit C2	0.313595	0.840386	1.52669
PATH:05120	Epithelial cell signaling in Helicobacter pylori infection	JAM2	JAM2	junctional adhesion molecule 2	0.313595	0.840386	1.52669
PATH:04060	Cytokine-cytokine receptor interaction	IL11	IL11	interleukin 11	0.314632	0.840386	1.19528
PATH:04060	Cytokine-cytokine receptor interaction	CSF1R	CSF1R	colony stimulating factor 1 receptor	0.314632	0.840386	1.19528
PATH:04060	Cytokine-cytokine receptor interaction	PDGFB	PDGFB	platelet-derived growth factor beta polypeptide	0.314632	0.840386	1.19528
PATH:04060	Cytokine-cytokine receptor interaction	TNFRSF18	TNFRSF18	tumor necrosis factor receptor superfamily, member 18	0.314632	0.840386	1.19528
PATH:04060	Cytokine-cytokine receptor interaction	CXCR4	CXCR4	chemokine (C-X-C motif) receptor 4	0.314632	0.840386	1.19528
PATH:04060	Cytokine-cytokine receptor interaction	IL11RA	IL11RA	interleukin 11 receptor, alpha	0.314632	0.840386	1.19528
PATH:04060	Cytokine-cytokine receptor interaction	IL22RA1	IL22RA1	interleukin 22 receptor, alpha 1	0.314632	0.840386	1.19528
PATH:04060	Cytokine-cytokine receptor interaction	CCL17	CCL17	chemokine (C-C motif) ligand 17	0.314632	0.840386	1.19528
PATH:04060	Cytokine-cytokine receptor interaction	CD40	CD40	CD40 molecule, TNF receptor superfamily member 5	0.314632	0.840386	1.19528
PATH:04060	Cytokine-cytokine receptor interaction	FLT3	FLT3	fms-related tyrosine kinase 3	0.314632	0.840386	1.19528
PATH:04060	Cytokine-cytokine receptor interaction	IL15RA	IL15RA	interleukin 15 receptor, alpha	0.314632	0.840386	1.19528
PATH:04350	TGF-beta signaling pathway	THBS1	THBS1	thrombospondin 1	0.318204	0.840386	1.40386
PATH:04350	TGF-beta signaling pathway	CHRD	CHRD	chordin	0.318204	0.840386	1.40386
PATH:04350	TGF-beta signaling pathway	THBS4	THBS4	thrombospondin 4	0.318204	0.840386	1.40386
PATH:04350	TGF-beta signaling pathway	LTBP1	LTBP1	latent transforming growth factor beta binding protein 1	0.318204	0.840386	1.40386
PATH:05032	Morphine addiction	ADRBK2	ADRBK2	adrenergic, beta, receptor kinase 2	0.325684	0.849251	1.3879
PATH:05032	Morphine addiction	GNG2	GNG2	guanine nucleotide binding protein (G protein), gamma 2	0.325684	0.849251	1.3879
PATH:05032	Morphine addiction	GNG11	GNG11	guanine nucleotide binding protein (G protein), gamma 11	0.325684	0.849251	1.3879
PATH:05032	Morphine addiction	PDE4D	PDE4D	phosphodiesterase 4D, cAMP-specific	0.325684	0.849251	1.3879
PATH:04915	Estrogen signaling pathway	MMP9	MMP9	matrix metallopeptidase 9 (gelatinase B, 92kDa gelatinase, 92kDa type IV collagenase)	0.340674	0.874814	1.35706
PATH:04915	Estrogen signaling pathway	ESR2	ESR2	estrogen receptor 2 (ER beta)	0.340674	0.874814	1.35706
PATH:04915	Estrogen signaling pathway	CREB3L1	CREB3L1	cAMP responsive element binding protein 3-like 1	0.340674	0.874814	1.35706
PATH:04915	Estrogen signaling pathway	ITPR1	ITPR1	inositol 1,4,5-trisphosphate receptor, type 1	0.340674	0.874814	1.35706
PATH:04611	Platelet activation	COL1A2	COL1A2	collagen, type I, alpha 2	0.34398	0.874814	1.29381
PATH:04611	Platelet activation	ITGB3	ITGB3	integrin, beta 3 (platelet glycoprotein IIIa, antigen CD61)	0.34398	0.874814	1.29381
PATH:04611	Platelet activation	FYN	FYN	FYN oncogene related to SRC, FGR, YES	0.34398	0.874814	1.29381
PATH:04611	Platelet activation	ITPR1	ITPR1	inositol 1,4,5-trisphosphate receptor, type 1	0.34398	0.874814	1.29381
PATH:04611	Platelet activation	COL3A1	COL3A1	collagen, type III, alpha 1	0.34398	0.874814	1.29381
PATH:00010	Glycolysis / Gluconeogenesis	BPGM	BPGM	2,3-bisphosphoglycerate mutase	0.349785	0.878727	1.43128
PATH:00010	Glycolysis / Gluconeogenesis	LOC785763	LOC785763	2,3-bisphosphoglycerate mutase pseudogene	0.349785	0.878727	1.43128
PATH:00010	Glycolysis / Gluconeogenesis	FBP1	FBP1	fructose-1,6-bisphosphatase 1	0.349785	0.878727	1.43128
PATH:04064	NF-kappa B signaling pathway	ICAM1	ICAM1	intercellular adhesion molecule 1	0.355687	0.88279	1.32756
PATH:04064	NF-kappa B signaling pathway	CARD11	CARD11	caspase recruitment domain family, member 11	0.355687	0.88279	1.32756
PATH:04064	NF-kappa B signaling pathway	LAT	LAT	linker for activation of T cells	0.355687	0.88279	1.32756
PATH:04064	NF-kappa B signaling pathway	CD40	CD40	CD40 molecule, TNF receptor superfamily member 5	0.355687	0.88279	1.32756
PATH:00533	Glycosaminoglycan biosynthesis - keratan sulfate	ST3GAL1	ST3GAL1	ST3 beta-galactoside alpha-2,3-sialyltransferase 1	0.372876	0.914434	2.18099
PATH:00270	Cysteine and methionine metabolism	MTR	MTR	5-methyltetrahydrofolate-homocysteine methyltransferase	0.378813	0.918064	1.52669
PATH:00270	Cysteine and methionine metabolism	SDS	SDS	serine dehydratase	0.378813	0.918064	1.52669
PATH:04920	Adipocytokine signaling pathway	ACSL5	ACSL5	acyl-CoA synthetase long-chain family member 5	0.385772	0.924059	1.34708
PATH:04920	Adipocytokine signaling pathway	SLC2A1	SLC2A1	solute carrier family 2 (facilitated glucose transporter), member 1	0.385772	0.924059	1.34708
PATH:04920	Adipocytokine signaling pathway	CPT1C	CPT1C	carnitine palmitoyltransferase 1C	0.385772	0.924059	1.34708
PATH:00603	Glycosphingolipid biosynthesis - globo series	ST3GAL1	ST3GAL1	ST3 beta-galactoside alpha-2,3-sialyltransferase 1	0.393455	0.925026	2.03559
PATH:04723	Retrograde endocannabinoid signaling	MGLL	MGLL	monoglyceride lipase	0.40064	0.925026	1.24628
PATH:04723	Retrograde endocannabinoid signaling	GNG2	GNG2	guanine nucleotide binding protein (G protein), gamma 2	0.40064	0.925026	1.24628
PATH:04723	Retrograde endocannabinoid signaling	GNG11	GNG11	guanine nucleotide binding protein (G protein), gamma 11	0.40064	0.925026	1.24628
PATH:04723	Retrograde endocannabinoid signaling	ITPR1	ITPR1	inositol 1,4,5-trisphosphate receptor, type 1	0.40064	0.925026	1.24628
PATH:04380	Osteoclast differentiation	CSF1R	CSF1R	colony stimulating factor 1 receptor	0.402978	0.925026	1.20212
PATH:04380	Osteoclast differentiation	NCF4	NCF4	neutrophil cytosolic factor 4, 40kDa	0.402978	0.925026	1.20212
PATH:04380	Osteoclast differentiation	ITGB3	ITGB3	integrin, beta 3 (platelet glycoprotein IIIa, antigen CD61)	0.402978	0.925026	1.20212
PATH:04380	Osteoclast differentiation	FYN	FYN	FYN oncogene related to SRC, FGR, YES	0.402978	0.925026	1.20212
PATH:04380	Osteoclast differentiation	FOSB	FOSB	FBJ murine osteosarcoma viral oncogene homolog B	0.402978	0.925026	1.20212
PATH:04062	Chemokine signaling pathway	VAV2	VAV2	vav 2 guanine nucleotide exchange factor	0.408755	0.925026	1.14913
PATH:04062	Chemokine signaling pathway	CXCR4	CXCR4	chemokine (C-X-C motif) receptor 4	0.408755	0.925026	1.14913
PATH:04062	Chemokine signaling pathway	LOC788596	LOC788596	guanine nucleotide binding protein (G protein), gamma 11 pseudogene	0.408755	0.925026	1.14913
PATH:04062	Chemokine signaling pathway	ADRBK2	ADRBK2	adrenergic, beta, receptor kinase 2	0.408755	0.925026	1.14913
PATH:04062	Chemokine signaling pathway	GNG2	GNG2	guanine nucleotide binding protein (G protein), gamma 2	0.408755	0.925026	1.14913
PATH:04062	Chemokine signaling pathway	CCL17	CCL17	chemokine (C-C motif) ligand 17	0.408755	0.925026	1.14913
PATH:04062	Chemokine signaling pathway	GNG11	GNG11	guanine nucleotide binding protein (G protein), gamma 11	0.408755	0.925026	1.14913
PATH:00604	Glycosphingolipid biosynthesis - ganglio series	ST3GAL1	ST3GAL1	ST3 beta-galactoside alpha-2,3-sialyltransferase 1	0.413361	0.925026	1.90837
PATH:04975	Fat digestion and absorption	NPC1L1	NPC1L1	NPC1-like 1	0.425178	0.925026	1.3879
PATH:04975	Fat digestion and absorption	ABCA1	ABCA1	ATP-binding cassette, sub-family A (ABC1), member 1	0.425178	0.925026	1.3879
PATH:05219	Bladder cancer	MMP9	MMP9	matrix metallopeptidase 9 (gelatinase B, 92kDa gelatinase, 92kDa type IV collagenase)	0.425178	0.925026	1.3879
PATH:05219	Bladder cancer	THBS1	THBS1	thrombospondin 1	0.425178	0.925026	1.3879
PATH:05211	Renal cell carcinoma	PDGFB	PDGFB	platelet-derived growth factor beta polypeptide	0.430062	0.925026	1.25482
PATH:05211	Renal cell carcinoma	SLC2A1	SLC2A1	solute carrier family 2 (facilitated glucose transporter), member 1	0.430062	0.925026	1.25482
PATH:05211	Renal cell carcinoma	PAK3	PAK3	p21 protein (Cdc42/Rac)-activated kinase 3	0.430062	0.925026	1.25482
PATH:04066	HIF-1 signaling pathway	ANGPT4	ANGPT4	angiopoietin 4	0.430332	0.925026	1.19741
PATH:04066	HIF-1 signaling pathway	SLC2A1	SLC2A1	solute carrier family 2 (facilitated glucose transporter), member 1	0.430332	0.925026	1.19741
PATH:04066	HIF-1 signaling pathway	EDN1	EDN1	endothelin 1	0.430332	0.925026	1.19741
PATH:04066	HIF-1 signaling pathway	SERPINE1	SERPINE1	serpin peptidase inhibitor, clade E (nexin, plasminogen activator inhibitor type 1), member 1	0.430332	0.925026	1.19741
PATH:00770	Pantothenate and CoA biosynthesis	BCAT2	BCAT2	branched chain amino-acid transaminase 2, mitochondrial	0.432616	0.925026	1.79611
PATH:05145	Toxoplasmosis	BOLA-DRA	BOLA-DRA	major histocompatibility complex, class II, DR alpha	0.43557	0.925026	1.15659
PATH:05145	Toxoplasmosis	BOLA-DQB	BOLA-DQB	major histocompatibility complex, class II, DQ beta	0.43557	0.925026	1.15659
PATH:05145	Toxoplasmosis	LAMC2	LAMC2	laminin, gamma 2	0.43557	0.925026	1.15659
PATH:05145	Toxoplasmosis	CD40	CD40	CD40 molecule, TNF receptor superfamily member 5	0.43557	0.925026	1.15659
PATH:05145	Toxoplasmosis	BOLA-DRB3	BOLA-DRB3	major histocompatibility complex, class II, DRB3	0.43557	0.925026	1.15659
PATH:05133	Pertussis	ITGA5	ITGA5	integrin, alpha 5 (fibronectin receptor, alpha polypeptide)	0.447469	0.925306	1.22136
PATH:05133	Pertussis	C1R	C1R	complement component 1, r subcomponent	0.447469	0.925306	1.22136
PATH:05133	Pertussis	SERPING1	SERPING1	serpin peptidase inhibitor, clade G (C1 inhibitor), member 1	0.447469	0.925306	1.22136
PATH:03050	Proteasome	PSMB10	PSMB10	proteasome (prosome, macropain) subunit, beta type, 10	0.447685	0.925306	1.32756
PATH:03050	Proteasome	LOC781156	LOC781156	proteasome alpha 2 subunit-like pseudogene	0.447685	0.925306	1.32756
PATH:01210	2-Oxocarboxylic acid metabolism	BCAT2	BCAT2	branched chain amino-acid transaminase 2, mitochondrial	0.451242	0.925306	1.69633
PATH:04978	Mineral absorption	SLC8A1	SLC8A1	solute carrier family 8 (sodium/calcium exchanger), member 1	0.458752	0.925306	1.29931
PATH:04978	Mineral absorption	LOC512464	LOC512464	solute carrier family 11 (proton-coupled divalent metal ion transporters), member 2-like	0.458752	0.925306	1.29931
PATH:04330	Notch signaling pathway	RBPJL	RBPJL	recombination signal binding protein for immunoglobulin kappa J region-like	0.458752	0.925306	1.29931
PATH:04330	Notch signaling pathway	DTX4	DTX4	deltex homolog 4 (Drosophila)	0.458752	0.925306	1.29931
PATH:05203	Viral carcinogenesis	LOC617875	LOC617875	histone H4-like	0.462653	0.925306	1.0905
PATH:05203	Viral carcinogenesis	RBPJL	RBPJL	recombination signal binding protein for immunoglobulin kappa J region-like	0.462653	0.925306	1.0905
PATH:05203	Viral carcinogenesis	EGR3	EGR3	early growth response 3	0.462653	0.925306	1.0905
PATH:05203	Viral carcinogenesis	IRF7	IRF7	interferon regulatory factor 7	0.462653	0.925306	1.0905
PATH:05203	Viral carcinogenesis	HDAC11	HDAC11	histone deacetylase 11	0.462653	0.925306	1.0905
PATH:05203	Viral carcinogenesis	CREB3L1	CREB3L1	cAMP responsive element binding protein 3-like 1	0.462653	0.925306	1.0905
PATH:05203	Viral carcinogenesis	ACTN3	ACTN3	actinin, alpha 3	0.462653	0.925306	1.0905
PATH:00670	One carbon pool by folate	MTR	MTR	5-methyltetrahydrofolate-homocysteine methyltransferase	0.469259	0.928316	1.60705
PATH:05100	Bacterial invasion of epithelial cells	CTNNA2	CTNNA2	catenin (cadherin-associated protein), alpha 2	0.473171	0.928316	1.17438
PATH:05100	Bacterial invasion of epithelial cells	ITGA5	ITGA5	integrin, alpha 5 (fibronectin receptor, alpha polypeptide)	0.473171	0.928316	1.17438
PATH:05100	Bacterial invasion of epithelial cells	FN1	FN1	fibronectin 1	0.473171	0.928316	1.17438
PATH:04664	Fc epsilon RI signaling pathway	VAV2	VAV2	vav 2 guanine nucleotide exchange factor	0.49832	0.968432	1.13089
PATH:04664	Fc epsilon RI signaling pathway	LAT	LAT	linker for activation of T cells	0.49832	0.968432	1.13089
PATH:04664	Fc epsilon RI signaling pathway	FYN	FYN	FYN oncogene related to SRC, FGR, YES	0.49832	0.968432	1.13089
PATH:04010	MAPK signaling pathway	DUSP2	DUSP2	dual specificity phosphatase 2	0.509158	0.979164	1.0331
PATH:04010	MAPK signaling pathway	PDGFB	PDGFB	platelet-derived growth factor beta polypeptide	0.509158	0.979164	1.0331
PATH:04010	MAPK signaling pathway	NTF4	NTF4	neurotrophin 4	0.509158	0.979164	1.0331
PATH:04010	MAPK signaling pathway	FGF1	FGF1	fibroblast growth factor 1 (acidic)	0.509158	0.979164	1.0331
PATH:04010	MAPK signaling pathway	CACNA1E	CACNA1E	calcium channel, voltage-dependent, R type, alpha 1E subunit	0.509158	0.979164	1.0331
PATH:04010	MAPK signaling pathway	CACNA1S	CACNA1S	calcium channel, voltage-dependent, L type, alpha 1S subunit	0.509158	0.979164	1.0331
PATH:04010	MAPK signaling pathway	CACNA1H	CACNA1H	calcium channel, voltage-dependent, T type, alpha 1H subunit	0.509158	0.979164	1.0331
PATH:04010	MAPK signaling pathway	FGF19	FGF19	fibroblast growth factor 19	0.509158	0.979164	1.0331
PATH:04010	MAPK signaling pathway	FGF18	FGF18	fibroblast growth factor 18	0.509158	0.979164	1.0331
PATH:04146	Peroxisome	ACSL5	ACSL5	acyl-CoA synthetase long-chain family member 5	0.514748	0.979164	1.10363
PATH:04146	Peroxisome	MPV17	MPV17	MpV17 mitochondrial inner membrane protein	0.514748	0.979164	1.10363
PATH:04146	Peroxisome	EPHX2	EPHX2	epoxide hydrolase 2, cytoplasmic	0.514748	0.979164	1.10363
PATH:00532	Glycosaminoglycan biosynthesis - chondroitin sulfate / dermatan sulfate	CHST14	CHST14	carbohydrate (N-acetylgalactosamine 4-0) sulfotransferase 14	0.519852	0.979164	1.3879
PATH:00564	Glycerophospholipid metabolism	DGKI	DGKI	diacylglycerol kinase, iota	0.522854	0.979164	1.0905
PATH:00564	Glycerophospholipid metabolism	LPCAT4	LPCAT4	lysophosphatidylcholine acyltransferase 4	0.522854	0.979164	1.0905
PATH:00564	Glycerophospholipid metabolism	DGKB	DGKB	diacylglycerol kinase, beta 90kDa	0.522854	0.979164	1.0905
PATH:04913	Ovarian steroidogenesis	ACOT2	ACOT2	acyl-CoA thioesterase 2	0.532445	0.982639	1.13089
PATH:04913	Ovarian steroidogenesis	CYP17A1	CYP17A1	cytochrome P450, family 17, subfamily A, polypeptide 1	0.532445	0.982639	1.13089
PATH:04727	GABAergic synapse	GNG2	GNG2	guanine nucleotide binding protein (G protein), gamma 2	0.538844	0.982639	1.06514
PATH:04727	GABAergic synapse	GNG11	GNG11	guanine nucleotide binding protein (G protein), gamma 11	0.538844	0.982639	1.06514
PATH:04727	GABAergic synapse	GABARAPL1	GABARAPL1	GABA(A) receptor-associated protein like 1	0.538844	0.982639	1.06514
PATH:05222	Small cell lung cancer	LAMC2	LAMC2	laminin, gamma 2	0.554526	0.982639	1.04093
PATH:05222	Small cell lung cancer	FHIT	FHIT	fragile histidine triad gene	0.554526	0.982639	1.04093
PATH:05222	Small cell lung cancer	FN1	FN1	fibronectin 1	0.554526	0.982639	1.04093
PATH:04666	Fc gamma R-mediated phagocytosis	VAV2	VAV2	vav 2 guanine nucleotide exchange factor	0.554526	0.982639	1.04093
PATH:04666	Fc gamma R-mediated phagocytosis	SPHK1	SPHK1	sphingosine kinase 1	0.554526	0.982639	1.04093
PATH:04666	Fc gamma R-mediated phagocytosis	LAT	LAT	linker for activation of T cells	0.554526	0.982639	1.04093
PATH:05221	Acute myeloid leukemia	CEBPA	CEBPA	CCAAT/enhancer binding protein (C/EBP), alpha	0.561875	0.982639	1.07136
PATH:05221	Acute myeloid leukemia	FLT3	FLT3	fms-related tyrosine kinase 3	0.561875	0.982639	1.07136
PATH:04950	Maturity onset diabetes of the young	HHEX	HHEX	hematopoietically expressed homeobox	0.56564	0.982639	1.22136
PATH:04966	Collecting duct acid secretion	ATP6V1C2	ATP6V1C2	ATPase, H+ transporting, lysosomal 42kDa, V1 subunit C2	0.579915	0.982639	1.17438
PATH:00534	Glycosaminoglycan biosynthesis - heparan sulfate / heparin	HS3ST3A1	HS3ST3A1	heparan sulfate (glucosamine) 3-O-sulfotransferase 3A1	0.579915	0.982639	1.17438
PATH:00601	Glycosphingolipid biosynthesis - lacto and neolacto series	GCNT2	GCNT2	glucosaminyl (N-acetyl) transferase 2, I-branching enzyme (I blood group)	0.579915	0.982639	1.17438
PATH:00040	Pentose and glucuronate interconversions	AKR1B1	AKR1B1	aldo-keto reductase family 1, member B1 (aldose reductase)	0.579915	0.982639	1.17438
PATH:00830	Retinol metabolism	DHRS3	DHRS3	dehydrogenase/reductase (SDR family) member 3	0.580751	0.982639	1.03505
PATH:00830	Retinol metabolism	ALDH1A1	ALDH1A1	aldehyde dehydrogenase 1 family, member A1	0.580751	0.982639	1.03505
PATH:00030	Pentose phosphate pathway	FBP1	FBP1	fructose-1,6-bisphosphatase 1	0.593723	0.982639	1.13089
PATH:05152	Tuberculosis	BOLA-DRA	BOLA-DRA	major histocompatibility complex, class II, DR alpha	0.595022	0.982639	0.964228
PATH:05152	Tuberculosis	BOLA-DQB	BOLA-DQB	major histocompatibility complex, class II, DQ beta	0.595022	0.982639	0.964228
PATH:05152	Tuberculosis	CORO1A	CORO1A	coronin, actin binding protein, 1A	0.595022	0.982639	0.964228
PATH:05152	Tuberculosis	SPHK1	SPHK1	sphingosine kinase 1	0.595022	0.982639	0.964228
PATH:05152	Tuberculosis	MRC2	MRC2	mannose receptor, C type 2	0.595022	0.982639	0.964228
PATH:05152	Tuberculosis	CD74	CD74	CD74 molecule, major histocompatibility complex, class II invariant chain	0.595022	0.982639	0.964228
PATH:04650	Natural killer cell mediated cytotoxicity	PRF1	PRF1	perforin 1 (pore forming protein)	0.595076	0.982639	0.966263
PATH:04650	Natural killer cell mediated cytotoxicity	VAV2	VAV2	vav 2 guanine nucleotide exchange factor	0.595076	0.982639	0.966263
PATH:04650	Natural killer cell mediated cytotoxicity	ICAM1	ICAM1	intercellular adhesion molecule 1	0.595076	0.982639	0.966263
PATH:04650	Natural killer cell mediated cytotoxicity	LAT	LAT	linker for activation of T cells	0.595076	0.982639	0.966263
PATH:04650	Natural killer cell mediated cytotoxicity	FYN	FYN	FYN oncogene related to SRC, FGR, YES	0.595076	0.982639	0.966263
PATH:04142	Lysosome	CTSC	CTSC	cathepsin C	0.596261	0.982639	0.96933
PATH:04142	Lysosome	NPC1L1	NPC1L1	NPC1-like 1	0.596261	0.982639	0.96933
PATH:04142	Lysosome	LOC512464	LOC512464	solute carrier family 11 (proton-coupled divalent metal ion transporters), member 2-like	0.596261	0.982639	0.96933
PATH:04142	Lysosome	LAMP3	LAMP3	lysosomal-associated membrane protein 3	0.596261	0.982639	0.96933
PATH:04744	Phototransduction	RGS9	RGS9	regulator of G-protein signaling 9	0.607079	0.985621	1.0905
PATH:05321	Inflammatory bowel disease (IBD)	BOLA-DRA	BOLA-DRA	major histocompatibility complex, class II, DR alpha	0.607935	0.985621	0.984964
PATH:05321	Inflammatory bowel disease (IBD)	BOLA-DQB	BOLA-DQB	major histocompatibility complex, class II, DQ beta	0.607935	0.985621	0.984964
PATH:05031	Amphetamine addiction	CREB3L1	CREB3L1	cAMP responsive element binding protein 3-like 1	0.625306	0.985621	0.954184
PATH:05031	Amphetamine addiction	FOSB	FOSB	FBJ murine osteosarcoma viral oncogene homolog B	0.625306	0.985621	0.954184
PATH:04721	Synaptic vesicle cycle	ATP6V1C2	ATP6V1C2	ATPase, H+ transporting, lysosomal 42kDa, V1 subunit C2	0.642077	0.985621	0.92527
PATH:04721	Synaptic vesicle cycle	SNAP25	SNAP25	synaptosomal-associated protein, 25kDa	0.642077	0.985621	0.92527
PATH:04912	GnRH signaling pathway	MMP14	MMP14	matrix metallopeptidase 14 (membrane-inserted)	0.648327	0.985621	0.906947
PATH:04912	GnRH signaling pathway	CACNA1S	CACNA1S	calcium channel, voltage-dependent, L type, alpha 1S subunit	0.648327	0.985621	0.906947
PATH:04912	GnRH signaling pathway	ITPR1	ITPR1	inositol 1,4,5-trisphosphate receptor, type 1	0.648327	0.985621	0.906947
PATH:00230	Purine metabolism	ENTPD2	ENTPD2	ectonucleoside triphosphate diphosphohydrolase 2	0.649447	0.985621	0.908747
PATH:00230	Purine metabolism	PDE9A	PDE9A	phosphodiesterase 9A	0.649447	0.985621	0.908747
PATH:00230	Purine metabolism	FHIT	FHIT	fragile histidine triad gene	0.649447	0.985621	0.908747
PATH:00230	Purine metabolism	PDE4D	PDE4D	phosphodiesterase 4D, cAMP-specific	0.649447	0.985621	0.908747
PATH:00230	Purine metabolism	NPR2	NPR2	natriuretic peptide receptor B/guanylate cyclase B (atrionatriuretic peptide receptor B)	0.649447	0.985621	0.908747
PATH:04710	Circadian rhythm	PER3	PER3	period circadian clock 3	0.65627	0.985621	0.954184
PATH:00052	Galactose metabolism	AKR1B1	AKR1B1	aldo-keto reductase family 1, member B1 (aldose reductase)	0.65627	0.985621	0.954184
PATH:04261	Adrenergic signaling in cardiomyocytes	SLC8A1	SLC8A1	solute carrier family 8 (sodium/calcium exchanger), member 1	0.662072	0.985621	0.891501
PATH:04261	Adrenergic signaling in cardiomyocytes	LOC100336949	LOC100336949	tropomyosin alpha-1 chain-like	0.662072	0.985621	0.891501
PATH:04261	Adrenergic signaling in cardiomyocytes	CREB3L1	CREB3L1	cAMP responsive element binding protein 3-like 1	0.662072	0.985621	0.891501
PATH:04261	Adrenergic signaling in cardiomyocytes	SCN5A	SCN5A	sodium channel, voltage-gated, type V, alpha subunit	0.662072	0.985621	0.891501
PATH:04115	p53 signaling pathway	THBS1	THBS1	thrombospondin 1	0.66612	0.985621	0.885041
PATH:04115	p53 signaling pathway	SERPINE1	SERPINE1	serpin peptidase inhibitor, clade E (nexin, plasminogen activator inhibitor type 1), member 1	0.66612	0.985621	0.885041
PATH:04918	Thyroid hormone synthesis	CREB3L1	CREB3L1	cAMP responsive element binding protein 3-like 1	0.673841	0.985621	0.872397
PATH:04918	Thyroid hormone synthesis	ITPR1	ITPR1	inositol 1,4,5-trisphosphate receptor, type 1	0.673841	0.985621	0.872397
PATH:05143	African trypanosomiasis	ICAM1	ICAM1	intercellular adhesion molecule 1	0.678515	0.985621	0.898056
PATH:03018	RNA degradation	DCP1B	DCP1B	DCP1 decapping enzyme homolog B (S. cerevisiae)	0.681417	0.985621	0.86011
PATH:03018	RNA degradation	PABPC1L	PABPC1L	poly(A) binding protein, cytoplasmic 1-like	0.681417	0.985621	0.86011
PATH:05010	Alzheimer's disease	COX6B2	COX6B2	cytochrome c oxidase subunit VIb polypeptide 2 (testis)	0.684667	0.985621	0.872397
PATH:05010	Alzheimer's disease	CACNA1S	CACNA1S	calcium channel, voltage-dependent, L type, alpha 1S subunit	0.684667	0.985621	0.872397
PATH:05010	Alzheimer's disease	HSD17B10	HSD17B10	hydroxysteroid (17-beta) dehydrogenase 10	0.684667	0.985621	0.872397
PATH:05010	Alzheimer's disease	ATP2A3	ATP2A3	ATPase, Ca++ transporting, ubiquitous	0.684667	0.985621	0.872397
PATH:05010	Alzheimer's disease	ITPR1	ITPR1	inositol 1,4,5-trisphosphate receptor, type 1	0.684667	0.985621	0.872397
PATH:00450	Selenocompound metabolism	MTR	MTR	5-methyltetrahydrofolate-homocysteine methyltransferase	0.689093	0.985621	0.872397
PATH:05340	Primary immunodeficiency	CD40	CD40	CD40 molecule, TNF receptor superfamily member 5	0.689093	0.985621	0.872397
PATH:04130	SNARE interactions in vesicular transport	SNAP25	SNAP25	synaptosomal-associated protein, 25kDa	0.699325	0.985621	0.848164
PATH:00565	Ether lipid metabolism	LPCAT4	LPCAT4	lysophosphatidylcholine acyltransferase 4	0.709222	0.985621	0.82524
PATH:04917	Prolactin signaling pathway	ESR2	ESR2	estrogen receptor 2 (ER beta)	0.710297	0.985621	0.814237
PATH:04917	Prolactin signaling pathway	CYP17A1	CYP17A1	cytochrome P450, family 17, subfamily A, polypeptide 1	0.710297	0.985621	0.814237
PATH:01100	Metabolic pathways	GCNT1	GCNT1	glucosaminyl (N-acetyl) transferase 1, core 2	0.727493	0.985621	0.922873
PATH:01100	Metabolic pathways	LOC509808	LOC509808	endothelial lipase-like	0.727493	0.985621	0.922873
PATH:01100	Metabolic pathways	MTR	MTR	5-methyltetrahydrofolate-homocysteine methyltransferase	0.727493	0.985621	0.922873
PATH:01100	Metabolic pathways	COX6B2	COX6B2	cytochrome c oxidase subunit VIb polypeptide 2 (testis)	0.727493	0.985621	0.922873
PATH:01100	Metabolic pathways	SARDH	SARDH	sarcosine dehydrogenase	0.727493	0.985621	0.922873
PATH:01100	Metabolic pathways	BPGM	BPGM	2,3-bisphosphoglycerate mutase	0.727493	0.985621	0.922873
PATH:01100	Metabolic pathways	ACSL5	ACSL5	acyl-CoA synthetase long-chain family member 5	0.727493	0.985621	0.922873
PATH:01100	Metabolic pathways	SDS	SDS	serine dehydratase	0.727493	0.985621	0.922873
PATH:01100	Metabolic pathways	DHRS3	DHRS3	dehydrogenase/reductase (SDR family) member 3	0.727493	0.985621	0.922873
PATH:01100	Metabolic pathways	MGLL	MGLL	monoglyceride lipase	0.727493	0.985621	0.922873
PATH:01100	Metabolic pathways	ALDH18A1	ALDH18A1	aldehyde dehydrogenase 18 family, member A1	0.727493	0.985621	0.922873
PATH:01100	Metabolic pathways	ATP6V1C2	ATP6V1C2	ATPase, H+ transporting, lysosomal 42kDa, V1 subunit C2	0.727493	0.985621	0.922873
PATH:01100	Metabolic pathways	L3HYPDH	L3HYPDH	L-3-hydroxyproline dehydratase (trans-)	0.727493	0.985621	0.922873
PATH:01100	Metabolic pathways	UPP1	UPP1	uridine phosphorylase 1	0.727493	0.985621	0.922873
PATH:01100	Metabolic pathways	SPHK1	SPHK1	sphingosine kinase 1	0.727493	0.985621	0.922873
PATH:01100	Metabolic pathways	DGKI	DGKI	diacylglycerol kinase, iota	0.727493	0.985621	0.922873
PATH:01100	Metabolic pathways	AKR1B1	AKR1B1	aldo-keto reductase family 1, member B1 (aldose reductase)	0.727493	0.985621	0.922873
PATH:01100	Metabolic pathways	CYP17A1	CYP17A1	cytochrome P450, family 17, subfamily A, polypeptide 1	0.727493	0.985621	0.922873
PATH:01100	Metabolic pathways	ACADSB	ACADSB	acyl-CoA dehydrogenase, short/branched chain	0.727493	0.985621	0.922873
PATH:01100	Metabolic pathways	ITPKA	ITPKA	inositol-trisphosphate 3-kinase A	0.727493	0.985621	0.922873
PATH:01100	Metabolic pathways	LOC785763	LOC785763	2,3-bisphosphoglycerate mutase pseudogene	0.727493	0.985621	0.922873
PATH:01100	Metabolic pathways	GALNT12.1	GALNT12	UDP-N-acetyl-alpha-D-galactosamine:polypeptide N-acetylgalactosaminyltransferase 12 (GalNAc-T12)	0.727493	0.985621	0.922873
PATH:01100	Metabolic pathways	P4HA1	P4HA1	prolyl 4-hydroxylase, alpha polypeptide I	0.727493	0.985621	0.922873
PATH:01100	Metabolic pathways	CYP4F2	CYP4F2	cytochrome P450, family 4, subfamily F, polypeptide 2	0.727493	0.985621	0.922873
PATH:01100	Metabolic pathways	BCAT2	BCAT2	branched chain amino-acid transaminase 2, mitochondrial	0.727493	0.985621	0.922873
PATH:01100	Metabolic pathways	HSD17B10	HSD17B10	hydroxysteroid (17-beta) dehydrogenase 10	0.727493	0.985621	0.922873
PATH:01100	Metabolic pathways	LPCAT4	LPCAT4	lysophosphatidylcholine acyltransferase 4	0.727493	0.985621	0.922873
PATH:01100	Metabolic pathways	DGKB	DGKB	diacylglycerol kinase, beta 90kDa	0.727493	0.985621	0.922873
PATH:01100	Metabolic pathways	ITPKB	ITPKB	inositol-trisphosphate 3-kinase B	0.727493	0.985621	0.922873
PATH:01100	Metabolic pathways	EPHX2	EPHX2	epoxide hydrolase 2, cytoplasmic	0.727493	0.985621	0.922873
PATH:01100	Metabolic pathways	FBP1	FBP1	fructose-1,6-bisphosphatase 1	0.727493	0.985621	0.922873
PATH:01100	Metabolic pathways	ALDH1A1	ALDH1A1	aldehyde dehydrogenase 1 family, member A1	0.727493	0.985621	0.922873
PATH:01100	Metabolic pathways	ST3GAL1	ST3GAL1	ST3 beta-galactoside alpha-2,3-sialyltransferase 1	0.727493	0.985621	0.922873
PATH:01100	Metabolic pathways	PIK3C2G	PIK3C2G	phosphoinositide-3-kinase, class 2, gamma polypeptide	0.727493	0.985621	0.922873
PATH:01100	Metabolic pathways	GCNT2	GCNT2	glucosaminyl (N-acetyl) transferase 2, I-branching enzyme (I blood group)	0.727493	0.985621	0.922873
PATH:00590	Arachidonic acid metabolism	CYP4F2	CYP4F2	cytochrome P450, family 4, subfamily F, polypeptide 2	0.730499	0.985621	0.78292
PATH:00590	Arachidonic acid metabolism	EPHX2	EPHX2	epoxide hydrolase 2, cytoplasmic	0.730499	0.985621	0.78292
PATH:04662	B cell receptor signaling pathway	VAV2	VAV2	vav 2 guanine nucleotide exchange factor	0.730499	0.985621	0.78292
PATH:04662	B cell receptor signaling pathway	CARD11	CARD11	caspase recruitment domain family, member 11	0.730499	0.985621	0.78292
PATH:05169	Epstein-Barr virus infection	RBPJL	RBPJL	recombination signal binding protein for immunoglobulin kappa J region-like	0.730733	0.985621	0.82524
PATH:05169	Epstein-Barr virus infection	BOLA-DRA	BOLA-DRA	major histocompatibility complex, class II, DR alpha	0.730733	0.985621	0.82524
PATH:05169	Epstein-Barr virus infection	ICAM1	ICAM1	intercellular adhesion molecule 1	0.730733	0.985621	0.82524
PATH:05169	Epstein-Barr virus infection	CD40	CD40	CD40 molecule, TNF receptor superfamily member 5	0.730733	0.985621	0.82524
PATH:05169	Epstein-Barr virus infection	CD44	CD44	CD44 molecule (Indian blood group)	0.730733	0.985621	0.82524
PATH:00983	Drug metabolism - other enzymes	UPP1	UPP1	uridine phosphorylase 1	0.754046	0.985621	0.726998
PATH:04742	Taste transduction	GRM4	GRM4	glutamate receptor, metabotropic 4	0.762148	0.985621	0.710091
PATH:00600	Sphingolipid metabolism	SPHK1	SPHK1	sphingosine kinase 1	0.762148	0.985621	0.710091
PATH:00620	Pyruvate metabolism	AKR1B1	AKR1B1	aldo-keto reductase family 1, member B1 (aldose reductase)	0.762148	0.985621	0.710091
PATH:03015	mRNA surveillance pathway	MSI1	MSI1	musashi homolog 1 (Drosophila)	0.767338	0.985621	0.726998
PATH:03015	mRNA surveillance pathway	PABPC1L	PABPC1L	poly(A) binding protein, cytoplasmic 1-like	0.767338	0.985621	0.726998
PATH:05161	Hepatitis B	MMP9	MMP9	matrix metallopeptidase 9 (gelatinase B, 92kDa gelatinase, 92kDa type IV collagenase)	0.77497	0.985621	0.763347
PATH:05161	Hepatitis B	EGR3	EGR3	early growth response 3	0.77497	0.985621	0.763347
PATH:05161	Hepatitis B	IRF7	IRF7	interferon regulatory factor 7	0.77497	0.985621	0.763347
PATH:05161	Hepatitis B	CREB3L1	CREB3L1	cAMP responsive element binding protein 3-like 1	0.77497	0.985621	0.763347
PATH:04540	Gap junction	PDGFB	PDGFB	platelet-derived growth factor beta polypeptide	0.778611	0.985621	0.710091
PATH:04540	Gap junction	ITPR1	ITPR1	inositol 1,4,5-trisphosphate receptor, type 1	0.778611	0.985621	0.710091
PATH:05215	Prostate cancer	PDGFB	PDGFB	platelet-derived growth factor beta polypeptide	0.784068	0.985621	0.701929
PATH:05215	Prostate cancer	CREB3L1	CREB3L1	cAMP responsive element binding protein 3-like 1	0.784068	0.985621	0.701929
PATH:04962	Vasopressin-regulated water reabsorption	CREB3L1	CREB3L1	cAMP responsive element binding protein 3-like 1	0.784895	0.985621	0.66378
PATH:04961	Endocrine and other factor-regulated calcium reabsorption	SLC8A1	SLC8A1	solute carrier family 8 (sodium/calcium exchanger), member 1	0.784895	0.985621	0.66378
PATH:05130	Pathogenic Escherichia coli infection	FYN	FYN	FYN oncogene related to SRC, FGR, YES	0.784895	0.985621	0.66378
PATH:00310	Lysine degradation	LOC534913	LOC534913	mariner-like transposase	0.784895	0.985621	0.66378
PATH:04726	Serotonergic synapse	GNG2	GNG2	guanine nucleotide binding protein (G protein), gamma 2	0.787259	0.985621	0.726998
PATH:04726	Serotonergic synapse	GNG11	GNG11	guanine nucleotide binding protein (G protein), gamma 11	0.787259	0.985621	0.726998
PATH:04726	Serotonergic synapse	ITPR1	ITPR1	inositol 1,4,5-trisphosphate receptor, type 1	0.787259	0.985621	0.726998
PATH:04622	RIG-I-like receptor signaling pathway	IRF7	IRF7	interferon regulatory factor 7	0.794628	0.985621	0.686155
PATH:04622	RIG-I-like receptor signaling pathway	ISG15	ISG15	ISG15 ubiquitin-like modifier	0.794628	0.985621	0.686155
PATH:05110	Vibrio cholerae infection	ATP6V1C2	ATP6V1C2	ATPase, H+ transporting, lysosomal 42kDa, V1 subunit C2	0.798842	0.985621	0.636123
PATH:03460	Fanconi anemia pathway	FANCF	FANCF	Fanconi anemia, complementation group F	0.798842	0.985621	0.636123
PATH:04930	Type II diabetes mellitus	CACNA1E	CACNA1E	calcium channel, voltage-dependent, R type, alpha 1E subunit	0.805474	0.985621	0.623141
PATH:04970	Salivary secretion	KCNMA1	KCNMA1	potassium large conductance calcium-activated channel, subfamily M, alpha member 1	0.809616	0.985621	0.66378
PATH:04970	Salivary secretion	ITPR1	ITPR1	inositol 1,4,5-trisphosphate receptor, type 1	0.809616	0.985621	0.66378
PATH:05213	Endometrial cancer	CTNNA2	CTNNA2	catenin (cadherin-associated protein), alpha 2	0.818093	0.985621	0.598704
PATH:04140	Regulation of autophagy	GABARAPL1	GABARAPL1	GABA(A) receptor-associated protein like 1	0.824093	0.985621	0.58719
PATH:00240	Pyrimidine metabolism	UPP1	UPP1	uridine phosphorylase 1	0.832444	0.985621	0.629565
PATH:00240	Pyrimidine metabolism	TXNRD3	TXNRD3	thioredoxin reductase 3	0.832444	0.985621	0.629565
PATH:04750	Inflammatory mediator regulation of TRP channels	HRH1	HRH1	histamine receptor H1	0.832444	0.985621	0.629565
PATH:04750	Inflammatory mediator regulation of TRP channels	ITPR1	ITPR1	inositol 1,4,5-trisphosphate receptor, type 1	0.832444	0.985621	0.629565
PATH:04630	Jak-STAT signaling pathway	IL11	IL11	interleukin 11	0.837675	0.985621	0.690032
PATH:04630	Jak-STAT signaling pathway	IL11RA	IL11RA	interleukin 11 receptor, alpha	0.837675	0.985621	0.690032
PATH:04630	Jak-STAT signaling pathway	IL22RA1	IL22RA1	interleukin 22 receptor, alpha 1	0.837675	0.985621	0.690032
PATH:04630	Jak-STAT signaling pathway	IL15RA	IL15RA	interleukin 15 receptor, alpha	0.837675	0.985621	0.690032
PATH:05223	Non-small cell lung cancer	FHIT	FHIT	fragile histidine triad gene	0.840936	0.985621	0.555162
PATH:04921	Oxytocin signaling pathway	MYL9	MYL9	myosin, light chain 9, regulatory	0.843032	0.985621	0.654298
PATH:04921	Oxytocin signaling pathway	NPR2	NPR2	natriuretic peptide receptor B/guanylate cyclase B (atrionatriuretic peptide receptor B)	0.843032	0.985621	0.654298
PATH:04921	Oxytocin signaling pathway	ITPR1	ITPR1	inositol 1,4,5-trisphosphate receptor, type 1	0.843032	0.985621	0.654298
PATH:01200	Carbon metabolism	SDS	SDS	serine dehydratase	0.848904	0.985621	0.604632
PATH:01200	Carbon metabolism	FBP1	FBP1	fructose-1,6-bisphosphatase 1	0.848904	0.985621	0.604632
PATH:04910	Insulin signaling pathway	PHKA2	PHKA2	phosphorylase kinase, alpha 2 (liver)	0.849875	0.985621	0.645082
PATH:04910	Insulin signaling pathway	SORBS1	SORBS1	sorbin and SH3 domain containing 1	0.849875	0.985621	0.645082
PATH:04910	Insulin signaling pathway	FBP1	FBP1	fructose-1,6-bisphosphatase 1	0.849875	0.985621	0.645082
PATH:05164	Influenza A	BOLA-DRA	BOLA-DRA	major histocompatibility complex, class II, DR alpha	0.850113	0.985621	0.674782
PATH:05164	Influenza A	BOLA-DQB	BOLA-DQB	major histocompatibility complex, class II, DQ beta	0.850113	0.985621	0.674782
PATH:05164	Influenza A	IRF7	IRF7	interferon regulatory factor 7	0.850113	0.985621	0.674782
PATH:05164	Influenza A	ICAM1	ICAM1	intercellular adhesion molecule 1	0.850113	0.985621	0.674782
PATH:04932	Non-alcoholic fatty liver disease (NAFLD)	COX6B2	COX6B2	cytochrome c oxidase subunit VIb polypeptide 2 (testis)	0.853199	0.985621	0.640571
PATH:04932	Non-alcoholic fatty liver disease (NAFLD)	CEBPA	CEBPA	CCAAT/enhancer binding protein (C/EBP), alpha	0.853199	0.985621	0.640571
PATH:04932	Non-alcoholic fatty liver disease (NAFLD)	MLXIPL	MLXIPL	MLX interacting protein-like	0.853199	0.985621	0.640571
PATH:04621	NOD-like receptor signaling pathway	PSTPIP1	PSTPIP1	proline-serine-threonine phosphatase interacting protein 1	0.860921	0.985621	0.517524
PATH:04919	Thyroid hormone signaling pathway	SLC2A1	SLC2A1	solute carrier family 2 (facilitated glucose transporter), member 1	0.867412	0.985621	0.576111
PATH:04919	Thyroid hormone signaling pathway	ITGB3	ITGB3	integrin, beta 3 (platelet glycoprotein IIIa, antigen CD61)	0.867412	0.985621	0.576111
PATH:02010	ABC transporters	ABCA1	ABCA1	ATP-binding cassette, sub-family A (ABC1), member 1	0.87425	0.985621	0.492482
PATH:05016	Huntington's disease	COX6B2	COX6B2	cytochrome c oxidase subunit VIb polypeptide 2 (testis)	0.877737	0.985621	0.639453
PATH:05016	Huntington's disease	CREB3L1	CREB3L1	cAMP responsive element binding protein 3-like 1	0.877737	0.985621	0.639453
PATH:05016	Huntington's disease	TGM2	TGM2	transglutaminase 2 (C polypeptide, protein-glutamine-gamma-glutamyltransferase)	0.877737	0.985621	0.639453
PATH:05016	Huntington's disease	ITPR1	ITPR1	inositol 1,4,5-trisphosphate receptor, type 1	0.877737	0.985621	0.639453
PATH:05168	Herpes simplex infection	BOLA-DRA	BOLA-DRA	major histocompatibility complex, class II, DR alpha	0.882704	0.985621	0.632827
PATH:05168	Herpes simplex infection	BOLA-DQB	BOLA-DQB	major histocompatibility complex, class II, DQ beta	0.882704	0.985621	0.632827
PATH:05168	Herpes simplex infection	IRF7	IRF7	interferon regulatory factor 7	0.882704	0.985621	0.632827
PATH:05168	Herpes simplex infection	CD74	CD74	CD74 molecule, major histocompatibility complex, class II invariant chain	0.882704	0.985621	0.632827
PATH:05214	Glioma	PDGFB	PDGFB	platelet-derived growth factor beta polypeptide	0.886307	0.985621	0.469752
PATH:00140	Steroid hormone biosynthesis	CYP17A1	CYP17A1	cytochrome P450, family 17, subfamily A, polypeptide 1	0.890064	0.985621	0.462635
PATH:03013	RNA transport	RPP25	RPP25	ribonuclease P/MRP 25kDa subunit	0.89587	0.985621	0.579758
PATH:03013	RNA transport	PABPC1L	PABPC1L	poly(A) binding protein, cytoplasmic 1-like	0.89587	0.985621	0.579758
PATH:03013	RNA transport	CYFIP2	CYFIP2	cytoplasmic FMR1 interacting protein 2	0.89587	0.985621	0.579758
PATH:04720	Long-term potentiation	ITPR1	ITPR1	inositol 1,4,5-trisphosphate receptor, type 1	0.897212	0.985621	0.449028
PATH:04730	Long-term depression	ITPR1	ITPR1	inositol 1,4,5-trisphosphate receptor, type 1	0.903897	0.985621	0.436199
PATH:03008	Ribosome biogenesis in eukaryotes	RPP25	RPP25	ribonuclease P/MRP 25kDa subunit	0.903897	0.985621	0.436199
PATH:04971	Gastric acid secretion	ITPR1	ITPR1	inositol 1,4,5-trisphosphate receptor, type 1	0.907076	0.985621	0.430055
PATH:04080	Neuroactive ligand-receptor interaction	GRM4	GRM4	glutamate receptor, metabotropic 4	0.920769	0.985621	0.629565
PATH:04080	Neuroactive ligand-receptor interaction	GRM7	GRM7	glutamate receptor, metabotropic 7	0.920769	0.985621	0.629565
PATH:04080	Neuroactive ligand-receptor interaction	CHRM4	CHRM4	cholinergic receptor, muscarinic 4	0.920769	0.985621	0.629565
PATH:04080	Neuroactive ligand-receptor interaction	HRH1	HRH1	histamine receptor H1	0.920769	0.985621	0.629565
PATH:04080	Neuroactive ligand-receptor interaction	GPR35	GPR35	G protein-coupled receptor 35	0.920769	0.985621	0.629565
PATH:04080	Neuroactive ligand-receptor interaction	DRD3	DRD3	dopamine receptor D3	0.920769	0.985621	0.629565
PATH:04370	VEGF signaling pathway	SPHK1	SPHK1	sphingosine kinase 1	0.921464	0.985621	0.401762
PATH:04620	Toll-like receptor signaling pathway	IRF7	IRF7	interferon regulatory factor 7	0.924561	0.985621	0.480849
PATH:04620	Toll-like receptor signaling pathway	CD40	CD40	CD40 molecule, TNF receptor superfamily member 5	0.924561	0.985621	0.480849
PATH:04623	Cytosolic DNA-sensing pathway	IRF7	IRF7	interferon regulatory factor 7	0.929008	0.985621	0.386505
PATH:00190	Oxidative phosphorylation	COX6B2	COX6B2	cytochrome c oxidase subunit VIb polypeptide 2 (testis)	0.934248	0.985621	0.462635
PATH:00190	Oxidative phosphorylation	ATP6V1C2	ATP6V1C2	ATPase, H+ transporting, lysosomal 42kDa, V1 subunit C2	0.934248	0.985621	0.462635
PATH:04976	Bile secretion	SLC2A1	SLC2A1	solute carrier family 2 (facilitated glucose transporter), member 1	0.943922	0.985621	0.355045
PATH:05132	Salmonella infection	PFN2	PFN2	profilin 2	0.943922	0.985621	0.355045
PATH:04012	ErbB signaling pathway	PAK3	PAK3	p21 protein (Cdc42/Rac)-activated kinase 3	0.943922	0.985621	0.355045
PATH:05162	Measles	IRF7	IRF7	interferon regulatory factor 7	0.947344	0.985621	0.436199
PATH:05162	Measles	FYN	FYN	FYN oncogene related to SRC, FGR, YES	0.947344	0.985621	0.436199
PATH:05160	Hepatitis C	IRF7	IRF7	interferon regulatory factor 7	0.96648	0.996691	0.39146
PATH:05160	Hepatitis C	IRF1	IRF1	interferon regulatory factor 1	0.96648	0.996691	0.39146
PATH:04114	Oocyte meiosis	ITPR1	ITPR1	inositol 1,4,5-trisphosphate receptor, type 1	0.979643	0.996691	0.263223
PATH:05142	Chagas disease (American trypanosomiasis)	SERPINE1	SERPINE1	serpin peptidase inhibitor, clade E (nexin, plasminogen activator inhibitor type 1), member 1	0.980321	0.996691	0.260973
PATH:04068	FoxO signaling pathway	GABARAPL1	GABARAPL1	GABA(A) receptor-associated protein like 1	0.982222	0.996691	0.254449
PATH:04110	Cell cycle	CDKN1C	CDKN1C	cyclin-dependent kinase inhibitor 1C (p57, Kip2)	0.986444	0.996691	0.238546
PATH:04722	Neurotrophin signaling pathway	NTF4	NTF4	neurotrophin 4	0.98894	0.996691	0.227865
PATH:05012	Parkinson's disease	COX6B2	COX6B2	cytochrome c oxidase subunit VIb polypeptide 2 (testis)	0.991853	0.996691	0.213524
PATH:04740	Olfactory transduction	LOC784768	LOC784768	calcium-activated chloride channel	1	1	0.090605
PATH:04740	Olfactory transduction	ADRBK2	ADRBK2	adrenergic, beta, receptor kinase 2	1	1	0.090605
PATH:04740	Olfactory transduction	OR52B2	OR52B2	olfactory receptor, family 52, subfamily B, member 2	1	1	0.090605

## Sheet: DownGene2Pathway
QueryID	QuerySymbol	Description	E-Value	SubjectSymbol	Description	PathwayID	PathwayTerm	P-Value	Enrichment
MPDZ	MPDZ	multiple PDZ domain protein	0	Mpdz	multiple PDZ domain protein	PATH:04530	Tight junction	0.0607233	1.89358
DAAM2	DAAM2	dishevelled associated activator of morphogenesis 2	0	Daam2	dishevelled associated activator of morphogenesis 2	PATH:04310	Wnt signaling pathway	0.121954	1.61769
SLC1A5	SLC1A5	solute carrier family 1 (neutral amino acid transporter), member 5	0	Slc1a5	solute carrier family 1 (neutral amino acid transporter), member 5	PATH:04974	Protein digestion and absorption	0.00312052	2.77581
IL11	IL11	interleukin 11				PATH:04640	Hematopoietic cell lineage	0.00963444	2.6843
IL11	IL11	interleukin 11				PATH:04630	Jak-STAT signaling pathway	0.837675	0.690032
IL11	IL11	interleukin 11				PATH:04060	Cytokine-cytokine receptor interaction	0.314632	1.19528
MMP3	MMP3	matrix metallopeptidase 3 (stromelysin 1, progelatinase)	0	Mmp3	matrix metallopeptidase 3	PATH:05323	Rheumatoid arthritis	0.183004	1.65945
MMP3	MMP3	matrix metallopeptidase 3 (stromelysin 1, progelatinase)	0	Mmp3	matrix metallopeptidase 3	PATH:05202	Transcriptional misregulation in cancer	0.0193369	2.03559
MMP3	MMP3	matrix metallopeptidase 3 (stromelysin 1, progelatinase)	0	Mmp3	matrix metallopeptidase 3	PATH:04668	TNF signaling pathway	0.142499	1.69633
LOC617875	LOC617875	histone H4-like	1e-52	Hist2h4a	histone cluster 2, H4	PATH:05034	Alcoholism	0.306678	1.27986
LOC617875	LOC617875	histone H4-like	1e-52	Hist2h4a	histone cluster 2, H4	PATH:05322	Systemic lupus erythematosus	0.0767851	1.72833
LOC617875	LOC617875	histone H4-like	1e-52	Hist2h4a	histone cluster 2, H4	PATH:05203	Viral carcinogenesis	0.462653	1.0905
MTMR7	MTMR7	myotubularin related protein 7	0	Mtmr7	myotubularin related protein 7	PATH:00051	Fructose and mannose metabolism	0.198662	1.94897
NCAM1	NCAM1	neural cell adhesion molecule 1	0	Ncam1	neural cell adhesion molecule 1	PATH:05020	Prion diseases	0.282174	1.90837
NCAM1	NCAM1	neural cell adhesion molecule 1	0	Ncam1	neural cell adhesion molecule 1	PATH:04514	Cell adhesion molecules (CAMs)	6.77848e-05	3.18061
GCNT1	GCNT1	glucosaminyl (N-acetyl) transferase 1, core 2	0	Gcnt1	glucosaminyl (N-acetyl) transferase 1, core 2	PATH:01100	Metabolic pathways	0.727493	0.922873
GCNT1	GCNT1	glucosaminyl (N-acetyl) transferase 1, core 2	0	Gcnt1	glucosaminyl (N-acetyl) transferase 1, core 2	PATH:00512	O-Glycan biosynthesis	0.0678343	3.15868
PRF1	PRF1	perforin 1 (pore forming protein)	0	Prf1	perforin 1 (pore forming protein)	PATH:05332	Graft-versus-host disease	0.0946186	2.30445
PRF1	PRF1	perforin 1 (pore forming protein)	0	Prf1	perforin 1 (pore forming protein)	PATH:05320	Autoimmune thyroid disease	0.0748684	2.2126
PRF1	PRF1	perforin 1 (pore forming protein)	0	Prf1	perforin 1 (pore forming protein)	PATH:04650	Natural killer cell mediated cytotoxicity	0.595076	0.966263
PRF1	PRF1	perforin 1 (pore forming protein)	0	Prf1	perforin 1 (pore forming protein)	PATH:05330	Allograft rejection	0.0103436	3.72365
PRF1	PRF1	perforin 1 (pore forming protein)	0	Prf1	perforin 1 (pore forming protein)	PATH:05416	Viral myocarditis	0.00709167	3.09764
PRF1	PRF1	perforin 1 (pore forming protein)	0	Prf1	perforin 1 (pore forming protein)	PATH:04940	Type I diabetes mellitus	0.0668524	2.59863
THBD	THBD	thrombomodulin	0	Thbd	thrombomodulin	PATH:04610	Complement and coagulation cascades	0.0490053	2.26177
LOC509808	LOC509808	endothelial lipase-like	3e-117	Lipg	lipase, endothelial	PATH:01100	Metabolic pathways	0.727493	0.922873
LOC509808	LOC509808	endothelial lipase-like	3e-117	Lipg	lipase, endothelial	PATH:00561	Glycerolipid metabolism	0.0213315	3.1157
MTR	MTR	5-methyltetrahydrofolate-homocysteine methyltransferase	0	Mtr	5-methyltetrahydrofolate-homocysteine methyltransferase	PATH:00270	Cysteine and methionine metabolism	0.378813	1.52669
MTR	MTR	5-methyltetrahydrofolate-homocysteine methyltransferase	0	Mtr	5-methyltetrahydrofolate-homocysteine methyltransferase	PATH:00670	One carbon pool by folate	0.469259	1.60705
MTR	MTR	5-methyltetrahydrofolate-homocysteine methyltransferase	0	Mtr	5-methyltetrahydrofolate-homocysteine methyltransferase	PATH:00450	Selenoamino acid metabolism	0.689093	0.872397
MTR	MTR	5-methyltetrahydrofolate-homocysteine methyltransferase	0	Mtr	5-methyltetrahydrofolate-homocysteine methyltransferase	PATH:01230	Biosynthesis of amino acids	0.223482	1.65048
MTR	MTR	5-methyltetrahydrofolate-homocysteine methyltransferase	0	Mtr	5-methyltetrahydrofolate-homocysteine methyltransferase	PATH:01100	Metabolic pathways	0.727493	0.922873
COX6B2	COX6B2	cytochrome c oxidase subunit VIb polypeptide 2 (testis)	1e-38	Cox6b2	cytochrome c oxidase subunit VIb polypeptide 2	PATH:05012	Parkinson's disease	0.991853	0.213524
COX6B2	COX6B2	cytochrome c oxidase subunit VIb polypeptide 2 (testis)	1e-38	Cox6b2	cytochrome c oxidase subunit VIb polypeptide 2	PATH:00190	Oxidative phosphorylation	0.934248	0.462635
COX6B2	COX6B2	cytochrome c oxidase subunit VIb polypeptide 2 (testis)	1e-38	Cox6b2	cytochrome c oxidase subunit VIb polypeptide 2	PATH:04260	Cardiac muscle contraction	0.273746	1.50785
COX6B2	COX6B2	cytochrome c oxidase subunit VIb polypeptide 2 (testis)	1e-38	Cox6b2	cytochrome c oxidase subunit VIb polypeptide 2	PATH:05010	Alzheimer's disease	0.684667	0.872397
COX6B2	COX6B2	cytochrome c oxidase subunit VIb polypeptide 2 (testis)	1e-38	Cox6b2	cytochrome c oxidase subunit VIb polypeptide 2	PATH:04932	Non-alcoholic fatty liver disease (NAFLD)	0.853199	0.640571
COX6B2	COX6B2	cytochrome c oxidase subunit VIb polypeptide 2 (testis)	1e-38	Cox6b2	cytochrome c oxidase subunit VIb polypeptide 2	PATH:01100	Metabolic pathways	0.727493	0.922873
COX6B2	COX6B2	cytochrome c oxidase subunit VIb polypeptide 2 (testis)	1e-38	Cox6b2	cytochrome c oxidase subunit VIb polypeptide 2	PATH:05016	Huntington's disease	0.877737	0.639453
GRM4	GRM4	glutamate receptor, metabotropic 4	0	Grm4	glutamate receptor, metabotropic 4	PATH:04080	Neuroactive ligand-receptor interaction	0.920769	0.629565
GRM4	GRM4	glutamate receptor, metabotropic 4	0	Grm4	glutamate receptor, metabotropic 4	PATH:04724	Glutamatergic synapse	0.0982754	1.78114
GRM4	GRM4	glutamate receptor, metabotropic 4	0	Grm4	glutamate receptor, metabotropic 4	PATH:04742	Taste transduction	0.762148	0.710091
CEBPA	CEBPA	CCAAT/enhancer binding protein (C/EBP), alpha	1e-133	Cebpa	CCAAT/enhancer binding protein (C/EBP), alpha	PATH:05200	Pathways in cancer	0.0357063	1.60705
CEBPA	CEBPA	CCAAT/enhancer binding protein (C/EBP), alpha	1e-133	Cebpa	CCAAT/enhancer binding protein (C/EBP), alpha	PATH:05221	Acute myeloid leukemia	0.561875	1.07136
CEBPA	CEBPA	CCAAT/enhancer binding protein (C/EBP), alpha	1e-133	Cebpa	CCAAT/enhancer binding protein (C/EBP), alpha	PATH:05202	Transcriptional misregulation in cancer	0.0193369	2.03559
CEBPA	CEBPA	CCAAT/enhancer binding protein (C/EBP), alpha	1e-133	Cebpa	CCAAT/enhancer binding protein (C/EBP), alpha	PATH:04932	Non-alcoholic fatty liver disease (NAFLD)	0.853199	0.640571
CSF1R	CSF1R	colony stimulating factor 1 receptor	0	Csf1r	colony stimulating factor 1 receptor	PATH:05200	Pathways in cancer	0.0357063	1.60705
CSF1R	CSF1R	colony stimulating factor 1 receptor	0	Csf1r	colony stimulating factor 1 receptor	PATH:04144	Endocytosis	0.307874	1.25267
CSF1R	CSF1R	colony stimulating factor 1 receptor	0	Csf1r	colony stimulating factor 1 receptor	PATH:04640	Hematopoietic cell lineage	0.00963444	2.6843
CSF1R	CSF1R	colony stimulating factor 1 receptor	0	Csf1r	colony stimulating factor 1 receptor	PATH:05202	Transcriptional misregulation in cancer	0.0193369	2.03559
CSF1R	CSF1R	colony stimulating factor 1 receptor	0	Csf1r	colony stimulating factor 1 receptor	PATH:04014	Ras signaling pathway	0.0813388	1.60705
CSF1R	CSF1R	colony stimulating factor 1 receptor	0	Csf1r	colony stimulating factor 1 receptor	PATH:04151	PI3K-Akt signaling pathway	0.0546734	1.52222
CSF1R	CSF1R	colony stimulating factor 1 receptor	0	Csf1r	colony stimulating factor 1 receptor	PATH:04060	Cytokine-cytokine receptor interaction	0.314632	1.19528
CSF1R	CSF1R	colony stimulating factor 1 receptor	0	Csf1r	colony stimulating factor 1 receptor	PATH:04380	Osteoclast differentiation	0.402978	1.20212
CSF1R	CSF1R	colony stimulating factor 1 receptor	0	Csf1r	colony stimulating factor 1 receptor	PATH:04015	Rap1 signaling pathway	0.0472078	1.76775
MMP16	MMP16	matrix metallopeptidase 16 (membrane-inserted)	0	Mmp16	matrix metallopeptidase 16	PATH:05206	MicroRNAs in cancer	0.00639387	2.38208
PER3	PER3	period circadian clock 3				PATH:04710	Circadian rhythm - mammal	0.65627	0.954184
CTGF	CTGF	connective tissue growth factor	5e-172	Ctgf	connective tissue growth factor	PATH:04390	Hippo signaling pathway	0.149696	1.59505
SARDH	SARDH	sarcosine dehydrogenase	0	Sardh	sarcosine dehydrogenase	PATH:00260	Glycine, serine and threonine metabolism	0.0151786	3.39266
SARDH	SARDH	sarcosine dehydrogenase	0	Sardh	sarcosine dehydrogenase	PATH:01100	Metabolic pathways	0.727493	0.922873
BPGM	BPGM	2,3-bisphosphoglycerate mutase	4e-138	Bpgm	2,3-bisphosphoglycerate mutase	PATH:00010	Glycolysis / Gluconeogenesis	0.349785	1.43128
BPGM	BPGM	2,3-bisphosphoglycerate mutase	4e-138	Bpgm	2,3-bisphosphoglycerate mutase	PATH:00260	Glycine, serine and threonine metabolism	0.0151786	3.39266
BPGM	BPGM	2,3-bisphosphoglycerate mutase	4e-138	Bpgm	2,3-bisphosphoglycerate mutase	PATH:01100	Metabolic pathways	0.727493	0.922873
RBPJL	RBPJL	recombination signal binding protein for immunoglobulin kappa J region-like	0	Rbpjl	recombination signal binding protein for immunoglobulin kappa J region-like	PATH:04330	Notch signaling pathway	0.458752	1.29931
RBPJL	RBPJL	recombination signal binding protein for immunoglobulin kappa J region-like	0	Rbpjl	recombination signal binding protein for immunoglobulin kappa J region-like	PATH:05169	Epstein-Barr virus infection	0.730733	0.82524
RBPJL	RBPJL	recombination signal binding protein for immunoglobulin kappa J region-like	0	Rbpjl	recombination signal binding protein for immunoglobulin kappa J region-like	PATH:05203	Viral carcinogenesis	0.462653	1.0905
LOC617905	LOC617905	uncharacterized LOC617905				PATH:05322	Systemic lupus erythematosus	0.0767851	1.72833
ITGA8	ITGA8	integrin, alpha 8	0	Itga8	integrin, alpha 8	PATH:05410	Hypertrophic cardiomyopathy (HCM)	0.056695	2.18099
ITGA8	ITGA8	integrin, alpha 8	0	Itga8	integrin, alpha 8	PATH:04151	PI3K-Akt signaling pathway	0.0546734	1.52222
ITGA8	ITGA8	integrin, alpha 8	0	Itga8	integrin, alpha 8	PATH:04514	Cell adhesion molecules (CAMs)	6.77848e-05	3.18061
ITGA8	ITGA8	integrin, alpha 8	0	Itga8	integrin, alpha 8	PATH:04510	Focal adhesion	0.000281371	2.59538
ITGA8	ITGA8	integrin, alpha 8	0	Itga8	integrin, alpha 8	PATH:05412	Arrhythmogenic right ventricular cardiomyopathy (ARVC)	0.00959551	2.92791
ITGA8	ITGA8	integrin, alpha 8	0	Itga8	integrin, alpha 8	PATH:04512	ECM-receptor interaction	4.84994e-06	4.51069
ITGA8	ITGA8	integrin, alpha 8	0	Itga8	integrin, alpha 8	PATH:05414	Dilated cardiomyopathy	0.0741382	2.03559
ITGA8	ITGA8	integrin, alpha 8	0	Itga8	integrin, alpha 8	PATH:04810	Regulation of actin cytoskeleton	0.00153586	2.30445
VAV2	VAV2	vav 2 guanine nucleotide exchange factor	0	Vav2	vav 2 guanine nucleotide exchange factor	PATH:04660	T cell receptor signaling pathway	0.15147	1.66549
VAV2	VAV2	vav 2 guanine nucleotide exchange factor	0	Vav2	vav 2 guanine nucleotide exchange factor	PATH:04650	Natural killer cell mediated cytotoxicity	0.595076	0.966263
VAV2	VAV2	vav 2 guanine nucleotide exchange factor	0	Vav2	vav 2 guanine nucleotide exchange factor	PATH:04662	B cell receptor signaling pathway	0.730499	0.78292
VAV2	VAV2	vav 2 guanine nucleotide exchange factor	0	Vav2	vav 2 guanine nucleotide exchange factor	PATH:04062	Chemokine signaling pathway	0.408755	1.14913
VAV2	VAV2	vav 2 guanine nucleotide exchange factor	0	Vav2	vav 2 guanine nucleotide exchange factor	PATH:04670	Leukocyte transendothelial migration	0.00160551	2.84638
VAV2	VAV2	vav 2 guanine nucleotide exchange factor	0	Vav2	vav 2 guanine nucleotide exchange factor	PATH:04664	Fc epsilon RI signaling pathway	0.49832	1.13089
VAV2	VAV2	vav 2 guanine nucleotide exchange factor	0	Vav2	vav 2 guanine nucleotide exchange factor	PATH:04510	Focal adhesion	0.000281371	2.59538
VAV2	VAV2	vav 2 guanine nucleotide exchange factor	0	Vav2	vav 2 guanine nucleotide exchange factor	PATH:04015	Rap1 signaling pathway	0.0472078	1.76775
VAV2	VAV2	vav 2 guanine nucleotide exchange factor	0	Vav2	vav 2 guanine nucleotide exchange factor	PATH:04666	Fc gamma R-mediated phagocytosis	0.554526	1.04093
VAV2	VAV2	vav 2 guanine nucleotide exchange factor	0	Vav2	vav 2 guanine nucleotide exchange factor	PATH:04810	Regulation of actin cytoskeleton	0.00153586	2.30445
VAV2	VAV2	vav 2 guanine nucleotide exchange factor	0	Vav2	vav 2 guanine nucleotide exchange factor	PATH:05205	Proteoglycans in cancer	0.000783727	2.45499
COL7A1	COL7A1	collagen, type VII, alpha 1	0	Col7a1	collagen, type VII, alpha 1	PATH:04974	Protein digestion and absorption	0.00312052	2.77581
RGS9	RGS9	regulator of G-protein signaling 9	0	Rgs9	regulator of G-protein signaling 9	PATH:05030	Cocaine addiction	0.181931	2.03559
RGS9	RGS9	regulator of G-protein signaling 9	0	Rgs9	regulator of G-protein signaling 9	PATH:04744	Phototransduction	0.607079	1.0905
SEMA7A	SEMA7A	semaphorin 7A, GPI membrane anchor (John Milton Hagen blood group)	0	Sema7a	semaphorin 7A, GPI membrane anchor	PATH:04360	Axon guidance	2.65868e-05	3.44367
EPHA7	EPHA7	EPH receptor A7	0	Epha7	Eph receptor A7	PATH:04360	Axon guidance	2.65868e-05	3.44367
BOLA-DRA	BOLA-DRA	major histocompatibility complex, class II, DR alpha	4e-104	RT1-Da	RT1 class II, locus Da	PATH:04514	Cell adhesion molecules (CAMs)	6.77848e-05	3.18061
BOLA-DRA	BOLA-DRA	major histocompatibility complex, class II, DR alpha	4e-104	RT1-Da	RT1 class II, locus Da	PATH:05416	Viral myocarditis	0.00709167	3.09764
BOLA-DRA	BOLA-DRA	major histocompatibility complex, class II, DR alpha	4e-104	RT1-Da	RT1 class II, locus Da	PATH:04940	Type I diabetes mellitus	0.0668524	2.59863
BOLA-DRA	BOLA-DRA	major histocompatibility complex, class II, DR alpha	4e-104	RT1-Da	RT1 class II, locus Da	PATH:04612	Antigen processing and presentation	0.244744	1.58618
BOLA-DRA	BOLA-DRA	major histocompatibility complex, class II, DR alpha	4e-104	RT1-Da	RT1 class II, locus Da	PATH:05332	Graft-versus-host disease	0.0946186	2.30445
BOLA-DRA	BOLA-DRA	major histocompatibility complex, class II, DR alpha	4e-104	RT1-Da	RT1 class II, locus Da	PATH:05310	Asthma	0.0123743	4.36199
BOLA-DRA	BOLA-DRA	major histocompatibility complex, class II, DR alpha	4e-104	RT1-Da	RT1 class II, locus Da	PATH:05145	Toxoplasmosis	0.43557	1.15659
BOLA-DRA	BOLA-DRA	major histocompatibility complex, class II, DR alpha	4e-104	RT1-Da	RT1 class II, locus Da	PATH:05321	Inflammatory bowel disease (IBD)	0.607935	0.984964
BOLA-DRA	BOLA-DRA	major histocompatibility complex, class II, DR alpha	4e-104	RT1-Da	RT1 class II, locus Da	PATH:05320	Autoimmune thyroid disease	0.0748684	2.2126
BOLA-DRA	BOLA-DRA	major histocompatibility complex, class II, DR alpha	4e-104	RT1-Da	RT1 class II, locus Da	PATH:04672	Intestinal immune network for IgA production	0.00668439	3.52314
BOLA-DRA	BOLA-DRA	major histocompatibility complex, class II, DR alpha	4e-104	RT1-Da	RT1 class II, locus Da	PATH:05166	HTLV-I infection	0.18299	1.36534
BOLA-DRA	BOLA-DRA	major histocompatibility complex, class II, DR alpha	4e-104	RT1-Da	RT1 class II, locus Da	PATH:04145	Phagosome	0.0015563	2.57754
BOLA-DRA	BOLA-DRA	major histocompatibility complex, class II, DR alpha	4e-104	RT1-Da	RT1 class II, locus Da	PATH:05323	Rheumatoid arthritis	0.183004	1.65945
BOLA-DRA	BOLA-DRA	major histocompatibility complex, class II, DR alpha	4e-104	RT1-Da	RT1 class II, locus Da	PATH:04640	Hematopoietic cell lineage	0.00963444	2.6843
BOLA-DRA	BOLA-DRA	major histocompatibility complex, class II, DR alpha	4e-104	RT1-Da	RT1 class II, locus Da	PATH:05169	Epstein-Barr virus infection	0.730733	0.82524
BOLA-DRA	BOLA-DRA	major histocompatibility complex, class II, DR alpha	4e-104	RT1-Da	RT1 class II, locus Da	PATH:05322	Systemic lupus erythematosus	0.0767851	1.72833
BOLA-DRA	BOLA-DRA	major histocompatibility complex, class II, DR alpha	4e-104	RT1-Da	RT1 class II, locus Da	PATH:05168	Herpes simplex infection	0.882704	0.632827
BOLA-DRA	BOLA-DRA	major histocompatibility complex, class II, DR alpha	4e-104	RT1-Da	RT1 class II, locus Da	PATH:05152	Tuberculosis	0.595022	0.964228
BOLA-DRA	BOLA-DRA	major histocompatibility complex, class II, DR alpha	4e-104	RT1-Da	RT1 class II, locus Da	PATH:05140	Leishmaniasis	0.195963	1.74479
BOLA-DRA	BOLA-DRA	major histocompatibility complex, class II, DR alpha	4e-104	RT1-Da	RT1 class II, locus Da	PATH:05330	Allograft rejection	0.0103436	3.72365
BOLA-DRA	BOLA-DRA	major histocompatibility complex, class II, DR alpha	4e-104	RT1-Da	RT1 class II, locus Da	PATH:05164	Influenza A	0.850113	0.674782
BOLA-DRA	BOLA-DRA	major histocompatibility complex, class II, DR alpha	4e-104	RT1-Da	RT1 class II, locus Da	PATH:05150	Staphylococcus aureus infection	0.00956816	3.27149
DKK1	DKK1	dickkopf homolog 1 (Xenopus laevis)	9e-117	LOC100912050	dickkopf-related protein 1-like	PATH:04310	Wnt signaling pathway	0.121954	1.61769
BOLA-DQB	BOLA-DQB	major histocompatibility complex, class II, DQ beta	3e-105	RT1-Bb	RT1 class II, locus Bb	PATH:04514	Cell adhesion molecules (CAMs)	6.77848e-05	3.18061
BOLA-DQB	BOLA-DQB	major histocompatibility complex, class II, DQ beta	3e-105	RT1-Bb	RT1 class II, locus Bb	PATH:05416	Viral myocarditis	0.00709167	3.09764
BOLA-DQB	BOLA-DQB	major histocompatibility complex, class II, DQ beta	3e-105	RT1-Bb	RT1 class II, locus Bb	PATH:04940	Type I diabetes mellitus	0.0668524	2.59863
BOLA-DQB	BOLA-DQB	major histocompatibility complex, class II, DQ beta	3e-105	RT1-Bb	RT1 class II, locus Bb	PATH:04612	Antigen processing and presentation	0.244744	1.58618
BOLA-DQB	BOLA-DQB	major histocompatibility complex, class II, DQ beta	3e-105	RT1-Bb	RT1 class II, locus Bb	PATH:05332	Graft-versus-host disease	0.0946186	2.30445
BOLA-DQB	BOLA-DQB	major histocompatibility complex, class II, DQ beta	3e-105	RT1-Bb	RT1 class II, locus Bb	PATH:05310	Asthma	0.0123743	4.36199
BOLA-DQB	BOLA-DQB	major histocompatibility complex, class II, DQ beta	3e-105	RT1-Bb	RT1 class II, locus Bb	PATH:05145	Toxoplasmosis	0.43557	1.15659
BOLA-DQB	BOLA-DQB	major histocompatibility complex, class II, DQ beta	3e-105	RT1-Bb	RT1 class II, locus Bb	PATH:05321	Inflammatory bowel disease (IBD)	0.607935	0.984964
BOLA-DQB	BOLA-DQB	major histocompatibility complex, class II, DQ beta	3e-105	RT1-Bb	RT1 class II, locus Bb	PATH:05320	Autoimmune thyroid disease	0.0748684	2.2126
BOLA-DQB	BOLA-DQB	major histocompatibility complex, class II, DQ beta	3e-105	RT1-Bb	RT1 class II, locus Bb	PATH:04672	Intestinal immune network for IgA production	0.00668439	3.52314
BOLA-DQB	BOLA-DQB	major histocompatibility complex, class II, DQ beta	3e-105	RT1-Bb	RT1 class II, locus Bb	PATH:05166	HTLV-I infection	0.18299	1.36534
BOLA-DQB	BOLA-DQB	major histocompatibility complex, class II, DQ beta	3e-105	RT1-Bb	RT1 class II, locus Bb	PATH:04145	Phagosome	0.0015563	2.57754
BOLA-DQB	BOLA-DQB	major histocompatibility complex, class II, DQ beta	3e-105	RT1-Bb	RT1 class II, locus Bb	PATH:05323	Rheumatoid arthritis	0.183004	1.65945
BOLA-DQB	BOLA-DQB	major histocompatibility complex, class II, DQ beta	3e-105	RT1-Bb	RT1 class II, locus Bb	PATH:05322	Systemic lupus erythematosus	0.0767851	1.72833
BOLA-DQB	BOLA-DQB	major histocompatibility complex, class II, DQ beta	3e-105	RT1-Bb	RT1 class II, locus Bb	PATH:05168	Herpes simplex infection	0.882704	0.632827
BOLA-DQB	BOLA-DQB	major histocompatibility complex, class II, DQ beta	3e-105	RT1-Bb	RT1 class II, locus Bb	PATH:05152	Tuberculosis	0.595022	0.964228
BOLA-DQB	BOLA-DQB	major histocompatibility complex, class II, DQ beta	3e-105	RT1-Bb	RT1 class II, locus Bb	PATH:05140	Leishmaniasis	0.195963	1.74479
BOLA-DQB	BOLA-DQB	major histocompatibility complex, class II, DQ beta	3e-105	RT1-Bb	RT1 class II, locus Bb	PATH:05330	Allograft rejection	0.0103436	3.72365
BOLA-DQB	BOLA-DQB	major histocompatibility complex, class II, DQ beta	3e-105	RT1-Bb	RT1 class II, locus Bb	PATH:05164	Influenza A	0.850113	0.674782
BOLA-DQB	BOLA-DQB	major histocompatibility complex, class II, DQ beta	3e-105	RT1-Bb	RT1 class II, locus Bb	PATH:05150	Staphylococcus aureus infection	0.00956816	3.27149
MMP9	MMP9	matrix metallopeptidase 9 (gelatinase B, 92kDa gelatinase, 92kDa type IV collagenase)	0	Mmp9	matrix metallopeptidase 9	PATH:05200	Pathways in cancer	0.0357063	1.60705
MMP9	MMP9	matrix metallopeptidase 9 (gelatinase B, 92kDa gelatinase, 92kDa type IV collagenase)	0	Mmp9	matrix metallopeptidase 9	PATH:05202	Transcriptional misregulation in cancer	0.0193369	2.03559
MMP9	MMP9	matrix metallopeptidase 9 (gelatinase B, 92kDa gelatinase, 92kDa type IV collagenase)	0	Mmp9	matrix metallopeptidase 9	PATH:04915	Estrogen signaling pathway	0.340674	1.35706
MMP9	MMP9	matrix metallopeptidase 9 (gelatinase B, 92kDa gelatinase, 92kDa type IV collagenase)	0	Mmp9	matrix metallopeptidase 9	PATH:04670	Leukocyte transendothelial migration	0.00160551	2.84638
MMP9	MMP9	matrix metallopeptidase 9 (gelatinase B, 92kDa gelatinase, 92kDa type IV collagenase)	0	Mmp9	matrix metallopeptidase 9	PATH:05219	Bladder cancer	0.425178	1.3879
MMP9	MMP9	matrix metallopeptidase 9 (gelatinase B, 92kDa gelatinase, 92kDa type IV collagenase)	0	Mmp9	matrix metallopeptidase 9	PATH:04668	TNF signaling pathway	0.142499	1.69633
MMP9	MMP9	matrix metallopeptidase 9 (gelatinase B, 92kDa gelatinase, 92kDa type IV collagenase)	0	Mmp9	matrix metallopeptidase 9	PATH:05161	Hepatitis B	0.77497	0.763347
MMP9	MMP9	matrix metallopeptidase 9 (gelatinase B, 92kDa gelatinase, 92kDa type IV collagenase)	0	Mmp9	matrix metallopeptidase 9	PATH:05206	MicroRNAs in cancer	0.00639387	2.38208
MMP9	MMP9	matrix metallopeptidase 9 (gelatinase B, 92kDa gelatinase, 92kDa type IV collagenase)	0	Mmp9	matrix metallopeptidase 9	PATH:05205	Proteoglycans in cancer	0.000783727	2.45499
RGS14	RGS14	regulator of G-protein signaling 14	0	Rgs14	regulator of G-protein signaling 14	PATH:04015	Rap1 signaling pathway	0.0472078	1.76775
ACSL5	ACSL5	acyl-CoA synthetase long-chain family member 5	0	Acsl5	acyl-CoA synthetase long-chain family member 5	PATH:00071	Fatty acid metabolism	0.142023	2.29004
ACSL5	ACSL5	acyl-CoA synthetase long-chain family member 5	0	Acsl5	acyl-CoA synthetase long-chain family member 5	PATH:03320	PPAR signaling pathway	0.251932	1.56584
ACSL5	ACSL5	acyl-CoA synthetase long-chain family member 5	0	Acsl5	acyl-CoA synthetase long-chain family member 5	PATH:04146	Peroxisome	0.514748	1.10363
ACSL5	ACSL5	acyl-CoA synthetase long-chain family member 5	0	Acsl5	acyl-CoA synthetase long-chain family member 5	PATH:01212	Fatty acid metabolism	0.0711423	2.54449
ACSL5	ACSL5	acyl-CoA synthetase long-chain family member 5	0	Acsl5	acyl-CoA synthetase long-chain family member 5	PATH:01100	Metabolic pathways	0.727493	0.922873
ACSL5	ACSL5	acyl-CoA synthetase long-chain family member 5	0	Acsl5	acyl-CoA synthetase long-chain family member 5	PATH:04920	Adipocytokine signaling pathway	0.385772	1.34708
JAM3	JAM3	junctional adhesion molecule 3	4e-136	Jam3	junctional adhesion molecule 3	PATH:04530	Tight junction	0.0607233	1.89358
JAM3	JAM3	junctional adhesion molecule 3	4e-136	Jam3	junctional adhesion molecule 3	PATH:04670	Leukocyte transendothelial migration	0.00160551	2.84638
JAM3	JAM3	junctional adhesion molecule 3	4e-136	Jam3	junctional adhesion molecule 3	PATH:05120	Epithelial cell signaling in Helicobacter pylori infection	0.313595	1.52669
JAM3	JAM3	junctional adhesion molecule 3	4e-136	Jam3	junctional adhesion molecule 3	PATH:04514	Cell adhesion molecules (CAMs)	6.77848e-05	3.18061
MPV17	MPV17	MpV17 mitochondrial inner membrane protein	2e-94	Mpv17l	MPV17 mitochondrial membrane protein-like	PATH:04146	Peroxisome	0.514748	1.10363
EGR3	EGR3	early growth response 3	0	Egr3	early growth response 3	PATH:05161	Hepatitis B	0.77497	0.763347
EGR3	EGR3	early growth response 3	0	Egr3	early growth response 3	PATH:05203	Viral carcinogenesis	0.462653	1.0905
FANCF	FANCF	Fanconi anemia, complementation group F	8e-69	Fancf	Fanconi anemia, complementation group F	PATH:03460	Fanconi anemia pathway	0.798842	0.636123
SDS	SDS	serine dehydratase	1e-142	Sds	serine dehydratase	PATH:00270	Cysteine and methionine metabolism	0.378813	1.52669
SDS	SDS	serine dehydratase	1e-142	Sds	serine dehydratase	PATH:00290	Valine, leucine and isoleucine biosynthesis	0.0657036	4.69752
SDS	SDS	serine dehydratase	1e-142	Sds	serine dehydratase	PATH:01230	Biosynthesis of amino acids	0.223482	1.65048
SDS	SDS	serine dehydratase	1e-142	Sds	serine dehydratase	PATH:00260	Glycine, serine and threonine metabolism	0.0151786	3.39266
SDS	SDS	serine dehydratase	1e-142	Sds	serine dehydratase	PATH:01200	Carbon metabolism	0.848904	0.604632
SDS	SDS	serine dehydratase	1e-142	Sds	serine dehydratase	PATH:01100	Metabolic pathways	0.727493	0.922873
DHRS3	DHRS3	dehydrogenase/reductase (SDR family) member 3	3e-163	Dhrs3	dehydrogenase/reductase (SDR family) member 3	PATH:01100	Metabolic pathways	0.727493	0.922873
DHRS3	DHRS3	dehydrogenase/reductase (SDR family) member 3	3e-163	Dhrs3	dehydrogenase/reductase (SDR family) member 3	PATH:00830	Retinol metabolism	0.580751	1.03505
IRF7	IRF7	interferon regulatory factor 7	3e-144	Irf7	interferon regulatory factor 7	PATH:05168	Herpes simplex infection	0.882704	0.632827
IRF7	IRF7	interferon regulatory factor 7	3e-144	Irf7	interferon regulatory factor 7	PATH:05162	Measles	0.947344	0.436199
IRF7	IRF7	interferon regulatory factor 7	3e-144	Irf7	interferon regulatory factor 7	PATH:05164	Influenza A	0.850113	0.674782
IRF7	IRF7	interferon regulatory factor 7	3e-144	Irf7	interferon regulatory factor 7	PATH:05161	Hepatitis B	0.77497	0.763347
IRF7	IRF7	interferon regulatory factor 7	3e-144	Irf7	interferon regulatory factor 7	PATH:05160	Hepatitis C	0.96648	0.39146
IRF7	IRF7	interferon regulatory factor 7	3e-144	Irf7	interferon regulatory factor 7	PATH:04620	Toll-like receptor signaling pathway	0.924561	0.480849
IRF7	IRF7	interferon regulatory factor 7	3e-144	Irf7	interferon regulatory factor 7	PATH:05203	Viral carcinogenesis	0.462653	1.0905
IRF7	IRF7	interferon regulatory factor 7	3e-144	Irf7	interferon regulatory factor 7	PATH:04622	RIG-I-like receptor signaling pathway	0.794628	0.686155
IRF7	IRF7	interferon regulatory factor 7	3e-144	Irf7	interferon regulatory factor 7	PATH:04623	Cytosolic DNA-sensing pathway	0.929008	0.386505
ANGPT4	ANGPT4	angiopoietin 4	0	Angpt4	angiopoietin 4	PATH:04066	HIF-1 signaling pathway	0.430332	1.19741
ANGPT4	ANGPT4	angiopoietin 4	0	Angpt4	angiopoietin 4	PATH:04014	Ras signaling pathway	0.0813388	1.60705
ANGPT4	ANGPT4	angiopoietin 4	0	Angpt4	angiopoietin 4	PATH:04151	PI3K-Akt signaling pathway	0.0546734	1.52222
ANGPT4	ANGPT4	angiopoietin 4	0	Angpt4	angiopoietin 4	PATH:04015	Rap1 signaling pathway	0.0472078	1.76775
ICAM1	ICAM1	intercellular adhesion molecule 1	6e-143	Icam1	intercellular adhesion molecule 1	PATH:04514	Cell adhesion molecules (CAMs)	6.77848e-05	3.18061
ICAM1	ICAM1	intercellular adhesion molecule 1	6e-143	Icam1	intercellular adhesion molecule 1	PATH:04668	TNF signaling pathway	0.142499	1.69633
ICAM1	ICAM1	intercellular adhesion molecule 1	6e-143	Icam1	intercellular adhesion molecule 1	PATH:05416	Viral myocarditis	0.00709167	3.09764
ICAM1	ICAM1	intercellular adhesion molecule 1	6e-143	Icam1	intercellular adhesion molecule 1	PATH:05144	Malaria	0.00267668	3.68513
ICAM1	ICAM1	intercellular adhesion molecule 1	6e-143	Icam1	intercellular adhesion molecule 1	PATH:04650	Natural killer cell mediated cytotoxicity	0.595076	0.966263
ICAM1	ICAM1	intercellular adhesion molecule 1	6e-143	Icam1	intercellular adhesion molecule 1	PATH:05166	HTLV-I infection	0.18299	1.36534
ICAM1	ICAM1	intercellular adhesion molecule 1	6e-143	Icam1	intercellular adhesion molecule 1	PATH:05323	Rheumatoid arthritis	0.183004	1.65945
ICAM1	ICAM1	intercellular adhesion molecule 1	6e-143	Icam1	intercellular adhesion molecule 1	PATH:05169	Epstein-Barr virus infection	0.730733	0.82524
ICAM1	ICAM1	intercellular adhesion molecule 1	6e-143	Icam1	intercellular adhesion molecule 1	PATH:05143	African trypanosomiasis	0.678515	0.898056
ICAM1	ICAM1	intercellular adhesion molecule 1	6e-143	Icam1	intercellular adhesion molecule 1	PATH:04064	NF-kappa B signaling pathway	0.355687	1.32756
ICAM1	ICAM1	intercellular adhesion molecule 1	6e-143	Icam1	intercellular adhesion molecule 1	PATH:04670	Leukocyte transendothelial migration	0.00160551	2.84638
ICAM1	ICAM1	intercellular adhesion molecule 1	6e-143	Icam1	intercellular adhesion molecule 1	PATH:05164	Influenza A	0.850113	0.674782
ICAM1	ICAM1	intercellular adhesion molecule 1	6e-143	Icam1	intercellular adhesion molecule 1	PATH:05150	Staphylococcus aureus infection	0.00956816	3.27149
ERG	ERG	v-ets erythroblastosis virus E26 oncogene homolog (avian)	0	Erg	v-ets avian erythroblastosis virus E26 oncogene	PATH:05202	Transcriptional misregulation in cancer	0.0193369	2.03559
CTSC	CTSC	cathepsin C	0	Ctsc	cathepsin C	PATH:04142	Lysosome	0.596261	0.96933
SDC2	SDC2	syndecan 2	1e-77	Sdc2	syndecan 2	PATH:05144	Malaria	0.00267668	3.68513
SDC2	SDC2	syndecan 2	1e-77	Sdc2	syndecan 2	PATH:04514	Cell adhesion molecules (CAMs)	6.77848e-05	3.18061
SDC2	SDC2	syndecan 2	1e-77	Sdc2	syndecan 2	PATH:04512	ECM-receptor interaction	4.84994e-06	4.51069
SDC2	SDC2	syndecan 2	1e-77	Sdc2	syndecan 2	PATH:05205	Proteoglycans in cancer	0.000783727	2.45499
RPP25	RPP25	ribonuclease P/MRP 25kDa subunit	1e-89	Rpp25	ribonuclease P/MRP 25 subunit	PATH:03013	RNA transport	0.89587	0.579758
RPP25	RPP25	ribonuclease P/MRP 25kDa subunit	1e-89	Rpp25	ribonuclease P/MRP 25 subunit	PATH:03008	Ribosome biogenesis in eukaryotes	0.903897	0.436199
SLC8A1	SLC8A1	solute carrier family 8 (sodium/calcium exchanger), member 1	0	Slc8a1	solute carrier family 8 (sodium/calcium exchanger), member 1	PATH:04022	cGMP-PKG signaling pathway	0.265257	1.34426
SLC8A1	SLC8A1	solute carrier family 8 (sodium/calcium exchanger), member 1	0	Slc8a1	solute carrier family 8 (sodium/calcium exchanger), member 1	PATH:05410	Hypertrophic cardiomyopathy (HCM)	0.056695	2.18099
SLC8A1	SLC8A1	solute carrier family 8 (sodium/calcium exchanger), member 1	0	Slc8a1	solute carrier family 8 (sodium/calcium exchanger), member 1	PATH:04260	Cardiac muscle contraction	0.273746	1.50785
SLC8A1	SLC8A1	solute carrier family 8 (sodium/calcium exchanger), member 1	0	Slc8a1	solute carrier family 8 (sodium/calcium exchanger), member 1	PATH:04261	Adrenergic signaling in cardiomyocytes	0.662072	0.891501
SLC8A1	SLC8A1	solute carrier family 8 (sodium/calcium exchanger), member 1	0	Slc8a1	solute carrier family 8 (sodium/calcium exchanger), member 1	PATH:04020	Calcium signaling pathway	0.0375977	1.83537
SLC8A1	SLC8A1	solute carrier family 8 (sodium/calcium exchanger), member 1	0	Slc8a1	solute carrier family 8 (sodium/calcium exchanger), member 1	PATH:04978	Mineral absorption	0.458752	1.29931
SLC8A1	SLC8A1	solute carrier family 8 (sodium/calcium exchanger), member 1	0	Slc8a1	solute carrier family 8 (sodium/calcium exchanger), member 1	PATH:04961	Endocrine and other factor-regulated calcium reabsorption	0.784895	0.66378
SLC8A1	SLC8A1	solute carrier family 8 (sodium/calcium exchanger), member 1	0	Slc8a1	solute carrier family 8 (sodium/calcium exchanger), member 1	PATH:05412	Arrhythmogenic right ventricular cardiomyopathy (ARVC)	0.00959551	2.92791
SLC8A1	SLC8A1	solute carrier family 8 (sodium/calcium exchanger), member 1	0	Slc8a1	solute carrier family 8 (sodium/calcium exchanger), member 1	PATH:04974	Protein digestion and absorption	0.00312052	2.77581
SLC8A1	SLC8A1	solute carrier family 8 (sodium/calcium exchanger), member 1	0	Slc8a1	solute carrier family 8 (sodium/calcium exchanger), member 1	PATH:05414	Dilated cardiomyopathy	0.0741382	2.03559
SDC3	SDC3	syndecan 3	4e-145	Sdc3	syndecan 3	PATH:05144	Malaria	0.00267668	3.68513
SDC3	SDC3	syndecan 3	4e-145	Sdc3	syndecan 3	PATH:04514	Cell adhesion molecules (CAMs)	6.77848e-05	3.18061
SDC3	SDC3	syndecan 3	4e-145	Sdc3	syndecan 3	PATH:04512	ECM-receptor interaction	4.84994e-06	4.51069
DUSP2	DUSP2	dual specificity phosphatase 2	7e-159	Dusp2	dual specificity phosphatase 2	PATH:04010	MAPK signaling pathway	0.509158	1.0331
HDAC11	HDAC11	histone deacetylase 11	0	Hdac11	histone deacetylase 11	PATH:05034	Alcoholism	0.306678	1.27986
HDAC11	HDAC11	histone deacetylase 11	0	Hdac11	histone deacetylase 11	PATH:05203	Viral carcinogenesis	0.462653	1.0905
FZD8	FZD8	frizzled family receptor 8	2e-107	LOC100909849	frizzled-8-like	PATH:05200	Pathways in cancer	0.0357063	1.60705
FZD8	FZD8	frizzled family receptor 8	2e-107	LOC100909849	frizzled-8-like	PATH:05166	HTLV-I infection	0.18299	1.36534
FZD8	FZD8	frizzled family receptor 8	2e-107	LOC100909849	frizzled-8-like	PATH:04310	Wnt signaling pathway	0.121954	1.61769
FZD8	FZD8	frizzled family receptor 8	2e-107	LOC100909849	frizzled-8-like	PATH:04916	Melanogenesis	0.0907682	1.92846
FZD8	FZD8	frizzled family receptor 8	2e-107	LOC100909849	frizzled-8-like	PATH:04390	Hippo signaling pathway	0.149696	1.59505
FZD8	FZD8	frizzled family receptor 8	2e-107	LOC100909849	frizzled-8-like	PATH:05217	Basal cell carcinoma	0.026881	2.93595
FZD8	FZD8	frizzled family receptor 8	2e-107	LOC100909849	frizzled-8-like	PATH:05205	Proteoglycans in cancer	0.000783727	2.45499
PDGFB	PDGFB	platelet-derived growth factor beta polypeptide	5e-111	Pdgfb	platelet-derived growth factor beta polypeptide	PATH:05218	Melanoma	0.195963	1.74479
PDGFB	PDGFB	platelet-derived growth factor beta polypeptide	5e-111	Pdgfb	platelet-derived growth factor beta polypeptide	PATH:05215	Prostate cancer	0.784068	0.701929
PDGFB	PDGFB	platelet-derived growth factor beta polypeptide	5e-111	Pdgfb	platelet-derived growth factor beta polypeptide	PATH:04510	Focal adhesion	0.000281371	2.59538
PDGFB	PDGFB	platelet-derived growth factor beta polypeptide	5e-111	Pdgfb	platelet-derived growth factor beta polypeptide	PATH:04015	Rap1 signaling pathway	0.0472078	1.76775
PDGFB	PDGFB	platelet-derived growth factor beta polypeptide	5e-111	Pdgfb	platelet-derived growth factor beta polypeptide	PATH:05214	Glioma	0.886307	0.469752
PDGFB	PDGFB	platelet-derived growth factor beta polypeptide	5e-111	Pdgfb	platelet-derived growth factor beta polypeptide	PATH:05206	MicroRNAs in cancer	0.00639387	2.38208
PDGFB	PDGFB	platelet-derived growth factor beta polypeptide	5e-111	Pdgfb	platelet-derived growth factor beta polypeptide	PATH:04810	Regulation of actin cytoskeleton	0.00153586	2.30445
PDGFB	PDGFB	platelet-derived growth factor beta polypeptide	5e-111	Pdgfb	platelet-derived growth factor beta polypeptide	PATH:05200	Pathways in cancer	0.0357063	1.60705
PDGFB	PDGFB	platelet-derived growth factor beta polypeptide	5e-111	Pdgfb	platelet-derived growth factor beta polypeptide	PATH:05211	Renal cell carcinoma	0.430062	1.25482
PDGFB	PDGFB	platelet-derived growth factor beta polypeptide	5e-111	Pdgfb	platelet-derived growth factor beta polypeptide	PATH:04540	Gap junction	0.778611	0.710091
PDGFB	PDGFB	platelet-derived growth factor beta polypeptide	5e-111	Pdgfb	platelet-derived growth factor beta polypeptide	PATH:05166	HTLV-I infection	0.18299	1.36534
PDGFB	PDGFB	platelet-derived growth factor beta polypeptide	5e-111	Pdgfb	platelet-derived growth factor beta polypeptide	PATH:05202	Transcriptional misregulation in cancer	0.0193369	2.03559
PDGFB	PDGFB	platelet-derived growth factor beta polypeptide	5e-111	Pdgfb	platelet-derived growth factor beta polypeptide	PATH:04014	Ras signaling pathway	0.0813388	1.60705
PDGFB	PDGFB	platelet-derived growth factor beta polypeptide	5e-111	Pdgfb	platelet-derived growth factor beta polypeptide	PATH:04151	PI3K-Akt signaling pathway	0.0546734	1.52222
PDGFB	PDGFB	platelet-derived growth factor beta polypeptide	5e-111	Pdgfb	platelet-derived growth factor beta polypeptide	PATH:04010	MAPK signaling pathway	0.509158	1.0331
PDGFB	PDGFB	platelet-derived growth factor beta polypeptide	5e-111	Pdgfb	platelet-derived growth factor beta polypeptide	PATH:04060	Cytokine-cytokine receptor interaction	0.314632	1.19528
CTNNA2	CTNNA2	catenin (cadherin-associated protein), alpha 2	0	Ctnna2	catenin (cadherin associated protein), alpha 2	PATH:05200	Pathways in cancer	0.0357063	1.60705
CTNNA2	CTNNA2	catenin (cadherin-associated protein), alpha 2	0	Ctnna2	catenin (cadherin associated protein), alpha 2	PATH:05100	Bacterial invasion of epithelial cells	0.473171	1.17438
CTNNA2	CTNNA2	catenin (cadherin-associated protein), alpha 2	0	Ctnna2	catenin (cadherin associated protein), alpha 2	PATH:05213	Endometrial cancer	0.818093	0.598704
CTNNA2	CTNNA2	catenin (cadherin-associated protein), alpha 2	0	Ctnna2	catenin (cadherin associated protein), alpha 2	PATH:04530	Tight junction	0.0607233	1.89358
CTNNA2	CTNNA2	catenin (cadherin-associated protein), alpha 2	0	Ctnna2	catenin (cadherin associated protein), alpha 2	PATH:04520	Adherens junction	0.0748684	2.2126
CTNNA2	CTNNA2	catenin (cadherin-associated protein), alpha 2	0	Ctnna2	catenin (cadherin associated protein), alpha 2	PATH:04670	Leukocyte transendothelial migration	0.00160551	2.84638
CTNNA2	CTNNA2	catenin (cadherin-associated protein), alpha 2	0	Ctnna2	catenin (cadherin associated protein), alpha 2	PATH:04390	Hippo signaling pathway	0.149696	1.59505
CTNNA2	CTNNA2	catenin (cadherin-associated protein), alpha 2	0	Ctnna2	catenin (cadherin associated protein), alpha 2	PATH:05412	Arrhythmogenic right ventricular cardiomyopathy (ARVC)	0.00959551	2.92791
MGLL	MGLL	monoglyceride lipase	1e-151	Mgll	monoglyceride lipase	PATH:04723	Retrograde endocannabinoid signaling	0.40064	1.24628
MGLL	MGLL	monoglyceride lipase	1e-151	Mgll	monoglyceride lipase	PATH:01100	Metabolic pathways	0.727493	0.922873
MGLL	MGLL	monoglyceride lipase	1e-151	Mgll	monoglyceride lipase	PATH:00561	Glycerolipid metabolism	0.0213315	3.1157
SEMA6C	SEMA6C	sema domain, transmembrane domain (TM), and cytoplasmic domain, (semaphorin) 6C				PATH:04360	Axon guidance	2.65868e-05	3.44367
CORO1A	CORO1A	coronin, actin binding protein, 1A	0	Coro1a	coronin, actin binding protein 1A	PATH:04145	Phagosome	0.0015563	2.57754
CORO1A	CORO1A	coronin, actin binding protein, 1A	0	Coro1a	coronin, actin binding protein 1A	PATH:05152	Tuberculosis	0.595022	0.964228
ESR2	ESR2	estrogen receptor 2 (ER beta)	0	Esr2	estrogen receptor 2 (ER beta)	PATH:04915	Estrogen signaling pathway	0.340674	1.35706
ESR2	ESR2	estrogen receptor 2 (ER beta)	0	Esr2	estrogen receptor 2 (ER beta)	PATH:04917	Prolactin signaling pathway	0.710297	0.814237
DCP1B	DCP1B	DCP1 decapping enzyme homolog B (S. cerevisiae)	8e-169	Dcp1b	decapping mRNA 1B	PATH:03018	RNA degradation	0.681417	0.86011
ALDH18A1	ALDH18A1	aldehyde dehydrogenase 18 family, member A1	0	Aldh18a1	aldehyde dehydrogenase 18 family, member A1	PATH:01230	Biosynthesis of amino acids	0.223482	1.65048
ALDH18A1	ALDH18A1	aldehyde dehydrogenase 18 family, member A1	0	Aldh18a1	aldehyde dehydrogenase 18 family, member A1	PATH:00330	Arginine and proline metabolism	0.277518	1.63574
ALDH18A1	ALDH18A1	aldehyde dehydrogenase 18 family, member A1	0	Aldh18a1	aldehyde dehydrogenase 18 family, member A1	PATH:01100	Metabolic pathways	0.727493	0.922873
TLN2	TLN2	talin 2				PATH:04510	Focal adhesion	0.000281371	2.59538
ENTPD2	ENTPD2	ectonucleoside triphosphate diphosphohydrolase 2	0	Entpd2	ectonucleoside triphosphate diphosphohydrolase 2	PATH:00230	Purine metabolism	0.649447	0.908747
TNFRSF18	TNFRSF18	tumor necrosis factor receptor superfamily, member 18	1e-62	Tnfrsf18	tumor necrosis factor receptor superfamily, member 18	PATH:04060	Cytokine-cytokine receptor interaction	0.314632	1.19528
MMP14	MMP14	matrix metallopeptidase 14 (membrane-inserted)	0	Mmp14	matrix metallopeptidase 14 (membrane-inserted)	PATH:04668	TNF signaling pathway	0.142499	1.69633
MMP14	MMP14	matrix metallopeptidase 14 (membrane-inserted)	0	Mmp14	matrix metallopeptidase 14 (membrane-inserted)	PATH:04912	GnRH signaling pathway	0.648327	0.906947
ACOT2	ACOT2	acyl-CoA thioesterase 2	0	Acot3	acyl-CoA thioesterase 3	PATH:01040	Biosynthesis of unsaturated fatty acids	0.18471	2.54449
ACOT2	ACOT2	acyl-CoA thioesterase 2	0	Acot3	acyl-CoA thioesterase 3	PATH:00062	Fatty acid elongation in mitochondria	0.18471	2.54449
ACOT2	ACOT2	acyl-CoA thioesterase 2	0	Acot3	acyl-CoA thioesterase 3	PATH:04913	Ovarian steroidogenesis	0.532445	1.13089
NPC1L1	NPC1L1	NPC1-like 1	0	Npc1l1	NPC1-like 1	PATH:04142	Lysosome	0.596261	0.96933
NPC1L1	NPC1L1	NPC1-like 1	0	Npc1l1	NPC1-like 1	PATH:04975	Fat digestion and absorption	0.425178	1.3879
MYL9	MYL9	myosin, light chain 9, regulatory	1e-97	Myl9	myosin, light chain 9, regulatory	PATH:04022	cGMP-PKG signaling pathway	0.265257	1.34426
MYL9	MYL9	myosin, light chain 9, regulatory	1e-97	Myl9	myosin, light chain 9, regulatory	PATH:04530	Tight junction	0.0607233	1.89358
MYL9	MYL9	myosin, light chain 9, regulatory	1e-97	Myl9	myosin, light chain 9, regulatory	PATH:04670	Leukocyte transendothelial migration	0.00160551	2.84638
MYL9	MYL9	myosin, light chain 9, regulatory	1e-97	Myl9	myosin, light chain 9, regulatory	PATH:04921	Oxytocin signaling pathway	0.843032	0.654298
MYL9	MYL9	myosin, light chain 9, regulatory	1e-97	Myl9	myosin, light chain 9, regulatory	PATH:04270	Vascular smooth muscle contraction	0.085696	1.84256
MYL9	MYL9	myosin, light chain 9, regulatory	1e-97	Myl9	myosin, light chain 9, regulatory	PATH:04510	Focal adhesion	0.000281371	2.59538
MYL9	MYL9	myosin, light chain 9, regulatory	1e-97	Myl9	myosin, light chain 9, regulatory	PATH:04810	Regulation of actin cytoskeleton	0.00153586	2.30445
ATP6V1C2	ATP6V1C2	ATPase, H+ transporting, lysosomal 42kDa, V1 subunit C2	0	Atp6v1c2	ATPase, H+ transporting, lysosomal V1 subunit C2	PATH:04145	Phagosome	0.0015563	2.57754
ATP6V1C2	ATP6V1C2	ATPase, H+ transporting, lysosomal 42kDa, V1 subunit C2	0	Atp6v1c2	ATPase, H+ transporting, lysosomal V1 subunit C2	PATH:00190	Oxidative phosphorylation	0.934248	0.462635
ATP6V1C2	ATP6V1C2	ATPase, H+ transporting, lysosomal 42kDa, V1 subunit C2	0	Atp6v1c2	ATPase, H+ transporting, lysosomal V1 subunit C2	PATH:05323	Rheumatoid arthritis	0.183004	1.65945
ATP6V1C2	ATP6V1C2	ATPase, H+ transporting, lysosomal 42kDa, V1 subunit C2	0	Atp6v1c2	ATPase, H+ transporting, lysosomal V1 subunit C2	PATH:05110	Vibrio cholerae infection	0.798842	0.636123
ATP6V1C2	ATP6V1C2	ATPase, H+ transporting, lysosomal 42kDa, V1 subunit C2	0	Atp6v1c2	ATPase, H+ transporting, lysosomal V1 subunit C2	PATH:05120	Epithelial cell signaling in Helicobacter pylori infection	0.313595	1.52669
ATP6V1C2	ATP6V1C2	ATPase, H+ transporting, lysosomal 42kDa, V1 subunit C2	0	Atp6v1c2	ATPase, H+ transporting, lysosomal V1 subunit C2	PATH:04966	Collecting duct acid secretion	0.579915	1.17438
ATP6V1C2	ATP6V1C2	ATPase, H+ transporting, lysosomal 42kDa, V1 subunit C2	0	Atp6v1c2	ATPase, H+ transporting, lysosomal V1 subunit C2	PATH:01100	Metabolic pathways	0.727493	0.922873
ATP6V1C2	ATP6V1C2	ATPase, H+ transporting, lysosomal 42kDa, V1 subunit C2	0	Atp6v1c2	ATPase, H+ transporting, lysosomal V1 subunit C2	PATH:04721	Synaptic vesicle cycle	0.642077	0.92527
CXCR4	CXCR4	chemokine (C-X-C motif) receptor 4	6e-176	Cxcr4	chemokine (C-X-C motif) receptor 4	PATH:04672	Intestinal immune network for IgA production	0.00668439	3.52314
CXCR4	CXCR4	chemokine (C-X-C motif) receptor 4	6e-176	Cxcr4	chemokine (C-X-C motif) receptor 4	PATH:04144	Endocytosis	0.307874	1.25267
CXCR4	CXCR4	chemokine (C-X-C motif) receptor 4	6e-176	Cxcr4	chemokine (C-X-C motif) receptor 4	PATH:04062	Chemokine signaling pathway	0.408755	1.14913
CXCR4	CXCR4	chemokine (C-X-C motif) receptor 4	6e-176	Cxcr4	chemokine (C-X-C motif) receptor 4	PATH:04360	Axon guidance	2.65868e-05	3.44367
CXCR4	CXCR4	chemokine (C-X-C motif) receptor 4	6e-176	Cxcr4	chemokine (C-X-C motif) receptor 4	PATH:04670	Leukocyte transendothelial migration	0.00160551	2.84638
CXCR4	CXCR4	chemokine (C-X-C motif) receptor 4	6e-176	Cxcr4	chemokine (C-X-C motif) receptor 4	PATH:04060	Cytokine-cytokine receptor interaction	0.314632	1.19528
NRXN2	NRXN2	neurexin 2	0	Nrxn2	neurexin 2	PATH:04514	Cell adhesion molecules (CAMs)	6.77848e-05	3.18061
SLC2A1	SLC2A1	solute carrier family 2 (facilitated glucose transporter), member 1	0	Slc2a1	solute carrier family 2 (facilitated glucose transporter), member 1	PATH:05211	Renal cell carcinoma	0.430062	1.25482
SLC2A1	SLC2A1	solute carrier family 2 (facilitated glucose transporter), member 1	0	Slc2a1	solute carrier family 2 (facilitated glucose transporter), member 1	PATH:05200	Pathways in cancer	0.0357063	1.60705
SLC2A1	SLC2A1	solute carrier family 2 (facilitated glucose transporter), member 1	0	Slc2a1	solute carrier family 2 (facilitated glucose transporter), member 1	PATH:04066	HIF-1 signaling pathway	0.430332	1.19741
SLC2A1	SLC2A1	solute carrier family 2 (facilitated glucose transporter), member 1	0	Slc2a1	solute carrier family 2 (facilitated glucose transporter), member 1	PATH:05166	HTLV-I infection	0.18299	1.36534
SLC2A1	SLC2A1	solute carrier family 2 (facilitated glucose transporter), member 1	0	Slc2a1	solute carrier family 2 (facilitated glucose transporter), member 1	PATH:04919	Thyroid hormone signaling pathway	0.867412	0.576111
SLC2A1	SLC2A1	solute carrier family 2 (facilitated glucose transporter), member 1	0	Slc2a1	solute carrier family 2 (facilitated glucose transporter), member 1	PATH:04976	Bile secretion	0.943922	0.355045
SLC2A1	SLC2A1	solute carrier family 2 (facilitated glucose transporter), member 1	0	Slc2a1	solute carrier family 2 (facilitated glucose transporter), member 1	PATH:04911	Insulin secretion	0.251932	1.56584
SLC2A1	SLC2A1	solute carrier family 2 (facilitated glucose transporter), member 1	0	Slc2a1	solute carrier family 2 (facilitated glucose transporter), member 1	PATH:04920	Adipocytokine signaling pathway	0.385772	1.34708
L3HYPDH	L3HYPDH	L-3-hydroxyproline dehydratase (trans-)	0	L3hypdh	L-3-hydroxyproline dehydratase (trans-)	PATH:00330	Arginine and proline metabolism	0.277518	1.63574
L3HYPDH	L3HYPDH	L-3-hydroxyproline dehydratase (trans-)	0	L3hypdh	L-3-hydroxyproline dehydratase (trans-)	PATH:01100	Metabolic pathways	0.727493	0.922873
NTF4	NTF4	neurotrophin 4				PATH:04010	MAPK signaling pathway	0.509158	1.0331
NTF4	NTF4	neurotrophin 4				PATH:04722	Neurotrophin signaling pathway	0.98894	0.227865
UPP1	UPP1	uridine phosphorylase 1	1e-151	Upp1	uridine phosphorylase 1	PATH:00240	Pyrimidine metabolism	0.832444	0.629565
UPP1	UPP1	uridine phosphorylase 1	1e-151	Upp1	uridine phosphorylase 1	PATH:01100	Metabolic pathways	0.727493	0.922873
UPP1	UPP1	uridine phosphorylase 1	1e-151	Upp1	uridine phosphorylase 1	PATH:00983	Drug metabolism - other enzymes	0.754046	0.726998
MVB12B	MVB12B	multivesicular body subunit 12B	1e-165	Mvb12b	multivesicular body subunit 12B	PATH:04144	Endocytosis	0.307874	1.25267
LOC512464	LOC512464	solute carrier family 11 (proton-coupled divalent metal ion transporters), member 2-like	0	Slc11a2	solute carrier family 11 (proton-coupled divalent metal ion transporter), member 2	PATH:04142	Lysosome	0.596261	0.96933
LOC512464	LOC512464	solute carrier family 11 (proton-coupled divalent metal ion transporters), member 2-like	0	Slc11a2	solute carrier family 11 (proton-coupled divalent metal ion transporter), member 2	PATH:04978	Mineral absorption	0.458752	1.29931
ITGA5	ITGA5	integrin, alpha 5 (fibronectin receptor, alpha polypeptide)	0	Itga5	integrin, alpha 5 (fibronectin receptor, alpha polypeptide)	PATH:04510	Focal adhesion	0.000281371	2.59538
ITGA5	ITGA5	integrin, alpha 5 (fibronectin receptor, alpha polypeptide)	0	Itga5	integrin, alpha 5 (fibronectin receptor, alpha polypeptide)	PATH:05412	Arrhythmogenic right ventricular cardiomyopathy (ARVC)	0.00959551	2.92791
ITGA5	ITGA5	integrin, alpha 5 (fibronectin receptor, alpha polypeptide)	0	Itga5	integrin, alpha 5 (fibronectin receptor, alpha polypeptide)	PATH:04512	ECM-receptor interaction	4.84994e-06	4.51069
ITGA5	ITGA5	integrin, alpha 5 (fibronectin receptor, alpha polypeptide)	0	Itga5	integrin, alpha 5 (fibronectin receptor, alpha polypeptide)	PATH:05206	MicroRNAs in cancer	0.00639387	2.38208
ITGA5	ITGA5	integrin, alpha 5 (fibronectin receptor, alpha polypeptide)	0	Itga5	integrin, alpha 5 (fibronectin receptor, alpha polypeptide)	PATH:05414	Dilated cardiomyopathy	0.0741382	2.03559
ITGA5	ITGA5	integrin, alpha 5 (fibronectin receptor, alpha polypeptide)	0	Itga5	integrin, alpha 5 (fibronectin receptor, alpha polypeptide)	PATH:04810	Regulation of actin cytoskeleton	0.00153586	2.30445
ITGA5	ITGA5	integrin, alpha 5 (fibronectin receptor, alpha polypeptide)	0	Itga5	integrin, alpha 5 (fibronectin receptor, alpha polypeptide)	PATH:05205	Proteoglycans in cancer	0.000783727	2.45499
ITGA5	ITGA5	integrin, alpha 5 (fibronectin receptor, alpha polypeptide)	0	Itga5	integrin, alpha 5 (fibronectin receptor, alpha polypeptide)	PATH:05100	Bacterial invasion of epithelial cells	0.473171	1.17438
ITGA5	ITGA5	integrin, alpha 5 (fibronectin receptor, alpha polypeptide)	0	Itga5	integrin, alpha 5 (fibronectin receptor, alpha polypeptide)	PATH:05133	Pertussis	0.447469	1.22136
ITGA5	ITGA5	integrin, alpha 5 (fibronectin receptor, alpha polypeptide)	0	Itga5	integrin, alpha 5 (fibronectin receptor, alpha polypeptide)	PATH:04640	Hematopoietic cell lineage	0.00963444	2.6843
ITGA5	ITGA5	integrin, alpha 5 (fibronectin receptor, alpha polypeptide)	0	Itga5	integrin, alpha 5 (fibronectin receptor, alpha polypeptide)	PATH:04145	Phagosome	0.0015563	2.57754
ITGA5	ITGA5	integrin, alpha 5 (fibronectin receptor, alpha polypeptide)	0	Itga5	integrin, alpha 5 (fibronectin receptor, alpha polypeptide)	PATH:05410	Hypertrophic cardiomyopathy (HCM)	0.056695	2.18099
ITGA5	ITGA5	integrin, alpha 5 (fibronectin receptor, alpha polypeptide)	0	Itga5	integrin, alpha 5 (fibronectin receptor, alpha polypeptide)	PATH:04151	PI3K-Akt signaling pathway	0.0546734	1.52222
ITGA5	ITGA5	integrin, alpha 5 (fibronectin receptor, alpha polypeptide)	0	Itga5	integrin, alpha 5 (fibronectin receptor, alpha polypeptide)	PATH:05131	Shigellosis	0.295521	1.57934
LOC788596	LOC788596	guanine nucleotide binding protein (G protein), gamma 11 pseudogene				PATH:04062	Chemokine signaling pathway	0.408755	1.14913
SPHK1	SPHK1	sphingosine kinase 1	6e-166	Sphk1	sphingosine kinase 1	PATH:04370	VEGF signaling pathway	0.921464	0.401762
SPHK1	SPHK1	sphingosine kinase 1	6e-166	Sphk1	sphingosine kinase 1	PATH:05152	Tuberculosis	0.595022	0.964228
SPHK1	SPHK1	sphingosine kinase 1	6e-166	Sphk1	sphingosine kinase 1	PATH:04020	Calcium signaling pathway	0.0375977	1.83537
SPHK1	SPHK1	sphingosine kinase 1	6e-166	Sphk1	sphingosine kinase 1	PATH:01100	Metabolic pathways	0.727493	0.922873
SPHK1	SPHK1	sphingosine kinase 1	6e-166	Sphk1	sphingosine kinase 1	PATH:00600	Sphingolipid metabolism	0.762148	0.710091
SPHK1	SPHK1	sphingosine kinase 1	6e-166	Sphk1	sphingosine kinase 1	PATH:04666	Fc gamma R-mediated phagocytosis	0.554526	1.04093
PVRL4	PVRL4	poliovirus receptor-related 4	0	Pvrl4	poliovirus receptor-related 4	PATH:04520	Adherens junction	0.0748684	2.2126
RAMP2	RAMP2	receptor (G protein-coupled) activity modifying protein 2	1e-54	Ramp2	receptor (G protein-coupled) activity modifying protein 2	PATH:04270	Vascular smooth muscle contraction	0.085696	1.84256
PDCD1	PDCD1	programmed cell death 1	1e-76	Pdcd1	programmed cell death 1	PATH:04660	T cell receptor signaling pathway	0.15147	1.66549
PDCD1	PDCD1	programmed cell death 1	1e-76	Pdcd1	programmed cell death 1	PATH:04514	Cell adhesion molecules (CAMs)	6.77848e-05	3.18061
GRM7	GRM7	glutamate receptor, metabotropic 7	0	Grm7	glutamate receptor, metabotropic 7	PATH:04080	Neuroactive ligand-receptor interaction	0.920769	0.629565
GRM7	GRM7	glutamate receptor, metabotropic 7	0	Grm7	glutamate receptor, metabotropic 7	PATH:04724	Glutamatergic synapse	0.0982754	1.78114
MLXIPL	MLXIPL	MLX interacting protein-like	0	Mlxipl	MLX interacting protein-like	PATH:04932	Non-alcoholic fatty liver disease (NAFLD)	0.853199	0.640571
DGKI	DGKI	diacylglycerol kinase, iota				PATH:00564	Glycerophospholipid metabolism	0.522854	1.0905
DGKI	DGKI	diacylglycerol kinase, iota				PATH:04070	Phosphatidylinositol signaling system	0.0442576	2.31903
DGKI	DGKI	diacylglycerol kinase, iota				PATH:01100	Metabolic pathways	0.727493	0.922873
DGKI	DGKI	diacylglycerol kinase, iota				PATH:00561	Glycerolipid metabolism	0.0213315	3.1157
PHKA2	PHKA2	phosphorylase kinase, alpha 2 (liver)	0	Phka2	phosphorylase kinase, alpha 2	PATH:04020	Calcium signaling pathway	0.0375977	1.83537
PHKA2	PHKA2	phosphorylase kinase, alpha 2 (liver)	0	Phka2	phosphorylase kinase, alpha 2	PATH:04910	Insulin signaling pathway	0.849875	0.645082
LOC100336949	LOC100336949	tropomyosin alpha-1 chain-like	3e-34	Tpm1	tropomyosin 1, alpha	PATH:05410	Hypertrophic cardiomyopathy (HCM)	0.056695	2.18099
LOC100336949	LOC100336949	tropomyosin alpha-1 chain-like	3e-34	Tpm1	tropomyosin 1, alpha	PATH:04260	Cardiac muscle contraction	0.273746	1.50785
LOC100336949	LOC100336949	tropomyosin alpha-1 chain-like	3e-34	Tpm1	tropomyosin 1, alpha	PATH:04261	Adrenergic signaling in cardiomyocytes	0.662072	0.891501
LOC100336949	LOC100336949	tropomyosin alpha-1 chain-like	3e-34	Tpm1	tropomyosin 1, alpha	PATH:05206	MicroRNAs in cancer	0.00639387	2.38208
LOC100336949	LOC100336949	tropomyosin alpha-1 chain-like	3e-34	Tpm1	tropomyosin 1, alpha	PATH:05414	Dilated cardiomyopathy	0.0741382	2.03559
AKR1B1	AKR1B1	aldo-keto reductase family 1, member B1 (aldose reductase)	2e-154	Akr1b1	aldo-keto reductase family 1, member B1 (aldose reductase)	PATH:00051	Fructose and mannose metabolism	0.198662	1.94897
AKR1B1	AKR1B1	aldo-keto reductase family 1, member B1 (aldose reductase)	2e-154	Akr1b1	aldo-keto reductase family 1, member B1 (aldose reductase)	PATH:00040	Pentose and glucuronate interconversions	0.579915	1.17438
AKR1B1	AKR1B1	aldo-keto reductase family 1, member B1 (aldose reductase)	2e-154	Akr1b1	aldo-keto reductase family 1, member B1 (aldose reductase)	PATH:00052	Galactose metabolism	0.65627	0.954184
AKR1B1	AKR1B1	aldo-keto reductase family 1, member B1 (aldose reductase)	2e-154	Akr1b1	aldo-keto reductase family 1, member B1 (aldose reductase)	PATH:01100	Metabolic pathways	0.727493	0.922873
AKR1B1	AKR1B1	aldo-keto reductase family 1, member B1 (aldose reductase)	2e-154	Akr1b1	aldo-keto reductase family 1, member B1 (aldose reductase)	PATH:00561	Glycerolipid metabolism	0.0213315	3.1157
AKR1B1	AKR1B1	aldo-keto reductase family 1, member B1 (aldose reductase)	2e-154	Akr1b1	aldo-keto reductase family 1, member B1 (aldose reductase)	PATH:00620	Pyruvate metabolism	0.762148	0.710091
KCNK5	KCNK5	potassium channel, subfamily K, member 5	0	Kcnk5	potassium channel, subfamily K, member 5	PATH:04974	Protein digestion and absorption	0.00312052	2.77581
COL12A1	COL12A1	collagen, type XII, alpha 1	0	Col12a1	collagen, type XII, alpha 1	PATH:04974	Protein digestion and absorption	0.00312052	2.77581
MRC2	MRC2	mannose receptor, C type 2	0	Mrc2	mannose receptor, C type 2	PATH:04145	Phagosome	0.0015563	2.57754
MRC2	MRC2	mannose receptor, C type 2	0	Mrc2	mannose receptor, C type 2	PATH:05152	Tuberculosis	0.595022	0.964228
THBS1	THBS1	thrombospondin 1	0	Thbs1	thrombospondin 1	PATH:05144	Malaria	0.00267668	3.68513
THBS1	THBS1	thrombospondin 1	0	Thbs1	thrombospondin 1	PATH:04145	Phagosome	0.0015563	2.57754
THBS1	THBS1	thrombospondin 1	0	Thbs1	thrombospondin 1	PATH:04151	PI3K-Akt signaling pathway	0.0546734	1.52222
THBS1	THBS1	thrombospondin 1	0	Thbs1	thrombospondin 1	PATH:04350	TGF-beta signaling pathway	0.318204	1.40386
THBS1	THBS1	thrombospondin 1	0	Thbs1	thrombospondin 1	PATH:05219	Bladder cancer	0.425178	1.3879
THBS1	THBS1	thrombospondin 1	0	Thbs1	thrombospondin 1	PATH:04510	Focal adhesion	0.000281371	2.59538
THBS1	THBS1	thrombospondin 1	0	Thbs1	thrombospondin 1	PATH:04015	Rap1 signaling pathway	0.0472078	1.76775
THBS1	THBS1	thrombospondin 1	0	Thbs1	thrombospondin 1	PATH:04115	p53 signaling pathway	0.66612	0.885041
THBS1	THBS1	thrombospondin 1	0	Thbs1	thrombospondin 1	PATH:04512	ECM-receptor interaction	4.84994e-06	4.51069
THBS1	THBS1	thrombospondin 1	0	Thbs1	thrombospondin 1	PATH:05206	MicroRNAs in cancer	0.00639387	2.38208
THBS1	THBS1	thrombospondin 1	0	Thbs1	thrombospondin 1	PATH:05205	Proteoglycans in cancer	0.000783727	2.45499
SERPINB2.1	SERPINB2	serpin peptidase inhibitor, clade B (ovalbumin), member 2	8e-179	Serpinb2	serpin peptidase inhibitor, clade B (ovalbumin), member 2	PATH:05146	Amoebiasis	0.194749	1.53952
IL11RA	IL11RA	interleukin 11 receptor, alpha	0	Il11ra1	interleukin 11 receptor, alpha chain 1	PATH:04640	Hematopoietic cell lineage	0.00963444	2.6843
IL11RA	IL11RA	interleukin 11 receptor, alpha	0	Il11ra1	interleukin 11 receptor, alpha chain 1	PATH:04630	Jak-STAT signaling pathway	0.837675	0.690032
IL11RA	IL11RA	interleukin 11 receptor, alpha	0	Il11ra1	interleukin 11 receptor, alpha chain 1	PATH:04060	Cytokine-cytokine receptor interaction	0.314632	1.19528
PDE9A	PDE9A	phosphodiesterase 9A	0	Pde9a	phosphodiesterase 9A	PATH:00230	Purine metabolism	0.649447	0.908747
COL1A2	COL1A2	collagen, type I, alpha 2	0	NEWGENE_621351	collagen, type I, alpha 2	PATH:05146	Amoebiasis	0.194749	1.53952
COL1A2	COL1A2	collagen, type I, alpha 2	0	NEWGENE_621351	collagen, type I, alpha 2	PATH:04151	PI3K-Akt signaling pathway	0.0546734	1.52222
COL1A2	COL1A2	collagen, type I, alpha 2	0	NEWGENE_621351	collagen, type I, alpha 2	PATH:04510	Focal adhesion	0.000281371	2.59538
COL1A2	COL1A2	collagen, type I, alpha 2	0	NEWGENE_621351	collagen, type I, alpha 2	PATH:04974	Protein digestion and absorption	0.00312052	2.77581
COL1A2	COL1A2	collagen, type I, alpha 2	0	NEWGENE_621351	collagen, type I, alpha 2	PATH:04512	ECM-receptor interaction	4.84994e-06	4.51069
COL1A2	COL1A2	collagen, type I, alpha 2	0	NEWGENE_621351	collagen, type I, alpha 2	PATH:04611	Platelet activation	0.34398	1.29381
COL1A2	COL1A2	collagen, type I, alpha 2	0	NEWGENE_621351	collagen, type I, alpha 2	PATH:05205	Proteoglycans in cancer	0.000783727	2.45499
CREB3L1	CREB3L1	cAMP responsive element binding protein 3-like 1	0	Creb3l1	cAMP responsive element binding protein 3-like 1	PATH:04918	Thyroid hormone synthesis	0.673841	0.872397
CREB3L1	CREB3L1	cAMP responsive element binding protein 3-like 1	0	Creb3l1	cAMP responsive element binding protein 3-like 1	PATH:04728	Dopaminergic synapse	0.22061	1.47745
CREB3L1	CREB3L1	cAMP responsive element binding protein 3-like 1	0	Creb3l1	cAMP responsive element binding protein 3-like 1	PATH:04915	Estrogen signaling pathway	0.340674	1.35706
CREB3L1	CREB3L1	cAMP responsive element binding protein 3-like 1	0	Creb3l1	cAMP responsive element binding protein 3-like 1	PATH:04916	Melanogenesis	0.0907682	1.92846
CREB3L1	CREB3L1	cAMP responsive element binding protein 3-like 1	0	Creb3l1	cAMP responsive element binding protein 3-like 1	PATH:04668	TNF signaling pathway	0.142499	1.69633
CREB3L1	CREB3L1	cAMP responsive element binding protein 3-like 1	0	Creb3l1	cAMP responsive element binding protein 3-like 1	PATH:04911	Insulin secretion	0.251932	1.56584
CREB3L1	CREB3L1	cAMP responsive element binding protein 3-like 1	0	Creb3l1	cAMP responsive element binding protein 3-like 1	PATH:04725	Cholinergic synapse	0.125335	1.76157
CREB3L1	CREB3L1	cAMP responsive element binding protein 3-like 1	0	Creb3l1	cAMP responsive element binding protein 3-like 1	PATH:05215	Prostate cancer	0.784068	0.701929
CREB3L1	CREB3L1	cAMP responsive element binding protein 3-like 1	0	Creb3l1	cAMP responsive element binding protein 3-like 1	PATH:05016	Huntington's disease	0.877737	0.639453
CREB3L1	CREB3L1	cAMP responsive element binding protein 3-like 1	0	Creb3l1	cAMP responsive element binding protein 3-like 1	PATH:04962	Vasopressin-regulated water reabsorption	0.784895	0.66378
CREB3L1	CREB3L1	cAMP responsive element binding protein 3-like 1	0	Creb3l1	cAMP responsive element binding protein 3-like 1	PATH:05203	Viral carcinogenesis	0.462653	1.0905
CREB3L1	CREB3L1	cAMP responsive element binding protein 3-like 1	0	Creb3l1	cAMP responsive element binding protein 3-like 1	PATH:04022	cGMP-PKG signaling pathway	0.265257	1.34426
CREB3L1	CREB3L1	cAMP responsive element binding protein 3-like 1	0	Creb3l1	cAMP responsive element binding protein 3-like 1	PATH:05034	Alcoholism	0.306678	1.27986
CREB3L1	CREB3L1	cAMP responsive element binding protein 3-like 1	0	Creb3l1	cAMP responsive element binding protein 3-like 1	PATH:05031	Amphetamine addiction	0.625306	0.954184
CREB3L1	CREB3L1	cAMP responsive element binding protein 3-like 1	0	Creb3l1	cAMP responsive element binding protein 3-like 1	PATH:05030	Cocaine addiction	0.181931	2.03559
CREB3L1	CREB3L1	cAMP responsive element binding protein 3-like 1	0	Creb3l1	cAMP responsive element binding protein 3-like 1	PATH:04261	Adrenergic signaling in cardiomyocytes	0.662072	0.891501
CREB3L1	CREB3L1	cAMP responsive element binding protein 3-like 1	0	Creb3l1	cAMP responsive element binding protein 3-like 1	PATH:04151	PI3K-Akt signaling pathway	0.0546734	1.52222
CREB3L1	CREB3L1	cAMP responsive element binding protein 3-like 1	0	Creb3l1	cAMP responsive element binding protein 3-like 1	PATH:05161	Hepatitis B	0.77497	0.763347
FGF1	FGF1	fibroblast growth factor 1 (acidic)	1e-79	Fgf1	fibroblast growth factor 1 (acidic)	PATH:05200	Pathways in cancer	0.0357063	1.60705
FGF1	FGF1	fibroblast growth factor 1 (acidic)	1e-79	Fgf1	fibroblast growth factor 1 (acidic)	PATH:04014	Ras signaling pathway	0.0813388	1.60705
FGF1	FGF1	fibroblast growth factor 1 (acidic)	1e-79	Fgf1	fibroblast growth factor 1 (acidic)	PATH:04010	MAPK signaling pathway	0.509158	1.0331
FGF1	FGF1	fibroblast growth factor 1 (acidic)	1e-79	Fgf1	fibroblast growth factor 1 (acidic)	PATH:05218	Melanoma	0.195963	1.74479
FGF1	FGF1	fibroblast growth factor 1 (acidic)	1e-79	Fgf1	fibroblast growth factor 1 (acidic)	PATH:04810	Regulation of actin cytoskeleton	0.00153586	2.30445
CYP17A1	CYP17A1	cytochrome P450, family 17, subfamily A, polypeptide 1	0	Cyp17a1	cytochrome P450, family 17, subfamily a, polypeptide 1	PATH:00140	Steroid hormone biosynthesis	0.890064	0.462635
CYP17A1	CYP17A1	cytochrome P450, family 17, subfamily A, polypeptide 1	0	Cyp17a1	cytochrome P450, family 17, subfamily a, polypeptide 1	PATH:04917	Prolactin signaling pathway	0.710297	0.814237
CYP17A1	CYP17A1	cytochrome P450, family 17, subfamily A, polypeptide 1	0	Cyp17a1	cytochrome P450, family 17, subfamily a, polypeptide 1	PATH:01100	Metabolic pathways	0.727493	0.922873
CYP17A1	CYP17A1	cytochrome P450, family 17, subfamily A, polypeptide 1	0	Cyp17a1	cytochrome P450, family 17, subfamily a, polypeptide 1	PATH:04913	Ovarian steroidogenesis	0.532445	1.13089
ACADSB	ACADSB	acyl-CoA dehydrogenase, short/branched chain	0	Acadsb	acyl-CoA dehydrogenase, short/branched chain	PATH:00280	Valine, leucine and isoleucine degradation	0.198662	1.94897
ACADSB	ACADSB	acyl-CoA dehydrogenase, short/branched chain	0	Acadsb	acyl-CoA dehydrogenase, short/branched chain	PATH:00071	Fatty acid metabolism	0.142023	2.29004
ACADSB	ACADSB	acyl-CoA dehydrogenase, short/branched chain	0	Acadsb	acyl-CoA dehydrogenase, short/branched chain	PATH:01212	Fatty acid metabolism	0.0711423	2.54449
ACADSB	ACADSB	acyl-CoA dehydrogenase, short/branched chain	0	Acadsb	acyl-CoA dehydrogenase, short/branched chain	PATH:01100	Metabolic pathways	0.727493	0.922873
TXNRD3	TXNRD3	thioredoxin reductase 3				PATH:00240	Pyrimidine metabolism	0.832444	0.629565
PFN2	PFN2	profilin 2	4e-76	LOC100909840	profilin-2-like	PATH:05132	Salmonella infection	0.943922	0.355045
PFN2	PFN2	profilin 2	4e-76	LOC100909840	profilin-2-like	PATH:05131	Shigellosis	0.295521	1.57934
PFN2	PFN2	profilin 2	4e-76	LOC100909840	profilin-2-like	PATH:04015	Rap1 signaling pathway	0.0472078	1.76775
PFN2	PFN2	profilin 2	4e-76	LOC100909840	profilin-2-like	PATH:04810	Regulation of actin cytoskeleton	0.00153586	2.30445
ITPKA	ITPKA	inositol-trisphosphate 3-kinase A	0	Itpka	inositol-trisphosphate 3-kinase A	PATH:04020	Calcium signaling pathway	0.0375977	1.83537
ITPKA	ITPKA	inositol-trisphosphate 3-kinase A	0	Itpka	inositol-trisphosphate 3-kinase A	PATH:04070	Phosphatidylinositol signaling system	0.0442576	2.31903
ITPKA	ITPKA	inositol-trisphosphate 3-kinase A	0	Itpka	inositol-trisphosphate 3-kinase A	PATH:00562	Inositol phosphate metabolism	0.304552	1.55257
ITPKA	ITPKA	inositol-trisphosphate 3-kinase A	0	Itpka	inositol-trisphosphate 3-kinase A	PATH:01100	Metabolic pathways	0.727493	0.922873
KCNMA1	KCNMA1	potassium large conductance calcium-activated channel, subfamily M, alpha member 1	0	Kcnma1	potassium large conductance calcium-activated channel, subfamily M, alpha member 1	PATH:04022	cGMP-PKG signaling pathway	0.265257	1.34426
KCNMA1	KCNMA1	potassium large conductance calcium-activated channel, subfamily M, alpha member 1	0	Kcnma1	potassium large conductance calcium-activated channel, subfamily M, alpha member 1	PATH:04970	Salivary secretion	0.809616	0.66378
KCNMA1	KCNMA1	potassium large conductance calcium-activated channel, subfamily M, alpha member 1	0	Kcnma1	potassium large conductance calcium-activated channel, subfamily M, alpha member 1	PATH:04911	Insulin secretion	0.251932	1.56584
KCNMA1	KCNMA1	potassium large conductance calcium-activated channel, subfamily M, alpha member 1	0	Kcnma1	potassium large conductance calcium-activated channel, subfamily M, alpha member 1	PATH:04270	Vascular smooth muscle contraction	0.085696	1.84256
KCNMA1	KCNMA1	potassium large conductance calcium-activated channel, subfamily M, alpha member 1	0	Kcnma1	potassium large conductance calcium-activated channel, subfamily M, alpha member 1	PATH:04972	Pancreatic secretion	0.235741	1.51158
SCN5A	SCN5A	sodium channel, voltage-gated, type V, alpha subunit	0	Scn5a	sodium channel, voltage-gated, type V, alpha subunit	PATH:04261	Adrenergic signaling in cardiomyocytes	0.662072	0.891501
CHRM4	CHRM4	cholinergic receptor, muscarinic 4	5e-140	Chrm4	cholinergic receptor, muscarinic 4	PATH:04080	Neuroactive ligand-receptor interaction	0.920769	0.629565
CHRM4	CHRM4	cholinergic receptor, muscarinic 4	5e-140	Chrm4	cholinergic receptor, muscarinic 4	PATH:04725	Cholinergic synapse	0.125335	1.76157
CHRM4	CHRM4	cholinergic receptor, muscarinic 4	5e-140	Chrm4	cholinergic receptor, muscarinic 4	PATH:04810	Regulation of actin cytoskeleton	0.00153586	2.30445
CPT1C	CPT1C	carnitine palmitoyltransferase 1C	0	Cpt1c	carnitine palmitoyltransferase 1c	PATH:00071	Fatty acid metabolism	0.142023	2.29004
CPT1C	CPT1C	carnitine palmitoyltransferase 1C	0	Cpt1c	carnitine palmitoyltransferase 1c	PATH:03320	PPAR signaling pathway	0.251932	1.56584
CPT1C	CPT1C	carnitine palmitoyltransferase 1C	0	Cpt1c	carnitine palmitoyltransferase 1c	PATH:01212	Fatty acid metabolism	0.0711423	2.54449
CPT1C	CPT1C	carnitine palmitoyltransferase 1C	0	Cpt1c	carnitine palmitoyltransferase 1c	PATH:04920	Adipocytokine signaling pathway	0.385772	1.34708
CARD11	CARD11	caspase recruitment domain family, member 11	0	LOC100363332	caspase recruitment domain family, member 11	PATH:04660	T cell receptor signaling pathway	0.15147	1.66549
CARD11	CARD11	caspase recruitment domain family, member 11	0	LOC100363332	caspase recruitment domain family, member 11	PATH:04662	B cell receptor signaling pathway	0.730499	0.78292
CARD11	CARD11	caspase recruitment domain family, member 11	0	LOC100363332	caspase recruitment domain family, member 11	PATH:04064	NF-kappa B signaling pathway	0.355687	1.32756
PAX3	PAX3	paired box 3	0	Pax3	paired box 3	PATH:05202	Transcriptional misregulation in cancer	0.0193369	2.03559
SRR	SRR	serine racemase	1e-162	Srr	serine racemase	PATH:00260	Glycine, serine and threonine metabolism	0.0151786	3.39266
CACNA1E	CACNA1E	calcium channel, voltage-dependent, R type, alpha 1E subunit	0	Cacna1e	calcium channel, voltage-dependent, R type, alpha 1E subunit	PATH:04020	Calcium signaling pathway	0.0375977	1.83537
CACNA1E	CACNA1E	calcium channel, voltage-dependent, R type, alpha 1E subunit	0	Cacna1e	calcium channel, voltage-dependent, R type, alpha 1E subunit	PATH:04010	MAPK signaling pathway	0.509158	1.0331
CACNA1E	CACNA1E	calcium channel, voltage-dependent, R type, alpha 1E subunit	0	Cacna1e	calcium channel, voltage-dependent, R type, alpha 1E subunit	PATH:04930	Type II diabetes mellitus	0.805474	0.623141
TMSB4X	TMSB4X	thymosin beta 4, X-linked	2e-16	Tmsb4x	thymosin, beta 4, X chromosome	PATH:04810	Regulation of actin cytoskeleton	0.00153586	2.30445
RASA3	RASA3	RAS p21 protein activator 3	0	Rasa3	RAS p21 protein activator 3	PATH:04014	Ras signaling pathway	0.0813388	1.60705
LOC784768	LOC784768	calcium-activated chloride channel	0	Clca4l	chloride channel calcium activated 4-like	PATH:04740	Olfactory transduction	1	0.090605
LOC784768	LOC784768	calcium-activated chloride channel	0	Clca4l	chloride channel calcium activated 4-like	PATH:04972	Pancreatic secretion	0.235741	1.51158
CHRD	CHRD	chordin	0	Chrd	chordin	PATH:04350	TGF-beta signaling pathway	0.318204	1.40386
SELL	SELL	selectin L	2e-154	Sell	selectin L	PATH:04514	Cell adhesion molecules (CAMs)	6.77848e-05	3.18061
SLIT3	SLIT3	slit homolog 3 (Drosophila)	0	Slit3	slit homolog 3 (Drosophila)	PATH:04360	Axon guidance	2.65868e-05	3.44367
ADRBK2	ADRBK2	adrenergic, beta, receptor kinase 2	0	Adrbk2	adrenergic, beta, receptor kinase 2	PATH:04144	Endocytosis	0.307874	1.25267
ADRBK2	ADRBK2	adrenergic, beta, receptor kinase 2	0	Adrbk2	adrenergic, beta, receptor kinase 2	PATH:04740	Olfactory transduction	1	0.090605
ADRBK2	ADRBK2	adrenergic, beta, receptor kinase 2	0	Adrbk2	adrenergic, beta, receptor kinase 2	PATH:04062	Chemokine signaling pathway	0.408755	1.14913
ADRBK2	ADRBK2	adrenergic, beta, receptor kinase 2	0	Adrbk2	adrenergic, beta, receptor kinase 2	PATH:05032	Morphine addiction	0.325684	1.3879
ADRBK2	ADRBK2	adrenergic, beta, receptor kinase 2	0	Adrbk2	adrenergic, beta, receptor kinase 2	PATH:04724	Glutamatergic synapse	0.0982754	1.78114
GNMT	GNMT	glycine N-methyltransferase	2e-158	Gnmt	glycine N-methyltransferase	PATH:00260	Glycine, serine and threonine metabolism	0.0151786	3.39266
RASAL1	RASAL1	RAS protein activator like 1 (GAP1 like)	0	Rasal1	RAS protein activator like 1 (GAP1 like)	PATH:04014	Ras signaling pathway	0.0813388	1.60705
LOC785763	LOC785763	2,3-bisphosphoglycerate mutase pseudogene				PATH:00010	Glycolysis / Gluconeogenesis	0.349785	1.43128
LOC785763	LOC785763	2,3-bisphosphoglycerate mutase pseudogene				PATH:01100	Metabolic pathways	0.727493	0.922873
NCF4	NCF4	neutrophil cytosolic factor 4, 40kDa	2e-175	Ncf4	neutrophil cytosolic factor 4	PATH:04145	Phagosome	0.0015563	2.57754
NCF4	NCF4	neutrophil cytosolic factor 4, 40kDa	2e-175	Ncf4	neutrophil cytosolic factor 4	PATH:05140	Leishmaniasis	0.195963	1.74479
NCF4	NCF4	neutrophil cytosolic factor 4, 40kDa	2e-175	Ncf4	neutrophil cytosolic factor 4	PATH:04670	Leukocyte transendothelial migration	0.00160551	2.84638
NCF4	NCF4	neutrophil cytosolic factor 4, 40kDa	2e-175	Ncf4	neutrophil cytosolic factor 4	PATH:04380	Osteoclast differentiation	0.402978	1.20212
HHEX	HHEX	hematopoietically expressed homeobox	2e-123	Hhex	hematopoietically expressed homeobox	PATH:05202	Transcriptional misregulation in cancer	0.0193369	2.03559
HHEX	HHEX	hematopoietically expressed homeobox	2e-123	Hhex	hematopoietically expressed homeobox	PATH:04950	Maturity onset diabetes of the young	0.56564	1.22136
H2AFY2	H2AFY2	H2A histone family, member Y2	0	H2afy2	H2A histone family, member Y2	PATH:05034	Alcoholism	0.306678	1.27986
H2AFY2	H2AFY2	H2A histone family, member Y2	0	H2afy2	H2A histone family, member Y2	PATH:05322	Systemic lupus erythematosus	0.0767851	1.72833
NOS1AP	NOS1AP	nitric oxide synthase 1 (neuronal) adaptor protein	0	Nos1ap	nitric oxide synthase 1 (neuronal) adaptor protein	PATH:04713	Circadian entrainment	0.31074	1.42018
KRT10	KRT10	keratin 10	6e-172	Krt10	keratin 10	PATH:05150	Staphylococcus aureus infection	0.00956816	3.27149
WNT3A	WNT3A	wingless-type MMTV integration site family, member 3A				PATH:05200	Pathways in cancer	0.0357063	1.60705
WNT3A	WNT3A	wingless-type MMTV integration site family, member 3A				PATH:04310	Wnt signaling pathway	0.121954	1.61769
WNT3A	WNT3A	wingless-type MMTV integration site family, member 3A				PATH:04916	Melanogenesis	0.0907682	1.92846
WNT3A	WNT3A	wingless-type MMTV integration site family, member 3A				PATH:04340	Hedgehog signaling pathway	0.259631	1.69633
WNT3A	WNT3A	wingless-type MMTV integration site family, member 3A				PATH:05217	Basal cell carcinoma	0.026881	2.93595
IGF2BP1	IGF2BP1	insulin-like growth factor 2 mRNA binding protein 1	0	Igf2bp1	insulin-like growth factor 2 mRNA binding protein 1	PATH:05206	MicroRNAs in cancer	0.00639387	2.38208
GALNT12.1	GALNT12	UDP-N-acetyl-alpha-D-galactosamine:polypeptide N-acetylgalactosaminyltransferase 12 (GalNAc-T12)	0	Galnt12	polypeptide N-acetylgalactosaminyltransferase 12	PATH:01100	Metabolic pathways	0.727493	0.922873
GALNT12.1	GALNT12	UDP-N-acetyl-alpha-D-galactosamine:polypeptide N-acetylgalactosaminyltransferase 12 (GalNAc-T12)	0	Galnt12	polypeptide N-acetylgalactosaminyltransferase 12	PATH:00512	O-Glycan biosynthesis	0.0678343	3.15868
OLR1	OLR1	oxidized low density lipoprotein (lectin-like) receptor 1	3e-79	Olr1	oxidized low density lipoprotein (lectin-like) receptor 1	PATH:04145	Phagosome	0.0015563	2.57754
OLR1	OLR1	oxidized low density lipoprotein (lectin-like) receptor 1	3e-79	Olr1	oxidized low density lipoprotein (lectin-like) receptor 1	PATH:03320	PPAR signaling pathway	0.251932	1.56584
LAT	LAT	linker for activation of T cells	2e-53	Lat	linker for activation of T cells	PATH:04660	T cell receptor signaling pathway	0.15147	1.66549
LAT	LAT	linker for activation of T cells	2e-53	Lat	linker for activation of T cells	PATH:04650	Natural killer cell mediated cytotoxicity	0.595076	0.966263
LAT	LAT	linker for activation of T cells	2e-53	Lat	linker for activation of T cells	PATH:04014	Ras signaling pathway	0.0813388	1.60705
LAT	LAT	linker for activation of T cells	2e-53	Lat	linker for activation of T cells	PATH:04064	NF-kappa B signaling pathway	0.355687	1.32756
LAT	LAT	linker for activation of T cells	2e-53	Lat	linker for activation of T cells	PATH:04664	Fc epsilon RI signaling pathway	0.49832	1.13089
LAT	LAT	linker for activation of T cells	2e-53	Lat	linker for activation of T cells	PATH:04015	Rap1 signaling pathway	0.0472078	1.76775
LAT	LAT	linker for activation of T cells	2e-53	Lat	linker for activation of T cells	PATH:04666	Fc gamma R-mediated phagocytosis	0.554526	1.04093
P4HA1	P4HA1	prolyl 4-hydroxylase, alpha polypeptide I	0	P4ha1	prolyl 4-hydroxylase, alpha polypeptide I	PATH:00330	Arginine and proline metabolism	0.277518	1.63574
P4HA1	P4HA1	prolyl 4-hydroxylase, alpha polypeptide I	0	P4ha1	prolyl 4-hydroxylase, alpha polypeptide I	PATH:01100	Metabolic pathways	0.727493	0.922873
EDN1	EDN1	endothelin 1	1e-89	Edn1	endothelin 1	PATH:04066	HIF-1 signaling pathway	0.430332	1.19741
EDN1	EDN1	endothelin 1	1e-89	Edn1	endothelin 1	PATH:04916	Melanogenesis	0.0907682	1.92846
EDN1	EDN1	endothelin 1	1e-89	Edn1	endothelin 1	PATH:04668	TNF signaling pathway	0.142499	1.69633
CYP4F2	CYP4F2	cytochrome P450, family 4, subfamily F, polypeptide 2	0	Cyp4f1	cytochrome P450, family 4, subfamily f, polypeptide 1	PATH:00590	Arachidonic acid metabolism	0.730499	0.78292
CYP4F2	CYP4F2	cytochrome P450, family 4, subfamily F, polypeptide 2	0	Cyp4f1	cytochrome P450, family 4, subfamily f, polypeptide 1	PATH:01100	Metabolic pathways	0.727493	0.922873
JAM2	JAM2	junctional adhesion molecule 2	4e-134	Jam2	junctional adhesion molecule 2	PATH:04530	Tight junction	0.0607233	1.89358
JAM2	JAM2	junctional adhesion molecule 2	4e-134	Jam2	junctional adhesion molecule 2	PATH:04670	Leukocyte transendothelial migration	0.00160551	2.84638
JAM2	JAM2	junctional adhesion molecule 2	4e-134	Jam2	junctional adhesion molecule 2	PATH:05120	Epithelial cell signaling in Helicobacter pylori infection	0.313595	1.52669
JAM2	JAM2	junctional adhesion molecule 2	4e-134	Jam2	junctional adhesion molecule 2	PATH:04514	Cell adhesion molecules (CAMs)	6.77848e-05	3.18061
DTX4	DTX4	deltex homolog 4 (Drosophila)				PATH:04330	Notch signaling pathway	0.458752	1.29931
CACNA1S	CACNA1S	calcium channel, voltage-dependent, L type, alpha 1S subunit				PATH:05410	Hypertrophic cardiomyopathy (HCM)	0.056695	2.18099
CACNA1S	CACNA1S	calcium channel, voltage-dependent, L type, alpha 1S subunit				PATH:04260	Cardiac muscle contraction	0.273746	1.50785
CACNA1S	CACNA1S	calcium channel, voltage-dependent, L type, alpha 1S subunit				PATH:04020	Calcium signaling pathway	0.0375977	1.83537
CACNA1S	CACNA1S	calcium channel, voltage-dependent, L type, alpha 1S subunit				PATH:05010	Alzheimer's disease	0.684667	0.872397
CACNA1S	CACNA1S	calcium channel, voltage-dependent, L type, alpha 1S subunit				PATH:04010	MAPK signaling pathway	0.509158	1.0331
CACNA1S	CACNA1S	calcium channel, voltage-dependent, L type, alpha 1S subunit				PATH:04912	GnRH signaling pathway	0.648327	0.906947
CACNA1S	CACNA1S	calcium channel, voltage-dependent, L type, alpha 1S subunit				PATH:04270	Vascular smooth muscle contraction	0.085696	1.84256
CACNA1S	CACNA1S	calcium channel, voltage-dependent, L type, alpha 1S subunit				PATH:05412	Arrhythmogenic right ventricular cardiomyopathy (ARVC)	0.00959551	2.92791
CACNA1S	CACNA1S	calcium channel, voltage-dependent, L type, alpha 1S subunit				PATH:05414	Dilated cardiomyopathy	0.0741382	2.03559
BCAT2	BCAT2	branched chain amino-acid transaminase 2, mitochondrial	0	Bcat2	branched chain amino acid transaminase 2, mitochondrial	PATH:00280	Valine, leucine and isoleucine degradation	0.198662	1.94897
BCAT2	BCAT2	branched chain amino-acid transaminase 2, mitochondrial	0	Bcat2	branched chain amino acid transaminase 2, mitochondrial	PATH:00290	Valine, leucine and isoleucine biosynthesis	0.0657036	4.69752
BCAT2	BCAT2	branched chain amino-acid transaminase 2, mitochondrial	0	Bcat2	branched chain amino acid transaminase 2, mitochondrial	PATH:01230	Biosynthesis of amino acids	0.223482	1.65048
BCAT2	BCAT2	branched chain amino-acid transaminase 2, mitochondrial	0	Bcat2	branched chain amino acid transaminase 2, mitochondrial	PATH:01100	Metabolic pathways	0.727493	0.922873
BCAT2	BCAT2	branched chain amino-acid transaminase 2, mitochondrial	0	Bcat2	branched chain amino acid transaminase 2, mitochondrial	PATH:00770	Pantothenate and CoA biosynthesis	0.432616	1.79611
BCAT2	BCAT2	branched chain amino-acid transaminase 2, mitochondrial	0	Bcat2	branched chain amino acid transaminase 2, mitochondrial	PATH:01210	2-Oxocarboxylic acid metabolism	0.451242	1.69633
EPB41L1	EPB41L1	erythrocyte membrane protein band 4.1-like 1				PATH:04530	Tight junction	0.0607233	1.89358
CHST14	CHST14	carbohydrate (N-acetylgalactosamine 4-0) sulfotransferase 14	0	Chst14	carbohydrate (N-acetylgalactosamine 4-0) sulfotransferase 14	PATH:00532	Glycosaminoglycan biosynthesis - chondroitin sulfate	0.519852	1.3879
F3	F3	coagulation factor III	6e-80	F3	coagulation factor III (thromboplastin, tissue factor)	PATH:04610	Complement and coagulation cascades	0.0490053	2.26177
GPC3	GPC3	glypican 3	0	Gpc3	glypican 3	PATH:05205	Proteoglycans in cancer	0.000783727	2.45499
IL22RA1	IL22RA1	interleukin 22 receptor, alpha 1	0	Il22ra1	interleukin 22 receptor, alpha 1	PATH:04630	Jak-STAT signaling pathway	0.837675	0.690032
IL22RA1	IL22RA1	interleukin 22 receptor, alpha 1	0	Il22ra1	interleukin 22 receptor, alpha 1	PATH:04060	Cytokine-cytokine receptor interaction	0.314632	1.19528
PARD6G	PARD6G	par-6 partitioning defective 6 homolog gamma (C. elegans)	7e-176	Pard6g	par-6 family cell polarity regulator gamma	PATH:04144	Endocytosis	0.307874	1.25267
PARD6G	PARD6G	par-6 partitioning defective 6 homolog gamma (C. elegans)	7e-176	Pard6g	par-6 family cell polarity regulator gamma	PATH:04530	Tight junction	0.0607233	1.89358
PARD6G	PARD6G	par-6 partitioning defective 6 homolog gamma (C. elegans)	7e-176	Pard6g	par-6 family cell polarity regulator gamma	PATH:04390	Hippo signaling pathway	0.149696	1.59505
PARD6G	PARD6G	par-6 partitioning defective 6 homolog gamma (C. elegans)	7e-176	Pard6g	par-6 family cell polarity regulator gamma	PATH:04015	Rap1 signaling pathway	0.0472078	1.76775
SLC1A1	SLC1A1	solute carrier family 1 (neuronal/epithelial high affinity glutamate transporter, system Xag), member 1	0	Slc1a1	solute carrier family 1 (neuronal/epithelial high affinity glutamate transporter, system Xag), member 1	PATH:04724	Glutamatergic synapse	0.0982754	1.78114
SLC1A1	SLC1A1	solute carrier family 1 (neuronal/epithelial high affinity glutamate transporter, system Xag), member 1	0	Slc1a1	solute carrier family 1 (neuronal/epithelial high affinity glutamate transporter, system Xag), member 1	PATH:04974	Protein digestion and absorption	0.00312052	2.77581
C1R	C1R	complement component 1, r subcomponent	0	C1r	complement component 1, r subcomponent	PATH:05133	Pertussis	0.447469	1.22136
C1R	C1R	complement component 1, r subcomponent	0	C1r	complement component 1, r subcomponent	PATH:04145	Phagosome	0.0015563	2.57754
C1R	C1R	complement component 1, r subcomponent	0	C1r	complement component 1, r subcomponent	PATH:05322	Systemic lupus erythematosus	0.0767851	1.72833
C1R	C1R	complement component 1, r subcomponent	0	C1r	complement component 1, r subcomponent	PATH:05150	Staphylococcus aureus infection	0.00956816	3.27149
C1R	C1R	complement component 1, r subcomponent	0	C1r	complement component 1, r subcomponent	PATH:04610	Complement and coagulation cascades	0.0490053	2.26177
HSD17B10	HSD17B10	hydroxysteroid (17-beta) dehydrogenase 10	7e-136	Hsd17b10	hydroxysteroid (17-beta) dehydrogenase 10	PATH:00280	Valine, leucine and isoleucine degradation	0.198662	1.94897
HSD17B10	HSD17B10	hydroxysteroid (17-beta) dehydrogenase 10	7e-136	Hsd17b10	hydroxysteroid (17-beta) dehydrogenase 10	PATH:05010	Alzheimer's disease	0.684667	0.872397
HSD17B10	HSD17B10	hydroxysteroid (17-beta) dehydrogenase 10	7e-136	Hsd17b10	hydroxysteroid (17-beta) dehydrogenase 10	PATH:01100	Metabolic pathways	0.727493	0.922873
PSD	PSD	pleckstrin and Sec7 domain containing	0	Psd	pleckstrin and Sec7 domain containing	PATH:04144	Endocytosis	0.307874	1.25267
HRH1	HRH1	histamine receptor H1	0	Hrh1	histamine receptor H 1	PATH:04750	Inflammatory mediator regulation of TRP channels	0.832444	0.629565
HRH1	HRH1	histamine receptor H1	0	Hrh1	histamine receptor H 1	PATH:04020	Calcium signaling pathway	0.0375977	1.83537
HRH1	HRH1	histamine receptor H1	0	Hrh1	histamine receptor H 1	PATH:04080	Neuroactive ligand-receptor interaction	0.920769	0.629565
SERPINE1	SERPINE1	serpin peptidase inhibitor, clade E (nexin, plasminogen activator inhibitor type 1), member 1	0	Serpine1	serpin peptidase inhibitor, clade E (nexin, plasminogen activator inhibitor type 1), member 1	PATH:04066	HIF-1 signaling pathway	0.430332	1.19741
SERPINE1	SERPINE1	serpin peptidase inhibitor, clade E (nexin, plasminogen activator inhibitor type 1), member 1	0	Serpine1	serpin peptidase inhibitor, clade E (nexin, plasminogen activator inhibitor type 1), member 1	PATH:05142	Chagas disease	0.980321	0.260973
SERPINE1	SERPINE1	serpin peptidase inhibitor, clade E (nexin, plasminogen activator inhibitor type 1), member 1	0	Serpine1	serpin peptidase inhibitor, clade E (nexin, plasminogen activator inhibitor type 1), member 1	PATH:04390	Hippo signaling pathway	0.149696	1.59505
SERPINE1	SERPINE1	serpin peptidase inhibitor, clade E (nexin, plasminogen activator inhibitor type 1), member 1	0	Serpine1	serpin peptidase inhibitor, clade E (nexin, plasminogen activator inhibitor type 1), member 1	PATH:04610	Complement and coagulation cascades	0.0490053	2.26177
SERPINE1	SERPINE1	serpin peptidase inhibitor, clade E (nexin, plasminogen activator inhibitor type 1), member 1	0	Serpine1	serpin peptidase inhibitor, clade E (nexin, plasminogen activator inhibitor type 1), member 1	PATH:04115	p53 signaling pathway	0.66612	0.885041
FZD1	FZD1	frizzled family receptor 1	0	Fzd1	frizzled class receptor 1	PATH:05200	Pathways in cancer	0.0357063	1.60705
FZD1	FZD1	frizzled family receptor 1	0	Fzd1	frizzled class receptor 1	PATH:05166	HTLV-I infection	0.18299	1.36534
FZD1	FZD1	frizzled family receptor 1	0	Fzd1	frizzled class receptor 1	PATH:04310	Wnt signaling pathway	0.121954	1.61769
FZD1	FZD1	frizzled family receptor 1	0	Fzd1	frizzled class receptor 1	PATH:04916	Melanogenesis	0.0907682	1.92846
FZD1	FZD1	frizzled family receptor 1	0	Fzd1	frizzled class receptor 1	PATH:04390	Hippo signaling pathway	0.149696	1.59505
FZD1	FZD1	frizzled family receptor 1	0	Fzd1	frizzled class receptor 1	PATH:05217	Basal cell carcinoma	0.026881	2.93595
FZD1	FZD1	frizzled family receptor 1	0	Fzd1	frizzled class receptor 1	PATH:05205	Proteoglycans in cancer	0.000783727	2.45499
IRF1	IRF1	interferon regulatory factor 1				PATH:05160	Hepatitis C	0.96648	0.39146
LPCAT4	LPCAT4	lysophosphatidylcholine acyltransferase 4	0	Lpcat4	lysophosphatidylcholine acyltransferase 4	PATH:00564	Glycerophospholipid metabolism	0.522854	1.0905
LPCAT4	LPCAT4	lysophosphatidylcholine acyltransferase 4	0	Lpcat4	lysophosphatidylcholine acyltransferase 4	PATH:01100	Metabolic pathways	0.727493	0.922873
LPCAT4	LPCAT4	lysophosphatidylcholine acyltransferase 4	0	Lpcat4	lysophosphatidylcholine acyltransferase 4	PATH:00565	Ether lipid metabolism	0.709222	0.82524
DNAJC6	DNAJC6	DnaJ (Hsp40) homolog, subfamily C, member 6	0	Dnajc6	DnaJ (Hsp40) homolog, subfamily C, member 6	PATH:04144	Endocytosis	0.307874	1.25267
PECAM1	PECAM1	platelet/endothelial cell adhesion molecule	0	Pecam1	platelet/endothelial cell adhesion molecule 1	PATH:05144	Malaria	0.00267668	3.68513
PECAM1	PECAM1	platelet/endothelial cell adhesion molecule	0	Pecam1	platelet/endothelial cell adhesion molecule 1	PATH:04670	Leukocyte transendothelial migration	0.00160551	2.84638
PECAM1	PECAM1	platelet/endothelial cell adhesion molecule	0	Pecam1	platelet/endothelial cell adhesion molecule 1	PATH:04514	Cell adhesion molecules (CAMs)	6.77848e-05	3.18061
PSMB10	PSMB10	proteasome (prosome, macropain) subunit, beta type, 10	3e-134	Psmb10	proteasome (prosome, macropain) subunit, beta type 10	PATH:03050	Proteasome	0.447685	1.32756
PRICKLE2	PRICKLE2	prickle homolog 2 (Drosophila)	0	Prickle2	prickle homolog 2 (Drosophila)	PATH:04310	Wnt signaling pathway	0.121954	1.61769
ITGB3	ITGB3	integrin, beta 3 (platelet glycoprotein IIIa, antigen CD61)	0	Itgb3	integrin, beta 3	PATH:04919	Thyroid hormone signaling pathway	0.867412	0.576111
ITGB3	ITGB3	integrin, beta 3 (platelet glycoprotein IIIa, antigen CD61)	0	Itgb3	integrin, beta 3	PATH:04510	Focal adhesion	0.000281371	2.59538
ITGB3	ITGB3	integrin, beta 3 (platelet glycoprotein IIIa, antigen CD61)	0	Itgb3	integrin, beta 3	PATH:04015	Rap1 signaling pathway	0.0472078	1.76775
ITGB3	ITGB3	integrin, beta 3 (platelet glycoprotein IIIa, antigen CD61)	0	Itgb3	integrin, beta 3	PATH:05412	Arrhythmogenic right ventricular cardiomyopathy (ARVC)	0.00959551	2.92791
ITGB3	ITGB3	integrin, beta 3 (platelet glycoprotein IIIa, antigen CD61)	0	Itgb3	integrin, beta 3	PATH:04512	ECM-receptor interaction	4.84994e-06	4.51069
ITGB3	ITGB3	integrin, beta 3 (platelet glycoprotein IIIa, antigen CD61)	0	Itgb3	integrin, beta 3	PATH:05206	MicroRNAs in cancer	0.00639387	2.38208
ITGB3	ITGB3	integrin, beta 3 (platelet glycoprotein IIIa, antigen CD61)	0	Itgb3	integrin, beta 3	PATH:04611	Platelet activation	0.34398	1.29381
ITGB3	ITGB3	integrin, beta 3 (platelet glycoprotein IIIa, antigen CD61)	0	Itgb3	integrin, beta 3	PATH:05414	Dilated cardiomyopathy	0.0741382	2.03559
ITGB3	ITGB3	integrin, beta 3 (platelet glycoprotein IIIa, antigen CD61)	0	Itgb3	integrin, beta 3	PATH:04810	Regulation of actin cytoskeleton	0.00153586	2.30445
ITGB3	ITGB3	integrin, beta 3 (platelet glycoprotein IIIa, antigen CD61)	0	Itgb3	integrin, beta 3	PATH:05205	Proteoglycans in cancer	0.000783727	2.45499
ITGB3	ITGB3	integrin, beta 3 (platelet glycoprotein IIIa, antigen CD61)	0	Itgb3	integrin, beta 3	PATH:04640	Hematopoietic cell lineage	0.00963444	2.6843
ITGB3	ITGB3	integrin, beta 3 (platelet glycoprotein IIIa, antigen CD61)	0	Itgb3	integrin, beta 3	PATH:04145	Phagosome	0.0015563	2.57754
ITGB3	ITGB3	integrin, beta 3 (platelet glycoprotein IIIa, antigen CD61)	0	Itgb3	integrin, beta 3	PATH:05410	Hypertrophic cardiomyopathy (HCM)	0.056695	2.18099
ITGB3	ITGB3	integrin, beta 3 (platelet glycoprotein IIIa, antigen CD61)	0	Itgb3	integrin, beta 3	PATH:04151	PI3K-Akt signaling pathway	0.0546734	1.52222
ITGB3	ITGB3	integrin, beta 3 (platelet glycoprotein IIIa, antigen CD61)	0	Itgb3	integrin, beta 3	PATH:04380	Osteoclast differentiation	0.402978	1.20212
LAMC2	LAMC2	laminin, gamma 2	0	Lamc2	laminin, gamma 2	PATH:05222	Small cell lung cancer	0.554526	1.04093
LAMC2	LAMC2	laminin, gamma 2	0	Lamc2	laminin, gamma 2	PATH:05200	Pathways in cancer	0.0357063	1.60705
LAMC2	LAMC2	laminin, gamma 2	0	Lamc2	laminin, gamma 2	PATH:05145	Toxoplasmosis	0.43557	1.15659
LAMC2	LAMC2	laminin, gamma 2	0	Lamc2	laminin, gamma 2	PATH:05146	Amoebiasis	0.194749	1.53952
LAMC2	LAMC2	laminin, gamma 2	0	Lamc2	laminin, gamma 2	PATH:04151	PI3K-Akt signaling pathway	0.0546734	1.52222
LAMC2	LAMC2	laminin, gamma 2	0	Lamc2	laminin, gamma 2	PATH:04510	Focal adhesion	0.000281371	2.59538
LAMC2	LAMC2	laminin, gamma 2	0	Lamc2	laminin, gamma 2	PATH:04512	ECM-receptor interaction	4.84994e-06	4.51069
MSI1	MSI1	musashi homolog 1 (Drosophila)	0	Msi1	musashi RNA-binding protein 1	PATH:03015	mRNA surveillance pathway	0.767338	0.726998
WNT5B	WNT5B	wingless-type MMTV integration site family, member 5B	0	Wnt5b	wingless-type MMTV integration site family, member 5B	PATH:05200	Pathways in cancer	0.0357063	1.60705
WNT5B	WNT5B	wingless-type MMTV integration site family, member 5B	0	Wnt5b	wingless-type MMTV integration site family, member 5B	PATH:05166	HTLV-I infection	0.18299	1.36534
WNT5B	WNT5B	wingless-type MMTV integration site family, member 5B	0	Wnt5b	wingless-type MMTV integration site family, member 5B	PATH:04310	Wnt signaling pathway	0.121954	1.61769
WNT5B	WNT5B	wingless-type MMTV integration site family, member 5B	0	Wnt5b	wingless-type MMTV integration site family, member 5B	PATH:04916	Melanogenesis	0.0907682	1.92846
WNT5B	WNT5B	wingless-type MMTV integration site family, member 5B	0	Wnt5b	wingless-type MMTV integration site family, member 5B	PATH:04340	Hedgehog signaling pathway	0.259631	1.69633
WNT5B	WNT5B	wingless-type MMTV integration site family, member 5B	0	Wnt5b	wingless-type MMTV integration site family, member 5B	PATH:04390	Hippo signaling pathway	0.149696	1.59505
WNT5B	WNT5B	wingless-type MMTV integration site family, member 5B	0	Wnt5b	wingless-type MMTV integration site family, member 5B	PATH:05217	Basal cell carcinoma	0.026881	2.93595
WNT5B	WNT5B	wingless-type MMTV integration site family, member 5B	0	Wnt5b	wingless-type MMTV integration site family, member 5B	PATH:05205	Proteoglycans in cancer	0.000783727	2.45499
SLC7A7	SLC7A7	solute carrier family 7 (amino acid transporter light chain, y+L system), member 7	0	Slc7a7	solute carrier family 7 (amino acid transporter light chain, y+L system), member 7	PATH:04974	Protein digestion and absorption	0.00312052	2.77581
SCN1A	SCN1A	sodium channel, voltage-gated, type I, alpha subunit	0	Scn1a	sodium channel, voltage-gated, type I, alpha subunit	PATH:04728	Dopaminergic synapse	0.22061	1.47745
SEMA6D	SEMA6D	sema domain, transmembrane domain (TM), and cytoplasmic domain, (semaphorin) 6D	0	Sema6d	sema domain, transmembrane domain (TM), and cytoplasmic domain, (semaphorin) 6D	PATH:04360	Axon guidance	2.65868e-05	3.44367
PABPC1L	PABPC1L	poly(A) binding protein, cytoplasmic 1-like	0	Pabpc1l	poly(A) binding protein, cytoplasmic 1-like	PATH:03013	RNA transport	0.89587	0.579758
PABPC1L	PABPC1L	poly(A) binding protein, cytoplasmic 1-like	0	Pabpc1l	poly(A) binding protein, cytoplasmic 1-like	PATH:03018	RNA degradation	0.681417	0.86011
PABPC1L	PABPC1L	poly(A) binding protein, cytoplasmic 1-like	0	Pabpc1l	poly(A) binding protein, cytoplasmic 1-like	PATH:03015	mRNA surveillance pathway	0.767338	0.726998
ACTN3	ACTN3	actinin, alpha 3	0	Actn3	actinin alpha 3	PATH:04530	Tight junction	0.0607233	1.89358
ACTN3	ACTN3	actinin, alpha 3	0	Actn3	actinin alpha 3	PATH:05322	Systemic lupus erythematosus	0.0767851	1.72833
ACTN3	ACTN3	actinin, alpha 3	0	Actn3	actinin alpha 3	PATH:05146	Amoebiasis	0.194749	1.53952
ACTN3	ACTN3	actinin, alpha 3	0	Actn3	actinin alpha 3	PATH:04520	Adherens junction	0.0748684	2.2126
ACTN3	ACTN3	actinin, alpha 3	0	Actn3	actinin alpha 3	PATH:04670	Leukocyte transendothelial migration	0.00160551	2.84638
ACTN3	ACTN3	actinin, alpha 3	0	Actn3	actinin alpha 3	PATH:04510	Focal adhesion	0.000281371	2.59538
ACTN3	ACTN3	actinin, alpha 3	0	Actn3	actinin alpha 3	PATH:05412	Arrhythmogenic right ventricular cardiomyopathy (ARVC)	0.00959551	2.92791
ACTN3	ACTN3	actinin, alpha 3	0	Actn3	actinin alpha 3	PATH:05203	Viral carcinogenesis	0.462653	1.0905
ACTN3	ACTN3	actinin, alpha 3	0	Actn3	actinin alpha 3	PATH:04810	Regulation of actin cytoskeleton	0.00153586	2.30445
CDKN1C	CDKN1C	cyclin-dependent kinase inhibitor 1C (p57, Kip2)	1e-51	Cdkn1c	cyclin-dependent kinase inhibitor 1C	PATH:04110	Cell cycle	0.986444	0.238546
GNG2	GNG2	guanine nucleotide binding protein (G protein), gamma 2	8e-35	Gng2	guanine nucleotide binding protein (G protein), gamma 2	PATH:05034	Alcoholism	0.306678	1.27986
GNG2	GNG2	guanine nucleotide binding protein (G protein), gamma 2	8e-35	Gng2	guanine nucleotide binding protein (G protein), gamma 2	PATH:04014	Ras signaling pathway	0.0813388	1.60705
GNG2	GNG2	guanine nucleotide binding protein (G protein), gamma 2	8e-35	Gng2	guanine nucleotide binding protein (G protein), gamma 2	PATH:04062	Chemokine signaling pathway	0.408755	1.14913
GNG2	GNG2	guanine nucleotide binding protein (G protein), gamma 2	8e-35	Gng2	guanine nucleotide binding protein (G protein), gamma 2	PATH:04727	GABAergic synapse	0.538844	1.06514
GNG2	GNG2	guanine nucleotide binding protein (G protein), gamma 2	8e-35	Gng2	guanine nucleotide binding protein (G protein), gamma 2	PATH:04728	Dopaminergic synapse	0.22061	1.47745
GNG2	GNG2	guanine nucleotide binding protein (G protein), gamma 2	8e-35	Gng2	guanine nucleotide binding protein (G protein), gamma 2	PATH:04151	PI3K-Akt signaling pathway	0.0546734	1.52222
GNG2	GNG2	guanine nucleotide binding protein (G protein), gamma 2	8e-35	Gng2	guanine nucleotide binding protein (G protein), gamma 2	PATH:05032	Morphine addiction	0.325684	1.3879
GNG2	GNG2	guanine nucleotide binding protein (G protein), gamma 2	8e-35	Gng2	guanine nucleotide binding protein (G protein), gamma 2	PATH:04723	Retrograde endocannabinoid signaling	0.40064	1.24628
GNG2	GNG2	guanine nucleotide binding protein (G protein), gamma 2	8e-35	Gng2	guanine nucleotide binding protein (G protein), gamma 2	PATH:04724	Glutamatergic synapse	0.0982754	1.78114
GNG2	GNG2	guanine nucleotide binding protein (G protein), gamma 2	8e-35	Gng2	guanine nucleotide binding protein (G protein), gamma 2	PATH:04713	Circadian entrainment	0.31074	1.42018
GNG2	GNG2	guanine nucleotide binding protein (G protein), gamma 2	8e-35	Gng2	guanine nucleotide binding protein (G protein), gamma 2	PATH:04725	Cholinergic synapse	0.125335	1.76157
GNG2	GNG2	guanine nucleotide binding protein (G protein), gamma 2	8e-35	Gng2	guanine nucleotide binding protein (G protein), gamma 2	PATH:04726	Serotonergic synapse	0.787259	0.726998
GPR35	GPR35	G protein-coupled receptor 35	6e-103	Gpr35	G protein-coupled receptor 35	PATH:04080	Neuroactive ligand-receptor interaction	0.920769	0.629565
FHIT	FHIT	fragile histidine triad gene	3e-70	Fhit	fragile histidine triad	PATH:05222	Small cell lung cancer	0.554526	1.04093
FHIT	FHIT	fragile histidine triad gene	3e-70	Fhit	fragile histidine triad	PATH:05223	Non-small cell lung cancer	0.840936	0.555162
FHIT	FHIT	fragile histidine triad gene	3e-70	Fhit	fragile histidine triad	PATH:00230	Purine metabolism	0.649447	0.908747
PSTPIP1	PSTPIP1	proline-serine-threonine phosphatase interacting protein 1	0	Pstpip1	proline-serine-threonine phosphatase-interacting protein 1	PATH:04621	NOD-like receptor signaling pathway	0.860921	0.517524
CACNA1H	CACNA1H	calcium channel, voltage-dependent, T type, alpha 1H subunit				PATH:04020	Calcium signaling pathway	0.0375977	1.83537
CACNA1H	CACNA1H	calcium channel, voltage-dependent, T type, alpha 1H subunit				PATH:04010	MAPK signaling pathway	0.509158	1.0331
SORBS1	SORBS1	sorbin and SH3 domain containing 1	0	Sorbs1	sorbin and SH3 domain containing 1	PATH:03320	PPAR signaling pathway	0.251932	1.56584
SORBS1	SORBS1	sorbin and SH3 domain containing 1	0	Sorbs1	sorbin and SH3 domain containing 1	PATH:04520	Adherens junction	0.0748684	2.2126
SORBS1	SORBS1	sorbin and SH3 domain containing 1	0	Sorbs1	sorbin and SH3 domain containing 1	PATH:04910	Insulin signaling pathway	0.849875	0.645082
PAK3	PAK3	p21 protein (Cdc42/Rac)-activated kinase 3	0	Pak3	p21 protein (Cdc42/Rac)-activated kinase 3	PATH:05211	Renal cell carcinoma	0.430062	1.25482
PAK3	PAK3	p21 protein (Cdc42/Rac)-activated kinase 3	0	Pak3	p21 protein (Cdc42/Rac)-activated kinase 3	PATH:04660	T cell receptor signaling pathway	0.15147	1.66549
PAK3	PAK3	p21 protein (Cdc42/Rac)-activated kinase 3	0	Pak3	p21 protein (Cdc42/Rac)-activated kinase 3	PATH:04012	ErbB signaling pathway	0.943922	0.355045
PAK3	PAK3	p21 protein (Cdc42/Rac)-activated kinase 3	0	Pak3	p21 protein (Cdc42/Rac)-activated kinase 3	PATH:04014	Ras signaling pathway	0.0813388	1.60705
PAK3	PAK3	p21 protein (Cdc42/Rac)-activated kinase 3	0	Pak3	p21 protein (Cdc42/Rac)-activated kinase 3	PATH:04360	Axon guidance	2.65868e-05	3.44367
PAK3	PAK3	p21 protein (Cdc42/Rac)-activated kinase 3	0	Pak3	p21 protein (Cdc42/Rac)-activated kinase 3	PATH:04510	Focal adhesion	0.000281371	2.59538
PAK3	PAK3	p21 protein (Cdc42/Rac)-activated kinase 3	0	Pak3	p21 protein (Cdc42/Rac)-activated kinase 3	PATH:04810	Regulation of actin cytoskeleton	0.00153586	2.30445
DGKB	DGKB	diacylglycerol kinase, beta 90kDa	0	Dgkb	diacylglycerol kinase, beta	PATH:00564	Glycerophospholipid metabolism	0.522854	1.0905
DGKB	DGKB	diacylglycerol kinase, beta 90kDa	0	Dgkb	diacylglycerol kinase, beta	PATH:04070	Phosphatidylinositol signaling system	0.0442576	2.31903
DGKB	DGKB	diacylglycerol kinase, beta 90kDa	0	Dgkb	diacylglycerol kinase, beta	PATH:01100	Metabolic pathways	0.727493	0.922873
DGKB	DGKB	diacylglycerol kinase, beta 90kDa	0	Dgkb	diacylglycerol kinase, beta	PATH:00561	Glycerolipid metabolism	0.0213315	3.1157
LOC534913	LOC534913	mariner-like transposase	1e-174	SETMAR	SET domain and mariner transposase fusion gene	PATH:00310	Lysine degradation	0.784895	0.66378
CCL17	CCL17	chemokine (C-C motif) ligand 17	1e-21	Ccl17	chemokine (C-C motif) ligand 17	PATH:04062	Chemokine signaling pathway	0.408755	1.14913
CCL17	CCL17	chemokine (C-C motif) ligand 17	1e-21	Ccl17	chemokine (C-C motif) ligand 17	PATH:04060	Cytokine-cytokine receptor interaction	0.314632	1.19528
CD40	CD40	CD40 molecule, TNF receptor superfamily member 5	8e-84	Cd40	CD40 molecule, TNF receptor superfamily member 5	PATH:04514	Cell adhesion molecules (CAMs)	6.77848e-05	3.18061
CD40	CD40	CD40 molecule, TNF receptor superfamily member 5	8e-84	Cd40	CD40 molecule, TNF receptor superfamily member 5	PATH:05416	Viral myocarditis	0.00709167	3.09764
CD40	CD40	CD40 molecule, TNF receptor superfamily member 5	8e-84	Cd40	CD40 molecule, TNF receptor superfamily member 5	PATH:04620	Toll-like receptor signaling pathway	0.924561	0.480849
CD40	CD40	CD40 molecule, TNF receptor superfamily member 5	8e-84	Cd40	CD40 molecule, TNF receptor superfamily member 5	PATH:05310	Asthma	0.0123743	4.36199
CD40	CD40	CD40 molecule, TNF receptor superfamily member 5	8e-84	Cd40	CD40 molecule, TNF receptor superfamily member 5	PATH:05145	Toxoplasmosis	0.43557	1.15659
CD40	CD40	CD40 molecule, TNF receptor superfamily member 5	8e-84	Cd40	CD40 molecule, TNF receptor superfamily member 5	PATH:05320	Autoimmune thyroid disease	0.0748684	2.2126
CD40	CD40	CD40 molecule, TNF receptor superfamily member 5	8e-84	Cd40	CD40 molecule, TNF receptor superfamily member 5	PATH:05144	Malaria	0.00267668	3.68513
CD40	CD40	CD40 molecule, TNF receptor superfamily member 5	8e-84	Cd40	CD40 molecule, TNF receptor superfamily member 5	PATH:04672	Intestinal immune network for IgA production	0.00668439	3.52314
CD40	CD40	CD40 molecule, TNF receptor superfamily member 5	8e-84	Cd40	CD40 molecule, TNF receptor superfamily member 5	PATH:05166	HTLV-I infection	0.18299	1.36534
CD40	CD40	CD40 molecule, TNF receptor superfamily member 5	8e-84	Cd40	CD40 molecule, TNF receptor superfamily member 5	PATH:05202	Transcriptional misregulation in cancer	0.0193369	2.03559
CD40	CD40	CD40 molecule, TNF receptor superfamily member 5	8e-84	Cd40	CD40 molecule, TNF receptor superfamily member 5	PATH:05169	Epstein-Barr virus infection	0.730733	0.82524
CD40	CD40	CD40 molecule, TNF receptor superfamily member 5	8e-84	Cd40	CD40 molecule, TNF receptor superfamily member 5	PATH:05322	Systemic lupus erythematosus	0.0767851	1.72833
CD40	CD40	CD40 molecule, TNF receptor superfamily member 5	8e-84	Cd40	CD40 molecule, TNF receptor superfamily member 5	PATH:05330	Allograft rejection	0.0103436	3.72365
CD40	CD40	CD40 molecule, TNF receptor superfamily member 5	8e-84	Cd40	CD40 molecule, TNF receptor superfamily member 5	PATH:04064	NF-kappa B signaling pathway	0.355687	1.32756
CD40	CD40	CD40 molecule, TNF receptor superfamily member 5	8e-84	Cd40	CD40 molecule, TNF receptor superfamily member 5	PATH:05340	Primary immunodeficiency	0.689093	0.872397
CD40	CD40	CD40 molecule, TNF receptor superfamily member 5	8e-84	Cd40	CD40 molecule, TNF receptor superfamily member 5	PATH:04060	Cytokine-cytokine receptor interaction	0.314632	1.19528
GNG11	GNG11	guanine nucleotide binding protein (G protein), gamma 11	4e-34	LOC100912034	guanine nucleotide-binding protein G(I)/G(S)/G(O) subunit gamma-11-like	PATH:05034	Alcoholism	0.306678	1.27986
GNG11	GNG11	guanine nucleotide binding protein (G protein), gamma 11	4e-34	LOC100912034	guanine nucleotide-binding protein G(I)/G(S)/G(O) subunit gamma-11-like	PATH:04014	Ras signaling pathway	0.0813388	1.60705
GNG11	GNG11	guanine nucleotide binding protein (G protein), gamma 11	4e-34	LOC100912034	guanine nucleotide-binding protein G(I)/G(S)/G(O) subunit gamma-11-like	PATH:04062	Chemokine signaling pathway	0.408755	1.14913
GNG11	GNG11	guanine nucleotide binding protein (G protein), gamma 11	4e-34	LOC100912034	guanine nucleotide-binding protein G(I)/G(S)/G(O) subunit gamma-11-like	PATH:04727	GABAergic synapse	0.538844	1.06514
GNG11	GNG11	guanine nucleotide binding protein (G protein), gamma 11	4e-34	LOC100912034	guanine nucleotide-binding protein G(I)/G(S)/G(O) subunit gamma-11-like	PATH:04728	Dopaminergic synapse	0.22061	1.47745
GNG11	GNG11	guanine nucleotide binding protein (G protein), gamma 11	4e-34	LOC100912034	guanine nucleotide-binding protein G(I)/G(S)/G(O) subunit gamma-11-like	PATH:04151	PI3K-Akt signaling pathway	0.0546734	1.52222
GNG11	GNG11	guanine nucleotide binding protein (G protein), gamma 11	4e-34	LOC100912034	guanine nucleotide-binding protein G(I)/G(S)/G(O) subunit gamma-11-like	PATH:05032	Morphine addiction	0.325684	1.3879
GNG11	GNG11	guanine nucleotide binding protein (G protein), gamma 11	4e-34	LOC100912034	guanine nucleotide-binding protein G(I)/G(S)/G(O) subunit gamma-11-like	PATH:04723	Retrograde endocannabinoid signaling	0.40064	1.24628
GNG11	GNG11	guanine nucleotide binding protein (G protein), gamma 11	4e-34	LOC100912034	guanine nucleotide-binding protein G(I)/G(S)/G(O) subunit gamma-11-like	PATH:04724	Glutamatergic synapse	0.0982754	1.78114
GNG11	GNG11	guanine nucleotide binding protein (G protein), gamma 11	4e-34	LOC100912034	guanine nucleotide-binding protein G(I)/G(S)/G(O) subunit gamma-11-like	PATH:04713	Circadian entrainment	0.31074	1.42018
GNG11	GNG11	guanine nucleotide binding protein (G protein), gamma 11	4e-34	LOC100912034	guanine nucleotide-binding protein G(I)/G(S)/G(O) subunit gamma-11-like	PATH:04725	Cholinergic synapse	0.125335	1.76157
GNG11	GNG11	guanine nucleotide binding protein (G protein), gamma 11	4e-34	LOC100912034	guanine nucleotide-binding protein G(I)/G(S)/G(O) subunit gamma-11-like	PATH:04726	Serotonergic synapse	0.787259	0.726998
PTCH2	PTCH2	patched 2	0	Ptch2	patched 2	PATH:05200	Pathways in cancer	0.0357063	1.60705
PTCH2	PTCH2	patched 2	0	Ptch2	patched 2	PATH:04340	Hedgehog signaling pathway	0.259631	1.69633
PTCH2	PTCH2	patched 2	0	Ptch2	patched 2	PATH:05217	Basal cell carcinoma	0.026881	2.93595
PDE4D	PDE4D	phosphodiesterase 4D, cAMP-specific	0	Pde4d	phosphodiesterase 4D, cAMP-specific	PATH:00230	Purine metabolism	0.649447	0.908747
PDE4D	PDE4D	phosphodiesterase 4D, cAMP-specific	0	Pde4d	phosphodiesterase 4D, cAMP-specific	PATH:05032	Morphine addiction	0.325684	1.3879
FGF19	FGF19	fibroblast growth factor 19				PATH:05200	Pathways in cancer	0.0357063	1.60705
FGF19	FGF19	fibroblast growth factor 19				PATH:04010	MAPK signaling pathway	0.509158	1.0331
FGF19	FGF19	fibroblast growth factor 19				PATH:05218	Melanoma	0.195963	1.74479
FGF19	FGF19	fibroblast growth factor 19				PATH:04810	Regulation of actin cytoskeleton	0.00153586	2.30445
ITPKB	ITPKB	inositol-trisphosphate 3-kinase B				PATH:04020	Calcium signaling pathway	0.0375977	1.83537
ITPKB	ITPKB	inositol-trisphosphate 3-kinase B				PATH:04070	Phosphatidylinositol signaling system	0.0442576	2.31903
ITPKB	ITPKB	inositol-trisphosphate 3-kinase B				PATH:00562	Inositol phosphate metabolism	0.304552	1.55257
ITPKB	ITPKB	inositol-trisphosphate 3-kinase B				PATH:01100	Metabolic pathways	0.727493	0.922873
TNC	TNC	tenascin C	0	Tnc	tenascin C	PATH:04151	PI3K-Akt signaling pathway	0.0546734	1.52222
TNC	TNC	tenascin C	0	Tnc	tenascin C	PATH:04510	Focal adhesion	0.000281371	2.59538
TNC	TNC	tenascin C	0	Tnc	tenascin C	PATH:04512	ECM-receptor interaction	4.84994e-06	4.51069
TNC	TNC	tenascin C	0	Tnc	tenascin C	PATH:05206	MicroRNAs in cancer	0.00639387	2.38208
FLT3	FLT3	fms-related tyrosine kinase 3				PATH:05200	Pathways in cancer	0.0357063	1.60705
FLT3	FLT3	fms-related tyrosine kinase 3				PATH:05221	Acute myeloid leukemia	0.561875	1.07136
FLT3	FLT3	fms-related tyrosine kinase 3				PATH:04640	Hematopoietic cell lineage	0.00963444	2.6843
FLT3	FLT3	fms-related tyrosine kinase 3				PATH:04060	Cytokine-cytokine receptor interaction	0.314632	1.19528
THBS4	THBS4	thrombospondin 4	0	Thbs4	thrombospondin 4	PATH:05144	Malaria	0.00267668	3.68513
THBS4	THBS4	thrombospondin 4	0	Thbs4	thrombospondin 4	PATH:04145	Phagosome	0.0015563	2.57754
THBS4	THBS4	thrombospondin 4	0	Thbs4	thrombospondin 4	PATH:04151	PI3K-Akt signaling pathway	0.0546734	1.52222
THBS4	THBS4	thrombospondin 4	0	Thbs4	thrombospondin 4	PATH:04350	TGF-beta signaling pathway	0.318204	1.40386
THBS4	THBS4	thrombospondin 4	0	Thbs4	thrombospondin 4	PATH:04510	Focal adhesion	0.000281371	2.59538
THBS4	THBS4	thrombospondin 4	0	Thbs4	thrombospondin 4	PATH:04512	ECM-receptor interaction	4.84994e-06	4.51069
CALD1	CALD1	caldesmon 1	0	Cald1	caldesmon 1	PATH:04270	Vascular smooth muscle contraction	0.085696	1.84256
NRP1	NRP1	neuropilin 1	0	Nrp1	neuropilin 1	PATH:05166	HTLV-I infection	0.18299	1.36534
NRP1	NRP1	neuropilin 1	0	Nrp1	neuropilin 1	PATH:04360	Axon guidance	2.65868e-05	3.44367
FN1	FN1	fibronectin 1	0	Fn1	fibronectin 1	PATH:05222	Small cell lung cancer	0.554526	1.04093
FN1	FN1	fibronectin 1	0	Fn1	fibronectin 1	PATH:05200	Pathways in cancer	0.0357063	1.60705
FN1	FN1	fibronectin 1	0	Fn1	fibronectin 1	PATH:05100	Bacterial invasion of epithelial cells	0.473171	1.17438
FN1	FN1	fibronectin 1	0	Fn1	fibronectin 1	PATH:05146	Amoebiasis	0.194749	1.53952
FN1	FN1	fibronectin 1	0	Fn1	fibronectin 1	PATH:04151	PI3K-Akt signaling pathway	0.0546734	1.52222
FN1	FN1	fibronectin 1	0	Fn1	fibronectin 1	PATH:04510	Focal adhesion	0.000281371	2.59538
FN1	FN1	fibronectin 1	0	Fn1	fibronectin 1	PATH:04512	ECM-receptor interaction	4.84994e-06	4.51069
FN1	FN1	fibronectin 1	0	Fn1	fibronectin 1	PATH:04810	Regulation of actin cytoskeleton	0.00153586	2.30445
FN1	FN1	fibronectin 1	0	Fn1	fibronectin 1	PATH:05205	Proteoglycans in cancer	0.000783727	2.45499
HS3ST3A1	HS3ST3A1	heparan sulfate (glucosamine) 3-O-sulfotransferase 3A1	8e-174	Hs3st3a1	heparan sulfate (glucosamine) 3-O-sulfotransferase 3A1	PATH:00534	Glycosaminoglycan biosynthesis - heparan sulfate	0.579915	1.17438
ATP2A3	ATP2A3	ATPase, Ca++ transporting, ubiquitous	0	Atp2a3	ATPase, Ca++ transporting, ubiquitous	PATH:04022	cGMP-PKG signaling pathway	0.265257	1.34426
ATP2A3	ATP2A3	ATPase, Ca++ transporting, ubiquitous	0	Atp2a3	ATPase, Ca++ transporting, ubiquitous	PATH:04020	Calcium signaling pathway	0.0375977	1.83537
ATP2A3	ATP2A3	ATPase, Ca++ transporting, ubiquitous	0	Atp2a3	ATPase, Ca++ transporting, ubiquitous	PATH:05010	Alzheimer's disease	0.684667	0.872397
ATP2A3	ATP2A3	ATPase, Ca++ transporting, ubiquitous	0	Atp2a3	ATPase, Ca++ transporting, ubiquitous	PATH:04972	Pancreatic secretion	0.235741	1.51158
NPR2	NPR2	natriuretic peptide receptor B/guanylate cyclase B (atrionatriuretic peptide receptor B)	0	Npr2	natriuretic peptide receptor 2	PATH:04022	cGMP-PKG signaling pathway	0.265257	1.34426
NPR2	NPR2	natriuretic peptide receptor B/guanylate cyclase B (atrionatriuretic peptide receptor B)	0	Npr2	natriuretic peptide receptor 2	PATH:00230	Purine metabolism	0.649447	0.908747
NPR2	NPR2	natriuretic peptide receptor B/guanylate cyclase B (atrionatriuretic peptide receptor B)	0	Npr2	natriuretic peptide receptor 2	PATH:04921	Oxytocin signaling pathway	0.843032	0.654298
NPR2	NPR2	natriuretic peptide receptor B/guanylate cyclase B (atrionatriuretic peptide receptor B)	0	Npr2	natriuretic peptide receptor 2	PATH:04270	Vascular smooth muscle contraction	0.085696	1.84256
SNAP25	SNAP25	synaptosomal-associated protein, 25kDa	7e-117	Snap25	synaptosomal-associated protein 25	PATH:04130	SNARE interactions in vesicular transport	0.699325	0.848164
SNAP25	SNAP25	synaptosomal-associated protein, 25kDa	7e-117	Snap25	synaptosomal-associated protein 25	PATH:04911	Insulin secretion	0.251932	1.56584
SNAP25	SNAP25	synaptosomal-associated protein, 25kDa	7e-117	Snap25	synaptosomal-associated protein 25	PATH:04721	Synaptic vesicle cycle	0.642077	0.92527
ISG15	ISG15	ISG15 ubiquitin-like modifier	1e-49	Isg15	ISG15 ubiquitin-like modifier	PATH:04622	RIG-I-like receptor signaling pathway	0.794628	0.686155
EHD3	EHD3	EH-domain containing 3	0	Ehd3	EH-domain containing 3	PATH:04144	Endocytosis	0.307874	1.25267
SEMA3G	SEMA3G	sema domain, immunoglobulin domain (Ig), short basic domain, secreted, (semaphorin) 3G	0	Sema3g	sema domain, immunoglobulin domain (Ig), short basic domain, secreted, (semaphorin) 3G	PATH:04360	Axon guidance	2.65868e-05	3.44367
EPHX2	EPHX2	epoxide hydrolase 2, cytoplasmic	0	Ephx2	epoxide hydrolase 2, cytoplasmic	PATH:04146	Peroxisome	0.514748	1.10363
EPHX2	EPHX2	epoxide hydrolase 2, cytoplasmic	0	Ephx2	epoxide hydrolase 2, cytoplasmic	PATH:00590	Arachidonic acid metabolism	0.730499	0.78292
EPHX2	EPHX2	epoxide hydrolase 2, cytoplasmic	0	Ephx2	epoxide hydrolase 2, cytoplasmic	PATH:01100	Metabolic pathways	0.727493	0.922873
OR52B2	OR52B2	olfactory receptor, family 52, subfamily B, member 2				PATH:04740	Olfactory transduction	1	0.090605
SLIT2	SLIT2	slit homolog 2 (Drosophila)	0	Slit2	slit homolog 2 (Drosophila)	PATH:04360	Axon guidance	2.65868e-05	3.44367
FGF18	FGF18	fibroblast growth factor 18	9e-121	Fgf18	fibroblast growth factor 18	PATH:05200	Pathways in cancer	0.0357063	1.60705
FGF18	FGF18	fibroblast growth factor 18	9e-121	Fgf18	fibroblast growth factor 18	PATH:04014	Ras signaling pathway	0.0813388	1.60705
FGF18	FGF18	fibroblast growth factor 18	9e-121	Fgf18	fibroblast growth factor 18	PATH:04151	PI3K-Akt signaling pathway	0.0546734	1.52222
FGF18	FGF18	fibroblast growth factor 18	9e-121	Fgf18	fibroblast growth factor 18	PATH:04010	MAPK signaling pathway	0.509158	1.0331
FGF18	FGF18	fibroblast growth factor 18	9e-121	Fgf18	fibroblast growth factor 18	PATH:05218	Melanoma	0.195963	1.74479
FGF18	FGF18	fibroblast growth factor 18	9e-121	Fgf18	fibroblast growth factor 18	PATH:04015	Rap1 signaling pathway	0.0472078	1.76775
FGF18	FGF18	fibroblast growth factor 18	9e-121	Fgf18	fibroblast growth factor 18	PATH:04810	Regulation of actin cytoskeleton	0.00153586	2.30445
FGF18	FGF18	fibroblast growth factor 18	9e-121	Fgf18	fibroblast growth factor 18	PATH:05205	Proteoglycans in cancer	0.000783727	2.45499
FBP1	FBP1	fructose-1,6-bisphosphatase 1	1e-174	Fbp1	fructose-1,6-bisphosphatase 1	PATH:00010	Glycolysis / Gluconeogenesis	0.349785	1.43128
FBP1	FBP1	fructose-1,6-bisphosphatase 1	1e-174	Fbp1	fructose-1,6-bisphosphatase 1	PATH:00051	Fructose and mannose metabolism	0.198662	1.94897
FBP1	FBP1	fructose-1,6-bisphosphatase 1	1e-174	Fbp1	fructose-1,6-bisphosphatase 1	PATH:00030	Pentose phosphate pathway	0.593723	1.13089
FBP1	FBP1	fructose-1,6-bisphosphatase 1	1e-174	Fbp1	fructose-1,6-bisphosphatase 1	PATH:04910	Insulin signaling pathway	0.849875	0.645082
FBP1	FBP1	fructose-1,6-bisphosphatase 1	1e-174	Fbp1	fructose-1,6-bisphosphatase 1	PATH:01200	Carbon metabolism	0.848904	0.604632
FBP1	FBP1	fructose-1,6-bisphosphatase 1	1e-174	Fbp1	fructose-1,6-bisphosphatase 1	PATH:01100	Metabolic pathways	0.727493	0.922873
LOC781156	LOC781156	proteasome alpha 2 subunit-like pseudogene				PATH:03050	Proteasome	0.447685	1.32756
TWIST2	TWIST2	twist homolog 2 (Drosophila)	2e-90	Twist2	twist family bHLH transcription factor 2	PATH:05205	Proteoglycans in cancer	0.000783727	2.45499
LTBP1	LTBP1	latent transforming growth factor beta binding protein 1	0	Ltbp1	latent transforming growth factor beta binding protein 1	PATH:04350	TGF-beta signaling pathway	0.318204	1.40386
FYN	FYN	FYN oncogene related to SRC, FGR, YES	0	Fyn	FYN proto-oncogene, Src family tyrosine kinase	PATH:05416	Viral myocarditis	0.00709167	3.09764
FYN	FYN	FYN oncogene related to SRC, FGR, YES	0	Fyn	FYN proto-oncogene, Src family tyrosine kinase	PATH:04725	Cholinergic synapse	0.125335	1.76157
FYN	FYN	FYN oncogene related to SRC, FGR, YES	0	Fyn	FYN proto-oncogene, Src family tyrosine kinase	PATH:04664	Fc epsilon RI signaling pathway	0.49832	1.13089
FYN	FYN	FYN oncogene related to SRC, FGR, YES	0	Fyn	FYN proto-oncogene, Src family tyrosine kinase	PATH:04510	Focal adhesion	0.000281371	2.59538
FYN	FYN	FYN oncogene related to SRC, FGR, YES	0	Fyn	FYN proto-oncogene, Src family tyrosine kinase	PATH:04611	Platelet activation	0.34398	1.29381
FYN	FYN	FYN oncogene related to SRC, FGR, YES	0	Fyn	FYN proto-oncogene, Src family tyrosine kinase	PATH:04660	T cell receptor signaling pathway	0.15147	1.66549
FYN	FYN	FYN oncogene related to SRC, FGR, YES	0	Fyn	FYN proto-oncogene, Src family tyrosine kinase	PATH:04650	Natural killer cell mediated cytotoxicity	0.595076	0.966263
FYN	FYN	FYN oncogene related to SRC, FGR, YES	0	Fyn	FYN proto-oncogene, Src family tyrosine kinase	PATH:04520	Adherens junction	0.0748684	2.2126
FYN	FYN	FYN oncogene related to SRC, FGR, YES	0	Fyn	FYN proto-oncogene, Src family tyrosine kinase	PATH:05020	Prion diseases	0.282174	1.90837
FYN	FYN	FYN oncogene related to SRC, FGR, YES	0	Fyn	FYN proto-oncogene, Src family tyrosine kinase	PATH:05130	Pathogenic Escherichia coli infection	0.784895	0.66378
FYN	FYN	FYN oncogene related to SRC, FGR, YES	0	Fyn	FYN proto-oncogene, Src family tyrosine kinase	PATH:04360	Axon guidance	2.65868e-05	3.44367
FYN	FYN	FYN oncogene related to SRC, FGR, YES	0	Fyn	FYN proto-oncogene, Src family tyrosine kinase	PATH:05162	Measles	0.947344	0.436199
FYN	FYN	FYN oncogene related to SRC, FGR, YES	0	Fyn	FYN proto-oncogene, Src family tyrosine kinase	PATH:04380	Osteoclast differentiation	0.402978	1.20212
TGM2	TGM2	transglutaminase 2 (C polypeptide, protein-glutamine-gamma-glutamyltransferase)	0	Tgm2	transglutaminase 2	PATH:05016	Huntington's disease	0.877737	0.639453
CYFIP2	CYFIP2	cytoplasmic FMR1 interacting protein 2	0	Cyfip1	cytoplasmic FMR1 interacting protein 1	PATH:03013	RNA transport	0.89587	0.579758
CYFIP2	CYFIP2	cytoplasmic FMR1 interacting protein 2	0	Cyfip1	cytoplasmic FMR1 interacting protein 1	PATH:04810	Regulation of actin cytoskeleton	0.00153586	2.30445
A2ML1	A2ML1	alpha-2-macroglobulin-like 1	0	LOC100911545	alpha-2-macroglobulin-like	PATH:04610	Complement and coagulation cascades	0.0490053	2.26177
GABARAPL1	GABARAPL1	GABA(A) receptor-associated protein like 1	1e-63	Gabarapl1	GABA(A) receptor-associated protein like 1	PATH:04068	FoxO signaling pathway	0.982222	0.254449
GABARAPL1	GABARAPL1	GABA(A) receptor-associated protein like 1	1e-63	Gabarapl1	GABA(A) receptor-associated protein like 1	PATH:04727	GABAergic synapse	0.538844	1.06514
GABARAPL1	GABARAPL1	GABA(A) receptor-associated protein like 1	1e-63	Gabarapl1	GABA(A) receptor-associated protein like 1	PATH:04140	Regulation of autophagy	0.824093	0.58719
ITPR1	ITPR1	inositol 1,4,5-trisphosphate receptor, type 1	0	Itpr1	inositol 1,4,5-trisphosphate receptor, type 1	PATH:04728	Dopaminergic synapse	0.22061	1.47745
ITPR1	ITPR1	inositol 1,4,5-trisphosphate receptor, type 1	0	Itpr1	inositol 1,4,5-trisphosphate receptor, type 1	PATH:04723	Retrograde endocannabinoid signaling	0.40064	1.24628
ITPR1	ITPR1	inositol 1,4,5-trisphosphate receptor, type 1	0	Itpr1	inositol 1,4,5-trisphosphate receptor, type 1	PATH:04921	Oxytocin signaling pathway	0.843032	0.654298
ITPR1	ITPR1	inositol 1,4,5-trisphosphate receptor, type 1	0	Itpr1	inositol 1,4,5-trisphosphate receptor, type 1	PATH:04724	Glutamatergic synapse	0.0982754	1.78114
ITPR1	ITPR1	inositol 1,4,5-trisphosphate receptor, type 1	0	Itpr1	inositol 1,4,5-trisphosphate receptor, type 1	PATH:04725	Cholinergic synapse	0.125335	1.76157
ITPR1	ITPR1	inositol 1,4,5-trisphosphate receptor, type 1	0	Itpr1	inositol 1,4,5-trisphosphate receptor, type 1	PATH:04726	Serotonergic synapse	0.787259	0.726998
ITPR1	ITPR1	inositol 1,4,5-trisphosphate receptor, type 1	0	Itpr1	inositol 1,4,5-trisphosphate receptor, type 1	PATH:05016	Huntington's disease	0.877737	0.639453
ITPR1	ITPR1	inositol 1,4,5-trisphosphate receptor, type 1	0	Itpr1	inositol 1,4,5-trisphosphate receptor, type 1	PATH:04720	Long-term potentiation	0.897212	0.449028
ITPR1	ITPR1	inositol 1,4,5-trisphosphate receptor, type 1	0	Itpr1	inositol 1,4,5-trisphosphate receptor, type 1	PATH:04022	cGMP-PKG signaling pathway	0.265257	1.34426
ITPR1	ITPR1	inositol 1,4,5-trisphosphate receptor, type 1	0	Itpr1	inositol 1,4,5-trisphosphate receptor, type 1	PATH:04540	Gap junction	0.778611	0.710091
ITPR1	ITPR1	inositol 1,4,5-trisphosphate receptor, type 1	0	Itpr1	inositol 1,4,5-trisphosphate receptor, type 1	PATH:04020	Calcium signaling pathway	0.0375977	1.83537
ITPR1	ITPR1	inositol 1,4,5-trisphosphate receptor, type 1	0	Itpr1	inositol 1,4,5-trisphosphate receptor, type 1	PATH:05010	Alzheimer's disease	0.684667	0.872397
ITPR1	ITPR1	inositol 1,4,5-trisphosphate receptor, type 1	0	Itpr1	inositol 1,4,5-trisphosphate receptor, type 1	PATH:04918	Thyroid hormone synthesis	0.673841	0.872397
ITPR1	ITPR1	inositol 1,4,5-trisphosphate receptor, type 1	0	Itpr1	inositol 1,4,5-trisphosphate receptor, type 1	PATH:04915	Estrogen signaling pathway	0.340674	1.35706
ITPR1	ITPR1	inositol 1,4,5-trisphosphate receptor, type 1	0	Itpr1	inositol 1,4,5-trisphosphate receptor, type 1	PATH:04713	Circadian entrainment	0.31074	1.42018
ITPR1	ITPR1	inositol 1,4,5-trisphosphate receptor, type 1	0	Itpr1	inositol 1,4,5-trisphosphate receptor, type 1	PATH:04912	GnRH signaling pathway	0.648327	0.906947
ITPR1	ITPR1	inositol 1,4,5-trisphosphate receptor, type 1	0	Itpr1	inositol 1,4,5-trisphosphate receptor, type 1	PATH:04972	Pancreatic secretion	0.235741	1.51158
ITPR1	ITPR1	inositol 1,4,5-trisphosphate receptor, type 1	0	Itpr1	inositol 1,4,5-trisphosphate receptor, type 1	PATH:04730	Long-term depression	0.903897	0.436199
ITPR1	ITPR1	inositol 1,4,5-trisphosphate receptor, type 1	0	Itpr1	inositol 1,4,5-trisphosphate receptor, type 1	PATH:04114	Oocyte meiosis	0.979643	0.263223
ITPR1	ITPR1	inositol 1,4,5-trisphosphate receptor, type 1	0	Itpr1	inositol 1,4,5-trisphosphate receptor, type 1	PATH:04611	Platelet activation	0.34398	1.29381
ITPR1	ITPR1	inositol 1,4,5-trisphosphate receptor, type 1	0	Itpr1	inositol 1,4,5-trisphosphate receptor, type 1	PATH:05205	Proteoglycans in cancer	0.000783727	2.45499
ITPR1	ITPR1	inositol 1,4,5-trisphosphate receptor, type 1	0	Itpr1	inositol 1,4,5-trisphosphate receptor, type 1	PATH:04970	Salivary secretion	0.809616	0.66378
ITPR1	ITPR1	inositol 1,4,5-trisphosphate receptor, type 1	0	Itpr1	inositol 1,4,5-trisphosphate receptor, type 1	PATH:04750	Inflammatory mediator regulation of TRP channels	0.832444	0.629565
ITPR1	ITPR1	inositol 1,4,5-trisphosphate receptor, type 1	0	Itpr1	inositol 1,4,5-trisphosphate receptor, type 1	PATH:04971	Gastric acid secretion	0.907076	0.430055
ITPR1	ITPR1	inositol 1,4,5-trisphosphate receptor, type 1	0	Itpr1	inositol 1,4,5-trisphosphate receptor, type 1	PATH:04070	Phosphatidylinositol signaling system	0.0442576	2.31903
ITPR1	ITPR1	inositol 1,4,5-trisphosphate receptor, type 1	0	Itpr1	inositol 1,4,5-trisphosphate receptor, type 1	PATH:04270	Vascular smooth muscle contraction	0.085696	1.84256
ALDH1A1	ALDH1A1	aldehyde dehydrogenase 1 family, member A1	0	Aldh1a1	aldehyde dehydrogenase 1 family, member A1	PATH:01100	Metabolic pathways	0.727493	0.922873
ALDH1A1	ALDH1A1	aldehyde dehydrogenase 1 family, member A1	0	Aldh1a1	aldehyde dehydrogenase 1 family, member A1	PATH:00830	Retinol metabolism	0.580751	1.03505
CELA3B	CELA3B	chymotrypsin-like elastase family, member 3B	1e-127	Cela3b	chymotrypsin-like elastase family, member 3B	PATH:04972	Pancreatic secretion	0.235741	1.51158
CELA3B	CELA3B	chymotrypsin-like elastase family, member 3B	1e-127	Cela3b	chymotrypsin-like elastase family, member 3B	PATH:04974	Protein digestion and absorption	0.00312052	2.77581
BOLA-DRB3	BOLA-DRB3	major histocompatibility complex, class II, DRB3				PATH:04514	Cell adhesion molecules (CAMs)	6.77848e-05	3.18061
BOLA-DRB3	BOLA-DRB3	major histocompatibility complex, class II, DRB3				PATH:05416	Viral myocarditis	0.00709167	3.09764
BOLA-DRB3	BOLA-DRB3	major histocompatibility complex, class II, DRB3				PATH:04940	Type I diabetes mellitus	0.0668524	2.59863
BOLA-DRB3	BOLA-DRB3	major histocompatibility complex, class II, DRB3				PATH:04612	Antigen processing and presentation	0.244744	1.58618
BOLA-DRB3	BOLA-DRB3	major histocompatibility complex, class II, DRB3				PATH:05332	Graft-versus-host disease	0.0946186	2.30445
BOLA-DRB3	BOLA-DRB3	major histocompatibility complex, class II, DRB3				PATH:05310	Asthma	0.0123743	4.36199
BOLA-DRB3	BOLA-DRB3	major histocompatibility complex, class II, DRB3				PATH:05145	Toxoplasmosis	0.43557	1.15659
BOLA-DRB3	BOLA-DRB3	major histocompatibility complex, class II, DRB3				PATH:05320	Autoimmune thyroid disease	0.0748684	2.2126
BOLA-DRB3	BOLA-DRB3	major histocompatibility complex, class II, DRB3				PATH:04672	Intestinal immune network for IgA production	0.00668439	3.52314
BOLA-DRB3	BOLA-DRB3	major histocompatibility complex, class II, DRB3				PATH:04145	Phagosome	0.0015563	2.57754
BOLA-DRB3	BOLA-DRB3	major histocompatibility complex, class II, DRB3				PATH:05322	Systemic lupus erythematosus	0.0767851	1.72833
BOLA-DRB3	BOLA-DRB3	major histocompatibility complex, class II, DRB3				PATH:05140	Leishmaniasis	0.195963	1.74479
BOLA-DRB3	BOLA-DRB3	major histocompatibility complex, class II, DRB3				PATH:05330	Allograft rejection	0.0103436	3.72365
BOLA-DRB3	BOLA-DRB3	major histocompatibility complex, class II, DRB3				PATH:05150	Staphylococcus aureus infection	0.00956816	3.27149
FOSB	FOSB	FBJ murine osteosarcoma viral oncogene homolog B	2e-130	Fosb	FBJ osteosarcoma oncogene B	PATH:05034	Alcoholism	0.306678	1.27986
FOSB	FOSB	FBJ murine osteosarcoma viral oncogene homolog B	2e-130	Fosb	FBJ osteosarcoma oncogene B	PATH:05031	Amphetamine addiction	0.625306	0.954184
FOSB	FOSB	FBJ murine osteosarcoma viral oncogene homolog B	2e-130	Fosb	FBJ osteosarcoma oncogene B	PATH:05030	Cocaine addiction	0.181931	2.03559
FOSB	FOSB	FBJ murine osteosarcoma viral oncogene homolog B	2e-130	Fosb	FBJ osteosarcoma oncogene B	PATH:04380	Osteoclast differentiation	0.402978	1.20212
EPHB2	EPHB2	EPH receptor B2	0	Ephb2	Eph receptor B2	PATH:04360	Axon guidance	2.65868e-05	3.44367
ST3GAL1	ST3GAL1	ST3 beta-galactoside alpha-2,3-sialyltransferase 1	4e-156	St3gal1	ST3 beta-galactoside alpha-2,3-sialyltransferase 1	PATH:00604	Glycosphingolipid biosynthesis - ganglio series	0.413361	1.90837
ST3GAL1	ST3GAL1	ST3 beta-galactoside alpha-2,3-sialyltransferase 1	4e-156	St3gal1	ST3 beta-galactoside alpha-2,3-sialyltransferase 1	PATH:00603	Glycosphingolipid biosynthesis - globo series	0.393455	2.03559
ST3GAL1	ST3GAL1	ST3 beta-galactoside alpha-2,3-sialyltransferase 1	4e-156	St3gal1	ST3 beta-galactoside alpha-2,3-sialyltransferase 1	PATH:01100	Metabolic pathways	0.727493	0.922873
ST3GAL1	ST3GAL1	ST3 beta-galactoside alpha-2,3-sialyltransferase 1	4e-156	St3gal1	ST3 beta-galactoside alpha-2,3-sialyltransferase 1	PATH:00512	O-Glycan biosynthesis	0.0678343	3.15868
ST3GAL1	ST3GAL1	ST3 beta-galactoside alpha-2,3-sialyltransferase 1	4e-156	St3gal1	ST3 beta-galactoside alpha-2,3-sialyltransferase 1	PATH:00533	Glycosaminoglycan biosynthesis - keratan sulfate	0.372876	2.18099
PLXNA2	PLXNA2	plexin A2	0	Plxna2	plexin A2	PATH:04360	Axon guidance	2.65868e-05	3.44367
CD44	CD44	CD44 molecule (Indian blood group)	0	Cd44	Cd44 molecule	PATH:04640	Hematopoietic cell lineage	0.00963444	2.6843
CD44	CD44	CD44 molecule (Indian blood group)	0	Cd44	Cd44 molecule	PATH:05169	Epstein-Barr virus infection	0.730733	0.82524
CD44	CD44	CD44 molecule (Indian blood group)	0	Cd44	Cd44 molecule	PATH:05131	Shigellosis	0.295521	1.57934
CD44	CD44	CD44 molecule (Indian blood group)	0	Cd44	Cd44 molecule	PATH:04512	ECM-receptor interaction	4.84994e-06	4.51069
CD44	CD44	CD44 molecule (Indian blood group)	0	Cd44	Cd44 molecule	PATH:05206	MicroRNAs in cancer	0.00639387	2.38208
CD44	CD44	CD44 molecule (Indian blood group)	0	Cd44	Cd44 molecule	PATH:05205	Proteoglycans in cancer	0.000783727	2.45499
DRD3	DRD3	dopamine receptor D3	0	Drd3	dopamine receptor D3	PATH:04728	Dopaminergic synapse	0.22061	1.47745
DRD3	DRD3	dopamine receptor D3	0	Drd3	dopamine receptor D3	PATH:04080	Neuroactive ligand-receptor interaction	0.920769	0.629565
ROBO1	ROBO1	roundabout, axon guidance receptor, homolog 1 (Drosophila)	0	Robo1	roundabout, axon guidance receptor, homolog 1 (Drosophila)	PATH:04360	Axon guidance	2.65868e-05	3.44367
UNC5B	UNC5B	unc-5 homolog B (C. elegans)	0	Unc5b	unc-5 homolog B (C. elegans)	PATH:04360	Axon guidance	2.65868e-05	3.44367
IL15RA	IL15RA	interleukin 15 receptor, alpha	2e-51	Il15ra	interleukin 15 receptor, alpha	PATH:04672	Intestinal immune network for IgA production	0.00668439	3.52314
IL15RA	IL15RA	interleukin 15 receptor, alpha	2e-51	Il15ra	interleukin 15 receptor, alpha	PATH:05166	HTLV-I infection	0.18299	1.36534
IL15RA	IL15RA	interleukin 15 receptor, alpha	2e-51	Il15ra	interleukin 15 receptor, alpha	PATH:04630	Jak-STAT signaling pathway	0.837675	0.690032
IL15RA	IL15RA	interleukin 15 receptor, alpha	2e-51	Il15ra	interleukin 15 receptor, alpha	PATH:04060	Cytokine-cytokine receptor interaction	0.314632	1.19528
FADS1	FADS1	fatty acid desaturase 1	0	Fads1	fatty acid desaturase 1	PATH:01040	Biosynthesis of unsaturated fatty acids	0.18471	2.54449
FADS1	FADS1	fatty acid desaturase 1	0	Fads1	fatty acid desaturase 1	PATH:01212	Fatty acid metabolism	0.0711423	2.54449
ELOVL4	ELOVL4	ELOVL fatty acid elongase 4	1e-172	Elovl4	ELOVL fatty acid elongase 4	PATH:00062	Fatty acid elongation in mitochondria	0.18471	2.54449
SLC45A3	SLC45A3	solute carrier family 45, member 3	0	Slc45a3	solute carrier family 45, member 3	PATH:05202	Transcriptional misregulation in cancer	0.0193369	2.03559
SLC45A3	SLC45A3	solute carrier family 45, member 3	0	Slc45a3	solute carrier family 45, member 3	PATH:05206	MicroRNAs in cancer	0.00639387	2.38208
SERPING1	SERPING1	serpin peptidase inhibitor, clade G (C1 inhibitor), member 1	4e-148	Serping1	serpin peptidase inhibitor, clade G (C1 inhibitor), member 1	PATH:05133	Pertussis	0.447469	1.22136
SERPING1	SERPING1	serpin peptidase inhibitor, clade G (C1 inhibitor), member 1	4e-148	Serping1	serpin peptidase inhibitor, clade G (C1 inhibitor), member 1	PATH:04610	Complement and coagulation cascades	0.0490053	2.26177
LAMP3	LAMP3	lysosomal-associated membrane protein 3	4e-89	Lamp3	lysosomal-associated membrane protein 3	PATH:04142	Lysosome	0.596261	0.96933
PIK3C2G	PIK3C2G	phosphoinositide-3-kinase, class 2, gamma polypeptide	0	Pik3c2g	phosphatidylinositol-4-phosphate 3-kinase, catalytic subunit type 2 gamma	PATH:04070	Phosphatidylinositol signaling system	0.0442576	2.31903
PIK3C2G	PIK3C2G	phosphoinositide-3-kinase, class 2, gamma polypeptide	0	Pik3c2g	phosphatidylinositol-4-phosphate 3-kinase, catalytic subunit type 2 gamma	PATH:00562	Inositol phosphate metabolism	0.304552	1.55257
PIK3C2G	PIK3C2G	phosphoinositide-3-kinase, class 2, gamma polypeptide	0	Pik3c2g	phosphatidylinositol-4-phosphate 3-kinase, catalytic subunit type 2 gamma	PATH:01100	Metabolic pathways	0.727493	0.922873
CD74	CD74	CD74 molecule, major histocompatibility complex, class II invariant chain	3e-124	Cd74	Cd74 molecule, major histocompatibility complex, class II invariant chain	PATH:05168	Herpes simplex infection	0.882704	0.632827
CD74	CD74	CD74 molecule, major histocompatibility complex, class II invariant chain	3e-124	Cd74	Cd74 molecule, major histocompatibility complex, class II invariant chain	PATH:05152	Tuberculosis	0.595022	0.964228
CD74	CD74	CD74 molecule, major histocompatibility complex, class II invariant chain	3e-124	Cd74	Cd74 molecule, major histocompatibility complex, class II invariant chain	PATH:04612	Antigen processing and presentation	0.244744	1.58618
PRICKLE1	PRICKLE1	prickle homolog 1 (Drosophila)	0	Prickle1	prickle homolog 1 (Drosophila)	PATH:04310	Wnt signaling pathway	0.121954	1.61769
COL3A1	COL3A1	collagen, type III, alpha 1	0	Col3a1	collagen, type III, alpha 1	PATH:05146	Amoebiasis	0.194749	1.53952
COL3A1	COL3A1	collagen, type III, alpha 1	0	Col3a1	collagen, type III, alpha 1	PATH:04151	PI3K-Akt signaling pathway	0.0546734	1.52222
COL3A1	COL3A1	collagen, type III, alpha 1	0	Col3a1	collagen, type III, alpha 1	PATH:04510	Focal adhesion	0.000281371	2.59538
COL3A1	COL3A1	collagen, type III, alpha 1	0	Col3a1	collagen, type III, alpha 1	PATH:04974	Protein digestion and absorption	0.00312052	2.77581
COL3A1	COL3A1	collagen, type III, alpha 1	0	Col3a1	collagen, type III, alpha 1	PATH:04512	ECM-receptor interaction	4.84994e-06	4.51069
COL3A1	COL3A1	collagen, type III, alpha 1	0	Col3a1	collagen, type III, alpha 1	PATH:04611	Platelet activation	0.34398	1.29381
ABCA1	ABCA1	ATP-binding cassette, sub-family A (ABC1), member 1	0	Abca1	ATP-binding cassette, subfamily A (ABC1), member 1	PATH:02010	ABC transporters	0.87425	0.492482
ABCA1	ABCA1	ATP-binding cassette, sub-family A (ABC1), member 1	0	Abca1	ATP-binding cassette, subfamily A (ABC1), member 1	PATH:04975	Fat digestion and absorption	0.425178	1.3879
HOXB9	HOXB9	homeobox B9	4e-143	Hoxb9	homeo box B9	PATH:05202	Transcriptional misregulation in cancer	0.0193369	2.03559
GCNT2	GCNT2	glucosaminyl (N-acetyl) transferase 2, I-branching enzyme (I blood group)	6e-174	Gcnt2	glucosaminyl (N-acetyl) transferase 2, I-branching enzyme	PATH:01100	Metabolic pathways	0.727493	0.922873
GCNT2	GCNT2	glucosaminyl (N-acetyl) transferase 2, I-branching enzyme (I blood group)	6e-174	Gcnt2	glucosaminyl (N-acetyl) transferase 2, I-branching enzyme	PATH:00601	Glycosphingolipid biosynthesis - lacto and neolacto series	0.579915	1.17438

## Sheet: UpPathway_Result
PathwayID	PathwayTerm	DifGene	AllDifGene	GeneInPathway	AllGene	P-Value	FDR	Enrichment	(-log10P)
PATH:04621	NOD-like receptor signaling pathway	8	208	59	7206	0.000263303	0.0595065	4.69752	3.57954
PATH:04668	TNF signaling pathway	10	208	108	7206	0.0010643	0.120266	3.2078	2.97294
PATH:00564	Glycerophospholipid metabolism	8	208	84	7206	0.00279716	0.148172	3.29945	2.55328
PATH:05132	Salmonella infection	8	208	86	7206	0.00324157	0.148172	3.22272	2.48924
PATH:04320	Dorso-ventral axis formation	4	208	22	7206	0.00327814	0.148172	6.29895	2.48437
PATH:00910	Nitrogen metabolism	4	208	24	7206	0.00455207	0.162316	5.77404	2.34179
PATH:04261	Adrenergic signaling in cardiomyocytes	10	208	137	7206	0.00611934	0.162316	2.52878	2.2133
PATH:05131	Shigellosis	6	208	58	7206	0.00624061	0.162316	3.58389	2.20477
PATH:04921	Oxytocin signaling pathway	10	208	140	7206	0.00710633	0.162316	2.47459	2.14835
PATH:04062	Chemokine signaling pathway	12	208	186	7206	0.00742272	0.162316	2.23511	2.12944
PATH:05219	Bladder cancer	5	208	44	7206	0.00830566	0.162316	3.93684	2.08063
PATH:04664	Fc epsilon RI signaling pathway	7	208	81	7206	0.00861854	0.162316	2.99395	2.06457
PATH:04725	Cholinergic synapse	8	208	104	7206	0.0101372	0.176231	2.66494	1.99408
PATH:04978	Mineral absorption	5	208	47	7206	0.0109442	0.176671	3.68556	1.96082
PATH:00480	Glutathione metabolism	5	208	49	7206	0.0129906	0.186707	3.53513	1.88637
PATH:04920	Adipocytokine signaling pathway	6	208	68	7206	0.013317	0.186707	3.05684	1.87559
PATH:00100	Steroid biosynthesis	3	208	18	7206	0.0140443	0.186707	5.77404	1.8525
PATH:04390	Hippo signaling pathway	9	208	134	7206	0.0152102	0.187905	2.32685	1.81787
PATH:05134	Legionellosis	5	208	52	7206	0.0165218	0.187905	3.33118	1.78194
PATH:04611	Platelet activation	8	208	118	7206	0.0204929	0.187905	2.34876	1.6884
PATH:05133	Pertussis	6	208	75	7206	0.0207738	0.187905	2.77154	1.68248
PATH:04917	Prolactin signaling pathway	6	208	75	7206	0.0207738	0.187905	2.77154	1.68248
PATH:04910	Insulin signaling pathway	9	208	142	7206	0.0214093	0.187905	2.19576	1.6694
PATH:04370	VEGF signaling pathway	6	208	76	7206	0.0220304	0.187905	2.73507	1.65698
PATH:00330	Arginine and proline metabolism	5	208	56	7206	0.0221485	0.187905	3.09323	1.65465
PATH:04068	FoxO signaling pathway	8	208	120	7206	0.0224268	0.187905	2.30962	1.64923
PATH:05034	Alcoholism	10	208	167	7206	0.0224488	0.187905	2.0745	1.64881
PATH:04662	B cell receptor signaling pathway	6	208	78	7206	0.0246956	0.197557	2.66494	1.60738
PATH:04070	Phosphatidylinositol signaling system	6	208	79	7206	0.0261057	0.197557	2.63121	1.58326
PATH:04912	GnRH signaling pathway	7	208	101	7206	0.0263963	0.197557	2.40109	1.57846
PATH:00830	Retinol metabolism	5	208	59	7206	0.0270985	0.197557	2.93595	1.56705
PATH:00472	D-Arginine and D-ornithine metabolism	1	208	1	7206	0.0288648	0.203858	34.6442	1.53963
PATH:04146	Peroxisome	6	208	83	7206	0.0322788	0.216657	2.5044	1.49108
PATH:05204	Chemical carcinogenesis	5	208	62	7206	0.0327029	0.216657	2.79389	1.48541
PATH:00600	Sphingolipid metabolism	4	208	43	7206	0.0346111	0.216657	3.22272	1.46078
PATH:05160	Hepatitis C	9	208	156	7206	0.0363214	0.216657	1.99871	1.43984
PATH:04914	Progesterone-mediated oocyte maturation	6	208	86	7206	0.037485	0.216657	2.41704	1.42614
PATH:04360	Axon guidance	8	208	133	7206	0.0382161	0.216657	2.08386	1.41775
PATH:05214	Glioma	5	208	65	7206	0.0389813	0.216657	2.66494	1.40914
PATH:04660	T cell receptor signaling pathway	7	208	110	7206	0.0394242	0.216657	2.20463	1.40424
PATH:04722	Neurotrophin signaling pathway	8	208	134	7206	0.0396768	0.216657	2.06831	1.40146
PATH:04022	cGMP-PKG signaling pathway	9	208	159	7206	0.0402637	0.216657	1.96099	1.39509
PATH:04512	ECM-receptor interaction	6	208	88	7206	0.041238	0.216739	2.36211	1.3847
PATH:01100	Metabolic pathways	43	208	1158	7206	0.0443132	0.227609	1.28644	1.35347
PATH:04744	Phototransduction	3	208	28	7206	0.0457159	0.229595	3.71188	1.33993
PATH:04015	Rap1 signaling pathway	10	208	190	7206	0.0479903	0.235778	1.82338	1.31885
PATH:05218	Melanoma	5	208	70	7206	0.0509792	0.245134	2.47459	1.29261
PATH:04930	Type II diabetes mellitus	4	208	49	7206	0.0520757	0.24519	2.8281	1.28337
PATH:04670	Leukocyte transendothelial migration	7	208	118	7206	0.0540465	0.249276	2.05517	1.26723
PATH:04750	Inflammatory mediator regulation of TRP channels	6	208	97	7206	0.0610032	0.274223	2.14294	1.21465
PATH:05205	Proteoglycans in cancer	10	208	199	7206	0.0618822	0.274223	1.74092	1.20843
PATH:04510	Focal adhesion	10	208	200	7206	0.0635714	0.276291	1.73221	1.19674
PATH:04728	Dopaminergic synapse	7	208	124	7206	0.0669849	0.285634	1.95572	1.17402
PATH:04913	Ovarian steroidogenesis	4	208	54	7206	0.0696832	0.291637	2.56624	1.15687
PATH:05223	Non-small cell lung cancer	4	208	55	7206	0.0735297	0.30214	2.51958	1.13354
PATH:05164	Influenza A	9	208	181	7206	0.0781259	0.315294	1.72264	1.1072
PATH:00471	D-Glutamine and D-glutamate metabolism	1	208	3	7206	0.0841304	0.324593	11.5481	1.07505
PATH:04610	Complement and coagulation cascades	5	208	81	7206	0.0841863	0.324593	2.13853	1.07476
PATH:05144	Malaria	4	208	58	7206	0.0856993	0.324593	2.38926	1.06702
PATH:04810	Regulation of actin cytoskeleton	10	208	212	7206	0.0861752	0.324593	1.63416	1.06462
PATH:05120	Epithelial cell signaling in Helicobacter pylori infection	4	208	60	7206	0.0943232	0.345694	2.30962	1.02538
PATH:05410	Hypertrophic cardiomyopathy (HCM)	5	208	84	7206	0.0948364	0.345694	2.06216	1.02303
PATH:04012	ErbB signaling pathway	5	208	86	7206	0.102301	0.366985	2.0142	0.990119
PATH:05202	Transcriptional misregulation in cancer	8	208	165	7206	0.104231	0.368064	1.67972	0.982005
PATH:05215	Prostate cancer	5	208	87	7206	0.106141	0.369043	1.99105	0.974118
PATH:05031	Amphetamine addiction	4	208	64	7206	0.112739	0.369136	2.16526	0.947927
PATH:05203	Viral carcinogenesis	9	208	196	7206	0.113393	0.369136	1.59081	0.945414
PATH:04151	PI3K-Akt signaling pathway	14	208	341	7206	0.115783	0.369136	1.42234	0.936356
PATH:04915	Estrogen signaling pathway	5	208	90	7206	0.118077	0.369136	1.92468	0.927834
PATH:05414	Dilated cardiomyopathy	5	208	90	7206	0.118077	0.369136	1.92468	0.927834
PATH:04270	Vascular smooth muscle contraction	6	208	116	7206	0.118327	0.369136	1.79194	0.926915
PATH:04114	Oocyte meiosis	6	208	116	7206	0.118327	0.369136	1.79194	0.926915
PATH:00983	Drug metabolism - other enzymes	3	208	42	7206	0.120114	0.369136	2.47459	0.920408
PATH:04640	Hematopoietic cell lineage	5	208	91	7206	0.122192	0.369136	1.90353	0.912956
PATH:00140	Steroid hormone biosynthesis	4	208	66	7206	0.122501	0.369136	2.09965	0.911861
PATH:04973	Carbohydrate digestion and absorption	3	208	43	7206	0.126526	0.371363	2.41704	0.897819
PATH:00380	Tryptophan metabolism	3	208	43	7206	0.126526	0.371363	2.41704	0.897819
PATH:04964	Proximal tubule bicarbonate reclamation	2	208	22	7206	0.131511	0.375893	3.14948	0.881038
PATH:04720	Long-term potentiation	4	208	68	7206	0.132612	0.375893	2.0379	0.877419
PATH:04960	Aldosterone-regulated sodium reabsorption	3	208	44	7206	0.133059	0.375893	2.36211	0.875954
PATH:00232	Caffeine metabolism	1	208	5	7206	0.136265	0.379313	6.92885	0.865615
PATH:04115	p53 signaling pathway	4	208	69	7206	0.137792	0.379313	2.00836	0.860775
PATH:04916	Melanogenesis	5	208	95	7206	0.139305	0.379313	1.82338	0.856032
PATH:04977	Vitamin digestion and absorption	2	208	23	7206	0.141423	0.380355	3.01254	0.84948
PATH:04730	Long-term depression	4	208	70	7206	0.143054	0.380355	1.97967	0.844501
PATH:04010	MAPK signaling pathway	11	208	266	7206	0.146346	0.384583	1.43266	0.83462
PATH:05211	Renal cell carcinoma	4	208	73	7206	0.159299	0.401559	1.89831	0.797786
PATH:05412	Arrhythmogenic right ventricular cardiomyopathy (ARVC)	4	208	73	7206	0.159299	0.401559	1.89831	0.797786
PATH:01212	Fatty acid metabolism	3	208	48	7206	0.160292	0.401559	2.16526	0.795088
PATH:04380	Osteoclast differentiation	6	208	127	7206	0.160553	0.401559	1.63674	0.794382
PATH:04950	Maturity onset diabetes of the young	2	208	25	7206	0.16169	0.401559	2.77154	0.791317
PATH:05220	Chronic myeloid leukemia	4	208	74	7206	0.164861	0.404984	1.87266	0.782882
PATH:00980	Metabolism of xenobiotics by cytochrome P450	4	208	76	7206	0.176189	0.428158	1.82338	0.754021
PATH:05213	Endometrial cancer	3	208	51	7206	0.181728	0.434696	2.0379	0.740577
PATH:05152	Tuberculosis	8	208	190	7206	0.183263	0.434696	1.4587	0.736925
PATH:00590	Arachidonic acid metabolism	4	208	78	7206	0.187775	0.434696	1.77663	0.726363
PATH:03320	PPAR signaling pathway	4	208	78	7206	0.187775	0.434696	1.77663	0.726363
PATH:04060	Cytokine-cytokine receptor interaction	11	208	281	7206	0.188496	0.434696	1.35618	0.724697
PATH:04919	Thyroid hormone signaling pathway	5	208	106	7206	0.191228	0.436541	1.63416	0.718448
PATH:00520	Amino sugar and nucleotide sugar metabolism	3	208	53	7206	0.196425	0.443921	1.96099	0.706802
PATH:00512	Mucin type O-Glycan biosynthesis	2	208	29	7206	0.203549	0.455467	2.38926	0.69133
PATH:05216	Thyroid cancer	2	208	30	7206	0.214206	0.474614	2.30962	0.669168
PATH:05150	Staphylococcus aureus infection	3	208	56	7206	0.218981	0.480483	1.85594	0.659593
PATH:05206	MicroRNAs in cancer	6	208	141	7206	0.222172	0.482796	1.47422	0.653311
PATH:05221	Acute myeloid leukemia	3	208	57	7206	0.226617	0.487766	1.82338	0.644707
PATH:04710	Circadian rhythm	2	208	32	7206	0.235662	0.499118	2.16526	0.627711
PATH:04713	Circadian entrainment	4	208	86	7206	0.236308	0.499118	1.61136	0.626521
PATH:04350	TGF-beta signaling pathway	4	208	87	7206	0.242581	0.507624	1.59284	0.615143
PATH:00430	Taurine and hypotaurine metabolism	1	208	10	7206	0.254039	0.521935	3.46442	0.5951
PATH:00072	Synthesis and degradation of ketone bodies	1	208	10	7206	0.254039	0.521935	3.46442	0.5951
PATH:02010	ABC transporters	3	208	62	7206	0.265467	0.539388	1.67633	0.57599
PATH:05340	Primary immunodeficiency	2	208	35	7206	0.268031	0.539388	1.97967	0.571815
PATH:04970	Salivary secretion	4	208	92	7206	0.274468	0.539388	1.50627	0.561509
PATH:04064	NF-kappa B signaling pathway	4	208	92	7206	0.274468	0.539388	1.50627	0.561509
PATH:05323	Rheumatoid arthritis	4	208	92	7206	0.274468	0.539388	1.50627	0.561509
PATH:00565	Ether lipid metabolism	2	208	37	7206	0.289618	0.564256	1.87266	0.538174
PATH:04142	Lysosome	5	208	126	7206	0.298922	0.577404	1.37477	0.524443
PATH:04620	Toll-like receptor signaling pathway	5	208	127	7206	0.304592	0.58004	1.36395	0.516281
PATH:04650	Natural killer cell mediated cytotoxicity	6	208	158	7206	0.305419	0.58004	1.3156	0.515104
PATH:05212	Pancreatic cancer	3	208	68	7206	0.313002	0.584651	1.52842	0.504453
PATH:04723	Retrograde endocannabinoid signaling	4	208	98	7206	0.313572	0.584651	1.41405	0.503663
PATH:05161	Hepatitis B	6	208	160	7206	0.315608	0.584651	1.29916	0.500852
PATH:00071	Fatty acid degradation	2	208	40	7206	0.321839	0.591346	1.73221	0.492361
PATH:04918	Thyroid hormone synthesis	3	208	70	7206	0.328932	0.599505	1.48475	0.482894
PATH:05145	Toxoplasmosis	5	208	132	7206	0.333166	0.602364	1.31228	0.477339
PATH:04066	HIF-1 signaling pathway	4	208	102	7206	0.33993	0.609715	1.3586	0.468611
PATH:00603	Glycosphingolipid biosynthesis - globo series	1	208	15	7206	0.355821	0.633192	2.30962	0.448769
PATH:05030	Cocaine addiction	2	208	45	7206	0.374639	0.661473	1.53974	0.426387
PATH:04612	Antigen processing and presentation	3	208	77	7206	0.38448	0.673586	1.34978	0.415126
PATH:00770	Pantothenate and CoA biosynthesis	1	208	17	7206	0.39255	0.681982	2.0379	0.406105
PATH:00051	Fructose and mannose metabolism	2	208	47	7206	0.395308	0.681982	1.47422	0.403065
PATH:04630	Jak-STAT signaling pathway	6	208	177	7206	0.403611	0.689089	1.17438	0.394037
PATH:03022	Basal transcription factors	2	208	48	7206	0.405526	0.689089	1.44351	0.391981
PATH:04614	Renin-angiotensin system	1	208	18	7206	0.410125	0.691704	1.92468	0.387083
PATH:00561	Glycerolipid metabolism	2	208	49	7206	0.415661	0.692427	1.41405	0.381261
PATH:05166	HTLV-I infection	8	208	246	7206	0.416681	0.692427	1.12664	0.380196
PATH:00900	Terpenoid backbone biosynthesis	1	208	19	7206	0.427195	0.699609	1.82338	0.369374
PATH:00670	One carbon pool by folate	1	208	19	7206	0.427195	0.699609	1.82338	0.369374
PATH:05142	Chagas disease (American trypanosomiasis)	4	208	117	7206	0.438487	0.712935	1.18442	0.358043
PATH:05169	Epstein-Barr virus infection	6	208	185	7206	0.445043	0.714117	1.1236	0.351598
PATH:05217	Basal cell carcinoma	2	208	52	7206	0.445533	0.714117	1.33247	0.35112
PATH:04540	Gap junction	3	208	86	7206	0.454185	0.716633	1.20852	0.342768
PATH:05332	Graft-versus-host disease	2	208	53	7206	0.455302	0.716633	1.30733	0.3417
PATH:05200	Pathways in cancer	10	208	323	7206	0.456616	0.716633	1.07258	0.340449
PATH:00531	Glycosaminoglycan degradation	1	208	21	7206	0.459872	0.716767	1.64973	0.337363
PATH:05014	Amyotrophic lateral sclerosis (ALS)	2	208	54	7206	0.464972	0.719752	1.28312	0.332573
PATH:04666	Fc gamma R-mediated phagocytosis	3	208	88	7206	0.469254	0.721438	1.18105	0.328592
PATH:04622	RIG-I-like receptor signaling pathway	3	208	89	7206	0.47672	0.727964	1.16778	0.321737
PATH:05322	Systemic lupus erythematosus	5	208	159	7206	0.487609	0.739595	1.08944	0.311928
PATH:04726	Serotonergic synapse	4	208	126	7206	0.495733	0.746905	1.09982	0.304752
PATH:01040	Biosynthesis of unsaturated fatty acids	1	208	24	7206	0.505442	0.751513	1.44351	0.296328
PATH:00062	Fatty acid elongation	1	208	24	7206	0.505442	0.751513	1.44351	0.296328
PATH:04530	Tight junction	4	208	129	7206	0.514281	0.75594	1.07424	0.2888
PATH:00592	alpha-Linolenic acid metabolism	1	208	25	7206	0.519765	0.75594	1.38577	0.284193
PATH:05210	Colorectal cancer	2	208	61	7206	0.529715	0.75594	1.13588	0.275958
PATH:04966	Collecting duct acid secretion	1	208	26	7206	0.533676	0.75594	1.33247	0.272723
PATH:00601	Glycosphingolipid biosynthesis - lacto and neolacto series	1	208	26	7206	0.533676	0.75594	1.33247	0.272723
PATH:00230	Purine metabolism	5	208	168	7206	0.536699	0.75594	1.03108	0.270269
PATH:04141	Protein processing in endoplasmic reticulum	5	208	168	7206	0.536699	0.75594	1.03108	0.270269
PATH:05321	Inflammatory bowel disease (IBD)	2	208	62	7206	0.538523	0.75594	1.11756	0.268796
PATH:00982	Drug metabolism - cytochrome P450	2	208	62	7206	0.538523	0.75594	1.11756	0.268796
PATH:00030	Pentose phosphate pathway	1	208	27	7206	0.547185	0.763357	1.28312	0.261866
PATH:00410	beta-Alanine metabolism	1	208	28	7206	0.560304	0.776864	1.23729	0.251576
PATH:04014	Ras signaling pathway	6	208	209	7206	0.564385	0.777751	0.994571	0.248424
PATH:04150	mTOR signaling pathway	2	208	67	7206	0.580844	0.795581	1.03416	0.23594
PATH:04932	Non-alcoholic fatty liver disease (NAFLD)	4	208	143	7206	0.596303	0.807863	0.969069	0.224533
PATH:05416	Viral myocarditis	2	208	69	7206	0.596961	0.807863	1.00418	0.224054
PATH:05140	Leishmaniasis	2	208	70	7206	0.604844	0.813659	0.989835	0.218357
PATH:04971	Gastric acid secretion	2	208	71	7206	0.61261	0.819231	0.975894	0.212816
PATH:04974	Protein digestion and absorption	3	208	110	7206	0.620393	0.819996	0.944843	0.207333
PATH:00250	Alanine, aspartate and glutamate metabolism	1	208	33	7206	0.62044	0.819996	1.04983	0.2073
PATH:05143	African trypanosomiasis	1	208	34	7206	0.631446	0.829691	1.01895	0.199664
PATH:00450	Selenocompound metabolism	1	208	35	7206	0.642135	0.838858	0.989835	0.192374
PATH:05033	Nicotine addiction	1	208	36	7206	0.652515	0.84066	0.96234	0.18541
PATH:04130	SNARE interactions in vesicular transport	1	208	36	7206	0.652515	0.84066	0.96234	0.18541
PATH:04145	Phagosome	4	208	154	7206	0.654673	0.84066	0.89985	0.183976
PATH:05100	Bacterial invasion of epithelial cells	2	208	78	7206	0.663733	0.842717	0.888314	0.178007
PATH:04911	Insulin secretion	2	208	78	7206	0.663733	0.842717	0.888314	0.178007
PATH:05146	Amoebiasis	3	208	119	7206	0.673194	0.849955	0.873384	0.17186
PATH:04724	Glutamatergic synapse	3	208	120	7206	0.678717	0.852167	0.866106	0.168311
PATH:04260	Cardiac muscle contraction	2	208	81	7206	0.683931	0.85397	0.855413	0.164987
PATH:00650	Butanoate metabolism	1	208	41	7206	0.700089	0.869341	0.844981	0.154847
PATH:00350	Tyrosine metabolism	1	208	42	7206	0.708795	0.874209	0.824863	0.149479
PATH:04727	GABAergic synapse	2	208	86	7206	0.715387	0.874209	0.80568	0.145459
PATH:04742	Taste transduction	1	208	43	7206	0.71725	0.874209	0.80568	0.144329
PATH:04110	Cell cycle	3	208	128	7206	0.720431	0.874209	0.811974	0.142408
PATH:04975	Fat digestion and absorption	1	208	44	7206	0.725461	0.874209	0.787369	0.139386
PATH:05222	Small cell lung cancer	2	208	88	7206	0.727218	0.874209	0.787369	0.138335
PATH:00260	Glycine, serine and threonine metabolism	1	208	45	7206	0.733434	0.87542	0.769872	0.134639
PATH:04962	Vasopressin-regulated water reabsorption	1	208	46	7206	0.741177	0.87542	0.753135	0.130078
PATH:05130	Pathogenic Escherichia coli infection	1	208	46	7206	0.741177	0.87542	0.753135	0.130078
PATH:04330	Notch signaling pathway	1	208	47	7206	0.748696	0.87542	0.737111	0.125695
PATH:00280	Valine, leucine and isoleucine degradation	1	208	47	7206	0.748696	0.87542	0.737111	0.125695
PATH:05110	Vibrio cholerae infection	1	208	48	7206	0.755997	0.87542	0.721755	0.12148
PATH:03460	Fanconi anemia pathway	1	208	48	7206	0.755997	0.87542	0.721755	0.12148
PATH:00591	Linoleic acid metabolism	1	208	49	7206	0.763087	0.87542	0.707025	0.117426
PATH:00510	N-Glycan biosynthesis	1	208	49	7206	0.763087	0.87542	0.707025	0.117426
PATH:05162	Measles	3	208	140	7206	0.77498	0.880638	0.742376	0.110709
PATH:00240	Pyrimidine metabolism	2	208	97	7206	0.775429	0.880638	0.714314	0.110458
PATH:04020	Calcium signaling pathway	4	208	183	7206	0.780181	0.881605	0.757251	0.107804
PATH:04972	Pancreatic secretion	2	208	101	7206	0.794369	0.885718	0.686024	0.099978
PATH:01200	Carbon metabolism	2	208	101	7206	0.794369	0.885718	0.686024	0.099978
PATH:04340	Hedgehog signaling pathway	1	208	54	7206	0.795579	0.885718	0.64156	0.0993169
PATH:05016	Huntington's disease	4	208	191	7206	0.807687	0.89479	0.725534	0.0927571
PATH:05168	Herpes simplex infection	4	208	193	7206	0.814111	0.897508	0.718015	0.0893163
PATH:04144	Endocytosis	4	208	195	7206	0.82036	0.899231	0.710651	0.0859954
PATH:00562	Inositol phosphate metabolism	1	208	59	7206	0.823632	0.899231	0.58719	0.0842667
PATH:00010	Glycolysis / Gluconeogenesis	1	208	64	7206	0.847852	0.921224	0.541316	0.07168
PATH:04721	Synaptic vesicle cycle	1	208	66	7206	0.856586	0.92626	0.524913	0.0672292
PATH:05320	Autoimmune thyroid disease	1	208	69	7206	0.868759	0.930208	0.50209	0.0611005
PATH:04520	Adherens junction	1	208	69	7206	0.868759	0.930208	0.50209	0.0611005
PATH:03008	Ribosome biogenesis in eukaryotes	1	208	70	7206	0.872584	0.930208	0.494918	0.0591926
PATH:05010	Alzheimer's disease	3	208	175	7206	0.886227	0.940316	0.593901	0.0524552
PATH:04623	Cytosolic DNA-sensing pathway	1	208	79	7206	0.902381	0.950469	0.438535	0.0446101
PATH:04210	Apoptosis	1	208	81	7206	0.907996	0.950469	0.427707	0.041916
PATH:03015	mRNA surveillance pathway	1	208	84	7206	0.915822	0.950469	0.412431	0.038189
PATH:04120	Ubiquitin mediated proteolysis	2	208	141	7206	0.918556	0.950469	0.491408	0.0368945
PATH:04976	Bile secretion	1	208	86	7206	0.920667	0.950469	0.40284	0.0358973
PATH:04514	Cell adhesion molecules (CAMs)	2	208	144	7206	0.924229	0.950469	0.48117	0.0342202
PATH:05032	Morphine addiction	1	208	88	7206	0.925235	0.950469	0.393684	0.0337479
PATH:04310	Wnt signaling pathway	2	208	151	7206	0.936058	0.957235	0.458864	0.0286974
PATH:00190	Oxidative phosphorylation	1	208	132	7206	0.979805	0.996031	0.262456	0.00886018
PATH:05012	Parkinson's disease	1	208	143	7206	0.98546	0.996031	0.242267	0.00636093
PATH:03013	RNA transport	1	208	158	7206	0.990718	0.996031	0.219267	0.00404991
PATH:04080	Neuroactive ligand-receptor interaction	3	208	291	7206	0.991624	0.996031	0.357157	0.00365295
PATH:04740	Olfactory transduction	1	208	1011	7206	1	1	0.0342673	0

## Sheet: UpPathway2Gene
PathwayID	PathwayTerm	QueryID	Symbol	Description	P-Value	FDR	Enrichment
PATH:04621	NOD-like receptor signaling pathway	NOD2	NOD2	nucleotide-binding oligomerization domain containing 2	0.000263303	0.0595065	4.69752
PATH:04621	NOD-like receptor signaling pathway	GRO1	GRO1	chemokine (C-X-C motif) ligand 1 (melanoma growth stimulating activity, alpha)	0.000263303	0.0595065	4.69752
PATH:04621	NOD-like receptor signaling pathway	CXCL3	CXCL3	chemokine (C-X-C motif) ligand 3	0.000263303	0.0595065	4.69752
PATH:04621	NOD-like receptor signaling pathway	CARD9	CARD9	caspase recruitment domain family, member 9	0.000263303	0.0595065	4.69752
PATH:04621	NOD-like receptor signaling pathway	MAPK12	MAPK12	mitogen-activated protein kinase 12	0.000263303	0.0595065	4.69752
PATH:04621	NOD-like receptor signaling pathway	IL18	IL18	interleukin 18 (interferon-gamma-inducing factor)	0.000263303	0.0595065	4.69752
PATH:04621	NOD-like receptor signaling pathway	MAPK11	MAPK11	mitogen-activated protein kinase 11	0.000263303	0.0595065	4.69752
PATH:04621	NOD-like receptor signaling pathway	CXCL8	CXCL8	interleukin 8	0.000263303	0.0595065	4.69752
PATH:04668	TNF signaling pathway	NOD2	NOD2	nucleotide-binding oligomerization domain containing 2	0.0010643	0.120266	3.2078
PATH:04668	TNF signaling pathway	MAP3K8	MAP3K8	mitogen-activated protein kinase kinase kinase 8	0.0010643	0.120266	3.2078
PATH:04668	TNF signaling pathway	CXCL5	CXCL6	chemokine (C-X-C motif) ligand 6 (granulocyte chemotactic protein 2)	0.0010643	0.120266	3.2078
PATH:04668	TNF signaling pathway	GRO1	GRO1	chemokine (C-X-C motif) ligand 1 (melanoma growth stimulating activity, alpha)	0.0010643	0.120266	3.2078
PATH:04668	TNF signaling pathway	CXCL3	CXCL3	chemokine (C-X-C motif) ligand 3	0.0010643	0.120266	3.2078
PATH:04668	TNF signaling pathway	PIK3R3	PIK3R3	phosphoinositide-3-kinase, regulatory subunit 3 (gamma)	0.0010643	0.120266	3.2078
PATH:04668	TNF signaling pathway	MAPK12	MAPK12	mitogen-activated protein kinase 12	0.0010643	0.120266	3.2078
PATH:04668	TNF signaling pathway	CREB5	CREB5	cAMP responsive element binding protein 5	0.0010643	0.120266	3.2078
PATH:04668	TNF signaling pathway	MAPK11	MAPK11	mitogen-activated protein kinase 11	0.0010643	0.120266	3.2078
PATH:04668	TNF signaling pathway	CXCL8	CXCL8	interleukin 8	0.0010643	0.120266	3.2078
PATH:00564	Glycerophospholipid metabolism	ACHE	ACHE	acetylcholinesterase	0.00279716	0.148172	3.29945
PATH:00564	Glycerophospholipid metabolism	ETNK1	ETNK1	ethanolamine kinase 1	0.00279716	0.148172	3.29945
PATH:00564	Glycerophospholipid metabolism	PLA2G4E	PLA2G4E	phospholipase A2, group IVE	0.00279716	0.148172	3.29945
PATH:00564	Glycerophospholipid metabolism	DGKG	DGKG	diacylglycerol kinase, gamma 90kDa	0.00279716	0.148172	3.29945
PATH:00564	Glycerophospholipid metabolism	GPD1L	GPD1L	glycerol-3-phosphate dehydrogenase 1-like	0.00279716	0.148172	3.29945
PATH:00564	Glycerophospholipid metabolism	CEPT1	CEPT1	choline/ethanolamine phosphotransferase 1	0.00279716	0.148172	3.29945
PATH:00564	Glycerophospholipid metabolism	CDS1	CDS1	CDP-diacylglycerol synthase (phosphatidate cytidylyltransferase) 1	0.00279716	0.148172	3.29945
PATH:00564	Glycerophospholipid metabolism	DGKH	DGKH	diacylglycerol kinase, eta	0.00279716	0.148172	3.29945
PATH:05132	Salmonella infection	GRO1	GRO1	chemokine (C-X-C motif) ligand 1 (melanoma growth stimulating activity, alpha)	0.00324157	0.148172	3.22272
PATH:05132	Salmonella infection	CXCL3	CXCL3	chemokine (C-X-C motif) ligand 3	0.00324157	0.148172	3.22272
PATH:05132	Salmonella infection	MAPK12	MAPK12	mitogen-activated protein kinase 12	0.00324157	0.148172	3.22272
PATH:05132	Salmonella infection	IL18	IL18	interleukin 18 (interferon-gamma-inducing factor)	0.00324157	0.148172	3.22272
PATH:05132	Salmonella infection	MAPK11	MAPK11	mitogen-activated protein kinase 11	0.00324157	0.148172	3.22272
PATH:05132	Salmonella infection	CXCL8	CXCL8	interleukin 8	0.00324157	0.148172	3.22272
PATH:05132	Salmonella infection	WASF1	WASF1	WAS protein family, member 1	0.00324157	0.148172	3.22272
PATH:05132	Salmonella infection	ROCK1	ROCK1	Rho-associated, coiled-coil containing protein kinase 1	0.00324157	0.148172	3.22272
PATH:04320	Dorso-ventral axis formation	PIWIL3	PIWIL3	piwi-like RNA-mediated gene silencing 3	0.00327814	0.148172	6.29895
PATH:04320	Dorso-ventral axis formation	ETS2	ETS2	v-ets erythroblastosis virus E26 oncogene homolog 2 (avian)	0.00327814	0.148172	6.29895
PATH:04320	Dorso-ventral axis formation	KRAS	KRAS	v-Ki-ras2 Kirsten rat sarcoma viral oncogene homolog	0.00327814	0.148172	6.29895
PATH:04320	Dorso-ventral axis formation	CPEB1	CPEB1	cytoplasmic polyadenylation element binding protein 1	0.00327814	0.148172	6.29895
PATH:00910	Nitrogen metabolism	GLUD1	GLUD1	glutamate dehydrogenase 1	0.00455207	0.162316	5.77404
PATH:00910	Nitrogen metabolism	CA6	CA6	carbonic anhydrase VI	0.00455207	0.162316	5.77404
PATH:00910	Nitrogen metabolism	CA4	CA4	carbonic anhydrase IV	0.00455207	0.162316	5.77404
PATH:00910	Nitrogen metabolism	CA12	CA12	carbonic anhydrase XII	0.00455207	0.162316	5.77404
PATH:04261	Adrenergic signaling in cardiomyocytes	PPP1CB	PPP1CB	protein phosphatase 1, catalytic subunit, beta isozyme	0.00611934	0.162316	2.52878
PATH:04261	Adrenergic signaling in cardiomyocytes	PIK3R3	PIK3R3	phosphoinositide-3-kinase, regulatory subunit 3 (gamma)	0.00611934	0.162316	2.52878
PATH:04261	Adrenergic signaling in cardiomyocytes	MAPK12	MAPK12	mitogen-activated protein kinase 12	0.00611934	0.162316	2.52878
PATH:04261	Adrenergic signaling in cardiomyocytes	CREB5	CREB5	cAMP responsive element binding protein 5	0.00611934	0.162316	2.52878
PATH:04261	Adrenergic signaling in cardiomyocytes	CACNA1D	CACNA1D	calcium channel, voltage-dependent, L type, alpha 1D subunit	0.00611934	0.162316	2.52878
PATH:04261	Adrenergic signaling in cardiomyocytes	CALML5	CALML5	calmodulin-like 5	0.00611934	0.162316	2.52878
PATH:04261	Adrenergic signaling in cardiomyocytes	MAPK11	MAPK11	mitogen-activated protein kinase 11	0.00611934	0.162316	2.52878
PATH:04261	Adrenergic signaling in cardiomyocytes	PLN	PLN	phospholamban	0.00611934	0.162316	2.52878
PATH:04261	Adrenergic signaling in cardiomyocytes	ATP2B2	ATP2B2	ATPase, Ca++ transporting, plasma membrane 2	0.00611934	0.162316	2.52878
PATH:04261	Adrenergic signaling in cardiomyocytes	CACNG4	CACNG4	calcium channel, voltage-dependent, gamma subunit 4	0.00611934	0.162316	2.52878
PATH:05131	Shigellosis	NOD2	NOD2	nucleotide-binding oligomerization domain containing 2	0.00624061	0.162316	3.58389
PATH:05131	Shigellosis	MAPK12	MAPK12	mitogen-activated protein kinase 12	0.00624061	0.162316	3.58389
PATH:05131	Shigellosis	MAPK11	MAPK11	mitogen-activated protein kinase 11	0.00624061	0.162316	3.58389
PATH:05131	Shigellosis	CXCL8	CXCL8	interleukin 8	0.00624061	0.162316	3.58389
PATH:05131	Shigellosis	WASF1	WASF1	WAS protein family, member 1	0.00624061	0.162316	3.58389
PATH:05131	Shigellosis	ROCK1	ROCK1	Rho-associated, coiled-coil containing protein kinase 1	0.00624061	0.162316	3.58389
PATH:04921	Oxytocin signaling pathway	PRKAB2	PRKAB2	protein kinase, AMP-activated, beta 2 non-catalytic subunit	0.00710633	0.162316	2.47459
PATH:04921	Oxytocin signaling pathway	NRAS	NRAS	neuroblastoma RAS viral (v-ras) oncogene homolog	0.00710633	0.162316	2.47459
PATH:04921	Oxytocin signaling pathway	PPP1CB	PPP1CB	protein phosphatase 1, catalytic subunit, beta isozyme	0.00710633	0.162316	2.47459
PATH:04921	Oxytocin signaling pathway	PIK3R3	PIK3R3	phosphoinositide-3-kinase, regulatory subunit 3 (gamma)	0.00710633	0.162316	2.47459
PATH:04921	Oxytocin signaling pathway	GUCY1B3	GUCY1B3	guanylate cyclase 1, soluble, beta 3	0.00710633	0.162316	2.47459
PATH:04921	Oxytocin signaling pathway	CACNA1D	CACNA1D	calcium channel, voltage-dependent, L type, alpha 1D subunit	0.00710633	0.162316	2.47459
PATH:04921	Oxytocin signaling pathway	KRAS	KRAS	v-Ki-ras2 Kirsten rat sarcoma viral oncogene homolog	0.00710633	0.162316	2.47459
PATH:04921	Oxytocin signaling pathway	CALML5	CALML5	calmodulin-like 5	0.00710633	0.162316	2.47459
PATH:04921	Oxytocin signaling pathway	ROCK1	ROCK1	Rho-associated, coiled-coil containing protein kinase 1	0.00710633	0.162316	2.47459
PATH:04921	Oxytocin signaling pathway	CACNG4	CACNG4	calcium channel, voltage-dependent, gamma subunit 4	0.00710633	0.162316	2.47459
PATH:04062	Chemokine signaling pathway	CXCL5	CXCL6	chemokine (C-X-C motif) ligand 6 (granulocyte chemotactic protein 2)	0.00742272	0.162316	2.23511
PATH:04062	Chemokine signaling pathway	NRAS	NRAS	neuroblastoma RAS viral (v-ras) oncogene homolog	0.00742272	0.162316	2.23511
PATH:04062	Chemokine signaling pathway	GRO1	GRO1	chemokine (C-X-C motif) ligand 1 (melanoma growth stimulating activity, alpha)	0.00742272	0.162316	2.23511
PATH:04062	Chemokine signaling pathway	CXCL3	CXCL3	chemokine (C-X-C motif) ligand 3	0.00742272	0.162316	2.23511
PATH:04062	Chemokine signaling pathway	VAV3	VAV3	vav 3 guanine nucleotide exchange factor	0.00742272	0.162316	2.23511
PATH:04062	Chemokine signaling pathway	PIK3R3	PIK3R3	phosphoinositide-3-kinase, regulatory subunit 3 (gamma)	0.00742272	0.162316	2.23511
PATH:04062	Chemokine signaling pathway	KRAS	KRAS	v-Ki-ras2 Kirsten rat sarcoma viral oncogene homolog	0.00742272	0.162316	2.23511
PATH:04062	Chemokine signaling pathway	CXCL8	CXCL8	interleukin 8	0.00742272	0.162316	2.23511
PATH:04062	Chemokine signaling pathway	CCL26	CCL26	chemokine (C-C motif) ligand 26	0.00742272	0.162316	2.23511
PATH:04062	Chemokine signaling pathway	CXCL14	CXCL14	chemokine (C-X-C motif) ligand 14	0.00742272	0.162316	2.23511
PATH:04062	Chemokine signaling pathway	GNB4	GNB4	guanine nucleotide binding protein (G protein), beta polypeptide 4	0.00742272	0.162316	2.23511
PATH:04062	Chemokine signaling pathway	ROCK1	ROCK1	Rho-associated, coiled-coil containing protein kinase 1	0.00742272	0.162316	2.23511
PATH:05219	Bladder cancer	NRAS	NRAS	neuroblastoma RAS viral (v-ras) oncogene homolog	0.00830566	0.162316	3.93684
PATH:05219	Bladder cancer	RB1	RB1	retinoblastoma 1	0.00830566	0.162316	3.93684
PATH:05219	Bladder cancer	DAPK2	DAPK2	death-associated protein kinase 2	0.00830566	0.162316	3.93684
PATH:05219	Bladder cancer	KRAS	KRAS	v-Ki-ras2 Kirsten rat sarcoma viral oncogene homolog	0.00830566	0.162316	3.93684
PATH:05219	Bladder cancer	CXCL8	CXCL8	interleukin 8	0.00830566	0.162316	3.93684
PATH:04664	Fc epsilon RI signaling pathway	NRAS	NRAS	neuroblastoma RAS viral (v-ras) oncogene homolog	0.00861854	0.162316	2.99395
PATH:04664	Fc epsilon RI signaling pathway	VAV3	VAV3	vav 3 guanine nucleotide exchange factor	0.00861854	0.162316	2.99395
PATH:04664	Fc epsilon RI signaling pathway	PIK3R3	PIK3R3	phosphoinositide-3-kinase, regulatory subunit 3 (gamma)	0.00861854	0.162316	2.99395
PATH:04664	Fc epsilon RI signaling pathway	MAPK12	MAPK12	mitogen-activated protein kinase 12	0.00861854	0.162316	2.99395
PATH:04664	Fc epsilon RI signaling pathway	PLA2G4E	PLA2G4E	phospholipase A2, group IVE	0.00861854	0.162316	2.99395
PATH:04664	Fc epsilon RI signaling pathway	KRAS	KRAS	v-Ki-ras2 Kirsten rat sarcoma viral oncogene homolog	0.00861854	0.162316	2.99395
PATH:04664	Fc epsilon RI signaling pathway	MAPK11	MAPK11	mitogen-activated protein kinase 11	0.00861854	0.162316	2.99395
PATH:04725	Cholinergic synapse	ACHE	ACHE	acetylcholinesterase	0.0101372	0.176231	2.66494
PATH:04725	Cholinergic synapse	NRAS	NRAS	neuroblastoma RAS viral (v-ras) oncogene homolog	0.0101372	0.176231	2.66494
PATH:04725	Cholinergic synapse	PIK3R3	PIK3R3	phosphoinositide-3-kinase, regulatory subunit 3 (gamma)	0.0101372	0.176231	2.66494
PATH:04725	Cholinergic synapse	CHRNA6	CHRNA6	cholinergic receptor, nicotinic, alpha 6 (neuronal)	0.0101372	0.176231	2.66494
PATH:04725	Cholinergic synapse	CREB5	CREB5	cAMP responsive element binding protein 5	0.0101372	0.176231	2.66494
PATH:04725	Cholinergic synapse	CACNA1D	CACNA1D	calcium channel, voltage-dependent, L type, alpha 1D subunit	0.0101372	0.176231	2.66494
PATH:04725	Cholinergic synapse	KRAS	KRAS	v-Ki-ras2 Kirsten rat sarcoma viral oncogene homolog	0.0101372	0.176231	2.66494
PATH:04725	Cholinergic synapse	GNB4	GNB4	guanine nucleotide binding protein (G protein), beta polypeptide 4	0.0101372	0.176231	2.66494
PATH:04978	Mineral absorption	CYBRD1	CYBRD1	cytochrome b reductase 1	0.0109442	0.176671	3.68556
PATH:04978	Mineral absorption	ATP7A	ATP7A	ATPase, Cu++ transporting, alpha polypeptide	0.0109442	0.176671	3.68556
PATH:04978	Mineral absorption	HEPH	HEPH	hephaestin	0.0109442	0.176671	3.68556
PATH:04978	Mineral absorption	SLC30A1	SLC30A1	solute carrier family 30 (zinc transporter), member 1	0.0109442	0.176671	3.68556
PATH:04978	Mineral absorption	MT1E.1	MT1E	metallothionein 1E	0.0109442	0.176671	3.68556
PATH:00480	Glutathione metabolism	GCLM	GCLM	glutamate-cysteine ligase, modifier subunit	0.0129906	0.186707	3.53513
PATH:00480	Glutathione metabolism	GSTA3	GSTA3	glutathione S-transferase, alpha 3	0.0129906	0.186707	3.53513
PATH:00480	Glutathione metabolism	GPX2	GPX2	glutathione peroxidase 2 (gastrointestinal)	0.0129906	0.186707	3.53513
PATH:00480	Glutathione metabolism	ODC1	ODC1	ornithine decarboxylase 1	0.0129906	0.186707	3.53513
PATH:00480	Glutathione metabolism	LOC615514	LOC615514	glutathione S-transferase mu 1-like	0.0129906	0.186707	3.53513
PATH:04920	Adipocytokine signaling pathway	CD36.1	CD36	CD36 molecule (thrombospondin receptor)	0.013317	0.186707	3.05684
PATH:04920	Adipocytokine signaling pathway	PRKAB2	PRKAB2	protein kinase, AMP-activated, beta 2 non-catalytic subunit	0.013317	0.186707	3.05684
PATH:04920	Adipocytokine signaling pathway	PPARGC1A	PPARGC1A	peroxisome proliferator-activated receptor gamma, coactivator 1 alpha	0.013317	0.186707	3.05684
PATH:04920	Adipocytokine signaling pathway	CPT1A	CPT1A	carnitine palmitoyltransferase 1A (liver)	0.013317	0.186707	3.05684
PATH:04920	Adipocytokine signaling pathway	PPARA	PPARA	peroxisome proliferator-activated receptor alpha	0.013317	0.186707	3.05684
PATH:04920	Adipocytokine signaling pathway	ACSL6	ACSL6	acyl-CoA synthetase long-chain family member 6	0.013317	0.186707	3.05684
PATH:00100	Steroid biosynthesis	MSMO1	MSMO1	methylsterol monooxygenase 1	0.0140443	0.186707	5.77404
PATH:00100	Steroid biosynthesis	CYP24A1	CYP24A1	cytochrome P450, family 24, subfamily A, polypeptide 1	0.0140443	0.186707	5.77404
PATH:00100	Steroid biosynthesis	HSD17B7	HSD17B7	hydroxysteroid (17-beta) dehydrogenase 7	0.0140443	0.186707	5.77404
PATH:04390	Hippo signaling pathway	PPP1CB	PPP1CB	protein phosphatase 1, catalytic subunit, beta isozyme	0.0152102	0.187905	2.32685
PATH:04390	Hippo signaling pathway	PARD6B	PARD6B	par-6 partitioning defective 6 homolog beta (C. elegans)	0.0152102	0.187905	2.32685
PATH:04390	Hippo signaling pathway	MOB1B	MOB1B	MOB kinase activator 1B	0.0152102	0.187905	2.32685
PATH:04390	Hippo signaling pathway	TP73	LOC515105	uncharacterized LOC515105	0.0152102	0.187905	2.32685
PATH:04390	Hippo signaling pathway	ID1	ID1	inhibitor of DNA binding 1, dominant negative helix-loop-helix protein	0.0152102	0.187905	2.32685
PATH:04390	Hippo signaling pathway	FZD10	FZD10	frizzled family receptor 10	0.0152102	0.187905	2.32685
PATH:04390	Hippo signaling pathway	ID2	ID2	inhibitor of DNA binding 2, dominant negative helix-loop-helix protein	0.0152102	0.187905	2.32685
PATH:04390	Hippo signaling pathway	AREG	LOC538751	amphiregulin-like	0.0152102	0.187905	2.32685
PATH:04390	Hippo signaling pathway	RASSF6	RASSF6	Ras association (RalGDS/AF-6) domain family member 6	0.0152102	0.187905	2.32685
PATH:05134	Legionellosis	GRO1	GRO1	chemokine (C-X-C motif) ligand 1 (melanoma growth stimulating activity, alpha)	0.0165218	0.187905	3.33118
PATH:05134	Legionellosis	CXCL3	CXCL3	chemokine (C-X-C motif) ligand 3	0.0165218	0.187905	3.33118
PATH:05134	Legionellosis	IL18	IL18	interleukin 18 (interferon-gamma-inducing factor)	0.0165218	0.187905	3.33118
PATH:05134	Legionellosis	CLK1	CLK1	CDC-like kinase 1	0.0165218	0.187905	3.33118
PATH:05134	Legionellosis	CXCL8	CXCL8	interleukin 8	0.0165218	0.187905	3.33118
PATH:04611	Platelet activation	COL5A3	COL5A3	collagen, type V, alpha 3	0.0204929	0.187905	2.34876
PATH:04611	Platelet activation	PPP1CB	PPP1CB	protein phosphatase 1, catalytic subunit, beta isozyme	0.0204929	0.187905	2.34876
PATH:04611	Platelet activation	PIK3R3	PIK3R3	phosphoinositide-3-kinase, regulatory subunit 3 (gamma)	0.0204929	0.187905	2.34876
PATH:04611	Platelet activation	MAPK12	MAPK12	mitogen-activated protein kinase 12	0.0204929	0.187905	2.34876
PATH:04611	Platelet activation	VWF	VWF	von Willebrand factor	0.0204929	0.187905	2.34876
PATH:04611	Platelet activation	GUCY1B3	GUCY1B3	guanylate cyclase 1, soluble, beta 3	0.0204929	0.187905	2.34876
PATH:04611	Platelet activation	MAPK11	MAPK11	mitogen-activated protein kinase 11	0.0204929	0.187905	2.34876
PATH:04611	Platelet activation	ROCK1	ROCK1	Rho-associated, coiled-coil containing protein kinase 1	0.0204929	0.187905	2.34876
PATH:05133	Pertussis	CXCL5	CXCL6	chemokine (C-X-C motif) ligand 6 (granulocyte chemotactic protein 2)	0.0207738	0.187905	2.77154
PATH:05133	Pertussis	C2	C2	complement component 2	0.0207738	0.187905	2.77154
PATH:05133	Pertussis	MAPK12	MAPK12	mitogen-activated protein kinase 12	0.0207738	0.187905	2.77154
PATH:05133	Pertussis	CALML5	CALML5	calmodulin-like 5	0.0207738	0.187905	2.77154
PATH:05133	Pertussis	MAPK11	MAPK11	mitogen-activated protein kinase 11	0.0207738	0.187905	2.77154
PATH:05133	Pertussis	CXCL8	CXCL8	interleukin 8	0.0207738	0.187905	2.77154
PATH:04917	Prolactin signaling pathway	NRAS	NRAS	neuroblastoma RAS viral (v-ras) oncogene homolog	0.0207738	0.187905	2.77154
PATH:04917	Prolactin signaling pathway	SOCS2	SOCS2	suppressor of cytokine signaling 2	0.0207738	0.187905	2.77154
PATH:04917	Prolactin signaling pathway	PIK3R3	PIK3R3	phosphoinositide-3-kinase, regulatory subunit 3 (gamma)	0.0207738	0.187905	2.77154
PATH:04917	Prolactin signaling pathway	MAPK12	MAPK12	mitogen-activated protein kinase 12	0.0207738	0.187905	2.77154
PATH:04917	Prolactin signaling pathway	KRAS	KRAS	v-Ki-ras2 Kirsten rat sarcoma viral oncogene homolog	0.0207738	0.187905	2.77154
PATH:04917	Prolactin signaling pathway	MAPK11	MAPK11	mitogen-activated protein kinase 11	0.0207738	0.187905	2.77154
PATH:04910	Insulin signaling pathway	PRKAB2	PRKAB2	protein kinase, AMP-activated, beta 2 non-catalytic subunit	0.0214093	0.187905	2.19576
PATH:04910	Insulin signaling pathway	NRAS	NRAS	neuroblastoma RAS viral (v-ras) oncogene homolog	0.0214093	0.187905	2.19576
PATH:04910	Insulin signaling pathway	PPP1CB	PPP1CB	protein phosphatase 1, catalytic subunit, beta isozyme	0.0214093	0.187905	2.19576
PATH:04910	Insulin signaling pathway	SOCS2	SOCS2	suppressor of cytokine signaling 2	0.0214093	0.187905	2.19576
PATH:04910	Insulin signaling pathway	PIK3R3	PIK3R3	phosphoinositide-3-kinase, regulatory subunit 3 (gamma)	0.0214093	0.187905	2.19576
PATH:04910	Insulin signaling pathway	KRAS	KRAS	v-Ki-ras2 Kirsten rat sarcoma viral oncogene homolog	0.0214093	0.187905	2.19576
PATH:04910	Insulin signaling pathway	CALML5	CALML5	calmodulin-like 5	0.0214093	0.187905	2.19576
PATH:04910	Insulin signaling pathway	PPARGC1A	PPARGC1A	peroxisome proliferator-activated receptor gamma, coactivator 1 alpha	0.0214093	0.187905	2.19576
PATH:04910	Insulin signaling pathway	FBP2	FBP2	fructose-1,6-bisphosphatase 2	0.0214093	0.187905	2.19576
PATH:04370	VEGF signaling pathway	NRAS	NRAS	neuroblastoma RAS viral (v-ras) oncogene homolog	0.0220304	0.187905	2.73507
PATH:04370	VEGF signaling pathway	PIK3R3	PIK3R3	phosphoinositide-3-kinase, regulatory subunit 3 (gamma)	0.0220304	0.187905	2.73507
PATH:04370	VEGF signaling pathway	MAPK12	MAPK12	mitogen-activated protein kinase 12	0.0220304	0.187905	2.73507
PATH:04370	VEGF signaling pathway	PLA2G4E	PLA2G4E	phospholipase A2, group IVE	0.0220304	0.187905	2.73507
PATH:04370	VEGF signaling pathway	KRAS	KRAS	v-Ki-ras2 Kirsten rat sarcoma viral oncogene homolog	0.0220304	0.187905	2.73507
PATH:04370	VEGF signaling pathway	MAPK11	MAPK11	mitogen-activated protein kinase 11	0.0220304	0.187905	2.73507
PATH:00330	Arginine and proline metabolism	GLUD1	GLUD1	glutamate dehydrogenase 1	0.0221485	0.187905	3.09323
PATH:00330	Arginine and proline metabolism	PRODH	PRODH	proline dehydrogenase (oxidase) 1	0.0221485	0.187905	3.09323
PATH:00330	Arginine and proline metabolism	ODC1	ODC1	ornithine decarboxylase 1	0.0221485	0.187905	3.09323
PATH:00330	Arginine and proline metabolism	DAO	DAO	D-amino-acid oxidase	0.0221485	0.187905	3.09323
PATH:00330	Arginine and proline metabolism	CKMT1B	CKMT1B	creatine kinase, mitochondrial 1B	0.0221485	0.187905	3.09323
PATH:04068	FoxO signaling pathway	SOD2	SOD2	superoxide dismutase 2, mitochondrial	0.0224268	0.187905	2.30962
PATH:04068	FoxO signaling pathway	PRKAB2	PRKAB2	protein kinase, AMP-activated, beta 2 non-catalytic subunit	0.0224268	0.187905	2.30962
PATH:04068	FoxO signaling pathway	NRAS	NRAS	neuroblastoma RAS viral (v-ras) oncogene homolog	0.0224268	0.187905	2.30962
PATH:04068	FoxO signaling pathway	PIK3R3	PIK3R3	phosphoinositide-3-kinase, regulatory subunit 3 (gamma)	0.0224268	0.187905	2.30962
PATH:04068	FoxO signaling pathway	MAPK12	MAPK12	mitogen-activated protein kinase 12	0.0224268	0.187905	2.30962
PATH:04068	FoxO signaling pathway	HOMER1	HOMER1	homer homolog 1 (Drosophila)	0.0224268	0.187905	2.30962
PATH:04068	FoxO signaling pathway	KRAS	KRAS	v-Ki-ras2 Kirsten rat sarcoma viral oncogene homolog	0.0224268	0.187905	2.30962
PATH:04068	FoxO signaling pathway	MAPK11	MAPK11	mitogen-activated protein kinase 11	0.0224268	0.187905	2.30962
PATH:05034	Alcoholism	NRAS	NRAS	neuroblastoma RAS viral (v-ras) oncogene homolog	0.0224488	0.187905	2.0745
PATH:05034	Alcoholism	PPP1CB	PPP1CB	protein phosphatase 1, catalytic subunit, beta isozyme	0.0224488	0.187905	2.0745
PATH:05034	Alcoholism	HIST1H2AC	HIST1H2AC	histone cluster 1, H2ac	0.0224488	0.187905	2.0745
PATH:05034	Alcoholism	BDNF	BDNF	brain-derived neurotrophic factor	0.0224488	0.187905	2.0745
PATH:05034	Alcoholism	CREB5	CREB5	cAMP responsive element binding protein 5	0.0224488	0.187905	2.0745
PATH:05034	Alcoholism	KRAS	KRAS	v-Ki-ras2 Kirsten rat sarcoma viral oncogene homolog	0.0224488	0.187905	2.0745
PATH:05034	Alcoholism	CALML5	CALML5	calmodulin-like 5	0.0224488	0.187905	2.0745
PATH:05034	Alcoholism	H4	H4	histone H4	0.0224488	0.187905	2.0745
PATH:05034	Alcoholism	GNB4	GNB4	guanine nucleotide binding protein (G protein), beta polypeptide 4	0.0224488	0.187905	2.0745
PATH:05034	Alcoholism	LOC616868	LOC616868	histone H2B type 1-like	0.0224488	0.187905	2.0745
PATH:04662	B cell receptor signaling pathway	NRAS	NRAS	neuroblastoma RAS viral (v-ras) oncogene homolog	0.0246956	0.197557	2.66494
PATH:04662	B cell receptor signaling pathway	DAPP1	DAPP1	dual adaptor of phosphotyrosine and 3-phosphoinositides	0.0246956	0.197557	2.66494
PATH:04662	B cell receptor signaling pathway	VAV3	VAV3	vav 3 guanine nucleotide exchange factor	0.0246956	0.197557	2.66494
PATH:04662	B cell receptor signaling pathway	PIK3R3	PIK3R3	phosphoinositide-3-kinase, regulatory subunit 3 (gamma)	0.0246956	0.197557	2.66494
PATH:04662	B cell receptor signaling pathway	KRAS	KRAS	v-Ki-ras2 Kirsten rat sarcoma viral oncogene homolog	0.0246956	0.197557	2.66494
PATH:04662	B cell receptor signaling pathway	BLNK	BLNK	B-cell linker	0.0246956	0.197557	2.66494
PATH:04070	Phosphatidylinositol signaling system	PIK3R3	PIK3R3	phosphoinositide-3-kinase, regulatory subunit 3 (gamma)	0.0261057	0.197557	2.63121
PATH:04070	Phosphatidylinositol signaling system	CALML5	CALML5	calmodulin-like 5	0.0261057	0.197557	2.63121
PATH:04070	Phosphatidylinositol signaling system	INPP4B	INPP4B	inositol polyphosphate-4-phosphatase, type II, 105kDa	0.0261057	0.197557	2.63121
PATH:04070	Phosphatidylinositol signaling system	DGKG	DGKG	diacylglycerol kinase, gamma 90kDa	0.0261057	0.197557	2.63121
PATH:04070	Phosphatidylinositol signaling system	CDS1	CDS1	CDP-diacylglycerol synthase (phosphatidate cytidylyltransferase) 1	0.0261057	0.197557	2.63121
PATH:04070	Phosphatidylinositol signaling system	DGKH	DGKH	diacylglycerol kinase, eta	0.0261057	0.197557	2.63121
PATH:04912	GnRH signaling pathway	NRAS	NRAS	neuroblastoma RAS viral (v-ras) oncogene homolog	0.0263963	0.197557	2.40109
PATH:04912	GnRH signaling pathway	MAPK12	MAPK12	mitogen-activated protein kinase 12	0.0263963	0.197557	2.40109
PATH:04912	GnRH signaling pathway	PLA2G4E	PLA2G4E	phospholipase A2, group IVE	0.0263963	0.197557	2.40109
PATH:04912	GnRH signaling pathway	CACNA1D	CACNA1D	calcium channel, voltage-dependent, L type, alpha 1D subunit	0.0263963	0.197557	2.40109
PATH:04912	GnRH signaling pathway	KRAS	KRAS	v-Ki-ras2 Kirsten rat sarcoma viral oncogene homolog	0.0263963	0.197557	2.40109
PATH:04912	GnRH signaling pathway	CALML5	CALML5	calmodulin-like 5	0.0263963	0.197557	2.40109
PATH:04912	GnRH signaling pathway	MAPK11	MAPK11	mitogen-activated protein kinase 11	0.0263963	0.197557	2.40109
PATH:00830	Retinol metabolism	RDH12	RDH12	retinol dehydrogenase 12 (all-trans/9-cis/11-cis)	0.0270985	0.197557	2.93595
PATH:00830	Retinol metabolism	MGC152281	MGC152281	uncharacterized LOC507942	0.0270985	0.197557	2.93595
PATH:00830	Retinol metabolism	RDH10	RDH10	retinol dehydrogenase 10 (all-trans)	0.0270985	0.197557	2.93595
PATH:00830	Retinol metabolism	CYP1A1	CYP1A1	cytochrome P450, subfamily I (aromatic compound-inducible), polypeptide 1	0.0270985	0.197557	2.93595
PATH:00830	Retinol metabolism	LRAT	LRAT	lecithin retinol acyltransferase (phosphatidylcholine--retinol O-acyltransferase)	0.0270985	0.197557	2.93595
PATH:00472	D-Arginine and D-ornithine metabolism	DAO	DAO	D-amino-acid oxidase	0.0288648	0.203858	34.6442
PATH:04146	Peroxisome	HACL1	HACL1	2-hydroxyacyl-CoA lyase 1	0.0322788	0.216657	2.5044
PATH:04146	Peroxisome	SOD2	SOD2	superoxide dismutase 2, mitochondrial	0.0322788	0.216657	2.5044
PATH:04146	Peroxisome	FAR1	FAR1	fatty acyl CoA reductase 1	0.0322788	0.216657	2.5044
PATH:04146	Peroxisome	DAO	DAO	D-amino-acid oxidase	0.0322788	0.216657	2.5044
PATH:04146	Peroxisome	ACSL6	ACSL6	acyl-CoA synthetase long-chain family member 6	0.0322788	0.216657	2.5044
PATH:04146	Peroxisome	XDH	XDH	xanthine dehydrogenase	0.0322788	0.216657	2.5044
PATH:05204	Chemical carcinogenesis	GSTA3	GSTA3	glutathione S-transferase, alpha 3	0.0327029	0.216657	2.79389
PATH:05204	Chemical carcinogenesis	CCBL1.1	CCBL1	cysteine conjugate-beta lyase, cytoplasmic	0.0327029	0.216657	2.79389
PATH:05204	Chemical carcinogenesis	CYP1B1	CYP1B1	cytochrome P450, family 1, subfamily B, polypeptide 1	0.0327029	0.216657	2.79389
PATH:05204	Chemical carcinogenesis	LOC615514	LOC615514	glutathione S-transferase mu 1-like	0.0327029	0.216657	2.79389
PATH:05204	Chemical carcinogenesis	CYP1A1	CYP1A1	cytochrome P450, subfamily I (aromatic compound-inducible), polypeptide 1	0.0327029	0.216657	2.79389
PATH:00600	Sphingolipid metabolism	CERS3	CERS3	ceramide synthase 3	0.0346111	0.216657	3.22272
PATH:00600	Sphingolipid metabolism	SGPP1	SGPP1	sphingosine-1-phosphate phosphatase 1	0.0346111	0.216657	3.22272
PATH:00600	Sphingolipid metabolism	DEGS2	DEGS2	degenerative spermatocyte homolog 2, lipid desaturase (Drosophila)	0.0346111	0.216657	3.22272
PATH:00600	Sphingolipid metabolism	ASAH2	ASAH2	N-acylsphingosine amidohydrolase (non-lysosomal ceramidase) 2	0.0346111	0.216657	3.22272
PATH:05160	Hepatitis C	NRAS	NRAS	neuroblastoma RAS viral (v-ras) oncogene homolog	0.0363214	0.216657	1.99871
PATH:05160	Hepatitis C	RNASEL	RNASEL	ribonuclease L (2',5'-oligoisoadenylate synthetase-dependent)	0.0363214	0.216657	1.99871
PATH:05160	Hepatitis C	PIK3R3	PIK3R3	phosphoinositide-3-kinase, regulatory subunit 3 (gamma)	0.0363214	0.216657	1.99871
PATH:05160	Hepatitis C	EIF2AK2	EIF2AK2	eukaryotic translation initiation factor 2-alpha kinase 2	0.0363214	0.216657	1.99871
PATH:05160	Hepatitis C	MAPK12	MAPK12	mitogen-activated protein kinase 12	0.0363214	0.216657	1.99871
PATH:05160	Hepatitis C	KRAS	KRAS	v-Ki-ras2 Kirsten rat sarcoma viral oncogene homolog	0.0363214	0.216657	1.99871
PATH:05160	Hepatitis C	MAPK11	MAPK11	mitogen-activated protein kinase 11	0.0363214	0.216657	1.99871
PATH:05160	Hepatitis C	CXCL8	CXCL8	interleukin 8	0.0363214	0.216657	1.99871
PATH:05160	Hepatitis C	PPARA	PPARA	peroxisome proliferator-activated receptor alpha	0.0363214	0.216657	1.99871
PATH:04914	Progesterone-mediated oocyte maturation	LOC780876	LOC780876	MAD2 mitotic arrest deficient-like 1 (yeast)-like	0.037485	0.216657	2.41704
PATH:04914	Progesterone-mediated oocyte maturation	PIK3R3	PIK3R3	phosphoinositide-3-kinase, regulatory subunit 3 (gamma)	0.037485	0.216657	2.41704
PATH:04914	Progesterone-mediated oocyte maturation	MAPK12	MAPK12	mitogen-activated protein kinase 12	0.037485	0.216657	2.41704
PATH:04914	Progesterone-mediated oocyte maturation	KRAS	KRAS	v-Ki-ras2 Kirsten rat sarcoma viral oncogene homolog	0.037485	0.216657	2.41704
PATH:04914	Progesterone-mediated oocyte maturation	MAPK11	MAPK11	mitogen-activated protein kinase 11	0.037485	0.216657	2.41704
PATH:04914	Progesterone-mediated oocyte maturation	CPEB1	CPEB1	cytoplasmic polyadenylation element binding protein 1	0.037485	0.216657	2.41704
PATH:04360	Axon guidance	LRRC4	LRRC4	leucine rich repeat containing 4	0.0382161	0.216657	2.08386
PATH:04360	Axon guidance	NRAS	NRAS	neuroblastoma RAS viral (v-ras) oncogene homolog	0.0382161	0.216657	2.08386
PATH:04360	Axon guidance	NGEF	NGEF	neuronal guanine nucleotide exchange factor	0.0382161	0.216657	2.08386
PATH:04360	Axon guidance	SEMA5A	SEMA5A	sema domain, seven thrombospondin repeats (type 1 and type 1-like), transmembrane domain (TM) and short cytoplasmic domain, (semaphorin) 5A	0.0382161	0.216657	2.08386
PATH:04360	Axon guidance	KRAS	KRAS	v-Ki-ras2 Kirsten rat sarcoma viral oncogene homolog	0.0382161	0.216657	2.08386
PATH:04360	Axon guidance	ABLIM2	ABLIM2	actin binding LIM protein family, member 2	0.0382161	0.216657	2.08386
PATH:04360	Axon guidance	SEMA4A	SEMA4A	sema domain, immunoglobulin domain (Ig), transmembrane domain (TM) and short cytoplasmic domain, (semaphorin) 4A	0.0382161	0.216657	2.08386
PATH:04360	Axon guidance	ROCK1	ROCK1	Rho-associated, coiled-coil containing protein kinase 1	0.0382161	0.216657	2.08386
PATH:05214	Glioma	NRAS	NRAS	neuroblastoma RAS viral (v-ras) oncogene homolog	0.0389813	0.216657	2.66494
PATH:05214	Glioma	PIK3R3	PIK3R3	phosphoinositide-3-kinase, regulatory subunit 3 (gamma)	0.0389813	0.216657	2.66494
PATH:05214	Glioma	RB1	RB1	retinoblastoma 1	0.0389813	0.216657	2.66494
PATH:05214	Glioma	KRAS	KRAS	v-Ki-ras2 Kirsten rat sarcoma viral oncogene homolog	0.0389813	0.216657	2.66494
PATH:05214	Glioma	CALML5	CALML5	calmodulin-like 5	0.0389813	0.216657	2.66494
PATH:04660	T cell receptor signaling pathway	MAP3K8	MAP3K8	mitogen-activated protein kinase kinase kinase 8	0.0394242	0.216657	2.20463
PATH:04660	T cell receptor signaling pathway	NRAS	NRAS	neuroblastoma RAS viral (v-ras) oncogene homolog	0.0394242	0.216657	2.20463
PATH:04660	T cell receptor signaling pathway	VAV3	VAV3	vav 3 guanine nucleotide exchange factor	0.0394242	0.216657	2.20463
PATH:04660	T cell receptor signaling pathway	PIK3R3	PIK3R3	phosphoinositide-3-kinase, regulatory subunit 3 (gamma)	0.0394242	0.216657	2.20463
PATH:04660	T cell receptor signaling pathway	MAPK12	MAPK12	mitogen-activated protein kinase 12	0.0394242	0.216657	2.20463
PATH:04660	T cell receptor signaling pathway	KRAS	KRAS	v-Ki-ras2 Kirsten rat sarcoma viral oncogene homolog	0.0394242	0.216657	2.20463
PATH:04660	T cell receptor signaling pathway	MAPK11	MAPK11	mitogen-activated protein kinase 11	0.0394242	0.216657	2.20463
PATH:04722	Neurotrophin signaling pathway	NRAS	NRAS	neuroblastoma RAS viral (v-ras) oncogene homolog	0.0396768	0.216657	2.06831
PATH:04722	Neurotrophin signaling pathway	PIK3R3	PIK3R3	phosphoinositide-3-kinase, regulatory subunit 3 (gamma)	0.0396768	0.216657	2.06831
PATH:04722	Neurotrophin signaling pathway	MAPK12	MAPK12	mitogen-activated protein kinase 12	0.0396768	0.216657	2.06831
PATH:04722	Neurotrophin signaling pathway	TP73	LOC515105	uncharacterized LOC515105	0.0396768	0.216657	2.06831
PATH:04722	Neurotrophin signaling pathway	BDNF	BDNF	brain-derived neurotrophic factor	0.0396768	0.216657	2.06831
PATH:04722	Neurotrophin signaling pathway	KRAS	KRAS	v-Ki-ras2 Kirsten rat sarcoma viral oncogene homolog	0.0396768	0.216657	2.06831
PATH:04722	Neurotrophin signaling pathway	CALML5	CALML5	calmodulin-like 5	0.0396768	0.216657	2.06831
PATH:04722	Neurotrophin signaling pathway	MAPK11	MAPK11	mitogen-activated protein kinase 11	0.0396768	0.216657	2.06831
PATH:04022	cGMP-PKG signaling pathway	PPP1CB	PPP1CB	protein phosphatase 1, catalytic subunit, beta isozyme	0.0402637	0.216657	1.96099
PATH:04022	cGMP-PKG signaling pathway	PIK3R3	PIK3R3	phosphoinositide-3-kinase, regulatory subunit 3 (gamma)	0.0402637	0.216657	1.96099
PATH:04022	cGMP-PKG signaling pathway	CREB5	CREB5	cAMP responsive element binding protein 5	0.0402637	0.216657	1.96099
PATH:04022	cGMP-PKG signaling pathway	GUCY1B3	GUCY1B3	guanylate cyclase 1, soluble, beta 3	0.0402637	0.216657	1.96099
PATH:04022	cGMP-PKG signaling pathway	CACNA1D	CACNA1D	calcium channel, voltage-dependent, L type, alpha 1D subunit	0.0402637	0.216657	1.96099
PATH:04022	cGMP-PKG signaling pathway	CALML5	CALML5	calmodulin-like 5	0.0402637	0.216657	1.96099
PATH:04022	cGMP-PKG signaling pathway	PLN	PLN	phospholamban	0.0402637	0.216657	1.96099
PATH:04022	cGMP-PKG signaling pathway	ROCK1	ROCK1	Rho-associated, coiled-coil containing protein kinase 1	0.0402637	0.216657	1.96099
PATH:04022	cGMP-PKG signaling pathway	ATP2B2	ATP2B2	ATPase, Ca++ transporting, plasma membrane 2	0.0402637	0.216657	1.96099
PATH:04512	ECM-receptor interaction	CD36.1	CD36	CD36 molecule (thrombospondin receptor)	0.041238	0.216739	2.36211
PATH:04512	ECM-receptor interaction	COL5A3	COL5A3	collagen, type V, alpha 3	0.041238	0.216739	2.36211
PATH:04512	ECM-receptor interaction	VWF	VWF	von Willebrand factor	0.041238	0.216739	2.36211
PATH:04512	ECM-receptor interaction	COL6A2	COL6A2	collagen, type VI, alpha 2	0.041238	0.216739	2.36211
PATH:04512	ECM-receptor interaction	ITGA10	ITGA10	integrin, alpha 10	0.041238	0.216739	2.36211
PATH:04512	ECM-receptor interaction	ITGA7	ITGA7	integrin, alpha 7	0.041238	0.216739	2.36211
PATH:01100	Metabolic pathways	MTHFR	MTHFR	methylenetetrahydrofolate reductase (NAD(P)H)	0.0443132	0.227609	1.28644
PATH:01100	Metabolic pathways	GCLM	GCLM	glutamate-cysteine ligase, modifier subunit	0.0443132	0.227609	1.28644
PATH:01100	Metabolic pathways	GLUD1	GLUD1	glutamate dehydrogenase 1	0.0443132	0.227609	1.28644
PATH:01100	Metabolic pathways	TPO	TPO	thyroid peroxidase	0.0443132	0.227609	1.28644
PATH:01100	Metabolic pathways	MSMO1	MSMO1	methylsterol monooxygenase 1	0.0443132	0.227609	1.28644
PATH:01100	Metabolic pathways	MAN1A2	MAN1A2	mannosidase, alpha, class 1A, member 2	0.0443132	0.227609	1.28644
PATH:01100	Metabolic pathways	PRODH	PRODH	proline dehydrogenase (oxidase) 1	0.0443132	0.227609	1.28644
PATH:01100	Metabolic pathways	RDH12	RDH12	retinol dehydrogenase 12 (all-trans/9-cis/11-cis)	0.0443132	0.227609	1.28644
PATH:01100	Metabolic pathways	IDS	IDS	iduronate 2-sulfatase	0.0443132	0.227609	1.28644
PATH:01100	Metabolic pathways	CCBL1.1	CCBL1	cysteine conjugate-beta lyase, cytoplasmic	0.0443132	0.227609	1.28644
PATH:01100	Metabolic pathways	LOC100301224	LOC100301224	cytochrome P450, family 4, subfamily F, polypeptide 22-like	0.0443132	0.227609	1.28644
PATH:01100	Metabolic pathways	DPYD	DPYD	dihydropyrimidine dehydrogenase	0.0443132	0.227609	1.28644
PATH:01100	Metabolic pathways	HMGCS1	HMGCS1	HMGCS1 protein-like	0.0443132	0.227609	1.28644
PATH:01100	Metabolic pathways	GALNT6	GALNT6	UDP-N-acetyl-alpha-D-galactosamine:polypeptide N-acetylgalactosaminyltransferase 6 (GalNAc-T6)	0.0443132	0.227609	1.28644
PATH:01100	Metabolic pathways	ODC1	ODC1	ornithine decarboxylase 1	0.0443132	0.227609	1.28644
PATH:01100	Metabolic pathways	CERS3	CERS3	ceramide synthase 3	0.0443132	0.227609	1.28644
PATH:01100	Metabolic pathways	ETNK1	ETNK1	ethanolamine kinase 1	0.0443132	0.227609	1.28644
PATH:01100	Metabolic pathways	MGC152281	MGC152281	uncharacterized LOC507942	0.0443132	0.227609	1.28644
PATH:01100	Metabolic pathways	FUT2	FUT2	fucosyltransferase 2 (secretor status included)	0.0443132	0.227609	1.28644
PATH:01100	Metabolic pathways	DAO	DAO	D-amino-acid oxidase	0.0443132	0.227609	1.28644
PATH:01100	Metabolic pathways	CYP24A1	CYP24A1	cytochrome P450, family 24, subfamily A, polypeptide 1	0.0443132	0.227609	1.28644
PATH:01100	Metabolic pathways	GALNT8	GALNT8	UDP-N-acetyl-alpha-D-galactosamine:polypeptide N-acetylgalactosaminyltransferase 8 (GalNAc-T8)	0.0443132	0.227609	1.28644
PATH:01100	Metabolic pathways	ATP6V1A	ATP6V1A	ATPase, H+ transporting, lysosomal 70kDa, V1 subunit A	0.0443132	0.227609	1.28644
PATH:01100	Metabolic pathways	PLA2G4E	PLA2G4E	phospholipase A2, group IVE	0.0443132	0.227609	1.28644
PATH:01100	Metabolic pathways	RDH10	RDH10	retinol dehydrogenase 10 (all-trans)	0.0443132	0.227609	1.28644
PATH:01100	Metabolic pathways	FPGT	FPGT	fucose-1-phosphate guanylyltransferase	0.0443132	0.227609	1.28644
PATH:01100	Metabolic pathways	FBP2	FBP2	fructose-1,6-bisphosphatase 2	0.0443132	0.227609	1.28644
PATH:01100	Metabolic pathways	INPP4B	INPP4B	inositol polyphosphate-4-phosphatase, type II, 105kDa	0.0443132	0.227609	1.28644
PATH:01100	Metabolic pathways	HSD17B7	HSD17B7	hydroxysteroid (17-beta) dehydrogenase 7	0.0443132	0.227609	1.28644
PATH:01100	Metabolic pathways	LOC508916	LOC508916	carboxylesterase 1-like	0.0443132	0.227609	1.28644
PATH:01100	Metabolic pathways	CKMT1B	CKMT1B	creatine kinase, mitochondrial 1B	0.0443132	0.227609	1.28644
PATH:01100	Metabolic pathways	CYP2U1	CYP2U1	cytochrome P450, family 2, subfamily U, polypeptide 1	0.0443132	0.227609	1.28644
PATH:01100	Metabolic pathways	DGKG	DGKG	diacylglycerol kinase, gamma 90kDa	0.0443132	0.227609	1.28644
PATH:01100	Metabolic pathways	CEPT1	CEPT1	choline/ethanolamine phosphotransferase 1	0.0443132	0.227609	1.28644
PATH:01100	Metabolic pathways	DEGS2	DEGS2	degenerative spermatocyte homolog 2, lipid desaturase (Drosophila)	0.0443132	0.227609	1.28644
PATH:01100	Metabolic pathways	ACSL6	ACSL6	acyl-CoA synthetase long-chain family member 6	0.0443132	0.227609	1.28644
PATH:01100	Metabolic pathways	HSD3B1	HSD3B1	hydroxy-delta-5-steroid dehydrogenase, 3 beta- and steroid delta-isomerase 1	0.0443132	0.227609	1.28644
PATH:01100	Metabolic pathways	CYP1A1	CYP1A1	cytochrome P450, subfamily I (aromatic compound-inducible), polypeptide 1	0.0443132	0.227609	1.28644
PATH:01100	Metabolic pathways	ASAH2	ASAH2	N-acylsphingosine amidohydrolase (non-lysosomal ceramidase) 2	0.0443132	0.227609	1.28644
PATH:01100	Metabolic pathways	CDS1	CDS1	CDP-diacylglycerol synthase (phosphatidate cytidylyltransferase) 1	0.0443132	0.227609	1.28644
PATH:01100	Metabolic pathways	XDH	XDH	xanthine dehydrogenase	0.0443132	0.227609	1.28644
PATH:01100	Metabolic pathways	ADO	ADO	2-aminoethanethiol (cysteamine) dioxygenase	0.0443132	0.227609	1.28644
PATH:01100	Metabolic pathways	DGKH	DGKH	diacylglycerol kinase, eta	0.0443132	0.227609	1.28644
PATH:04744	Phototransduction	PDE6A	PDE6A	phosphodiesterase 6A, cGMP-specific, rod, alpha	0.0457159	0.229595	3.71188
PATH:04744	Phototransduction	GNAT1	GNAT1	guanine nucleotide binding protein (G protein), alpha transducing activity polypeptide 1	0.0457159	0.229595	3.71188
PATH:04744	Phototransduction	CALML5	CALML5	calmodulin-like 5	0.0457159	0.229595	3.71188
PATH:04015	Rap1 signaling pathway	NRAS	NRAS	neuroblastoma RAS viral (v-ras) oncogene homolog	0.0479903	0.235778	1.82338
PATH:04015	Rap1 signaling pathway	LPAR3	LPAR3	lysophosphatidic acid receptor 3	0.0479903	0.235778	1.82338
PATH:04015	Rap1 signaling pathway	PIK3R3	PIK3R3	phosphoinositide-3-kinase, regulatory subunit 3 (gamma)	0.0479903	0.235778	1.82338
PATH:04015	Rap1 signaling pathway	MAPK12	MAPK12	mitogen-activated protein kinase 12	0.0479903	0.235778	1.82338
PATH:04015	Rap1 signaling pathway	PARD6B	PARD6B	par-6 partitioning defective 6 homolog beta (C. elegans)	0.0479903	0.235778	1.82338
PATH:04015	Rap1 signaling pathway	ID1	ID1	inhibitor of DNA binding 1, dominant negative helix-loop-helix protein	0.0479903	0.235778	1.82338
PATH:04015	Rap1 signaling pathway	KRAS	KRAS	v-Ki-ras2 Kirsten rat sarcoma viral oncogene homolog	0.0479903	0.235778	1.82338
PATH:04015	Rap1 signaling pathway	CALML5	CALML5	calmodulin-like 5	0.0479903	0.235778	1.82338
PATH:04015	Rap1 signaling pathway	MAPK11	MAPK11	mitogen-activated protein kinase 11	0.0479903	0.235778	1.82338
PATH:04015	Rap1 signaling pathway	SKAP1	SKAP1	src kinase associated phosphoprotein 1	0.0479903	0.235778	1.82338
PATH:05218	Melanoma	NRAS	NRAS	neuroblastoma RAS viral (v-ras) oncogene homolog	0.0509792	0.245134	2.47459
PATH:05218	Melanoma	PIK3R3	PIK3R3	phosphoinositide-3-kinase, regulatory subunit 3 (gamma)	0.0509792	0.245134	2.47459
PATH:05218	Melanoma	RB1	RB1	retinoblastoma 1	0.0509792	0.245134	2.47459
PATH:05218	Melanoma	MITF	MITF	microphthalmia-associated transcription factor	0.0509792	0.245134	2.47459
PATH:05218	Melanoma	KRAS	KRAS	v-Ki-ras2 Kirsten rat sarcoma viral oncogene homolog	0.0509792	0.245134	2.47459
PATH:04930	Type II diabetes mellitus	SOCS2	SOCS2	suppressor of cytokine signaling 2	0.0520757	0.24519	2.8281
PATH:04930	Type II diabetes mellitus	PIK3R3	PIK3R3	phosphoinositide-3-kinase, regulatory subunit 3 (gamma)	0.0520757	0.24519	2.8281
PATH:04930	Type II diabetes mellitus	CACNA1D	CACNA1D	calcium channel, voltage-dependent, L type, alpha 1D subunit	0.0520757	0.24519	2.8281
PATH:04930	Type II diabetes mellitus	MAFA	MAFA	v-maf avian musculoaponeurotic fibrosarcoma oncogene homolog A	0.0520757	0.24519	2.8281
PATH:04670	Leukocyte transendothelial migration	VAV3	VAV3	vav 3 guanine nucleotide exchange factor	0.0540465	0.249276	2.05517
PATH:04670	Leukocyte transendothelial migration	PIK3R3	PIK3R3	phosphoinositide-3-kinase, regulatory subunit 3 (gamma)	0.0540465	0.249276	2.05517
PATH:04670	Leukocyte transendothelial migration	MAPK12	MAPK12	mitogen-activated protein kinase 12	0.0540465	0.249276	2.05517
PATH:04670	Leukocyte transendothelial migration	ARHGAP5	ARHGAP5	Rho GTPase activating protein 5	0.0540465	0.249276	2.05517
PATH:04670	Leukocyte transendothelial migration	CYBB	CYBB	cytochrome b-245, beta polypeptide	0.0540465	0.249276	2.05517
PATH:04670	Leukocyte transendothelial migration	MAPK11	MAPK11	mitogen-activated protein kinase 11	0.0540465	0.249276	2.05517
PATH:04670	Leukocyte transendothelial migration	ROCK1	ROCK1	Rho-associated, coiled-coil containing protein kinase 1	0.0540465	0.249276	2.05517
PATH:04750	Inflammatory mediator regulation of TRP channels	TRPV2	TRPV2	transient receptor potential cation channel, subfamily V, member 2	0.0610032	0.274223	2.14294
PATH:04750	Inflammatory mediator regulation of TRP channels	PPP1CB	PPP1CB	protein phosphatase 1, catalytic subunit, beta isozyme	0.0610032	0.274223	2.14294
PATH:04750	Inflammatory mediator regulation of TRP channels	PIK3R3	PIK3R3	phosphoinositide-3-kinase, regulatory subunit 3 (gamma)	0.0610032	0.274223	2.14294
PATH:04750	Inflammatory mediator regulation of TRP channels	MAPK12	MAPK12	mitogen-activated protein kinase 12	0.0610032	0.274223	2.14294
PATH:04750	Inflammatory mediator regulation of TRP channels	CALML5	CALML5	calmodulin-like 5	0.0610032	0.274223	2.14294
PATH:04750	Inflammatory mediator regulation of TRP channels	MAPK11	MAPK11	mitogen-activated protein kinase 11	0.0610032	0.274223	2.14294
PATH:05205	Proteoglycans in cancer	NRAS	NRAS	neuroblastoma RAS viral (v-ras) oncogene homolog	0.0618822	0.274223	1.74092
PATH:05205	Proteoglycans in cancer	PPP1CB	PPP1CB	protein phosphatase 1, catalytic subunit, beta isozyme	0.0618822	0.274223	1.74092
PATH:05205	Proteoglycans in cancer	PIK3R3	PIK3R3	phosphoinositide-3-kinase, regulatory subunit 3 (gamma)	0.0618822	0.274223	1.74092
PATH:05205	Proteoglycans in cancer	MAPK12	MAPK12	mitogen-activated protein kinase 12	0.0618822	0.274223	1.74092
PATH:05205	Proteoglycans in cancer	HIF1A	HIF1A	hypoxia inducible factor 1, alpha subunit (basic helix-loop-helix transcription factor)	0.0618822	0.274223	1.74092
PATH:05205	Proteoglycans in cancer	KRAS	KRAS	v-Ki-ras2 Kirsten rat sarcoma viral oncogene homolog	0.0618822	0.274223	1.74092
PATH:05205	Proteoglycans in cancer	FZD10	FZD10	frizzled family receptor 10	0.0618822	0.274223	1.74092
PATH:05205	Proteoglycans in cancer	MAPK11	MAPK11	mitogen-activated protein kinase 11	0.0618822	0.274223	1.74092
PATH:05205	Proteoglycans in cancer	ANK1	ANK1	ankyrin 1, erythrocytic	0.0618822	0.274223	1.74092
PATH:05205	Proteoglycans in cancer	ROCK1	ROCK1	Rho-associated, coiled-coil containing protein kinase 1	0.0618822	0.274223	1.74092
PATH:04510	Focal adhesion	COL5A3	COL5A3	collagen, type V, alpha 3	0.0635714	0.276291	1.73221
PATH:04510	Focal adhesion	PPP1CB	PPP1CB	protein phosphatase 1, catalytic subunit, beta isozyme	0.0635714	0.276291	1.73221
PATH:04510	Focal adhesion	VAV3	VAV3	vav 3 guanine nucleotide exchange factor	0.0635714	0.276291	1.73221
PATH:04510	Focal adhesion	PIK3R3	PIK3R3	phosphoinositide-3-kinase, regulatory subunit 3 (gamma)	0.0635714	0.276291	1.73221
PATH:04510	Focal adhesion	ARHGAP5	ARHGAP5	Rho GTPase activating protein 5	0.0635714	0.276291	1.73221
PATH:04510	Focal adhesion	VWF	VWF	von Willebrand factor	0.0635714	0.276291	1.73221
PATH:04510	Focal adhesion	COL6A2	COL6A2	collagen, type VI, alpha 2	0.0635714	0.276291	1.73221
PATH:04510	Focal adhesion	ITGA10	ITGA10	integrin, alpha 10	0.0635714	0.276291	1.73221
PATH:04510	Focal adhesion	ITGA7	ITGA7	integrin, alpha 7	0.0635714	0.276291	1.73221
PATH:04510	Focal adhesion	ROCK1	ROCK1	Rho-associated, coiled-coil containing protein kinase 1	0.0635714	0.276291	1.73221
PATH:04728	Dopaminergic synapse	PPP1CB	PPP1CB	protein phosphatase 1, catalytic subunit, beta isozyme	0.0669849	0.285634	1.95572
PATH:04728	Dopaminergic synapse	MAPK12	MAPK12	mitogen-activated protein kinase 12	0.0669849	0.285634	1.95572
PATH:04728	Dopaminergic synapse	CREB5	CREB5	cAMP responsive element binding protein 5	0.0669849	0.285634	1.95572
PATH:04728	Dopaminergic synapse	CACNA1D	CACNA1D	calcium channel, voltage-dependent, L type, alpha 1D subunit	0.0669849	0.285634	1.95572
PATH:04728	Dopaminergic synapse	CALML5	CALML5	calmodulin-like 5	0.0669849	0.285634	1.95572
PATH:04728	Dopaminergic synapse	MAPK11	MAPK11	mitogen-activated protein kinase 11	0.0669849	0.285634	1.95572
PATH:04728	Dopaminergic synapse	GNB4	GNB4	guanine nucleotide binding protein (G protein), beta polypeptide 4	0.0669849	0.285634	1.95572
PATH:04913	Ovarian steroidogenesis	CYP1B1	CYP1B1	cytochrome P450, family 1, subfamily B, polypeptide 1	0.0696832	0.291637	2.56624
PATH:04913	Ovarian steroidogenesis	HSD17B7	HSD17B7	hydroxysteroid (17-beta) dehydrogenase 7	0.0696832	0.291637	2.56624
PATH:04913	Ovarian steroidogenesis	HSD3B1	HSD3B1	hydroxy-delta-5-steroid dehydrogenase, 3 beta- and steroid delta-isomerase 1	0.0696832	0.291637	2.56624
PATH:04913	Ovarian steroidogenesis	CYP1A1	CYP1A1	cytochrome P450, subfamily I (aromatic compound-inducible), polypeptide 1	0.0696832	0.291637	2.56624
PATH:05223	Non-small cell lung cancer	NRAS	NRAS	neuroblastoma RAS viral (v-ras) oncogene homolog	0.0735297	0.30214	2.51958
PATH:05223	Non-small cell lung cancer	PIK3R3	PIK3R3	phosphoinositide-3-kinase, regulatory subunit 3 (gamma)	0.0735297	0.30214	2.51958
PATH:05223	Non-small cell lung cancer	RB1	RB1	retinoblastoma 1	0.0735297	0.30214	2.51958
PATH:05223	Non-small cell lung cancer	KRAS	KRAS	v-Ki-ras2 Kirsten rat sarcoma viral oncogene homolog	0.0735297	0.30214	2.51958
PATH:05164	Influenza A	RNASEL	RNASEL	ribonuclease L (2',5'-oligoisoadenylate synthetase-dependent)	0.0781259	0.315294	1.72264
PATH:05164	Influenza A	PIK3R3	PIK3R3	phosphoinositide-3-kinase, regulatory subunit 3 (gamma)	0.0781259	0.315294	1.72264
PATH:05164	Influenza A	EIF2AK2	EIF2AK2	eukaryotic translation initiation factor 2-alpha kinase 2	0.0781259	0.315294	1.72264
PATH:05164	Influenza A	TMPRSS13	TMPRSS13	transmembrane protease, serine 13	0.0781259	0.315294	1.72264
PATH:05164	Influenza A	MAPK12	MAPK12	mitogen-activated protein kinase 12	0.0781259	0.315294	1.72264
PATH:05164	Influenza A	IL18	IL18	interleukin 18 (interferon-gamma-inducing factor)	0.0781259	0.315294	1.72264
PATH:05164	Influenza A	CIITA	CIITA	class II, major histocompatibility complex, transactivator	0.0781259	0.315294	1.72264
PATH:05164	Influenza A	MAPK11	MAPK11	mitogen-activated protein kinase 11	0.0781259	0.315294	1.72264
PATH:05164	Influenza A	CXCL8	CXCL8	interleukin 8	0.0781259	0.315294	1.72264
PATH:00471	D-Glutamine and D-glutamate metabolism	GLUD1	GLUD1	glutamate dehydrogenase 1	0.0841304	0.324593	11.5481
PATH:04610	Complement and coagulation cascades	C2	C2	complement component 2	0.0841863	0.324593	2.13853
PATH:04610	Complement and coagulation cascades	PLAT	PLAT	plasminogen activator, tissue	0.0841863	0.324593	2.13853
PATH:04610	Complement and coagulation cascades	VWF	VWF	von Willebrand factor	0.0841863	0.324593	2.13853
PATH:04610	Complement and coagulation cascades	CFB	CFB	complement factor B	0.0841863	0.324593	2.13853
PATH:04610	Complement and coagulation cascades	CD55	CD55	CD55 molecule, decay accelerating factor for complement (Cromer blood group)	0.0841863	0.324593	2.13853
PATH:05144	Malaria	CD36.1	CD36	CD36 molecule (thrombospondin receptor)	0.0856993	0.324593	2.38926
PATH:05144	Malaria	IL18	IL18	interleukin 18 (interferon-gamma-inducing factor)	0.0856993	0.324593	2.38926
PATH:05144	Malaria	CXCL8	CXCL8	interleukin 8	0.0856993	0.324593	2.38926
PATH:05144	Malaria	LRP1B	LRP1B	low density lipoprotein receptor-related protein 1B	0.0856993	0.324593	2.38926
PATH:04810	Regulation of actin cytoskeleton	NRAS	NRAS	neuroblastoma RAS viral (v-ras) oncogene homolog	0.0861752	0.324593	1.63416
PATH:04810	Regulation of actin cytoskeleton	PPP1CB	PPP1CB	protein phosphatase 1, catalytic subunit, beta isozyme	0.0861752	0.324593	1.63416
PATH:04810	Regulation of actin cytoskeleton	VAV3	VAV3	vav 3 guanine nucleotide exchange factor	0.0861752	0.324593	1.63416
PATH:04810	Regulation of actin cytoskeleton	PIK3R3	PIK3R3	phosphoinositide-3-kinase, regulatory subunit 3 (gamma)	0.0861752	0.324593	1.63416
PATH:04810	Regulation of actin cytoskeleton	ARHGEF4	ARHGEF4	Rho guanine nucleotide exchange factor (GEF) 4	0.0861752	0.324593	1.63416
PATH:04810	Regulation of actin cytoskeleton	ITGA10	ITGA10	integrin, alpha 10	0.0861752	0.324593	1.63416
PATH:04810	Regulation of actin cytoskeleton	KRAS	KRAS	v-Ki-ras2 Kirsten rat sarcoma viral oncogene homolog	0.0861752	0.324593	1.63416
PATH:04810	Regulation of actin cytoskeleton	WASF1	WASF1	WAS protein family, member 1	0.0861752	0.324593	1.63416
PATH:04810	Regulation of actin cytoskeleton	ITGA7	ITGA7	integrin, alpha 7	0.0861752	0.324593	1.63416
PATH:04810	Regulation of actin cytoskeleton	ROCK1	ROCK1	Rho-associated, coiled-coil containing protein kinase 1	0.0861752	0.324593	1.63416
PATH:05120	Epithelial cell signaling in Helicobacter pylori infection	MAPK12	MAPK12	mitogen-activated protein kinase 12	0.0943232	0.345694	2.30962
PATH:05120	Epithelial cell signaling in Helicobacter pylori infection	ATP6V1A	ATP6V1A	ATPase, H+ transporting, lysosomal 70kDa, V1 subunit A	0.0943232	0.345694	2.30962
PATH:05120	Epithelial cell signaling in Helicobacter pylori infection	MAPK11	MAPK11	mitogen-activated protein kinase 11	0.0943232	0.345694	2.30962
PATH:05120	Epithelial cell signaling in Helicobacter pylori infection	CXCL8	CXCL8	interleukin 8	0.0943232	0.345694	2.30962
PATH:05410	Hypertrophic cardiomyopathy (HCM)	PRKAB2	PRKAB2	protein kinase, AMP-activated, beta 2 non-catalytic subunit	0.0948364	0.345694	2.06216
PATH:05410	Hypertrophic cardiomyopathy (HCM)	ITGA10	ITGA10	integrin, alpha 10	0.0948364	0.345694	2.06216
PATH:05410	Hypertrophic cardiomyopathy (HCM)	CACNA1D	CACNA1D	calcium channel, voltage-dependent, L type, alpha 1D subunit	0.0948364	0.345694	2.06216
PATH:05410	Hypertrophic cardiomyopathy (HCM)	ITGA7	ITGA7	integrin, alpha 7	0.0948364	0.345694	2.06216
PATH:05410	Hypertrophic cardiomyopathy (HCM)	CACNG4	CACNG4	calcium channel, voltage-dependent, gamma subunit 4	0.0948364	0.345694	2.06216
PATH:04012	ErbB signaling pathway	NRAS	NRAS	neuroblastoma RAS viral (v-ras) oncogene homolog	0.102301	0.366985	2.0142
PATH:04012	ErbB signaling pathway	PIK3R3	PIK3R3	phosphoinositide-3-kinase, regulatory subunit 3 (gamma)	0.102301	0.366985	2.0142
PATH:04012	ErbB signaling pathway	KRAS	KRAS	v-Ki-ras2 Kirsten rat sarcoma viral oncogene homolog	0.102301	0.366985	2.0142
PATH:04012	ErbB signaling pathway	EREG	EREG	epiregulin	0.102301	0.366985	2.0142
PATH:04012	ErbB signaling pathway	AREG	LOC538751	amphiregulin-like	0.102301	0.366985	2.0142
PATH:05202	Transcriptional misregulation in cancer	BMI1	BMI1	BMI1 polycomb ring finger oncogene	0.104231	0.368064	1.67972
PATH:05202	Transcriptional misregulation in cancer	NR4A3	NR4A3	nuclear receptor subfamily 4, group A, member 3	0.104231	0.368064	1.67972
PATH:05202	Transcriptional misregulation in cancer	ETV1	ETV1	ets variant 1	0.104231	0.368064	1.67972
PATH:05202	Transcriptional misregulation in cancer	PLAT	PLAT	plasminogen activator, tissue	0.104231	0.368064	1.67972
PATH:05202	Transcriptional misregulation in cancer	CXCL8	CXCL8	interleukin 8	0.104231	0.368064	1.67972
PATH:05202	Transcriptional misregulation in cancer	ID2	ID2	inhibitor of DNA binding 2, dominant negative helix-loop-helix protein	0.104231	0.368064	1.67972
PATH:05202	Transcriptional misregulation in cancer	NUPR1	NUPR1	nuclear protein, transcriptional regulator, 1	0.104231	0.368064	1.67972
PATH:05202	Transcriptional misregulation in cancer	IGFBP3	IGFBP3	insulin-like growth factor binding protein 3	0.104231	0.368064	1.67972
PATH:05215	Prostate cancer	NRAS	NRAS	neuroblastoma RAS viral (v-ras) oncogene homolog	0.106141	0.369043	1.99105
PATH:05215	Prostate cancer	PIK3R3	PIK3R3	phosphoinositide-3-kinase, regulatory subunit 3 (gamma)	0.106141	0.369043	1.99105
PATH:05215	Prostate cancer	RB1	RB1	retinoblastoma 1	0.106141	0.369043	1.99105
PATH:05215	Prostate cancer	CREB5	CREB5	cAMP responsive element binding protein 5	0.106141	0.369043	1.99105
PATH:05215	Prostate cancer	KRAS	KRAS	v-Ki-ras2 Kirsten rat sarcoma viral oncogene homolog	0.106141	0.369043	1.99105
PATH:05031	Amphetamine addiction	PPP1CB	PPP1CB	protein phosphatase 1, catalytic subunit, beta isozyme	0.112739	0.369136	2.16526
PATH:05031	Amphetamine addiction	CREB5	CREB5	cAMP responsive element binding protein 5	0.112739	0.369136	2.16526
PATH:05031	Amphetamine addiction	CACNA1D	CACNA1D	calcium channel, voltage-dependent, L type, alpha 1D subunit	0.112739	0.369136	2.16526
PATH:05031	Amphetamine addiction	CALML5	CALML5	calmodulin-like 5	0.112739	0.369136	2.16526
PATH:05203	Viral carcinogenesis	NRAS	NRAS	neuroblastoma RAS viral (v-ras) oncogene homolog	0.113393	0.369136	1.59081
PATH:05203	Viral carcinogenesis	PIK3R3	PIK3R3	phosphoinositide-3-kinase, regulatory subunit 3 (gamma)	0.113393	0.369136	1.59081
PATH:05203	Viral carcinogenesis	EIF2AK2	EIF2AK2	eukaryotic translation initiation factor 2-alpha kinase 2	0.113393	0.369136	1.59081
PATH:05203	Viral carcinogenesis	RB1	RB1	retinoblastoma 1	0.113393	0.369136	1.59081
PATH:05203	Viral carcinogenesis	IL6ST	IL6ST	interleukin 6 signal transducer (gp130, oncostatin M receptor)	0.113393	0.369136	1.59081
PATH:05203	Viral carcinogenesis	CREB5	CREB5	cAMP responsive element binding protein 5	0.113393	0.369136	1.59081
PATH:05203	Viral carcinogenesis	KRAS	KRAS	v-Ki-ras2 Kirsten rat sarcoma viral oncogene homolog	0.113393	0.369136	1.59081
PATH:05203	Viral carcinogenesis	H4	H4	histone H4	0.113393	0.369136	1.59081
PATH:05203	Viral carcinogenesis	LOC616868	LOC616868	histone H2B type 1-like	0.113393	0.369136	1.59081
PATH:04151	PI3K-Akt signaling pathway	LPAR6	LPAR6	lysophosphatidic acid receptor 6	0.115783	0.369136	1.42234
PATH:04151	PI3K-Akt signaling pathway	NRAS	NRAS	neuroblastoma RAS viral (v-ras) oncogene homolog	0.115783	0.369136	1.42234
PATH:04151	PI3K-Akt signaling pathway	LPAR3	LPAR3	lysophosphatidic acid receptor 3	0.115783	0.369136	1.42234
PATH:04151	PI3K-Akt signaling pathway	COL5A3	COL5A3	collagen, type V, alpha 3	0.115783	0.369136	1.42234
PATH:04151	PI3K-Akt signaling pathway	NR4A1	NR4A1	nuclear receptor subfamily 4, group A, member 1	0.115783	0.369136	1.42234
PATH:04151	PI3K-Akt signaling pathway	PIK3R3	PIK3R3	phosphoinositide-3-kinase, regulatory subunit 3 (gamma)	0.115783	0.369136	1.42234
PATH:04151	PI3K-Akt signaling pathway	VWF	VWF	von Willebrand factor	0.115783	0.369136	1.42234
PATH:04151	PI3K-Akt signaling pathway	CREB5	CREB5	cAMP responsive element binding protein 5	0.115783	0.369136	1.42234
PATH:04151	PI3K-Akt signaling pathway	COL6A2	COL6A2	collagen, type VI, alpha 2	0.115783	0.369136	1.42234
PATH:04151	PI3K-Akt signaling pathway	ITGA10	ITGA10	integrin, alpha 10	0.115783	0.369136	1.42234
PATH:04151	PI3K-Akt signaling pathway	KRAS	KRAS	v-Ki-ras2 Kirsten rat sarcoma viral oncogene homolog	0.115783	0.369136	1.42234
PATH:04151	PI3K-Akt signaling pathway	IL6R	IL6R	interleukin 6 receptor	0.115783	0.369136	1.42234
PATH:04151	PI3K-Akt signaling pathway	ITGA7	ITGA7	integrin, alpha 7	0.115783	0.369136	1.42234
PATH:04151	PI3K-Akt signaling pathway	GNB4	GNB4	guanine nucleotide binding protein (G protein), beta polypeptide 4	0.115783	0.369136	1.42234
PATH:04915	Estrogen signaling pathway	NRAS	NRAS	neuroblastoma RAS viral (v-ras) oncogene homolog	0.118077	0.369136	1.92468
PATH:04915	Estrogen signaling pathway	PIK3R3	PIK3R3	phosphoinositide-3-kinase, regulatory subunit 3 (gamma)	0.118077	0.369136	1.92468
PATH:04915	Estrogen signaling pathway	CREB5	CREB5	cAMP responsive element binding protein 5	0.118077	0.369136	1.92468
PATH:04915	Estrogen signaling pathway	KRAS	KRAS	v-Ki-ras2 Kirsten rat sarcoma viral oncogene homolog	0.118077	0.369136	1.92468
PATH:04915	Estrogen signaling pathway	CALML5	CALML5	calmodulin-like 5	0.118077	0.369136	1.92468
PATH:05414	Dilated cardiomyopathy	ITGA10	ITGA10	integrin, alpha 10	0.118077	0.369136	1.92468
PATH:05414	Dilated cardiomyopathy	CACNA1D	CACNA1D	calcium channel, voltage-dependent, L type, alpha 1D subunit	0.118077	0.369136	1.92468
PATH:05414	Dilated cardiomyopathy	PLN	PLN	phospholamban	0.118077	0.369136	1.92468
PATH:05414	Dilated cardiomyopathy	ITGA7	ITGA7	integrin, alpha 7	0.118077	0.369136	1.92468
PATH:05414	Dilated cardiomyopathy	CACNG4	CACNG4	calcium channel, voltage-dependent, gamma subunit 4	0.118077	0.369136	1.92468
PATH:04270	Vascular smooth muscle contraction	PPP1CB	PPP1CB	protein phosphatase 1, catalytic subunit, beta isozyme	0.118327	0.369136	1.79194
PATH:04270	Vascular smooth muscle contraction	GUCY1B3	GUCY1B3	guanylate cyclase 1, soluble, beta 3	0.118327	0.369136	1.79194
PATH:04270	Vascular smooth muscle contraction	PLA2G4E	PLA2G4E	phospholipase A2, group IVE	0.118327	0.369136	1.79194
PATH:04270	Vascular smooth muscle contraction	CACNA1D	CACNA1D	calcium channel, voltage-dependent, L type, alpha 1D subunit	0.118327	0.369136	1.79194
PATH:04270	Vascular smooth muscle contraction	CALML5	CALML5	calmodulin-like 5	0.118327	0.369136	1.79194
PATH:04270	Vascular smooth muscle contraction	ROCK1	ROCK1	Rho-associated, coiled-coil containing protein kinase 1	0.118327	0.369136	1.79194
PATH:04114	Oocyte meiosis	REC8	REC8	REC8 homolog (yeast)	0.118327	0.369136	1.79194
PATH:04114	Oocyte meiosis	LOC780876	LOC780876	MAD2 mitotic arrest deficient-like 1 (yeast)-like	0.118327	0.369136	1.79194
PATH:04114	Oocyte meiosis	PPP1CB	PPP1CB	protein phosphatase 1, catalytic subunit, beta isozyme	0.118327	0.369136	1.79194
PATH:04114	Oocyte meiosis	MAPK12	MAPK12	mitogen-activated protein kinase 12	0.118327	0.369136	1.79194
PATH:04114	Oocyte meiosis	CALML5	CALML5	calmodulin-like 5	0.118327	0.369136	1.79194
PATH:04114	Oocyte meiosis	CPEB1	CPEB1	cytoplasmic polyadenylation element binding protein 1	0.118327	0.369136	1.79194
PATH:00983	Drug metabolism - other enzymes	DPYD	DPYD	dihydropyrimidine dehydrogenase	0.120114	0.369136	2.47459
PATH:00983	Drug metabolism - other enzymes	LOC508916	LOC508916	carboxylesterase 1-like	0.120114	0.369136	2.47459
PATH:00983	Drug metabolism - other enzymes	XDH	XDH	xanthine dehydrogenase	0.120114	0.369136	2.47459
PATH:04640	Hematopoietic cell lineage	CD36.1	CD36	CD36 molecule (thrombospondin receptor)	0.122192	0.369136	1.90353
PATH:04640	Hematopoietic cell lineage	TPO	TPO	thyroid peroxidase	0.122192	0.369136	1.90353
PATH:04640	Hematopoietic cell lineage	CD34	CD34	CD34 molecule	0.122192	0.369136	1.90353
PATH:04640	Hematopoietic cell lineage	IL6R	IL6R	interleukin 6 receptor	0.122192	0.369136	1.90353
PATH:04640	Hematopoietic cell lineage	CD55	CD55	CD55 molecule, decay accelerating factor for complement (Cromer blood group)	0.122192	0.369136	1.90353
PATH:00140	Steroid hormone biosynthesis	CYP1B1	CYP1B1	cytochrome P450, family 1, subfamily B, polypeptide 1	0.122501	0.369136	2.09965
PATH:00140	Steroid hormone biosynthesis	HSD17B7	HSD17B7	hydroxysteroid (17-beta) dehydrogenase 7	0.122501	0.369136	2.09965
PATH:00140	Steroid hormone biosynthesis	HSD3B1	HSD3B1	hydroxy-delta-5-steroid dehydrogenase, 3 beta- and steroid delta-isomerase 1	0.122501	0.369136	2.09965
PATH:00140	Steroid hormone biosynthesis	CYP1A1	CYP1A1	cytochrome P450, subfamily I (aromatic compound-inducible), polypeptide 1	0.122501	0.369136	2.09965
PATH:04973	Carbohydrate digestion and absorption	PIK3R3	PIK3R3	phosphoinositide-3-kinase, regulatory subunit 3 (gamma)	0.126526	0.371363	2.41704
PATH:04973	Carbohydrate digestion and absorption	SLC2A5	SLC2A5	solute carrier family 2 (facilitated glucose/fructose transporter), member 5	0.126526	0.371363	2.41704
PATH:04973	Carbohydrate digestion and absorption	CACNA1D	CACNA1D	calcium channel, voltage-dependent, L type, alpha 1D subunit	0.126526	0.371363	2.41704
PATH:00380	Tryptophan metabolism	CCBL1.1	CCBL1	cysteine conjugate-beta lyase, cytoplasmic	0.126526	0.371363	2.41704
PATH:00380	Tryptophan metabolism	CYP1B1	CYP1B1	cytochrome P450, family 1, subfamily B, polypeptide 1	0.126526	0.371363	2.41704
PATH:00380	Tryptophan metabolism	CYP1A1	CYP1A1	cytochrome P450, subfamily I (aromatic compound-inducible), polypeptide 1	0.126526	0.371363	2.41704
PATH:04964	Proximal tubule bicarbonate reclamation	GLUD1	GLUD1	glutamate dehydrogenase 1	0.131511	0.375893	3.14948
PATH:04964	Proximal tubule bicarbonate reclamation	CA4	CA4	carbonic anhydrase IV	0.131511	0.375893	3.14948
PATH:04720	Long-term potentiation	NRAS	NRAS	neuroblastoma RAS viral (v-ras) oncogene homolog	0.132612	0.375893	2.0379
PATH:04720	Long-term potentiation	PPP1CB	PPP1CB	protein phosphatase 1, catalytic subunit, beta isozyme	0.132612	0.375893	2.0379
PATH:04720	Long-term potentiation	KRAS	KRAS	v-Ki-ras2 Kirsten rat sarcoma viral oncogene homolog	0.132612	0.375893	2.0379
PATH:04720	Long-term potentiation	CALML5	CALML5	calmodulin-like 5	0.132612	0.375893	2.0379
PATH:04960	Aldosterone-regulated sodium reabsorption	SCNN1A	SCNN1A	sodium channel, non-voltage-gated 1 alpha subunit	0.133059	0.375893	2.36211
PATH:04960	Aldosterone-regulated sodium reabsorption	PIK3R3	PIK3R3	phosphoinositide-3-kinase, regulatory subunit 3 (gamma)	0.133059	0.375893	2.36211
PATH:04960	Aldosterone-regulated sodium reabsorption	KRAS	KRAS	v-Ki-ras2 Kirsten rat sarcoma viral oncogene homolog	0.133059	0.375893	2.36211
PATH:00232	Caffeine metabolism	XDH	XDH	xanthine dehydrogenase	0.136265	0.379313	6.92885
PATH:04115	p53 signaling pathway	PERP	PERP	PERP, TP53 apoptosis effector	0.137792	0.379313	2.00836
PATH:04115	p53 signaling pathway	TP73	LOC515105	uncharacterized LOC515105	0.137792	0.379313	2.00836
PATH:04115	p53 signaling pathway	SESN3	SESN3	sestrin 3	0.137792	0.379313	2.00836
PATH:04115	p53 signaling pathway	IGFBP3	IGFBP3	insulin-like growth factor binding protein 3	0.137792	0.379313	2.00836
PATH:04916	Melanogenesis	NRAS	NRAS	neuroblastoma RAS viral (v-ras) oncogene homolog	0.139305	0.379313	1.82338
PATH:04916	Melanogenesis	MITF	MITF	microphthalmia-associated transcription factor	0.139305	0.379313	1.82338
PATH:04916	Melanogenesis	KRAS	KRAS	v-Ki-ras2 Kirsten rat sarcoma viral oncogene homolog	0.139305	0.379313	1.82338
PATH:04916	Melanogenesis	FZD10	FZD10	frizzled family receptor 10	0.139305	0.379313	1.82338
PATH:04916	Melanogenesis	CALML5	CALML5	calmodulin-like 5	0.139305	0.379313	1.82338
PATH:04977	Vitamin digestion and absorption	SLC52A3	SLC52A3	solute carrier family 52, riboflavin transporter, member 3	0.141423	0.380355	3.01254
PATH:04977	Vitamin digestion and absorption	LRAT	LRAT	lecithin retinol acyltransferase (phosphatidylcholine--retinol O-acyltransferase)	0.141423	0.380355	3.01254
PATH:04730	Long-term depression	NRAS	NRAS	neuroblastoma RAS viral (v-ras) oncogene homolog	0.143054	0.380355	1.97967
PATH:04730	Long-term depression	GUCY1B3	GUCY1B3	guanylate cyclase 1, soluble, beta 3	0.143054	0.380355	1.97967
PATH:04730	Long-term depression	PLA2G4E	PLA2G4E	phospholipase A2, group IVE	0.143054	0.380355	1.97967
PATH:04730	Long-term depression	KRAS	KRAS	v-Ki-ras2 Kirsten rat sarcoma viral oncogene homolog	0.143054	0.380355	1.97967
PATH:04010	MAPK signaling pathway	MAP3K8	MAP3K8	mitogen-activated protein kinase kinase kinase 8	0.146346	0.384583	1.43266
PATH:04010	MAPK signaling pathway	NRAS	NRAS	neuroblastoma RAS viral (v-ras) oncogene homolog	0.146346	0.384583	1.43266
PATH:04010	MAPK signaling pathway	NR4A1	NR4A1	nuclear receptor subfamily 4, group A, member 1	0.146346	0.384583	1.43266
PATH:04010	MAPK signaling pathway	MAPK12	MAPK12	mitogen-activated protein kinase 12	0.146346	0.384583	1.43266
PATH:04010	MAPK signaling pathway	MAP4K3	MAP4K3	mitogen-activated protein kinase kinase kinase kinase 3	0.146346	0.384583	1.43266
PATH:04010	MAPK signaling pathway	BDNF	BDNF	brain-derived neurotrophic factor	0.146346	0.384583	1.43266
PATH:04010	MAPK signaling pathway	PLA2G4E	PLA2G4E	phospholipase A2, group IVE	0.146346	0.384583	1.43266
PATH:04010	MAPK signaling pathway	CACNA1D	CACNA1D	calcium channel, voltage-dependent, L type, alpha 1D subunit	0.146346	0.384583	1.43266
PATH:04010	MAPK signaling pathway	KRAS	KRAS	v-Ki-ras2 Kirsten rat sarcoma viral oncogene homolog	0.146346	0.384583	1.43266
PATH:04010	MAPK signaling pathway	MAPK11	MAPK11	mitogen-activated protein kinase 11	0.146346	0.384583	1.43266
PATH:04010	MAPK signaling pathway	CACNG4	CACNG4	calcium channel, voltage-dependent, gamma subunit 4	0.146346	0.384583	1.43266
PATH:05211	Renal cell carcinoma	NRAS	NRAS	neuroblastoma RAS viral (v-ras) oncogene homolog	0.159299	0.401559	1.89831
PATH:05211	Renal cell carcinoma	PIK3R3	PIK3R3	phosphoinositide-3-kinase, regulatory subunit 3 (gamma)	0.159299	0.401559	1.89831
PATH:05211	Renal cell carcinoma	HIF1A	HIF1A	hypoxia inducible factor 1, alpha subunit (basic helix-loop-helix transcription factor)	0.159299	0.401559	1.89831
PATH:05211	Renal cell carcinoma	KRAS	KRAS	v-Ki-ras2 Kirsten rat sarcoma viral oncogene homolog	0.159299	0.401559	1.89831
PATH:05412	Arrhythmogenic right ventricular cardiomyopathy (ARVC)	ITGA10	ITGA10	integrin, alpha 10	0.159299	0.401559	1.89831
PATH:05412	Arrhythmogenic right ventricular cardiomyopathy (ARVC)	CACNA1D	CACNA1D	calcium channel, voltage-dependent, L type, alpha 1D subunit	0.159299	0.401559	1.89831
PATH:05412	Arrhythmogenic right ventricular cardiomyopathy (ARVC)	ITGA7	ITGA7	integrin, alpha 7	0.159299	0.401559	1.89831
PATH:05412	Arrhythmogenic right ventricular cardiomyopathy (ARVC)	CACNG4	CACNG4	calcium channel, voltage-dependent, gamma subunit 4	0.159299	0.401559	1.89831
PATH:01212	Fatty acid metabolism	ELOVL6	ELOVL6	ELOVL fatty acid elongase 6	0.160292	0.401559	2.16526
PATH:01212	Fatty acid metabolism	CPT1A	CPT1A	carnitine palmitoyltransferase 1A (liver)	0.160292	0.401559	2.16526
PATH:01212	Fatty acid metabolism	ACSL6	ACSL6	acyl-CoA synthetase long-chain family member 6	0.160292	0.401559	2.16526
PATH:04380	Osteoclast differentiation	PIK3R3	PIK3R3	phosphoinositide-3-kinase, regulatory subunit 3 (gamma)	0.160553	0.401559	1.63674
PATH:04380	Osteoclast differentiation	MAPK12	MAPK12	mitogen-activated protein kinase 12	0.160553	0.401559	1.63674
PATH:04380	Osteoclast differentiation	CYBB	CYBB	cytochrome b-245, beta polypeptide	0.160553	0.401559	1.63674
PATH:04380	Osteoclast differentiation	MITF	MITF	microphthalmia-associated transcription factor	0.160553	0.401559	1.63674
PATH:04380	Osteoclast differentiation	BLNK	BLNK	B-cell linker	0.160553	0.401559	1.63674
PATH:04380	Osteoclast differentiation	MAPK11	MAPK11	mitogen-activated protein kinase 11	0.160553	0.401559	1.63674
PATH:04950	Maturity onset diabetes of the young	MAFA	MAFA	v-maf avian musculoaponeurotic fibrosarcoma oncogene homolog A	0.16169	0.401559	2.77154
PATH:04950	Maturity onset diabetes of the young	HES4	HES4	hairy and enhancer of split 4 (Drosophila)	0.16169	0.401559	2.77154
PATH:05220	Chronic myeloid leukemia	NRAS	NRAS	neuroblastoma RAS viral (v-ras) oncogene homolog	0.164861	0.404984	1.87266
PATH:05220	Chronic myeloid leukemia	PIK3R3	PIK3R3	phosphoinositide-3-kinase, regulatory subunit 3 (gamma)	0.164861	0.404984	1.87266
PATH:05220	Chronic myeloid leukemia	RB1	RB1	retinoblastoma 1	0.164861	0.404984	1.87266
PATH:05220	Chronic myeloid leukemia	KRAS	KRAS	v-Ki-ras2 Kirsten rat sarcoma viral oncogene homolog	0.164861	0.404984	1.87266
PATH:00980	Metabolism of xenobiotics by cytochrome P450	GSTA3	GSTA3	glutathione S-transferase, alpha 3	0.176189	0.428158	1.82338
PATH:00980	Metabolism of xenobiotics by cytochrome P450	CYP1B1	CYP1B1	cytochrome P450, family 1, subfamily B, polypeptide 1	0.176189	0.428158	1.82338
PATH:00980	Metabolism of xenobiotics by cytochrome P450	LOC615514	LOC615514	glutathione S-transferase mu 1-like	0.176189	0.428158	1.82338
PATH:00980	Metabolism of xenobiotics by cytochrome P450	CYP1A1	CYP1A1	cytochrome P450, subfamily I (aromatic compound-inducible), polypeptide 1	0.176189	0.428158	1.82338
PATH:05213	Endometrial cancer	NRAS	NRAS	neuroblastoma RAS viral (v-ras) oncogene homolog	0.181728	0.434696	2.0379
PATH:05213	Endometrial cancer	PIK3R3	PIK3R3	phosphoinositide-3-kinase, regulatory subunit 3 (gamma)	0.181728	0.434696	2.0379
PATH:05213	Endometrial cancer	KRAS	KRAS	v-Ki-ras2 Kirsten rat sarcoma viral oncogene homolog	0.181728	0.434696	2.0379
PATH:05152	Tuberculosis	NOD2	NOD2	nucleotide-binding oligomerization domain containing 2	0.183263	0.434696	1.4587
PATH:05152	Tuberculosis	CARD9	CARD9	caspase recruitment domain family, member 9	0.183263	0.434696	1.4587
PATH:05152	Tuberculosis	MAPK12	MAPK12	mitogen-activated protein kinase 12	0.183263	0.434696	1.4587
PATH:05152	Tuberculosis	EEA1	EEA1	early endosome antigen 1	0.183263	0.434696	1.4587
PATH:05152	Tuberculosis	IL18	IL18	interleukin 18 (interferon-gamma-inducing factor)	0.183263	0.434696	1.4587
PATH:05152	Tuberculosis	CIITA	CIITA	class II, major histocompatibility complex, transactivator	0.183263	0.434696	1.4587
PATH:05152	Tuberculosis	CALML5	CALML5	calmodulin-like 5	0.183263	0.434696	1.4587
PATH:05152	Tuberculosis	MAPK11	MAPK11	mitogen-activated protein kinase 11	0.183263	0.434696	1.4587
PATH:00590	Arachidonic acid metabolism	GPX2	GPX2	glutathione peroxidase 2 (gastrointestinal)	0.187775	0.434696	1.77663
PATH:00590	Arachidonic acid metabolism	LOC100301224	LOC100301224	cytochrome P450, family 4, subfamily F, polypeptide 22-like	0.187775	0.434696	1.77663
PATH:00590	Arachidonic acid metabolism	PLA2G4E	PLA2G4E	phospholipase A2, group IVE	0.187775	0.434696	1.77663
PATH:00590	Arachidonic acid metabolism	CYP2U1	CYP2U1	cytochrome P450, family 2, subfamily U, polypeptide 1	0.187775	0.434696	1.77663
PATH:03320	PPAR signaling pathway	CD36.1	CD36	CD36 molecule (thrombospondin receptor)	0.187775	0.434696	1.77663
PATH:03320	PPAR signaling pathway	CPT1A	CPT1A	carnitine palmitoyltransferase 1A (liver)	0.187775	0.434696	1.77663
PATH:03320	PPAR signaling pathway	PPARA	PPARA	peroxisome proliferator-activated receptor alpha	0.187775	0.434696	1.77663
PATH:03320	PPAR signaling pathway	ACSL6	ACSL6	acyl-CoA synthetase long-chain family member 6	0.187775	0.434696	1.77663
PATH:04060	Cytokine-cytokine receptor interaction	CXCL5	CXCL6	chemokine (C-X-C motif) ligand 6 (granulocyte chemotactic protein 2)	0.188496	0.434696	1.35618
PATH:04060	Cytokine-cytokine receptor interaction	TPO	TPO	thyroid peroxidase	0.188496	0.434696	1.35618
PATH:04060	Cytokine-cytokine receptor interaction	GRO1	GRO1	chemokine (C-X-C motif) ligand 1 (melanoma growth stimulating activity, alpha)	0.188496	0.434696	1.35618
PATH:04060	Cytokine-cytokine receptor interaction	CXCL3	CXCL3	chemokine (C-X-C motif) ligand 3	0.188496	0.434696	1.35618
PATH:04060	Cytokine-cytokine receptor interaction	IL13RA1.1	IL13RA1	interleukin 13 receptor, alpha 1	0.188496	0.434696	1.35618
PATH:04060	Cytokine-cytokine receptor interaction	IL6ST	IL6ST	interleukin 6 signal transducer (gp130, oncostatin M receptor)	0.188496	0.434696	1.35618
PATH:04060	Cytokine-cytokine receptor interaction	IL18	IL18	interleukin 18 (interferon-gamma-inducing factor)	0.188496	0.434696	1.35618
PATH:04060	Cytokine-cytokine receptor interaction	IL6R	IL6R	interleukin 6 receptor	0.188496	0.434696	1.35618
PATH:04060	Cytokine-cytokine receptor interaction	CXCL8	CXCL8	interleukin 8	0.188496	0.434696	1.35618
PATH:04060	Cytokine-cytokine receptor interaction	CCL26	CCL26	chemokine (C-C motif) ligand 26	0.188496	0.434696	1.35618
PATH:04060	Cytokine-cytokine receptor interaction	CXCL14	CXCL14	chemokine (C-X-C motif) ligand 14	0.188496	0.434696	1.35618
PATH:04919	Thyroid hormone signaling pathway	NRAS	NRAS	neuroblastoma RAS viral (v-ras) oncogene homolog	0.191228	0.436541	1.63416
PATH:04919	Thyroid hormone signaling pathway	PIK3R3	PIK3R3	phosphoinositide-3-kinase, regulatory subunit 3 (gamma)	0.191228	0.436541	1.63416
PATH:04919	Thyroid hormone signaling pathway	HIF1A	HIF1A	hypoxia inducible factor 1, alpha subunit (basic helix-loop-helix transcription factor)	0.191228	0.436541	1.63416
PATH:04919	Thyroid hormone signaling pathway	KRAS	KRAS	v-Ki-ras2 Kirsten rat sarcoma viral oncogene homolog	0.191228	0.436541	1.63416
PATH:04919	Thyroid hormone signaling pathway	PLN	PLN	phospholamban	0.191228	0.436541	1.63416
PATH:00520	Amino sugar and nucleotide sugar metabolism	CHI3L1	CHI3L1	chitinase 3-like 1 (cartilage glycoprotein-39)	0.196425	0.443921	1.96099
PATH:00520	Amino sugar and nucleotide sugar metabolism	NPL	NPL	N-acetylneuraminate pyruvate lyase (dihydrodipicolinate synthase)	0.196425	0.443921	1.96099
PATH:00520	Amino sugar and nucleotide sugar metabolism	FPGT	FPGT	fucose-1-phosphate guanylyltransferase	0.196425	0.443921	1.96099
PATH:00512	Mucin type O-Glycan biosynthesis	GALNT6	GALNT6	UDP-N-acetyl-alpha-D-galactosamine:polypeptide N-acetylgalactosaminyltransferase 6 (GalNAc-T6)	0.203549	0.455467	2.38926
PATH:00512	Mucin type O-Glycan biosynthesis	GALNT8	GALNT8	UDP-N-acetyl-alpha-D-galactosamine:polypeptide N-acetylgalactosaminyltransferase 8 (GalNAc-T8)	0.203549	0.455467	2.38926
PATH:05216	Thyroid cancer	NRAS	NRAS	neuroblastoma RAS viral (v-ras) oncogene homolog	0.214206	0.474614	2.30962
PATH:05216	Thyroid cancer	KRAS	KRAS	v-Ki-ras2 Kirsten rat sarcoma viral oncogene homolog	0.214206	0.474614	2.30962
PATH:05150	Staphylococcus aureus infection	C2	C2	complement component 2	0.218981	0.480483	1.85594
PATH:05150	Staphylococcus aureus infection	DSG1	DSG1	desmoglein 1	0.218981	0.480483	1.85594
PATH:05150	Staphylococcus aureus infection	CFB	CFB	complement factor B	0.218981	0.480483	1.85594
PATH:05206	MicroRNAs in cancer	BMI1	BMI1	BMI1 polycomb ring finger oncogene	0.222172	0.482796	1.47422
PATH:05206	MicroRNAs in cancer	NRAS	NRAS	neuroblastoma RAS viral (v-ras) oncogene homolog	0.222172	0.482796	1.47422
PATH:05206	MicroRNAs in cancer	CYP1B1	CYP1B1	cytochrome P450, family 1, subfamily B, polypeptide 1	0.222172	0.482796	1.47422
PATH:05206	MicroRNAs in cancer	CYP24A1	CYP24A1	cytochrome P450, family 24, subfamily A, polypeptide 1	0.222172	0.482796	1.47422
PATH:05206	MicroRNAs in cancer	KRAS	KRAS	v-Ki-ras2 Kirsten rat sarcoma viral oncogene homolog	0.222172	0.482796	1.47422
PATH:05206	MicroRNAs in cancer	ROCK1	ROCK1	Rho-associated, coiled-coil containing protein kinase 1	0.222172	0.482796	1.47422
PATH:05221	Acute myeloid leukemia	NRAS	NRAS	neuroblastoma RAS viral (v-ras) oncogene homolog	0.226617	0.487766	1.82338
PATH:05221	Acute myeloid leukemia	PIK3R3	PIK3R3	phosphoinositide-3-kinase, regulatory subunit 3 (gamma)	0.226617	0.487766	1.82338
PATH:05221	Acute myeloid leukemia	KRAS	KRAS	v-Ki-ras2 Kirsten rat sarcoma viral oncogene homolog	0.226617	0.487766	1.82338
PATH:04710	Circadian rhythm	PRKAB2	PRKAB2	protein kinase, AMP-activated, beta 2 non-catalytic subunit	0.235662	0.499118	2.16526
PATH:04710	Circadian rhythm	NPAS2	NPAS2	neuronal PAS domain protein 2	0.235662	0.499118	2.16526
PATH:04713	Circadian entrainment	GUCY1B3	GUCY1B3	guanylate cyclase 1, soluble, beta 3	0.236308	0.499118	1.61136
PATH:04713	Circadian entrainment	CACNA1D	CACNA1D	calcium channel, voltage-dependent, L type, alpha 1D subunit	0.236308	0.499118	1.61136
PATH:04713	Circadian entrainment	CALML5	CALML5	calmodulin-like 5	0.236308	0.499118	1.61136
PATH:04713	Circadian entrainment	GNB4	GNB4	guanine nucleotide binding protein (G protein), beta polypeptide 4	0.236308	0.499118	1.61136
PATH:04350	TGF-beta signaling pathway	ID1	ID1	inhibitor of DNA binding 1, dominant negative helix-loop-helix protein	0.242581	0.507624	1.59284
PATH:04350	TGF-beta signaling pathway	SMAD5	SMAD5	SMAD family member 5	0.242581	0.507624	1.59284
PATH:04350	TGF-beta signaling pathway	ID2	ID2	inhibitor of DNA binding 2, dominant negative helix-loop-helix protein	0.242581	0.507624	1.59284
PATH:04350	TGF-beta signaling pathway	ROCK1	ROCK1	Rho-associated, coiled-coil containing protein kinase 1	0.242581	0.507624	1.59284
PATH:00430	Taurine and hypotaurine metabolism	ADO	ADO	2-aminoethanethiol (cysteamine) dioxygenase	0.254039	0.521935	3.46442
PATH:00072	Synthesis and degradation of ketone bodies	HMGCS1	HMGCS1	HMGCS1 protein-like	0.254039	0.521935	3.46442
PATH:02010	ABC transporters	LOC100337053	LOC100337053	multidrug resistance-associated protein 4-like	0.265467	0.539388	1.67633
PATH:02010	ABC transporters	ABCA3	ABCA3	ATP-binding cassette, sub-family A (ABC1), member 3	0.265467	0.539388	1.67633
PATH:02010	ABC transporters	ABCG4	ABCG4	ATP-binding cassette, sub-family G (WHITE), member 4	0.265467	0.539388	1.67633
PATH:05340	Primary immunodeficiency	CIITA	CIITA	class II, major histocompatibility complex, transactivator	0.268031	0.539388	1.97967
PATH:05340	Primary immunodeficiency	BLNK	BLNK	B-cell linker	0.268031	0.539388	1.97967
PATH:04970	Salivary secretion	GUCY1B3	GUCY1B3	guanylate cyclase 1, soluble, beta 3	0.274468	0.539388	1.50627
PATH:04970	Salivary secretion	CALML5	CALML5	calmodulin-like 5	0.274468	0.539388	1.50627
PATH:04970	Salivary secretion	ATP2B2	ATP2B2	ATPase, Ca++ transporting, plasma membrane 2	0.274468	0.539388	1.50627
PATH:04970	Salivary secretion	SPADH1	SPADH1	spermadhesin 1	0.274468	0.539388	1.50627
PATH:04064	NF-kappa B signaling pathway	GRO1	GRO1	chemokine (C-X-C motif) ligand 1 (melanoma growth stimulating activity, alpha)	0.274468	0.539388	1.50627
PATH:04064	NF-kappa B signaling pathway	CXCL3	CXCL3	chemokine (C-X-C motif) ligand 3	0.274468	0.539388	1.50627
PATH:04064	NF-kappa B signaling pathway	BLNK	BLNK	B-cell linker	0.274468	0.539388	1.50627
PATH:04064	NF-kappa B signaling pathway	CXCL8	CXCL8	interleukin 8	0.274468	0.539388	1.50627
PATH:05323	Rheumatoid arthritis	CXCL5	CXCL6	chemokine (C-X-C motif) ligand 6 (granulocyte chemotactic protein 2)	0.274468	0.539388	1.50627
PATH:05323	Rheumatoid arthritis	ATP6V1A	ATP6V1A	ATPase, H+ transporting, lysosomal 70kDa, V1 subunit A	0.274468	0.539388	1.50627
PATH:05323	Rheumatoid arthritis	IL18	IL18	interleukin 18 (interferon-gamma-inducing factor)	0.274468	0.539388	1.50627
PATH:05323	Rheumatoid arthritis	CXCL8	CXCL8	interleukin 8	0.274468	0.539388	1.50627
PATH:00565	Ether lipid metabolism	PLA2G4E	PLA2G4E	phospholipase A2, group IVE	0.289618	0.564256	1.87266
PATH:00565	Ether lipid metabolism	CEPT1	CEPT1	choline/ethanolamine phosphotransferase 1	0.289618	0.564256	1.87266
PATH:04142	Lysosome	NPC1	NPC1	Niemann-Pick disease, type C1	0.298922	0.577404	1.37477
PATH:04142	Lysosome	CTNS	CTNS	cystinosin, lysosomal cystine transporter	0.298922	0.577404	1.37477
PATH:04142	Lysosome	IDS	IDS	iduronate 2-sulfatase	0.298922	0.577404	1.37477
PATH:04142	Lysosome	GNPTAB	GNPTAB	N-acetylglucosamine-1-phosphate transferase, alpha and beta subunits	0.298922	0.577404	1.37477
PATH:04142	Lysosome	SCARB2	SCARB2	scavenger receptor class B, member 2	0.298922	0.577404	1.37477
PATH:04620	Toll-like receptor signaling pathway	MAP3K8	MAP3K8	mitogen-activated protein kinase kinase kinase 8	0.304592	0.58004	1.36395
PATH:04620	Toll-like receptor signaling pathway	PIK3R3	PIK3R3	phosphoinositide-3-kinase, regulatory subunit 3 (gamma)	0.304592	0.58004	1.36395
PATH:04620	Toll-like receptor signaling pathway	MAPK12	MAPK12	mitogen-activated protein kinase 12	0.304592	0.58004	1.36395
PATH:04620	Toll-like receptor signaling pathway	MAPK11	MAPK11	mitogen-activated protein kinase 11	0.304592	0.58004	1.36395
PATH:04620	Toll-like receptor signaling pathway	CXCL8	CXCL8	interleukin 8	0.304592	0.58004	1.36395
PATH:04650	Natural killer cell mediated cytotoxicity	NRAS	NRAS	neuroblastoma RAS viral (v-ras) oncogene homolog	0.305419	0.58004	1.3156
PATH:04650	Natural killer cell mediated cytotoxicity	VAV3	VAV3	vav 3 guanine nucleotide exchange factor	0.305419	0.58004	1.3156
PATH:04650	Natural killer cell mediated cytotoxicity	PIK3R3	PIK3R3	phosphoinositide-3-kinase, regulatory subunit 3 (gamma)	0.305419	0.58004	1.3156
PATH:04650	Natural killer cell mediated cytotoxicity	KRAS	KRAS	v-Ki-ras2 Kirsten rat sarcoma viral oncogene homolog	0.305419	0.58004	1.3156
PATH:04650	Natural killer cell mediated cytotoxicity	KIR2DS1	KIR2DS1	killer cell immunoglobulin-like receptor, two domains, short cytoplasmic tail, 1	0.305419	0.58004	1.3156
PATH:04650	Natural killer cell mediated cytotoxicity	LOC514871	LOC514871	killer cell immunoglobulin-like receptor, three domains, long cytoplasmic tail, 1-like	0.305419	0.58004	1.3156
PATH:05212	Pancreatic cancer	PIK3R3	PIK3R3	phosphoinositide-3-kinase, regulatory subunit 3 (gamma)	0.313002	0.584651	1.52842
PATH:05212	Pancreatic cancer	RB1	RB1	retinoblastoma 1	0.313002	0.584651	1.52842
PATH:05212	Pancreatic cancer	KRAS	KRAS	v-Ki-ras2 Kirsten rat sarcoma viral oncogene homolog	0.313002	0.584651	1.52842
PATH:04723	Retrograde endocannabinoid signaling	MAPK12	MAPK12	mitogen-activated protein kinase 12	0.313572	0.584651	1.41405
PATH:04723	Retrograde endocannabinoid signaling	CACNA1D	CACNA1D	calcium channel, voltage-dependent, L type, alpha 1D subunit	0.313572	0.584651	1.41405
PATH:04723	Retrograde endocannabinoid signaling	MAPK11	MAPK11	mitogen-activated protein kinase 11	0.313572	0.584651	1.41405
PATH:04723	Retrograde endocannabinoid signaling	GNB4	GNB4	guanine nucleotide binding protein (G protein), beta polypeptide 4	0.313572	0.584651	1.41405
PATH:05161	Hepatitis B	NRAS	NRAS	neuroblastoma RAS viral (v-ras) oncogene homolog	0.315608	0.584651	1.29916
PATH:05161	Hepatitis B	PIK3R3	PIK3R3	phosphoinositide-3-kinase, regulatory subunit 3 (gamma)	0.315608	0.584651	1.29916
PATH:05161	Hepatitis B	RB1	RB1	retinoblastoma 1	0.315608	0.584651	1.29916
PATH:05161	Hepatitis B	CREB5	CREB5	cAMP responsive element binding protein 5	0.315608	0.584651	1.29916
PATH:05161	Hepatitis B	KRAS	KRAS	v-Ki-ras2 Kirsten rat sarcoma viral oncogene homolog	0.315608	0.584651	1.29916
PATH:05161	Hepatitis B	CXCL8	CXCL8	interleukin 8	0.315608	0.584651	1.29916
PATH:00071	Fatty acid degradation	CPT1A	CPT1A	carnitine palmitoyltransferase 1A (liver)	0.321839	0.591346	1.73221
PATH:00071	Fatty acid degradation	ACSL6	ACSL6	acyl-CoA synthetase long-chain family member 6	0.321839	0.591346	1.73221
PATH:04918	Thyroid hormone synthesis	TPO	TPO	thyroid peroxidase	0.328932	0.599505	1.48475
PATH:04918	Thyroid hormone synthesis	GPX2	GPX2	glutathione peroxidase 2 (gastrointestinal)	0.328932	0.599505	1.48475
PATH:04918	Thyroid hormone synthesis	CREB5	CREB5	cAMP responsive element binding protein 5	0.328932	0.599505	1.48475
PATH:05145	Toxoplasmosis	PIK3R3	PIK3R3	phosphoinositide-3-kinase, regulatory subunit 3 (gamma)	0.333166	0.602364	1.31228
PATH:05145	Toxoplasmosis	MAPK12	MAPK12	mitogen-activated protein kinase 12	0.333166	0.602364	1.31228
PATH:05145	Toxoplasmosis	CIITA	CIITA	class II, major histocompatibility complex, transactivator	0.333166	0.602364	1.31228
PATH:05145	Toxoplasmosis	PLA2G4E	PLA2G4E	phospholipase A2, group IVE	0.333166	0.602364	1.31228
PATH:05145	Toxoplasmosis	MAPK11	MAPK11	mitogen-activated protein kinase 11	0.333166	0.602364	1.31228
PATH:04066	HIF-1 signaling pathway	PIK3R3	PIK3R3	phosphoinositide-3-kinase, regulatory subunit 3 (gamma)	0.33993	0.609715	1.3586
PATH:04066	HIF-1 signaling pathway	HIF1A	HIF1A	hypoxia inducible factor 1, alpha subunit (basic helix-loop-helix transcription factor)	0.33993	0.609715	1.3586
PATH:04066	HIF-1 signaling pathway	CYBB	CYBB	cytochrome b-245, beta polypeptide	0.33993	0.609715	1.3586
PATH:04066	HIF-1 signaling pathway	IL6R	IL6R	interleukin 6 receptor	0.33993	0.609715	1.3586
PATH:00603	Glycosphingolipid biosynthesis - globo series	FUT2	FUT2	fucosyltransferase 2 (secretor status included)	0.355821	0.633192	2.30962
PATH:05030	Cocaine addiction	BDNF	BDNF	brain-derived neurotrophic factor	0.374639	0.661473	1.53974
PATH:05030	Cocaine addiction	CREB5	CREB5	cAMP responsive element binding protein 5	0.374639	0.661473	1.53974
PATH:04612	Antigen processing and presentation	CIITA	CIITA	class II, major histocompatibility complex, transactivator	0.38448	0.673586	1.34978
PATH:04612	Antigen processing and presentation	KIR2DS1	KIR2DS1	killer cell immunoglobulin-like receptor, two domains, short cytoplasmic tail, 1	0.38448	0.673586	1.34978
PATH:04612	Antigen processing and presentation	LOC514871	LOC514871	killer cell immunoglobulin-like receptor, three domains, long cytoplasmic tail, 1-like	0.38448	0.673586	1.34978
PATH:00770	Pantothenate and CoA biosynthesis	DPYD	DPYD	dihydropyrimidine dehydrogenase	0.39255	0.681982	2.0379
PATH:00051	Fructose and mannose metabolism	FPGT	FPGT	fucose-1-phosphate guanylyltransferase	0.395308	0.681982	1.47422
PATH:00051	Fructose and mannose metabolism	FBP2	FBP2	fructose-1,6-bisphosphatase 2	0.395308	0.681982	1.47422
PATH:04630	Jak-STAT signaling pathway	TPO	TPO	thyroid peroxidase	0.403611	0.689089	1.17438
PATH:04630	Jak-STAT signaling pathway	SOCS2	SOCS2	suppressor of cytokine signaling 2	0.403611	0.689089	1.17438
PATH:04630	Jak-STAT signaling pathway	IL13RA1.1	IL13RA1	interleukin 13 receptor, alpha 1	0.403611	0.689089	1.17438
PATH:04630	Jak-STAT signaling pathway	PIK3R3	PIK3R3	phosphoinositide-3-kinase, regulatory subunit 3 (gamma)	0.403611	0.689089	1.17438
PATH:04630	Jak-STAT signaling pathway	IL6ST	IL6ST	interleukin 6 signal transducer (gp130, oncostatin M receptor)	0.403611	0.689089	1.17438
PATH:04630	Jak-STAT signaling pathway	IL6R	IL6R	interleukin 6 receptor	0.403611	0.689089	1.17438
PATH:03022	Basal transcription factors	TAF13	TAF13	TAF13 RNA polymerase II, TATA box binding protein (TBP)-associated factor, 18kDa	0.405526	0.689089	1.44351
PATH:03022	Basal transcription factors	AK6	AK6	ATP-AMP transphosphorylase 6	0.405526	0.689089	1.44351
PATH:04614	Renin-angiotensin system	LNPEP	LNPEP	leucyl/cystinyl aminopeptidase	0.410125	0.691704	1.92468
PATH:00561	Glycerolipid metabolism	DGKG	DGKG	diacylglycerol kinase, gamma 90kDa	0.415661	0.692427	1.41405
PATH:00561	Glycerolipid metabolism	DGKH	DGKH	diacylglycerol kinase, eta	0.415661	0.692427	1.41405
PATH:05166	HTLV-I infection	LOC780876	LOC780876	MAD2 mitotic arrest deficient-like 1 (yeast)-like	0.416681	0.692427	1.12664
PATH:05166	HTLV-I infection	NRAS	NRAS	neuroblastoma RAS viral (v-ras) oncogene homolog	0.416681	0.692427	1.12664
PATH:05166	HTLV-I infection	PIK3R3	PIK3R3	phosphoinositide-3-kinase, regulatory subunit 3 (gamma)	0.416681	0.692427	1.12664
PATH:05166	HTLV-I infection	RB1	RB1	retinoblastoma 1	0.416681	0.692427	1.12664
PATH:05166	HTLV-I infection	ETS2	ETS2	v-ets erythroblastosis virus E26 oncogene homolog 2 (avian)	0.416681	0.692427	1.12664
PATH:05166	HTLV-I infection	KRAS	KRAS	v-Ki-ras2 Kirsten rat sarcoma viral oncogene homolog	0.416681	0.692427	1.12664
PATH:05166	HTLV-I infection	FZD10	FZD10	frizzled family receptor 10	0.416681	0.692427	1.12664
PATH:05166	HTLV-I infection	MYBL1	MYBL1	v-myb myeloblastosis viral oncogene homolog (avian)-like 1	0.416681	0.692427	1.12664
PATH:00900	Terpenoid backbone biosynthesis	HMGCS1	HMGCS1	HMGCS1 protein-like	0.427195	0.699609	1.82338
PATH:00670	One carbon pool by folate	MTHFR	MTHFR	methylenetetrahydrofolate reductase (NAD(P)H)	0.427195	0.699609	1.82338
PATH:05142	Chagas disease (American trypanosomiasis)	PIK3R3	PIK3R3	phosphoinositide-3-kinase, regulatory subunit 3 (gamma)	0.438487	0.712935	1.18442
PATH:05142	Chagas disease (American trypanosomiasis)	MAPK12	MAPK12	mitogen-activated protein kinase 12	0.438487	0.712935	1.18442
PATH:05142	Chagas disease (American trypanosomiasis)	MAPK11	MAPK11	mitogen-activated protein kinase 11	0.438487	0.712935	1.18442
PATH:05142	Chagas disease (American trypanosomiasis)	CXCL8	CXCL8	interleukin 8	0.438487	0.712935	1.18442
PATH:05169	Epstein-Barr virus infection	PIK3R3	PIK3R3	phosphoinositide-3-kinase, regulatory subunit 3 (gamma)	0.445043	0.714117	1.1236
PATH:05169	Epstein-Barr virus infection	EIF2AK2	EIF2AK2	eukaryotic translation initiation factor 2-alpha kinase 2	0.445043	0.714117	1.1236
PATH:05169	Epstein-Barr virus infection	MAPK12	MAPK12	mitogen-activated protein kinase 12	0.445043	0.714117	1.1236
PATH:05169	Epstein-Barr virus infection	RB1	RB1	retinoblastoma 1	0.445043	0.714117	1.1236
PATH:05169	Epstein-Barr virus infection	MAPK11	MAPK11	mitogen-activated protein kinase 11	0.445043	0.714117	1.1236
PATH:05169	Epstein-Barr virus infection	ENTPD1	ENTPD1	ectonucleoside triphosphate diphosphohydrolase 1	0.445043	0.714117	1.1236
PATH:05217	Basal cell carcinoma	FZD10	FZD10	frizzled family receptor 10	0.445533	0.714117	1.33247
PATH:05217	Basal cell carcinoma	GLI1	GLI1	GLI family zinc finger 1	0.445533	0.714117	1.33247
PATH:04540	Gap junction	NRAS	NRAS	neuroblastoma RAS viral (v-ras) oncogene homolog	0.454185	0.716633	1.20852
PATH:04540	Gap junction	GUCY1B3	GUCY1B3	guanylate cyclase 1, soluble, beta 3	0.454185	0.716633	1.20852
PATH:04540	Gap junction	KRAS	KRAS	v-Ki-ras2 Kirsten rat sarcoma viral oncogene homolog	0.454185	0.716633	1.20852
PATH:05332	Graft-versus-host disease	KIR2DS1	KIR2DS1	killer cell immunoglobulin-like receptor, two domains, short cytoplasmic tail, 1	0.455302	0.716633	1.30733
PATH:05332	Graft-versus-host disease	LOC514871	LOC514871	killer cell immunoglobulin-like receptor, three domains, long cytoplasmic tail, 1-like	0.455302	0.716633	1.30733
PATH:05200	Pathways in cancer	NRAS	NRAS	neuroblastoma RAS viral (v-ras) oncogene homolog	0.456616	0.716633	1.07258
PATH:05200	Pathways in cancer	PIK3R3	PIK3R3	phosphoinositide-3-kinase, regulatory subunit 3 (gamma)	0.456616	0.716633	1.07258
PATH:05200	Pathways in cancer	HIF1A	HIF1A	hypoxia inducible factor 1, alpha subunit (basic helix-loop-helix transcription factor)	0.456616	0.716633	1.07258
PATH:05200	Pathways in cancer	RB1	RB1	retinoblastoma 1	0.456616	0.716633	1.07258
PATH:05200	Pathways in cancer	DAPK2	DAPK2	death-associated protein kinase 2	0.456616	0.716633	1.07258
PATH:05200	Pathways in cancer	MITF	MITF	microphthalmia-associated transcription factor	0.456616	0.716633	1.07258
PATH:05200	Pathways in cancer	KRAS	KRAS	v-Ki-ras2 Kirsten rat sarcoma viral oncogene homolog	0.456616	0.716633	1.07258
PATH:05200	Pathways in cancer	FZD10	FZD10	frizzled family receptor 10	0.456616	0.716633	1.07258
PATH:05200	Pathways in cancer	CXCL8	CXCL8	interleukin 8	0.456616	0.716633	1.07258
PATH:05200	Pathways in cancer	GLI1	GLI1	GLI family zinc finger 1	0.456616	0.716633	1.07258
PATH:00531	Glycosaminoglycan degradation	IDS	IDS	iduronate 2-sulfatase	0.459872	0.716767	1.64973
PATH:05014	Amyotrophic lateral sclerosis (ALS)	MAPK12	MAPK12	mitogen-activated protein kinase 12	0.464972	0.719752	1.28312
PATH:05014	Amyotrophic lateral sclerosis (ALS)	MAPK11	MAPK11	mitogen-activated protein kinase 11	0.464972	0.719752	1.28312
PATH:04666	Fc gamma R-mediated phagocytosis	VAV3	VAV3	vav 3 guanine nucleotide exchange factor	0.469254	0.721438	1.18105
PATH:04666	Fc gamma R-mediated phagocytosis	PIK3R3	PIK3R3	phosphoinositide-3-kinase, regulatory subunit 3 (gamma)	0.469254	0.721438	1.18105
PATH:04666	Fc gamma R-mediated phagocytosis	WASF1	WASF1	WAS protein family, member 1	0.469254	0.721438	1.18105
PATH:04622	RIG-I-like receptor signaling pathway	MAPK12	MAPK12	mitogen-activated protein kinase 12	0.47672	0.727964	1.16778
PATH:04622	RIG-I-like receptor signaling pathway	MAPK11	MAPK11	mitogen-activated protein kinase 11	0.47672	0.727964	1.16778
PATH:04622	RIG-I-like receptor signaling pathway	CXCL8	CXCL8	interleukin 8	0.47672	0.727964	1.16778
PATH:05322	Systemic lupus erythematosus	C2	C2	complement component 2	0.487609	0.739595	1.08944
PATH:05322	Systemic lupus erythematosus	HIST1H2AC	HIST1H2AC	histone cluster 1, H2ac	0.487609	0.739595	1.08944
PATH:05322	Systemic lupus erythematosus	LOC516742	LOC516742	histone cluster 1, H4i-like	0.487609	0.739595	1.08944
PATH:05322	Systemic lupus erythematosus	H4	H4	histone H4	0.487609	0.739595	1.08944
PATH:05322	Systemic lupus erythematosus	LOC616868	LOC616868	histone H2B type 1-like	0.487609	0.739595	1.08944
PATH:04726	Serotonergic synapse	NRAS	NRAS	neuroblastoma RAS viral (v-ras) oncogene homolog	0.495733	0.746905	1.09982
PATH:04726	Serotonergic synapse	CACNA1D	CACNA1D	calcium channel, voltage-dependent, L type, alpha 1D subunit	0.495733	0.746905	1.09982
PATH:04726	Serotonergic synapse	KRAS	KRAS	v-Ki-ras2 Kirsten rat sarcoma viral oncogene homolog	0.495733	0.746905	1.09982
PATH:04726	Serotonergic synapse	GNB4	GNB4	guanine nucleotide binding protein (G protein), beta polypeptide 4	0.495733	0.746905	1.09982
PATH:01040	Biosynthesis of unsaturated fatty acids	ELOVL6	ELOVL6	ELOVL fatty acid elongase 6	0.505442	0.751513	1.44351
PATH:00062	Fatty acid elongation	ELOVL6	ELOVL6	ELOVL fatty acid elongase 6	0.505442	0.751513	1.44351
PATH:04530	Tight junction	NRAS	NRAS	neuroblastoma RAS viral (v-ras) oncogene homolog	0.514281	0.75594	1.07424
PATH:04530	Tight junction	PARD6B	PARD6B	par-6 partitioning defective 6 homolog beta (C. elegans)	0.514281	0.75594	1.07424
PATH:04530	Tight junction	MYH15	MYH15	myosin, heavy chain 15	0.514281	0.75594	1.07424
PATH:04530	Tight junction	KRAS	KRAS	v-Ki-ras2 Kirsten rat sarcoma viral oncogene homolog	0.514281	0.75594	1.07424
PATH:00592	alpha-Linolenic acid metabolism	PLA2G4E	PLA2G4E	phospholipase A2, group IVE	0.519765	0.75594	1.38577
PATH:05210	Colorectal cancer	PIK3R3	PIK3R3	phosphoinositide-3-kinase, regulatory subunit 3 (gamma)	0.529715	0.75594	1.13588
PATH:05210	Colorectal cancer	KRAS	KRAS	v-Ki-ras2 Kirsten rat sarcoma viral oncogene homolog	0.529715	0.75594	1.13588
PATH:04966	Collecting duct acid secretion	ATP6V1A	ATP6V1A	ATPase, H+ transporting, lysosomal 70kDa, V1 subunit A	0.533676	0.75594	1.33247
PATH:00601	Glycosphingolipid biosynthesis - lacto and neolacto series	FUT2	FUT2	fucosyltransferase 2 (secretor status included)	0.533676	0.75594	1.33247
PATH:00230	Purine metabolism	PDE6A	PDE6A	phosphodiesterase 6A, cGMP-specific, rod, alpha	0.536699	0.75594	1.03108
PATH:00230	Purine metabolism	GUCY1B3	GUCY1B3	guanylate cyclase 1, soluble, beta 3	0.536699	0.75594	1.03108
PATH:00230	Purine metabolism	NUDT9	NUDT9	nudix (nucleoside diphosphate linked moiety X)-type motif 9	0.536699	0.75594	1.03108
PATH:00230	Purine metabolism	ENTPD1	ENTPD1	ectonucleoside triphosphate diphosphohydrolase 1	0.536699	0.75594	1.03108
PATH:00230	Purine metabolism	XDH	XDH	xanthine dehydrogenase	0.536699	0.75594	1.03108
PATH:04141	Protein processing in endoplasmic reticulum	MAN1A2	MAN1A2	mannosidase, alpha, class 1A, member 2	0.536699	0.75594	1.03108
PATH:04141	Protein processing in endoplasmic reticulum	EIF2AK2	EIF2AK2	eukaryotic translation initiation factor 2-alpha kinase 2	0.536699	0.75594	1.03108
PATH:04141	Protein processing in endoplasmic reticulum	HSPA4L	HSPA4L	heat shock 70kDa protein 4-like	0.536699	0.75594	1.03108
PATH:04141	Protein processing in endoplasmic reticulum	EDEM3	EDEM3	ER degradation enhancer, mannosidase alpha-like 3	0.536699	0.75594	1.03108
PATH:04141	Protein processing in endoplasmic reticulum	CRYAB	CRYAB	crystallin, alpha B	0.536699	0.75594	1.03108
PATH:05321	Inflammatory bowel disease (IBD)	NOD2	NOD2	nucleotide-binding oligomerization domain containing 2	0.538523	0.75594	1.11756
PATH:05321	Inflammatory bowel disease (IBD)	IL18	IL18	interleukin 18 (interferon-gamma-inducing factor)	0.538523	0.75594	1.11756
PATH:00982	Drug metabolism - cytochrome P450	GSTA3	GSTA3	glutathione S-transferase, alpha 3	0.538523	0.75594	1.11756
PATH:00982	Drug metabolism - cytochrome P450	LOC615514	LOC615514	glutathione S-transferase mu 1-like	0.538523	0.75594	1.11756
PATH:00030	Pentose phosphate pathway	FBP2	FBP2	fructose-1,6-bisphosphatase 2	0.547185	0.763357	1.28312
PATH:00410	beta-Alanine metabolism	DPYD	DPYD	dihydropyrimidine dehydrogenase	0.560304	0.776864	1.23729
PATH:04014	Ras signaling pathway	NRAS	NRAS	neuroblastoma RAS viral (v-ras) oncogene homolog	0.564385	0.777751	0.994571
PATH:04014	Ras signaling pathway	PIK3R3	PIK3R3	phosphoinositide-3-kinase, regulatory subunit 3 (gamma)	0.564385	0.777751	0.994571
PATH:04014	Ras signaling pathway	ETS2	ETS2	v-ets erythroblastosis virus E26 oncogene homolog 2 (avian)	0.564385	0.777751	0.994571
PATH:04014	Ras signaling pathway	KRAS	KRAS	v-Ki-ras2 Kirsten rat sarcoma viral oncogene homolog	0.564385	0.777751	0.994571
PATH:04014	Ras signaling pathway	CALML5	CALML5	calmodulin-like 5	0.564385	0.777751	0.994571
PATH:04014	Ras signaling pathway	GNB4	GNB4	guanine nucleotide binding protein (G protein), beta polypeptide 4	0.564385	0.777751	0.994571
PATH:04150	mTOR signaling pathway	PIK3R3	PIK3R3	phosphoinositide-3-kinase, regulatory subunit 3 (gamma)	0.580844	0.795581	1.03416
PATH:04150	mTOR signaling pathway	HIF1A	HIF1A	hypoxia inducible factor 1, alpha subunit (basic helix-loop-helix transcription factor)	0.580844	0.795581	1.03416
PATH:04932	Non-alcoholic fatty liver disease (NAFLD)	PRKAB2	PRKAB2	protein kinase, AMP-activated, beta 2 non-catalytic subunit	0.596303	0.807863	0.969069
PATH:04932	Non-alcoholic fatty liver disease (NAFLD)	PIK3R3	PIK3R3	phosphoinositide-3-kinase, regulatory subunit 3 (gamma)	0.596303	0.807863	0.969069
PATH:04932	Non-alcoholic fatty liver disease (NAFLD)	IL6R	IL6R	interleukin 6 receptor	0.596303	0.807863	0.969069
PATH:04932	Non-alcoholic fatty liver disease (NAFLD)	CXCL8	CXCL8	interleukin 8	0.596303	0.807863	0.969069
PATH:05416	Viral myocarditis	MYH15	MYH15	myosin, heavy chain 15	0.596961	0.807863	1.00418
PATH:05416	Viral myocarditis	CD55	CD55	CD55 molecule, decay accelerating factor for complement (Cromer blood group)	0.596961	0.807863	1.00418
PATH:05140	Leishmaniasis	MAPK12	MAPK12	mitogen-activated protein kinase 12	0.604844	0.813659	0.989835
PATH:05140	Leishmaniasis	MAPK11	MAPK11	mitogen-activated protein kinase 11	0.604844	0.813659	0.989835
PATH:04971	Gastric acid secretion	KCNJ15	KCNJ15	potassium inwardly-rectifying channel, subfamily J, member 15	0.61261	0.819231	0.975894
PATH:04971	Gastric acid secretion	CALML5	CALML5	calmodulin-like 5	0.61261	0.819231	0.975894
PATH:04974	Protein digestion and absorption	COL5A3	COL5A3	collagen, type V, alpha 3	0.620393	0.819996	0.944843
PATH:04974	Protein digestion and absorption	COL13A1	COL13A1	collagen, type XIII, alpha 1	0.620393	0.819996	0.944843
PATH:04974	Protein digestion and absorption	COL6A2	COL6A2	collagen, type VI, alpha 2	0.620393	0.819996	0.944843
PATH:00250	Alanine, aspartate and glutamate metabolism	GLUD1	GLUD1	glutamate dehydrogenase 1	0.62044	0.819996	1.04983
PATH:05143	African trypanosomiasis	IL18	IL18	interleukin 18 (interferon-gamma-inducing factor)	0.631446	0.829691	1.01895
PATH:00450	Selenocompound metabolism	CCBL1.1	CCBL1	cysteine conjugate-beta lyase, cytoplasmic	0.642135	0.838858	0.989835
PATH:05033	Nicotine addiction	CHRNA6	CHRNA6	cholinergic receptor, nicotinic, alpha 6 (neuronal)	0.652515	0.84066	0.96234
PATH:04130	SNARE interactions in vesicular transport	VAMP5	VAMP5	vesicle-associated membrane protein 5 (myobrevin)	0.652515	0.84066	0.96234
PATH:04145	Phagosome	CD36.1	CD36	CD36 molecule (thrombospondin receptor)	0.654673	0.84066	0.89985
PATH:04145	Phagosome	EEA1	EEA1	early endosome antigen 1	0.654673	0.84066	0.89985
PATH:04145	Phagosome	ATP6V1A	ATP6V1A	ATPase, H+ transporting, lysosomal 70kDa, V1 subunit A	0.654673	0.84066	0.89985
PATH:04145	Phagosome	CYBB	CYBB	cytochrome b-245, beta polypeptide	0.654673	0.84066	0.89985
PATH:05100	Bacterial invasion of epithelial cells	PIK3R3	PIK3R3	phosphoinositide-3-kinase, regulatory subunit 3 (gamma)	0.663733	0.842717	0.888314
PATH:05100	Bacterial invasion of epithelial cells	WASF1	WASF1	WAS protein family, member 1	0.663733	0.842717	0.888314
PATH:04911	Insulin secretion	CREB5	CREB5	cAMP responsive element binding protein 5	0.663733	0.842717	0.888314
PATH:04911	Insulin secretion	CACNA1D	CACNA1D	calcium channel, voltage-dependent, L type, alpha 1D subunit	0.663733	0.842717	0.888314
PATH:05146	Amoebiasis	COL5A3	COL5A3	collagen, type V, alpha 3	0.673194	0.849955	0.873384
PATH:05146	Amoebiasis	PIK3R3	PIK3R3	phosphoinositide-3-kinase, regulatory subunit 3 (gamma)	0.673194	0.849955	0.873384
PATH:05146	Amoebiasis	CXCL8	CXCL8	interleukin 8	0.673194	0.849955	0.873384
PATH:04724	Glutamatergic synapse	HOMER1	HOMER1	homer homolog 1 (Drosophila)	0.678717	0.852167	0.866106
PATH:04724	Glutamatergic synapse	CACNA1D	CACNA1D	calcium channel, voltage-dependent, L type, alpha 1D subunit	0.678717	0.852167	0.866106
PATH:04724	Glutamatergic synapse	GNB4	GNB4	guanine nucleotide binding protein (G protein), beta polypeptide 4	0.678717	0.852167	0.866106
PATH:04260	Cardiac muscle contraction	CACNA1D	CACNA1D	calcium channel, voltage-dependent, L type, alpha 1D subunit	0.683931	0.85397	0.855413
PATH:04260	Cardiac muscle contraction	CACNG4	CACNG4	calcium channel, voltage-dependent, gamma subunit 4	0.683931	0.85397	0.855413
PATH:00650	Butanoate metabolism	HMGCS1	HMGCS1	HMGCS1 protein-like	0.700089	0.869341	0.844981
PATH:00350	Tyrosine metabolism	TPO	TPO	thyroid peroxidase	0.708795	0.874209	0.824863
PATH:04727	GABAergic synapse	CACNA1D	CACNA1D	calcium channel, voltage-dependent, L type, alpha 1D subunit	0.715387	0.874209	0.80568
PATH:04727	GABAergic synapse	GNB4	GNB4	guanine nucleotide binding protein (G protein), beta polypeptide 4	0.715387	0.874209	0.80568
PATH:04742	Taste transduction	SCNN1A	SCNN1A	sodium channel, non-voltage-gated 1 alpha subunit	0.71725	0.874209	0.80568
PATH:04110	Cell cycle	LOC780876	LOC780876	MAD2 mitotic arrest deficient-like 1 (yeast)-like	0.720431	0.874209	0.811974
PATH:04110	Cell cycle	RB1	RB1	retinoblastoma 1	0.720431	0.874209	0.811974
PATH:04110	Cell cycle	CDC14A	CDC14A	cell division cycle 14A	0.720431	0.874209	0.811974
PATH:04975	Fat digestion and absorption	CD36.1	CD36	CD36 molecule (thrombospondin receptor)	0.725461	0.874209	0.787369
PATH:05222	Small cell lung cancer	PIK3R3	PIK3R3	phosphoinositide-3-kinase, regulatory subunit 3 (gamma)	0.727218	0.874209	0.787369
PATH:05222	Small cell lung cancer	RB1	RB1	retinoblastoma 1	0.727218	0.874209	0.787369
PATH:00260	Glycine, serine and threonine metabolism	DAO	DAO	D-amino-acid oxidase	0.733434	0.87542	0.769872
PATH:04962	Vasopressin-regulated water reabsorption	CREB5	CREB5	cAMP responsive element binding protein 5	0.741177	0.87542	0.753135
PATH:05130	Pathogenic Escherichia coli infection	ROCK1	ROCK1	Rho-associated, coiled-coil containing protein kinase 1	0.741177	0.87542	0.753135
PATH:04330	Notch signaling pathway	HES4	HES4	hairy and enhancer of split 4 (Drosophila)	0.748696	0.87542	0.737111
PATH:00280	Valine, leucine and isoleucine degradation	HMGCS1	HMGCS1	HMGCS1 protein-like	0.748696	0.87542	0.737111
PATH:05110	Vibrio cholerae infection	ATP6V1A	ATP6V1A	ATPase, H+ transporting, lysosomal 70kDa, V1 subunit A	0.755997	0.87542	0.721755
PATH:03460	Fanconi anemia pathway	HES4	HES4	hairy and enhancer of split 4 (Drosophila)	0.755997	0.87542	0.721755
PATH:00591	Linoleic acid metabolism	PLA2G4E	PLA2G4E	phospholipase A2, group IVE	0.763087	0.87542	0.707025
PATH:00510	N-Glycan biosynthesis	MAN1A2	MAN1A2	mannosidase, alpha, class 1A, member 2	0.763087	0.87542	0.707025
PATH:05162	Measles	PIK3R3	PIK3R3	phosphoinositide-3-kinase, regulatory subunit 3 (gamma)	0.77498	0.880638	0.742376
PATH:05162	Measles	EIF2AK2	EIF2AK2	eukaryotic translation initiation factor 2-alpha kinase 2	0.77498	0.880638	0.742376
PATH:05162	Measles	TP73	LOC515105	uncharacterized LOC515105	0.77498	0.880638	0.742376
PATH:00240	Pyrimidine metabolism	DPYD	DPYD	dihydropyrimidine dehydrogenase	0.775429	0.880638	0.714314
PATH:00240	Pyrimidine metabolism	ENTPD1	ENTPD1	ectonucleoside triphosphate diphosphohydrolase 1	0.775429	0.880638	0.714314
PATH:04020	Calcium signaling pathway	CACNA1D	CACNA1D	calcium channel, voltage-dependent, L type, alpha 1D subunit	0.780181	0.881605	0.757251
PATH:04020	Calcium signaling pathway	CALML5	CALML5	calmodulin-like 5	0.780181	0.881605	0.757251
PATH:04020	Calcium signaling pathway	PLN	PLN	phospholamban	0.780181	0.881605	0.757251
PATH:04020	Calcium signaling pathway	ATP2B2	ATP2B2	ATPase, Ca++ transporting, plasma membrane 2	0.780181	0.881605	0.757251
PATH:04972	Pancreatic secretion	PLA2G4E	PLA2G4E	phospholipase A2, group IVE	0.794369	0.885718	0.686024
PATH:04972	Pancreatic secretion	ATP2B2	ATP2B2	ATPase, Ca++ transporting, plasma membrane 2	0.794369	0.885718	0.686024
PATH:01200	Carbon metabolism	MTHFR	MTHFR	methylenetetrahydrofolate reductase (NAD(P)H)	0.794369	0.885718	0.686024
PATH:01200	Carbon metabolism	FBP2	FBP2	fructose-1,6-bisphosphatase 2	0.794369	0.885718	0.686024
PATH:04340	Hedgehog signaling pathway	GLI1	GLI1	GLI family zinc finger 1	0.795579	0.885718	0.64156
PATH:05016	Huntington's disease	SOD2	SOD2	superoxide dismutase 2, mitochondrial	0.807687	0.89479	0.725534
PATH:05016	Huntington's disease	BDNF	BDNF	brain-derived neurotrophic factor	0.807687	0.89479	0.725534
PATH:05016	Huntington's disease	CREB5	CREB5	cAMP responsive element binding protein 5	0.807687	0.89479	0.725534
PATH:05016	Huntington's disease	PPARGC1A	PPARGC1A	peroxisome proliferator-activated receptor gamma, coactivator 1 alpha	0.807687	0.89479	0.725534
PATH:05168	Herpes simplex infection	TAF13	TAF13	TAF13 RNA polymerase II, TATA box binding protein (TBP)-associated factor, 18kDa	0.814111	0.897508	0.718015
PATH:05168	Herpes simplex infection	PPP1CB	PPP1CB	protein phosphatase 1, catalytic subunit, beta isozyme	0.814111	0.897508	0.718015
PATH:05168	Herpes simplex infection	RNASEL	RNASEL	ribonuclease L (2',5'-oligoisoadenylate synthetase-dependent)	0.814111	0.897508	0.718015
PATH:05168	Herpes simplex infection	EIF2AK2	EIF2AK2	eukaryotic translation initiation factor 2-alpha kinase 2	0.814111	0.897508	0.718015
PATH:04144	Endocytosis	PARD6B	PARD6B	par-6 partitioning defective 6 homolog beta (C. elegans)	0.82036	0.899231	0.710651
PATH:04144	Endocytosis	EEA1	EEA1	early endosome antigen 1	0.82036	0.899231	0.710651
PATH:04144	Endocytosis	EPN3	EPN3	epsin 3	0.82036	0.899231	0.710651
PATH:04144	Endocytosis	ARAP2	ARAP2	ArfGAP with RhoGAP domain, ankyrin repeat and PH domain 2	0.82036	0.899231	0.710651
PATH:00562	Inositol phosphate metabolism	INPP4B	INPP4B	inositol polyphosphate-4-phosphatase, type II, 105kDa	0.823632	0.899231	0.58719
PATH:00010	Glycolysis / Gluconeogenesis	FBP2	FBP2	fructose-1,6-bisphosphatase 2	0.847852	0.921224	0.541316
PATH:04721	Synaptic vesicle cycle	ATP6V1A	ATP6V1A	ATPase, H+ transporting, lysosomal 70kDa, V1 subunit A	0.856586	0.92626	0.524913
PATH:05320	Autoimmune thyroid disease	TPO	TPO	thyroid peroxidase	0.868759	0.930208	0.50209
PATH:04520	Adherens junction	WASF1	WASF1	WAS protein family, member 1	0.868759	0.930208	0.50209
PATH:03008	Ribosome biogenesis in eukaryotes	AK6	AK6	ATP-AMP transphosphorylase 6	0.872584	0.930208	0.494918
PATH:05010	Alzheimer's disease	CACNA1D	CACNA1D	calcium channel, voltage-dependent, L type, alpha 1D subunit	0.886227	0.940316	0.593901
PATH:05010	Alzheimer's disease	CALML5	CALML5	calmodulin-like 5	0.886227	0.940316	0.593901
PATH:05010	Alzheimer's disease	LRP1B	LRP1B	low density lipoprotein receptor-related protein 1B	0.886227	0.940316	0.593901
PATH:04623	Cytosolic DNA-sensing pathway	IL18	IL18	interleukin 18 (interferon-gamma-inducing factor)	0.902381	0.950469	0.438535
PATH:04210	Apoptosis	PIK3R3	PIK3R3	phosphoinositide-3-kinase, regulatory subunit 3 (gamma)	0.907996	0.950469	0.427707
PATH:03015	mRNA surveillance pathway	PPP1CB	PPP1CB	protein phosphatase 1, catalytic subunit, beta isozyme	0.915822	0.950469	0.412431
PATH:04120	Ubiquitin mediated proteolysis	CUL5	CUL5	cullin 5	0.918556	0.950469	0.491408
PATH:04120	Ubiquitin mediated proteolysis	UBA6	UBA6	ubiquitin-like modifier activating enzyme 6	0.918556	0.950469	0.491408
PATH:04976	Bile secretion	LOC100337053	LOC100337053	multidrug resistance-associated protein 4-like	0.920667	0.950469	0.40284
PATH:04514	Cell adhesion molecules (CAMs)	LRRC4	LRRC4	leucine rich repeat containing 4	0.924229	0.950469	0.48117
PATH:04514	Cell adhesion molecules (CAMs)	CD34	CD34	CD34 molecule	0.924229	0.950469	0.48117
PATH:05032	Morphine addiction	GNB4	GNB4	guanine nucleotide binding protein (G protein), beta polypeptide 4	0.925235	0.950469	0.393684
PATH:04310	Wnt signaling pathway	FZD10	FZD10	frizzled family receptor 10	0.936058	0.957235	0.458864
PATH:04310	Wnt signaling pathway	ROCK1	ROCK1	Rho-associated, coiled-coil containing protein kinase 1	0.936058	0.957235	0.458864
PATH:00190	Oxidative phosphorylation	ATP6V1A	ATP6V1A	ATPase, H+ transporting, lysosomal 70kDa, V1 subunit A	0.979805	0.996031	0.262456
PATH:05012	Parkinson's disease	LRRK2	LRRK2	leucine-rich repeat kinase 2	0.98546	0.996031	0.242267
PATH:03013	RNA transport	NUP210L	NUP210L	nucleoporin 210kDa-like	0.990718	0.996031	0.219267
PATH:04080	Neuroactive ligand-receptor interaction	LPAR6	LPAR6	lysophosphatidic acid receptor 6	0.991624	0.996031	0.357157
PATH:04080	Neuroactive ligand-receptor interaction	LPAR3	LPAR3	lysophosphatidic acid receptor 3	0.991624	0.996031	0.357157
PATH:04080	Neuroactive ligand-receptor interaction	CHRNA6	CHRNA6	cholinergic receptor, nicotinic, alpha 6 (neuronal)	0.991624	0.996031	0.357157
PATH:04740	Olfactory transduction	CALML5	CALML5	calmodulin-like 5	1	1	0.0342673

## Sheet: UpGene2Pathway
QueryID	QuerySymbol	Description	E-Value	SubjectSymbol	Description	PathwayID	PathwayTerm	P-Value	Enrichment
HACL1	HACL1	2-hydroxyacyl-CoA lyase 1	0	Hacl1	2-hydroxyacyl-CoA lyase 1	PATH:04146	Peroxisome	0.0322788	2.5044
REC8	REC8	REC8 homolog (yeast)	0	Rec8	REC8 meiotic recombination protein	PATH:04114	Oocyte meiosis	0.118327	1.79194
LOC780876	LOC780876	MAD2 mitotic arrest deficient-like 1 (yeast)-like	6e-67	Mad2l1	MAD2 mitotic arrest deficient-like 1 (yeast)	PATH:04110	Cell cycle	0.720431	0.811974
LOC780876	LOC780876	MAD2 mitotic arrest deficient-like 1 (yeast)-like	6e-67	Mad2l1	MAD2 mitotic arrest deficient-like 1 (yeast)	PATH:05166	HTLV-I infection	0.416681	1.12664
LOC780876	LOC780876	MAD2 mitotic arrest deficient-like 1 (yeast)-like	6e-67	Mad2l1	MAD2 mitotic arrest deficient-like 1 (yeast)	PATH:04914	Progesterone-mediated oocyte maturation	0.037485	2.41704
LOC780876	LOC780876	MAD2 mitotic arrest deficient-like 1 (yeast)-like	6e-67	Mad2l1	MAD2 mitotic arrest deficient-like 1 (yeast)	PATH:04114	Oocyte meiosis	0.118327	1.79194
NOD2	NOD2	nucleotide-binding oligomerization domain containing 2	0	Nod2	nucleotide-binding oligomerization domain containing 2	PATH:05321	Inflammatory bowel disease (IBD)	0.538523	1.11756
NOD2	NOD2	nucleotide-binding oligomerization domain containing 2	0	Nod2	nucleotide-binding oligomerization domain containing 2	PATH:05152	Tuberculosis	0.183263	1.4587
NOD2	NOD2	nucleotide-binding oligomerization domain containing 2	0	Nod2	nucleotide-binding oligomerization domain containing 2	PATH:05131	Shigellosis	0.00624061	3.58389
NOD2	NOD2	nucleotide-binding oligomerization domain containing 2	0	Nod2	nucleotide-binding oligomerization domain containing 2	PATH:04668	TNF signaling pathway	0.0010643	3.2078
NOD2	NOD2	nucleotide-binding oligomerization domain containing 2	0	Nod2	nucleotide-binding oligomerization domain containing 2	PATH:04621	NOD-like receptor signaling pathway	0.000263303	4.69752
MTHFR	MTHFR	methylenetetrahydrofolate reductase (NAD(P)H)	0	Mthfr	methylenetetrahydrofolate reductase (NAD(P)H)	PATH:00670	One carbon pool by folate	0.427195	1.82338
MTHFR	MTHFR	methylenetetrahydrofolate reductase (NAD(P)H)	0	Mthfr	methylenetetrahydrofolate reductase (NAD(P)H)	PATH:01200	Carbon metabolism	0.794369	0.686024
MTHFR	MTHFR	methylenetetrahydrofolate reductase (NAD(P)H)	0	Mthfr	methylenetetrahydrofolate reductase (NAD(P)H)	PATH:01100	Metabolic pathways	0.0443132	1.28644
TRPV2	TRPV2	transient receptor potential cation channel, subfamily V, member 2	0	Trpv2	transient receptor potential cation channel, subfamily V, member 2	PATH:04750	Inflammatory mediator regulation of TRP channels	0.0610032	2.14294
SOD2	SOD2	superoxide dismutase 2, mitochondrial	3e-118	Sod2	superoxide dismutase 2, mitochondrial	PATH:04068	FoxO signaling pathway	0.0224268	2.30962
SOD2	SOD2	superoxide dismutase 2, mitochondrial	3e-118	Sod2	superoxide dismutase 2, mitochondrial	PATH:04146	Peroxisome	0.0322788	2.5044
SOD2	SOD2	superoxide dismutase 2, mitochondrial	3e-118	Sod2	superoxide dismutase 2, mitochondrial	PATH:05016	Huntington's disease	0.807687	0.725534
TAF13	TAF13	TAF13 RNA polymerase II, TATA box binding protein (TBP)-associated factor, 18kDa	8e-68	Taf13	TAF13 RNA polymerase II, TATA box binding protein (TBP)-associated factor	PATH:03022	Basal transcription factors	0.405526	1.44351
TAF13	TAF13	TAF13 RNA polymerase II, TATA box binding protein (TBP)-associated factor, 18kDa	8e-68	Taf13	TAF13 RNA polymerase II, TATA box binding protein (TBP)-associated factor	PATH:05168	Herpes simplex infection	0.814111	0.718015
NPC1	NPC1	Niemann-Pick disease, type C1	0	Npc1	Niemann-Pick disease, type C1	PATH:04142	Lysosome	0.298922	1.37477
MAP3K8	MAP3K8	mitogen-activated protein kinase kinase kinase 8	0	Map3k8	mitogen-activated protein kinase kinase kinase 8	PATH:04660	T cell receptor signaling pathway	0.0394242	2.20463
MAP3K8	MAP3K8	mitogen-activated protein kinase kinase kinase 8	0	Map3k8	mitogen-activated protein kinase kinase kinase 8	PATH:04010	MAPK signaling pathway	0.146346	1.43266
MAP3K8	MAP3K8	mitogen-activated protein kinase kinase kinase 8	0	Map3k8	mitogen-activated protein kinase kinase kinase 8	PATH:04668	TNF signaling pathway	0.0010643	3.2078
MAP3K8	MAP3K8	mitogen-activated protein kinase kinase kinase 8	0	Map3k8	mitogen-activated protein kinase kinase kinase 8	PATH:04620	Toll-like receptor signaling pathway	0.304592	1.36395
NUP210L	NUP210L	nucleoporin 210kDa-like	0	Nup210l	nucleoporin 210-like	PATH:03013	RNA transport	0.990718	0.219267
CYBRD1	CYBRD1	cytochrome b reductase 1	2e-130	Cybrd1	cytochrome b reductase 1	PATH:04978	Mineral absorption	0.0109442	3.68556
GCLM	GCLM	glutamate-cysteine ligase, modifier subunit	4e-151	Gclm	glutamate cysteine ligase, modifier subunit	PATH:00480	Glutathione metabolism	0.0129906	3.53513
GCLM	GCLM	glutamate-cysteine ligase, modifier subunit	4e-151	Gclm	glutamate cysteine ligase, modifier subunit	PATH:01100	Metabolic pathways	0.0443132	1.28644
LRRC4	LRRC4	leucine rich repeat containing 4	0	Lrrc4	leucine rich repeat containing 4	PATH:04360	Axon guidance	0.0382161	2.08386
LRRC4	LRRC4	leucine rich repeat containing 4	0	Lrrc4	leucine rich repeat containing 4	PATH:04514	Cell adhesion molecules (CAMs)	0.924229	0.48117
LPAR6	LPAR6	lysophosphatidic acid receptor 6	2e-180	Lpar6	lysophosphatidic acid receptor 6	PATH:04151	PI3K-Akt signaling pathway	0.115783	1.42234
LPAR6	LPAR6	lysophosphatidic acid receptor 6	2e-180	Lpar6	lysophosphatidic acid receptor 6	PATH:04080	Neuroactive ligand-receptor interaction	0.991624	0.357157
GLUD1	GLUD1	glutamate dehydrogenase 1	0	Glud1	glutamate dehydrogenase 1	PATH:00910	Nitrogen metabolism	0.00455207	5.77404
GLUD1	GLUD1	glutamate dehydrogenase 1	0	Glud1	glutamate dehydrogenase 1	PATH:00471	D-Glutamine and D-glutamate metabolism	0.0841304	11.5481
GLUD1	GLUD1	glutamate dehydrogenase 1	0	Glud1	glutamate dehydrogenase 1	PATH:00250	Alanine, aspartate and glutamate metabolism	0.62044	1.04983
GLUD1	GLUD1	glutamate dehydrogenase 1	0	Glud1	glutamate dehydrogenase 1	PATH:00330	Arginine and proline metabolism	0.0221485	3.09323
GLUD1	GLUD1	glutamate dehydrogenase 1	0	Glud1	glutamate dehydrogenase 1	PATH:01100	Metabolic pathways	0.0443132	1.28644
GLUD1	GLUD1	glutamate dehydrogenase 1	0	Glud1	glutamate dehydrogenase 1	PATH:04964	Proximal tubule bicarbonate reclamation	0.131511	3.14948
PDE6A	PDE6A	phosphodiesterase 6A, cGMP-specific, rod, alpha	0	Pde6a	phosphodiesterase 6A, cGMP-specific, rod, alpha	PATH:00230	Purine metabolism	0.536699	1.03108
PDE6A	PDE6A	phosphodiesterase 6A, cGMP-specific, rod, alpha	0	Pde6a	phosphodiesterase 6A, cGMP-specific, rod, alpha	PATH:04744	Phototransduction	0.0457159	3.71188
CD36.1	CD36	CD36 molecule (thrombospondin receptor)	0	Cd36	CD36 molecule (thrombospondin receptor)	PATH:05144	Malaria	0.0856993	2.38926
CD36.1	CD36	CD36 molecule (thrombospondin receptor)	0	Cd36	CD36 molecule (thrombospondin receptor)	PATH:04640	Hematopoietic cell lineage	0.122192	1.90353
CD36.1	CD36	CD36 molecule (thrombospondin receptor)	0	Cd36	CD36 molecule (thrombospondin receptor)	PATH:04145	Phagosome	0.654673	0.89985
CD36.1	CD36	CD36 molecule (thrombospondin receptor)	0	Cd36	CD36 molecule (thrombospondin receptor)	PATH:03320	PPAR signaling pathway	0.187775	1.77663
CD36.1	CD36	CD36 molecule (thrombospondin receptor)	0	Cd36	CD36 molecule (thrombospondin receptor)	PATH:04512	ECM-receptor interaction	0.041238	2.36211
CD36.1	CD36	CD36 molecule (thrombospondin receptor)	0	Cd36	CD36 molecule (thrombospondin receptor)	PATH:04920	Adipocytokine signaling pathway	0.013317	3.05684
CD36.1	CD36	CD36 molecule (thrombospondin receptor)	0	Cd36	CD36 molecule (thrombospondin receptor)	PATH:04975	Fat digestion and absorption	0.725461	0.787369
CXCL5	CXCL6	chemokine (C-X-C motif) ligand 6 (granulocyte chemotactic protein 2)	5e-21	Cxcl6	chemokine (C-X-C motif) ligand 6	PATH:05133	Pertussis	0.0207738	2.77154
CXCL5	CXCL6	chemokine (C-X-C motif) ligand 6 (granulocyte chemotactic protein 2)	5e-21	Cxcl6	chemokine (C-X-C motif) ligand 6	PATH:05323	Rheumatoid arthritis	0.274468	1.50627
CXCL5	CXCL6	chemokine (C-X-C motif) ligand 6 (granulocyte chemotactic protein 2)	5e-21	Cxcl6	chemokine (C-X-C motif) ligand 6	PATH:04062	Chemokine signaling pathway	0.00742272	2.23511
CXCL5	CXCL6	chemokine (C-X-C motif) ligand 6 (granulocyte chemotactic protein 2)	5e-21	Cxcl6	chemokine (C-X-C motif) ligand 6	PATH:04668	TNF signaling pathway	0.0010643	3.2078
CXCL5	CXCL6	chemokine (C-X-C motif) ligand 6 (granulocyte chemotactic protein 2)	5e-21	Cxcl6	chemokine (C-X-C motif) ligand 6	PATH:04060	Cytokine-cytokine receptor interaction	0.188496	1.35618
TPO	TPO	thyroid peroxidase	0	Tpo	thyroid peroxidase	PATH:04918	Thyroid hormone synthesis	0.328932	1.48475
TPO	TPO	thyroid peroxidase	0	Tpo	thyroid peroxidase	PATH:05320	Autoimmune thyroid disease	0.868759	0.50209
TPO	TPO	thyroid peroxidase	0	Tpo	thyroid peroxidase	PATH:04640	Hematopoietic cell lineage	0.122192	1.90353
TPO	TPO	thyroid peroxidase	0	Tpo	thyroid peroxidase	PATH:04630	Jak-STAT signaling pathway	0.403611	1.17438
TPO	TPO	thyroid peroxidase	0	Tpo	thyroid peroxidase	PATH:00350	Tyrosine metabolism	0.708795	0.824863
TPO	TPO	thyroid peroxidase	0	Tpo	thyroid peroxidase	PATH:04060	Cytokine-cytokine receptor interaction	0.188496	1.35618
TPO	TPO	thyroid peroxidase	0	Tpo	thyroid peroxidase	PATH:01100	Metabolic pathways	0.0443132	1.28644
MSMO1	MSMO1	methylsterol monooxygenase 1	3e-154	Msmo1	methylsterol monooxygenase 1	PATH:01100	Metabolic pathways	0.0443132	1.28644
MSMO1	MSMO1	methylsterol monooxygenase 1	3e-154	Msmo1	methylsterol monooxygenase 1	PATH:00100	Steroid biosynthesis	0.0140443	5.77404
ACHE	ACHE	acetylcholinesterase	0	Ache	acetylcholinesterase	PATH:00564	Glycerophospholipid metabolism	0.00279716	3.29945
ACHE	ACHE	acetylcholinesterase	0	Ache	acetylcholinesterase	PATH:04725	Cholinergic synapse	0.0101372	2.66494
MAN1A2	MAN1A2	mannosidase, alpha, class 1A, member 2	0	Man1a2	mannosidase, alpha, class 1A, member 2	PATH:04141	Protein processing in endoplasmic reticulum	0.536699	1.03108
MAN1A2	MAN1A2	mannosidase, alpha, class 1A, member 2	0	Man1a2	mannosidase, alpha, class 1A, member 2	PATH:01100	Metabolic pathways	0.0443132	1.28644
MAN1A2	MAN1A2	mannosidase, alpha, class 1A, member 2	0	Man1a2	mannosidase, alpha, class 1A, member 2	PATH:00510	N-Glycan biosynthesis	0.763087	0.707025
CUL5	CUL5	cullin 5	0	Cul5	cullin 5	PATH:04120	Ubiquitin mediated proteolysis	0.918556	0.491408
BMI1	BMI1	BMI1 polycomb ring finger oncogene	0	Bmi1	Bmi1 polycomb ring finger oncogene	PATH:05202	Transcriptional misregulation in cancer	0.104231	1.67972
BMI1	BMI1	BMI1 polycomb ring finger oncogene	0	Bmi1	Bmi1 polycomb ring finger oncogene	PATH:05206	MicroRNAs in cancer	0.222172	1.47422
PRKAB2	PRKAB2	protein kinase, AMP-activated, beta 2 non-catalytic subunit	3e-156	Prkab2	protein kinase, AMP-activated, beta 2 non-catalytic subunit	PATH:04068	FoxO signaling pathway	0.0224268	2.30962
PRKAB2	PRKAB2	protein kinase, AMP-activated, beta 2 non-catalytic subunit	3e-156	Prkab2	protein kinase, AMP-activated, beta 2 non-catalytic subunit	PATH:05410	Hypertrophic cardiomyopathy (HCM)	0.0948364	2.06216
PRKAB2	PRKAB2	protein kinase, AMP-activated, beta 2 non-catalytic subunit	3e-156	Prkab2	protein kinase, AMP-activated, beta 2 non-catalytic subunit	PATH:04910	Insulin signaling pathway	0.0214093	2.19576
PRKAB2	PRKAB2	protein kinase, AMP-activated, beta 2 non-catalytic subunit	3e-156	Prkab2	protein kinase, AMP-activated, beta 2 non-catalytic subunit	PATH:04932	Non-alcoholic fatty liver disease (NAFLD)	0.596303	0.969069
PRKAB2	PRKAB2	protein kinase, AMP-activated, beta 2 non-catalytic subunit	3e-156	Prkab2	protein kinase, AMP-activated, beta 2 non-catalytic subunit	PATH:04921	Oxytocin signaling pathway	0.00710633	2.47459
PRKAB2	PRKAB2	protein kinase, AMP-activated, beta 2 non-catalytic subunit	3e-156	Prkab2	protein kinase, AMP-activated, beta 2 non-catalytic subunit	PATH:04710	Circadian rhythm - mammal	0.235662	2.16526
PRKAB2	PRKAB2	protein kinase, AMP-activated, beta 2 non-catalytic subunit	3e-156	Prkab2	protein kinase, AMP-activated, beta 2 non-catalytic subunit	PATH:04920	Adipocytokine signaling pathway	0.013317	3.05684
NRAS	NRAS	neuroblastoma RAS viral (v-ras) oncogene homolog	5e-109	Nras	neuroblastoma ras oncogene	PATH:05219	Bladder cancer	0.00830566	3.93684
NRAS	NRAS	neuroblastoma RAS viral (v-ras) oncogene homolog	5e-109	Nras	neuroblastoma ras oncogene	PATH:04921	Oxytocin signaling pathway	0.00710633	2.47459
NRAS	NRAS	neuroblastoma RAS viral (v-ras) oncogene homolog	5e-109	Nras	neuroblastoma ras oncogene	PATH:05218	Melanoma	0.0509792	2.47459
NRAS	NRAS	neuroblastoma RAS viral (v-ras) oncogene homolog	5e-109	Nras	neuroblastoma ras oncogene	PATH:04725	Cholinergic synapse	0.0101372	2.66494
NRAS	NRAS	neuroblastoma RAS viral (v-ras) oncogene homolog	5e-109	Nras	neuroblastoma ras oncogene	PATH:04726	Serotonergic synapse	0.495733	1.09982
NRAS	NRAS	neuroblastoma RAS viral (v-ras) oncogene homolog	5e-109	Nras	neuroblastoma ras oncogene	PATH:05215	Prostate cancer	0.106141	1.99105
NRAS	NRAS	neuroblastoma RAS viral (v-ras) oncogene homolog	5e-109	Nras	neuroblastoma ras oncogene	PATH:04664	Fc epsilon RI signaling pathway	0.00861854	2.99395
NRAS	NRAS	neuroblastoma RAS viral (v-ras) oncogene homolog	5e-109	Nras	neuroblastoma ras oncogene	PATH:05214	Glioma	0.0389813	2.66494
NRAS	NRAS	neuroblastoma RAS viral (v-ras) oncogene homolog	5e-109	Nras	neuroblastoma ras oncogene	PATH:04720	Long-term potentiation	0.132612	2.0379
NRAS	NRAS	neuroblastoma RAS viral (v-ras) oncogene homolog	5e-109	Nras	neuroblastoma ras oncogene	PATH:05216	Thyroid cancer	0.214206	2.30962
NRAS	NRAS	neuroblastoma RAS viral (v-ras) oncogene homolog	5e-109	Nras	neuroblastoma ras oncogene	PATH:04722	Neurotrophin signaling pathway	0.0396768	2.06831
NRAS	NRAS	neuroblastoma RAS viral (v-ras) oncogene homolog	5e-109	Nras	neuroblastoma ras oncogene	PATH:05211	Renal cell carcinoma	0.159299	1.89831
NRAS	NRAS	neuroblastoma RAS viral (v-ras) oncogene homolog	5e-109	Nras	neuroblastoma ras oncogene	PATH:04660	T cell receptor signaling pathway	0.0394242	2.20463
NRAS	NRAS	neuroblastoma RAS viral (v-ras) oncogene homolog	5e-109	Nras	neuroblastoma ras oncogene	PATH:04540	Gap junction	0.454185	1.20852
NRAS	NRAS	neuroblastoma RAS viral (v-ras) oncogene homolog	5e-109	Nras	neuroblastoma ras oncogene	PATH:05034	Alcoholism	0.0224488	2.0745
NRAS	NRAS	neuroblastoma RAS viral (v-ras) oncogene homolog	5e-109	Nras	neuroblastoma ras oncogene	PATH:05213	Endometrial cancer	0.181728	2.0379
NRAS	NRAS	neuroblastoma RAS viral (v-ras) oncogene homolog	5e-109	Nras	neuroblastoma ras oncogene	PATH:04662	B cell receptor signaling pathway	0.0246956	2.66494
NRAS	NRAS	neuroblastoma RAS viral (v-ras) oncogene homolog	5e-109	Nras	neuroblastoma ras oncogene	PATH:04068	FoxO signaling pathway	0.0224268	2.30962
NRAS	NRAS	neuroblastoma RAS viral (v-ras) oncogene homolog	5e-109	Nras	neuroblastoma ras oncogene	PATH:04062	Chemokine signaling pathway	0.00742272	2.23511
NRAS	NRAS	neuroblastoma RAS viral (v-ras) oncogene homolog	5e-109	Nras	neuroblastoma ras oncogene	PATH:04360	Axon guidance	0.0382161	2.08386
NRAS	NRAS	neuroblastoma RAS viral (v-ras) oncogene homolog	5e-109	Nras	neuroblastoma ras oncogene	PATH:04919	Thyroid hormone signaling pathway	0.191228	1.63416
NRAS	NRAS	neuroblastoma RAS viral (v-ras) oncogene homolog	5e-109	Nras	neuroblastoma ras oncogene	PATH:04915	Estrogen signaling pathway	0.118077	1.92468
NRAS	NRAS	neuroblastoma RAS viral (v-ras) oncogene homolog	5e-109	Nras	neuroblastoma ras oncogene	PATH:04916	Melanogenesis	0.139305	1.82338
NRAS	NRAS	neuroblastoma RAS viral (v-ras) oncogene homolog	5e-109	Nras	neuroblastoma ras oncogene	PATH:04917	Prolactin signaling pathway	0.0207738	2.77154
NRAS	NRAS	neuroblastoma RAS viral (v-ras) oncogene homolog	5e-109	Nras	neuroblastoma ras oncogene	PATH:04910	Insulin signaling pathway	0.0214093	2.19576
NRAS	NRAS	neuroblastoma RAS viral (v-ras) oncogene homolog	5e-109	Nras	neuroblastoma ras oncogene	PATH:04912	GnRH signaling pathway	0.0263963	2.40109
NRAS	NRAS	neuroblastoma RAS viral (v-ras) oncogene homolog	5e-109	Nras	neuroblastoma ras oncogene	PATH:04730	Long-term depression	0.143054	1.97967
NRAS	NRAS	neuroblastoma RAS viral (v-ras) oncogene homolog	5e-109	Nras	neuroblastoma ras oncogene	PATH:04015	Rap1 signaling pathway	0.0479903	1.82338
NRAS	NRAS	neuroblastoma RAS viral (v-ras) oncogene homolog	5e-109	Nras	neuroblastoma ras oncogene	PATH:05203	Viral carcinogenesis	0.113393	1.59081
NRAS	NRAS	neuroblastoma RAS viral (v-ras) oncogene homolog	5e-109	Nras	neuroblastoma ras oncogene	PATH:05206	MicroRNAs in cancer	0.222172	1.47422
NRAS	NRAS	neuroblastoma RAS viral (v-ras) oncogene homolog	5e-109	Nras	neuroblastoma ras oncogene	PATH:04810	Regulation of actin cytoskeleton	0.0861752	1.63416
NRAS	NRAS	neuroblastoma RAS viral (v-ras) oncogene homolog	5e-109	Nras	neuroblastoma ras oncogene	PATH:05205	Proteoglycans in cancer	0.0618822	1.74092
[truncated: 824 more rows]
