# Supplementary material for: Transcriptomic Analysis of Short/Branched-Chain Acyl-Coenzyme a Dehydrogenase Knocked Out bMECs Revealed Its Regulatory Effect on Lipid Metabolism
Source: Front Vet Sci. 2021 Sep 7;8:744287. doi: 10.3389/fvets.2021.744287 (PMC8453006; doi:10.3389/fvets.2021.744287)
Supplement: Supplementary file 2 [file Data_Sheet_2.ZIP › Dr Jiang original data 2/figure 5/ACKOvsMEC.Pathway-Analysis_All.xlsx]

## Sheet: AllPathway_Result
PathwayID	PathwayTerm	DifGene	AllDifGene	GeneInPathway	AllGene	P-Value	FDR	Enrichment	(-log10P)
PATH:04512	ECM-receptor interaction	19	444	88	7206	1.15993e-06	0.000286501	3.50415	5.93557
PATH:04360	Axon guidance	23	444	133	7206	5.27829e-06	0.000651869	2.80664	5.27751
PATH:04510	Focal adhesion	27	444	200	7206	8.73117e-05	0.00718866	2.19101	4.05893
PATH:05205	Proteoglycans in cancer	26	444	199	7206	0.000202243	0.0124885	2.12047	3.69413
PATH:04670	Leukocyte transendothelial migration	18	444	118	7206	0.000292445	0.0144468	2.47572	3.53396
PATH:04810	Regulation of actin cytoskeleton	26	444	212	7206	0.000551986	0.0227234	1.99044	3.25807
PATH:05144	Malaria	11	444	58	7206	0.000698165	0.0246353	3.07805	3.15604
PATH:04668	TNF signaling pathway	16	444	108	7206	0.000870759	0.0268847	2.4044	3.0601
PATH:04070	Phosphatidylinositol signaling system	12	444	79	7206	0.00303016	0.0831612	2.46528	2.51853
PATH:04640	Hematopoietic cell lineage	13	444	91	7206	0.00359404	0.0887728	2.31853	2.44442
PATH:04725	Cholinergic synapse	14	444	104	7206	0.00444605	0.0976512	2.18477	2.35203
PATH:05412	Arrhythmogenic right ventricular cardiomyopathy (ARVC)	11	444	73	7206	0.00474419	0.0976512	2.44558	2.32384
PATH:05206	MicroRNAs in cancer	17	444	141	7206	0.00576575	0.103343	1.95678	2.23914
PATH:05202	Transcriptional misregulation in cancer	19	444	165	7206	0.00599271	0.103343	1.86888	2.22238
PATH:04015	Rap1 signaling pathway	21	444	190	7206	0.00637792	0.103343	1.79381	2.19532
PATH:05150	Staphylococcus aureus infection	9	444	56	7206	0.00670461	0.103343	2.60835	2.17363
PATH:04514	Cell adhesion molecules (CAMs)	17	444	144	7206	0.00711269	0.103343	1.91601	2.14797
PATH:04390	Hippo signaling pathway	16	444	134	7206	0.00798448	0.109565	1.93788	2.09775
PATH:05131	Shigellosis	9	444	58	7206	0.00845433	0.109906	2.51841	2.07292
PATH:04621	NOD-like receptor signaling pathway	9	444	59	7206	0.00944953	0.116702	2.47572	2.02459
PATH:04610	Complement and coagulation cascades	11	444	81	7206	0.0103968	0.122286	2.20404	1.9831
PATH:00564	Glycerophospholipid metabolism	11	444	84	7206	0.0135063	0.13924	2.12532	1.86946
PATH:05410	Hypertrophic cardiomyopathy (HCM)	11	444	84	7206	0.0135063	0.13924	2.12532	1.86946
PATH:04145	Phagosome	17	444	154	7206	0.0135294	0.13924	1.79159	1.86872
PATH:05219	Bladder cancer	7	444	44	7206	0.016951	0.157783	2.582	1.7708
PATH:04974	Protein digestion and absorption	13	444	110	7206	0.0172475	0.157783	1.91806	1.76327
PATH:04660	T cell receptor signaling pathway	13	444	110	7206	0.0172475	0.157783	1.91806	1.76327
PATH:04151	PI3K-Akt signaling pathway	31	444	341	7206	0.0181206	0.159849	1.47543	1.74183
PATH:04062	Chemokine signaling pathway	19	444	186	7206	0.0201241	0.168103	1.65788	1.69628
PATH:00330	Arginine and proline metabolism	8	444	56	7206	0.0204174	0.168103	2.31853	1.69
PATH:05414	Dilated cardiomyopathy	11	444	90	7206	0.0217753	0.1735	1.98363	1.66204
PATH:04920	Adipocytokine signaling pathway	9	444	68	7206	0.0227954	0.175614	2.14805	1.64215
PATH:04978	Mineral absorption	7	444	47	7206	0.0237632	0.175614	2.41719	1.6241
PATH:05416	Viral myocarditis	9	444	69	7206	0.0248428	0.175614	2.11692	1.6048
PATH:04270	Vascular smooth muscle contraction	13	444	116	7206	0.0256787	0.175614	1.81885	1.59043
PATH:04664	Fc epsilon RI signaling pathway	10	444	81	7206	0.0262906	0.175614	2.00367	1.5802
PATH:01212	Fatty acid metabolism	7	444	48	7206	0.0263999	0.175614	2.36684	1.5784
PATH:05218	Melanoma	9	444	70	7206	0.0270175	0.175614	2.08668	1.56835
PATH:05034	Alcoholism	17	444	167	7206	0.0278101	0.176089	1.65213	1.5558
PATH:04611	Platelet activation	13	444	118	7206	0.0290709	0.176089	1.78802	1.53654
PATH:00561	Glycerolipid metabolism	7	444	49	7206	0.0292293	0.176089	2.31853	1.53418
PATH:00512	Mucin type O-Glycan biosynthesis	5	444	29	7206	0.0302221	0.177734	2.79823	1.51968
PATH:04916	Melanogenesis	11	444	95	7206	0.0311056	0.178676	1.87923	1.50716
PATH:04022	cGMP-PKG signaling pathway	16	444	159	7206	0.0353034	0.19818	1.63318	1.45218
PATH:05217	Basal cell carcinoma	7	444	52	7206	0.038924	0.213649	2.18477	1.40978
PATH:05133	Pertussis	9	444	75	7206	0.0399213	0.21436	1.94757	1.3988
PATH:04728	Dopaminergic synapse	13	444	124	7206	0.0411971	0.216504	1.7015	1.38513
PATH:04261	Adrenergic signaling in cardiomyocytes	14	444	137	7206	0.042101	0.216567	1.65851	1.37571
PATH:04320	Dorso-ventral axis formation	4	444	22	7206	0.0429626	0.216567	2.95086	1.36691
PATH:00260	Glycine, serine and threonine metabolism	6	444	45	7206	0.0561349	0.274601	2.16396	1.25077
PATH:00910	Nitrogen metabolism	4	444	24	7206	0.056699	0.274601	2.70495	1.24642
PATH:00472	D-Arginine and D-ornithine metabolism	1	444	1	7206	0.0616153	0.292673	16.2297	1.21031
PATH:05200	Pathways in cancer	27	444	323	7206	0.0637061	0.296895	1.35666	1.19582
PATH:04146	Peroxisome	9	444	83	7206	0.0682651	0.310088	1.75985	1.1658
PATH:00830	Retinol metabolism	7	444	59	7206	0.0690479	0.310088	1.92556	1.16085
PATH:05120	Epithelial cell signaling in Helicobacter pylori infection	7	444	60	7206	0.0742403	0.327453	1.89347	1.12936
PATH:05132	Salmonella infection	9	444	86	7206	0.0814949	0.353145	1.69846	1.08887
PATH:04917	Prolactin signaling pathway	8	444	75	7206	0.0891233	0.365704	1.73117	1.05001
PATH:04921	Oxytocin signaling pathway	13	444	140	7206	0.0898249	0.365704	1.50705	1.0466
PATH:04744	Phototransduction	4	444	28	7206	0.0903155	0.365704	2.31853	1.04424
PATH:05310	Asthma	4	444	28	7206	0.0903155	0.365704	2.31853	1.04424
PATH:04912	GnRH signaling pathway	10	444	101	7206	0.0918666	0.365985	1.6069	1.03684
PATH:00100	Steroid biosynthesis	3	444	18	7206	0.09526	0.368696	2.70495	1.02109
PATH:00071	Fatty acid degradation	5	444	40	7206	0.0970975	0.368696	2.02872	1.01279
PATH:04672	Intestinal immune network for IgA production	6	444	52	7206	0.0985109	0.368696	1.87266	1.00652
PATH:04530	Tight junction	12	444	129	7206	0.0993877	0.368696	1.50974	1.00267
PATH:04915	Estrogen signaling pathway	9	444	90	7206	0.101384	0.368696	1.62297	0.994032
PATH:05330	Allograft rejection	5	444	41	7206	0.105305	0.368696	1.97924	0.97755
PATH:05332	Graft-versus-host disease	6	444	53	7206	0.105652	0.368696	1.83733	0.976122
PATH:03320	PPAR signaling pathway	8	444	78	7206	0.105981	0.368696	1.66459	0.97477
PATH:04662	B cell receptor signaling pathway	8	444	78	7206	0.105981	0.368696	1.66459	0.97477
PATH:05322	Systemic lupus erythematosus	14	444	159	7206	0.111716	0.377357	1.42903	0.951883
PATH:05323	Rheumatoid arthritis	9	444	92	7206	0.112284	0.377357	1.58769	0.949684
PATH:04913	Ovarian steroidogenesis	6	444	54	7206	0.113054	0.377357	1.8033	0.946713
PATH:00600	Sphingolipid metabolism	5	444	43	7206	0.122701	0.404096	1.88718	0.911151
PATH:05030	Cocaine addiction	5	444	45	7206	0.141336	0.459342	1.8033	0.849747
PATH:04060	Cytokine-cytokine receptor interaction	22	444	281	7206	0.145168	0.460933	1.27065	0.838128
PATH:04014	Ras signaling pathway	17	444	209	7206	0.145558	0.460933	1.32012	0.836964
PATH:05203	Viral carcinogenesis	16	444	196	7206	0.151207	0.472762	1.32488	0.820427
PATH:04020	Calcium signaling pathway	15	444	183	7206	0.157093	0.474668	1.33031	0.803844
PATH:04380	Osteoclast differentiation	11	444	127	7206	0.158604	0.474668	1.40572	0.799685
PATH:04713	Circadian entrainment	8	444	86	7206	0.158762	0.474668	1.50974	0.799254
PATH:00051	Fructose and mannose metabolism	5	444	47	7206	0.161117	0.474668	1.72657	0.792859
PATH:05211	Renal cell carcinoma	7	444	73	7206	0.161426	0.474668	1.55628	0.792028
PATH:04910	Insulin signaling pathway	12	444	142	7206	0.164627	0.477076	1.37153	0.783499
PATH:04350	TGF-beta signaling pathway	8	444	87	7206	0.166107	0.477076	1.49239	0.779611
PATH:00471	D-Glutamine and D-glutamate metabolism	1	444	3	7206	0.173713	0.488469	5.40991	0.760167
PATH:01040	Biosynthesis of unsaturated fatty acids	3	444	24	7206	0.18129	0.488469	2.02872	0.741626
PATH:00062	Fatty acid elongation	3	444	24	7206	0.18129	0.488469	2.02872	0.741626
PATH:05166	HTLV-I infection	19	444	246	7206	0.181426	0.488469	1.25352	0.7413
PATH:00480	Glutathione metabolism	5	444	49	7206	0.18194	0.488469	1.65609	0.740072
PATH:04930	Type II diabetes mellitus	5	444	49	7206	0.18194	0.488469	1.65609	0.740072
PATH:04370	VEGF signaling pathway	7	444	76	7206	0.18625	0.494664	1.49484	0.729903
PATH:00290	Valine, leucine and isoleucine biosynthesis	2	444	13	7206	0.189015	0.496668	2.49688	0.723503
PATH:04612	Antigen processing and presentation	7	444	77	7206	0.194857	0.503346	1.47543	0.710283
PATH:04950	Maturity onset diabetes of the young	3	444	25	7206	0.197236	0.503346	1.94757	0.705013
PATH:05031	Amphetamine addiction	6	444	64	7206	0.199996	0.503346	1.52154	0.698979
PATH:04724	Glutamatergic synapse	10	444	120	7206	0.204151	0.503346	1.35248	0.690048
PATH:01100	Metabolic pathways	78	444	1158	7206	0.204766	0.503346	1.09319	0.688742
PATH:04064	NF-kappa B signaling pathway	8	444	92	7206	0.205044	0.503346	1.41128	0.688153
PATH:04010	MAPK signaling pathway	20	444	266	7206	0.205821	0.503346	1.22028	0.686509
PATH:05214	Glioma	6	444	65	7206	0.209805	0.508056	1.49813	0.678185
PATH:05134	Legionellosis	5	444	52	7206	0.214883	0.515303	1.56055	0.667797
PATH:00603	Glycosphingolipid biosynthesis - globo series	2	444	15	7206	0.235308	0.558857	2.16396	0.628363
PATH:04750	Inflammatory mediator regulation of TRP channels	8	444	97	7206	0.247203	0.56786	1.33853	0.606946
PATH:05223	Non-small cell lung cancer	5	444	55	7206	0.249524	0.56786	1.47543	0.602888
PATH:04115	p53 signaling pathway	6	444	69	7206	0.250594	0.56786	1.41128	0.601029
PATH:05320	Autoimmune thyroid disease	6	444	69	7206	0.250594	0.56786	1.41128	0.601029
PATH:04520	Adherens junction	6	444	69	7206	0.250594	0.56786	1.41128	0.601029
PATH:04723	Retrograde endocannabinoid signaling	8	444	98	7206	0.255962	0.574265	1.32488	0.591825
PATH:00983	Drug metabolism - other enzymes	4	444	42	7206	0.25807	0.574265	1.54569	0.588262
PATH:05140	Leishmaniasis	6	444	70	7206	0.261129	0.575882	1.39112	0.583146
PATH:00232	Caffeine metabolism	1	444	5	7206	0.272446	0.592276	3.24595	0.564719
PATH:05221	Acute myeloid leukemia	5	444	57	7206	0.273358	0.592276	1.42366	0.563268
PATH:05152	Tuberculosis	14	444	190	7206	0.281701	0.600749	1.19587	0.550212
PATH:00770	Pantothenate and CoA biosynthesis	2	444	17	7206	0.282133	0.600749	1.90938	0.549546
PATH:05215	Prostate cancer	7	444	87	7206	0.288268	0.608566	1.30584	0.540203
PATH:04066	HIF-1 signaling pathway	8	444	102	7206	0.291886	0.610981	1.27292	0.534787
PATH:05145	Toxoplasmosis	10	444	132	7206	0.295347	0.613032	1.22952	0.529667
PATH:05146	Amoebiasis	9	444	119	7206	0.311312	0.640784	1.22746	0.506804
PATH:04710	Circadian rhythm	3	444	32	7206	0.315265	0.643558	1.52154	0.501324
PATH:04068	FoxO signaling pathway	9	444	120	7206	0.320001	0.644366	1.21723	0.494849
PATH:05164	Influenza A	13	444	181	7206	0.323683	0.644366	1.16567	0.48988
PATH:04940	Type I diabetes mellitus	4	444	47	7206	0.328508	0.644366	1.38125	0.483454
PATH:00280	Valine, leucine and isoleucine degradation	4	444	47	7206	0.328508	0.644366	1.38125	0.483454
PATH:00670	One carbon pool by folate	2	444	19	7206	0.328705	0.644366	1.70839	0.483194
PATH:05204	Chemical carcinogenesis	5	444	62	7206	0.334665	0.650883	1.30885	0.47539
PATH:04911	Insulin secretion	6	444	78	7206	0.348631	0.667535	1.24844	0.457634
PATH:00590	Arachidonic acid metabolism	6	444	78	7206	0.348631	0.667535	1.24844	0.457634
PATH:05160	Hepatitis C	11	444	156	7206	0.366303	0.691884	1.1444	0.43616
PATH:05340	Primary immunodeficiency	3	444	35	7206	0.36695	0.691884	1.39112	0.435393
PATH:04142	Lysosome	9	444	126	7206	0.372991	0.697945	1.15927	0.428302
PATH:04260	Cardiac muscle contraction	6	444	81	7206	0.382247	0.700414	1.2022	0.417656
PATH:04650	Natural killer cell mediated cytotoxicity	11	444	158	7206	0.382291	0.700414	1.12992	0.417606
PATH:00140	Steroid hormone biosynthesis	5	444	66	7206	0.384533	0.700414	1.22952	0.415066
PATH:05213	Endometrial cancer	4	444	51	7206	0.385653	0.700414	1.27292	0.413803
PATH:04964	Proximal tubule bicarbonate reclamation	2	444	22	7206	0.396801	0.715401	1.47543	0.401427
PATH:00565	Ether lipid metabolism	3	444	37	7206	0.401065	0.717848	1.31592	0.396785
PATH:04720	Long-term potentiation	5	444	68	7206	0.409449	0.727582	1.19336	0.3878
PATH:04977	Vitamin digestion and absorption	2	444	23	7206	0.418809	0.738899	1.41128	0.377984
PATH:04340	Hedgehog signaling pathway	4	444	54	7206	0.428157	0.741368	1.2022	0.368397
PATH:04972	Pancreatic secretion	7	444	101	7206	0.430779	0.741368	1.12483	0.365745
PATH:04730	Long-term depression	5	444	70	7206	0.434223	0.741368	1.15927	0.362287
PATH:04918	Thyroid hormone synthesis	5	444	70	7206	0.434223	0.741368	1.15927	0.362287
PATH:04012	ErbB signaling pathway	6	444	86	7206	0.438217	0.741368	1.13231	0.35831
PATH:04914	Progesterone-mediated oocyte maturation	6	444	86	7206	0.438217	0.741368	1.13231	0.35831
PATH:04722	Neurotrophin signaling pathway	9	444	134	7206	0.444568	0.746996	1.09006	0.352062
PATH:04310	Wnt signaling pathway	10	444	151	7206	0.454156	0.757949	1.07482	0.342795
PATH:04666	Fc gamma R-mediated phagocytosis	6	444	88	7206	0.460384	0.763187	1.10657	0.33688
PATH:00430	Taurine and hypotaurine metabolism	1	444	10	7206	0.470787	0.770095	1.62297	0.327176
PATH:00072	Synthesis and degradation of ketone bodies	1	444	10	7206	0.470787	0.770095	1.62297	0.327176
PATH:04919	Thyroid hormone signaling pathway	7	444	106	7206	0.481597	0.773426	1.07177	0.317316
PATH:04966	Collecting duct acid secretion	2	444	26	7206	0.482217	0.773426	1.24844	0.316757
PATH:00601	Glycosphingolipid biosynthesis - lacto and neolacto series	2	444	26	7206	0.482217	0.773426	1.24844	0.316757
PATH:00562	Inositol phosphate metabolism	4	444	59	7206	0.497042	0.782941	1.10032	0.303607
PATH:04973	Carbohydrate digestion and absorption	3	444	43	7206	0.49949	0.782941	1.13231	0.301473
PATH:00380	Tryptophan metabolism	3	444	43	7206	0.49949	0.782941	1.13231	0.301473
PATH:00030	Pentose phosphate pathway	2	444	27	7206	0.502391	0.782941	1.2022	0.298958
PATH:04970	Salivary secretion	6	444	92	7206	0.503999	0.782941	1.05846	0.297571
PATH:04975	Fat digestion and absorption	3	444	44	7206	0.515114	0.790268	1.10657	0.288097
PATH:04960	Aldosterone-regulated sodium reabsorption	3	444	44	7206	0.515114	0.790268	1.10657	0.288097
PATH:05161	Hepatitis B	10	444	160	7206	0.528885	0.803337	1.01436	0.276639
PATH:05100	Bacterial invasion of epithelial cells	5	444	78	7206	0.530264	0.803337	1.04037	0.275508
PATH:05321	Inflammatory bowel disease (IBD)	4	444	62	7206	0.536642	0.803337	1.04708	0.270315
PATH:02010	ABC transporters	4	444	62	7206	0.536642	0.803337	1.04708	0.270315
PATH:04144	Endocytosis	12	444	195	7206	0.545365	0.811476	0.998753	0.263313
PATH:05216	Thyroid cancer	2	444	30	7206	0.559778	0.821609	1.08198	0.251984
PATH:04330	Notch signaling pathway	3	444	47	7206	0.560357	0.821609	1.03594	0.251535
PATH:00010	Glycolysis / Gluconeogenesis	4	444	64	7206	0.562153	0.821609	1.01436	0.250145
PATH:04114	Oocyte meiosis	7	444	116	7206	0.578675	0.840781	0.97938	0.237565
PATH:00533	Glycosaminoglycan biosynthesis - keratan sulfate	1	444	14	7206	0.589822	0.845101	1.15927	0.229279
PATH:00230	Purine metabolism	10	444	168	7206	0.592269	0.845101	0.966055	0.227481
PATH:05169	Epstein-Barr virus infection	11	444	185	7206	0.593945	0.845101	0.965011	0.226254
PATH:05020	Prion diseases	2	444	32	7206	0.595334	0.845101	1.01436	0.225239
PATH:04727	GABAergic synapse	5	444	86	7206	0.618364	0.867817	0.943589	0.208756
PATH:04540	Gap junction	5	444	86	7206	0.618364	0.867817	0.943589	0.208756
PATH:05143	African trypanosomiasis	2	444	34	7206	0.628698	0.874762	0.95469	0.201558
PATH:05032	Morphine addiction	5	444	88	7206	0.638809	0.874762	0.922144	0.194629
PATH:05222	Small cell lung cancer	5	444	88	7206	0.638809	0.874762	0.922144	0.194629
PATH:00604	Glycosphingolipid biosynthesis - ganglio series	1	444	16	7206	0.638907	0.874762	1.01436	0.194562
PATH:00520	Amino sugar and nucleotide sugar metabolism	3	444	53	7206	0.64275	0.874762	0.918664	0.191958
PATH:00450	Selenocompound metabolism	2	444	35	7206	0.644561	0.874762	0.927413	0.190736
PATH:04622	RIG-I-like receptor signaling pathway	5	444	89	7206	0.648774	0.875668	0.911783	0.187906
PATH:04630	Jak-STAT signaling pathway	10	444	177	7206	0.658519	0.881035	0.916934	0.181432
PATH:04130	SNARE interactions in vesicular transport	2	444	36	7206	0.659885	0.881035	0.901652	0.180532
PATH:04726	Serotonergic synapse	7	444	126	7206	0.666166	0.882126	0.901652	0.176417
PATH:04620	Toll-like receptor signaling pathway	7	444	127	7206	0.674277	0.882126	0.894552	0.171162
PATH:01230	Biosynthesis of amino acids	4	444	74	7206	0.677169	0.882126	0.877283	0.169303
PATH:05220	Chronic myeloid leukemia	4	444	74	7206	0.677169	0.882126	0.877283	0.169303
PATH:01210	2-Oxocarboxylic acid metabolism	1	444	18	7206	0.68213	0.882126	0.901652	0.166133
PATH:04614	Renin-angiotensin system	1	444	18	7206	0.68213	0.882126	0.901652	0.166133
PATH:00980	Metabolism of xenobiotics by cytochrome P450	4	444	76	7206	0.697465	0.89726	0.854196	0.156477
PATH:00900	Terpenoid backbone biosynthesis	1	444	19	7206	0.701764	0.898113	0.854196	0.153809
PATH:00270	Cysteine and methionine metabolism	2	444	40	7206	0.715921	0.911507	0.811486	0.145135
PATH:00531	Glycosaminoglycan degradation	1	444	21	7206	0.737478	0.934138	0.772844	0.132251
PATH:04742	Taste transduction	2	444	43	7206	0.752689	0.944995	0.754871	0.123384
PATH:00532	Glycosaminoglycan biosynthesis - chondroitin sulfate / dermatan sulfate	1	444	22	7206	0.7537	0.944995	0.737715	0.122801
PATH:04721	Synaptic vesicle cycle	3	444	66	7206	0.782073	0.956309	0.737715	0.106753
PATH:04962	Vasopressin-regulated water reabsorption	2	444	46	7206	0.785287	0.956309	0.70564	0.104972
PATH:05130	Pathogenic Escherichia coli infection	2	444	46	7206	0.785287	0.956309	0.70564	0.104972
PATH:03050	Proteasome	2	444	46	7206	0.785287	0.956309	0.70564	0.104972
PATH:04932	Non-alcoholic fatty liver disease (NAFLD)	7	444	143	7206	0.786794	0.956309	0.794462	0.104139
PATH:00592	alpha-Linolenic acid metabolism	1	444	25	7206	0.796609	0.956309	0.649189	0.098755
PATH:05212	Pancreatic cancer	3	444	68	7206	0.798959	0.956309	0.716017	0.0974755
PATH:05110	Vibrio cholerae infection	2	444	48	7206	0.804867	0.956309	0.676239	0.0942757
PATH:03022	Basal transcription factors	2	444	48	7206	0.804867	0.956309	0.676239	0.0942757
PATH:03460	Fanconi anemia pathway	2	444	48	7206	0.804867	0.956309	0.676239	0.0942757
PATH:00534	Glycosaminoglycan biosynthesis - heparan sulfate / heparin	1	444	26	7206	0.809184	0.956309	0.62422	0.0919526
PATH:00040	Pentose and glucuronate interconversions	1	444	26	7206	0.809184	0.956309	0.62422	0.0919526
PATH:04971	Gastric acid secretion	3	444	71	7206	0.822227	0.967095	0.685763	0.0850084
PATH:00410	beta-Alanine metabolism	1	444	28	7206	0.832056	0.974018	0.579633	0.0798477
PATH:05010	Alzheimer's disease	8	444	175	7206	0.85371	0.984463	0.741931	0.0686896
PATH:05014	Amyotrophic lateral sclerosis (ALS)	2	444	54	7206	0.854405	0.984463	0.601101	0.068336
PATH:05142	Chagas disease (American trypanosomiasis)	5	444	117	7206	0.855773	0.984463	0.693578	0.0676412
PATH:00240	Pyrimidine metabolism	4	444	97	7206	0.856921	0.984463	0.669267	0.067059
PATH:00052	Galactose metabolism	1	444	32	7206	0.869917	0.994762	0.507179	0.0605222
PATH:01200	Carbon metabolism	4	444	101	7206	0.877426	0.994762	0.642762	0.0567894
PATH:00250	Alanine, aspartate and glutamate metabolism	1	444	33	7206	0.877968	0.994762	0.49181	0.0565214
PATH:05210	Colorectal cancer	2	444	61	7206	0.897557	1	0.532122	0.0469381
PATH:03015	mRNA surveillance pathway	3	444	84	7206	0.898241	1	0.579633	0.046607
PATH:05033	Nicotine addiction	1	444	36	7206	0.899258	1	0.450826	0.0461158
PATH:00982	Drug metabolism - cytochrome P450	2	444	62	7206	0.902648	1	0.52354	0.0444814
PATH:05016	Huntington's disease	8	444	191	7206	0.909994	1	0.679779	0.0409617
PATH:05168	Herpes simplex infection	8	444	193	7206	0.915534	1	0.672735	0.0383256
PATH:04150	mTOR signaling pathway	2	444	67	7206	0.924747	1	0.48447	0.0339772
PATH:00650	Butanoate metabolism	1	444	41	7206	0.926826	1	0.395847	0.033002
PATH:00350	Tyrosine metabolism	1	444	42	7206	0.93136	1	0.386422	0.0308824
PATH:00620	Pyruvate metabolism	1	444	43	7206	0.935614	1	0.377436	0.0289033
PATH:03008	Ribosome biogenesis in eukaryotes	2	444	70	7206	0.935642	1	0.463707	0.0288904
PATH:05162	Measles	5	444	140	7206	0.938734	1	0.579633	0.0274573
PATH:03018	RNA degradation	2	444	71	7206	0.938929	1	0.457175	0.0273671
PATH:04961	Endocrine and other factor-regulated calcium reabsorption	1	444	46	7206	0.946862	1	0.35282	0.0237135
PATH:00310	Lysine degradation	1	444	46	7206	0.946862	1	0.35282	0.0237135
PATH:00591	Linoleic acid metabolism	1	444	49	7206	0.956148	1	0.331219	0.0194749
PATH:00510	N-Glycan biosynthesis	1	444	49	7206	0.956148	1	0.331219	0.0194749
PATH:04623	Cytosolic DNA-sensing pathway	2	444	79	7206	0.960049	1	0.410879	0.0177067
PATH:04110	Cell cycle	4	444	128	7206	0.960116	1	0.507179	0.0176762
PATH:04140	Regulation of autophagy	1	444	52	7206	0.963815	1	0.31211	0.0160065
PATH:04976	Bile secretion	2	444	86	7206	0.972618	1	0.377436	0.0120576
PATH:04141	Protein processing in endoplasmic reticulum	5	444	168	7206	0.980703	1	0.483028	0.00846263
PATH:00190	Oxidative phosphorylation	3	444	132	7206	0.989874	1	0.368857	0.00442021
PATH:03013	RNA transport	4	444	158	7206	0.989891	1	0.410879	0.00441262
PATH:04210	Apoptosis	1	444	81	7206	0.994377	1	0.200367	0.00244873
PATH:04080	Neuroactive ligand-receptor interaction	9	444	291	7206	0.994649	1	0.50195	0.00232996
PATH:04120	Ubiquitin mediated proteolysis	2	444	141	7206	0.998783	1	0.230209	0.000528988
PATH:05012	Parkinson's disease	2	444	143	7206	0.998917	1	0.226989	0.000470641
PATH:04740	Olfactory transduction	4	444	1011	7206	1	1	0.0642126	0

## Sheet: AllPathway2Gene
PathwayID	PathwayTerm	QueryID	Symbol	Description	P-Value	FDR	Enrichment
PATH:04512	ECM-receptor interaction	ITGA8	ITGA8	integrin, alpha 8	1.15993e-06	0.000286501	3.50415
PATH:04512	ECM-receptor interaction	COL5A3	COL5A3	collagen, type V, alpha 3	1.15993e-06	0.000286501	3.50415
PATH:04512	ECM-receptor interaction	COL1A2	COL1A2	collagen, type I, alpha 2	1.15993e-06	0.000286501	3.50415
PATH:04512	ECM-receptor interaction	VWF	VWF	von Willebrand factor	1.15993e-06	0.000286501	3.50415
PATH:04512	ECM-receptor interaction	COL6A2	COL6A2	collagen, type VI, alpha 2	1.15993e-06	0.000286501	3.50415
PATH:04512	ECM-receptor interaction	ITGA10	ITGA10	integrin, alpha 10	1.15993e-06	0.000286501	3.50415
PATH:04512	ECM-receptor interaction	LAMC2	LAMC2	laminin, gamma 2	1.15993e-06	0.000286501	3.50415
PATH:04512	ECM-receptor interaction	TNC	TNC	tenascin C	1.15993e-06	0.000286501	3.50415
PATH:04512	ECM-receptor interaction	THBS4	THBS4	thrombospondin 4	1.15993e-06	0.000286501	3.50415
PATH:04512	ECM-receptor interaction	FN1	FN1	fibronectin 1	1.15993e-06	0.000286501	3.50415
PATH:04512	ECM-receptor interaction	ITGA7	ITGA7	integrin, alpha 7	1.15993e-06	0.000286501	3.50415
PATH:04512	ECM-receptor interaction	CD36.1	CD36	CD36 molecule (thrombospondin receptor)	1.15993e-06	0.000286501	3.50415
PATH:04512	ECM-receptor interaction	SDC2	SDC2	syndecan 2	1.15993e-06	0.000286501	3.50415
PATH:04512	ECM-receptor interaction	SDC3	SDC3	syndecan 3	1.15993e-06	0.000286501	3.50415
PATH:04512	ECM-receptor interaction	ITGA5	ITGA5	integrin, alpha 5 (fibronectin receptor, alpha polypeptide)	1.15993e-06	0.000286501	3.50415
PATH:04512	ECM-receptor interaction	THBS1	THBS1	thrombospondin 1	1.15993e-06	0.000286501	3.50415
PATH:04512	ECM-receptor interaction	ITGB3	ITGB3	integrin, beta 3 (platelet glycoprotein IIIa, antigen CD61)	1.15993e-06	0.000286501	3.50415
PATH:04512	ECM-receptor interaction	CD44	CD44	CD44 molecule (Indian blood group)	1.15993e-06	0.000286501	3.50415
PATH:04512	ECM-receptor interaction	COL3A1	COL3A1	collagen, type III, alpha 1	1.15993e-06	0.000286501	3.50415
PATH:04360	Axon guidance	NRAS	NRAS	neuroblastoma RAS viral (v-ras) oncogene homolog	5.27829e-06	0.000651869	2.80664
PATH:04360	Axon guidance	NGEF	NGEF	neuronal guanine nucleotide exchange factor	5.27829e-06	0.000651869	2.80664
PATH:04360	Axon guidance	SEMA6C	SEMA6C	sema domain, transmembrane domain (TM), and cytoplasmic domain, (semaphorin) 6C	5.27829e-06	0.000651869	2.80664
PATH:04360	Axon guidance	SEMA5A	SEMA5A	sema domain, seven thrombospondin repeats (type 1 and type 1-like), transmembrane domain (TM) and short cytoplasmic domain, (semaphorin) 5A	5.27829e-06	0.000651869	2.80664
PATH:04360	Axon guidance	CXCR4	CXCR4	chemokine (C-X-C motif) receptor 4	5.27829e-06	0.000651869	2.80664
PATH:04360	Axon guidance	SLIT3	SLIT3	slit homolog 3 (Drosophila)	5.27829e-06	0.000651869	2.80664
PATH:04360	Axon guidance	SEMA6D	SEMA6D	sema domain, transmembrane domain (TM), and cytoplasmic domain, (semaphorin) 6D	5.27829e-06	0.000651869	2.80664
PATH:04360	Axon guidance	ABLIM2	ABLIM2	actin binding LIM protein family, member 2	5.27829e-06	0.000651869	2.80664
PATH:04360	Axon guidance	SLIT2	SLIT2	slit homolog 2 (Drosophila)	5.27829e-06	0.000651869	2.80664
PATH:04360	Axon guidance	FYN	FYN	FYN oncogene related to SRC, FGR, YES	5.27829e-06	0.000651869	2.80664
PATH:04360	Axon guidance	SEMA4A	SEMA4A	sema domain, immunoglobulin domain (Ig), transmembrane domain (TM) and short cytoplasmic domain, (semaphorin) 4A	5.27829e-06	0.000651869	2.80664
PATH:04360	Axon guidance	EPHB2	EPHB2	EPH receptor B2	5.27829e-06	0.000651869	2.80664
PATH:04360	Axon guidance	UNC5B	UNC5B	unc-5 homolog B (C. elegans)	5.27829e-06	0.000651869	2.80664
PATH:04360	Axon guidance	ROCK1	ROCK1	Rho-associated, coiled-coil containing protein kinase 1	5.27829e-06	0.000651869	2.80664
PATH:04360	Axon guidance	LRRC4	LRRC4	leucine rich repeat containing 4	5.27829e-06	0.000651869	2.80664
PATH:04360	Axon guidance	SEMA7A	SEMA7A	semaphorin 7A, GPI membrane anchor (John Milton Hagen blood group)	5.27829e-06	0.000651869	2.80664
PATH:04360	Axon guidance	EPHA7	EPHA7	EPH receptor A7	5.27829e-06	0.000651869	2.80664
PATH:04360	Axon guidance	KRAS	KRAS	v-Ki-ras2 Kirsten rat sarcoma viral oncogene homolog	5.27829e-06	0.000651869	2.80664
PATH:04360	Axon guidance	PAK3	PAK3	p21 protein (Cdc42/Rac)-activated kinase 3	5.27829e-06	0.000651869	2.80664
PATH:04360	Axon guidance	NRP1	NRP1	neuropilin 1	5.27829e-06	0.000651869	2.80664
PATH:04360	Axon guidance	SEMA3G	SEMA3G	sema domain, immunoglobulin domain (Ig), short basic domain, secreted, (semaphorin) 3G	5.27829e-06	0.000651869	2.80664
PATH:04360	Axon guidance	PLXNA2	PLXNA2	plexin A2	5.27829e-06	0.000651869	2.80664
PATH:04360	Axon guidance	ROBO1	ROBO1	roundabout, axon guidance receptor, homolog 1 (Drosophila)	5.27829e-06	0.000651869	2.80664
PATH:04510	Focal adhesion	ITGA8	ITGA8	integrin, alpha 8	8.73117e-05	0.00718866	2.19101
PATH:04510	Focal adhesion	COL5A3	COL5A3	collagen, type V, alpha 3	8.73117e-05	0.00718866	2.19101
PATH:04510	Focal adhesion	VAV3	VAV3	vav 3 guanine nucleotide exchange factor	8.73117e-05	0.00718866	2.19101
PATH:04510	Focal adhesion	MYL9	MYL9	myosin, light chain 9, regulatory	8.73117e-05	0.00718866	2.19101
PATH:04510	Focal adhesion	COL1A2	COL1A2	collagen, type I, alpha 2	8.73117e-05	0.00718866	2.19101
PATH:04510	Focal adhesion	ARHGAP5	ARHGAP5	Rho GTPase activating protein 5	8.73117e-05	0.00718866	2.19101
PATH:04510	Focal adhesion	VWF	VWF	von Willebrand factor	8.73117e-05	0.00718866	2.19101
PATH:04510	Focal adhesion	COL6A2	COL6A2	collagen, type VI, alpha 2	8.73117e-05	0.00718866	2.19101
PATH:04510	Focal adhesion	ITGA10	ITGA10	integrin, alpha 10	8.73117e-05	0.00718866	2.19101
PATH:04510	Focal adhesion	LAMC2	LAMC2	laminin, gamma 2	8.73117e-05	0.00718866	2.19101
PATH:04510	Focal adhesion	ACTN3	ACTN3	actinin, alpha 3	8.73117e-05	0.00718866	2.19101
PATH:04510	Focal adhesion	TNC	TNC	tenascin C	8.73117e-05	0.00718866	2.19101
PATH:04510	Focal adhesion	THBS4	THBS4	thrombospondin 4	8.73117e-05	0.00718866	2.19101
PATH:04510	Focal adhesion	FN1	FN1	fibronectin 1	8.73117e-05	0.00718866	2.19101
PATH:04510	Focal adhesion	FYN	FYN	FYN oncogene related to SRC, FGR, YES	8.73117e-05	0.00718866	2.19101
PATH:04510	Focal adhesion	ITGA7	ITGA7	integrin, alpha 7	8.73117e-05	0.00718866	2.19101
PATH:04510	Focal adhesion	ROCK1	ROCK1	Rho-associated, coiled-coil containing protein kinase 1	8.73117e-05	0.00718866	2.19101
PATH:04510	Focal adhesion	VAV2	VAV2	vav 2 guanine nucleotide exchange factor	8.73117e-05	0.00718866	2.19101
PATH:04510	Focal adhesion	PPP1CB	PPP1CB	protein phosphatase 1, catalytic subunit, beta isozyme	8.73117e-05	0.00718866	2.19101
PATH:04510	Focal adhesion	PDGFB	PDGFB	platelet-derived growth factor beta polypeptide	8.73117e-05	0.00718866	2.19101
PATH:04510	Focal adhesion	TLN2	TLN2	talin 2	8.73117e-05	0.00718866	2.19101
PATH:04510	Focal adhesion	PIK3R3	PIK3R3	phosphoinositide-3-kinase, regulatory subunit 3 (gamma)	8.73117e-05	0.00718866	2.19101
PATH:04510	Focal adhesion	ITGA5	ITGA5	integrin, alpha 5 (fibronectin receptor, alpha polypeptide)	8.73117e-05	0.00718866	2.19101
PATH:04510	Focal adhesion	THBS1	THBS1	thrombospondin 1	8.73117e-05	0.00718866	2.19101
PATH:04510	Focal adhesion	ITGB3	ITGB3	integrin, beta 3 (platelet glycoprotein IIIa, antigen CD61)	8.73117e-05	0.00718866	2.19101
PATH:04510	Focal adhesion	PAK3	PAK3	p21 protein (Cdc42/Rac)-activated kinase 3	8.73117e-05	0.00718866	2.19101
PATH:04510	Focal adhesion	COL3A1	COL3A1	collagen, type III, alpha 1	8.73117e-05	0.00718866	2.19101
PATH:05205	Proteoglycans in cancer	NRAS	NRAS	neuroblastoma RAS viral (v-ras) oncogene homolog	0.000202243	0.0124885	2.12047
PATH:05205	Proteoglycans in cancer	HIF1A	HIF1A	hypoxia inducible factor 1, alpha subunit (basic helix-loop-helix transcription factor)	0.000202243	0.0124885	2.12047
PATH:05205	Proteoglycans in cancer	COL1A2	COL1A2	collagen, type I, alpha 2	0.000202243	0.0124885	2.12047
PATH:05205	Proteoglycans in cancer	GPC3	GPC3	glypican 3	0.000202243	0.0124885	2.12047
PATH:05205	Proteoglycans in cancer	FZD1	FZD1	frizzled family receptor 1	0.000202243	0.0124885	2.12047
PATH:05205	Proteoglycans in cancer	WNT5B	WNT5B	wingless-type MMTV integration site family, member 5B	0.000202243	0.0124885	2.12047
PATH:05205	Proteoglycans in cancer	FN1	FN1	fibronectin 1	0.000202243	0.0124885	2.12047
PATH:05205	Proteoglycans in cancer	ANK1	ANK1	ankyrin 1, erythrocytic	0.000202243	0.0124885	2.12047
PATH:05205	Proteoglycans in cancer	FGF18	FGF18	fibroblast growth factor 18	0.000202243	0.0124885	2.12047
PATH:05205	Proteoglycans in cancer	TWIST2	TWIST2	twist homolog 2 (Drosophila)	0.000202243	0.0124885	2.12047
PATH:05205	Proteoglycans in cancer	ITPR1	ITPR1	inositol 1,4,5-trisphosphate receptor, type 1	0.000202243	0.0124885	2.12047
PATH:05205	Proteoglycans in cancer	ROCK1	ROCK1	Rho-associated, coiled-coil containing protein kinase 1	0.000202243	0.0124885	2.12047
PATH:05205	Proteoglycans in cancer	VAV2	VAV2	vav 2 guanine nucleotide exchange factor	0.000202243	0.0124885	2.12047
PATH:05205	Proteoglycans in cancer	MMP9	MMP9	matrix metallopeptidase 9 (gelatinase B, 92kDa gelatinase, 92kDa type IV collagenase)	0.000202243	0.0124885	2.12047
PATH:05205	Proteoglycans in cancer	SDC2	SDC2	syndecan 2	0.000202243	0.0124885	2.12047
PATH:05205	Proteoglycans in cancer	PPP1CB	PPP1CB	protein phosphatase 1, catalytic subunit, beta isozyme	0.000202243	0.0124885	2.12047
PATH:05205	Proteoglycans in cancer	FZD8	FZD8	frizzled family receptor 8	0.000202243	0.0124885	2.12047
PATH:05205	Proteoglycans in cancer	PIK3R3	PIK3R3	phosphoinositide-3-kinase, regulatory subunit 3 (gamma)	0.000202243	0.0124885	2.12047
PATH:05205	Proteoglycans in cancer	ITGA5	ITGA5	integrin, alpha 5 (fibronectin receptor, alpha polypeptide)	0.000202243	0.0124885	2.12047
PATH:05205	Proteoglycans in cancer	MAPK12	MAPK12	mitogen-activated protein kinase 12	0.000202243	0.0124885	2.12047
PATH:05205	Proteoglycans in cancer	THBS1	THBS1	thrombospondin 1	0.000202243	0.0124885	2.12047
PATH:05205	Proteoglycans in cancer	KRAS	KRAS	v-Ki-ras2 Kirsten rat sarcoma viral oncogene homolog	0.000202243	0.0124885	2.12047
PATH:05205	Proteoglycans in cancer	FZD10	FZD10	frizzled family receptor 10	0.000202243	0.0124885	2.12047
PATH:05205	Proteoglycans in cancer	ITGB3	ITGB3	integrin, beta 3 (platelet glycoprotein IIIa, antigen CD61)	0.000202243	0.0124885	2.12047
PATH:05205	Proteoglycans in cancer	MAPK11	MAPK11	mitogen-activated protein kinase 11	0.000202243	0.0124885	2.12047
PATH:05205	Proteoglycans in cancer	CD44	CD44	CD44 molecule (Indian blood group)	0.000202243	0.0124885	2.12047
PATH:04670	Leukocyte transendothelial migration	JAM3	JAM3	junctional adhesion molecule 3	0.000292445	0.0144468	2.47572
PATH:04670	Leukocyte transendothelial migration	ICAM1	ICAM1	intercellular adhesion molecule 1	0.000292445	0.0144468	2.47572
PATH:04670	Leukocyte transendothelial migration	VAV3	VAV3	vav 3 guanine nucleotide exchange factor	0.000292445	0.0144468	2.47572
PATH:04670	Leukocyte transendothelial migration	MYL9	MYL9	myosin, light chain 9, regulatory	0.000292445	0.0144468	2.47572
PATH:04670	Leukocyte transendothelial migration	CXCR4	CXCR4	chemokine (C-X-C motif) receptor 4	0.000292445	0.0144468	2.47572
PATH:04670	Leukocyte transendothelial migration	ARHGAP5	ARHGAP5	Rho GTPase activating protein 5	0.000292445	0.0144468	2.47572
PATH:04670	Leukocyte transendothelial migration	JAM2	JAM2	junctional adhesion molecule 2	0.000292445	0.0144468	2.47572
PATH:04670	Leukocyte transendothelial migration	ACTN3	ACTN3	actinin, alpha 3	0.000292445	0.0144468	2.47572
PATH:04670	Leukocyte transendothelial migration	ROCK1	ROCK1	Rho-associated, coiled-coil containing protein kinase 1	0.000292445	0.0144468	2.47572
PATH:04670	Leukocyte transendothelial migration	VAV2	VAV2	vav 2 guanine nucleotide exchange factor	0.000292445	0.0144468	2.47572
PATH:04670	Leukocyte transendothelial migration	MMP9	MMP9	matrix metallopeptidase 9 (gelatinase B, 92kDa gelatinase, 92kDa type IV collagenase)	0.000292445	0.0144468	2.47572
PATH:04670	Leukocyte transendothelial migration	CTNNA2	CTNNA2	catenin (cadherin-associated protein), alpha 2	0.000292445	0.0144468	2.47572
PATH:04670	Leukocyte transendothelial migration	PIK3R3	PIK3R3	phosphoinositide-3-kinase, regulatory subunit 3 (gamma)	0.000292445	0.0144468	2.47572
PATH:04670	Leukocyte transendothelial migration	MAPK12	MAPK12	mitogen-activated protein kinase 12	0.000292445	0.0144468	2.47572
PATH:04670	Leukocyte transendothelial migration	CYBB	CYBB	cytochrome b-245, beta polypeptide	0.000292445	0.0144468	2.47572
PATH:04670	Leukocyte transendothelial migration	NCF4	NCF4	neutrophil cytosolic factor 4, 40kDa	0.000292445	0.0144468	2.47572
PATH:04670	Leukocyte transendothelial migration	PECAM1	PECAM1	platelet/endothelial cell adhesion molecule	0.000292445	0.0144468	2.47572
PATH:04670	Leukocyte transendothelial migration	MAPK11	MAPK11	mitogen-activated protein kinase 11	0.000292445	0.0144468	2.47572
PATH:04810	Regulation of actin cytoskeleton	NRAS	NRAS	neuroblastoma RAS viral (v-ras) oncogene homolog	0.000551986	0.0227234	1.99044
PATH:04810	Regulation of actin cytoskeleton	ITGA8	ITGA8	integrin, alpha 8	0.000551986	0.0227234	1.99044
PATH:04810	Regulation of actin cytoskeleton	VAV3	VAV3	vav 3 guanine nucleotide exchange factor	0.000551986	0.0227234	1.99044
PATH:04810	Regulation of actin cytoskeleton	MYL9	MYL9	myosin, light chain 9, regulatory	0.000551986	0.0227234	1.99044
PATH:04810	Regulation of actin cytoskeleton	ARHGEF4	ARHGEF4	Rho guanine nucleotide exchange factor (GEF) 4	0.000551986	0.0227234	1.99044
PATH:04810	Regulation of actin cytoskeleton	FGF1	FGF1	fibroblast growth factor 1 (acidic)	0.000551986	0.0227234	1.99044
PATH:04810	Regulation of actin cytoskeleton	CHRM4	CHRM4	cholinergic receptor, muscarinic 4	0.000551986	0.0227234	1.99044
PATH:04810	Regulation of actin cytoskeleton	ITGA10	ITGA10	integrin, alpha 10	0.000551986	0.0227234	1.99044
PATH:04810	Regulation of actin cytoskeleton	ACTN3	ACTN3	actinin, alpha 3	0.000551986	0.0227234	1.99044
PATH:04810	Regulation of actin cytoskeleton	FN1	FN1	fibronectin 1	0.000551986	0.0227234	1.99044
PATH:04810	Regulation of actin cytoskeleton	WASF1	WASF1	WAS protein family, member 1	0.000551986	0.0227234	1.99044
PATH:04810	Regulation of actin cytoskeleton	FGF18	FGF18	fibroblast growth factor 18	0.000551986	0.0227234	1.99044
PATH:04810	Regulation of actin cytoskeleton	ITGA7	ITGA7	integrin, alpha 7	0.000551986	0.0227234	1.99044
PATH:04810	Regulation of actin cytoskeleton	ROCK1	ROCK1	Rho-associated, coiled-coil containing protein kinase 1	0.000551986	0.0227234	1.99044
PATH:04810	Regulation of actin cytoskeleton	VAV2	VAV2	vav 2 guanine nucleotide exchange factor	0.000551986	0.0227234	1.99044
PATH:04810	Regulation of actin cytoskeleton	PPP1CB	PPP1CB	protein phosphatase 1, catalytic subunit, beta isozyme	0.000551986	0.0227234	1.99044
PATH:04810	Regulation of actin cytoskeleton	PDGFB	PDGFB	platelet-derived growth factor beta polypeptide	0.000551986	0.0227234	1.99044
PATH:04810	Regulation of actin cytoskeleton	PIK3R3	PIK3R3	phosphoinositide-3-kinase, regulatory subunit 3 (gamma)	0.000551986	0.0227234	1.99044
PATH:04810	Regulation of actin cytoskeleton	ITGA5	ITGA5	integrin, alpha 5 (fibronectin receptor, alpha polypeptide)	0.000551986	0.0227234	1.99044
PATH:04810	Regulation of actin cytoskeleton	PFN2	PFN2	profilin 2	0.000551986	0.0227234	1.99044
PATH:04810	Regulation of actin cytoskeleton	TMSB4X	TMSB4X	thymosin beta 4, X-linked	0.000551986	0.0227234	1.99044
PATH:04810	Regulation of actin cytoskeleton	KRAS	KRAS	v-Ki-ras2 Kirsten rat sarcoma viral oncogene homolog	0.000551986	0.0227234	1.99044
PATH:04810	Regulation of actin cytoskeleton	ITGB3	ITGB3	integrin, beta 3 (platelet glycoprotein IIIa, antigen CD61)	0.000551986	0.0227234	1.99044
PATH:04810	Regulation of actin cytoskeleton	PAK3	PAK3	p21 protein (Cdc42/Rac)-activated kinase 3	0.000551986	0.0227234	1.99044
PATH:04810	Regulation of actin cytoskeleton	FGF19	FGF19	fibroblast growth factor 19	0.000551986	0.0227234	1.99044
PATH:04810	Regulation of actin cytoskeleton	CYFIP2	CYFIP2	cytoplasmic FMR1 interacting protein 2	0.000551986	0.0227234	1.99044
PATH:05144	Malaria	ICAM1	ICAM1	intercellular adhesion molecule 1	0.000698165	0.0246353	3.07805
PATH:05144	Malaria	THBS4	THBS4	thrombospondin 4	0.000698165	0.0246353	3.07805
PATH:05144	Malaria	CXCL8	CXCL8	interleukin 8	0.000698165	0.0246353	3.07805
PATH:05144	Malaria	CD36.1	CD36	CD36 molecule (thrombospondin receptor)	0.000698165	0.0246353	3.07805
PATH:05144	Malaria	SDC2	SDC2	syndecan 2	0.000698165	0.0246353	3.07805
PATH:05144	Malaria	SDC3	SDC3	syndecan 3	0.000698165	0.0246353	3.07805
PATH:05144	Malaria	THBS1	THBS1	thrombospondin 1	0.000698165	0.0246353	3.07805
PATH:05144	Malaria	IL18	IL18	interleukin 18 (interferon-gamma-inducing factor)	0.000698165	0.0246353	3.07805
PATH:05144	Malaria	PECAM1	PECAM1	platelet/endothelial cell adhesion molecule	0.000698165	0.0246353	3.07805
PATH:05144	Malaria	CD40	CD40	CD40 molecule, TNF receptor superfamily member 5	0.000698165	0.0246353	3.07805
PATH:05144	Malaria	LRP1B	LRP1B	low density lipoprotein receptor-related protein 1B	0.000698165	0.0246353	3.07805
PATH:04668	TNF signaling pathway	MMP3	MMP3	matrix metallopeptidase 3 (stromelysin 1, progelatinase)	0.000870759	0.0268847	2.4044
PATH:04668	TNF signaling pathway	NOD2	NOD2	nucleotide-binding oligomerization domain containing 2	0.000870759	0.0268847	2.4044
PATH:04668	TNF signaling pathway	MAP3K8	MAP3K8	mitogen-activated protein kinase kinase kinase 8	0.000870759	0.0268847	2.4044
PATH:04668	TNF signaling pathway	CXCL3	CXCL3	chemokine (C-X-C motif) ligand 3	0.000870759	0.0268847	2.4044
PATH:04668	TNF signaling pathway	ICAM1	ICAM1	intercellular adhesion molecule 1	0.000870759	0.0268847	2.4044
PATH:04668	TNF signaling pathway	CREB5	CREB5	cAMP responsive element binding protein 5	0.000870759	0.0268847	2.4044
PATH:04668	TNF signaling pathway	EDN1	EDN1	endothelin 1	0.000870759	0.0268847	2.4044
PATH:04668	TNF signaling pathway	CXCL8	CXCL8	interleukin 8	0.000870759	0.0268847	2.4044
PATH:04668	TNF signaling pathway	CXCL5	CXCL6	chemokine (C-X-C motif) ligand 6 (granulocyte chemotactic protein 2)	0.000870759	0.0268847	2.4044
PATH:04668	TNF signaling pathway	MMP9	MMP9	matrix metallopeptidase 9 (gelatinase B, 92kDa gelatinase, 92kDa type IV collagenase)	0.000870759	0.0268847	2.4044
PATH:04668	TNF signaling pathway	GRO1	GRO1	chemokine (C-X-C motif) ligand 1 (melanoma growth stimulating activity, alpha)	0.000870759	0.0268847	2.4044
PATH:04668	TNF signaling pathway	MMP14	MMP14	matrix metallopeptidase 14 (membrane-inserted)	0.000870759	0.0268847	2.4044
PATH:04668	TNF signaling pathway	PIK3R3	PIK3R3	phosphoinositide-3-kinase, regulatory subunit 3 (gamma)	0.000870759	0.0268847	2.4044
PATH:04668	TNF signaling pathway	MAPK12	MAPK12	mitogen-activated protein kinase 12	0.000870759	0.0268847	2.4044
PATH:04668	TNF signaling pathway	CREB3L1	CREB3L1	cAMP responsive element binding protein 3-like 1	0.000870759	0.0268847	2.4044
PATH:04668	TNF signaling pathway	MAPK11	MAPK11	mitogen-activated protein kinase 11	0.000870759	0.0268847	2.4044
PATH:04070	Phosphatidylinositol signaling system	DGKI	DGKI	diacylglycerol kinase, iota	0.00303016	0.0831612	2.46528
PATH:04070	Phosphatidylinositol signaling system	CALML5	CALML5	calmodulin-like 5	0.00303016	0.0831612	2.46528
PATH:04070	Phosphatidylinositol signaling system	DGKB	DGKB	diacylglycerol kinase, beta 90kDa	0.00303016	0.0831612	2.46528
PATH:04070	Phosphatidylinositol signaling system	INPP4B	INPP4B	inositol polyphosphate-4-phosphatase, type II, 105kDa	0.00303016	0.0831612	2.46528
PATH:04070	Phosphatidylinositol signaling system	ITPR1	ITPR1	inositol 1,4,5-trisphosphate receptor, type 1	0.00303016	0.0831612	2.46528
PATH:04070	Phosphatidylinositol signaling system	PIK3C2G	PIK3C2G	phosphoinositide-3-kinase, class 2, gamma polypeptide	0.00303016	0.0831612	2.46528
PATH:04070	Phosphatidylinositol signaling system	PIK3R3	PIK3R3	phosphoinositide-3-kinase, regulatory subunit 3 (gamma)	0.00303016	0.0831612	2.46528
PATH:04070	Phosphatidylinositol signaling system	ITPKA	ITPKA	inositol-trisphosphate 3-kinase A	0.00303016	0.0831612	2.46528
PATH:04070	Phosphatidylinositol signaling system	ITPKB	ITPKB	inositol-trisphosphate 3-kinase B	0.00303016	0.0831612	2.46528
PATH:04070	Phosphatidylinositol signaling system	DGKG	DGKG	diacylglycerol kinase, gamma 90kDa	0.00303016	0.0831612	2.46528
PATH:04070	Phosphatidylinositol signaling system	CDS1	CDS1	CDP-diacylglycerol synthase (phosphatidate cytidylyltransferase) 1	0.00303016	0.0831612	2.46528
PATH:04070	Phosphatidylinositol signaling system	DGKH	DGKH	diacylglycerol kinase, eta	0.00303016	0.0831612	2.46528
PATH:04640	Hematopoietic cell lineage	IL11	IL11	interleukin 11	0.00359404	0.0887728	2.31853
PATH:04640	Hematopoietic cell lineage	CSF1R	CSF1R	colony stimulating factor 1 receptor	0.00359404	0.0887728	2.31853
PATH:04640	Hematopoietic cell lineage	IL11RA	IL11RA	interleukin 11 receptor, alpha	0.00359404	0.0887728	2.31853
PATH:04640	Hematopoietic cell lineage	FLT3	FLT3	fms-related tyrosine kinase 3	0.00359404	0.0887728	2.31853
PATH:04640	Hematopoietic cell lineage	CD55	CD55	CD55 molecule, decay accelerating factor for complement (Cromer blood group)	0.00359404	0.0887728	2.31853
PATH:04640	Hematopoietic cell lineage	CD36.1	CD36	CD36 molecule (thrombospondin receptor)	0.00359404	0.0887728	2.31853
PATH:04640	Hematopoietic cell lineage	TPO	TPO	thyroid peroxidase	0.00359404	0.0887728	2.31853
PATH:04640	Hematopoietic cell lineage	BOLA-DRA	BOLA-DRA	major histocompatibility complex, class II, DR alpha	0.00359404	0.0887728	2.31853
PATH:04640	Hematopoietic cell lineage	ITGA5	ITGA5	integrin, alpha 5 (fibronectin receptor, alpha polypeptide)	0.00359404	0.0887728	2.31853
PATH:04640	Hematopoietic cell lineage	ITGB3	ITGB3	integrin, beta 3 (platelet glycoprotein IIIa, antigen CD61)	0.00359404	0.0887728	2.31853
PATH:04640	Hematopoietic cell lineage	IL6R	IL6R	interleukin 6 receptor	0.00359404	0.0887728	2.31853
PATH:04640	Hematopoietic cell lineage	CD34	CD34	CD34 molecule	0.00359404	0.0887728	2.31853
PATH:04640	Hematopoietic cell lineage	CD44	CD44	CD44 molecule (Indian blood group)	0.00359404	0.0887728	2.31853
PATH:04725	Cholinergic synapse	NRAS	NRAS	neuroblastoma RAS viral (v-ras) oncogene homolog	0.00444605	0.0976512	2.18477
PATH:04725	Cholinergic synapse	CHRM4	CHRM4	cholinergic receptor, muscarinic 4	0.00444605	0.0976512	2.18477
PATH:04725	Cholinergic synapse	CHRNA6	CHRNA6	cholinergic receptor, nicotinic, alpha 6 (neuronal)	0.00444605	0.0976512	2.18477
PATH:04725	Cholinergic synapse	CREB5	CREB5	cAMP responsive element binding protein 5	0.00444605	0.0976512	2.18477
PATH:04725	Cholinergic synapse	GNG11	GNG11	guanine nucleotide binding protein (G protein), gamma 11	0.00444605	0.0976512	2.18477
PATH:04725	Cholinergic synapse	FYN	FYN	FYN oncogene related to SRC, FGR, YES	0.00444605	0.0976512	2.18477
PATH:04725	Cholinergic synapse	ITPR1	ITPR1	inositol 1,4,5-trisphosphate receptor, type 1	0.00444605	0.0976512	2.18477
PATH:04725	Cholinergic synapse	ACHE	ACHE	acetylcholinesterase	0.00444605	0.0976512	2.18477
PATH:04725	Cholinergic synapse	PIK3R3	PIK3R3	phosphoinositide-3-kinase, regulatory subunit 3 (gamma)	0.00444605	0.0976512	2.18477
PATH:04725	Cholinergic synapse	CREB3L1	CREB3L1	cAMP responsive element binding protein 3-like 1	0.00444605	0.0976512	2.18477
PATH:04725	Cholinergic synapse	CACNA1D	CACNA1D	calcium channel, voltage-dependent, L type, alpha 1D subunit	0.00444605	0.0976512	2.18477
PATH:04725	Cholinergic synapse	KRAS	KRAS	v-Ki-ras2 Kirsten rat sarcoma viral oncogene homolog	0.00444605	0.0976512	2.18477
PATH:04725	Cholinergic synapse	GNG2	GNG2	guanine nucleotide binding protein (G protein), gamma 2	0.00444605	0.0976512	2.18477
PATH:04725	Cholinergic synapse	GNB4	GNB4	guanine nucleotide binding protein (G protein), beta polypeptide 4	0.00444605	0.0976512	2.18477
PATH:05412	Arrhythmogenic right ventricular cardiomyopathy (ARVC)	ITGA8	ITGA8	integrin, alpha 8	0.00474419	0.0976512	2.44558
PATH:05412	Arrhythmogenic right ventricular cardiomyopathy (ARVC)	ITGA10	ITGA10	integrin, alpha 10	0.00474419	0.0976512	2.44558
PATH:05412	Arrhythmogenic right ventricular cardiomyopathy (ARVC)	CACNA1S	CACNA1S	calcium channel, voltage-dependent, L type, alpha 1S subunit	0.00474419	0.0976512	2.44558
PATH:05412	Arrhythmogenic right ventricular cardiomyopathy (ARVC)	ACTN3	ACTN3	actinin, alpha 3	0.00474419	0.0976512	2.44558
PATH:05412	Arrhythmogenic right ventricular cardiomyopathy (ARVC)	ITGA7	ITGA7	integrin, alpha 7	0.00474419	0.0976512	2.44558
PATH:05412	Arrhythmogenic right ventricular cardiomyopathy (ARVC)	CACNG4	CACNG4	calcium channel, voltage-dependent, gamma subunit 4	0.00474419	0.0976512	2.44558
PATH:05412	Arrhythmogenic right ventricular cardiomyopathy (ARVC)	SLC8A1	SLC8A1	solute carrier family 8 (sodium/calcium exchanger), member 1	0.00474419	0.0976512	2.44558
PATH:05412	Arrhythmogenic right ventricular cardiomyopathy (ARVC)	CTNNA2	CTNNA2	catenin (cadherin-associated protein), alpha 2	0.00474419	0.0976512	2.44558
PATH:05412	Arrhythmogenic right ventricular cardiomyopathy (ARVC)	ITGA5	ITGA5	integrin, alpha 5 (fibronectin receptor, alpha polypeptide)	0.00474419	0.0976512	2.44558
PATH:05412	Arrhythmogenic right ventricular cardiomyopathy (ARVC)	CACNA1D	CACNA1D	calcium channel, voltage-dependent, L type, alpha 1D subunit	0.00474419	0.0976512	2.44558
PATH:05412	Arrhythmogenic right ventricular cardiomyopathy (ARVC)	ITGB3	ITGB3	integrin, beta 3 (platelet glycoprotein IIIa, antigen CD61)	0.00474419	0.0976512	2.44558
PATH:05206	MicroRNAs in cancer	NRAS	NRAS	neuroblastoma RAS viral (v-ras) oncogene homolog	0.00576575	0.103343	1.95678
PATH:05206	MicroRNAs in cancer	CYP1B1	CYP1B1	cytochrome P450, family 1, subfamily B, polypeptide 1	0.00576575	0.103343	1.95678
PATH:05206	MicroRNAs in cancer	LOC100336949	LOC100336949	tropomyosin alpha-1 chain-like	0.00576575	0.103343	1.95678
PATH:05206	MicroRNAs in cancer	CYP24A1	CYP24A1	cytochrome P450, family 24, subfamily A, polypeptide 1	0.00576575	0.103343	1.95678
PATH:05206	MicroRNAs in cancer	TNC	TNC	tenascin C	0.00576575	0.103343	1.95678
PATH:05206	MicroRNAs in cancer	SLC45A3	SLC45A3	solute carrier family 45, member 3	0.00576575	0.103343	1.95678
PATH:05206	MicroRNAs in cancer	ROCK1	ROCK1	Rho-associated, coiled-coil containing protein kinase 1	0.00576575	0.103343	1.95678
PATH:05206	MicroRNAs in cancer	BMI1	BMI1	BMI1 polycomb ring finger oncogene	0.00576575	0.103343	1.95678
PATH:05206	MicroRNAs in cancer	MMP16	MMP16	matrix metallopeptidase 16 (membrane-inserted)	0.00576575	0.103343	1.95678
PATH:05206	MicroRNAs in cancer	MMP9	MMP9	matrix metallopeptidase 9 (gelatinase B, 92kDa gelatinase, 92kDa type IV collagenase)	0.00576575	0.103343	1.95678
PATH:05206	MicroRNAs in cancer	PDGFB	PDGFB	platelet-derived growth factor beta polypeptide	0.00576575	0.103343	1.95678
PATH:05206	MicroRNAs in cancer	ITGA5	ITGA5	integrin, alpha 5 (fibronectin receptor, alpha polypeptide)	0.00576575	0.103343	1.95678
PATH:05206	MicroRNAs in cancer	THBS1	THBS1	thrombospondin 1	0.00576575	0.103343	1.95678
PATH:05206	MicroRNAs in cancer	IGF2BP1	IGF2BP1	insulin-like growth factor 2 mRNA binding protein 1	0.00576575	0.103343	1.95678
PATH:05206	MicroRNAs in cancer	KRAS	KRAS	v-Ki-ras2 Kirsten rat sarcoma viral oncogene homolog	0.00576575	0.103343	1.95678
PATH:05206	MicroRNAs in cancer	ITGB3	ITGB3	integrin, beta 3 (platelet glycoprotein IIIa, antigen CD61)	0.00576575	0.103343	1.95678
PATH:05206	MicroRNAs in cancer	CD44	CD44	CD44 molecule (Indian blood group)	0.00576575	0.103343	1.95678
PATH:05202	Transcriptional misregulation in cancer	MMP3	MMP3	matrix metallopeptidase 3 (stromelysin 1, progelatinase)	0.00599271	0.103343	1.86888
PATH:05202	Transcriptional misregulation in cancer	CSF1R	CSF1R	colony stimulating factor 1 receptor	0.00599271	0.103343	1.86888
PATH:05202	Transcriptional misregulation in cancer	ERG	ERG	v-ets erythroblastosis virus E26 oncogene homolog (avian)	0.00599271	0.103343	1.86888
PATH:05202	Transcriptional misregulation in cancer	ETV1	ETV1	ets variant 1	0.00599271	0.103343	1.86888
PATH:05202	Transcriptional misregulation in cancer	HHEX	HHEX	hematopoietically expressed homeobox	0.00599271	0.103343	1.86888
PATH:05202	Transcriptional misregulation in cancer	CXCL8	CXCL8	interleukin 8	0.00599271	0.103343	1.86888
PATH:05202	Transcriptional misregulation in cancer	SLC45A3	SLC45A3	solute carrier family 45, member 3	0.00599271	0.103343	1.86888
PATH:05202	Transcriptional misregulation in cancer	IGFBP3	IGFBP3	insulin-like growth factor binding protein 3	0.00599271	0.103343	1.86888
PATH:05202	Transcriptional misregulation in cancer	CEBPA	CEBPA	CCAAT/enhancer binding protein (C/EBP), alpha	0.00599271	0.103343	1.86888
PATH:05202	Transcriptional misregulation in cancer	BMI1	BMI1	BMI1 polycomb ring finger oncogene	0.00599271	0.103343	1.86888
PATH:05202	Transcriptional misregulation in cancer	MMP9	MMP9	matrix metallopeptidase 9 (gelatinase B, 92kDa gelatinase, 92kDa type IV collagenase)	0.00599271	0.103343	1.86888
PATH:05202	Transcriptional misregulation in cancer	PDGFB	PDGFB	platelet-derived growth factor beta polypeptide	0.00599271	0.103343	1.86888
PATH:05202	Transcriptional misregulation in cancer	NR4A3	NR4A3	nuclear receptor subfamily 4, group A, member 3	0.00599271	0.103343	1.86888
PATH:05202	Transcriptional misregulation in cancer	PLAT	PLAT	plasminogen activator, tissue	0.00599271	0.103343	1.86888
PATH:05202	Transcriptional misregulation in cancer	PAX3	PAX3	paired box 3	0.00599271	0.103343	1.86888
PATH:05202	Transcriptional misregulation in cancer	CD40	CD40	CD40 molecule, TNF receptor superfamily member 5	0.00599271	0.103343	1.86888
PATH:05202	Transcriptional misregulation in cancer	ID2	ID2	inhibitor of DNA binding 2, dominant negative helix-loop-helix protein	0.00599271	0.103343	1.86888
PATH:05202	Transcriptional misregulation in cancer	NUPR1	NUPR1	nuclear protein, transcriptional regulator, 1	0.00599271	0.103343	1.86888
PATH:05202	Transcriptional misregulation in cancer	HOXB9	HOXB9	homeobox B9	0.00599271	0.103343	1.86888
PATH:04015	Rap1 signaling pathway	CSF1R	CSF1R	colony stimulating factor 1 receptor	0.00637792	0.103343	1.79381
PATH:04015	Rap1 signaling pathway	NRAS	NRAS	neuroblastoma RAS viral (v-ras) oncogene homolog	0.00637792	0.103343	1.79381
PATH:04015	Rap1 signaling pathway	LPAR3	LPAR3	lysophosphatidic acid receptor 3	0.00637792	0.103343	1.79381
PATH:04015	Rap1 signaling pathway	RGS14	RGS14	regulator of G-protein signaling 14	0.00637792	0.103343	1.79381
PATH:04015	Rap1 signaling pathway	ANGPT4	ANGPT4	angiopoietin 4	0.00637792	0.103343	1.79381
PATH:04015	Rap1 signaling pathway	PARD6B	PARD6B	par-6 partitioning defective 6 homolog beta (C. elegans)	0.00637792	0.103343	1.79381
PATH:04015	Rap1 signaling pathway	ID1	ID1	inhibitor of DNA binding 1, dominant negative helix-loop-helix protein	0.00637792	0.103343	1.79381
PATH:04015	Rap1 signaling pathway	CALML5	CALML5	calmodulin-like 5	0.00637792	0.103343	1.79381
PATH:04015	Rap1 signaling pathway	FGF18	FGF18	fibroblast growth factor 18	0.00637792	0.103343	1.79381
PATH:04015	Rap1 signaling pathway	SKAP1	SKAP1	src kinase associated phosphoprotein 1	0.00637792	0.103343	1.79381
PATH:04015	Rap1 signaling pathway	VAV2	VAV2	vav 2 guanine nucleotide exchange factor	0.00637792	0.103343	1.79381
PATH:04015	Rap1 signaling pathway	PDGFB	PDGFB	platelet-derived growth factor beta polypeptide	0.00637792	0.103343	1.79381
PATH:04015	Rap1 signaling pathway	PIK3R3	PIK3R3	phosphoinositide-3-kinase, regulatory subunit 3 (gamma)	0.00637792	0.103343	1.79381
PATH:04015	Rap1 signaling pathway	MAPK12	MAPK12	mitogen-activated protein kinase 12	0.00637792	0.103343	1.79381
PATH:04015	Rap1 signaling pathway	THBS1	THBS1	thrombospondin 1	0.00637792	0.103343	1.79381
PATH:04015	Rap1 signaling pathway	PFN2	PFN2	profilin 2	0.00637792	0.103343	1.79381
PATH:04015	Rap1 signaling pathway	LAT	LAT	linker for activation of T cells	0.00637792	0.103343	1.79381
PATH:04015	Rap1 signaling pathway	PARD6G	PARD6G	par-6 partitioning defective 6 homolog gamma (C. elegans)	0.00637792	0.103343	1.79381
PATH:04015	Rap1 signaling pathway	KRAS	KRAS	v-Ki-ras2 Kirsten rat sarcoma viral oncogene homolog	0.00637792	0.103343	1.79381
PATH:04015	Rap1 signaling pathway	ITGB3	ITGB3	integrin, beta 3 (platelet glycoprotein IIIa, antigen CD61)	0.00637792	0.103343	1.79381
PATH:04015	Rap1 signaling pathway	MAPK11	MAPK11	mitogen-activated protein kinase 11	0.00637792	0.103343	1.79381
PATH:05150	Staphylococcus aureus infection	ICAM1	ICAM1	intercellular adhesion molecule 1	0.00670461	0.103343	2.60835
PATH:05150	Staphylococcus aureus infection	DSG1	DSG1	desmoglein 1	0.00670461	0.103343	2.60835
PATH:05150	Staphylococcus aureus infection	C1R	C1R	complement component 1, r subcomponent	0.00670461	0.103343	2.60835
PATH:05150	Staphylococcus aureus infection	BOLA-DRB3	BOLA-DRB3	major histocompatibility complex, class II, DRB3	0.00670461	0.103343	2.60835
PATH:05150	Staphylococcus aureus infection	BOLA-DRA	BOLA-DRA	major histocompatibility complex, class II, DR alpha	0.00670461	0.103343	2.60835
PATH:05150	Staphylococcus aureus infection	BOLA-DQB	BOLA-DQB	major histocompatibility complex, class II, DQ beta	0.00670461	0.103343	2.60835
PATH:05150	Staphylococcus aureus infection	C2	C2	complement component 2	0.00670461	0.103343	2.60835
PATH:05150	Staphylococcus aureus infection	CFB	CFB	complement factor B	0.00670461	0.103343	2.60835
PATH:05150	Staphylococcus aureus infection	KRT10	KRT10	keratin 10	0.00670461	0.103343	2.60835
PATH:04514	Cell adhesion molecules (CAMs)	ITGA8	ITGA8	integrin, alpha 8	0.00711269	0.103343	1.91601
PATH:04514	Cell adhesion molecules (CAMs)	JAM3	JAM3	junctional adhesion molecule 3	0.00711269	0.103343	1.91601
PATH:04514	Cell adhesion molecules (CAMs)	ICAM1	ICAM1	intercellular adhesion molecule 1	0.00711269	0.103343	1.91601
PATH:04514	Cell adhesion molecules (CAMs)	NRXN2	NRXN2	neurexin 2	0.00711269	0.103343	1.91601
PATH:04514	Cell adhesion molecules (CAMs)	JAM2	JAM2	junctional adhesion molecule 2	0.00711269	0.103343	1.91601
PATH:04514	Cell adhesion molecules (CAMs)	BOLA-DRB3	BOLA-DRB3	major histocompatibility complex, class II, DRB3	0.00711269	0.103343	1.91601
PATH:04514	Cell adhesion molecules (CAMs)	NCAM1	NCAM1	neural cell adhesion molecule 1	0.00711269	0.103343	1.91601
PATH:04514	Cell adhesion molecules (CAMs)	LRRC4	LRRC4	leucine rich repeat containing 4	0.00711269	0.103343	1.91601
PATH:04514	Cell adhesion molecules (CAMs)	BOLA-DRA	BOLA-DRA	major histocompatibility complex, class II, DR alpha	0.00711269	0.103343	1.91601
PATH:04514	Cell adhesion molecules (CAMs)	BOLA-DQB	BOLA-DQB	major histocompatibility complex, class II, DQ beta	0.00711269	0.103343	1.91601
PATH:04514	Cell adhesion molecules (CAMs)	SDC2	SDC2	syndecan 2	0.00711269	0.103343	1.91601
PATH:04514	Cell adhesion molecules (CAMs)	SDC3	SDC3	syndecan 3	0.00711269	0.103343	1.91601
PATH:04514	Cell adhesion molecules (CAMs)	PDCD1	PDCD1	programmed cell death 1	0.00711269	0.103343	1.91601
PATH:04514	Cell adhesion molecules (CAMs)	SELL	SELL	selectin L	0.00711269	0.103343	1.91601
PATH:04514	Cell adhesion molecules (CAMs)	PECAM1	PECAM1	platelet/endothelial cell adhesion molecule	0.00711269	0.103343	1.91601
PATH:04514	Cell adhesion molecules (CAMs)	CD40	CD40	CD40 molecule, TNF receptor superfamily member 5	0.00711269	0.103343	1.91601
PATH:04514	Cell adhesion molecules (CAMs)	CD34	CD34	CD34 molecule	0.00711269	0.103343	1.91601
PATH:04390	Hippo signaling pathway	PARD6B	PARD6B	par-6 partitioning defective 6 homolog beta (C. elegans)	0.00798448	0.109565	1.93788
PATH:04390	Hippo signaling pathway	ID1	ID1	inhibitor of DNA binding 1, dominant negative helix-loop-helix protein	0.00798448	0.109565	1.93788
PATH:04390	Hippo signaling pathway	SERPINE1	SERPINE1	serpin peptidase inhibitor, clade E (nexin, plasminogen activator inhibitor type 1), member 1	0.00798448	0.109565	1.93788
PATH:04390	Hippo signaling pathway	FZD1	FZD1	frizzled family receptor 1	0.00798448	0.109565	1.93788
PATH:04390	Hippo signaling pathway	WNT5B	WNT5B	wingless-type MMTV integration site family, member 5B	0.00798448	0.109565	1.93788
PATH:04390	Hippo signaling pathway	RASSF6	RASSF6	Ras association (RalGDS/AF-6) domain family member 6	0.00798448	0.109565	1.93788
PATH:04390	Hippo signaling pathway	CTGF	CTGF	connective tissue growth factor	0.00798448	0.109565	1.93788
PATH:04390	Hippo signaling pathway	PPP1CB	PPP1CB	protein phosphatase 1, catalytic subunit, beta isozyme	0.00798448	0.109565	1.93788
PATH:04390	Hippo signaling pathway	FZD8	FZD8	frizzled family receptor 8	0.00798448	0.109565	1.93788
PATH:04390	Hippo signaling pathway	CTNNA2	CTNNA2	catenin (cadherin-associated protein), alpha 2	0.00798448	0.109565	1.93788
PATH:04390	Hippo signaling pathway	MOB1B	MOB1B	MOB kinase activator 1B	0.00798448	0.109565	1.93788
PATH:04390	Hippo signaling pathway	TP73	LOC515105	uncharacterized LOC515105	0.00798448	0.109565	1.93788
PATH:04390	Hippo signaling pathway	PARD6G	PARD6G	par-6 partitioning defective 6 homolog gamma (C. elegans)	0.00798448	0.109565	1.93788
PATH:04390	Hippo signaling pathway	FZD10	FZD10	frizzled family receptor 10	0.00798448	0.109565	1.93788
PATH:04390	Hippo signaling pathway	ID2	ID2	inhibitor of DNA binding 2, dominant negative helix-loop-helix protein	0.00798448	0.109565	1.93788
PATH:04390	Hippo signaling pathway	AREG	LOC538751	amphiregulin-like	0.00798448	0.109565	1.93788
PATH:05131	Shigellosis	NOD2	NOD2	nucleotide-binding oligomerization domain containing 2	0.00845433	0.109906	2.51841
PATH:05131	Shigellosis	CXCL8	CXCL8	interleukin 8	0.00845433	0.109906	2.51841
PATH:05131	Shigellosis	WASF1	WASF1	WAS protein family, member 1	0.00845433	0.109906	2.51841
PATH:05131	Shigellosis	ROCK1	ROCK1	Rho-associated, coiled-coil containing protein kinase 1	0.00845433	0.109906	2.51841
PATH:05131	Shigellosis	ITGA5	ITGA5	integrin, alpha 5 (fibronectin receptor, alpha polypeptide)	0.00845433	0.109906	2.51841
PATH:05131	Shigellosis	MAPK12	MAPK12	mitogen-activated protein kinase 12	0.00845433	0.109906	2.51841
PATH:05131	Shigellosis	PFN2	PFN2	profilin 2	0.00845433	0.109906	2.51841
PATH:05131	Shigellosis	MAPK11	MAPK11	mitogen-activated protein kinase 11	0.00845433	0.109906	2.51841
PATH:05131	Shigellosis	CD44	CD44	CD44 molecule (Indian blood group)	0.00845433	0.109906	2.51841
PATH:04621	NOD-like receptor signaling pathway	NOD2	NOD2	nucleotide-binding oligomerization domain containing 2	0.00944953	0.116702	2.47572
PATH:04621	NOD-like receptor signaling pathway	CXCL3	CXCL3	chemokine (C-X-C motif) ligand 3	0.00944953	0.116702	2.47572
PATH:04621	NOD-like receptor signaling pathway	CARD9	CARD9	caspase recruitment domain family, member 9	0.00944953	0.116702	2.47572
PATH:04621	NOD-like receptor signaling pathway	PSTPIP1	PSTPIP1	proline-serine-threonine phosphatase interacting protein 1	0.00944953	0.116702	2.47572
PATH:04621	NOD-like receptor signaling pathway	CXCL8	CXCL8	interleukin 8	0.00944953	0.116702	2.47572
PATH:04621	NOD-like receptor signaling pathway	GRO1	GRO1	chemokine (C-X-C motif) ligand 1 (melanoma growth stimulating activity, alpha)	0.00944953	0.116702	2.47572
PATH:04621	NOD-like receptor signaling pathway	MAPK12	MAPK12	mitogen-activated protein kinase 12	0.00944953	0.116702	2.47572
PATH:04621	NOD-like receptor signaling pathway	IL18	IL18	interleukin 18 (interferon-gamma-inducing factor)	0.00944953	0.116702	2.47572
PATH:04621	NOD-like receptor signaling pathway	MAPK11	MAPK11	mitogen-activated protein kinase 11	0.00944953	0.116702	2.47572
PATH:04610	Complement and coagulation cascades	VWF	VWF	von Willebrand factor	0.0103968	0.122286	2.20404
PATH:04610	Complement and coagulation cascades	F3	F3	coagulation factor III	0.0103968	0.122286	2.20404
PATH:04610	Complement and coagulation cascades	C1R	C1R	complement component 1, r subcomponent	0.0103968	0.122286	2.20404
PATH:04610	Complement and coagulation cascades	SERPINE1	SERPINE1	serpin peptidase inhibitor, clade E (nexin, plasminogen activator inhibitor type 1), member 1	0.0103968	0.122286	2.20404
PATH:04610	Complement and coagulation cascades	A2ML1	A2ML1	alpha-2-macroglobulin-like 1	0.0103968	0.122286	2.20404
PATH:04610	Complement and coagulation cascades	CD55	CD55	CD55 molecule, decay accelerating factor for complement (Cromer blood group)	0.0103968	0.122286	2.20404
PATH:04610	Complement and coagulation cascades	THBD	THBD	thrombomodulin	0.0103968	0.122286	2.20404
PATH:04610	Complement and coagulation cascades	C2	C2	complement component 2	0.0103968	0.122286	2.20404
PATH:04610	Complement and coagulation cascades	PLAT	PLAT	plasminogen activator, tissue	0.0103968	0.122286	2.20404
PATH:04610	Complement and coagulation cascades	CFB	CFB	complement factor B	0.0103968	0.122286	2.20404
PATH:04610	Complement and coagulation cascades	SERPING1	SERPING1	serpin peptidase inhibitor, clade G (C1 inhibitor), member 1	0.0103968	0.122286	2.20404
PATH:00564	Glycerophospholipid metabolism	DGKI	DGKI	diacylglycerol kinase, iota	0.0135063	0.13924	2.12532
PATH:00564	Glycerophospholipid metabolism	ETNK1	ETNK1	ethanolamine kinase 1	0.0135063	0.13924	2.12532
PATH:00564	Glycerophospholipid metabolism	PLA2G4E	PLA2G4E	phospholipase A2, group IVE	0.0135063	0.13924	2.12532
PATH:00564	Glycerophospholipid metabolism	DGKB	DGKB	diacylglycerol kinase, beta 90kDa	0.0135063	0.13924	2.12532
PATH:00564	Glycerophospholipid metabolism	ACHE	ACHE	acetylcholinesterase	0.0135063	0.13924	2.12532
PATH:00564	Glycerophospholipid metabolism	LPCAT4	LPCAT4	lysophosphatidylcholine acyltransferase 4	0.0135063	0.13924	2.12532
PATH:00564	Glycerophospholipid metabolism	DGKG	DGKG	diacylglycerol kinase, gamma 90kDa	0.0135063	0.13924	2.12532
PATH:00564	Glycerophospholipid metabolism	GPD1L	GPD1L	glycerol-3-phosphate dehydrogenase 1-like	0.0135063	0.13924	2.12532
PATH:00564	Glycerophospholipid metabolism	CEPT1	CEPT1	choline/ethanolamine phosphotransferase 1	0.0135063	0.13924	2.12532
PATH:00564	Glycerophospholipid metabolism	CDS1	CDS1	CDP-diacylglycerol synthase (phosphatidate cytidylyltransferase) 1	0.0135063	0.13924	2.12532
PATH:00564	Glycerophospholipid metabolism	DGKH	DGKH	diacylglycerol kinase, eta	0.0135063	0.13924	2.12532
PATH:05410	Hypertrophic cardiomyopathy (HCM)	PRKAB2	PRKAB2	protein kinase, AMP-activated, beta 2 non-catalytic subunit	0.0135063	0.13924	2.12532
PATH:05410	Hypertrophic cardiomyopathy (HCM)	ITGA8	ITGA8	integrin, alpha 8	0.0135063	0.13924	2.12532
PATH:05410	Hypertrophic cardiomyopathy (HCM)	LOC100336949	LOC100336949	tropomyosin alpha-1 chain-like	0.0135063	0.13924	2.12532
PATH:05410	Hypertrophic cardiomyopathy (HCM)	ITGA10	ITGA10	integrin, alpha 10	0.0135063	0.13924	2.12532
PATH:05410	Hypertrophic cardiomyopathy (HCM)	CACNA1S	CACNA1S	calcium channel, voltage-dependent, L type, alpha 1S subunit	0.0135063	0.13924	2.12532
PATH:05410	Hypertrophic cardiomyopathy (HCM)	ITGA7	ITGA7	integrin, alpha 7	0.0135063	0.13924	2.12532
PATH:05410	Hypertrophic cardiomyopathy (HCM)	CACNG4	CACNG4	calcium channel, voltage-dependent, gamma subunit 4	0.0135063	0.13924	2.12532
PATH:05410	Hypertrophic cardiomyopathy (HCM)	SLC8A1	SLC8A1	solute carrier family 8 (sodium/calcium exchanger), member 1	0.0135063	0.13924	2.12532
PATH:05410	Hypertrophic cardiomyopathy (HCM)	ITGA5	ITGA5	integrin, alpha 5 (fibronectin receptor, alpha polypeptide)	0.0135063	0.13924	2.12532
PATH:05410	Hypertrophic cardiomyopathy (HCM)	CACNA1D	CACNA1D	calcium channel, voltage-dependent, L type, alpha 1D subunit	0.0135063	0.13924	2.12532
PATH:05410	Hypertrophic cardiomyopathy (HCM)	ITGB3	ITGB3	integrin, beta 3 (platelet glycoprotein IIIa, antigen CD61)	0.0135063	0.13924	2.12532
PATH:04145	Phagosome	OLR1	OLR1	oxidized low density lipoprotein (lectin-like) receptor 1	0.0135294	0.13924	1.79159
PATH:04145	Phagosome	C1R	C1R	complement component 1, r subcomponent	0.0135294	0.13924	1.79159
PATH:04145	Phagosome	THBS4	THBS4	thrombospondin 4	0.0135294	0.13924	1.79159
PATH:04145	Phagosome	BOLA-DRB3	BOLA-DRB3	major histocompatibility complex, class II, DRB3	0.0135294	0.13924	1.79159
PATH:04145	Phagosome	CD36.1	CD36	CD36 molecule (thrombospondin receptor)	0.0135294	0.13924	1.79159
PATH:04145	Phagosome	BOLA-DRA	BOLA-DRA	major histocompatibility complex, class II, DR alpha	0.0135294	0.13924	1.79159
PATH:04145	Phagosome	BOLA-DQB	BOLA-DQB	major histocompatibility complex, class II, DQ beta	0.0135294	0.13924	1.79159
PATH:04145	Phagosome	CORO1A	CORO1A	coronin, actin binding protein, 1A	0.0135294	0.13924	1.79159
PATH:04145	Phagosome	ATP6V1C2	ATP6V1C2	ATPase, H+ transporting, lysosomal 42kDa, V1 subunit C2	0.0135294	0.13924	1.79159
PATH:04145	Phagosome	ITGA5	ITGA5	integrin, alpha 5 (fibronectin receptor, alpha polypeptide)	0.0135294	0.13924	1.79159
PATH:04145	Phagosome	THBS1	THBS1	thrombospondin 1	0.0135294	0.13924	1.79159
PATH:04145	Phagosome	MRC2	MRC2	mannose receptor, C type 2	0.0135294	0.13924	1.79159
PATH:04145	Phagosome	EEA1	EEA1	early endosome antigen 1	0.0135294	0.13924	1.79159
PATH:04145	Phagosome	ATP6V1A	ATP6V1A	ATPase, H+ transporting, lysosomal 70kDa, V1 subunit A	0.0135294	0.13924	1.79159
PATH:04145	Phagosome	CYBB	CYBB	cytochrome b-245, beta polypeptide	0.0135294	0.13924	1.79159
PATH:04145	Phagosome	NCF4	NCF4	neutrophil cytosolic factor 4, 40kDa	0.0135294	0.13924	1.79159
PATH:04145	Phagosome	ITGB3	ITGB3	integrin, beta 3 (platelet glycoprotein IIIa, antigen CD61)	0.0135294	0.13924	1.79159
PATH:05219	Bladder cancer	NRAS	NRAS	neuroblastoma RAS viral (v-ras) oncogene homolog	0.016951	0.157783	2.582
PATH:05219	Bladder cancer	RB1	RB1	retinoblastoma 1	0.016951	0.157783	2.582
PATH:05219	Bladder cancer	DAPK2	DAPK2	death-associated protein kinase 2	0.016951	0.157783	2.582
PATH:05219	Bladder cancer	CXCL8	CXCL8	interleukin 8	0.016951	0.157783	2.582
PATH:05219	Bladder cancer	MMP9	MMP9	matrix metallopeptidase 9 (gelatinase B, 92kDa gelatinase, 92kDa type IV collagenase)	0.016951	0.157783	2.582
PATH:05219	Bladder cancer	THBS1	THBS1	thrombospondin 1	0.016951	0.157783	2.582
PATH:05219	Bladder cancer	KRAS	KRAS	v-Ki-ras2 Kirsten rat sarcoma viral oncogene homolog	0.016951	0.157783	2.582
PATH:04974	Protein digestion and absorption	SLC1A5	SLC1A5	solute carrier family 1 (neutral amino acid transporter), member 5	0.0172475	0.157783	1.91806
PATH:04974	Protein digestion and absorption	COL7A1	COL7A1	collagen, type VII, alpha 1	0.0172475	0.157783	1.91806
PATH:04974	Protein digestion and absorption	COL5A3	COL5A3	collagen, type V, alpha 3	0.0172475	0.157783	1.91806
PATH:04974	Protein digestion and absorption	KCNK5	KCNK5	potassium channel, subfamily K, member 5	0.0172475	0.157783	1.91806
PATH:04974	Protein digestion and absorption	COL13A1	COL13A1	collagen, type XIII, alpha 1	0.0172475	0.157783	1.91806
PATH:04974	Protein digestion and absorption	COL1A2	COL1A2	collagen, type I, alpha 2	0.0172475	0.157783	1.91806
PATH:04974	Protein digestion and absorption	COL6A2	COL6A2	collagen, type VI, alpha 2	0.0172475	0.157783	1.91806
PATH:04974	Protein digestion and absorption	SLC1A1	SLC1A1	solute carrier family 1 (neuronal/epithelial high affinity glutamate transporter, system Xag), member 1	0.0172475	0.157783	1.91806
PATH:04974	Protein digestion and absorption	CELA3B	CELA3B	chymotrypsin-like elastase family, member 3B	0.0172475	0.157783	1.91806
PATH:04974	Protein digestion and absorption	SLC8A1	SLC8A1	solute carrier family 8 (sodium/calcium exchanger), member 1	0.0172475	0.157783	1.91806
PATH:04974	Protein digestion and absorption	COL12A1	COL12A1	collagen, type XII, alpha 1	0.0172475	0.157783	1.91806
PATH:04974	Protein digestion and absorption	SLC7A7	SLC7A7	solute carrier family 7 (amino acid transporter light chain, y+L system), member 7	0.0172475	0.157783	1.91806
PATH:04974	Protein digestion and absorption	COL3A1	COL3A1	collagen, type III, alpha 1	0.0172475	0.157783	1.91806
PATH:04660	T cell receptor signaling pathway	MAP3K8	MAP3K8	mitogen-activated protein kinase kinase kinase 8	0.0172475	0.157783	1.91806
PATH:04660	T cell receptor signaling pathway	NRAS	NRAS	neuroblastoma RAS viral (v-ras) oncogene homolog	0.0172475	0.157783	1.91806
PATH:04660	T cell receptor signaling pathway	VAV3	VAV3	vav 3 guanine nucleotide exchange factor	0.0172475	0.157783	1.91806
PATH:04660	T cell receptor signaling pathway	CARD11	CARD11	caspase recruitment domain family, member 11	0.0172475	0.157783	1.91806
PATH:04660	T cell receptor signaling pathway	FYN	FYN	FYN oncogene related to SRC, FGR, YES	0.0172475	0.157783	1.91806
PATH:04660	T cell receptor signaling pathway	VAV2	VAV2	vav 2 guanine nucleotide exchange factor	0.0172475	0.157783	1.91806
PATH:04660	T cell receptor signaling pathway	PIK3R3	PIK3R3	phosphoinositide-3-kinase, regulatory subunit 3 (gamma)	0.0172475	0.157783	1.91806
PATH:04660	T cell receptor signaling pathway	MAPK12	MAPK12	mitogen-activated protein kinase 12	0.0172475	0.157783	1.91806
PATH:04660	T cell receptor signaling pathway	PDCD1	PDCD1	programmed cell death 1	0.0172475	0.157783	1.91806
PATH:04660	T cell receptor signaling pathway	LAT	LAT	linker for activation of T cells	0.0172475	0.157783	1.91806
PATH:04660	T cell receptor signaling pathway	KRAS	KRAS	v-Ki-ras2 Kirsten rat sarcoma viral oncogene homolog	0.0172475	0.157783	1.91806
PATH:04660	T cell receptor signaling pathway	MAPK11	MAPK11	mitogen-activated protein kinase 11	0.0172475	0.157783	1.91806
PATH:04660	T cell receptor signaling pathway	PAK3	PAK3	p21 protein (Cdc42/Rac)-activated kinase 3	0.0172475	0.157783	1.91806
PATH:04151	PI3K-Akt signaling pathway	LPAR6	LPAR6	lysophosphatidic acid receptor 6	0.0181206	0.159849	1.47543
PATH:04151	PI3K-Akt signaling pathway	CSF1R	CSF1R	colony stimulating factor 1 receptor	0.0181206	0.159849	1.47543
PATH:04151	PI3K-Akt signaling pathway	NRAS	NRAS	neuroblastoma RAS viral (v-ras) oncogene homolog	0.0181206	0.159849	1.47543
PATH:04151	PI3K-Akt signaling pathway	LPAR3	LPAR3	lysophosphatidic acid receptor 3	0.0181206	0.159849	1.47543
PATH:04151	PI3K-Akt signaling pathway	ITGA8	ITGA8	integrin, alpha 8	0.0181206	0.159849	1.47543
PATH:04151	PI3K-Akt signaling pathway	COL5A3	COL5A3	collagen, type V, alpha 3	0.0181206	0.159849	1.47543
PATH:04151	PI3K-Akt signaling pathway	ANGPT4	ANGPT4	angiopoietin 4	0.0181206	0.159849	1.47543
PATH:04151	PI3K-Akt signaling pathway	COL1A2	COL1A2	collagen, type I, alpha 2	0.0181206	0.159849	1.47543
PATH:04151	PI3K-Akt signaling pathway	VWF	VWF	von Willebrand factor	0.0181206	0.159849	1.47543
PATH:04151	PI3K-Akt signaling pathway	CREB5	CREB5	cAMP responsive element binding protein 5	0.0181206	0.159849	1.47543
PATH:04151	PI3K-Akt signaling pathway	COL6A2	COL6A2	collagen, type VI, alpha 2	0.0181206	0.159849	1.47543
PATH:04151	PI3K-Akt signaling pathway	ITGA10	ITGA10	integrin, alpha 10	0.0181206	0.159849	1.47543
PATH:04151	PI3K-Akt signaling pathway	LAMC2	LAMC2	laminin, gamma 2	0.0181206	0.159849	1.47543
PATH:04151	PI3K-Akt signaling pathway	GNG11	GNG11	guanine nucleotide binding protein (G protein), gamma 11	0.0181206	0.159849	1.47543
PATH:04151	PI3K-Akt signaling pathway	TNC	TNC	tenascin C	0.0181206	0.159849	1.47543
PATH:04151	PI3K-Akt signaling pathway	THBS4	THBS4	thrombospondin 4	0.0181206	0.159849	1.47543
PATH:04151	PI3K-Akt signaling pathway	FN1	FN1	fibronectin 1	0.0181206	0.159849	1.47543
PATH:04151	PI3K-Akt signaling pathway	FGF18	FGF18	fibroblast growth factor 18	0.0181206	0.159849	1.47543
PATH:04151	PI3K-Akt signaling pathway	ITGA7	ITGA7	integrin, alpha 7	0.0181206	0.159849	1.47543
PATH:04151	PI3K-Akt signaling pathway	NR4A1	NR4A1	nuclear receptor subfamily 4, group A, member 1	0.0181206	0.159849	1.47543
PATH:04151	PI3K-Akt signaling pathway	PDGFB	PDGFB	platelet-derived growth factor beta polypeptide	0.0181206	0.159849	1.47543
PATH:04151	PI3K-Akt signaling pathway	PIK3R3	PIK3R3	phosphoinositide-3-kinase, regulatory subunit 3 (gamma)	0.0181206	0.159849	1.47543
PATH:04151	PI3K-Akt signaling pathway	ITGA5	ITGA5	integrin, alpha 5 (fibronectin receptor, alpha polypeptide)	0.0181206	0.159849	1.47543
PATH:04151	PI3K-Akt signaling pathway	THBS1	THBS1	thrombospondin 1	0.0181206	0.159849	1.47543
PATH:04151	PI3K-Akt signaling pathway	CREB3L1	CREB3L1	cAMP responsive element binding protein 3-like 1	0.0181206	0.159849	1.47543
PATH:04151	PI3K-Akt signaling pathway	KRAS	KRAS	v-Ki-ras2 Kirsten rat sarcoma viral oncogene homolog	0.0181206	0.159849	1.47543
PATH:04151	PI3K-Akt signaling pathway	ITGB3	ITGB3	integrin, beta 3 (platelet glycoprotein IIIa, antigen CD61)	0.0181206	0.159849	1.47543
PATH:04151	PI3K-Akt signaling pathway	GNG2	GNG2	guanine nucleotide binding protein (G protein), gamma 2	0.0181206	0.159849	1.47543
PATH:04151	PI3K-Akt signaling pathway	IL6R	IL6R	interleukin 6 receptor	0.0181206	0.159849	1.47543
PATH:04151	PI3K-Akt signaling pathway	GNB4	GNB4	guanine nucleotide binding protein (G protein), beta polypeptide 4	0.0181206	0.159849	1.47543
PATH:04151	PI3K-Akt signaling pathway	COL3A1	COL3A1	collagen, type III, alpha 1	0.0181206	0.159849	1.47543
PATH:04062	Chemokine signaling pathway	NRAS	NRAS	neuroblastoma RAS viral (v-ras) oncogene homolog	0.0201241	0.168103	1.65788
PATH:04062	Chemokine signaling pathway	CXCL3	CXCL3	chemokine (C-X-C motif) ligand 3	0.0201241	0.168103	1.65788
PATH:04062	Chemokine signaling pathway	VAV3	VAV3	vav 3 guanine nucleotide exchange factor	0.0201241	0.168103	1.65788
PATH:04062	Chemokine signaling pathway	CXCR4	CXCR4	chemokine (C-X-C motif) receptor 4	0.0201241	0.168103	1.65788
PATH:04062	Chemokine signaling pathway	ADRBK2	ADRBK2	adrenergic, beta, receptor kinase 2	0.0201241	0.168103	1.65788
PATH:04062	Chemokine signaling pathway	CCL17	CCL17	chemokine (C-C motif) ligand 17	0.0201241	0.168103	1.65788
PATH:04062	Chemokine signaling pathway	GNG11	GNG11	guanine nucleotide binding protein (G protein), gamma 11	0.0201241	0.168103	1.65788
PATH:04062	Chemokine signaling pathway	CXCL8	CXCL8	interleukin 8	0.0201241	0.168103	1.65788
PATH:04062	Chemokine signaling pathway	CXCL14	CXCL14	chemokine (C-X-C motif) ligand 14	0.0201241	0.168103	1.65788
PATH:04062	Chemokine signaling pathway	ROCK1	ROCK1	Rho-associated, coiled-coil containing protein kinase 1	0.0201241	0.168103	1.65788
PATH:04062	Chemokine signaling pathway	CXCL5	CXCL6	chemokine (C-X-C motif) ligand 6 (granulocyte chemotactic protein 2)	0.0201241	0.168103	1.65788
PATH:04062	Chemokine signaling pathway	VAV2	VAV2	vav 2 guanine nucleotide exchange factor	0.0201241	0.168103	1.65788
PATH:04062	Chemokine signaling pathway	GRO1	GRO1	chemokine (C-X-C motif) ligand 1 (melanoma growth stimulating activity, alpha)	0.0201241	0.168103	1.65788
PATH:04062	Chemokine signaling pathway	PIK3R3	PIK3R3	phosphoinositide-3-kinase, regulatory subunit 3 (gamma)	0.0201241	0.168103	1.65788
PATH:04062	Chemokine signaling pathway	LOC788596	LOC788596	guanine nucleotide binding protein (G protein), gamma 11 pseudogene	0.0201241	0.168103	1.65788
PATH:04062	Chemokine signaling pathway	KRAS	KRAS	v-Ki-ras2 Kirsten rat sarcoma viral oncogene homolog	0.0201241	0.168103	1.65788
PATH:04062	Chemokine signaling pathway	GNG2	GNG2	guanine nucleotide binding protein (G protein), gamma 2	0.0201241	0.168103	1.65788
PATH:04062	Chemokine signaling pathway	CCL26	CCL26	chemokine (C-C motif) ligand 26	0.0201241	0.168103	1.65788
PATH:04062	Chemokine signaling pathway	GNB4	GNB4	guanine nucleotide binding protein (G protein), beta polypeptide 4	0.0201241	0.168103	1.65788
PATH:00330	Arginine and proline metabolism	GLUD1	GLUD1	glutamate dehydrogenase 1	0.0204174	0.168103	2.31853
PATH:00330	Arginine and proline metabolism	PRODH	PRODH	proline dehydrogenase (oxidase) 1	0.0204174	0.168103	2.31853
PATH:00330	Arginine and proline metabolism	ODC1	ODC1	ornithine decarboxylase 1	0.0204174	0.168103	2.31853
PATH:00330	Arginine and proline metabolism	DAO	DAO	D-amino-acid oxidase	0.0204174	0.168103	2.31853
PATH:00330	Arginine and proline metabolism	CKMT1B	CKMT1B	creatine kinase, mitochondrial 1B	0.0204174	0.168103	2.31853
PATH:00330	Arginine and proline metabolism	ALDH18A1	ALDH18A1	aldehyde dehydrogenase 18 family, member A1	0.0204174	0.168103	2.31853
PATH:00330	Arginine and proline metabolism	L3HYPDH	L3HYPDH	L-3-hydroxyproline dehydratase (trans-)	0.0204174	0.168103	2.31853
PATH:00330	Arginine and proline metabolism	P4HA1	P4HA1	prolyl 4-hydroxylase, alpha polypeptide I	0.0204174	0.168103	2.31853
PATH:05414	Dilated cardiomyopathy	ITGA8	ITGA8	integrin, alpha 8	0.0217753	0.1735	1.98363
PATH:05414	Dilated cardiomyopathy	LOC100336949	LOC100336949	tropomyosin alpha-1 chain-like	0.0217753	0.1735	1.98363
PATH:05414	Dilated cardiomyopathy	ITGA10	ITGA10	integrin, alpha 10	0.0217753	0.1735	1.98363
PATH:05414	Dilated cardiomyopathy	CACNA1S	CACNA1S	calcium channel, voltage-dependent, L type, alpha 1S subunit	0.0217753	0.1735	1.98363
PATH:05414	Dilated cardiomyopathy	ITGA7	ITGA7	integrin, alpha 7	0.0217753	0.1735	1.98363
PATH:05414	Dilated cardiomyopathy	CACNG4	CACNG4	calcium channel, voltage-dependent, gamma subunit 4	0.0217753	0.1735	1.98363
PATH:05414	Dilated cardiomyopathy	SLC8A1	SLC8A1	solute carrier family 8 (sodium/calcium exchanger), member 1	0.0217753	0.1735	1.98363
PATH:05414	Dilated cardiomyopathy	ITGA5	ITGA5	integrin, alpha 5 (fibronectin receptor, alpha polypeptide)	0.0217753	0.1735	1.98363
PATH:05414	Dilated cardiomyopathy	CACNA1D	CACNA1D	calcium channel, voltage-dependent, L type, alpha 1D subunit	0.0217753	0.1735	1.98363
PATH:05414	Dilated cardiomyopathy	ITGB3	ITGB3	integrin, beta 3 (platelet glycoprotein IIIa, antigen CD61)	0.0217753	0.1735	1.98363
PATH:05414	Dilated cardiomyopathy	PLN	PLN	phospholamban	0.0217753	0.1735	1.98363
PATH:04920	Adipocytokine signaling pathway	PRKAB2	PRKAB2	protein kinase, AMP-activated, beta 2 non-catalytic subunit	0.0227954	0.175614	2.14805
PATH:04920	Adipocytokine signaling pathway	CPT1C	CPT1C	carnitine palmitoyltransferase 1C	0.0227954	0.175614	2.14805
PATH:04920	Adipocytokine signaling pathway	PPARGC1A	PPARGC1A	peroxisome proliferator-activated receptor gamma, coactivator 1 alpha	0.0227954	0.175614	2.14805
PATH:04920	Adipocytokine signaling pathway	PPARA	PPARA	peroxisome proliferator-activated receptor alpha	0.0227954	0.175614	2.14805
PATH:04920	Adipocytokine signaling pathway	CD36.1	CD36	CD36 molecule (thrombospondin receptor)	0.0227954	0.175614	2.14805
PATH:04920	Adipocytokine signaling pathway	ACSL5	ACSL5	acyl-CoA synthetase long-chain family member 5	0.0227954	0.175614	2.14805
PATH:04920	Adipocytokine signaling pathway	SLC2A1	SLC2A1	solute carrier family 2 (facilitated glucose transporter), member 1	0.0227954	0.175614	2.14805
PATH:04920	Adipocytokine signaling pathway	CPT1A	CPT1A	carnitine palmitoyltransferase 1A (liver)	0.0227954	0.175614	2.14805
PATH:04920	Adipocytokine signaling pathway	ACSL6	ACSL6	acyl-CoA synthetase long-chain family member 6	0.0227954	0.175614	2.14805
PATH:04978	Mineral absorption	ATP7A	ATP7A	ATPase, Cu++ transporting, alpha polypeptide	0.0237632	0.175614	2.41719
PATH:04978	Mineral absorption	HEPH	HEPH	hephaestin	0.0237632	0.175614	2.41719
PATH:04978	Mineral absorption	MT1E.1	MT1E	metallothionein 1E	0.0237632	0.175614	2.41719
PATH:04978	Mineral absorption	CYBRD1	CYBRD1	cytochrome b reductase 1	0.0237632	0.175614	2.41719
PATH:04978	Mineral absorption	SLC8A1	SLC8A1	solute carrier family 8 (sodium/calcium exchanger), member 1	0.0237632	0.175614	2.41719
PATH:04978	Mineral absorption	LOC512464	LOC512464	solute carrier family 11 (proton-coupled divalent metal ion transporters), member 2-like	0.0237632	0.175614	2.41719
PATH:04978	Mineral absorption	SLC30A1	SLC30A1	solute carrier family 30 (zinc transporter), member 1	0.0237632	0.175614	2.41719
PATH:05416	Viral myocarditis	ICAM1	ICAM1	intercellular adhesion molecule 1	0.0248428	0.175614	2.11692
PATH:05416	Viral myocarditis	FYN	FYN	FYN oncogene related to SRC, FGR, YES	0.0248428	0.175614	2.11692
PATH:05416	Viral myocarditis	BOLA-DRB3	BOLA-DRB3	major histocompatibility complex, class II, DRB3	0.0248428	0.175614	2.11692
PATH:05416	Viral myocarditis	CD55	CD55	CD55 molecule, decay accelerating factor for complement (Cromer blood group)	0.0248428	0.175614	2.11692
PATH:05416	Viral myocarditis	PRF1	PRF1	perforin 1 (pore forming protein)	0.0248428	0.175614	2.11692
PATH:05416	Viral myocarditis	BOLA-DRA	BOLA-DRA	major histocompatibility complex, class II, DR alpha	0.0248428	0.175614	2.11692
PATH:05416	Viral myocarditis	BOLA-DQB	BOLA-DQB	major histocompatibility complex, class II, DQ beta	0.0248428	0.175614	2.11692
PATH:05416	Viral myocarditis	MYH15	MYH15	myosin, heavy chain 15	0.0248428	0.175614	2.11692
PATH:05416	Viral myocarditis	CD40	CD40	CD40 molecule, TNF receptor superfamily member 5	0.0248428	0.175614	2.11692
PATH:04270	Vascular smooth muscle contraction	MYL9	MYL9	myosin, light chain 9, regulatory	0.0256787	0.175614	1.81885
PATH:04270	Vascular smooth muscle contraction	KCNMA1	KCNMA1	potassium large conductance calcium-activated channel, subfamily M, alpha member 1	0.0256787	0.175614	1.81885
PATH:04270	Vascular smooth muscle contraction	PLA2G4E	PLA2G4E	phospholipase A2, group IVE	0.0256787	0.175614	1.81885
PATH:04270	Vascular smooth muscle contraction	CACNA1S	CACNA1S	calcium channel, voltage-dependent, L type, alpha 1S subunit	0.0256787	0.175614	1.81885
PATH:04270	Vascular smooth muscle contraction	CALML5	CALML5	calmodulin-like 5	0.0256787	0.175614	1.81885
PATH:04270	Vascular smooth muscle contraction	CALD1	CALD1	caldesmon 1	0.0256787	0.175614	1.81885
PATH:04270	Vascular smooth muscle contraction	ITPR1	ITPR1	inositol 1,4,5-trisphosphate receptor, type 1	0.0256787	0.175614	1.81885
PATH:04270	Vascular smooth muscle contraction	ROCK1	ROCK1	Rho-associated, coiled-coil containing protein kinase 1	0.0256787	0.175614	1.81885
PATH:04270	Vascular smooth muscle contraction	PPP1CB	PPP1CB	protein phosphatase 1, catalytic subunit, beta isozyme	0.0256787	0.175614	1.81885
PATH:04270	Vascular smooth muscle contraction	RAMP2	RAMP2	receptor (G protein-coupled) activity modifying protein 2	0.0256787	0.175614	1.81885
PATH:04270	Vascular smooth muscle contraction	GUCY1B3	GUCY1B3	guanylate cyclase 1, soluble, beta 3	0.0256787	0.175614	1.81885
PATH:04270	Vascular smooth muscle contraction	CACNA1D	CACNA1D	calcium channel, voltage-dependent, L type, alpha 1D subunit	0.0256787	0.175614	1.81885
PATH:04270	Vascular smooth muscle contraction	NPR2	NPR2	natriuretic peptide receptor B/guanylate cyclase B (atrionatriuretic peptide receptor B)	0.0256787	0.175614	1.81885
PATH:04664	Fc epsilon RI signaling pathway	NRAS	NRAS	neuroblastoma RAS viral (v-ras) oncogene homolog	0.0262906	0.175614	2.00367
PATH:04664	Fc epsilon RI signaling pathway	VAV3	VAV3	vav 3 guanine nucleotide exchange factor	0.0262906	0.175614	2.00367
PATH:04664	Fc epsilon RI signaling pathway	PLA2G4E	PLA2G4E	phospholipase A2, group IVE	0.0262906	0.175614	2.00367
PATH:04664	Fc epsilon RI signaling pathway	FYN	FYN	FYN oncogene related to SRC, FGR, YES	0.0262906	0.175614	2.00367
PATH:04664	Fc epsilon RI signaling pathway	VAV2	VAV2	vav 2 guanine nucleotide exchange factor	0.0262906	0.175614	2.00367
PATH:04664	Fc epsilon RI signaling pathway	PIK3R3	PIK3R3	phosphoinositide-3-kinase, regulatory subunit 3 (gamma)	0.0262906	0.175614	2.00367
PATH:04664	Fc epsilon RI signaling pathway	MAPK12	MAPK12	mitogen-activated protein kinase 12	0.0262906	0.175614	2.00367
PATH:04664	Fc epsilon RI signaling pathway	LAT	LAT	linker for activation of T cells	0.0262906	0.175614	2.00367
PATH:04664	Fc epsilon RI signaling pathway	KRAS	KRAS	v-Ki-ras2 Kirsten rat sarcoma viral oncogene homolog	0.0262906	0.175614	2.00367
PATH:04664	Fc epsilon RI signaling pathway	MAPK11	MAPK11	mitogen-activated protein kinase 11	0.0262906	0.175614	2.00367
PATH:01212	Fatty acid metabolism	ELOVL6	ELOVL6	ELOVL fatty acid elongase 6	0.0263999	0.175614	2.36684
PATH:01212	Fatty acid metabolism	CPT1C	CPT1C	carnitine palmitoyltransferase 1C	0.0263999	0.175614	2.36684
PATH:01212	Fatty acid metabolism	FADS1	FADS1	fatty acid desaturase 1	0.0263999	0.175614	2.36684
PATH:01212	Fatty acid metabolism	ACSL5	ACSL5	acyl-CoA synthetase long-chain family member 5	0.0263999	0.175614	2.36684
PATH:01212	Fatty acid metabolism	ACADSB	ACADSB	acyl-CoA dehydrogenase, short/branched chain	0.0263999	0.175614	2.36684
PATH:01212	Fatty acid metabolism	CPT1A	CPT1A	carnitine palmitoyltransferase 1A (liver)	0.0263999	0.175614	2.36684
PATH:01212	Fatty acid metabolism	ACSL6	ACSL6	acyl-CoA synthetase long-chain family member 6	0.0263999	0.175614	2.36684
PATH:05218	Melanoma	NRAS	NRAS	neuroblastoma RAS viral (v-ras) oncogene homolog	0.0270175	0.175614	2.08668
PATH:05218	Melanoma	RB1	RB1	retinoblastoma 1	0.0270175	0.175614	2.08668
PATH:05218	Melanoma	FGF1	FGF1	fibroblast growth factor 1 (acidic)	0.0270175	0.175614	2.08668
PATH:05218	Melanoma	FGF18	FGF18	fibroblast growth factor 18	0.0270175	0.175614	2.08668
PATH:05218	Melanoma	PDGFB	PDGFB	platelet-derived growth factor beta polypeptide	0.0270175	0.175614	2.08668
PATH:05218	Melanoma	PIK3R3	PIK3R3	phosphoinositide-3-kinase, regulatory subunit 3 (gamma)	0.0270175	0.175614	2.08668
PATH:05218	Melanoma	MITF	MITF	microphthalmia-associated transcription factor	0.0270175	0.175614	2.08668
PATH:05218	Melanoma	KRAS	KRAS	v-Ki-ras2 Kirsten rat sarcoma viral oncogene homolog	0.0270175	0.175614	2.08668
PATH:05218	Melanoma	FGF19	FGF19	fibroblast growth factor 19	0.0270175	0.175614	2.08668
PATH:05034	Alcoholism	NRAS	NRAS	neuroblastoma RAS viral (v-ras) oncogene homolog	0.0278101	0.176089	1.65213
PATH:05034	Alcoholism	HIST1H2AC	HIST1H2AC	histone cluster 1, H2ac	0.0278101	0.176089	1.65213
PATH:05034	Alcoholism	BDNF	BDNF	brain-derived neurotrophic factor	0.0278101	0.176089	1.65213
PATH:05034	Alcoholism	CREB5	CREB5	cAMP responsive element binding protein 5	0.0278101	0.176089	1.65213
PATH:05034	Alcoholism	H2AFY2	H2AFY2	H2A histone family, member Y2	0.0278101	0.176089	1.65213
PATH:05034	Alcoholism	CALML5	CALML5	calmodulin-like 5	0.0278101	0.176089	1.65213
PATH:05034	Alcoholism	GNG11	GNG11	guanine nucleotide binding protein (G protein), gamma 11	0.0278101	0.176089	1.65213
PATH:05034	Alcoholism	LOC616868	LOC616868	histone H2B type 1-like	0.0278101	0.176089	1.65213
PATH:05034	Alcoholism	LOC617875	LOC617875	histone H4-like	0.0278101	0.176089	1.65213
PATH:05034	Alcoholism	PPP1CB	PPP1CB	protein phosphatase 1, catalytic subunit, beta isozyme	0.0278101	0.176089	1.65213
PATH:05034	Alcoholism	HDAC11	HDAC11	histone deacetylase 11	0.0278101	0.176089	1.65213
PATH:05034	Alcoholism	CREB3L1	CREB3L1	cAMP responsive element binding protein 3-like 1	0.0278101	0.176089	1.65213
PATH:05034	Alcoholism	KRAS	KRAS	v-Ki-ras2 Kirsten rat sarcoma viral oncogene homolog	0.0278101	0.176089	1.65213
PATH:05034	Alcoholism	GNG2	GNG2	guanine nucleotide binding protein (G protein), gamma 2	0.0278101	0.176089	1.65213
PATH:05034	Alcoholism	H4	H4	histone H4	0.0278101	0.176089	1.65213
PATH:05034	Alcoholism	FOSB	FOSB	FBJ murine osteosarcoma viral oncogene homolog B	0.0278101	0.176089	1.65213
PATH:05034	Alcoholism	GNB4	GNB4	guanine nucleotide binding protein (G protein), beta polypeptide 4	0.0278101	0.176089	1.65213
PATH:04611	Platelet activation	COL5A3	COL5A3	collagen, type V, alpha 3	0.0290709	0.176089	1.78802
PATH:04611	Platelet activation	COL1A2	COL1A2	collagen, type I, alpha 2	0.0290709	0.176089	1.78802
PATH:04611	Platelet activation	VWF	VWF	von Willebrand factor	0.0290709	0.176089	1.78802
PATH:04611	Platelet activation	FYN	FYN	FYN oncogene related to SRC, FGR, YES	0.0290709	0.176089	1.78802
PATH:04611	Platelet activation	ITPR1	ITPR1	inositol 1,4,5-trisphosphate receptor, type 1	0.0290709	0.176089	1.78802
PATH:04611	Platelet activation	ROCK1	ROCK1	Rho-associated, coiled-coil containing protein kinase 1	0.0290709	0.176089	1.78802
PATH:04611	Platelet activation	PPP1CB	PPP1CB	protein phosphatase 1, catalytic subunit, beta isozyme	0.0290709	0.176089	1.78802
PATH:04611	Platelet activation	PIK3R3	PIK3R3	phosphoinositide-3-kinase, regulatory subunit 3 (gamma)	0.0290709	0.176089	1.78802
PATH:04611	Platelet activation	MAPK12	MAPK12	mitogen-activated protein kinase 12	0.0290709	0.176089	1.78802
PATH:04611	Platelet activation	GUCY1B3	GUCY1B3	guanylate cyclase 1, soluble, beta 3	0.0290709	0.176089	1.78802
PATH:04611	Platelet activation	ITGB3	ITGB3	integrin, beta 3 (platelet glycoprotein IIIa, antigen CD61)	0.0290709	0.176089	1.78802
PATH:04611	Platelet activation	MAPK11	MAPK11	mitogen-activated protein kinase 11	0.0290709	0.176089	1.78802
PATH:04611	Platelet activation	COL3A1	COL3A1	collagen, type III, alpha 1	0.0290709	0.176089	1.78802
PATH:00561	Glycerolipid metabolism	MGLL	MGLL	monoglyceride lipase	0.0292293	0.176089	2.31853
PATH:00561	Glycerolipid metabolism	DGKI	DGKI	diacylglycerol kinase, iota	0.0292293	0.176089	2.31853
PATH:00561	Glycerolipid metabolism	AKR1B1	AKR1B1	aldo-keto reductase family 1, member B1 (aldose reductase)	0.0292293	0.176089	2.31853
PATH:00561	Glycerolipid metabolism	DGKB	DGKB	diacylglycerol kinase, beta 90kDa	0.0292293	0.176089	2.31853
PATH:00561	Glycerolipid metabolism	LOC509808	LOC509808	endothelial lipase-like	0.0292293	0.176089	2.31853
PATH:00561	Glycerolipid metabolism	DGKG	DGKG	diacylglycerol kinase, gamma 90kDa	0.0292293	0.176089	2.31853
PATH:00561	Glycerolipid metabolism	DGKH	DGKH	diacylglycerol kinase, eta	0.0292293	0.176089	2.31853
PATH:00512	Mucin type O-Glycan biosynthesis	GCNT1	GCNT1	glucosaminyl (N-acetyl) transferase 1, core 2	0.0302221	0.177734	2.79823
PATH:00512	Mucin type O-Glycan biosynthesis	GALNT6	GALNT6	UDP-N-acetyl-alpha-D-galactosamine:polypeptide N-acetylgalactosaminyltransferase 6 (GalNAc-T6)	0.0302221	0.177734	2.79823
PATH:00512	Mucin type O-Glycan biosynthesis	GALNT8	GALNT8	UDP-N-acetyl-alpha-D-galactosamine:polypeptide N-acetylgalactosaminyltransferase 8 (GalNAc-T8)	0.0302221	0.177734	2.79823
PATH:00512	Mucin type O-Glycan biosynthesis	GALNT12.1	GALNT12	UDP-N-acetyl-alpha-D-galactosamine:polypeptide N-acetylgalactosaminyltransferase 12 (GalNAc-T12)	0.0302221	0.177734	2.79823
PATH:00512	Mucin type O-Glycan biosynthesis	ST3GAL1	ST3GAL1	ST3 beta-galactoside alpha-2,3-sialyltransferase 1	0.0302221	0.177734	2.79823
PATH:04916	Melanogenesis	NRAS	NRAS	neuroblastoma RAS viral (v-ras) oncogene homolog	0.0311056	0.178676	1.87923
PATH:04916	Melanogenesis	EDN1	EDN1	endothelin 1	0.0311056	0.178676	1.87923
PATH:04916	Melanogenesis	CALML5	CALML5	calmodulin-like 5	0.0311056	0.178676	1.87923
PATH:04916	Melanogenesis	FZD1	FZD1	frizzled family receptor 1	0.0311056	0.178676	1.87923
PATH:04916	Melanogenesis	WNT5B	WNT5B	wingless-type MMTV integration site family, member 5B	0.0311056	0.178676	1.87923
PATH:04916	Melanogenesis	FZD8	FZD8	frizzled family receptor 8	0.0311056	0.178676	1.87923
PATH:04916	Melanogenesis	CREB3L1	CREB3L1	cAMP responsive element binding protein 3-like 1	0.0311056	0.178676	1.87923
PATH:04916	Melanogenesis	WNT3A	WNT3A	wingless-type MMTV integration site family, member 3A	0.0311056	0.178676	1.87923
PATH:04916	Melanogenesis	MITF	MITF	microphthalmia-associated transcription factor	0.0311056	0.178676	1.87923
PATH:04916	Melanogenesis	KRAS	KRAS	v-Ki-ras2 Kirsten rat sarcoma viral oncogene homolog	0.0311056	0.178676	1.87923
PATH:04916	Melanogenesis	FZD10	FZD10	frizzled family receptor 10	0.0311056	0.178676	1.87923
PATH:04022	cGMP-PKG signaling pathway	MYL9	MYL9	myosin, light chain 9, regulatory	0.0353034	0.19818	1.63318
PATH:04022	cGMP-PKG signaling pathway	KCNMA1	KCNMA1	potassium large conductance calcium-activated channel, subfamily M, alpha member 1	0.0353034	0.19818	1.63318
PATH:04022	cGMP-PKG signaling pathway	CREB5	CREB5	cAMP responsive element binding protein 5	0.0353034	0.19818	1.63318
PATH:04022	cGMP-PKG signaling pathway	CALML5	CALML5	calmodulin-like 5	0.0353034	0.19818	1.63318
PATH:04022	cGMP-PKG signaling pathway	ITPR1	ITPR1	inositol 1,4,5-trisphosphate receptor, type 1	0.0353034	0.19818	1.63318
PATH:04022	cGMP-PKG signaling pathway	ROCK1	ROCK1	Rho-associated, coiled-coil containing protein kinase 1	0.0353034	0.19818	1.63318
PATH:04022	cGMP-PKG signaling pathway	PPP1CB	PPP1CB	protein phosphatase 1, catalytic subunit, beta isozyme	0.0353034	0.19818	1.63318
PATH:04022	cGMP-PKG signaling pathway	SLC8A1	SLC8A1	solute carrier family 8 (sodium/calcium exchanger), member 1	0.0353034	0.19818	1.63318
PATH:04022	cGMP-PKG signaling pathway	PIK3R3	PIK3R3	phosphoinositide-3-kinase, regulatory subunit 3 (gamma)	0.0353034	0.19818	1.63318
PATH:04022	cGMP-PKG signaling pathway	CREB3L1	CREB3L1	cAMP responsive element binding protein 3-like 1	0.0353034	0.19818	1.63318
PATH:04022	cGMP-PKG signaling pathway	GUCY1B3	GUCY1B3	guanylate cyclase 1, soluble, beta 3	0.0353034	0.19818	1.63318
PATH:04022	cGMP-PKG signaling pathway	CACNA1D	CACNA1D	calcium channel, voltage-dependent, L type, alpha 1D subunit	0.0353034	0.19818	1.63318
PATH:04022	cGMP-PKG signaling pathway	ATP2A3	ATP2A3	ATPase, Ca++ transporting, ubiquitous	0.0353034	0.19818	1.63318
PATH:04022	cGMP-PKG signaling pathway	NPR2	NPR2	natriuretic peptide receptor B/guanylate cyclase B (atrionatriuretic peptide receptor B)	0.0353034	0.19818	1.63318
PATH:04022	cGMP-PKG signaling pathway	PLN	PLN	phospholamban	0.0353034	0.19818	1.63318
PATH:04022	cGMP-PKG signaling pathway	ATP2B2	ATP2B2	ATPase, Ca++ transporting, plasma membrane 2	0.0353034	0.19818	1.63318
PATH:05217	Basal cell carcinoma	FZD1	FZD1	frizzled family receptor 1	0.038924	0.213649	2.18477
PATH:05217	Basal cell carcinoma	WNT5B	WNT5B	wingless-type MMTV integration site family, member 5B	0.038924	0.213649	2.18477
PATH:05217	Basal cell carcinoma	PTCH2	PTCH2	patched 2	0.038924	0.213649	2.18477
PATH:05217	Basal cell carcinoma	GLI1	GLI1	GLI family zinc finger 1	0.038924	0.213649	2.18477
PATH:05217	Basal cell carcinoma	FZD8	FZD8	frizzled family receptor 8	0.038924	0.213649	2.18477
PATH:05217	Basal cell carcinoma	WNT3A	WNT3A	wingless-type MMTV integration site family, member 3A	0.038924	0.213649	2.18477
PATH:05217	Basal cell carcinoma	FZD10	FZD10	frizzled family receptor 10	0.038924	0.213649	2.18477
PATH:05133	Pertussis	C1R	C1R	complement component 1, r subcomponent	0.0399213	0.21436	1.94757
PATH:05133	Pertussis	CALML5	CALML5	calmodulin-like 5	0.0399213	0.21436	1.94757
PATH:05133	Pertussis	CXCL8	CXCL8	interleukin 8	0.0399213	0.21436	1.94757
PATH:05133	Pertussis	CXCL5	CXCL6	chemokine (C-X-C motif) ligand 6 (granulocyte chemotactic protein 2)	0.0399213	0.21436	1.94757
PATH:05133	Pertussis	C2	C2	complement component 2	0.0399213	0.21436	1.94757
PATH:05133	Pertussis	ITGA5	ITGA5	integrin, alpha 5 (fibronectin receptor, alpha polypeptide)	0.0399213	0.21436	1.94757
PATH:05133	Pertussis	MAPK12	MAPK12	mitogen-activated protein kinase 12	0.0399213	0.21436	1.94757
PATH:05133	Pertussis	MAPK11	MAPK11	mitogen-activated protein kinase 11	0.0399213	0.21436	1.94757
PATH:05133	Pertussis	SERPING1	SERPING1	serpin peptidase inhibitor, clade G (C1 inhibitor), member 1	0.0399213	0.21436	1.94757
PATH:04728	Dopaminergic synapse	CREB5	CREB5	cAMP responsive element binding protein 5	0.0411971	0.216504	1.7015
PATH:04728	Dopaminergic synapse	CALML5	CALML5	calmodulin-like 5	0.0411971	0.216504	1.7015
PATH:04728	Dopaminergic synapse	SCN1A	SCN1A	sodium channel, voltage-gated, type I, alpha subunit	0.0411971	0.216504	1.7015
PATH:04728	Dopaminergic synapse	GNG11	GNG11	guanine nucleotide binding protein (G protein), gamma 11	0.0411971	0.216504	1.7015
PATH:04728	Dopaminergic synapse	ITPR1	ITPR1	inositol 1,4,5-trisphosphate receptor, type 1	0.0411971	0.216504	1.7015
PATH:04728	Dopaminergic synapse	PPP1CB	PPP1CB	protein phosphatase 1, catalytic subunit, beta isozyme	0.0411971	0.216504	1.7015
PATH:04728	Dopaminergic synapse	MAPK12	MAPK12	mitogen-activated protein kinase 12	0.0411971	0.216504	1.7015
PATH:04728	Dopaminergic synapse	CREB3L1	CREB3L1	cAMP responsive element binding protein 3-like 1	0.0411971	0.216504	1.7015
PATH:04728	Dopaminergic synapse	CACNA1D	CACNA1D	calcium channel, voltage-dependent, L type, alpha 1D subunit	0.0411971	0.216504	1.7015
PATH:04728	Dopaminergic synapse	MAPK11	MAPK11	mitogen-activated protein kinase 11	0.0411971	0.216504	1.7015
PATH:04728	Dopaminergic synapse	GNG2	GNG2	guanine nucleotide binding protein (G protein), gamma 2	0.0411971	0.216504	1.7015
PATH:04728	Dopaminergic synapse	DRD3	DRD3	dopamine receptor D3	0.0411971	0.216504	1.7015
PATH:04728	Dopaminergic synapse	GNB4	GNB4	guanine nucleotide binding protein (G protein), beta polypeptide 4	0.0411971	0.216504	1.7015
PATH:04261	Adrenergic signaling in cardiomyocytes	LOC100336949	LOC100336949	tropomyosin alpha-1 chain-like	0.042101	0.216567	1.65851
PATH:04261	Adrenergic signaling in cardiomyocytes	SCN5A	SCN5A	sodium channel, voltage-gated, type V, alpha subunit	0.042101	0.216567	1.65851
PATH:04261	Adrenergic signaling in cardiomyocytes	CREB5	CREB5	cAMP responsive element binding protein 5	0.042101	0.216567	1.65851
PATH:04261	Adrenergic signaling in cardiomyocytes	CALML5	CALML5	calmodulin-like 5	0.042101	0.216567	1.65851
PATH:04261	Adrenergic signaling in cardiomyocytes	CACNG4	CACNG4	calcium channel, voltage-dependent, gamma subunit 4	0.042101	0.216567	1.65851
PATH:04261	Adrenergic signaling in cardiomyocytes	PPP1CB	PPP1CB	protein phosphatase 1, catalytic subunit, beta isozyme	0.042101	0.216567	1.65851
PATH:04261	Adrenergic signaling in cardiomyocytes	SLC8A1	SLC8A1	solute carrier family 8 (sodium/calcium exchanger), member 1	0.042101	0.216567	1.65851
PATH:04261	Adrenergic signaling in cardiomyocytes	PIK3R3	PIK3R3	phosphoinositide-3-kinase, regulatory subunit 3 (gamma)	0.042101	0.216567	1.65851
PATH:04261	Adrenergic signaling in cardiomyocytes	MAPK12	MAPK12	mitogen-activated protein kinase 12	0.042101	0.216567	1.65851
PATH:04261	Adrenergic signaling in cardiomyocytes	CREB3L1	CREB3L1	cAMP responsive element binding protein 3-like 1	0.042101	0.216567	1.65851
PATH:04261	Adrenergic signaling in cardiomyocytes	CACNA1D	CACNA1D	calcium channel, voltage-dependent, L type, alpha 1D subunit	0.042101	0.216567	1.65851
PATH:04261	Adrenergic signaling in cardiomyocytes	MAPK11	MAPK11	mitogen-activated protein kinase 11	0.042101	0.216567	1.65851
PATH:04261	Adrenergic signaling in cardiomyocytes	PLN	PLN	phospholamban	0.042101	0.216567	1.65851
PATH:04261	Adrenergic signaling in cardiomyocytes	ATP2B2	ATP2B2	ATPase, Ca++ transporting, plasma membrane 2	0.042101	0.216567	1.65851
PATH:04320	Dorso-ventral axis formation	CPEB1	CPEB1	cytoplasmic polyadenylation element binding protein 1	0.0429626	0.216567	2.95086
PATH:04320	Dorso-ventral axis formation	PIWIL3	PIWIL3	piwi-like RNA-mediated gene silencing 3	0.0429626	0.216567	2.95086
PATH:04320	Dorso-ventral axis formation	ETS2	ETS2	v-ets erythroblastosis virus E26 oncogene homolog 2 (avian)	0.0429626	0.216567	2.95086
PATH:04320	Dorso-ventral axis formation	KRAS	KRAS	v-Ki-ras2 Kirsten rat sarcoma viral oncogene homolog	0.0429626	0.216567	2.95086
PATH:00260	Glycine, serine and threonine metabolism	SARDH	SARDH	sarcosine dehydrogenase	0.0561349	0.274601	2.16396
PATH:00260	Glycine, serine and threonine metabolism	BPGM	BPGM	2,3-bisphosphoglycerate mutase	0.0561349	0.274601	2.16396
PATH:00260	Glycine, serine and threonine metabolism	SRR	SRR	serine racemase	0.0561349	0.274601	2.16396
PATH:00260	Glycine, serine and threonine metabolism	DAO	DAO	D-amino-acid oxidase	0.0561349	0.274601	2.16396
PATH:00260	Glycine, serine and threonine metabolism	GNMT	GNMT	glycine N-methyltransferase	0.0561349	0.274601	2.16396
PATH:00260	Glycine, serine and threonine metabolism	SDS	SDS	serine dehydratase	0.0561349	0.274601	2.16396
PATH:00910	Nitrogen metabolism	GLUD1	GLUD1	glutamate dehydrogenase 1	0.056699	0.274601	2.70495
PATH:00910	Nitrogen metabolism	CA12	CA12	carbonic anhydrase XII	0.056699	0.274601	2.70495
PATH:00910	Nitrogen metabolism	CA6	CA6	carbonic anhydrase VI	0.056699	0.274601	2.70495
PATH:00910	Nitrogen metabolism	CA4	CA4	carbonic anhydrase IV	0.056699	0.274601	2.70495
PATH:00472	D-Arginine and D-ornithine metabolism	DAO	DAO	D-amino-acid oxidase	0.0616153	0.292673	16.2297
PATH:05200	Pathways in cancer	CSF1R	CSF1R	colony stimulating factor 1 receptor	0.0637061	0.296895	1.35666
PATH:05200	Pathways in cancer	NRAS	NRAS	neuroblastoma RAS viral (v-ras) oncogene homolog	0.0637061	0.296895	1.35666
PATH:05200	Pathways in cancer	HIF1A	HIF1A	hypoxia inducible factor 1, alpha subunit (basic helix-loop-helix transcription factor)	0.0637061	0.296895	1.35666
PATH:05200	Pathways in cancer	RB1	RB1	retinoblastoma 1	0.0637061	0.296895	1.35666
PATH:05200	Pathways in cancer	FGF1	FGF1	fibroblast growth factor 1 (acidic)	0.0637061	0.296895	1.35666
PATH:05200	Pathways in cancer	DAPK2	DAPK2	death-associated protein kinase 2	0.0637061	0.296895	1.35666
PATH:05200	Pathways in cancer	FZD1	FZD1	frizzled family receptor 1	0.0637061	0.296895	1.35666
PATH:05200	Pathways in cancer	LAMC2	LAMC2	laminin, gamma 2	0.0637061	0.296895	1.35666
PATH:05200	Pathways in cancer	WNT5B	WNT5B	wingless-type MMTV integration site family, member 5B	0.0637061	0.296895	1.35666
PATH:05200	Pathways in cancer	PTCH2	PTCH2	patched 2	0.0637061	0.296895	1.35666
PATH:05200	Pathways in cancer	FLT3	FLT3	fms-related tyrosine kinase 3	0.0637061	0.296895	1.35666
PATH:05200	Pathways in cancer	CXCL8	CXCL8	interleukin 8	0.0637061	0.296895	1.35666
PATH:05200	Pathways in cancer	FN1	FN1	fibronectin 1	0.0637061	0.296895	1.35666
PATH:05200	Pathways in cancer	FGF18	FGF18	fibroblast growth factor 18	0.0637061	0.296895	1.35666
PATH:05200	Pathways in cancer	GLI1	GLI1	GLI family zinc finger 1	0.0637061	0.296895	1.35666
PATH:05200	Pathways in cancer	CEBPA	CEBPA	CCAAT/enhancer binding protein (C/EBP), alpha	0.0637061	0.296895	1.35666
PATH:05200	Pathways in cancer	MMP9	MMP9	matrix metallopeptidase 9 (gelatinase B, 92kDa gelatinase, 92kDa type IV collagenase)	0.0637061	0.296895	1.35666
PATH:05200	Pathways in cancer	FZD8	FZD8	frizzled family receptor 8	0.0637061	0.296895	1.35666
PATH:05200	Pathways in cancer	PDGFB	PDGFB	platelet-derived growth factor beta polypeptide	0.0637061	0.296895	1.35666
PATH:05200	Pathways in cancer	CTNNA2	CTNNA2	catenin (cadherin-associated protein), alpha 2	0.0637061	0.296895	1.35666
PATH:05200	Pathways in cancer	PIK3R3	PIK3R3	phosphoinositide-3-kinase, regulatory subunit 3 (gamma)	0.0637061	0.296895	1.35666
PATH:05200	Pathways in cancer	SLC2A1	SLC2A1	solute carrier family 2 (facilitated glucose transporter), member 1	0.0637061	0.296895	1.35666
PATH:05200	Pathways in cancer	WNT3A	WNT3A	wingless-type MMTV integration site family, member 3A	0.0637061	0.296895	1.35666
PATH:05200	Pathways in cancer	MITF	MITF	microphthalmia-associated transcription factor	0.0637061	0.296895	1.35666
PATH:05200	Pathways in cancer	KRAS	KRAS	v-Ki-ras2 Kirsten rat sarcoma viral oncogene homolog	0.0637061	0.296895	1.35666
PATH:05200	Pathways in cancer	FZD10	FZD10	frizzled family receptor 10	0.0637061	0.296895	1.35666
PATH:05200	Pathways in cancer	FGF19	FGF19	fibroblast growth factor 19	0.0637061	0.296895	1.35666
PATH:04146	Peroxisome	SOD2	SOD2	superoxide dismutase 2, mitochondrial	0.0682651	0.310088	1.75985
PATH:04146	Peroxisome	FAR1	FAR1	fatty acyl CoA reductase 1	0.0682651	0.310088	1.75985
PATH:04146	Peroxisome	DAO	DAO	D-amino-acid oxidase	0.0682651	0.310088	1.75985
PATH:04146	Peroxisome	EPHX2	EPHX2	epoxide hydrolase 2, cytoplasmic	0.0682651	0.310088	1.75985
PATH:04146	Peroxisome	HACL1	HACL1	2-hydroxyacyl-CoA lyase 1	0.0682651	0.310088	1.75985
PATH:04146	Peroxisome	ACSL5	ACSL5	acyl-CoA synthetase long-chain family member 5	0.0682651	0.310088	1.75985
PATH:04146	Peroxisome	MPV17	MPV17	MpV17 mitochondrial inner membrane protein	0.0682651	0.310088	1.75985
PATH:04146	Peroxisome	ACSL6	ACSL6	acyl-CoA synthetase long-chain family member 6	0.0682651	0.310088	1.75985
PATH:04146	Peroxisome	XDH	XDH	xanthine dehydrogenase	0.0682651	0.310088	1.75985
PATH:00830	Retinol metabolism	RDH12	RDH12	retinol dehydrogenase 12 (all-trans/9-cis/11-cis)	0.0690479	0.310088	1.92556
PATH:00830	Retinol metabolism	MGC152281	MGC152281	uncharacterized LOC507942	0.0690479	0.310088	1.92556
PATH:00830	Retinol metabolism	RDH10	RDH10	retinol dehydrogenase 10 (all-trans)	0.0690479	0.310088	1.92556
PATH:00830	Retinol metabolism	ALDH1A1	ALDH1A1	aldehyde dehydrogenase 1 family, member A1	0.0690479	0.310088	1.92556
PATH:00830	Retinol metabolism	DHRS3	DHRS3	dehydrogenase/reductase (SDR family) member 3	0.0690479	0.310088	1.92556
PATH:00830	Retinol metabolism	CYP1A1	CYP1A1	cytochrome P450, subfamily I (aromatic compound-inducible), polypeptide 1	0.0690479	0.310088	1.92556
PATH:00830	Retinol metabolism	LRAT	LRAT	lecithin retinol acyltransferase (phosphatidylcholine--retinol O-acyltransferase)	0.0690479	0.310088	1.92556
PATH:05120	Epithelial cell signaling in Helicobacter pylori infection	JAM3	JAM3	junctional adhesion molecule 3	0.0742403	0.327453	1.89347
PATH:05120	Epithelial cell signaling in Helicobacter pylori infection	JAM2	JAM2	junctional adhesion molecule 2	0.0742403	0.327453	1.89347
PATH:05120	Epithelial cell signaling in Helicobacter pylori infection	CXCL8	CXCL8	interleukin 8	0.0742403	0.327453	1.89347
PATH:05120	Epithelial cell signaling in Helicobacter pylori infection	ATP6V1C2	ATP6V1C2	ATPase, H+ transporting, lysosomal 42kDa, V1 subunit C2	0.0742403	0.327453	1.89347
PATH:05120	Epithelial cell signaling in Helicobacter pylori infection	MAPK12	MAPK12	mitogen-activated protein kinase 12	0.0742403	0.327453	1.89347
PATH:05120	Epithelial cell signaling in Helicobacter pylori infection	ATP6V1A	ATP6V1A	ATPase, H+ transporting, lysosomal 70kDa, V1 subunit A	0.0742403	0.327453	1.89347
PATH:05120	Epithelial cell signaling in Helicobacter pylori infection	MAPK11	MAPK11	mitogen-activated protein kinase 11	0.0742403	0.327453	1.89347
PATH:05132	Salmonella infection	CXCL3	CXCL3	chemokine (C-X-C motif) ligand 3	0.0814949	0.353145	1.69846
PATH:05132	Salmonella infection	CXCL8	CXCL8	interleukin 8	0.0814949	0.353145	1.69846
PATH:05132	Salmonella infection	WASF1	WASF1	WAS protein family, member 1	0.0814949	0.353145	1.69846
PATH:05132	Salmonella infection	ROCK1	ROCK1	Rho-associated, coiled-coil containing protein kinase 1	0.0814949	0.353145	1.69846
PATH:05132	Salmonella infection	GRO1	GRO1	chemokine (C-X-C motif) ligand 1 (melanoma growth stimulating activity, alpha)	0.0814949	0.353145	1.69846
PATH:05132	Salmonella infection	MAPK12	MAPK12	mitogen-activated protein kinase 12	0.0814949	0.353145	1.69846
PATH:05132	Salmonella infection	PFN2	PFN2	profilin 2	0.0814949	0.353145	1.69846
PATH:05132	Salmonella infection	IL18	IL18	interleukin 18 (interferon-gamma-inducing factor)	0.0814949	0.353145	1.69846
PATH:05132	Salmonella infection	MAPK11	MAPK11	mitogen-activated protein kinase 11	0.0814949	0.353145	1.69846
PATH:04917	Prolactin signaling pathway	NRAS	NRAS	neuroblastoma RAS viral (v-ras) oncogene homolog	0.0891233	0.365704	1.73117
PATH:04917	Prolactin signaling pathway	ESR2	ESR2	estrogen receptor 2 (ER beta)	0.0891233	0.365704	1.73117
PATH:04917	Prolactin signaling pathway	CYP17A1	CYP17A1	cytochrome P450, family 17, subfamily A, polypeptide 1	0.0891233	0.365704	1.73117
PATH:04917	Prolactin signaling pathway	SOCS2	SOCS2	suppressor of cytokine signaling 2	0.0891233	0.365704	1.73117
PATH:04917	Prolactin signaling pathway	PIK3R3	PIK3R3	phosphoinositide-3-kinase, regulatory subunit 3 (gamma)	0.0891233	0.365704	1.73117
PATH:04917	Prolactin signaling pathway	MAPK12	MAPK12	mitogen-activated protein kinase 12	0.0891233	0.365704	1.73117
PATH:04917	Prolactin signaling pathway	KRAS	KRAS	v-Ki-ras2 Kirsten rat sarcoma viral oncogene homolog	0.0891233	0.365704	1.73117
PATH:04917	Prolactin signaling pathway	MAPK11	MAPK11	mitogen-activated protein kinase 11	0.0891233	0.365704	1.73117
PATH:04921	Oxytocin signaling pathway	PRKAB2	PRKAB2	protein kinase, AMP-activated, beta 2 non-catalytic subunit	0.0898249	0.365704	1.50705
PATH:04921	Oxytocin signaling pathway	NRAS	NRAS	neuroblastoma RAS viral (v-ras) oncogene homolog	0.0898249	0.365704	1.50705
PATH:04921	Oxytocin signaling pathway	MYL9	MYL9	myosin, light chain 9, regulatory	0.0898249	0.365704	1.50705
PATH:04921	Oxytocin signaling pathway	CALML5	CALML5	calmodulin-like 5	0.0898249	0.365704	1.50705
PATH:04921	Oxytocin signaling pathway	ITPR1	ITPR1	inositol 1,4,5-trisphosphate receptor, type 1	0.0898249	0.365704	1.50705
PATH:04921	Oxytocin signaling pathway	ROCK1	ROCK1	Rho-associated, coiled-coil containing protein kinase 1	0.0898249	0.365704	1.50705
PATH:04921	Oxytocin signaling pathway	CACNG4	CACNG4	calcium channel, voltage-dependent, gamma subunit 4	0.0898249	0.365704	1.50705
PATH:04921	Oxytocin signaling pathway	PPP1CB	PPP1CB	protein phosphatase 1, catalytic subunit, beta isozyme	0.0898249	0.365704	1.50705
PATH:04921	Oxytocin signaling pathway	PIK3R3	PIK3R3	phosphoinositide-3-kinase, regulatory subunit 3 (gamma)	0.0898249	0.365704	1.50705
PATH:04921	Oxytocin signaling pathway	GUCY1B3	GUCY1B3	guanylate cyclase 1, soluble, beta 3	0.0898249	0.365704	1.50705
PATH:04921	Oxytocin signaling pathway	CACNA1D	CACNA1D	calcium channel, voltage-dependent, L type, alpha 1D subunit	0.0898249	0.365704	1.50705
PATH:04921	Oxytocin signaling pathway	KRAS	KRAS	v-Ki-ras2 Kirsten rat sarcoma viral oncogene homolog	0.0898249	0.365704	1.50705
PATH:04921	Oxytocin signaling pathway	NPR2	NPR2	natriuretic peptide receptor B/guanylate cyclase B (atrionatriuretic peptide receptor B)	0.0898249	0.365704	1.50705
PATH:04744	Phototransduction	CALML5	CALML5	calmodulin-like 5	0.0903155	0.365704	2.31853
PATH:04744	Phototransduction	PDE6A	PDE6A	phosphodiesterase 6A, cGMP-specific, rod, alpha	0.0903155	0.365704	2.31853
PATH:04744	Phototransduction	RGS9	RGS9	regulator of G-protein signaling 9	0.0903155	0.365704	2.31853
PATH:04744	Phototransduction	GNAT1	GNAT1	guanine nucleotide binding protein (G protein), alpha transducing activity polypeptide 1	0.0903155	0.365704	2.31853
PATH:05310	Asthma	BOLA-DRB3	BOLA-DRB3	major histocompatibility complex, class II, DRB3	0.0903155	0.365704	2.31853
PATH:05310	Asthma	BOLA-DRA	BOLA-DRA	major histocompatibility complex, class II, DR alpha	0.0903155	0.365704	2.31853
PATH:05310	Asthma	BOLA-DQB	BOLA-DQB	major histocompatibility complex, class II, DQ beta	0.0903155	0.365704	2.31853
PATH:05310	Asthma	CD40	CD40	CD40 molecule, TNF receptor superfamily member 5	0.0903155	0.365704	2.31853
PATH:04912	GnRH signaling pathway	NRAS	NRAS	neuroblastoma RAS viral (v-ras) oncogene homolog	0.0918666	0.365985	1.6069
PATH:04912	GnRH signaling pathway	PLA2G4E	PLA2G4E	phospholipase A2, group IVE	0.0918666	0.365985	1.6069
PATH:04912	GnRH signaling pathway	CACNA1S	CACNA1S	calcium channel, voltage-dependent, L type, alpha 1S subunit	0.0918666	0.365985	1.6069
PATH:04912	GnRH signaling pathway	CALML5	CALML5	calmodulin-like 5	0.0918666	0.365985	1.6069
PATH:04912	GnRH signaling pathway	ITPR1	ITPR1	inositol 1,4,5-trisphosphate receptor, type 1	0.0918666	0.365985	1.6069
PATH:04912	GnRH signaling pathway	MMP14	MMP14	matrix metallopeptidase 14 (membrane-inserted)	0.0918666	0.365985	1.6069
PATH:04912	GnRH signaling pathway	MAPK12	MAPK12	mitogen-activated protein kinase 12	0.0918666	0.365985	1.6069
PATH:04912	GnRH signaling pathway	CACNA1D	CACNA1D	calcium channel, voltage-dependent, L type, alpha 1D subunit	0.0918666	0.365985	1.6069
PATH:04912	GnRH signaling pathway	KRAS	KRAS	v-Ki-ras2 Kirsten rat sarcoma viral oncogene homolog	0.0918666	0.365985	1.6069
PATH:04912	GnRH signaling pathway	MAPK11	MAPK11	mitogen-activated protein kinase 11	0.0918666	0.365985	1.6069
PATH:00100	Steroid biosynthesis	CYP24A1	CYP24A1	cytochrome P450, family 24, subfamily A, polypeptide 1	0.09526	0.368696	2.70495
PATH:00100	Steroid biosynthesis	MSMO1	MSMO1	methylsterol monooxygenase 1	0.09526	0.368696	2.70495
PATH:00100	Steroid biosynthesis	HSD17B7	HSD17B7	hydroxysteroid (17-beta) dehydrogenase 7	0.09526	0.368696	2.70495
PATH:00071	Fatty acid degradation	CPT1C	CPT1C	carnitine palmitoyltransferase 1C	0.0970975	0.368696	2.02872
PATH:00071	Fatty acid degradation	ACSL5	ACSL5	acyl-CoA synthetase long-chain family member 5	0.0970975	0.368696	2.02872
PATH:00071	Fatty acid degradation	ACADSB	ACADSB	acyl-CoA dehydrogenase, short/branched chain	0.0970975	0.368696	2.02872
PATH:00071	Fatty acid degradation	CPT1A	CPT1A	carnitine palmitoyltransferase 1A (liver)	0.0970975	0.368696	2.02872
PATH:00071	Fatty acid degradation	ACSL6	ACSL6	acyl-CoA synthetase long-chain family member 6	0.0970975	0.368696	2.02872
PATH:04672	Intestinal immune network for IgA production	CXCR4	CXCR4	chemokine (C-X-C motif) receptor 4	0.0985109	0.368696	1.87266
PATH:04672	Intestinal immune network for IgA production	BOLA-DRB3	BOLA-DRB3	major histocompatibility complex, class II, DRB3	0.0985109	0.368696	1.87266
PATH:04672	Intestinal immune network for IgA production	BOLA-DRA	BOLA-DRA	major histocompatibility complex, class II, DR alpha	0.0985109	0.368696	1.87266
PATH:04672	Intestinal immune network for IgA production	BOLA-DQB	BOLA-DQB	major histocompatibility complex, class II, DQ beta	0.0985109	0.368696	1.87266
PATH:04672	Intestinal immune network for IgA production	CD40	CD40	CD40 molecule, TNF receptor superfamily member 5	0.0985109	0.368696	1.87266
PATH:04672	Intestinal immune network for IgA production	IL15RA	IL15RA	interleukin 15 receptor, alpha	0.0985109	0.368696	1.87266
PATH:04530	Tight junction	MPDZ	MPDZ	multiple PDZ domain protein	0.0993877	0.368696	1.50974
PATH:04530	Tight junction	NRAS	NRAS	neuroblastoma RAS viral (v-ras) oncogene homolog	0.0993877	0.368696	1.50974
PATH:04530	Tight junction	JAM3	JAM3	junctional adhesion molecule 3	0.0993877	0.368696	1.50974
PATH:04530	Tight junction	MYL9	MYL9	myosin, light chain 9, regulatory	0.0993877	0.368696	1.50974
PATH:04530	Tight junction	PARD6B	PARD6B	par-6 partitioning defective 6 homolog beta (C. elegans)	0.0993877	0.368696	1.50974
PATH:04530	Tight junction	JAM2	JAM2	junctional adhesion molecule 2	0.0993877	0.368696	1.50974
PATH:04530	Tight junction	ACTN3	ACTN3	actinin, alpha 3	0.0993877	0.368696	1.50974
PATH:04530	Tight junction	CTNNA2	CTNNA2	catenin (cadherin-associated protein), alpha 2	0.0993877	0.368696	1.50974
PATH:04530	Tight junction	MYH15	MYH15	myosin, heavy chain 15	0.0993877	0.368696	1.50974
PATH:04530	Tight junction	EPB41L1	EPB41L1	erythrocyte membrane protein band 4.1-like 1	0.0993877	0.368696	1.50974
PATH:04530	Tight junction	PARD6G	PARD6G	par-6 partitioning defective 6 homolog gamma (C. elegans)	0.0993877	0.368696	1.50974
PATH:04530	Tight junction	KRAS	KRAS	v-Ki-ras2 Kirsten rat sarcoma viral oncogene homolog	0.0993877	0.368696	1.50974
PATH:04915	Estrogen signaling pathway	NRAS	NRAS	neuroblastoma RAS viral (v-ras) oncogene homolog	0.101384	0.368696	1.62297
PATH:04915	Estrogen signaling pathway	ESR2	ESR2	estrogen receptor 2 (ER beta)	0.101384	0.368696	1.62297
PATH:04915	Estrogen signaling pathway	CREB5	CREB5	cAMP responsive element binding protein 5	0.101384	0.368696	1.62297
PATH:04915	Estrogen signaling pathway	CALML5	CALML5	calmodulin-like 5	0.101384	0.368696	1.62297
PATH:04915	Estrogen signaling pathway	ITPR1	ITPR1	inositol 1,4,5-trisphosphate receptor, type 1	0.101384	0.368696	1.62297
PATH:04915	Estrogen signaling pathway	MMP9	MMP9	matrix metallopeptidase 9 (gelatinase B, 92kDa gelatinase, 92kDa type IV collagenase)	0.101384	0.368696	1.62297
PATH:04915	Estrogen signaling pathway	PIK3R3	PIK3R3	phosphoinositide-3-kinase, regulatory subunit 3 (gamma)	0.101384	0.368696	1.62297
PATH:04915	Estrogen signaling pathway	CREB3L1	CREB3L1	cAMP responsive element binding protein 3-like 1	0.101384	0.368696	1.62297
PATH:04915	Estrogen signaling pathway	KRAS	KRAS	v-Ki-ras2 Kirsten rat sarcoma viral oncogene homolog	0.101384	0.368696	1.62297
PATH:05330	Allograft rejection	BOLA-DRB3	BOLA-DRB3	major histocompatibility complex, class II, DRB3	0.105305	0.368696	1.97924
PATH:05330	Allograft rejection	PRF1	PRF1	perforin 1 (pore forming protein)	0.105305	0.368696	1.97924
PATH:05330	Allograft rejection	BOLA-DRA	BOLA-DRA	major histocompatibility complex, class II, DR alpha	0.105305	0.368696	1.97924
PATH:05330	Allograft rejection	BOLA-DQB	BOLA-DQB	major histocompatibility complex, class II, DQ beta	0.105305	0.368696	1.97924
PATH:05330	Allograft rejection	CD40	CD40	CD40 molecule, TNF receptor superfamily member 5	0.105305	0.368696	1.97924
PATH:05332	Graft-versus-host disease	BOLA-DRB3	BOLA-DRB3	major histocompatibility complex, class II, DRB3	0.105652	0.368696	1.83733
PATH:05332	Graft-versus-host disease	PRF1	PRF1	perforin 1 (pore forming protein)	0.105652	0.368696	1.83733
PATH:05332	Graft-versus-host disease	BOLA-DRA	BOLA-DRA	major histocompatibility complex, class II, DR alpha	0.105652	0.368696	1.83733
PATH:05332	Graft-versus-host disease	BOLA-DQB	BOLA-DQB	major histocompatibility complex, class II, DQ beta	0.105652	0.368696	1.83733
PATH:05332	Graft-versus-host disease	KIR2DS1	KIR2DS1	killer cell immunoglobulin-like receptor, two domains, short cytoplasmic tail, 1	0.105652	0.368696	1.83733
PATH:05332	Graft-versus-host disease	LOC514871	LOC514871	killer cell immunoglobulin-like receptor, three domains, long cytoplasmic tail, 1-like	0.105652	0.368696	1.83733
PATH:03320	PPAR signaling pathway	CPT1C	CPT1C	carnitine palmitoyltransferase 1C	0.105981	0.368696	1.66459
PATH:03320	PPAR signaling pathway	OLR1	OLR1	oxidized low density lipoprotein (lectin-like) receptor 1	0.105981	0.368696	1.66459
PATH:03320	PPAR signaling pathway	SORBS1	SORBS1	sorbin and SH3 domain containing 1	0.105981	0.368696	1.66459
PATH:03320	PPAR signaling pathway	PPARA	PPARA	peroxisome proliferator-activated receptor alpha	0.105981	0.368696	1.66459
PATH:03320	PPAR signaling pathway	CD36.1	CD36	CD36 molecule (thrombospondin receptor)	0.105981	0.368696	1.66459
PATH:03320	PPAR signaling pathway	ACSL5	ACSL5	acyl-CoA synthetase long-chain family member 5	0.105981	0.368696	1.66459
PATH:03320	PPAR signaling pathway	CPT1A	CPT1A	carnitine palmitoyltransferase 1A (liver)	0.105981	0.368696	1.66459
PATH:03320	PPAR signaling pathway	ACSL6	ACSL6	acyl-CoA synthetase long-chain family member 6	0.105981	0.368696	1.66459
PATH:04662	B cell receptor signaling pathway	NRAS	NRAS	neuroblastoma RAS viral (v-ras) oncogene homolog	0.105981	0.368696	1.66459
PATH:04662	B cell receptor signaling pathway	DAPP1	DAPP1	dual adaptor of phosphotyrosine and 3-phosphoinositides	0.105981	0.368696	1.66459
PATH:04662	B cell receptor signaling pathway	VAV3	VAV3	vav 3 guanine nucleotide exchange factor	0.105981	0.368696	1.66459
PATH:04662	B cell receptor signaling pathway	CARD11	CARD11	caspase recruitment domain family, member 11	0.105981	0.368696	1.66459
PATH:04662	B cell receptor signaling pathway	VAV2	VAV2	vav 2 guanine nucleotide exchange factor	0.105981	0.368696	1.66459
PATH:04662	B cell receptor signaling pathway	PIK3R3	PIK3R3	phosphoinositide-3-kinase, regulatory subunit 3 (gamma)	0.105981	0.368696	1.66459
PATH:04662	B cell receptor signaling pathway	KRAS	KRAS	v-Ki-ras2 Kirsten rat sarcoma viral oncogene homolog	0.105981	0.368696	1.66459
PATH:04662	B cell receptor signaling pathway	BLNK	BLNK	B-cell linker	0.105981	0.368696	1.66459
PATH:05322	Systemic lupus erythematosus	LOC617905	LOC617905	uncharacterized LOC617905	0.111716	0.377357	1.42903
PATH:05322	Systemic lupus erythematosus	HIST1H2AC	HIST1H2AC	histone cluster 1, H2ac	0.111716	0.377357	1.42903
PATH:05322	Systemic lupus erythematosus	H2AFY2	H2AFY2	H2A histone family, member Y2	0.111716	0.377357	1.42903
PATH:05322	Systemic lupus erythematosus	C1R	C1R	complement component 1, r subcomponent	0.111716	0.377357	1.42903
PATH:05322	Systemic lupus erythematosus	ACTN3	ACTN3	actinin, alpha 3	0.111716	0.377357	1.42903
PATH:05322	Systemic lupus erythematosus	BOLA-DRB3	BOLA-DRB3	major histocompatibility complex, class II, DRB3	0.111716	0.377357	1.42903
PATH:05322	Systemic lupus erythematosus	LOC616868	LOC616868	histone H2B type 1-like	0.111716	0.377357	1.42903
PATH:05322	Systemic lupus erythematosus	LOC617875	LOC617875	histone H4-like	0.111716	0.377357	1.42903
PATH:05322	Systemic lupus erythematosus	BOLA-DRA	BOLA-DRA	major histocompatibility complex, class II, DR alpha	0.111716	0.377357	1.42903
PATH:05322	Systemic lupus erythematosus	BOLA-DQB	BOLA-DQB	major histocompatibility complex, class II, DQ beta	0.111716	0.377357	1.42903
PATH:05322	Systemic lupus erythematosus	C2	C2	complement component 2	0.111716	0.377357	1.42903
PATH:05322	Systemic lupus erythematosus	LOC516742	LOC516742	histone cluster 1, H4i-like	0.111716	0.377357	1.42903
PATH:05322	Systemic lupus erythematosus	CD40	CD40	CD40 molecule, TNF receptor superfamily member 5	0.111716	0.377357	1.42903
PATH:05322	Systemic lupus erythematosus	H4	H4	histone H4	0.111716	0.377357	1.42903
PATH:05323	Rheumatoid arthritis	MMP3	MMP3	matrix metallopeptidase 3 (stromelysin 1, progelatinase)	0.112284	0.377357	1.58769
PATH:05323	Rheumatoid arthritis	ICAM1	ICAM1	intercellular adhesion molecule 1	0.112284	0.377357	1.58769
PATH:05323	Rheumatoid arthritis	CXCL8	CXCL8	interleukin 8	0.112284	0.377357	1.58769
PATH:05323	Rheumatoid arthritis	CXCL5	CXCL6	chemokine (C-X-C motif) ligand 6 (granulocyte chemotactic protein 2)	0.112284	0.377357	1.58769
PATH:05323	Rheumatoid arthritis	BOLA-DRA	BOLA-DRA	major histocompatibility complex, class II, DR alpha	0.112284	0.377357	1.58769
PATH:05323	Rheumatoid arthritis	BOLA-DQB	BOLA-DQB	major histocompatibility complex, class II, DQ beta	0.112284	0.377357	1.58769
PATH:05323	Rheumatoid arthritis	ATP6V1C2	ATP6V1C2	ATPase, H+ transporting, lysosomal 42kDa, V1 subunit C2	0.112284	0.377357	1.58769
PATH:05323	Rheumatoid arthritis	ATP6V1A	ATP6V1A	ATPase, H+ transporting, lysosomal 70kDa, V1 subunit A	0.112284	0.377357	1.58769
PATH:05323	Rheumatoid arthritis	IL18	IL18	interleukin 18 (interferon-gamma-inducing factor)	0.112284	0.377357	1.58769
PATH:04913	Ovarian steroidogenesis	ACOT2	ACOT2	acyl-CoA thioesterase 2	0.113054	0.377357	1.8033
PATH:04913	Ovarian steroidogenesis	CYP1B1	CYP1B1	cytochrome P450, family 1, subfamily B, polypeptide 1	0.113054	0.377357	1.8033
PATH:04913	Ovarian steroidogenesis	CYP17A1	CYP17A1	cytochrome P450, family 17, subfamily A, polypeptide 1	0.113054	0.377357	1.8033
PATH:04913	Ovarian steroidogenesis	HSD3B1	HSD3B1	hydroxy-delta-5-steroid dehydrogenase, 3 beta- and steroid delta-isomerase 1	0.113054	0.377357	1.8033
PATH:04913	Ovarian steroidogenesis	HSD17B7	HSD17B7	hydroxysteroid (17-beta) dehydrogenase 7	0.113054	0.377357	1.8033
PATH:04913	Ovarian steroidogenesis	CYP1A1	CYP1A1	cytochrome P450, subfamily I (aromatic compound-inducible), polypeptide 1	0.113054	0.377357	1.8033
PATH:00600	Sphingolipid metabolism	SGPP1	SGPP1	sphingosine-1-phosphate phosphatase 1	0.122701	0.404096	1.88718
PATH:00600	Sphingolipid metabolism	ASAH2	ASAH2	N-acylsphingosine amidohydrolase (non-lysosomal ceramidase) 2	0.122701	0.404096	1.88718
PATH:00600	Sphingolipid metabolism	SPHK1	SPHK1	sphingosine kinase 1	0.122701	0.404096	1.88718
PATH:00600	Sphingolipid metabolism	CERS3	CERS3	ceramide synthase 3	0.122701	0.404096	1.88718
PATH:00600	Sphingolipid metabolism	DEGS2	DEGS2	degenerative spermatocyte homolog 2, lipid desaturase (Drosophila)	0.122701	0.404096	1.88718
PATH:05030	Cocaine addiction	BDNF	BDNF	brain-derived neurotrophic factor	0.141336	0.459342	1.8033
PATH:05030	Cocaine addiction	CREB5	CREB5	cAMP responsive element binding protein 5	0.141336	0.459342	1.8033
PATH:05030	Cocaine addiction	RGS9	RGS9	regulator of G-protein signaling 9	0.141336	0.459342	1.8033
PATH:05030	Cocaine addiction	CREB3L1	CREB3L1	cAMP responsive element binding protein 3-like 1	0.141336	0.459342	1.8033
PATH:05030	Cocaine addiction	FOSB	FOSB	FBJ murine osteosarcoma viral oncogene homolog B	0.141336	0.459342	1.8033
PATH:04060	Cytokine-cytokine receptor interaction	IL11	IL11	interleukin 11	0.145168	0.460933	1.27065
PATH:04060	Cytokine-cytokine receptor interaction	CSF1R	CSF1R	colony stimulating factor 1 receptor	0.145168	0.460933	1.27065
PATH:04060	Cytokine-cytokine receptor interaction	CXCL3	CXCL3	chemokine (C-X-C motif) ligand 3	0.145168	0.460933	1.27065
PATH:04060	Cytokine-cytokine receptor interaction	CXCR4	CXCR4	chemokine (C-X-C motif) receptor 4	0.145168	0.460933	1.27065
PATH:04060	Cytokine-cytokine receptor interaction	IL11RA	IL11RA	interleukin 11 receptor, alpha	0.145168	0.460933	1.27065
PATH:04060	Cytokine-cytokine receptor interaction	IL6ST	IL6ST	interleukin 6 signal transducer (gp130, oncostatin M receptor)	0.145168	0.460933	1.27065
PATH:04060	Cytokine-cytokine receptor interaction	IL22RA1	IL22RA1	interleukin 22 receptor, alpha 1	0.145168	0.460933	1.27065
PATH:04060	Cytokine-cytokine receptor interaction	CCL17	CCL17	chemokine (C-C motif) ligand 17	0.145168	0.460933	1.27065
PATH:04060	Cytokine-cytokine receptor interaction	FLT3	FLT3	fms-related tyrosine kinase 3	0.145168	0.460933	1.27065
PATH:04060	Cytokine-cytokine receptor interaction	CXCL8	CXCL8	interleukin 8	0.145168	0.460933	1.27065
PATH:04060	Cytokine-cytokine receptor interaction	CXCL14	CXCL14	chemokine (C-X-C motif) ligand 14	0.145168	0.460933	1.27065
PATH:04060	Cytokine-cytokine receptor interaction	CXCL5	CXCL6	chemokine (C-X-C motif) ligand 6 (granulocyte chemotactic protein 2)	0.145168	0.460933	1.27065
PATH:04060	Cytokine-cytokine receptor interaction	TPO	TPO	thyroid peroxidase	0.145168	0.460933	1.27065
PATH:04060	Cytokine-cytokine receptor interaction	GRO1	GRO1	chemokine (C-X-C motif) ligand 1 (melanoma growth stimulating activity, alpha)	0.145168	0.460933	1.27065
PATH:04060	Cytokine-cytokine receptor interaction	PDGFB	PDGFB	platelet-derived growth factor beta polypeptide	0.145168	0.460933	1.27065
PATH:04060	Cytokine-cytokine receptor interaction	IL13RA1.1	IL13RA1	interleukin 13 receptor, alpha 1	0.145168	0.460933	1.27065
PATH:04060	Cytokine-cytokine receptor interaction	TNFRSF18	TNFRSF18	tumor necrosis factor receptor superfamily, member 18	0.145168	0.460933	1.27065
PATH:04060	Cytokine-cytokine receptor interaction	IL18	IL18	interleukin 18 (interferon-gamma-inducing factor)	0.145168	0.460933	1.27065
PATH:04060	Cytokine-cytokine receptor interaction	CD40	CD40	CD40 molecule, TNF receptor superfamily member 5	0.145168	0.460933	1.27065
PATH:04060	Cytokine-cytokine receptor interaction	IL6R	IL6R	interleukin 6 receptor	0.145168	0.460933	1.27065
PATH:04060	Cytokine-cytokine receptor interaction	CCL26	CCL26	chemokine (C-C motif) ligand 26	0.145168	0.460933	1.27065
PATH:04060	Cytokine-cytokine receptor interaction	IL15RA	IL15RA	interleukin 15 receptor, alpha	0.145168	0.460933	1.27065
PATH:04014	Ras signaling pathway	CSF1R	CSF1R	colony stimulating factor 1 receptor	0.145558	0.460933	1.32012
PATH:04014	Ras signaling pathway	NRAS	NRAS	neuroblastoma RAS viral (v-ras) oncogene homolog	0.145558	0.460933	1.32012
PATH:04014	Ras signaling pathway	ANGPT4	ANGPT4	angiopoietin 4	0.145558	0.460933	1.32012
PATH:04014	Ras signaling pathway	FGF1	FGF1	fibroblast growth factor 1 (acidic)	0.145558	0.460933	1.32012
PATH:04014	Ras signaling pathway	RASA3	RASA3	RAS p21 protein activator 3	0.145558	0.460933	1.32012
PATH:04014	Ras signaling pathway	CALML5	CALML5	calmodulin-like 5	0.145558	0.460933	1.32012
PATH:04014	Ras signaling pathway	GNG11	GNG11	guanine nucleotide binding protein (G protein), gamma 11	0.145558	0.460933	1.32012
PATH:04014	Ras signaling pathway	FGF18	FGF18	fibroblast growth factor 18	0.145558	0.460933	1.32012
PATH:04014	Ras signaling pathway	PDGFB	PDGFB	platelet-derived growth factor beta polypeptide	0.145558	0.460933	1.32012
PATH:04014	Ras signaling pathway	PIK3R3	PIK3R3	phosphoinositide-3-kinase, regulatory subunit 3 (gamma)	0.145558	0.460933	1.32012
PATH:04014	Ras signaling pathway	RASAL1	RASAL1	RAS protein activator like 1 (GAP1 like)	0.145558	0.460933	1.32012
PATH:04014	Ras signaling pathway	LAT	LAT	linker for activation of T cells	0.145558	0.460933	1.32012
PATH:04014	Ras signaling pathway	ETS2	ETS2	v-ets erythroblastosis virus E26 oncogene homolog 2 (avian)	0.145558	0.460933	1.32012
PATH:04014	Ras signaling pathway	KRAS	KRAS	v-Ki-ras2 Kirsten rat sarcoma viral oncogene homolog	0.145558	0.460933	1.32012
PATH:04014	Ras signaling pathway	GNG2	GNG2	guanine nucleotide binding protein (G protein), gamma 2	0.145558	0.460933	1.32012
PATH:04014	Ras signaling pathway	PAK3	PAK3	p21 protein (Cdc42/Rac)-activated kinase 3	0.145558	0.460933	1.32012
PATH:04014	Ras signaling pathway	GNB4	GNB4	guanine nucleotide binding protein (G protein), beta polypeptide 4	0.145558	0.460933	1.32012
PATH:05203	Viral carcinogenesis	NRAS	NRAS	neuroblastoma RAS viral (v-ras) oncogene homolog	0.151207	0.472762	1.32488
PATH:05203	Viral carcinogenesis	RBPJL	RBPJL	recombination signal binding protein for immunoglobulin kappa J region-like	0.151207	0.472762	1.32488
PATH:05203	Viral carcinogenesis	EGR3	EGR3	early growth response 3	0.151207	0.472762	1.32488
PATH:05203	Viral carcinogenesis	EIF2AK2	EIF2AK2	eukaryotic translation initiation factor 2-alpha kinase 2	0.151207	0.472762	1.32488
PATH:05203	Viral carcinogenesis	RB1	RB1	retinoblastoma 1	0.151207	0.472762	1.32488
PATH:05203	Viral carcinogenesis	IL6ST	IL6ST	interleukin 6 signal transducer (gp130, oncostatin M receptor)	0.151207	0.472762	1.32488
PATH:05203	Viral carcinogenesis	CREB5	CREB5	cAMP responsive element binding protein 5	0.151207	0.472762	1.32488
PATH:05203	Viral carcinogenesis	ACTN3	ACTN3	actinin, alpha 3	0.151207	0.472762	1.32488
PATH:05203	Viral carcinogenesis	LOC616868	LOC616868	histone H2B type 1-like	0.151207	0.472762	1.32488
PATH:05203	Viral carcinogenesis	LOC617875	LOC617875	histone H4-like	0.151207	0.472762	1.32488
PATH:05203	Viral carcinogenesis	IRF7	IRF7	interferon regulatory factor 7	0.151207	0.472762	1.32488
PATH:05203	Viral carcinogenesis	HDAC11	HDAC11	histone deacetylase 11	0.151207	0.472762	1.32488
PATH:05203	Viral carcinogenesis	PIK3R3	PIK3R3	phosphoinositide-3-kinase, regulatory subunit 3 (gamma)	0.151207	0.472762	1.32488
PATH:05203	Viral carcinogenesis	CREB3L1	CREB3L1	cAMP responsive element binding protein 3-like 1	0.151207	0.472762	1.32488
PATH:05203	Viral carcinogenesis	KRAS	KRAS	v-Ki-ras2 Kirsten rat sarcoma viral oncogene homolog	0.151207	0.472762	1.32488
PATH:05203	Viral carcinogenesis	H4	H4	histone H4	0.151207	0.472762	1.32488
PATH:04020	Calcium signaling pathway	CACNA1S	CACNA1S	calcium channel, voltage-dependent, L type, alpha 1S subunit	0.157093	0.474668	1.33031
PATH:04020	Calcium signaling pathway	CALML5	CALML5	calmodulin-like 5	0.157093	0.474668	1.33031
PATH:04020	Calcium signaling pathway	CACNA1H	CACNA1H	calcium channel, voltage-dependent, T type, alpha 1H subunit	0.157093	0.474668	1.33031
PATH:04020	Calcium signaling pathway	ITPR1	ITPR1	inositol 1,4,5-trisphosphate receptor, type 1	0.157093	0.474668	1.33031
PATH:04020	Calcium signaling pathway	SLC8A1	SLC8A1	solute carrier family 8 (sodium/calcium exchanger), member 1	0.157093	0.474668	1.33031
PATH:04020	Calcium signaling pathway	SPHK1	SPHK1	sphingosine kinase 1	0.157093	0.474668	1.33031
PATH:04020	Calcium signaling pathway	PHKA2	PHKA2	phosphorylase kinase, alpha 2 (liver)	0.157093	0.474668	1.33031
PATH:04020	Calcium signaling pathway	ITPKA	ITPKA	inositol-trisphosphate 3-kinase A	0.157093	0.474668	1.33031
PATH:04020	Calcium signaling pathway	CACNA1E	CACNA1E	calcium channel, voltage-dependent, R type, alpha 1E subunit	0.157093	0.474668	1.33031
PATH:04020	Calcium signaling pathway	CACNA1D	CACNA1D	calcium channel, voltage-dependent, L type, alpha 1D subunit	0.157093	0.474668	1.33031
PATH:04020	Calcium signaling pathway	HRH1	HRH1	histamine receptor H1	0.157093	0.474668	1.33031
PATH:04020	Calcium signaling pathway	ITPKB	ITPKB	inositol-trisphosphate 3-kinase B	0.157093	0.474668	1.33031
PATH:04020	Calcium signaling pathway	ATP2A3	ATP2A3	ATPase, Ca++ transporting, ubiquitous	0.157093	0.474668	1.33031
PATH:04020	Calcium signaling pathway	PLN	PLN	phospholamban	0.157093	0.474668	1.33031
PATH:04020	Calcium signaling pathway	ATP2B2	ATP2B2	ATPase, Ca++ transporting, plasma membrane 2	0.157093	0.474668	1.33031
PATH:04380	Osteoclast differentiation	CSF1R	CSF1R	colony stimulating factor 1 receptor	0.158604	0.474668	1.40572
PATH:04380	Osteoclast differentiation	FYN	FYN	FYN oncogene related to SRC, FGR, YES	0.158604	0.474668	1.40572
PATH:04380	Osteoclast differentiation	PIK3R3	PIK3R3	phosphoinositide-3-kinase, regulatory subunit 3 (gamma)	0.158604	0.474668	1.40572
PATH:04380	Osteoclast differentiation	MAPK12	MAPK12	mitogen-activated protein kinase 12	0.158604	0.474668	1.40572
PATH:04380	Osteoclast differentiation	CYBB	CYBB	cytochrome b-245, beta polypeptide	0.158604	0.474668	1.40572
PATH:04380	Osteoclast differentiation	NCF4	NCF4	neutrophil cytosolic factor 4, 40kDa	0.158604	0.474668	1.40572
PATH:04380	Osteoclast differentiation	MITF	MITF	microphthalmia-associated transcription factor	0.158604	0.474668	1.40572
PATH:04380	Osteoclast differentiation	BLNK	BLNK	B-cell linker	0.158604	0.474668	1.40572
PATH:04380	Osteoclast differentiation	ITGB3	ITGB3	integrin, beta 3 (platelet glycoprotein IIIa, antigen CD61)	0.158604	0.474668	1.40572
PATH:04380	Osteoclast differentiation	MAPK11	MAPK11	mitogen-activated protein kinase 11	0.158604	0.474668	1.40572
PATH:04380	Osteoclast differentiation	FOSB	FOSB	FBJ murine osteosarcoma viral oncogene homolog B	0.158604	0.474668	1.40572
PATH:04713	Circadian entrainment	CALML5	CALML5	calmodulin-like 5	0.158762	0.474668	1.50974
PATH:04713	Circadian entrainment	GNG11	GNG11	guanine nucleotide binding protein (G protein), gamma 11	0.158762	0.474668	1.50974
PATH:04713	Circadian entrainment	ITPR1	ITPR1	inositol 1,4,5-trisphosphate receptor, type 1	0.158762	0.474668	1.50974
PATH:04713	Circadian entrainment	NOS1AP	NOS1AP	nitric oxide synthase 1 (neuronal) adaptor protein	0.158762	0.474668	1.50974
PATH:04713	Circadian entrainment	GUCY1B3	GUCY1B3	guanylate cyclase 1, soluble, beta 3	0.158762	0.474668	1.50974
PATH:04713	Circadian entrainment	CACNA1D	CACNA1D	calcium channel, voltage-dependent, L type, alpha 1D subunit	0.158762	0.474668	1.50974
PATH:04713	Circadian entrainment	GNG2	GNG2	guanine nucleotide binding protein (G protein), gamma 2	0.158762	0.474668	1.50974
PATH:04713	Circadian entrainment	GNB4	GNB4	guanine nucleotide binding protein (G protein), beta polypeptide 4	0.158762	0.474668	1.50974
PATH:00051	Fructose and mannose metabolism	MTMR7	MTMR7	myotubularin related protein 7	0.161117	0.474668	1.72657
PATH:00051	Fructose and mannose metabolism	AKR1B1	AKR1B1	aldo-keto reductase family 1, member B1 (aldose reductase)	0.161117	0.474668	1.72657
PATH:00051	Fructose and mannose metabolism	FBP2	FBP2	fructose-1,6-bisphosphatase 2	0.161117	0.474668	1.72657
PATH:00051	Fructose and mannose metabolism	FPGT	FPGT	fucose-1-phosphate guanylyltransferase	0.161117	0.474668	1.72657
PATH:00051	Fructose and mannose metabolism	FBP1	FBP1	fructose-1,6-bisphosphatase 1	0.161117	0.474668	1.72657
PATH:05211	Renal cell carcinoma	NRAS	NRAS	neuroblastoma RAS viral (v-ras) oncogene homolog	0.161426	0.474668	1.55628
PATH:05211	Renal cell carcinoma	HIF1A	HIF1A	hypoxia inducible factor 1, alpha subunit (basic helix-loop-helix transcription factor)	0.161426	0.474668	1.55628
PATH:05211	Renal cell carcinoma	PDGFB	PDGFB	platelet-derived growth factor beta polypeptide	0.161426	0.474668	1.55628
PATH:05211	Renal cell carcinoma	PIK3R3	PIK3R3	phosphoinositide-3-kinase, regulatory subunit 3 (gamma)	0.161426	0.474668	1.55628
PATH:05211	Renal cell carcinoma	SLC2A1	SLC2A1	solute carrier family 2 (facilitated glucose transporter), member 1	0.161426	0.474668	1.55628
PATH:05211	Renal cell carcinoma	KRAS	KRAS	v-Ki-ras2 Kirsten rat sarcoma viral oncogene homolog	0.161426	0.474668	1.55628
PATH:05211	Renal cell carcinoma	PAK3	PAK3	p21 protein (Cdc42/Rac)-activated kinase 3	0.161426	0.474668	1.55628
PATH:04910	Insulin signaling pathway	PRKAB2	PRKAB2	protein kinase, AMP-activated, beta 2 non-catalytic subunit	0.164627	0.477076	1.37153
PATH:04910	Insulin signaling pathway	NRAS	NRAS	neuroblastoma RAS viral (v-ras) oncogene homolog	0.164627	0.477076	1.37153
PATH:04910	Insulin signaling pathway	CALML5	CALML5	calmodulin-like 5	0.164627	0.477076	1.37153
PATH:04910	Insulin signaling pathway	SORBS1	SORBS1	sorbin and SH3 domain containing 1	0.164627	0.477076	1.37153
PATH:04910	Insulin signaling pathway	PPARGC1A	PPARGC1A	peroxisome proliferator-activated receptor gamma, coactivator 1 alpha	0.164627	0.477076	1.37153
PATH:04910	Insulin signaling pathway	FBP2	FBP2	fructose-1,6-bisphosphatase 2	0.164627	0.477076	1.37153
PATH:04910	Insulin signaling pathway	PPP1CB	PPP1CB	protein phosphatase 1, catalytic subunit, beta isozyme	0.164627	0.477076	1.37153
PATH:04910	Insulin signaling pathway	SOCS2	SOCS2	suppressor of cytokine signaling 2	0.164627	0.477076	1.37153
PATH:04910	Insulin signaling pathway	PIK3R3	PIK3R3	phosphoinositide-3-kinase, regulatory subunit 3 (gamma)	0.164627	0.477076	1.37153
PATH:04910	Insulin signaling pathway	PHKA2	PHKA2	phosphorylase kinase, alpha 2 (liver)	0.164627	0.477076	1.37153
PATH:04910	Insulin signaling pathway	KRAS	KRAS	v-Ki-ras2 Kirsten rat sarcoma viral oncogene homolog	0.164627	0.477076	1.37153
PATH:04910	Insulin signaling pathway	FBP1	FBP1	fructose-1,6-bisphosphatase 1	0.164627	0.477076	1.37153
PATH:04350	TGF-beta signaling pathway	ID1	ID1	inhibitor of DNA binding 1, dominant negative helix-loop-helix protein	0.166107	0.477076	1.49239
PATH:04350	TGF-beta signaling pathway	CHRD	CHRD	chordin	0.166107	0.477076	1.49239
PATH:04350	TGF-beta signaling pathway	THBS4	THBS4	thrombospondin 4	0.166107	0.477076	1.49239
PATH:04350	TGF-beta signaling pathway	LTBP1	LTBP1	latent transforming growth factor beta binding protein 1	0.166107	0.477076	1.49239
PATH:04350	TGF-beta signaling pathway	ROCK1	ROCK1	Rho-associated, coiled-coil containing protein kinase 1	0.166107	0.477076	1.49239
PATH:04350	TGF-beta signaling pathway	THBS1	THBS1	thrombospondin 1	0.166107	0.477076	1.49239
PATH:04350	TGF-beta signaling pathway	SMAD5	SMAD5	SMAD family member 5	0.166107	0.477076	1.49239
PATH:04350	TGF-beta signaling pathway	ID2	ID2	inhibitor of DNA binding 2, dominant negative helix-loop-helix protein	0.166107	0.477076	1.49239
PATH:00471	D-Glutamine and D-glutamate metabolism	GLUD1	GLUD1	glutamate dehydrogenase 1	0.173713	0.488469	5.40991
PATH:01040	Biosynthesis of unsaturated fatty acids	ACOT2	ACOT2	acyl-CoA thioesterase 2	0.18129	0.488469	2.02872
PATH:01040	Biosynthesis of unsaturated fatty acids	ELOVL6	ELOVL6	ELOVL fatty acid elongase 6	0.18129	0.488469	2.02872
PATH:01040	Biosynthesis of unsaturated fatty acids	FADS1	FADS1	fatty acid desaturase 1	0.18129	0.488469	2.02872
PATH:00062	Fatty acid elongation	ACOT2	ACOT2	acyl-CoA thioesterase 2	0.18129	0.488469	2.02872
PATH:00062	Fatty acid elongation	ELOVL6	ELOVL6	ELOVL fatty acid elongase 6	0.18129	0.488469	2.02872
PATH:00062	Fatty acid elongation	ELOVL4	ELOVL4	ELOVL fatty acid elongase 4	0.18129	0.488469	2.02872
PATH:05166	HTLV-I infection	NRAS	NRAS	neuroblastoma RAS viral (v-ras) oncogene homolog	0.181426	0.488469	1.25352
PATH:05166	HTLV-I infection	ICAM1	ICAM1	intercellular adhesion molecule 1	0.181426	0.488469	1.25352
PATH:05166	HTLV-I infection	RB1	RB1	retinoblastoma 1	0.181426	0.488469	1.25352
PATH:05166	HTLV-I infection	FZD1	FZD1	frizzled family receptor 1	0.181426	0.488469	1.25352
PATH:05166	HTLV-I infection	WNT5B	WNT5B	wingless-type MMTV integration site family, member 5B	0.181426	0.488469	1.25352
PATH:05166	HTLV-I infection	LOC780876	LOC780876	MAD2 mitotic arrest deficient-like 1 (yeast)-like	0.181426	0.488469	1.25352
PATH:05166	HTLV-I infection	BOLA-DRA	BOLA-DRA	major histocompatibility complex, class II, DR alpha	0.181426	0.488469	1.25352
PATH:05166	HTLV-I infection	BOLA-DQB	BOLA-DQB	major histocompatibility complex, class II, DQ beta	0.181426	0.488469	1.25352
PATH:05166	HTLV-I infection	FZD8	FZD8	frizzled family receptor 8	0.181426	0.488469	1.25352
PATH:05166	HTLV-I infection	PDGFB	PDGFB	platelet-derived growth factor beta polypeptide	0.181426	0.488469	1.25352
PATH:05166	HTLV-I infection	PIK3R3	PIK3R3	phosphoinositide-3-kinase, regulatory subunit 3 (gamma)	0.181426	0.488469	1.25352
PATH:05166	HTLV-I infection	SLC2A1	SLC2A1	solute carrier family 2 (facilitated glucose transporter), member 1	0.181426	0.488469	1.25352
PATH:05166	HTLV-I infection	ETS2	ETS2	v-ets erythroblastosis virus E26 oncogene homolog 2 (avian)	0.181426	0.488469	1.25352
PATH:05166	HTLV-I infection	KRAS	KRAS	v-Ki-ras2 Kirsten rat sarcoma viral oncogene homolog	0.181426	0.488469	1.25352
PATH:05166	HTLV-I infection	FZD10	FZD10	frizzled family receptor 10	0.181426	0.488469	1.25352
PATH:05166	HTLV-I infection	CD40	CD40	CD40 molecule, TNF receptor superfamily member 5	0.181426	0.488469	1.25352
PATH:05166	HTLV-I infection	NRP1	NRP1	neuropilin 1	0.181426	0.488469	1.25352
PATH:05166	HTLV-I infection	MYBL1	MYBL1	v-myb myeloblastosis viral oncogene homolog (avian)-like 1	0.181426	0.488469	1.25352
PATH:05166	HTLV-I infection	IL15RA	IL15RA	interleukin 15 receptor, alpha	0.181426	0.488469	1.25352
PATH:00480	Glutathione metabolism	GCLM	GCLM	glutamate-cysteine ligase, modifier subunit	0.18194	0.488469	1.65609
PATH:00480	Glutathione metabolism	GPX2	GPX2	glutathione peroxidase 2 (gastrointestinal)	0.18194	0.488469	1.65609
PATH:00480	Glutathione metabolism	ODC1	ODC1	ornithine decarboxylase 1	0.18194	0.488469	1.65609
PATH:00480	Glutathione metabolism	LOC615514	LOC615514	glutathione S-transferase mu 1-like	0.18194	0.488469	1.65609
PATH:00480	Glutathione metabolism	GSTA3	GSTA3	glutathione S-transferase, alpha 3	0.18194	0.488469	1.65609
PATH:04930	Type II diabetes mellitus	MAFA	MAFA	v-maf avian musculoaponeurotic fibrosarcoma oncogene homolog A	0.18194	0.488469	1.65609
PATH:04930	Type II diabetes mellitus	SOCS2	SOCS2	suppressor of cytokine signaling 2	0.18194	0.488469	1.65609
PATH:04930	Type II diabetes mellitus	PIK3R3	PIK3R3	phosphoinositide-3-kinase, regulatory subunit 3 (gamma)	0.18194	0.488469	1.65609
PATH:04930	Type II diabetes mellitus	CACNA1E	CACNA1E	calcium channel, voltage-dependent, R type, alpha 1E subunit	0.18194	0.488469	1.65609
PATH:04930	Type II diabetes mellitus	CACNA1D	CACNA1D	calcium channel, voltage-dependent, L type, alpha 1D subunit	0.18194	0.488469	1.65609
PATH:04370	VEGF signaling pathway	NRAS	NRAS	neuroblastoma RAS viral (v-ras) oncogene homolog	0.18625	0.494664	1.49484
PATH:04370	VEGF signaling pathway	PLA2G4E	PLA2G4E	phospholipase A2, group IVE	0.18625	0.494664	1.49484
PATH:04370	VEGF signaling pathway	PIK3R3	PIK3R3	phosphoinositide-3-kinase, regulatory subunit 3 (gamma)	0.18625	0.494664	1.49484
PATH:04370	VEGF signaling pathway	SPHK1	SPHK1	sphingosine kinase 1	0.18625	0.494664	1.49484
PATH:04370	VEGF signaling pathway	MAPK12	MAPK12	mitogen-activated protein kinase 12	0.18625	0.494664	1.49484
PATH:04370	VEGF signaling pathway	KRAS	KRAS	v-Ki-ras2 Kirsten rat sarcoma viral oncogene homolog	0.18625	0.494664	1.49484
PATH:04370	VEGF signaling pathway	MAPK11	MAPK11	mitogen-activated protein kinase 11	0.18625	0.494664	1.49484
PATH:00290	Valine, leucine and isoleucine biosynthesis	SDS	SDS	serine dehydratase	0.189015	0.496668	2.49688
PATH:00290	Valine, leucine and isoleucine biosynthesis	BCAT2	BCAT2	branched chain amino-acid transaminase 2, mitochondrial	0.189015	0.496668	2.49688
PATH:04612	Antigen processing and presentation	BOLA-DRB3	BOLA-DRB3	major histocompatibility complex, class II, DRB3	0.194857	0.503346	1.47543
PATH:04612	Antigen processing and presentation	CD74	CD74	CD74 molecule, major histocompatibility complex, class II invariant chain	0.194857	0.503346	1.47543
PATH:04612	Antigen processing and presentation	BOLA-DRA	BOLA-DRA	major histocompatibility complex, class II, DR alpha	0.194857	0.503346	1.47543
PATH:04612	Antigen processing and presentation	BOLA-DQB	BOLA-DQB	major histocompatibility complex, class II, DQ beta	0.194857	0.503346	1.47543
PATH:04612	Antigen processing and presentation	CIITA	CIITA	class II, major histocompatibility complex, transactivator	0.194857	0.503346	1.47543
PATH:04612	Antigen processing and presentation	KIR2DS1	KIR2DS1	killer cell immunoglobulin-like receptor, two domains, short cytoplasmic tail, 1	0.194857	0.503346	1.47543
PATH:04612	Antigen processing and presentation	LOC514871	LOC514871	killer cell immunoglobulin-like receptor, three domains, long cytoplasmic tail, 1-like	0.194857	0.503346	1.47543
PATH:04950	Maturity onset diabetes of the young	HHEX	HHEX	hematopoietically expressed homeobox	0.197236	0.503346	1.94757
PATH:04950	Maturity onset diabetes of the young	MAFA	MAFA	v-maf avian musculoaponeurotic fibrosarcoma oncogene homolog A	0.197236	0.503346	1.94757
PATH:04950	Maturity onset diabetes of the young	HES4	HES4	hairy and enhancer of split 4 (Drosophila)	0.197236	0.503346	1.94757
PATH:05031	Amphetamine addiction	CREB5	CREB5	cAMP responsive element binding protein 5	0.199996	0.503346	1.52154
PATH:05031	Amphetamine addiction	CALML5	CALML5	calmodulin-like 5	0.199996	0.503346	1.52154
PATH:05031	Amphetamine addiction	PPP1CB	PPP1CB	protein phosphatase 1, catalytic subunit, beta isozyme	0.199996	0.503346	1.52154
PATH:05031	Amphetamine addiction	CREB3L1	CREB3L1	cAMP responsive element binding protein 3-like 1	0.199996	0.503346	1.52154
PATH:05031	Amphetamine addiction	CACNA1D	CACNA1D	calcium channel, voltage-dependent, L type, alpha 1D subunit	0.199996	0.503346	1.52154
PATH:05031	Amphetamine addiction	FOSB	FOSB	FBJ murine osteosarcoma viral oncogene homolog B	0.199996	0.503346	1.52154
PATH:04724	Glutamatergic synapse	GRM4	GRM4	glutamate receptor, metabotropic 4	0.204151	0.503346	1.35248
PATH:04724	Glutamatergic synapse	GRM7	GRM7	glutamate receptor, metabotropic 7	0.204151	0.503346	1.35248
PATH:04724	Glutamatergic synapse	HOMER1	HOMER1	homer homolog 1 (Drosophila)	0.204151	0.503346	1.35248
PATH:04724	Glutamatergic synapse	ADRBK2	ADRBK2	adrenergic, beta, receptor kinase 2	0.204151	0.503346	1.35248
PATH:04724	Glutamatergic synapse	SLC1A1	SLC1A1	solute carrier family 1 (neuronal/epithelial high affinity glutamate transporter, system Xag), member 1	0.204151	0.503346	1.35248
PATH:04724	Glutamatergic synapse	GNG11	GNG11	guanine nucleotide binding protein (G protein), gamma 11	0.204151	0.503346	1.35248
PATH:04724	Glutamatergic synapse	ITPR1	ITPR1	inositol 1,4,5-trisphosphate receptor, type 1	0.204151	0.503346	1.35248
PATH:04724	Glutamatergic synapse	CACNA1D	CACNA1D	calcium channel, voltage-dependent, L type, alpha 1D subunit	0.204151	0.503346	1.35248
PATH:04724	Glutamatergic synapse	GNG2	GNG2	guanine nucleotide binding protein (G protein), gamma 2	0.204151	0.503346	1.35248
PATH:04724	Glutamatergic synapse	GNB4	GNB4	guanine nucleotide binding protein (G protein), beta polypeptide 4	0.204151	0.503346	1.35248
PATH:01100	Metabolic pathways	GCNT1	GCNT1	glucosaminyl (N-acetyl) transferase 1, core 2	0.204766	0.503346	1.09319
PATH:01100	Metabolic pathways	GCLM	GCLM	glutamate-cysteine ligase, modifier subunit	0.204766	0.503346	1.09319
PATH:01100	Metabolic pathways	GLUD1	GLUD1	glutamate dehydrogenase 1	0.204766	0.503346	1.09319
PATH:01100	Metabolic pathways	SARDH	SARDH	sarcosine dehydrogenase	0.204766	0.503346	1.09319
PATH:01100	Metabolic pathways	BPGM	BPGM	2,3-bisphosphoglycerate mutase	0.204766	0.503346	1.09319
PATH:01100	Metabolic pathways	PRODH	PRODH	proline dehydrogenase (oxidase) 1	0.204766	0.503346	1.09319
PATH:01100	Metabolic pathways	RDH12	RDH12	retinol dehydrogenase 12 (all-trans/9-cis/11-cis)	0.204766	0.503346	1.09319
PATH:01100	Metabolic pathways	IDS	IDS	iduronate 2-sulfatase	0.204766	0.503346	1.09319
PATH:01100	Metabolic pathways	LOC100301224	LOC100301224	cytochrome P450, family 4, subfamily F, polypeptide 22-like	0.204766	0.503346	1.09319
PATH:01100	Metabolic pathways	DPYD	DPYD	dihydropyrimidine dehydrogenase	0.204766	0.503346	1.09319
PATH:01100	Metabolic pathways	MGLL	MGLL	monoglyceride lipase	0.204766	0.503346	1.09319
PATH:01100	Metabolic pathways	UPP1	UPP1	uridine phosphorylase 1	0.204766	0.503346	1.09319
PATH:01100	Metabolic pathways	GALNT6	GALNT6	UDP-N-acetyl-alpha-D-galactosamine:polypeptide N-acetylgalactosaminyltransferase 6 (GalNAc-T6)	0.204766	0.503346	1.09319
PATH:01100	Metabolic pathways	ODC1	ODC1	ornithine decarboxylase 1	0.204766	0.503346	1.09319
PATH:01100	Metabolic pathways	DGKI	DGKI	diacylglycerol kinase, iota	0.204766	0.503346	1.09319
PATH:01100	Metabolic pathways	AKR1B1	AKR1B1	aldo-keto reductase family 1, member B1 (aldose reductase)	0.204766	0.503346	1.09319
PATH:01100	Metabolic pathways	CYP17A1	CYP17A1	cytochrome P450, family 17, subfamily A, polypeptide 1	0.204766	0.503346	1.09319
PATH:01100	Metabolic pathways	ETNK1	ETNK1	ethanolamine kinase 1	0.204766	0.503346	1.09319
PATH:01100	Metabolic pathways	MGC152281	MGC152281	uncharacterized LOC507942	0.204766	0.503346	1.09319
PATH:01100	Metabolic pathways	FUT2	FUT2	fucosyltransferase 2 (secretor status included)	0.204766	0.503346	1.09319
PATH:01100	Metabolic pathways	DAO	DAO	D-amino-acid oxidase	0.204766	0.503346	1.09319
PATH:01100	Metabolic pathways	CYP24A1	CYP24A1	cytochrome P450, family 24, subfamily A, polypeptide 1	0.204766	0.503346	1.09319
PATH:01100	Metabolic pathways	LOC785763	LOC785763	2,3-bisphosphoglycerate mutase pseudogene	0.204766	0.503346	1.09319
PATH:01100	Metabolic pathways	CYP4F2	CYP4F2	cytochrome P450, family 4, subfamily F, polypeptide 2	0.204766	0.503346	1.09319
PATH:01100	Metabolic pathways	PLA2G4E	PLA2G4E	phospholipase A2, group IVE	0.204766	0.503346	1.09319
PATH:01100	Metabolic pathways	RDH10	RDH10	retinol dehydrogenase 10 (all-trans)	0.204766	0.503346	1.09319
PATH:01100	Metabolic pathways	DGKB	DGKB	diacylglycerol kinase, beta 90kDa	0.204766	0.503346	1.09319
PATH:01100	Metabolic pathways	FBP2	FBP2	fructose-1,6-bisphosphatase 2	0.204766	0.503346	1.09319
PATH:01100	Metabolic pathways	INPP4B	INPP4B	inositol polyphosphate-4-phosphatase, type II, 105kDa	0.204766	0.503346	1.09319
PATH:01100	Metabolic pathways	LOC508916	LOC508916	carboxylesterase 1-like	0.204766	0.503346	1.09319
PATH:01100	Metabolic pathways	CKMT1B	CKMT1B	creatine kinase, mitochondrial 1B	0.204766	0.503346	1.09319
PATH:01100	Metabolic pathways	EPHX2	EPHX2	epoxide hydrolase 2, cytoplasmic	0.204766	0.503346	1.09319
PATH:01100	Metabolic pathways	ALDH1A1	ALDH1A1	aldehyde dehydrogenase 1 family, member A1	0.204766	0.503346	1.09319
PATH:01100	Metabolic pathways	HSD3B1	HSD3B1	hydroxy-delta-5-steroid dehydrogenase, 3 beta- and steroid delta-isomerase 1	0.204766	0.503346	1.09319
PATH:01100	Metabolic pathways	ASAH2	ASAH2	N-acylsphingosine amidohydrolase (non-lysosomal ceramidase) 2	0.204766	0.503346	1.09319
PATH:01100	Metabolic pathways	PIK3C2G	PIK3C2G	phosphoinositide-3-kinase, class 2, gamma polypeptide	0.204766	0.503346	1.09319
PATH:01100	Metabolic pathways	MTHFR	MTHFR	methylenetetrahydrofolate reductase (NAD(P)H)	0.204766	0.503346	1.09319
PATH:01100	Metabolic pathways	LOC509808	LOC509808	endothelial lipase-like	0.204766	0.503346	1.09319
PATH:01100	Metabolic pathways	MTR	MTR	5-methyltetrahydrofolate-homocysteine methyltransferase	0.204766	0.503346	1.09319
PATH:01100	Metabolic pathways	TPO	TPO	thyroid peroxidase	0.204766	0.503346	1.09319
PATH:01100	Metabolic pathways	COX6B2	COX6B2	cytochrome c oxidase subunit VIb polypeptide 2 (testis)	0.204766	0.503346	1.09319
PATH:01100	Metabolic pathways	MSMO1	MSMO1	methylsterol monooxygenase 1	0.204766	0.503346	1.09319
PATH:01100	Metabolic pathways	MAN1A2	MAN1A2	mannosidase, alpha, class 1A, member 2	0.204766	0.503346	1.09319
PATH:01100	Metabolic pathways	ACSL5	ACSL5	acyl-CoA synthetase long-chain family member 5	0.204766	0.503346	1.09319
PATH:01100	Metabolic pathways	SDS	SDS	serine dehydratase	0.204766	0.503346	1.09319
PATH:01100	Metabolic pathways	DHRS3	DHRS3	dehydrogenase/reductase (SDR family) member 3	0.204766	0.503346	1.09319
PATH:01100	Metabolic pathways	CCBL1.1	CCBL1	cysteine conjugate-beta lyase, cytoplasmic	0.204766	0.503346	1.09319
PATH:01100	Metabolic pathways	ALDH18A1	ALDH18A1	aldehyde dehydrogenase 18 family, member A1	0.204766	0.503346	1.09319
PATH:01100	Metabolic pathways	ATP6V1C2	ATP6V1C2	ATPase, H+ transporting, lysosomal 42kDa, V1 subunit C2	0.204766	0.503346	1.09319
PATH:01100	Metabolic pathways	L3HYPDH	L3HYPDH	L-3-hydroxyproline dehydratase (trans-)	0.204766	0.503346	1.09319
PATH:01100	Metabolic pathways	SPHK1	SPHK1	sphingosine kinase 1	0.204766	0.503346	1.09319
PATH:01100	Metabolic pathways	HMGCS1	HMGCS1	HMGCS1 protein-like	0.204766	0.503346	1.09319
PATH:01100	Metabolic pathways	CERS3	CERS3	ceramide synthase 3	0.204766	0.503346	1.09319
PATH:01100	Metabolic pathways	ACADSB	ACADSB	acyl-CoA dehydrogenase, short/branched chain	0.204766	0.503346	1.09319
PATH:01100	Metabolic pathways	ITPKA	ITPKA	inositol-trisphosphate 3-kinase A	0.204766	0.503346	1.09319
PATH:01100	Metabolic pathways	GALNT8	GALNT8	UDP-N-acetyl-alpha-D-galactosamine:polypeptide N-acetylgalactosaminyltransferase 8 (GalNAc-T8)	0.204766	0.503346	1.09319
PATH:01100	Metabolic pathways	ATP6V1A	ATP6V1A	ATPase, H+ transporting, lysosomal 70kDa, V1 subunit A	0.204766	0.503346	1.09319
PATH:01100	Metabolic pathways	GALNT12.1	GALNT12	UDP-N-acetyl-alpha-D-galactosamine:polypeptide N-acetylgalactosaminyltransferase 12 (GalNAc-T12)	0.204766	0.503346	1.09319
PATH:01100	Metabolic pathways	P4HA1	P4HA1	prolyl 4-hydroxylase, alpha polypeptide I	0.204766	0.503346	1.09319
PATH:01100	Metabolic pathways	BCAT2	BCAT2	branched chain amino-acid transaminase 2, mitochondrial	0.204766	0.503346	1.09319
PATH:01100	Metabolic pathways	HSD17B10	HSD17B10	hydroxysteroid (17-beta) dehydrogenase 10	0.204766	0.503346	1.09319
PATH:01100	Metabolic pathways	LPCAT4	LPCAT4	lysophosphatidylcholine acyltransferase 4	0.204766	0.503346	1.09319
PATH:01100	Metabolic pathways	FPGT	FPGT	fucose-1-phosphate guanylyltransferase	0.204766	0.503346	1.09319
PATH:01100	Metabolic pathways	ITPKB	ITPKB	inositol-trisphosphate 3-kinase B	0.204766	0.503346	1.09319
PATH:01100	Metabolic pathways	HSD17B7	HSD17B7	hydroxysteroid (17-beta) dehydrogenase 7	0.204766	0.503346	1.09319
PATH:01100	Metabolic pathways	CYP2U1	CYP2U1	cytochrome P450, family 2, subfamily U, polypeptide 1	0.204766	0.503346	1.09319
PATH:01100	Metabolic pathways	FBP1	FBP1	fructose-1,6-bisphosphatase 1	0.204766	0.503346	1.09319
PATH:01100	Metabolic pathways	DGKG	DGKG	diacylglycerol kinase, gamma 90kDa	0.204766	0.503346	1.09319
PATH:01100	Metabolic pathways	CEPT1	CEPT1	choline/ethanolamine phosphotransferase 1	0.204766	0.503346	1.09319
PATH:01100	Metabolic pathways	DEGS2	DEGS2	degenerative spermatocyte homolog 2, lipid desaturase (Drosophila)	0.204766	0.503346	1.09319
PATH:01100	Metabolic pathways	ST3GAL1	ST3GAL1	ST3 beta-galactoside alpha-2,3-sialyltransferase 1	0.204766	0.503346	1.09319
PATH:01100	Metabolic pathways	ACSL6	ACSL6	acyl-CoA synthetase long-chain family member 6	0.204766	0.503346	1.09319
PATH:01100	Metabolic pathways	CYP1A1	CYP1A1	cytochrome P450, subfamily I (aromatic compound-inducible), polypeptide 1	0.204766	0.503346	1.09319
PATH:01100	Metabolic pathways	CDS1	CDS1	CDP-diacylglycerol synthase (phosphatidate cytidylyltransferase) 1	0.204766	0.503346	1.09319
PATH:01100	Metabolic pathways	XDH	XDH	xanthine dehydrogenase	0.204766	0.503346	1.09319
PATH:01100	Metabolic pathways	ADO	ADO	2-aminoethanethiol (cysteamine) dioxygenase	0.204766	0.503346	1.09319
PATH:01100	Metabolic pathways	GCNT2	GCNT2	glucosaminyl (N-acetyl) transferase 2, I-branching enzyme (I blood group)	0.204766	0.503346	1.09319
PATH:01100	Metabolic pathways	DGKH	DGKH	diacylglycerol kinase, eta	0.204766	0.503346	1.09319
PATH:04064	NF-kappa B signaling pathway	CXCL3	CXCL3	chemokine (C-X-C motif) ligand 3	0.205044	0.503346	1.41128
PATH:04064	NF-kappa B signaling pathway	ICAM1	ICAM1	intercellular adhesion molecule 1	0.205044	0.503346	1.41128
PATH:04064	NF-kappa B signaling pathway	CARD11	CARD11	caspase recruitment domain family, member 11	0.205044	0.503346	1.41128
PATH:04064	NF-kappa B signaling pathway	CXCL8	CXCL8	interleukin 8	0.205044	0.503346	1.41128
PATH:04064	NF-kappa B signaling pathway	GRO1	GRO1	chemokine (C-X-C motif) ligand 1 (melanoma growth stimulating activity, alpha)	0.205044	0.503346	1.41128
PATH:04064	NF-kappa B signaling pathway	LAT	LAT	linker for activation of T cells	0.205044	0.503346	1.41128
PATH:04064	NF-kappa B signaling pathway	BLNK	BLNK	B-cell linker	0.205044	0.503346	1.41128
PATH:04064	NF-kappa B signaling pathway	CD40	CD40	CD40 molecule, TNF receptor superfamily member 5	0.205044	0.503346	1.41128
PATH:04010	MAPK signaling pathway	MAP3K8	MAP3K8	mitogen-activated protein kinase kinase kinase 8	0.205821	0.503346	1.22028
PATH:04010	MAPK signaling pathway	NRAS	NRAS	neuroblastoma RAS viral (v-ras) oncogene homolog	0.205821	0.503346	1.22028
PATH:04010	MAPK signaling pathway	NTF4	NTF4	neurotrophin 4	0.205821	0.503346	1.22028
PATH:04010	MAPK signaling pathway	FGF1	FGF1	fibroblast growth factor 1 (acidic)	0.205821	0.503346	1.22028
PATH:04010	MAPK signaling pathway	MAP4K3	MAP4K3	mitogen-activated protein kinase kinase kinase kinase 3	0.205821	0.503346	1.22028
PATH:04010	MAPK signaling pathway	BDNF	BDNF	brain-derived neurotrophic factor	0.205821	0.503346	1.22028
PATH:04010	MAPK signaling pathway	PLA2G4E	PLA2G4E	phospholipase A2, group IVE	0.205821	0.503346	1.22028
PATH:04010	MAPK signaling pathway	CACNA1S	CACNA1S	calcium channel, voltage-dependent, L type, alpha 1S subunit	0.205821	0.503346	1.22028
PATH:04010	MAPK signaling pathway	CACNA1H	CACNA1H	calcium channel, voltage-dependent, T type, alpha 1H subunit	0.205821	0.503346	1.22028
PATH:04010	MAPK signaling pathway	FGF18	FGF18	fibroblast growth factor 18	0.205821	0.503346	1.22028
PATH:04010	MAPK signaling pathway	CACNG4	CACNG4	calcium channel, voltage-dependent, gamma subunit 4	0.205821	0.503346	1.22028
PATH:04010	MAPK signaling pathway	NR4A1	NR4A1	nuclear receptor subfamily 4, group A, member 1	0.205821	0.503346	1.22028
PATH:04010	MAPK signaling pathway	DUSP2	DUSP2	dual specificity phosphatase 2	0.205821	0.503346	1.22028
PATH:04010	MAPK signaling pathway	PDGFB	PDGFB	platelet-derived growth factor beta polypeptide	0.205821	0.503346	1.22028
PATH:04010	MAPK signaling pathway	MAPK12	MAPK12	mitogen-activated protein kinase 12	0.205821	0.503346	1.22028
PATH:04010	MAPK signaling pathway	CACNA1E	CACNA1E	calcium channel, voltage-dependent, R type, alpha 1E subunit	0.205821	0.503346	1.22028
PATH:04010	MAPK signaling pathway	CACNA1D	CACNA1D	calcium channel, voltage-dependent, L type, alpha 1D subunit	0.205821	0.503346	1.22028
PATH:04010	MAPK signaling pathway	KRAS	KRAS	v-Ki-ras2 Kirsten rat sarcoma viral oncogene homolog	0.205821	0.503346	1.22028
PATH:04010	MAPK signaling pathway	MAPK11	MAPK11	mitogen-activated protein kinase 11	0.205821	0.503346	1.22028
PATH:04010	MAPK signaling pathway	FGF19	FGF19	fibroblast growth factor 19	0.205821	0.503346	1.22028
PATH:05214	Glioma	NRAS	NRAS	neuroblastoma RAS viral (v-ras) oncogene homolog	0.209805	0.508056	1.49813
PATH:05214	Glioma	RB1	RB1	retinoblastoma 1	0.209805	0.508056	1.49813
PATH:05214	Glioma	CALML5	CALML5	calmodulin-like 5	0.209805	0.508056	1.49813
PATH:05214	Glioma	PDGFB	PDGFB	platelet-derived growth factor beta polypeptide	0.209805	0.508056	1.49813
PATH:05214	Glioma	PIK3R3	PIK3R3	phosphoinositide-3-kinase, regulatory subunit 3 (gamma)	0.209805	0.508056	1.49813
PATH:05214	Glioma	KRAS	KRAS	v-Ki-ras2 Kirsten rat sarcoma viral oncogene homolog	0.209805	0.508056	1.49813
PATH:05134	Legionellosis	CXCL3	CXCL3	chemokine (C-X-C motif) ligand 3	0.214883	0.515303	1.56055
PATH:05134	Legionellosis	CXCL8	CXCL8	interleukin 8	0.214883	0.515303	1.56055
PATH:05134	Legionellosis	GRO1	GRO1	chemokine (C-X-C motif) ligand 1 (melanoma growth stimulating activity, alpha)	0.214883	0.515303	1.56055
PATH:05134	Legionellosis	IL18	IL18	interleukin 18 (interferon-gamma-inducing factor)	0.214883	0.515303	1.56055
PATH:05134	Legionellosis	CLK1	CLK1	CDC-like kinase 1	0.214883	0.515303	1.56055
PATH:00603	Glycosphingolipid biosynthesis - globo series	FUT2	FUT2	fucosyltransferase 2 (secretor status included)	0.235308	0.558857	2.16396
PATH:00603	Glycosphingolipid biosynthesis - globo series	ST3GAL1	ST3GAL1	ST3 beta-galactoside alpha-2,3-sialyltransferase 1	0.235308	0.558857	2.16396
PATH:04750	Inflammatory mediator regulation of TRP channels	CALML5	CALML5	calmodulin-like 5	0.247203	0.56786	1.33853
PATH:04750	Inflammatory mediator regulation of TRP channels	ITPR1	ITPR1	inositol 1,4,5-trisphosphate receptor, type 1	0.247203	0.56786	1.33853
PATH:04750	Inflammatory mediator regulation of TRP channels	TRPV2	TRPV2	transient receptor potential cation channel, subfamily V, member 2	0.247203	0.56786	1.33853
PATH:04750	Inflammatory mediator regulation of TRP channels	PPP1CB	PPP1CB	protein phosphatase 1, catalytic subunit, beta isozyme	0.247203	0.56786	1.33853
PATH:04750	Inflammatory mediator regulation of TRP channels	PIK3R3	PIK3R3	phosphoinositide-3-kinase, regulatory subunit 3 (gamma)	0.247203	0.56786	1.33853
PATH:04750	Inflammatory mediator regulation of TRP channels	MAPK12	MAPK12	mitogen-activated protein kinase 12	0.247203	0.56786	1.33853
PATH:04750	Inflammatory mediator regulation of TRP channels	HRH1	HRH1	histamine receptor H1	0.247203	0.56786	1.33853
PATH:04750	Inflammatory mediator regulation of TRP channels	MAPK11	MAPK11	mitogen-activated protein kinase 11	0.247203	0.56786	1.33853
PATH:05223	Non-small cell lung cancer	NRAS	NRAS	neuroblastoma RAS viral (v-ras) oncogene homolog	0.249524	0.56786	1.47543
PATH:05223	Non-small cell lung cancer	RB1	RB1	retinoblastoma 1	0.249524	0.56786	1.47543
PATH:05223	Non-small cell lung cancer	PIK3R3	PIK3R3	phosphoinositide-3-kinase, regulatory subunit 3 (gamma)	0.249524	0.56786	1.47543
PATH:05223	Non-small cell lung cancer	KRAS	KRAS	v-Ki-ras2 Kirsten rat sarcoma viral oncogene homolog	0.249524	0.56786	1.47543
PATH:05223	Non-small cell lung cancer	FHIT	FHIT	fragile histidine triad gene	0.249524	0.56786	1.47543
PATH:04115	p53 signaling pathway	SERPINE1	SERPINE1	serpin peptidase inhibitor, clade E (nexin, plasminogen activator inhibitor type 1), member 1	0.250594	0.56786	1.41128
PATH:04115	p53 signaling pathway	IGFBP3	IGFBP3	insulin-like growth factor binding protein 3	0.250594	0.56786	1.41128
PATH:04115	p53 signaling pathway	PERP	PERP	PERP, TP53 apoptosis effector	0.250594	0.56786	1.41128
PATH:04115	p53 signaling pathway	THBS1	THBS1	thrombospondin 1	0.250594	0.56786	1.41128
PATH:04115	p53 signaling pathway	TP73	LOC515105	uncharacterized LOC515105	0.250594	0.56786	1.41128
PATH:04115	p53 signaling pathway	SESN3	SESN3	sestrin 3	0.250594	0.56786	1.41128
PATH:05320	Autoimmune thyroid disease	BOLA-DRB3	BOLA-DRB3	major histocompatibility complex, class II, DRB3	0.250594	0.56786	1.41128
PATH:05320	Autoimmune thyroid disease	PRF1	PRF1	perforin 1 (pore forming protein)	0.250594	0.56786	1.41128
PATH:05320	Autoimmune thyroid disease	TPO	TPO	thyroid peroxidase	0.250594	0.56786	1.41128
PATH:05320	Autoimmune thyroid disease	BOLA-DRA	BOLA-DRA	major histocompatibility complex, class II, DR alpha	0.250594	0.56786	1.41128
PATH:05320	Autoimmune thyroid disease	BOLA-DQB	BOLA-DQB	major histocompatibility complex, class II, DQ beta	0.250594	0.56786	1.41128
PATH:05320	Autoimmune thyroid disease	CD40	CD40	CD40 molecule, TNF receptor superfamily member 5	0.250594	0.56786	1.41128
PATH:04520	Adherens junction	ACTN3	ACTN3	actinin, alpha 3	0.250594	0.56786	1.41128
PATH:04520	Adherens junction	SORBS1	SORBS1	sorbin and SH3 domain containing 1	0.250594	0.56786	1.41128
PATH:04520	Adherens junction	WASF1	WASF1	WAS protein family, member 1	0.250594	0.56786	1.41128
PATH:04520	Adherens junction	FYN	FYN	FYN oncogene related to SRC, FGR, YES	0.250594	0.56786	1.41128
PATH:04520	Adherens junction	CTNNA2	CTNNA2	catenin (cadherin-associated protein), alpha 2	0.250594	0.56786	1.41128
PATH:04520	Adherens junction	PVRL4	PVRL4	poliovirus receptor-related 4	0.250594	0.56786	1.41128
PATH:04723	Retrograde endocannabinoid signaling	MGLL	MGLL	monoglyceride lipase	0.255962	0.574265	1.32488
PATH:04723	Retrograde endocannabinoid signaling	GNG11	GNG11	guanine nucleotide binding protein (G protein), gamma 11	0.255962	0.574265	1.32488
PATH:04723	Retrograde endocannabinoid signaling	ITPR1	ITPR1	inositol 1,4,5-trisphosphate receptor, type 1	0.255962	0.574265	1.32488
PATH:04723	Retrograde endocannabinoid signaling	MAPK12	MAPK12	mitogen-activated protein kinase 12	0.255962	0.574265	1.32488
PATH:04723	Retrograde endocannabinoid signaling	CACNA1D	CACNA1D	calcium channel, voltage-dependent, L type, alpha 1D subunit	0.255962	0.574265	1.32488
PATH:04723	Retrograde endocannabinoid signaling	MAPK11	MAPK11	mitogen-activated protein kinase 11	0.255962	0.574265	1.32488
PATH:04723	Retrograde endocannabinoid signaling	GNG2	GNG2	guanine nucleotide binding protein (G protein), gamma 2	0.255962	0.574265	1.32488
PATH:04723	Retrograde endocannabinoid signaling	GNB4	GNB4	guanine nucleotide binding protein (G protein), beta polypeptide 4	0.255962	0.574265	1.32488
PATH:00983	Drug metabolism - other enzymes	DPYD	DPYD	dihydropyrimidine dehydrogenase	0.25807	0.574265	1.54569
PATH:00983	Drug metabolism - other enzymes	UPP1	UPP1	uridine phosphorylase 1	0.25807	0.574265	1.54569
PATH:00983	Drug metabolism - other enzymes	LOC508916	LOC508916	carboxylesterase 1-like	0.25807	0.574265	1.54569
PATH:00983	Drug metabolism - other enzymes	XDH	XDH	xanthine dehydrogenase	0.25807	0.574265	1.54569
PATH:05140	Leishmaniasis	BOLA-DRB3	BOLA-DRB3	major histocompatibility complex, class II, DRB3	0.261129	0.575882	1.39112
PATH:05140	Leishmaniasis	BOLA-DRA	BOLA-DRA	major histocompatibility complex, class II, DR alpha	0.261129	0.575882	1.39112
PATH:05140	Leishmaniasis	BOLA-DQB	BOLA-DQB	major histocompatibility complex, class II, DQ beta	0.261129	0.575882	1.39112
PATH:05140	Leishmaniasis	MAPK12	MAPK12	mitogen-activated protein kinase 12	0.261129	0.575882	1.39112
PATH:05140	Leishmaniasis	NCF4	NCF4	neutrophil cytosolic factor 4, 40kDa	0.261129	0.575882	1.39112
PATH:05140	Leishmaniasis	MAPK11	MAPK11	mitogen-activated protein kinase 11	0.261129	0.575882	1.39112
PATH:00232	Caffeine metabolism	XDH	XDH	xanthine dehydrogenase	0.272446	0.592276	3.24595
PATH:05221	Acute myeloid leukemia	NRAS	NRAS	neuroblastoma RAS viral (v-ras) oncogene homolog	0.273358	0.592276	1.42366
PATH:05221	Acute myeloid leukemia	FLT3	FLT3	fms-related tyrosine kinase 3	0.273358	0.592276	1.42366
PATH:05221	Acute myeloid leukemia	CEBPA	CEBPA	CCAAT/enhancer binding protein (C/EBP), alpha	0.273358	0.592276	1.42366
PATH:05221	Acute myeloid leukemia	PIK3R3	PIK3R3	phosphoinositide-3-kinase, regulatory subunit 3 (gamma)	0.273358	0.592276	1.42366
PATH:05221	Acute myeloid leukemia	KRAS	KRAS	v-Ki-ras2 Kirsten rat sarcoma viral oncogene homolog	0.273358	0.592276	1.42366
PATH:05152	Tuberculosis	NOD2	NOD2	nucleotide-binding oligomerization domain containing 2	0.281701	0.600749	1.19587
PATH:05152	Tuberculosis	CARD9	CARD9	caspase recruitment domain family, member 9	0.281701	0.600749	1.19587
PATH:05152	Tuberculosis	CALML5	CALML5	calmodulin-like 5	0.281701	0.600749	1.19587
PATH:05152	Tuberculosis	CD74	CD74	CD74 molecule, major histocompatibility complex, class II invariant chain	0.281701	0.600749	1.19587
PATH:05152	Tuberculosis	BOLA-DRA	BOLA-DRA	major histocompatibility complex, class II, DR alpha	0.281701	0.600749	1.19587
PATH:05152	Tuberculosis	BOLA-DQB	BOLA-DQB	major histocompatibility complex, class II, DQ beta	0.281701	0.600749	1.19587
PATH:05152	Tuberculosis	CORO1A	CORO1A	coronin, actin binding protein, 1A	0.281701	0.600749	1.19587
PATH:05152	Tuberculosis	SPHK1	SPHK1	sphingosine kinase 1	0.281701	0.600749	1.19587
PATH:05152	Tuberculosis	MAPK12	MAPK12	mitogen-activated protein kinase 12	0.281701	0.600749	1.19587
PATH:05152	Tuberculosis	MRC2	MRC2	mannose receptor, C type 2	0.281701	0.600749	1.19587
PATH:05152	Tuberculosis	EEA1	EEA1	early endosome antigen 1	0.281701	0.600749	1.19587
PATH:05152	Tuberculosis	IL18	IL18	interleukin 18 (interferon-gamma-inducing factor)	0.281701	0.600749	1.19587
PATH:05152	Tuberculosis	CIITA	CIITA	class II, major histocompatibility complex, transactivator	0.281701	0.600749	1.19587
PATH:05152	Tuberculosis	MAPK11	MAPK11	mitogen-activated protein kinase 11	0.281701	0.600749	1.19587
PATH:00770	Pantothenate and CoA biosynthesis	DPYD	DPYD	dihydropyrimidine dehydrogenase	0.282133	0.600749	1.90938
PATH:00770	Pantothenate and CoA biosynthesis	BCAT2	BCAT2	branched chain amino-acid transaminase 2, mitochondrial	0.282133	0.600749	1.90938
PATH:05215	Prostate cancer	NRAS	NRAS	neuroblastoma RAS viral (v-ras) oncogene homolog	0.288268	0.608566	1.30584
PATH:05215	Prostate cancer	RB1	RB1	retinoblastoma 1	0.288268	0.608566	1.30584
PATH:05215	Prostate cancer	CREB5	CREB5	cAMP responsive element binding protein 5	0.288268	0.608566	1.30584
PATH:05215	Prostate cancer	PDGFB	PDGFB	platelet-derived growth factor beta polypeptide	0.288268	0.608566	1.30584
PATH:05215	Prostate cancer	PIK3R3	PIK3R3	phosphoinositide-3-kinase, regulatory subunit 3 (gamma)	0.288268	0.608566	1.30584
PATH:05215	Prostate cancer	CREB3L1	CREB3L1	cAMP responsive element binding protein 3-like 1	0.288268	0.608566	1.30584
PATH:05215	Prostate cancer	KRAS	KRAS	v-Ki-ras2 Kirsten rat sarcoma viral oncogene homolog	0.288268	0.608566	1.30584
PATH:04066	HIF-1 signaling pathway	ANGPT4	ANGPT4	angiopoietin 4	0.291886	0.610981	1.27292
PATH:04066	HIF-1 signaling pathway	HIF1A	HIF1A	hypoxia inducible factor 1, alpha subunit (basic helix-loop-helix transcription factor)	0.291886	0.610981	1.27292
PATH:04066	HIF-1 signaling pathway	EDN1	EDN1	endothelin 1	0.291886	0.610981	1.27292
PATH:04066	HIF-1 signaling pathway	SERPINE1	SERPINE1	serpin peptidase inhibitor, clade E (nexin, plasminogen activator inhibitor type 1), member 1	0.291886	0.610981	1.27292
PATH:04066	HIF-1 signaling pathway	PIK3R3	PIK3R3	phosphoinositide-3-kinase, regulatory subunit 3 (gamma)	0.291886	0.610981	1.27292
PATH:04066	HIF-1 signaling pathway	SLC2A1	SLC2A1	solute carrier family 2 (facilitated glucose transporter), member 1	0.291886	0.610981	1.27292
PATH:04066	HIF-1 signaling pathway	CYBB	CYBB	cytochrome b-245, beta polypeptide	0.291886	0.610981	1.27292
PATH:04066	HIF-1 signaling pathway	IL6R	IL6R	interleukin 6 receptor	0.291886	0.610981	1.27292
PATH:05145	Toxoplasmosis	PLA2G4E	PLA2G4E	phospholipase A2, group IVE	0.295347	0.613032	1.22952
PATH:05145	Toxoplasmosis	LAMC2	LAMC2	laminin, gamma 2	0.295347	0.613032	1.22952
PATH:05145	Toxoplasmosis	BOLA-DRB3	BOLA-DRB3	major histocompatibility complex, class II, DRB3	0.295347	0.613032	1.22952
PATH:05145	Toxoplasmosis	BOLA-DRA	BOLA-DRA	major histocompatibility complex, class II, DR alpha	0.295347	0.613032	1.22952
PATH:05145	Toxoplasmosis	BOLA-DQB	BOLA-DQB	major histocompatibility complex, class II, DQ beta	0.295347	0.613032	1.22952
PATH:05145	Toxoplasmosis	PIK3R3	PIK3R3	phosphoinositide-3-kinase, regulatory subunit 3 (gamma)	0.295347	0.613032	1.22952
PATH:05145	Toxoplasmosis	MAPK12	MAPK12	mitogen-activated protein kinase 12	0.295347	0.613032	1.22952
PATH:05145	Toxoplasmosis	CIITA	CIITA	class II, major histocompatibility complex, transactivator	0.295347	0.613032	1.22952
PATH:05145	Toxoplasmosis	MAPK11	MAPK11	mitogen-activated protein kinase 11	0.295347	0.613032	1.22952
PATH:05145	Toxoplasmosis	CD40	CD40	CD40 molecule, TNF receptor superfamily member 5	0.295347	0.613032	1.22952
PATH:05146	Amoebiasis	COL5A3	COL5A3	collagen, type V, alpha 3	0.311312	0.640784	1.22746
PATH:05146	Amoebiasis	COL1A2	COL1A2	collagen, type I, alpha 2	0.311312	0.640784	1.22746
PATH:05146	Amoebiasis	LAMC2	LAMC2	laminin, gamma 2	0.311312	0.640784	1.22746
PATH:05146	Amoebiasis	ACTN3	ACTN3	actinin, alpha 3	0.311312	0.640784	1.22746
PATH:05146	Amoebiasis	CXCL8	CXCL8	interleukin 8	0.311312	0.640784	1.22746
PATH:05146	Amoebiasis	FN1	FN1	fibronectin 1	0.311312	0.640784	1.22746
PATH:05146	Amoebiasis	PIK3R3	PIK3R3	phosphoinositide-3-kinase, regulatory subunit 3 (gamma)	0.311312	0.640784	1.22746
PATH:05146	Amoebiasis	SERPINB2.1	SERPINB2	serpin peptidase inhibitor, clade B (ovalbumin), member 2	0.311312	0.640784	1.22746
PATH:05146	Amoebiasis	COL3A1	COL3A1	collagen, type III, alpha 1	0.311312	0.640784	1.22746
PATH:04710	Circadian rhythm	PRKAB2	PRKAB2	protein kinase, AMP-activated, beta 2 non-catalytic subunit	0.315265	0.643558	1.52154
PATH:04710	Circadian rhythm	PER3	PER3	period circadian clock 3	0.315265	0.643558	1.52154
PATH:04710	Circadian rhythm	NPAS2	NPAS2	neuronal PAS domain protein 2	0.315265	0.643558	1.52154
PATH:04068	FoxO signaling pathway	SOD2	SOD2	superoxide dismutase 2, mitochondrial	0.320001	0.644366	1.21723
PATH:04068	FoxO signaling pathway	PRKAB2	PRKAB2	protein kinase, AMP-activated, beta 2 non-catalytic subunit	0.320001	0.644366	1.21723
PATH:04068	FoxO signaling pathway	NRAS	NRAS	neuroblastoma RAS viral (v-ras) oncogene homolog	0.320001	0.644366	1.21723
PATH:04068	FoxO signaling pathway	HOMER1	HOMER1	homer homolog 1 (Drosophila)	0.320001	0.644366	1.21723
PATH:04068	FoxO signaling pathway	GABARAPL1	GABARAPL1	GABA(A) receptor-associated protein like 1	0.320001	0.644366	1.21723
PATH:04068	FoxO signaling pathway	PIK3R3	PIK3R3	phosphoinositide-3-kinase, regulatory subunit 3 (gamma)	0.320001	0.644366	1.21723
PATH:04068	FoxO signaling pathway	MAPK12	MAPK12	mitogen-activated protein kinase 12	0.320001	0.644366	1.21723
PATH:04068	FoxO signaling pathway	KRAS	KRAS	v-Ki-ras2 Kirsten rat sarcoma viral oncogene homolog	0.320001	0.644366	1.21723
PATH:04068	FoxO signaling pathway	MAPK11	MAPK11	mitogen-activated protein kinase 11	0.320001	0.644366	1.21723
PATH:05164	Influenza A	ICAM1	ICAM1	intercellular adhesion molecule 1	0.323683	0.644366	1.16567
PATH:05164	Influenza A	RNASEL	RNASEL	ribonuclease L (2',5'-oligoisoadenylate synthetase-dependent)	0.323683	0.644366	1.16567
PATH:05164	Influenza A	EIF2AK2	EIF2AK2	eukaryotic translation initiation factor 2-alpha kinase 2	0.323683	0.644366	1.16567
PATH:05164	Influenza A	CXCL8	CXCL8	interleukin 8	0.323683	0.644366	1.16567
PATH:05164	Influenza A	BOLA-DRA	BOLA-DRA	major histocompatibility complex, class II, DR alpha	0.323683	0.644366	1.16567
PATH:05164	Influenza A	BOLA-DQB	BOLA-DQB	major histocompatibility complex, class II, DQ beta	0.323683	0.644366	1.16567
PATH:05164	Influenza A	IRF7	IRF7	interferon regulatory factor 7	0.323683	0.644366	1.16567
PATH:05164	Influenza A	PIK3R3	PIK3R3	phosphoinositide-3-kinase, regulatory subunit 3 (gamma)	0.323683	0.644366	1.16567
PATH:05164	Influenza A	TMPRSS13	TMPRSS13	transmembrane protease, serine 13	0.323683	0.644366	1.16567
PATH:05164	Influenza A	MAPK12	MAPK12	mitogen-activated protein kinase 12	0.323683	0.644366	1.16567
PATH:05164	Influenza A	IL18	IL18	interleukin 18 (interferon-gamma-inducing factor)	0.323683	0.644366	1.16567
PATH:05164	Influenza A	CIITA	CIITA	class II, major histocompatibility complex, transactivator	0.323683	0.644366	1.16567
PATH:05164	Influenza A	MAPK11	MAPK11	mitogen-activated protein kinase 11	0.323683	0.644366	1.16567
PATH:04940	Type I diabetes mellitus	BOLA-DRB3	BOLA-DRB3	major histocompatibility complex, class II, DRB3	0.328508	0.644366	1.38125
PATH:04940	Type I diabetes mellitus	PRF1	PRF1	perforin 1 (pore forming protein)	0.328508	0.644366	1.38125
PATH:04940	Type I diabetes mellitus	BOLA-DRA	BOLA-DRA	major histocompatibility complex, class II, DR alpha	0.328508	0.644366	1.38125
PATH:04940	Type I diabetes mellitus	BOLA-DQB	BOLA-DQB	major histocompatibility complex, class II, DQ beta	0.328508	0.644366	1.38125
PATH:00280	Valine, leucine and isoleucine degradation	HMGCS1	HMGCS1	HMGCS1 protein-like	0.328508	0.644366	1.38125
PATH:00280	Valine, leucine and isoleucine degradation	ACADSB	ACADSB	acyl-CoA dehydrogenase, short/branched chain	0.328508	0.644366	1.38125
PATH:00280	Valine, leucine and isoleucine degradation	BCAT2	BCAT2	branched chain amino-acid transaminase 2, mitochondrial	0.328508	0.644366	1.38125
PATH:00280	Valine, leucine and isoleucine degradation	HSD17B10	HSD17B10	hydroxysteroid (17-beta) dehydrogenase 10	0.328508	0.644366	1.38125
PATH:00670	One carbon pool by folate	MTHFR	MTHFR	methylenetetrahydrofolate reductase (NAD(P)H)	0.328705	0.644366	1.70839
PATH:00670	One carbon pool by folate	MTR	MTR	5-methyltetrahydrofolate-homocysteine methyltransferase	0.328705	0.644366	1.70839
PATH:05204	Chemical carcinogenesis	CYP1B1	CYP1B1	cytochrome P450, family 1, subfamily B, polypeptide 1	0.334665	0.650883	1.30885
PATH:05204	Chemical carcinogenesis	LOC615514	LOC615514	glutathione S-transferase mu 1-like	0.334665	0.650883	1.30885
PATH:05204	Chemical carcinogenesis	GSTA3	GSTA3	glutathione S-transferase, alpha 3	0.334665	0.650883	1.30885
PATH:05204	Chemical carcinogenesis	CCBL1.1	CCBL1	cysteine conjugate-beta lyase, cytoplasmic	0.334665	0.650883	1.30885
PATH:05204	Chemical carcinogenesis	CYP1A1	CYP1A1	cytochrome P450, subfamily I (aromatic compound-inducible), polypeptide 1	0.334665	0.650883	1.30885
PATH:04911	Insulin secretion	KCNMA1	KCNMA1	potassium large conductance calcium-activated channel, subfamily M, alpha member 1	0.348631	0.667535	1.24844
PATH:04911	Insulin secretion	CREB5	CREB5	cAMP responsive element binding protein 5	0.348631	0.667535	1.24844
PATH:04911	Insulin secretion	SNAP25	SNAP25	synaptosomal-associated protein, 25kDa	0.348631	0.667535	1.24844
PATH:04911	Insulin secretion	SLC2A1	SLC2A1	solute carrier family 2 (facilitated glucose transporter), member 1	0.348631	0.667535	1.24844
PATH:04911	Insulin secretion	CREB3L1	CREB3L1	cAMP responsive element binding protein 3-like 1	0.348631	0.667535	1.24844
PATH:04911	Insulin secretion	CACNA1D	CACNA1D	calcium channel, voltage-dependent, L type, alpha 1D subunit	0.348631	0.667535	1.24844
PATH:00590	Arachidonic acid metabolism	GPX2	GPX2	glutathione peroxidase 2 (gastrointestinal)	0.348631	0.667535	1.24844
PATH:00590	Arachidonic acid metabolism	LOC100301224	LOC100301224	cytochrome P450, family 4, subfamily F, polypeptide 22-like	0.348631	0.667535	1.24844
PATH:00590	Arachidonic acid metabolism	CYP4F2	CYP4F2	cytochrome P450, family 4, subfamily F, polypeptide 2	0.348631	0.667535	1.24844
PATH:00590	Arachidonic acid metabolism	PLA2G4E	PLA2G4E	phospholipase A2, group IVE	0.348631	0.667535	1.24844
PATH:00590	Arachidonic acid metabolism	EPHX2	EPHX2	epoxide hydrolase 2, cytoplasmic	0.348631	0.667535	1.24844
PATH:00590	Arachidonic acid metabolism	CYP2U1	CYP2U1	cytochrome P450, family 2, subfamily U, polypeptide 1	0.348631	0.667535	1.24844
PATH:05160	Hepatitis C	NRAS	NRAS	neuroblastoma RAS viral (v-ras) oncogene homolog	0.366303	0.691884	1.1444
PATH:05160	Hepatitis C	RNASEL	RNASEL	ribonuclease L (2',5'-oligoisoadenylate synthetase-dependent)	0.366303	0.691884	1.1444
PATH:05160	Hepatitis C	EIF2AK2	EIF2AK2	eukaryotic translation initiation factor 2-alpha kinase 2	0.366303	0.691884	1.1444
PATH:05160	Hepatitis C	CXCL8	CXCL8	interleukin 8	0.366303	0.691884	1.1444
PATH:05160	Hepatitis C	PPARA	PPARA	peroxisome proliferator-activated receptor alpha	0.366303	0.691884	1.1444
PATH:05160	Hepatitis C	IRF7	IRF7	interferon regulatory factor 7	0.366303	0.691884	1.1444
PATH:05160	Hepatitis C	PIK3R3	PIK3R3	phosphoinositide-3-kinase, regulatory subunit 3 (gamma)	0.366303	0.691884	1.1444
PATH:05160	Hepatitis C	MAPK12	MAPK12	mitogen-activated protein kinase 12	0.366303	0.691884	1.1444
PATH:05160	Hepatitis C	KRAS	KRAS	v-Ki-ras2 Kirsten rat sarcoma viral oncogene homolog	0.366303	0.691884	1.1444
PATH:05160	Hepatitis C	IRF1	IRF1	interferon regulatory factor 1	0.366303	0.691884	1.1444
PATH:05160	Hepatitis C	MAPK11	MAPK11	mitogen-activated protein kinase 11	0.366303	0.691884	1.1444
PATH:05340	Primary immunodeficiency	CIITA	CIITA	class II, major histocompatibility complex, transactivator	0.36695	0.691884	1.39112
PATH:05340	Primary immunodeficiency	BLNK	BLNK	B-cell linker	0.36695	0.691884	1.39112
PATH:05340	Primary immunodeficiency	CD40	CD40	CD40 molecule, TNF receptor superfamily member 5	0.36695	0.691884	1.39112
PATH:04142	Lysosome	IDS	IDS	iduronate 2-sulfatase	0.372991	0.697945	1.15927
PATH:04142	Lysosome	CTSC	CTSC	cathepsin C	0.372991	0.697945	1.15927
PATH:04142	Lysosome	NPC1L1	NPC1L1	NPC1-like 1	0.372991	0.697945	1.15927
PATH:04142	Lysosome	SCARB2	SCARB2	scavenger receptor class B, member 2	0.372991	0.697945	1.15927
PATH:04142	Lysosome	LAMP3	LAMP3	lysosomal-associated membrane protein 3	0.372991	0.697945	1.15927
PATH:04142	Lysosome	NPC1	NPC1	Niemann-Pick disease, type C1	0.372991	0.697945	1.15927
PATH:04142	Lysosome	CTNS	CTNS	cystinosin, lysosomal cystine transporter	0.372991	0.697945	1.15927
PATH:04142	Lysosome	LOC512464	LOC512464	solute carrier family 11 (proton-coupled divalent metal ion transporters), member 2-like	0.372991	0.697945	1.15927
PATH:04142	Lysosome	GNPTAB	GNPTAB	N-acetylglucosamine-1-phosphate transferase, alpha and beta subunits	0.372991	0.697945	1.15927
PATH:04260	Cardiac muscle contraction	LOC100336949	LOC100336949	tropomyosin alpha-1 chain-like	0.382247	0.700414	1.2022
PATH:04260	Cardiac muscle contraction	CACNA1S	CACNA1S	calcium channel, voltage-dependent, L type, alpha 1S subunit	0.382247	0.700414	1.2022
PATH:04260	Cardiac muscle contraction	CACNG4	CACNG4	calcium channel, voltage-dependent, gamma subunit 4	0.382247	0.700414	1.2022
PATH:04260	Cardiac muscle contraction	COX6B2	COX6B2	cytochrome c oxidase subunit VIb polypeptide 2 (testis)	0.382247	0.700414	1.2022
PATH:04260	Cardiac muscle contraction	SLC8A1	SLC8A1	solute carrier family 8 (sodium/calcium exchanger), member 1	0.382247	0.700414	1.2022
PATH:04260	Cardiac muscle contraction	CACNA1D	CACNA1D	calcium channel, voltage-dependent, L type, alpha 1D subunit	0.382247	0.700414	1.2022
PATH:04650	Natural killer cell mediated cytotoxicity	NRAS	NRAS	neuroblastoma RAS viral (v-ras) oncogene homolog	0.382291	0.700414	1.12992
PATH:04650	Natural killer cell mediated cytotoxicity	ICAM1	ICAM1	intercellular adhesion molecule 1	0.382291	0.700414	1.12992
PATH:04650	Natural killer cell mediated cytotoxicity	VAV3	VAV3	vav 3 guanine nucleotide exchange factor	0.382291	0.700414	1.12992
PATH:04650	Natural killer cell mediated cytotoxicity	FYN	FYN	FYN oncogene related to SRC, FGR, YES	0.382291	0.700414	1.12992
PATH:04650	Natural killer cell mediated cytotoxicity	PRF1	PRF1	perforin 1 (pore forming protein)	0.382291	0.700414	1.12992
PATH:04650	Natural killer cell mediated cytotoxicity	VAV2	VAV2	vav 2 guanine nucleotide exchange factor	0.382291	0.700414	1.12992
PATH:04650	Natural killer cell mediated cytotoxicity	PIK3R3	PIK3R3	phosphoinositide-3-kinase, regulatory subunit 3 (gamma)	0.382291	0.700414	1.12992
PATH:04650	Natural killer cell mediated cytotoxicity	LAT	LAT	linker for activation of T cells	0.382291	0.700414	1.12992
PATH:04650	Natural killer cell mediated cytotoxicity	KRAS	KRAS	v-Ki-ras2 Kirsten rat sarcoma viral oncogene homolog	0.382291	0.700414	1.12992
PATH:04650	Natural killer cell mediated cytotoxicity	KIR2DS1	KIR2DS1	killer cell immunoglobulin-like receptor, two domains, short cytoplasmic tail, 1	0.382291	0.700414	1.12992
PATH:04650	Natural killer cell mediated cytotoxicity	LOC514871	LOC514871	killer cell immunoglobulin-like receptor, three domains, long cytoplasmic tail, 1-like	0.382291	0.700414	1.12992
PATH:00140	Steroid hormone biosynthesis	CYP1B1	CYP1B1	cytochrome P450, family 1, subfamily B, polypeptide 1	0.384533	0.700414	1.22952
PATH:00140	Steroid hormone biosynthesis	CYP17A1	CYP17A1	cytochrome P450, family 17, subfamily A, polypeptide 1	0.384533	0.700414	1.22952
PATH:00140	Steroid hormone biosynthesis	HSD3B1	HSD3B1	hydroxy-delta-5-steroid dehydrogenase, 3 beta- and steroid delta-isomerase 1	0.384533	0.700414	1.22952
PATH:00140	Steroid hormone biosynthesis	HSD17B7	HSD17B7	hydroxysteroid (17-beta) dehydrogenase 7	0.384533	0.700414	1.22952
PATH:00140	Steroid hormone biosynthesis	CYP1A1	CYP1A1	cytochrome P450, subfamily I (aromatic compound-inducible), polypeptide 1	0.384533	0.700414	1.22952
PATH:05213	Endometrial cancer	NRAS	NRAS	neuroblastoma RAS viral (v-ras) oncogene homolog	0.385653	0.700414	1.27292
PATH:05213	Endometrial cancer	CTNNA2	CTNNA2	catenin (cadherin-associated protein), alpha 2	0.385653	0.700414	1.27292
PATH:05213	Endometrial cancer	PIK3R3	PIK3R3	phosphoinositide-3-kinase, regulatory subunit 3 (gamma)	0.385653	0.700414	1.27292
PATH:05213	Endometrial cancer	KRAS	KRAS	v-Ki-ras2 Kirsten rat sarcoma viral oncogene homolog	0.385653	0.700414	1.27292
PATH:04964	Proximal tubule bicarbonate reclamation	GLUD1	GLUD1	glutamate dehydrogenase 1	0.396801	0.715401	1.47543
PATH:04964	Proximal tubule bicarbonate reclamation	CA4	CA4	carbonic anhydrase IV	0.396801	0.715401	1.47543
PATH:00565	Ether lipid metabolism	PLA2G4E	PLA2G4E	phospholipase A2, group IVE	0.401065	0.717848	1.31592
PATH:00565	Ether lipid metabolism	LPCAT4	LPCAT4	lysophosphatidylcholine acyltransferase 4	0.401065	0.717848	1.31592
PATH:00565	Ether lipid metabolism	CEPT1	CEPT1	choline/ethanolamine phosphotransferase 1	0.401065	0.717848	1.31592
PATH:04720	Long-term potentiation	NRAS	NRAS	neuroblastoma RAS viral (v-ras) oncogene homolog	0.409449	0.727582	1.19336
PATH:04720	Long-term potentiation	CALML5	CALML5	calmodulin-like 5	0.409449	0.727582	1.19336
PATH:04720	Long-term potentiation	ITPR1	ITPR1	inositol 1,4,5-trisphosphate receptor, type 1	0.409449	0.727582	1.19336
PATH:04720	Long-term potentiation	PPP1CB	PPP1CB	protein phosphatase 1, catalytic subunit, beta isozyme	0.409449	0.727582	1.19336
PATH:04720	Long-term potentiation	KRAS	KRAS	v-Ki-ras2 Kirsten rat sarcoma viral oncogene homolog	0.409449	0.727582	1.19336
PATH:04977	Vitamin digestion and absorption	SLC52A3	SLC52A3	solute carrier family 52, riboflavin transporter, member 3	0.418809	0.738899	1.41128
PATH:04977	Vitamin digestion and absorption	LRAT	LRAT	lecithin retinol acyltransferase (phosphatidylcholine--retinol O-acyltransferase)	0.418809	0.738899	1.41128
PATH:04340	Hedgehog signaling pathway	WNT5B	WNT5B	wingless-type MMTV integration site family, member 5B	0.428157	0.741368	1.2022
PATH:04340	Hedgehog signaling pathway	PTCH2	PTCH2	patched 2	0.428157	0.741368	1.2022
PATH:04340	Hedgehog signaling pathway	GLI1	GLI1	GLI family zinc finger 1	0.428157	0.741368	1.2022
PATH:04340	Hedgehog signaling pathway	WNT3A	WNT3A	wingless-type MMTV integration site family, member 3A	0.428157	0.741368	1.2022
PATH:04972	Pancreatic secretion	KCNMA1	KCNMA1	potassium large conductance calcium-activated channel, subfamily M, alpha member 1	0.430779	0.741368	1.12483
PATH:04972	Pancreatic secretion	PLA2G4E	PLA2G4E	phospholipase A2, group IVE	0.430779	0.741368	1.12483
PATH:04972	Pancreatic secretion	ITPR1	ITPR1	inositol 1,4,5-trisphosphate receptor, type 1	0.430779	0.741368	1.12483
PATH:04972	Pancreatic secretion	CELA3B	CELA3B	chymotrypsin-like elastase family, member 3B	0.430779	0.741368	1.12483
PATH:04972	Pancreatic secretion	LOC784768	LOC784768	calcium-activated chloride channel	0.430779	0.741368	1.12483
PATH:04972	Pancreatic secretion	ATP2A3	ATP2A3	ATPase, Ca++ transporting, ubiquitous	0.430779	0.741368	1.12483
PATH:04972	Pancreatic secretion	ATP2B2	ATP2B2	ATPase, Ca++ transporting, plasma membrane 2	0.430779	0.741368	1.12483
PATH:04730	Long-term depression	NRAS	NRAS	neuroblastoma RAS viral (v-ras) oncogene homolog	0.434223	0.741368	1.15927
PATH:04730	Long-term depression	PLA2G4E	PLA2G4E	phospholipase A2, group IVE	0.434223	0.741368	1.15927
PATH:04730	Long-term depression	ITPR1	ITPR1	inositol 1,4,5-trisphosphate receptor, type 1	0.434223	0.741368	1.15927
PATH:04730	Long-term depression	GUCY1B3	GUCY1B3	guanylate cyclase 1, soluble, beta 3	0.434223	0.741368	1.15927
PATH:04730	Long-term depression	KRAS	KRAS	v-Ki-ras2 Kirsten rat sarcoma viral oncogene homolog	0.434223	0.741368	1.15927
PATH:04918	Thyroid hormone synthesis	GPX2	GPX2	glutathione peroxidase 2 (gastrointestinal)	0.434223	0.741368	1.15927
PATH:04918	Thyroid hormone synthesis	CREB5	CREB5	cAMP responsive element binding protein 5	0.434223	0.741368	1.15927
PATH:04918	Thyroid hormone synthesis	ITPR1	ITPR1	inositol 1,4,5-trisphosphate receptor, type 1	0.434223	0.741368	1.15927
PATH:04918	Thyroid hormone synthesis	TPO	TPO	thyroid peroxidase	0.434223	0.741368	1.15927
PATH:04918	Thyroid hormone synthesis	CREB3L1	CREB3L1	cAMP responsive element binding protein 3-like 1	0.434223	0.741368	1.15927
PATH:04012	ErbB signaling pathway	NRAS	NRAS	neuroblastoma RAS viral (v-ras) oncogene homolog	0.438217	0.741368	1.13231
PATH:04012	ErbB signaling pathway	EREG	EREG	epiregulin	0.438217	0.741368	1.13231
PATH:04012	ErbB signaling pathway	PIK3R3	PIK3R3	phosphoinositide-3-kinase, regulatory subunit 3 (gamma)	0.438217	0.741368	1.13231
PATH:04012	ErbB signaling pathway	KRAS	KRAS	v-Ki-ras2 Kirsten rat sarcoma viral oncogene homolog	0.438217	0.741368	1.13231
PATH:04012	ErbB signaling pathway	PAK3	PAK3	p21 protein (Cdc42/Rac)-activated kinase 3	0.438217	0.741368	1.13231
PATH:04012	ErbB signaling pathway	AREG	LOC538751	amphiregulin-like	0.438217	0.741368	1.13231
PATH:04914	Progesterone-mediated oocyte maturation	CPEB1	CPEB1	cytoplasmic polyadenylation element binding protein 1	0.438217	0.741368	1.13231
PATH:04914	Progesterone-mediated oocyte maturation	LOC780876	LOC780876	MAD2 mitotic arrest deficient-like 1 (yeast)-like	0.438217	0.741368	1.13231
PATH:04914	Progesterone-mediated oocyte maturation	PIK3R3	PIK3R3	phosphoinositide-3-kinase, regulatory subunit 3 (gamma)	0.438217	0.741368	1.13231
PATH:04914	Progesterone-mediated oocyte maturation	MAPK12	MAPK12	mitogen-activated protein kinase 12	0.438217	0.741368	1.13231
PATH:04914	Progesterone-mediated oocyte maturation	KRAS	KRAS	v-Ki-ras2 Kirsten rat sarcoma viral oncogene homolog	0.438217	0.741368	1.13231
PATH:04914	Progesterone-mediated oocyte maturation	MAPK11	MAPK11	mitogen-activated protein kinase 11	0.438217	0.741368	1.13231
PATH:04722	Neurotrophin signaling pathway	NRAS	NRAS	neuroblastoma RAS viral (v-ras) oncogene homolog	0.444568	0.746996	1.09006
PATH:04722	Neurotrophin signaling pathway	NTF4	NTF4	neurotrophin 4	0.444568	0.746996	1.09006
PATH:04722	Neurotrophin signaling pathway	BDNF	BDNF	brain-derived neurotrophic factor	0.444568	0.746996	1.09006
PATH:04722	Neurotrophin signaling pathway	CALML5	CALML5	calmodulin-like 5	0.444568	0.746996	1.09006
PATH:04722	Neurotrophin signaling pathway	PIK3R3	PIK3R3	phosphoinositide-3-kinase, regulatory subunit 3 (gamma)	0.444568	0.746996	1.09006
PATH:04722	Neurotrophin signaling pathway	MAPK12	MAPK12	mitogen-activated protein kinase 12	0.444568	0.746996	1.09006
PATH:04722	Neurotrophin signaling pathway	TP73	LOC515105	uncharacterized LOC515105	0.444568	0.746996	1.09006
PATH:04722	Neurotrophin signaling pathway	KRAS	KRAS	v-Ki-ras2 Kirsten rat sarcoma viral oncogene homolog	0.444568	0.746996	1.09006
PATH:04722	Neurotrophin signaling pathway	MAPK11	MAPK11	mitogen-activated protein kinase 11	0.444568	0.746996	1.09006
PATH:04310	Wnt signaling pathway	FZD1	FZD1	frizzled family receptor 1	0.454156	0.757949	1.07482
PATH:04310	Wnt signaling pathway	WNT5B	WNT5B	wingless-type MMTV integration site family, member 5B	0.454156	0.757949	1.07482
PATH:04310	Wnt signaling pathway	ROCK1	ROCK1	Rho-associated, coiled-coil containing protein kinase 1	0.454156	0.757949	1.07482
PATH:04310	Wnt signaling pathway	PRICKLE1	PRICKLE1	prickle homolog 1 (Drosophila)	0.454156	0.757949	1.07482
PATH:04310	Wnt signaling pathway	DAAM2	DAAM2	dishevelled associated activator of morphogenesis 2	0.454156	0.757949	1.07482
PATH:04310	Wnt signaling pathway	DKK1	DKK1	dickkopf homolog 1 (Xenopus laevis)	0.454156	0.757949	1.07482
PATH:04310	Wnt signaling pathway	FZD8	FZD8	frizzled family receptor 8	0.454156	0.757949	1.07482
PATH:04310	Wnt signaling pathway	WNT3A	WNT3A	wingless-type MMTV integration site family, member 3A	0.454156	0.757949	1.07482
PATH:04310	Wnt signaling pathway	FZD10	FZD10	frizzled family receptor 10	0.454156	0.757949	1.07482
PATH:04310	Wnt signaling pathway	PRICKLE2	PRICKLE2	prickle homolog 2 (Drosophila)	0.454156	0.757949	1.07482
PATH:04666	Fc gamma R-mediated phagocytosis	VAV3	VAV3	vav 3 guanine nucleotide exchange factor	0.460384	0.763187	1.10657
PATH:04666	Fc gamma R-mediated phagocytosis	WASF1	WASF1	WAS protein family, member 1	0.460384	0.763187	1.10657
PATH:04666	Fc gamma R-mediated phagocytosis	VAV2	VAV2	vav 2 guanine nucleotide exchange factor	0.460384	0.763187	1.10657
PATH:04666	Fc gamma R-mediated phagocytosis	PIK3R3	PIK3R3	phosphoinositide-3-kinase, regulatory subunit 3 (gamma)	0.460384	0.763187	1.10657
PATH:04666	Fc gamma R-mediated phagocytosis	SPHK1	SPHK1	sphingosine kinase 1	0.460384	0.763187	1.10657
PATH:04666	Fc gamma R-mediated phagocytosis	LAT	LAT	linker for activation of T cells	0.460384	0.763187	1.10657
PATH:00430	Taurine and hypotaurine metabolism	ADO	ADO	2-aminoethanethiol (cysteamine) dioxygenase	0.470787	0.770095	1.62297
PATH:00072	Synthesis and degradation of ketone bodies	HMGCS1	HMGCS1	HMGCS1 protein-like	0.470787	0.770095	1.62297
PATH:04919	Thyroid hormone signaling pathway	NRAS	NRAS	neuroblastoma RAS viral (v-ras) oncogene homolog	0.481597	0.773426	1.07177
PATH:04919	Thyroid hormone signaling pathway	HIF1A	HIF1A	hypoxia inducible factor 1, alpha subunit (basic helix-loop-helix transcription factor)	0.481597	0.773426	1.07177
PATH:04919	Thyroid hormone signaling pathway	PIK3R3	PIK3R3	phosphoinositide-3-kinase, regulatory subunit 3 (gamma)	0.481597	0.773426	1.07177
PATH:04919	Thyroid hormone signaling pathway	SLC2A1	SLC2A1	solute carrier family 2 (facilitated glucose transporter), member 1	0.481597	0.773426	1.07177
PATH:04919	Thyroid hormone signaling pathway	KRAS	KRAS	v-Ki-ras2 Kirsten rat sarcoma viral oncogene homolog	0.481597	0.773426	1.07177
PATH:04919	Thyroid hormone signaling pathway	ITGB3	ITGB3	integrin, beta 3 (platelet glycoprotein IIIa, antigen CD61)	0.481597	0.773426	1.07177
PATH:04919	Thyroid hormone signaling pathway	PLN	PLN	phospholamban	0.481597	0.773426	1.07177
PATH:04966	Collecting duct acid secretion	ATP6V1C2	ATP6V1C2	ATPase, H+ transporting, lysosomal 42kDa, V1 subunit C2	0.482217	0.773426	1.24844
PATH:04966	Collecting duct acid secretion	ATP6V1A	ATP6V1A	ATPase, H+ transporting, lysosomal 70kDa, V1 subunit A	0.482217	0.773426	1.24844
PATH:00601	Glycosphingolipid biosynthesis - lacto and neolacto series	FUT2	FUT2	fucosyltransferase 2 (secretor status included)	0.482217	0.773426	1.24844
PATH:00601	Glycosphingolipid biosynthesis - lacto and neolacto series	GCNT2	GCNT2	glucosaminyl (N-acetyl) transferase 2, I-branching enzyme (I blood group)	0.482217	0.773426	1.24844
PATH:00562	Inositol phosphate metabolism	INPP4B	INPP4B	inositol polyphosphate-4-phosphatase, type II, 105kDa	0.497042	0.782941	1.10032
PATH:00562	Inositol phosphate metabolism	PIK3C2G	PIK3C2G	phosphoinositide-3-kinase, class 2, gamma polypeptide	0.497042	0.782941	1.10032
PATH:00562	Inositol phosphate metabolism	ITPKA	ITPKA	inositol-trisphosphate 3-kinase A	0.497042	0.782941	1.10032
PATH:00562	Inositol phosphate metabolism	ITPKB	ITPKB	inositol-trisphosphate 3-kinase B	0.497042	0.782941	1.10032
PATH:04973	Carbohydrate digestion and absorption	SLC2A5	SLC2A5	solute carrier family 2 (facilitated glucose/fructose transporter), member 5	0.49949	0.782941	1.13231
PATH:04973	Carbohydrate digestion and absorption	PIK3R3	PIK3R3	phosphoinositide-3-kinase, regulatory subunit 3 (gamma)	0.49949	0.782941	1.13231
PATH:04973	Carbohydrate digestion and absorption	CACNA1D	CACNA1D	calcium channel, voltage-dependent, L type, alpha 1D subunit	0.49949	0.782941	1.13231
PATH:00380	Tryptophan metabolism	CYP1B1	CYP1B1	cytochrome P450, family 1, subfamily B, polypeptide 1	0.49949	0.782941	1.13231
PATH:00380	Tryptophan metabolism	CCBL1.1	CCBL1	cysteine conjugate-beta lyase, cytoplasmic	0.49949	0.782941	1.13231
PATH:00380	Tryptophan metabolism	CYP1A1	CYP1A1	cytochrome P450, subfamily I (aromatic compound-inducible), polypeptide 1	0.49949	0.782941	1.13231
PATH:00030	Pentose phosphate pathway	FBP2	FBP2	fructose-1,6-bisphosphatase 2	0.502391	0.782941	1.2022
PATH:00030	Pentose phosphate pathway	FBP1	FBP1	fructose-1,6-bisphosphatase 1	0.502391	0.782941	1.2022
PATH:04970	Salivary secretion	KCNMA1	KCNMA1	potassium large conductance calcium-activated channel, subfamily M, alpha member 1	0.503999	0.782941	1.05846
PATH:04970	Salivary secretion	CALML5	CALML5	calmodulin-like 5	0.503999	0.782941	1.05846
PATH:04970	Salivary secretion	ITPR1	ITPR1	inositol 1,4,5-trisphosphate receptor, type 1	0.503999	0.782941	1.05846
PATH:04970	Salivary secretion	GUCY1B3	GUCY1B3	guanylate cyclase 1, soluble, beta 3	0.503999	0.782941	1.05846
PATH:04970	Salivary secretion	ATP2B2	ATP2B2	ATPase, Ca++ transporting, plasma membrane 2	0.503999	0.782941	1.05846
PATH:04970	Salivary secretion	SPADH1	SPADH1	spermadhesin 1	0.503999	0.782941	1.05846
PATH:04975	Fat digestion and absorption	NPC1L1	NPC1L1	NPC1-like 1	0.515114	0.790268	1.10657
PATH:04975	Fat digestion and absorption	CD36.1	CD36	CD36 molecule (thrombospondin receptor)	0.515114	0.790268	1.10657
PATH:04975	Fat digestion and absorption	ABCA1	ABCA1	ATP-binding cassette, sub-family A (ABC1), member 1	0.515114	0.790268	1.10657
PATH:04960	Aldosterone-regulated sodium reabsorption	SCNN1A	SCNN1A	sodium channel, non-voltage-gated 1 alpha subunit	0.515114	0.790268	1.10657
PATH:04960	Aldosterone-regulated sodium reabsorption	PIK3R3	PIK3R3	phosphoinositide-3-kinase, regulatory subunit 3 (gamma)	0.515114	0.790268	1.10657
PATH:04960	Aldosterone-regulated sodium reabsorption	KRAS	KRAS	v-Ki-ras2 Kirsten rat sarcoma viral oncogene homolog	0.515114	0.790268	1.10657
PATH:05161	Hepatitis B	NRAS	NRAS	neuroblastoma RAS viral (v-ras) oncogene homolog	0.528885	0.803337	1.01436
PATH:05161	Hepatitis B	EGR3	EGR3	early growth response 3	0.528885	0.803337	1.01436
PATH:05161	Hepatitis B	RB1	RB1	retinoblastoma 1	0.528885	0.803337	1.01436
PATH:05161	Hepatitis B	CREB5	CREB5	cAMP responsive element binding protein 5	0.528885	0.803337	1.01436
PATH:05161	Hepatitis B	CXCL8	CXCL8	interleukin 8	0.528885	0.803337	1.01436
PATH:05161	Hepatitis B	MMP9	MMP9	matrix metallopeptidase 9 (gelatinase B, 92kDa gelatinase, 92kDa type IV collagenase)	0.528885	0.803337	1.01436
PATH:05161	Hepatitis B	IRF7	IRF7	interferon regulatory factor 7	0.528885	0.803337	1.01436
PATH:05161	Hepatitis B	PIK3R3	PIK3R3	phosphoinositide-3-kinase, regulatory subunit 3 (gamma)	0.528885	0.803337	1.01436
PATH:05161	Hepatitis B	CREB3L1	CREB3L1	cAMP responsive element binding protein 3-like 1	0.528885	0.803337	1.01436
PATH:05161	Hepatitis B	KRAS	KRAS	v-Ki-ras2 Kirsten rat sarcoma viral oncogene homolog	0.528885	0.803337	1.01436
PATH:05100	Bacterial invasion of epithelial cells	FN1	FN1	fibronectin 1	0.530264	0.803337	1.04037
PATH:05100	Bacterial invasion of epithelial cells	WASF1	WASF1	WAS protein family, member 1	0.530264	0.803337	1.04037
PATH:05100	Bacterial invasion of epithelial cells	CTNNA2	CTNNA2	catenin (cadherin-associated protein), alpha 2	0.530264	0.803337	1.04037
PATH:05100	Bacterial invasion of epithelial cells	PIK3R3	PIK3R3	phosphoinositide-3-kinase, regulatory subunit 3 (gamma)	0.530264	0.803337	1.04037
PATH:05100	Bacterial invasion of epithelial cells	ITGA5	ITGA5	integrin, alpha 5 (fibronectin receptor, alpha polypeptide)	0.530264	0.803337	1.04037
PATH:05321	Inflammatory bowel disease (IBD)	NOD2	NOD2	nucleotide-binding oligomerization domain containing 2	0.536642	0.803337	1.04708
PATH:05321	Inflammatory bowel disease (IBD)	BOLA-DRA	BOLA-DRA	major histocompatibility complex, class II, DR alpha	0.536642	0.803337	1.04708
PATH:05321	Inflammatory bowel disease (IBD)	BOLA-DQB	BOLA-DQB	major histocompatibility complex, class II, DQ beta	0.536642	0.803337	1.04708
PATH:05321	Inflammatory bowel disease (IBD)	IL18	IL18	interleukin 18 (interferon-gamma-inducing factor)	0.536642	0.803337	1.04708
PATH:02010	ABC transporters	ABCA3	ABCA3	ATP-binding cassette, sub-family A (ABC1), member 3	0.536642	0.803337	1.04708
PATH:02010	ABC transporters	LOC100337053	LOC100337053	multidrug resistance-associated protein 4-like	0.536642	0.803337	1.04708
PATH:02010	ABC transporters	ABCG4	ABCG4	ATP-binding cassette, sub-family G (WHITE), member 4	0.536642	0.803337	1.04708
PATH:02010	ABC transporters	ABCA1	ABCA1	ATP-binding cassette, sub-family A (ABC1), member 1	0.536642	0.803337	1.04708
PATH:04144	Endocytosis	CSF1R	CSF1R	colony stimulating factor 1 receptor	0.545365	0.811476	0.998753
PATH:04144	Endocytosis	CXCR4	CXCR4	chemokine (C-X-C motif) receptor 4	0.545365	0.811476	0.998753
PATH:04144	Endocytosis	PARD6B	PARD6B	par-6 partitioning defective 6 homolog beta (C. elegans)	0.545365	0.811476	0.998753
PATH:04144	Endocytosis	ADRBK2	ADRBK2	adrenergic, beta, receptor kinase 2	0.545365	0.811476	0.998753
PATH:04144	Endocytosis	PSD	PSD	pleckstrin and Sec7 domain containing	0.545365	0.811476	0.998753
PATH:04144	Endocytosis	DNAJC6	DNAJC6	DnaJ (Hsp40) homolog, subfamily C, member 6	0.545365	0.811476	0.998753
PATH:04144	Endocytosis	EHD3	EHD3	EH-domain containing 3	0.545365	0.811476	0.998753
PATH:04144	Endocytosis	MVB12B	MVB12B	multivesicular body subunit 12B	0.545365	0.811476	0.998753
PATH:04144	Endocytosis	EEA1	EEA1	early endosome antigen 1	0.545365	0.811476	0.998753
PATH:04144	Endocytosis	EPN3	EPN3	epsin 3	0.545365	0.811476	0.998753
PATH:04144	Endocytosis	PARD6G	PARD6G	par-6 partitioning defective 6 homolog gamma (C. elegans)	0.545365	0.811476	0.998753
PATH:04144	Endocytosis	ARAP2	ARAP2	ArfGAP with RhoGAP domain, ankyrin repeat and PH domain 2	0.545365	0.811476	0.998753
PATH:05216	Thyroid cancer	NRAS	NRAS	neuroblastoma RAS viral (v-ras) oncogene homolog	0.559778	0.821609	1.08198
PATH:05216	Thyroid cancer	KRAS	KRAS	v-Ki-ras2 Kirsten rat sarcoma viral oncogene homolog	0.559778	0.821609	1.08198
PATH:04330	Notch signaling pathway	RBPJL	RBPJL	recombination signal binding protein for immunoglobulin kappa J region-like	0.560357	0.821609	1.03594
PATH:04330	Notch signaling pathway	DTX4	DTX4	deltex homolog 4 (Drosophila)	0.560357	0.821609	1.03594
PATH:04330	Notch signaling pathway	HES4	HES4	hairy and enhancer of split 4 (Drosophila)	0.560357	0.821609	1.03594
PATH:00010	Glycolysis / Gluconeogenesis	BPGM	BPGM	2,3-bisphosphoglycerate mutase	0.562153	0.821609	1.01436
PATH:00010	Glycolysis / Gluconeogenesis	LOC785763	LOC785763	2,3-bisphosphoglycerate mutase pseudogene	0.562153	0.821609	1.01436
PATH:00010	Glycolysis / Gluconeogenesis	FBP2	FBP2	fructose-1,6-bisphosphatase 2	0.562153	0.821609	1.01436
PATH:00010	Glycolysis / Gluconeogenesis	FBP1	FBP1	fructose-1,6-bisphosphatase 1	0.562153	0.821609	1.01436
PATH:04114	Oocyte meiosis	REC8	REC8	REC8 homolog (yeast)	0.578675	0.840781	0.97938
PATH:04114	Oocyte meiosis	CALML5	CALML5	calmodulin-like 5	0.578675	0.840781	0.97938
PATH:04114	Oocyte meiosis	CPEB1	CPEB1	cytoplasmic polyadenylation element binding protein 1	0.578675	0.840781	0.97938
PATH:04114	Oocyte meiosis	ITPR1	ITPR1	inositol 1,4,5-trisphosphate receptor, type 1	0.578675	0.840781	0.97938
PATH:04114	Oocyte meiosis	LOC780876	LOC780876	MAD2 mitotic arrest deficient-like 1 (yeast)-like	0.578675	0.840781	0.97938
PATH:04114	Oocyte meiosis	PPP1CB	PPP1CB	protein phosphatase 1, catalytic subunit, beta isozyme	0.578675	0.840781	0.97938
PATH:04114	Oocyte meiosis	MAPK12	MAPK12	mitogen-activated protein kinase 12	0.578675	0.840781	0.97938
PATH:00533	Glycosaminoglycan biosynthesis - keratan sulfate	ST3GAL1	ST3GAL1	ST3 beta-galactoside alpha-2,3-sialyltransferase 1	0.589822	0.845101	1.15927
PATH:00230	Purine metabolism	PDE9A	PDE9A	phosphodiesterase 9A	0.592269	0.845101	0.966055
PATH:00230	Purine metabolism	ENTPD1	ENTPD1	ectonucleoside triphosphate diphosphohydrolase 1	0.592269	0.845101	0.966055
PATH:00230	Purine metabolism	PDE6A	PDE6A	phosphodiesterase 6A, cGMP-specific, rod, alpha	0.592269	0.845101	0.966055
PATH:00230	Purine metabolism	ENTPD2	ENTPD2	ectonucleoside triphosphate diphosphohydrolase 2	0.592269	0.845101	0.966055
PATH:00230	Purine metabolism	GUCY1B3	GUCY1B3	guanylate cyclase 1, soluble, beta 3	0.592269	0.845101	0.966055
PATH:00230	Purine metabolism	FHIT	FHIT	fragile histidine triad gene	0.592269	0.845101	0.966055
PATH:00230	Purine metabolism	PDE4D	PDE4D	phosphodiesterase 4D, cAMP-specific	0.592269	0.845101	0.966055
PATH:00230	Purine metabolism	NUDT9	NUDT9	nudix (nucleoside diphosphate linked moiety X)-type motif 9	0.592269	0.845101	0.966055
PATH:00230	Purine metabolism	NPR2	NPR2	natriuretic peptide receptor B/guanylate cyclase B (atrionatriuretic peptide receptor B)	0.592269	0.845101	0.966055
PATH:00230	Purine metabolism	XDH	XDH	xanthine dehydrogenase	0.592269	0.845101	0.966055
PATH:05169	Epstein-Barr virus infection	RBPJL	RBPJL	recombination signal binding protein for immunoglobulin kappa J region-like	0.593945	0.845101	0.965011
PATH:05169	Epstein-Barr virus infection	ICAM1	ICAM1	intercellular adhesion molecule 1	0.593945	0.845101	0.965011
PATH:05169	Epstein-Barr virus infection	EIF2AK2	EIF2AK2	eukaryotic translation initiation factor 2-alpha kinase 2	0.593945	0.845101	0.965011
PATH:05169	Epstein-Barr virus infection	RB1	RB1	retinoblastoma 1	0.593945	0.845101	0.965011
PATH:05169	Epstein-Barr virus infection	ENTPD1	ENTPD1	ectonucleoside triphosphate diphosphohydrolase 1	0.593945	0.845101	0.965011
PATH:05169	Epstein-Barr virus infection	BOLA-DRA	BOLA-DRA	major histocompatibility complex, class II, DR alpha	0.593945	0.845101	0.965011
PATH:05169	Epstein-Barr virus infection	PIK3R3	PIK3R3	phosphoinositide-3-kinase, regulatory subunit 3 (gamma)	0.593945	0.845101	0.965011
PATH:05169	Epstein-Barr virus infection	MAPK12	MAPK12	mitogen-activated protein kinase 12	0.593945	0.845101	0.965011
PATH:05169	Epstein-Barr virus infection	MAPK11	MAPK11	mitogen-activated protein kinase 11	0.593945	0.845101	0.965011
PATH:05169	Epstein-Barr virus infection	CD40	CD40	CD40 molecule, TNF receptor superfamily member 5	0.593945	0.845101	0.965011
PATH:05169	Epstein-Barr virus infection	CD44	CD44	CD44 molecule (Indian blood group)	0.593945	0.845101	0.965011
PATH:05020	Prion diseases	FYN	FYN	FYN oncogene related to SRC, FGR, YES	0.595334	0.845101	1.01436
PATH:05020	Prion diseases	NCAM1	NCAM1	neural cell adhesion molecule 1	0.595334	0.845101	1.01436
PATH:04727	GABAergic synapse	GNG11	GNG11	guanine nucleotide binding protein (G protein), gamma 11	0.618364	0.867817	0.943589
PATH:04727	GABAergic synapse	GABARAPL1	GABARAPL1	GABA(A) receptor-associated protein like 1	0.618364	0.867817	0.943589
PATH:04727	GABAergic synapse	CACNA1D	CACNA1D	calcium channel, voltage-dependent, L type, alpha 1D subunit	0.618364	0.867817	0.943589
PATH:04727	GABAergic synapse	GNG2	GNG2	guanine nucleotide binding protein (G protein), gamma 2	0.618364	0.867817	0.943589
PATH:04727	GABAergic synapse	GNB4	GNB4	guanine nucleotide binding protein (G protein), beta polypeptide 4	0.618364	0.867817	0.943589
PATH:04540	Gap junction	NRAS	NRAS	neuroblastoma RAS viral (v-ras) oncogene homolog	0.618364	0.867817	0.943589
PATH:04540	Gap junction	ITPR1	ITPR1	inositol 1,4,5-trisphosphate receptor, type 1	0.618364	0.867817	0.943589
PATH:04540	Gap junction	PDGFB	PDGFB	platelet-derived growth factor beta polypeptide	0.618364	0.867817	0.943589
PATH:04540	Gap junction	GUCY1B3	GUCY1B3	guanylate cyclase 1, soluble, beta 3	0.618364	0.867817	0.943589
PATH:04540	Gap junction	KRAS	KRAS	v-Ki-ras2 Kirsten rat sarcoma viral oncogene homolog	0.618364	0.867817	0.943589
PATH:05143	African trypanosomiasis	ICAM1	ICAM1	intercellular adhesion molecule 1	0.628698	0.874762	0.95469
PATH:05143	African trypanosomiasis	IL18	IL18	interleukin 18 (interferon-gamma-inducing factor)	0.628698	0.874762	0.95469
PATH:05032	Morphine addiction	ADRBK2	ADRBK2	adrenergic, beta, receptor kinase 2	0.638809	0.874762	0.922144
PATH:05032	Morphine addiction	GNG11	GNG11	guanine nucleotide binding protein (G protein), gamma 11	0.638809	0.874762	0.922144
PATH:05032	Morphine addiction	GNG2	GNG2	guanine nucleotide binding protein (G protein), gamma 2	0.638809	0.874762	0.922144
PATH:05032	Morphine addiction	PDE4D	PDE4D	phosphodiesterase 4D, cAMP-specific	0.638809	0.874762	0.922144
PATH:05032	Morphine addiction	GNB4	GNB4	guanine nucleotide binding protein (G protein), beta polypeptide 4	0.638809	0.874762	0.922144
PATH:05222	Small cell lung cancer	RB1	RB1	retinoblastoma 1	0.638809	0.874762	0.922144
PATH:05222	Small cell lung cancer	LAMC2	LAMC2	laminin, gamma 2	0.638809	0.874762	0.922144
PATH:05222	Small cell lung cancer	FN1	FN1	fibronectin 1	0.638809	0.874762	0.922144
PATH:05222	Small cell lung cancer	PIK3R3	PIK3R3	phosphoinositide-3-kinase, regulatory subunit 3 (gamma)	0.638809	0.874762	0.922144
PATH:05222	Small cell lung cancer	FHIT	FHIT	fragile histidine triad gene	0.638809	0.874762	0.922144
PATH:00604	Glycosphingolipid biosynthesis - ganglio series	ST3GAL1	ST3GAL1	ST3 beta-galactoside alpha-2,3-sialyltransferase 1	0.638907	0.874762	1.01436
PATH:00520	Amino sugar and nucleotide sugar metabolism	CHI3L1	CHI3L1	chitinase 3-like 1 (cartilage glycoprotein-39)	0.64275	0.874762	0.918664
PATH:00520	Amino sugar and nucleotide sugar metabolism	NPL	NPL	N-acetylneuraminate pyruvate lyase (dihydrodipicolinate synthase)	0.64275	0.874762	0.918664
PATH:00520	Amino sugar and nucleotide sugar metabolism	FPGT	FPGT	fucose-1-phosphate guanylyltransferase	0.64275	0.874762	0.918664
PATH:00450	Selenocompound metabolism	MTR	MTR	5-methyltetrahydrofolate-homocysteine methyltransferase	0.644561	0.874762	0.927413
PATH:00450	Selenocompound metabolism	CCBL1.1	CCBL1	cysteine conjugate-beta lyase, cytoplasmic	0.644561	0.874762	0.927413
PATH:04622	RIG-I-like receptor signaling pathway	CXCL8	CXCL8	interleukin 8	0.648774	0.875668	0.911783
PATH:04622	RIG-I-like receptor signaling pathway	IRF7	IRF7	interferon regulatory factor 7	0.648774	0.875668	0.911783
PATH:04622	RIG-I-like receptor signaling pathway	MAPK12	MAPK12	mitogen-activated protein kinase 12	0.648774	0.875668	0.911783
PATH:04622	RIG-I-like receptor signaling pathway	MAPK11	MAPK11	mitogen-activated protein kinase 11	0.648774	0.875668	0.911783
PATH:04622	RIG-I-like receptor signaling pathway	ISG15	ISG15	ISG15 ubiquitin-like modifier	0.648774	0.875668	0.911783
PATH:04630	Jak-STAT signaling pathway	IL11	IL11	interleukin 11	0.658519	0.881035	0.916934
PATH:04630	Jak-STAT signaling pathway	IL11RA	IL11RA	interleukin 11 receptor, alpha	0.658519	0.881035	0.916934
PATH:04630	Jak-STAT signaling pathway	IL6ST	IL6ST	interleukin 6 signal transducer (gp130, oncostatin M receptor)	0.658519	0.881035	0.916934
PATH:04630	Jak-STAT signaling pathway	IL22RA1	IL22RA1	interleukin 22 receptor, alpha 1	0.658519	0.881035	0.916934
PATH:04630	Jak-STAT signaling pathway	TPO	TPO	thyroid peroxidase	0.658519	0.881035	0.916934
PATH:04630	Jak-STAT signaling pathway	SOCS2	SOCS2	suppressor of cytokine signaling 2	0.658519	0.881035	0.916934
PATH:04630	Jak-STAT signaling pathway	IL13RA1.1	IL13RA1	interleukin 13 receptor, alpha 1	0.658519	0.881035	0.916934
PATH:04630	Jak-STAT signaling pathway	PIK3R3	PIK3R3	phosphoinositide-3-kinase, regulatory subunit 3 (gamma)	0.658519	0.881035	0.916934
PATH:04630	Jak-STAT signaling pathway	IL6R	IL6R	interleukin 6 receptor	0.658519	0.881035	0.916934
PATH:04630	Jak-STAT signaling pathway	IL15RA	IL15RA	interleukin 15 receptor, alpha	0.658519	0.881035	0.916934
PATH:04130	SNARE interactions in vesicular transport	VAMP5	VAMP5	vesicle-associated membrane protein 5 (myobrevin)	0.659885	0.881035	0.901652
PATH:04130	SNARE interactions in vesicular transport	SNAP25	SNAP25	synaptosomal-associated protein, 25kDa	0.659885	0.881035	0.901652
PATH:04726	Serotonergic synapse	NRAS	NRAS	neuroblastoma RAS viral (v-ras) oncogene homolog	0.666166	0.882126	0.901652
PATH:04726	Serotonergic synapse	GNG11	GNG11	guanine nucleotide binding protein (G protein), gamma 11	0.666166	0.882126	0.901652
PATH:04726	Serotonergic synapse	ITPR1	ITPR1	inositol 1,4,5-trisphosphate receptor, type 1	0.666166	0.882126	0.901652
PATH:04726	Serotonergic synapse	CACNA1D	CACNA1D	calcium channel, voltage-dependent, L type, alpha 1D subunit	0.666166	0.882126	0.901652
PATH:04726	Serotonergic synapse	KRAS	KRAS	v-Ki-ras2 Kirsten rat sarcoma viral oncogene homolog	0.666166	0.882126	0.901652
PATH:04726	Serotonergic synapse	GNG2	GNG2	guanine nucleotide binding protein (G protein), gamma 2	0.666166	0.882126	0.901652
PATH:04726	Serotonergic synapse	GNB4	GNB4	guanine nucleotide binding protein (G protein), beta polypeptide 4	0.666166	0.882126	0.901652
PATH:04620	Toll-like receptor signaling pathway	MAP3K8	MAP3K8	mitogen-activated protein kinase kinase kinase 8	0.674277	0.882126	0.894552
PATH:04620	Toll-like receptor signaling pathway	CXCL8	CXCL8	interleukin 8	0.674277	0.882126	0.894552
PATH:04620	Toll-like receptor signaling pathway	IRF7	IRF7	interferon regulatory factor 7	0.674277	0.882126	0.894552
PATH:04620	Toll-like receptor signaling pathway	PIK3R3	PIK3R3	phosphoinositide-3-kinase, regulatory subunit 3 (gamma)	0.674277	0.882126	0.894552
PATH:04620	Toll-like receptor signaling pathway	MAPK12	MAPK12	mitogen-activated protein kinase 12	0.674277	0.882126	0.894552
PATH:04620	Toll-like receptor signaling pathway	MAPK11	MAPK11	mitogen-activated protein kinase 11	0.674277	0.882126	0.894552
PATH:04620	Toll-like receptor signaling pathway	CD40	CD40	CD40 molecule, TNF receptor superfamily member 5	0.674277	0.882126	0.894552
PATH:01230	Biosynthesis of amino acids	MTR	MTR	5-methyltetrahydrofolate-homocysteine methyltransferase	0.677169	0.882126	0.877283
PATH:01230	Biosynthesis of amino acids	SDS	SDS	serine dehydratase	0.677169	0.882126	0.877283
PATH:01230	Biosynthesis of amino acids	ALDH18A1	ALDH18A1	aldehyde dehydrogenase 18 family, member A1	0.677169	0.882126	0.877283
PATH:01230	Biosynthesis of amino acids	BCAT2	BCAT2	branched chain amino-acid transaminase 2, mitochondrial	0.677169	0.882126	0.877283
PATH:05220	Chronic myeloid leukemia	NRAS	NRAS	neuroblastoma RAS viral (v-ras) oncogene homolog	0.677169	0.882126	0.877283
PATH:05220	Chronic myeloid leukemia	RB1	RB1	retinoblastoma 1	0.677169	0.882126	0.877283
PATH:05220	Chronic myeloid leukemia	PIK3R3	PIK3R3	phosphoinositide-3-kinase, regulatory subunit 3 (gamma)	0.677169	0.882126	0.877283
PATH:05220	Chronic myeloid leukemia	KRAS	KRAS	v-Ki-ras2 Kirsten rat sarcoma viral oncogene homolog	0.677169	0.882126	0.877283
PATH:01210	2-Oxocarboxylic acid metabolism	BCAT2	BCAT2	branched chain amino-acid transaminase 2, mitochondrial	0.68213	0.882126	0.901652
PATH:04614	Renin-angiotensin system	LNPEP	LNPEP	leucyl/cystinyl aminopeptidase	0.68213	0.882126	0.901652
PATH:00980	Metabolism of xenobiotics by cytochrome P450	CYP1B1	CYP1B1	cytochrome P450, family 1, subfamily B, polypeptide 1	0.697465	0.89726	0.854196
PATH:00980	Metabolism of xenobiotics by cytochrome P450	LOC615514	LOC615514	glutathione S-transferase mu 1-like	0.697465	0.89726	0.854196
PATH:00980	Metabolism of xenobiotics by cytochrome P450	GSTA3	GSTA3	glutathione S-transferase, alpha 3	0.697465	0.89726	0.854196
PATH:00980	Metabolism of xenobiotics by cytochrome P450	CYP1A1	CYP1A1	cytochrome P450, subfamily I (aromatic compound-inducible), polypeptide 1	0.697465	0.89726	0.854196
PATH:00900	Terpenoid backbone biosynthesis	HMGCS1	HMGCS1	HMGCS1 protein-like	0.701764	0.898113	0.854196
PATH:00270	Cysteine and methionine metabolism	MTR	MTR	5-methyltetrahydrofolate-homocysteine methyltransferase	0.715921	0.911507	0.811486
PATH:00270	Cysteine and methionine metabolism	SDS	SDS	serine dehydratase	0.715921	0.911507	0.811486
PATH:00531	Glycosaminoglycan degradation	IDS	IDS	iduronate 2-sulfatase	0.737478	0.934138	0.772844
PATH:04742	Taste transduction	GRM4	GRM4	glutamate receptor, metabotropic 4	0.752689	0.944995	0.754871
PATH:04742	Taste transduction	SCNN1A	SCNN1A	sodium channel, non-voltage-gated 1 alpha subunit	0.752689	0.944995	0.754871
PATH:00532	Glycosaminoglycan biosynthesis - chondroitin sulfate / dermatan sulfate	CHST14	CHST14	carbohydrate (N-acetylgalactosamine 4-0) sulfotransferase 14	0.7537	0.944995	0.737715
PATH:04721	Synaptic vesicle cycle	SNAP25	SNAP25	synaptosomal-associated protein, 25kDa	0.782073	0.956309	0.737715
PATH:04721	Synaptic vesicle cycle	ATP6V1C2	ATP6V1C2	ATPase, H+ transporting, lysosomal 42kDa, V1 subunit C2	0.782073	0.956309	0.737715
PATH:04721	Synaptic vesicle cycle	ATP6V1A	ATP6V1A	ATPase, H+ transporting, lysosomal 70kDa, V1 subunit A	0.782073	0.956309	0.737715
PATH:04962	Vasopressin-regulated water reabsorption	CREB5	CREB5	cAMP responsive element binding protein 5	0.785287	0.956309	0.70564
PATH:04962	Vasopressin-regulated water reabsorption	CREB3L1	CREB3L1	cAMP responsive element binding protein 3-like 1	0.785287	0.956309	0.70564
PATH:05130	Pathogenic Escherichia coli infection	FYN	FYN	FYN oncogene related to SRC, FGR, YES	0.785287	0.956309	0.70564
PATH:05130	Pathogenic Escherichia coli infection	ROCK1	ROCK1	Rho-associated, coiled-coil containing protein kinase 1	0.785287	0.956309	0.70564
PATH:03050	Proteasome	PSMB10	PSMB10	proteasome (prosome, macropain) subunit, beta type, 10	0.785287	0.956309	0.70564
PATH:03050	Proteasome	LOC781156	LOC781156	proteasome alpha 2 subunit-like pseudogene	0.785287	0.956309	0.70564
PATH:04932	Non-alcoholic fatty liver disease (NAFLD)	PRKAB2	PRKAB2	protein kinase, AMP-activated, beta 2 non-catalytic subunit	0.786794	0.956309	0.794462
PATH:04932	Non-alcoholic fatty liver disease (NAFLD)	CXCL8	CXCL8	interleukin 8	0.786794	0.956309	0.794462
PATH:04932	Non-alcoholic fatty liver disease (NAFLD)	COX6B2	COX6B2	cytochrome c oxidase subunit VIb polypeptide 2 (testis)	0.786794	0.956309	0.794462
PATH:04932	Non-alcoholic fatty liver disease (NAFLD)	CEBPA	CEBPA	CCAAT/enhancer binding protein (C/EBP), alpha	0.786794	0.956309	0.794462
PATH:04932	Non-alcoholic fatty liver disease (NAFLD)	PIK3R3	PIK3R3	phosphoinositide-3-kinase, regulatory subunit 3 (gamma)	0.786794	0.956309	0.794462
PATH:04932	Non-alcoholic fatty liver disease (NAFLD)	MLXIPL	MLXIPL	MLX interacting protein-like	0.786794	0.956309	0.794462
PATH:04932	Non-alcoholic fatty liver disease (NAFLD)	IL6R	IL6R	interleukin 6 receptor	0.786794	0.956309	0.794462
PATH:00592	alpha-Linolenic acid metabolism	PLA2G4E	PLA2G4E	phospholipase A2, group IVE	0.796609	0.956309	0.649189
PATH:05212	Pancreatic cancer	RB1	RB1	retinoblastoma 1	0.798959	0.956309	0.716017
PATH:05212	Pancreatic cancer	PIK3R3	PIK3R3	phosphoinositide-3-kinase, regulatory subunit 3 (gamma)	0.798959	0.956309	0.716017
PATH:05212	Pancreatic cancer	KRAS	KRAS	v-Ki-ras2 Kirsten rat sarcoma viral oncogene homolog	0.798959	0.956309	0.716017
PATH:05110	Vibrio cholerae infection	ATP6V1C2	ATP6V1C2	ATPase, H+ transporting, lysosomal 42kDa, V1 subunit C2	0.804867	0.956309	0.676239
PATH:05110	Vibrio cholerae infection	ATP6V1A	ATP6V1A	ATPase, H+ transporting, lysosomal 70kDa, V1 subunit A	0.804867	0.956309	0.676239
PATH:03022	Basal transcription factors	TAF13	TAF13	TAF13 RNA polymerase II, TATA box binding protein (TBP)-associated factor, 18kDa	0.804867	0.956309	0.676239
PATH:03022	Basal transcription factors	AK6	AK6	ATP-AMP transphosphorylase 6	0.804867	0.956309	0.676239
PATH:03460	Fanconi anemia pathway	FANCF	FANCF	Fanconi anemia, complementation group F	0.804867	0.956309	0.676239
PATH:03460	Fanconi anemia pathway	HES4	HES4	hairy and enhancer of split 4 (Drosophila)	0.804867	0.956309	0.676239
PATH:00534	Glycosaminoglycan biosynthesis - heparan sulfate / heparin	HS3ST3A1	HS3ST3A1	heparan sulfate (glucosamine) 3-O-sulfotransferase 3A1	0.809184	0.956309	0.62422
PATH:00040	Pentose and glucuronate interconversions	AKR1B1	AKR1B1	aldo-keto reductase family 1, member B1 (aldose reductase)	0.809184	0.956309	0.62422
PATH:04971	Gastric acid secretion	KCNJ15	KCNJ15	potassium inwardly-rectifying channel, subfamily J, member 15	0.822227	0.967095	0.685763
PATH:04971	Gastric acid secretion	CALML5	CALML5	calmodulin-like 5	0.822227	0.967095	0.685763
PATH:04971	Gastric acid secretion	ITPR1	ITPR1	inositol 1,4,5-trisphosphate receptor, type 1	0.822227	0.967095	0.685763
PATH:00410	beta-Alanine metabolism	DPYD	DPYD	dihydropyrimidine dehydrogenase	0.832056	0.974018	0.579633
PATH:05010	Alzheimer's disease	CACNA1S	CACNA1S	calcium channel, voltage-dependent, L type, alpha 1S subunit	0.85371	0.984463	0.741931
PATH:05010	Alzheimer's disease	CALML5	CALML5	calmodulin-like 5	0.85371	0.984463	0.741931
PATH:05010	Alzheimer's disease	ITPR1	ITPR1	inositol 1,4,5-trisphosphate receptor, type 1	0.85371	0.984463	0.741931
PATH:05010	Alzheimer's disease	COX6B2	COX6B2	cytochrome c oxidase subunit VIb polypeptide 2 (testis)	0.85371	0.984463	0.741931
PATH:05010	Alzheimer's disease	CACNA1D	CACNA1D	calcium channel, voltage-dependent, L type, alpha 1D subunit	0.85371	0.984463	0.741931
PATH:05010	Alzheimer's disease	HSD17B10	HSD17B10	hydroxysteroid (17-beta) dehydrogenase 10	0.85371	0.984463	0.741931
PATH:05010	Alzheimer's disease	ATP2A3	ATP2A3	ATPase, Ca++ transporting, ubiquitous	0.85371	0.984463	0.741931
PATH:05010	Alzheimer's disease	LRP1B	LRP1B	low density lipoprotein receptor-related protein 1B	0.85371	0.984463	0.741931
PATH:05014	Amyotrophic lateral sclerosis (ALS)	MAPK12	MAPK12	mitogen-activated protein kinase 12	0.854405	0.984463	0.601101
PATH:05014	Amyotrophic lateral sclerosis (ALS)	MAPK11	MAPK11	mitogen-activated protein kinase 11	0.854405	0.984463	0.601101
PATH:05142	Chagas disease (American trypanosomiasis)	SERPINE1	SERPINE1	serpin peptidase inhibitor, clade E (nexin, plasminogen activator inhibitor type 1), member 1	0.855773	0.984463	0.693578
PATH:05142	Chagas disease (American trypanosomiasis)	CXCL8	CXCL8	interleukin 8	0.855773	0.984463	0.693578
PATH:05142	Chagas disease (American trypanosomiasis)	PIK3R3	PIK3R3	phosphoinositide-3-kinase, regulatory subunit 3 (gamma)	0.855773	0.984463	0.693578
PATH:05142	Chagas disease (American trypanosomiasis)	MAPK12	MAPK12	mitogen-activated protein kinase 12	0.855773	0.984463	0.693578
PATH:05142	Chagas disease (American trypanosomiasis)	MAPK11	MAPK11	mitogen-activated protein kinase 11	0.855773	0.984463	0.693578
PATH:00240	Pyrimidine metabolism	DPYD	DPYD	dihydropyrimidine dehydrogenase	0.856921	0.984463	0.669267
PATH:00240	Pyrimidine metabolism	UPP1	UPP1	uridine phosphorylase 1	0.856921	0.984463	0.669267
PATH:00240	Pyrimidine metabolism	TXNRD3	TXNRD3	thioredoxin reductase 3	0.856921	0.984463	0.669267
PATH:00240	Pyrimidine metabolism	ENTPD1	ENTPD1	ectonucleoside triphosphate diphosphohydrolase 1	0.856921	0.984463	0.669267
PATH:00052	Galactose metabolism	AKR1B1	AKR1B1	aldo-keto reductase family 1, member B1 (aldose reductase)	0.869917	0.994762	0.507179
PATH:01200	Carbon metabolism	FBP2	FBP2	fructose-1,6-bisphosphatase 2	0.877426	0.994762	0.642762
PATH:01200	Carbon metabolism	MTHFR	MTHFR	methylenetetrahydrofolate reductase (NAD(P)H)	0.877426	0.994762	0.642762
PATH:01200	Carbon metabolism	SDS	SDS	serine dehydratase	0.877426	0.994762	0.642762
PATH:01200	Carbon metabolism	FBP1	FBP1	fructose-1,6-bisphosphatase 1	0.877426	0.994762	0.642762
PATH:00250	Alanine, aspartate and glutamate metabolism	GLUD1	GLUD1	glutamate dehydrogenase 1	0.877968	0.994762	0.49181
PATH:05210	Colorectal cancer	PIK3R3	PIK3R3	phosphoinositide-3-kinase, regulatory subunit 3 (gamma)	0.897557	1	0.532122
PATH:05210	Colorectal cancer	KRAS	KRAS	v-Ki-ras2 Kirsten rat sarcoma viral oncogene homolog	0.897557	1	0.532122
PATH:03015	mRNA surveillance pathway	MSI1	MSI1	musashi homolog 1 (Drosophila)	0.898241	1	0.579633
PATH:03015	mRNA surveillance pathway	PPP1CB	PPP1CB	protein phosphatase 1, catalytic subunit, beta isozyme	0.898241	1	0.579633
PATH:03015	mRNA surveillance pathway	PABPC1L	PABPC1L	poly(A) binding protein, cytoplasmic 1-like	0.898241	1	0.579633
PATH:05033	Nicotine addiction	CHRNA6	CHRNA6	cholinergic receptor, nicotinic, alpha 6 (neuronal)	0.899258	1	0.450826
PATH:00982	Drug metabolism - cytochrome P450	LOC615514	LOC615514	glutathione S-transferase mu 1-like	0.902648	1	0.52354
PATH:00982	Drug metabolism - cytochrome P450	GSTA3	GSTA3	glutathione S-transferase, alpha 3	0.902648	1	0.52354
PATH:05016	Huntington's disease	SOD2	SOD2	superoxide dismutase 2, mitochondrial	0.909994	1	0.679779
PATH:05016	Huntington's disease	BDNF	BDNF	brain-derived neurotrophic factor	0.909994	1	0.679779
PATH:05016	Huntington's disease	CREB5	CREB5	cAMP responsive element binding protein 5	0.909994	1	0.679779
PATH:05016	Huntington's disease	PPARGC1A	PPARGC1A	peroxisome proliferator-activated receptor gamma, coactivator 1 alpha	0.909994	1	0.679779
PATH:05016	Huntington's disease	ITPR1	ITPR1	inositol 1,4,5-trisphosphate receptor, type 1	0.909994	1	0.679779
PATH:05016	Huntington's disease	COX6B2	COX6B2	cytochrome c oxidase subunit VIb polypeptide 2 (testis)	0.909994	1	0.679779
PATH:05016	Huntington's disease	CREB3L1	CREB3L1	cAMP responsive element binding protein 3-like 1	0.909994	1	0.679779
PATH:05016	Huntington's disease	TGM2	TGM2	transglutaminase 2 (C polypeptide, protein-glutamine-gamma-glutamyltransferase)	0.909994	1	0.679779
PATH:05168	Herpes simplex infection	TAF13	TAF13	TAF13 RNA polymerase II, TATA box binding protein (TBP)-associated factor, 18kDa	0.915534	1	0.672735
PATH:05168	Herpes simplex infection	RNASEL	RNASEL	ribonuclease L (2',5'-oligoisoadenylate synthetase-dependent)	0.915534	1	0.672735
PATH:05168	Herpes simplex infection	EIF2AK2	EIF2AK2	eukaryotic translation initiation factor 2-alpha kinase 2	0.915534	1	0.672735
PATH:05168	Herpes simplex infection	CD74	CD74	CD74 molecule, major histocompatibility complex, class II invariant chain	0.915534	1	0.672735
PATH:05168	Herpes simplex infection	BOLA-DRA	BOLA-DRA	major histocompatibility complex, class II, DR alpha	0.915534	1	0.672735
PATH:05168	Herpes simplex infection	BOLA-DQB	BOLA-DQB	major histocompatibility complex, class II, DQ beta	0.915534	1	0.672735
PATH:05168	Herpes simplex infection	IRF7	IRF7	interferon regulatory factor 7	0.915534	1	0.672735
PATH:05168	Herpes simplex infection	PPP1CB	PPP1CB	protein phosphatase 1, catalytic subunit, beta isozyme	0.915534	1	0.672735
PATH:04150	mTOR signaling pathway	HIF1A	HIF1A	hypoxia inducible factor 1, alpha subunit (basic helix-loop-helix transcription factor)	0.924747	1	0.48447
PATH:04150	mTOR signaling pathway	PIK3R3	PIK3R3	phosphoinositide-3-kinase, regulatory subunit 3 (gamma)	0.924747	1	0.48447
PATH:00650	Butanoate metabolism	HMGCS1	HMGCS1	HMGCS1 protein-like	0.926826	1	0.395847
PATH:00350	Tyrosine metabolism	TPO	TPO	thyroid peroxidase	0.93136	1	0.386422
PATH:00620	Pyruvate metabolism	AKR1B1	AKR1B1	aldo-keto reductase family 1, member B1 (aldose reductase)	0.935614	1	0.377436
PATH:03008	Ribosome biogenesis in eukaryotes	RPP25	RPP25	ribonuclease P/MRP 25kDa subunit	0.935642	1	0.463707
PATH:03008	Ribosome biogenesis in eukaryotes	AK6	AK6	ATP-AMP transphosphorylase 6	0.935642	1	0.463707
PATH:05162	Measles	EIF2AK2	EIF2AK2	eukaryotic translation initiation factor 2-alpha kinase 2	0.938734	1	0.579633
PATH:05162	Measles	FYN	FYN	FYN oncogene related to SRC, FGR, YES	0.938734	1	0.579633
PATH:05162	Measles	IRF7	IRF7	interferon regulatory factor 7	0.938734	1	0.579633
PATH:05162	Measles	PIK3R3	PIK3R3	phosphoinositide-3-kinase, regulatory subunit 3 (gamma)	0.938734	1	0.579633
PATH:05162	Measles	TP73	LOC515105	uncharacterized LOC515105	0.938734	1	0.579633
PATH:03018	RNA degradation	DCP1B	DCP1B	DCP1 decapping enzyme homolog B (S. cerevisiae)	0.938929	1	0.457175
PATH:03018	RNA degradation	PABPC1L	PABPC1L	poly(A) binding protein, cytoplasmic 1-like	0.938929	1	0.457175
PATH:04961	Endocrine and other factor-regulated calcium reabsorption	SLC8A1	SLC8A1	solute carrier family 8 (sodium/calcium exchanger), member 1	0.946862	1	0.35282
PATH:00310	Lysine degradation	LOC534913	LOC534913	mariner-like transposase	0.946862	1	0.35282
PATH:00591	Linoleic acid metabolism	PLA2G4E	PLA2G4E	phospholipase A2, group IVE	0.956148	1	0.331219
PATH:00510	N-Glycan biosynthesis	MAN1A2	MAN1A2	mannosidase, alpha, class 1A, member 2	0.956148	1	0.331219
PATH:04623	Cytosolic DNA-sensing pathway	IRF7	IRF7	interferon regulatory factor 7	0.960049	1	0.410879
PATH:04623	Cytosolic DNA-sensing pathway	IL18	IL18	interleukin 18 (interferon-gamma-inducing factor)	0.960049	1	0.410879
PATH:04110	Cell cycle	RB1	RB1	retinoblastoma 1	0.960116	1	0.507179
PATH:04110	Cell cycle	LOC780876	LOC780876	MAD2 mitotic arrest deficient-like 1 (yeast)-like	0.960116	1	0.507179
PATH:04110	Cell cycle	CDC14A	CDC14A	cell division cycle 14A	0.960116	1	0.507179
PATH:04110	Cell cycle	CDKN1C	CDKN1C	cyclin-dependent kinase inhibitor 1C (p57, Kip2)	0.960116	1	0.507179
PATH:04140	Regulation of autophagy	GABARAPL1	GABARAPL1	GABA(A) receptor-associated protein like 1	0.963815	1	0.31211
PATH:04976	Bile secretion	LOC100337053	LOC100337053	multidrug resistance-associated protein 4-like	0.972618	1	0.377436
PATH:04976	Bile secretion	SLC2A1	SLC2A1	solute carrier family 2 (facilitated glucose transporter), member 1	0.972618	1	0.377436
PATH:04141	Protein processing in endoplasmic reticulum	EIF2AK2	EIF2AK2	eukaryotic translation initiation factor 2-alpha kinase 2	0.980703	1	0.483028
PATH:04141	Protein processing in endoplasmic reticulum	HSPA4L	HSPA4L	heat shock 70kDa protein 4-like	0.980703	1	0.483028
PATH:04141	Protein processing in endoplasmic reticulum	EDEM3	EDEM3	ER degradation enhancer, mannosidase alpha-like 3	0.980703	1	0.483028
PATH:04141	Protein processing in endoplasmic reticulum	CRYAB	CRYAB	crystallin, alpha B	0.980703	1	0.483028
PATH:04141	Protein processing in endoplasmic reticulum	MAN1A2	MAN1A2	mannosidase, alpha, class 1A, member 2	0.980703	1	0.483028
PATH:00190	Oxidative phosphorylation	COX6B2	COX6B2	cytochrome c oxidase subunit VIb polypeptide 2 (testis)	0.989874	1	0.368857
PATH:00190	Oxidative phosphorylation	ATP6V1C2	ATP6V1C2	ATPase, H+ transporting, lysosomal 42kDa, V1 subunit C2	0.989874	1	0.368857
PATH:00190	Oxidative phosphorylation	ATP6V1A	ATP6V1A	ATPase, H+ transporting, lysosomal 70kDa, V1 subunit A	0.989874	1	0.368857
PATH:03013	RNA transport	NUP210L	NUP210L	nucleoporin 210kDa-like	0.989891	1	0.410879
PATH:03013	RNA transport	RPP25	RPP25	ribonuclease P/MRP 25kDa subunit	0.989891	1	0.410879
PATH:03013	RNA transport	PABPC1L	PABPC1L	poly(A) binding protein, cytoplasmic 1-like	0.989891	1	0.410879
PATH:03013	RNA transport	CYFIP2	CYFIP2	cytoplasmic FMR1 interacting protein 2	0.989891	1	0.410879
PATH:04210	Apoptosis	PIK3R3	PIK3R3	phosphoinositide-3-kinase, regulatory subunit 3 (gamma)	0.994377	1	0.200367
PATH:04080	Neuroactive ligand-receptor interaction	LPAR6	LPAR6	lysophosphatidic acid receptor 6	0.994649	1	0.50195
PATH:04080	Neuroactive ligand-receptor interaction	GRM4	GRM4	glutamate receptor, metabotropic 4	0.994649	1	0.50195
PATH:04080	Neuroactive ligand-receptor interaction	LPAR3	LPAR3	lysophosphatidic acid receptor 3	0.994649	1	0.50195
PATH:04080	Neuroactive ligand-receptor interaction	GRM7	GRM7	glutamate receptor, metabotropic 7	0.994649	1	0.50195
PATH:04080	Neuroactive ligand-receptor interaction	CHRM4	CHRM4	cholinergic receptor, muscarinic 4	0.994649	1	0.50195
PATH:04080	Neuroactive ligand-receptor interaction	CHRNA6	CHRNA6	cholinergic receptor, nicotinic, alpha 6 (neuronal)	0.994649	1	0.50195
PATH:04080	Neuroactive ligand-receptor interaction	GPR35	GPR35	G protein-coupled receptor 35	0.994649	1	0.50195
PATH:04080	Neuroactive ligand-receptor interaction	HRH1	HRH1	histamine receptor H1	0.994649	1	0.50195
PATH:04080	Neuroactive ligand-receptor interaction	DRD3	DRD3	dopamine receptor D3	0.994649	1	0.50195
PATH:04120	Ubiquitin mediated proteolysis	CUL5	CUL5	cullin 5	0.998783	1	0.230209
PATH:04120	Ubiquitin mediated proteolysis	UBA6	UBA6	ubiquitin-like modifier activating enzyme 6	0.998783	1	0.230209
PATH:05012	Parkinson's disease	COX6B2	COX6B2	cytochrome c oxidase subunit VIb polypeptide 2 (testis)	0.998917	1	0.226989
PATH:05012	Parkinson's disease	LRRK2	LRRK2	leucine-rich repeat kinase 2	0.998917	1	0.226989
PATH:04740	Olfactory transduction	ADRBK2	ADRBK2	adrenergic, beta, receptor kinase 2	1	1	0.0642126
PATH:04740	Olfactory transduction	CALML5	CALML5	calmodulin-like 5	1	1	0.0642126
PATH:04740	Olfactory transduction	OR52B2	OR52B2	olfactory receptor, family 52, subfamily B, member 2	1	1	0.0642126
PATH:04740	Olfactory transduction	LOC784768	LOC784768	calcium-activated chloride channel	1	1	0.0642126

## Sheet: AllGene2Pathway
QueryID	QuerySymbol	Description	E-Value	SubjectSymbol	Description	PathwayID	PathwayTerm	P-Value	Enrichment
MPDZ	MPDZ	multiple PDZ domain protein	0	Mpdz	multiple PDZ domain protein	PATH:04530	Tight junction	0.0993877	1.50974
SLC1A5	SLC1A5	solute carrier family 1 (neutral amino acid transporter), member 5	0	Slc1a5	solute carrier family 1 (neutral amino acid transporter), member 5	PATH:04974	Protein digestion and absorption	0.0172475	1.91806
REC8	REC8	REC8 homolog (yeast)	0	Rec8	REC8 meiotic recombination protein	PATH:04114	Oocyte meiosis	0.578675	0.97938
IL11	IL11	interleukin 11				PATH:04640	Hematopoietic cell lineage	0.00359404	2.31853
IL11	IL11	interleukin 11				PATH:04630	Jak-STAT signaling pathway	0.658519	0.916934
IL11	IL11	interleukin 11				PATH:04060	Cytokine-cytokine receptor interaction	0.145168	1.27065
MMP3	MMP3	matrix metallopeptidase 3 (stromelysin 1, progelatinase)	0	Mmp3	matrix metallopeptidase 3	PATH:05323	Rheumatoid arthritis	0.112284	1.58769
MMP3	MMP3	matrix metallopeptidase 3 (stromelysin 1, progelatinase)	0	Mmp3	matrix metallopeptidase 3	PATH:05202	Transcriptional misregulation in cancer	0.00599271	1.86888
MMP3	MMP3	matrix metallopeptidase 3 (stromelysin 1, progelatinase)	0	Mmp3	matrix metallopeptidase 3	PATH:04668	TNF signaling pathway	0.000870759	2.4044
NOD2	NOD2	nucleotide-binding oligomerization domain containing 2	0	Nod2	nucleotide-binding oligomerization domain containing 2	PATH:05321	Inflammatory bowel disease (IBD)	0.536642	1.04708
NOD2	NOD2	nucleotide-binding oligomerization domain containing 2	0	Nod2	nucleotide-binding oligomerization domain containing 2	PATH:05152	Tuberculosis	0.281701	1.19587
NOD2	NOD2	nucleotide-binding oligomerization domain containing 2	0	Nod2	nucleotide-binding oligomerization domain containing 2	PATH:05131	Shigellosis	0.00845433	2.51841
NOD2	NOD2	nucleotide-binding oligomerization domain containing 2	0	Nod2	nucleotide-binding oligomerization domain containing 2	PATH:04668	TNF signaling pathway	0.000870759	2.4044
NOD2	NOD2	nucleotide-binding oligomerization domain containing 2	0	Nod2	nucleotide-binding oligomerization domain containing 2	PATH:04621	NOD-like receptor signaling pathway	0.00944953	2.47572
MTMR7	MTMR7	myotubularin related protein 7	0	Mtmr7	myotubularin related protein 7	PATH:00051	Fructose and mannose metabolism	0.161117	1.72657
SOD2	SOD2	superoxide dismutase 2, mitochondrial	3e-118	Sod2	superoxide dismutase 2, mitochondrial	PATH:04068	FoxO signaling pathway	0.320001	1.21723
SOD2	SOD2	superoxide dismutase 2, mitochondrial	3e-118	Sod2	superoxide dismutase 2, mitochondrial	PATH:04146	Peroxisome	0.0682651	1.75985
SOD2	SOD2	superoxide dismutase 2, mitochondrial	3e-118	Sod2	superoxide dismutase 2, mitochondrial	PATH:05016	Huntington's disease	0.909994	0.679779
TAF13	TAF13	TAF13 RNA polymerase II, TATA box binding protein (TBP)-associated factor, 18kDa	8e-68	Taf13	TAF13 RNA polymerase II, TATA box binding protein (TBP)-associated factor	PATH:03022	Basal transcription factors	0.804867	0.676239
TAF13	TAF13	TAF13 RNA polymerase II, TATA box binding protein (TBP)-associated factor, 18kDa	8e-68	Taf13	TAF13 RNA polymerase II, TATA box binding protein (TBP)-associated factor	PATH:05168	Herpes simplex infection	0.915534	0.672735
GCNT1	GCNT1	glucosaminyl (N-acetyl) transferase 1, core 2	0	Gcnt1	glucosaminyl (N-acetyl) transferase 1, core 2	PATH:01100	Metabolic pathways	0.204766	1.09319
GCNT1	GCNT1	glucosaminyl (N-acetyl) transferase 1, core 2	0	Gcnt1	glucosaminyl (N-acetyl) transferase 1, core 2	PATH:00512	O-Glycan biosynthesis	0.0302221	2.79823
MAP3K8	MAP3K8	mitogen-activated protein kinase kinase kinase 8	0	Map3k8	mitogen-activated protein kinase kinase kinase 8	PATH:04660	T cell receptor signaling pathway	0.0172475	1.91806
MAP3K8	MAP3K8	mitogen-activated protein kinase kinase kinase 8	0	Map3k8	mitogen-activated protein kinase kinase kinase 8	PATH:04010	MAPK signaling pathway	0.205821	1.22028
MAP3K8	MAP3K8	mitogen-activated protein kinase kinase kinase 8	0	Map3k8	mitogen-activated protein kinase kinase kinase 8	PATH:04668	TNF signaling pathway	0.000870759	2.4044
MAP3K8	MAP3K8	mitogen-activated protein kinase kinase kinase 8	0	Map3k8	mitogen-activated protein kinase kinase kinase 8	PATH:04620	Toll-like receptor signaling pathway	0.674277	0.894552
NUP210L	NUP210L	nucleoporin 210kDa-like	0	Nup210l	nucleoporin 210-like	PATH:03013	RNA transport	0.989891	0.410879
GCLM	GCLM	glutamate-cysteine ligase, modifier subunit	4e-151	Gclm	glutamate cysteine ligase, modifier subunit	PATH:00480	Glutathione metabolism	0.18194	1.65609
GCLM	GCLM	glutamate-cysteine ligase, modifier subunit	4e-151	Gclm	glutamate cysteine ligase, modifier subunit	PATH:01100	Metabolic pathways	0.204766	1.09319
LPAR6	LPAR6	lysophosphatidic acid receptor 6	2e-180	Lpar6	lysophosphatidic acid receptor 6	PATH:04151	PI3K-Akt signaling pathway	0.0181206	1.47543
LPAR6	LPAR6	lysophosphatidic acid receptor 6	2e-180	Lpar6	lysophosphatidic acid receptor 6	PATH:04080	Neuroactive ligand-receptor interaction	0.994649	0.50195
GLUD1	GLUD1	glutamate dehydrogenase 1	0	Glud1	glutamate dehydrogenase 1	PATH:00910	Nitrogen metabolism	0.056699	2.70495
GLUD1	GLUD1	glutamate dehydrogenase 1	0	Glud1	glutamate dehydrogenase 1	PATH:00471	D-Glutamine and D-glutamate metabolism	0.173713	5.40991
GLUD1	GLUD1	glutamate dehydrogenase 1	0	Glud1	glutamate dehydrogenase 1	PATH:00250	Alanine, aspartate and glutamate metabolism	0.877968	0.49181
GLUD1	GLUD1	glutamate dehydrogenase 1	0	Glud1	glutamate dehydrogenase 1	PATH:00330	Arginine and proline metabolism	0.0204174	2.31853
GLUD1	GLUD1	glutamate dehydrogenase 1	0	Glud1	glutamate dehydrogenase 1	PATH:01100	Metabolic pathways	0.204766	1.09319
GLUD1	GLUD1	glutamate dehydrogenase 1	0	Glud1	glutamate dehydrogenase 1	PATH:04964	Proximal tubule bicarbonate reclamation	0.396801	1.47543
GRM4	GRM4	glutamate receptor, metabotropic 4	0	Grm4	glutamate receptor, metabotropic 4	PATH:04080	Neuroactive ligand-receptor interaction	0.994649	0.50195
GRM4	GRM4	glutamate receptor, metabotropic 4	0	Grm4	glutamate receptor, metabotropic 4	PATH:04724	Glutamatergic synapse	0.204151	1.35248
GRM4	GRM4	glutamate receptor, metabotropic 4	0	Grm4	glutamate receptor, metabotropic 4	PATH:04742	Taste transduction	0.752689	0.754871
CUL5	CUL5	cullin 5	0	Cul5	cullin 5	PATH:04120	Ubiquitin mediated proteolysis	0.998783	0.230209
PRKAB2	PRKAB2	protein kinase, AMP-activated, beta 2 non-catalytic subunit	3e-156	Prkab2	protein kinase, AMP-activated, beta 2 non-catalytic subunit	PATH:04068	FoxO signaling pathway	0.320001	1.21723
PRKAB2	PRKAB2	protein kinase, AMP-activated, beta 2 non-catalytic subunit	3e-156	Prkab2	protein kinase, AMP-activated, beta 2 non-catalytic subunit	PATH:05410	Hypertrophic cardiomyopathy (HCM)	0.0135063	2.12532
PRKAB2	PRKAB2	protein kinase, AMP-activated, beta 2 non-catalytic subunit	3e-156	Prkab2	protein kinase, AMP-activated, beta 2 non-catalytic subunit	PATH:04910	Insulin signaling pathway	0.164627	1.37153
PRKAB2	PRKAB2	protein kinase, AMP-activated, beta 2 non-catalytic subunit	3e-156	Prkab2	protein kinase, AMP-activated, beta 2 non-catalytic subunit	PATH:04932	Non-alcoholic fatty liver disease (NAFLD)	0.786794	0.794462
PRKAB2	PRKAB2	protein kinase, AMP-activated, beta 2 non-catalytic subunit	3e-156	Prkab2	protein kinase, AMP-activated, beta 2 non-catalytic subunit	PATH:04921	Oxytocin signaling pathway	0.0898249	1.50705
PRKAB2	PRKAB2	protein kinase, AMP-activated, beta 2 non-catalytic subunit	3e-156	Prkab2	protein kinase, AMP-activated, beta 2 non-catalytic subunit	PATH:04710	Circadian rhythm - mammal	0.315265	1.52154
PRKAB2	PRKAB2	protein kinase, AMP-activated, beta 2 non-catalytic subunit	3e-156	Prkab2	protein kinase, AMP-activated, beta 2 non-catalytic subunit	PATH:04920	Adipocytokine signaling pathway	0.0227954	2.14805
CSF1R	CSF1R	colony stimulating factor 1 receptor	0	Csf1r	colony stimulating factor 1 receptor	PATH:05200	Pathways in cancer	0.0637061	1.35666
CSF1R	CSF1R	colony stimulating factor 1 receptor	0	Csf1r	colony stimulating factor 1 receptor	PATH:04144	Endocytosis	0.545365	0.998753
CSF1R	CSF1R	colony stimulating factor 1 receptor	0	Csf1r	colony stimulating factor 1 receptor	PATH:04640	Hematopoietic cell lineage	0.00359404	2.31853
CSF1R	CSF1R	colony stimulating factor 1 receptor	0	Csf1r	colony stimulating factor 1 receptor	PATH:05202	Transcriptional misregulation in cancer	0.00599271	1.86888
CSF1R	CSF1R	colony stimulating factor 1 receptor	0	Csf1r	colony stimulating factor 1 receptor	PATH:04014	Ras signaling pathway	0.145558	1.32012
CSF1R	CSF1R	colony stimulating factor 1 receptor	0	Csf1r	colony stimulating factor 1 receptor	PATH:04151	PI3K-Akt signaling pathway	0.0181206	1.47543
CSF1R	CSF1R	colony stimulating factor 1 receptor	0	Csf1r	colony stimulating factor 1 receptor	PATH:04060	Cytokine-cytokine receptor interaction	0.145168	1.27065
CSF1R	CSF1R	colony stimulating factor 1 receptor	0	Csf1r	colony stimulating factor 1 receptor	PATH:04380	Osteoclast differentiation	0.158604	1.40572
CSF1R	CSF1R	colony stimulating factor 1 receptor	0	Csf1r	colony stimulating factor 1 receptor	PATH:04015	Rap1 signaling pathway	0.00637792	1.79381
NRAS	NRAS	neuroblastoma RAS viral (v-ras) oncogene homolog	5e-109	Nras	neuroblastoma ras oncogene	PATH:05219	Bladder cancer	0.016951	2.582
NRAS	NRAS	neuroblastoma RAS viral (v-ras) oncogene homolog	5e-109	Nras	neuroblastoma ras oncogene	PATH:04921	Oxytocin signaling pathway	0.0898249	1.50705
NRAS	NRAS	neuroblastoma RAS viral (v-ras) oncogene homolog	5e-109	Nras	neuroblastoma ras oncogene	PATH:05218	Melanoma	0.0270175	2.08668
NRAS	NRAS	neuroblastoma RAS viral (v-ras) oncogene homolog	5e-109	Nras	neuroblastoma ras oncogene	PATH:04725	Cholinergic synapse	0.00444605	2.18477
NRAS	NRAS	neuroblastoma RAS viral (v-ras) oncogene homolog	5e-109	Nras	neuroblastoma ras oncogene	PATH:04726	Serotonergic synapse	0.666166	0.901652
NRAS	NRAS	neuroblastoma RAS viral (v-ras) oncogene homolog	5e-109	Nras	neuroblastoma ras oncogene	PATH:05215	Prostate cancer	0.288268	1.30584
NRAS	NRAS	neuroblastoma RAS viral (v-ras) oncogene homolog	5e-109	Nras	neuroblastoma ras oncogene	PATH:04664	Fc epsilon RI signaling pathway	0.0262906	2.00367
NRAS	NRAS	neuroblastoma RAS viral (v-ras) oncogene homolog	5e-109	Nras	neuroblastoma ras oncogene	PATH:05214	Glioma	0.209805	1.49813
NRAS	NRAS	neuroblastoma RAS viral (v-ras) oncogene homolog	5e-109	Nras	neuroblastoma ras oncogene	PATH:04720	Long-term potentiation	0.409449	1.19336
NRAS	NRAS	neuroblastoma RAS viral (v-ras) oncogene homolog	5e-109	Nras	neuroblastoma ras oncogene	PATH:05216	Thyroid cancer	0.559778	1.08198
NRAS	NRAS	neuroblastoma RAS viral (v-ras) oncogene homolog	5e-109	Nras	neuroblastoma ras oncogene	PATH:04722	Neurotrophin signaling pathway	0.444568	1.09006
NRAS	NRAS	neuroblastoma RAS viral (v-ras) oncogene homolog	5e-109	Nras	neuroblastoma ras oncogene	PATH:05211	Renal cell carcinoma	0.161426	1.55628
NRAS	NRAS	neuroblastoma RAS viral (v-ras) oncogene homolog	5e-109	Nras	neuroblastoma ras oncogene	PATH:04660	T cell receptor signaling pathway	0.0172475	1.91806
NRAS	NRAS	neuroblastoma RAS viral (v-ras) oncogene homolog	5e-109	Nras	neuroblastoma ras oncogene	PATH:04540	Gap junction	0.618364	0.943589
NRAS	NRAS	neuroblastoma RAS viral (v-ras) oncogene homolog	5e-109	Nras	neuroblastoma ras oncogene	PATH:05034	Alcoholism	0.0278101	1.65213
NRAS	NRAS	neuroblastoma RAS viral (v-ras) oncogene homolog	5e-109	Nras	neuroblastoma ras oncogene	PATH:05213	Endometrial cancer	0.385653	1.27292
NRAS	NRAS	neuroblastoma RAS viral (v-ras) oncogene homolog	5e-109	Nras	neuroblastoma ras oncogene	PATH:04662	B cell receptor signaling pathway	0.105981	1.66459
NRAS	NRAS	neuroblastoma RAS viral (v-ras) oncogene homolog	5e-109	Nras	neuroblastoma ras oncogene	PATH:04068	FoxO signaling pathway	0.320001	1.21723
NRAS	NRAS	neuroblastoma RAS viral (v-ras) oncogene homolog	5e-109	Nras	neuroblastoma ras oncogene	PATH:04062	Chemokine signaling pathway	0.0201241	1.65788
NRAS	NRAS	neuroblastoma RAS viral (v-ras) oncogene homolog	5e-109	Nras	neuroblastoma ras oncogene	PATH:04360	Axon guidance	5.27829e-06	2.80664
NRAS	NRAS	neuroblastoma RAS viral (v-ras) oncogene homolog	5e-109	Nras	neuroblastoma ras oncogene	PATH:04919	Thyroid hormone signaling pathway	0.481597	1.07177
NRAS	NRAS	neuroblastoma RAS viral (v-ras) oncogene homolog	5e-109	Nras	neuroblastoma ras oncogene	PATH:04915	Estrogen signaling pathway	0.101384	1.62297
NRAS	NRAS	neuroblastoma RAS viral (v-ras) oncogene homolog	5e-109	Nras	neuroblastoma ras oncogene	PATH:04916	Melanogenesis	0.0311056	1.87923
NRAS	NRAS	neuroblastoma RAS viral (v-ras) oncogene homolog	5e-109	Nras	neuroblastoma ras oncogene	PATH:04917	Prolactin signaling pathway	0.0891233	1.73117
NRAS	NRAS	neuroblastoma RAS viral (v-ras) oncogene homolog	5e-109	Nras	neuroblastoma ras oncogene	PATH:04910	Insulin signaling pathway	0.164627	1.37153
NRAS	NRAS	neuroblastoma RAS viral (v-ras) oncogene homolog	5e-109	Nras	neuroblastoma ras oncogene	PATH:04912	GnRH signaling pathway	0.0918666	1.6069
NRAS	NRAS	neuroblastoma RAS viral (v-ras) oncogene homolog	5e-109	Nras	neuroblastoma ras oncogene	PATH:04730	Long-term depression	0.434223	1.15927
NRAS	NRAS	neuroblastoma RAS viral (v-ras) oncogene homolog	5e-109	Nras	neuroblastoma ras oncogene	PATH:04015	Rap1 signaling pathway	0.00637792	1.79381
NRAS	NRAS	neuroblastoma RAS viral (v-ras) oncogene homolog	5e-109	Nras	neuroblastoma ras oncogene	PATH:05203	Viral carcinogenesis	0.151207	1.32488
NRAS	NRAS	neuroblastoma RAS viral (v-ras) oncogene homolog	5e-109	Nras	neuroblastoma ras oncogene	PATH:05206	MicroRNAs in cancer	0.00576575	1.95678
NRAS	NRAS	neuroblastoma RAS viral (v-ras) oncogene homolog	5e-109	Nras	neuroblastoma ras oncogene	PATH:04810	Regulation of actin cytoskeleton	0.000551986	1.99044
NRAS	NRAS	neuroblastoma RAS viral (v-ras) oncogene homolog	5e-109	Nras	neuroblastoma ras oncogene	PATH:05205	Proteoglycans in cancer	0.000202243	2.12047
NRAS	NRAS	neuroblastoma RAS viral (v-ras) oncogene homolog	5e-109	Nras	neuroblastoma ras oncogene	PATH:05200	Pathways in cancer	0.0637061	1.35666
NRAS	NRAS	neuroblastoma RAS viral (v-ras) oncogene homolog	5e-109	Nras	neuroblastoma ras oncogene	PATH:05221	Acute myeloid leukemia	0.273358	1.42366
NRAS	NRAS	neuroblastoma RAS viral (v-ras) oncogene homolog	5e-109	Nras	neuroblastoma ras oncogene	PATH:04650	Natural killer cell mediated cytotoxicity	0.382291	1.12992
NRAS	NRAS	neuroblastoma RAS viral (v-ras) oncogene homolog	5e-109	Nras	neuroblastoma ras oncogene	PATH:04012	ErbB signaling pathway	0.438217	1.13231
NRAS	NRAS	neuroblastoma RAS viral (v-ras) oncogene homolog	5e-109	Nras	neuroblastoma ras oncogene	PATH:05166	HTLV-I infection	0.181426	1.25352
NRAS	NRAS	neuroblastoma RAS viral (v-ras) oncogene homolog	5e-109	Nras	neuroblastoma ras oncogene	PATH:04530	Tight junction	0.0993877	1.50974
NRAS	NRAS	neuroblastoma RAS viral (v-ras) oncogene homolog	5e-109	Nras	neuroblastoma ras oncogene	PATH:05223	Non-small cell lung cancer	0.249524	1.47543
NRAS	NRAS	neuroblastoma RAS viral (v-ras) oncogene homolog	5e-109	Nras	neuroblastoma ras oncogene	PATH:04014	Ras signaling pathway	0.145558	1.32012
NRAS	NRAS	neuroblastoma RAS viral (v-ras) oncogene homolog	5e-109	Nras	neuroblastoma ras oncogene	PATH:04370	VEGF signaling pathway	0.18625	1.49484
NRAS	NRAS	neuroblastoma RAS viral (v-ras) oncogene homolog	5e-109	Nras	neuroblastoma ras oncogene	PATH:04151	PI3K-Akt signaling pathway	0.0181206	1.47543
NRAS	NRAS	neuroblastoma RAS viral (v-ras) oncogene homolog	5e-109	Nras	neuroblastoma ras oncogene	PATH:05220	Chronic myeloid leukemia	0.677169	0.877283
NRAS	NRAS	neuroblastoma RAS viral (v-ras) oncogene homolog	5e-109	Nras	neuroblastoma ras oncogene	PATH:04010	MAPK signaling pathway	0.205821	1.22028
NRAS	NRAS	neuroblastoma RAS viral (v-ras) oncogene homolog	5e-109	Nras	neuroblastoma ras oncogene	PATH:05161	Hepatitis B	0.528885	1.01436
NRAS	NRAS	neuroblastoma RAS viral (v-ras) oncogene homolog	5e-109	Nras	neuroblastoma ras oncogene	PATH:05160	Hepatitis C	0.366303	1.1444
PER3	PER3	period circadian clock 3				PATH:04710	Circadian rhythm - mammal	0.315265	1.52154
ATP7A	ATP7A	ATPase, Cu++ transporting, alpha polypeptide	0	Atp7a	ATPase, Cu++ transporting, alpha polypeptide	PATH:04978	Mineral absorption	0.0237632	2.41719
SARDH	SARDH	sarcosine dehydrogenase	0	Sardh	sarcosine dehydrogenase	PATH:00260	Glycine, serine and threonine metabolism	0.0561349	2.16396
SARDH	SARDH	sarcosine dehydrogenase	0	Sardh	sarcosine dehydrogenase	PATH:01100	Metabolic pathways	0.204766	1.09319
LPAR3	LPAR3	lysophosphatidic acid receptor 3	3e-179	Lpar3	lysophosphatidic acid receptor 3	PATH:04151	PI3K-Akt signaling pathway	0.0181206	1.47543
LPAR3	LPAR3	lysophosphatidic acid receptor 3	3e-179	Lpar3	lysophosphatidic acid receptor 3	PATH:04080	Neuroactive ligand-receptor interaction	0.994649	0.50195
LPAR3	LPAR3	lysophosphatidic acid receptor 3	3e-179	Lpar3	lysophosphatidic acid receptor 3	PATH:04015	Rap1 signaling pathway	0.00637792	1.79381
BPGM	BPGM	2,3-bisphosphoglycerate mutase	4e-138	Bpgm	2,3-bisphosphoglycerate mutase	PATH:00010	Glycolysis / Gluconeogenesis	0.562153	1.01436
BPGM	BPGM	2,3-bisphosphoglycerate mutase	4e-138	Bpgm	2,3-bisphosphoglycerate mutase	PATH:00260	Glycine, serine and threonine metabolism	0.0561349	2.16396
BPGM	BPGM	2,3-bisphosphoglycerate mutase	4e-138	Bpgm	2,3-bisphosphoglycerate mutase	PATH:01100	Metabolic pathways	0.204766	1.09319
LOC617905	LOC617905	uncharacterized LOC617905				PATH:05322	Systemic lupus erythematosus	0.111716	1.42903
RBPJL	RBPJL	recombination signal binding protein for immunoglobulin kappa J region-like	0	Rbpjl	recombination signal binding protein for immunoglobulin kappa J region-like	PATH:04330	Notch signaling pathway	0.560357	1.03594
RBPJL	RBPJL	recombination signal binding protein for immunoglobulin kappa J region-like	0	Rbpjl	recombination signal binding protein for immunoglobulin kappa J region-like	PATH:05169	Epstein-Barr virus infection	0.593945	0.965011
RBPJL	RBPJL	recombination signal binding protein for immunoglobulin kappa J region-like	0	Rbpjl	recombination signal binding protein for immunoglobulin kappa J region-like	PATH:05203	Viral carcinogenesis	0.151207	1.32488
ITGA8	ITGA8	integrin, alpha 8	0	Itga8	integrin, alpha 8	PATH:05410	Hypertrophic cardiomyopathy (HCM)	0.0135063	2.12532
ITGA8	ITGA8	integrin, alpha 8	0	Itga8	integrin, alpha 8	PATH:04151	PI3K-Akt signaling pathway	0.0181206	1.47543
ITGA8	ITGA8	integrin, alpha 8	0	Itga8	integrin, alpha 8	PATH:04514	Cell adhesion molecules (CAMs)	0.00711269	1.91601
ITGA8	ITGA8	integrin, alpha 8	0	Itga8	integrin, alpha 8	PATH:04510	Focal adhesion	8.73117e-05	2.19101
ITGA8	ITGA8	integrin, alpha 8	0	Itga8	integrin, alpha 8	PATH:05412	Arrhythmogenic right ventricular cardiomyopathy (ARVC)	0.00474419	2.44558
ITGA8	ITGA8	integrin, alpha 8	0	Itga8	integrin, alpha 8	PATH:04512	ECM-receptor interaction	1.15993e-06	3.50415
ITGA8	ITGA8	integrin, alpha 8	0	Itga8	integrin, alpha 8	PATH:05414	Dilated cardiomyopathy	0.0217753	1.98363
ITGA8	ITGA8	integrin, alpha 8	0	Itga8	integrin, alpha 8	PATH:04810	Regulation of actin cytoskeleton	0.000551986	1.99044
COL7A1	COL7A1	collagen, type VII, alpha 1	0	Col7a1	collagen, type VII, alpha 1	PATH:04974	Protein digestion and absorption	0.0172475	1.91806
COL5A3	COL5A3	collagen, type V, alpha 3	0	Col5a3	collagen, type V, alpha 3	PATH:05146	Amoebiasis	0.311312	1.22746
COL5A3	COL5A3	collagen, type V, alpha 3	0	Col5a3	collagen, type V, alpha 3	PATH:04151	PI3K-Akt signaling pathway	0.0181206	1.47543
COL5A3	COL5A3	collagen, type V, alpha 3	0	Col5a3	collagen, type V, alpha 3	PATH:04510	Focal adhesion	8.73117e-05	2.19101
COL5A3	COL5A3	collagen, type V, alpha 3	0	Col5a3	collagen, type V, alpha 3	PATH:04974	Protein digestion and absorption	0.0172475	1.91806
COL5A3	COL5A3	collagen, type V, alpha 3	0	Col5a3	collagen, type V, alpha 3	PATH:04512	ECM-receptor interaction	1.15993e-06	3.50415
COL5A3	COL5A3	collagen, type V, alpha 3	0	Col5a3	collagen, type V, alpha 3	PATH:04611	Platelet activation	0.0290709	1.78802
PRODH	PRODH	proline dehydrogenase (oxidase) 1	0	Prodh	proline dehydrogenase (oxidase) 1	PATH:00330	Arginine and proline metabolism	0.0204174	2.31853
PRODH	PRODH	proline dehydrogenase (oxidase) 1	0	Prodh	proline dehydrogenase (oxidase) 1	PATH:01100	Metabolic pathways	0.204766	1.09319
FAR1	FAR1	fatty acyl CoA reductase 1	0	Far1	fatty acyl CoA reductase 1	PATH:04146	Peroxisome	0.0682651	1.75985
RGS14	RGS14	regulator of G-protein signaling 14	0	Rgs14	regulator of G-protein signaling 14	PATH:04015	Rap1 signaling pathway	0.00637792	1.79381
DAPP1	DAPP1	dual adaptor of phosphotyrosine and 3-phosphoinositides	9e-152	Dapp1	dual adaptor of phosphotyrosine and 3-phosphoinositides	PATH:04662	B cell receptor signaling pathway	0.105981	1.66459
NGEF	NGEF	neuronal guanine nucleotide exchange factor	0	Ngef	neuronal guanine nucleotide exchange factor	PATH:04360	Axon guidance	5.27829e-06	2.80664
JAM3	JAM3	junctional adhesion molecule 3	4e-136	Jam3	junctional adhesion molecule 3	PATH:04530	Tight junction	0.0993877	1.50974
JAM3	JAM3	junctional adhesion molecule 3	4e-136	Jam3	junctional adhesion molecule 3	PATH:04670	Leukocyte transendothelial migration	0.000292445	2.47572
JAM3	JAM3	junctional adhesion molecule 3	4e-136	Jam3	junctional adhesion molecule 3	PATH:05120	Epithelial cell signaling in Helicobacter pylori infection	0.0742403	1.89347
JAM3	JAM3	junctional adhesion molecule 3	4e-136	Jam3	junctional adhesion molecule 3	PATH:04514	Cell adhesion molecules (CAMs)	0.00711269	1.91601
CHI3L1	CHI3L1	chitinase 3-like 1 (cartilage glycoprotein-39)	0	Chi3l1	chitinase 3-like 1 (cartilage glycoprotein-39)	PATH:00520	Amino sugar and nucleotide sugar metabolism	0.64275	0.918664
EGR3	EGR3	early growth response 3	0	Egr3	early growth response 3	PATH:05161	Hepatitis B	0.528885	1.01436
EGR3	EGR3	early growth response 3	0	Egr3	early growth response 3	PATH:05203	Viral carcinogenesis	0.151207	1.32488
FANCF	FANCF	Fanconi anemia, complementation group F	8e-69	Fancf	Fanconi anemia, complementation group F	PATH:03460	Fanconi anemia pathway	0.804867	0.676239
ANGPT4	ANGPT4	angiopoietin 4	0	Angpt4	angiopoietin 4	PATH:04066	HIF-1 signaling pathway	0.291886	1.27292
ANGPT4	ANGPT4	angiopoietin 4	0	Angpt4	angiopoietin 4	PATH:04014	Ras signaling pathway	0.145558	1.32012
ANGPT4	ANGPT4	angiopoietin 4	0	Angpt4	angiopoietin 4	PATH:04151	PI3K-Akt signaling pathway	0.0181206	1.47543
ANGPT4	ANGPT4	angiopoietin 4	0	Angpt4	angiopoietin 4	PATH:04015	Rap1 signaling pathway	0.00637792	1.79381
ABCA3	ABCA3	ATP-binding cassette, sub-family A (ABC1), member 3	0	Abca3	ATP-binding cassette, subfamily A (ABC1), member 3	PATH:02010	ABC transporters	0.536642	1.04708
GPX2	GPX2	glutathione peroxidase 2 (gastrointestinal)	6e-107	Gpx2	glutathione peroxidase 2	PATH:04918	Thyroid hormone synthesis	0.434223	1.15927
GPX2	GPX2	glutathione peroxidase 2 (gastrointestinal)	6e-107	Gpx2	glutathione peroxidase 2	PATH:00590	Arachidonic acid metabolism	0.348631	1.24844
GPX2	GPX2	glutathione peroxidase 2 (gastrointestinal)	6e-107	Gpx2	glutathione peroxidase 2	PATH:00480	Glutathione metabolism	0.18194	1.65609
CXCL3	CXCL3	chemokine (C-X-C motif) ligand 3	3e-30	Cxcl1	chemokine (C-X-C motif) ligand 1	PATH:05134	Legionellosis	0.214883	1.56055
CXCL3	CXCL3	chemokine (C-X-C motif) ligand 3	3e-30	Cxcl1	chemokine (C-X-C motif) ligand 1	PATH:04062	Chemokine signaling pathway	0.0201241	1.65788
CXCL3	CXCL3	chemokine (C-X-C motif) ligand 3	3e-30	Cxcl1	chemokine (C-X-C motif) ligand 1	PATH:05132	Salmonella infection	0.0814949	1.69846
CXCL3	CXCL3	chemokine (C-X-C motif) ligand 3	3e-30	Cxcl1	chemokine (C-X-C motif) ligand 1	PATH:04064	NF-kappa B signaling pathway	0.205044	1.41128
CXCL3	CXCL3	chemokine (C-X-C motif) ligand 3	3e-30	Cxcl1	chemokine (C-X-C motif) ligand 1	PATH:04668	TNF signaling pathway	0.000870759	2.4044
CXCL3	CXCL3	chemokine (C-X-C motif) ligand 3	3e-30	Cxcl1	chemokine (C-X-C motif) ligand 1	PATH:04060	Cytokine-cytokine receptor interaction	0.145168	1.27065
CXCL3	CXCL3	chemokine (C-X-C motif) ligand 3	3e-30	Cxcl1	chemokine (C-X-C motif) ligand 1	PATH:04621	NOD-like receptor signaling pathway	0.00944953	2.47572
RDH12	RDH12	retinol dehydrogenase 12 (all-trans/9-cis/11-cis)	2e-153	Rdh12	retinol dehydrogenase 12 (all-trans/9-cis/11-cis)	PATH:01100	Metabolic pathways	0.204766	1.09319
RDH12	RDH12	retinol dehydrogenase 12 (all-trans/9-cis/11-cis)	2e-153	Rdh12	retinol dehydrogenase 12 (all-trans/9-cis/11-cis)	PATH:00830	Retinol metabolism	0.0690479	1.92556
IDS	IDS	iduronate 2-sulfatase	0	Ids	iduronate 2-sulfatase	PATH:04142	Lysosome	0.372991	1.15927
IDS	IDS	iduronate 2-sulfatase	0	Ids	iduronate 2-sulfatase	PATH:00531	Glycosaminoglycan degradation	0.737478	0.772844
IDS	IDS	iduronate 2-sulfatase	0	Ids	iduronate 2-sulfatase	PATH:01100	Metabolic pathways	0.204766	1.09319
ICAM1	ICAM1	intercellular adhesion molecule 1	6e-143	Icam1	intercellular adhesion molecule 1	PATH:04514	Cell adhesion molecules (CAMs)	0.00711269	1.91601
ICAM1	ICAM1	intercellular adhesion molecule 1	6e-143	Icam1	intercellular adhesion molecule 1	PATH:04668	TNF signaling pathway	0.000870759	2.4044
ICAM1	ICAM1	intercellular adhesion molecule 1	6e-143	Icam1	intercellular adhesion molecule 1	PATH:05416	Viral myocarditis	0.0248428	2.11692
ICAM1	ICAM1	intercellular adhesion molecule 1	6e-143	Icam1	intercellular adhesion molecule 1	PATH:05144	Malaria	0.000698165	3.07805
ICAM1	ICAM1	intercellular adhesion molecule 1	6e-143	Icam1	intercellular adhesion molecule 1	PATH:04650	Natural killer cell mediated cytotoxicity	0.382291	1.12992
ICAM1	ICAM1	intercellular adhesion molecule 1	6e-143	Icam1	intercellular adhesion molecule 1	PATH:05166	HTLV-I infection	0.181426	1.25352
ICAM1	ICAM1	intercellular adhesion molecule 1	6e-143	Icam1	intercellular adhesion molecule 1	PATH:05323	Rheumatoid arthritis	0.112284	1.58769
ICAM1	ICAM1	intercellular adhesion molecule 1	6e-143	Icam1	intercellular adhesion molecule 1	PATH:05169	Epstein-Barr virus infection	0.593945	0.965011
ICAM1	ICAM1	intercellular adhesion molecule 1	6e-143	Icam1	intercellular adhesion molecule 1	PATH:05143	African trypanosomiasis	0.628698	0.95469
ICAM1	ICAM1	intercellular adhesion molecule 1	6e-143	Icam1	intercellular adhesion molecule 1	PATH:04064	NF-kappa B signaling pathway	0.205044	1.41128
ICAM1	ICAM1	intercellular adhesion molecule 1	6e-143	Icam1	intercellular adhesion molecule 1	PATH:04670	Leukocyte transendothelial migration	0.000292445	2.47572
ICAM1	ICAM1	intercellular adhesion molecule 1	6e-143	Icam1	intercellular adhesion molecule 1	PATH:05164	Influenza A	0.323683	1.16567
ICAM1	ICAM1	intercellular adhesion molecule 1	6e-143	Icam1	intercellular adhesion molecule 1	PATH:05150	Staphylococcus aureus infection	0.00670461	2.60835
ERG	ERG	v-ets erythroblastosis virus E26 oncogene homolog (avian)	0	Erg	v-ets avian erythroblastosis virus E26 oncogene	PATH:05202	Transcriptional misregulation in cancer	0.00599271	1.86888
CTSC	CTSC	cathepsin C	0	Ctsc	cathepsin C	PATH:04142	Lysosome	0.372991	1.15927
SCNN1A	SCNN1A	sodium channel, non-voltage-gated 1 alpha subunit	0	Scnn1a	sodium channel, non-voltage-gated 1 alpha subunit	PATH:04960	Aldosterone-regulated sodium reabsorption	0.515114	1.10657
SCNN1A	SCNN1A	sodium channel, non-voltage-gated 1 alpha subunit	0	Scnn1a	sodium channel, non-voltage-gated 1 alpha subunit	PATH:04742	Taste transduction	0.752689	0.754871
RPP25	RPP25	ribonuclease P/MRP 25kDa subunit	1e-89	Rpp25	ribonuclease P/MRP 25 subunit	PATH:03013	RNA transport	0.989891	0.410879
RPP25	RPP25	ribonuclease P/MRP 25kDa subunit	1e-89	Rpp25	ribonuclease P/MRP 25 subunit	PATH:03008	Ribosome biogenesis in eukaryotes	0.935642	0.463707
VAV3	VAV3	vav 3 guanine nucleotide exchange factor	0	Vav3	vav 3 guanine nucleotide exchange factor	PATH:04660	T cell receptor signaling pathway	0.0172475	1.91806
VAV3	VAV3	vav 3 guanine nucleotide exchange factor	0	Vav3	vav 3 guanine nucleotide exchange factor	PATH:04650	Natural killer cell mediated cytotoxicity	0.382291	1.12992
VAV3	VAV3	vav 3 guanine nucleotide exchange factor	0	Vav3	vav 3 guanine nucleotide exchange factor	PATH:04662	B cell receptor signaling pathway	0.105981	1.66459
VAV3	VAV3	vav 3 guanine nucleotide exchange factor	0	Vav3	vav 3 guanine nucleotide exchange factor	PATH:04062	Chemokine signaling pathway	0.0201241	1.65788
VAV3	VAV3	vav 3 guanine nucleotide exchange factor	0	Vav3	vav 3 guanine nucleotide exchange factor	PATH:04670	Leukocyte transendothelial migration	0.000292445	2.47572
VAV3	VAV3	vav 3 guanine nucleotide exchange factor	0	Vav3	vav 3 guanine nucleotide exchange factor	PATH:04664	Fc epsilon RI signaling pathway	0.0262906	2.00367
VAV3	VAV3	vav 3 guanine nucleotide exchange factor	0	Vav3	vav 3 guanine nucleotide exchange factor	PATH:04510	Focal adhesion	8.73117e-05	2.19101
VAV3	VAV3	vav 3 guanine nucleotide exchange factor	0	Vav3	vav 3 guanine nucleotide exchange factor	PATH:04666	Fc gamma R-mediated phagocytosis	0.460384	1.10657
VAV3	VAV3	vav 3 guanine nucleotide exchange factor	0	Vav3	vav 3 guanine nucleotide exchange factor	PATH:04810	Regulation of actin cytoskeleton	0.000551986	1.99044
LOC100301224	LOC100301224	cytochrome P450, family 4, subfamily F, polypeptide 22-like	0	Cyp4f39	cytochrome P450, family 4, subfamily f, polypeptide 39	PATH:00590	Arachidonic acid metabolism	0.348631	1.24844
LOC100301224	LOC100301224	cytochrome P450, family 4, subfamily F, polypeptide 22-like	0	Cyp4f39	cytochrome P450, family 4, subfamily f, polypeptide 39	PATH:01100	Metabolic pathways	0.204766	1.09319
DPYD	DPYD	dihydropyrimidine dehydrogenase	0	Dpyd	dihydropyrimidine dehydrogenase	PATH:00240	Pyrimidine metabolism	0.856921	0.669267
DPYD	DPYD	dihydropyrimidine dehydrogenase	0	Dpyd	dihydropyrimidine dehydrogenase	PATH:00410	beta-Alanine metabolism	0.832056	0.579633
DPYD	DPYD	dihydropyrimidine dehydrogenase	0	Dpyd	dihydropyrimidine dehydrogenase	PATH:01100	Metabolic pathways	0.204766	1.09319
DPYD	DPYD	dihydropyrimidine dehydrogenase	0	Dpyd	dihydropyrimidine dehydrogenase	PATH:00770	Pantothenate and CoA biosynthesis	0.282133	1.90938
DPYD	DPYD	dihydropyrimidine dehydrogenase	0	Dpyd	dihydropyrimidine dehydrogenase	PATH:00983	Drug metabolism - other enzymes	0.25807	1.54569
HIST1H2AC	HIST1H2AC	histone cluster 1, H2ac	8e-69	LOC103690190	histone H2A type 1-E	PATH:05034	Alcoholism	0.0278101	1.65213
HIST1H2AC	HIST1H2AC	histone cluster 1, H2ac	8e-69	LOC103690190	histone H2A type 1-E	PATH:05322	Systemic lupus erythematosus	0.111716	1.42903
MGLL	MGLL	monoglyceride lipase	1e-151	Mgll	monoglyceride lipase	PATH:04723	Retrograde endocannabinoid signaling	0.255962	1.32488
MGLL	MGLL	monoglyceride lipase	1e-151	Mgll	monoglyceride lipase	PATH:01100	Metabolic pathways	0.204766	1.09319
MGLL	MGLL	monoglyceride lipase	1e-151	Mgll	monoglyceride lipase	PATH:00561	Glycerolipid metabolism	0.0292293	2.31853
SEMA6C	SEMA6C	sema domain, transmembrane domain (TM), and cytoplasmic domain, (semaphorin) 6C				PATH:04360	Axon guidance	5.27829e-06	2.80664
SEMA5A	SEMA5A	sema domain, seven thrombospondin repeats (type 1 and type 1-like), transmembrane domain (TM) and short cytoplasmic domain, (semaphorin) 5A	0	Sema5a	sema domain, seven thrombospondin repeats (type 1 and type 1-like), transmembrane domain (TM) and short cytoplasmic domain, (semaphorin) 5A	PATH:04360	Axon guidance	5.27829e-06	2.80664
ESR2	ESR2	estrogen receptor 2 (ER beta)	0	Esr2	estrogen receptor 2 (ER beta)	PATH:04915	Estrogen signaling pathway	0.101384	1.62297
ESR2	ESR2	estrogen receptor 2 (ER beta)	0	Esr2	estrogen receptor 2 (ER beta)	PATH:04917	Prolactin signaling pathway	0.0891233	1.73117
RNASEL	RNASEL	ribonuclease L (2',5'-oligoisoadenylate synthetase-dependent)	0	Rnasel	ribonuclease L (2',5'-oligoisoadenylate synthetase-dependent)	PATH:05168	Herpes simplex infection	0.915534	0.672735
RNASEL	RNASEL	ribonuclease L (2',5'-oligoisoadenylate synthetase-dependent)	0	Rnasel	ribonuclease L (2',5'-oligoisoadenylate synthetase-dependent)	PATH:05164	Influenza A	0.323683	1.16567
RNASEL	RNASEL	ribonuclease L (2',5'-oligoisoadenylate synthetase-dependent)	0	Rnasel	ribonuclease L (2',5'-oligoisoadenylate synthetase-dependent)	PATH:05160	Hepatitis C	0.366303	1.1444
ACOT2	ACOT2	acyl-CoA thioesterase 2	0	Acot3	acyl-CoA thioesterase 3	PATH:01040	Biosynthesis of unsaturated fatty acids	0.18129	2.02872
ACOT2	ACOT2	acyl-CoA thioesterase 2	0	Acot3	acyl-CoA thioesterase 3	PATH:00062	Fatty acid elongation in mitochondria	0.18129	2.02872
ACOT2	ACOT2	acyl-CoA thioesterase 2	0	Acot3	acyl-CoA thioesterase 3	PATH:04913	Ovarian steroidogenesis	0.113054	1.8033
NPC1L1	NPC1L1	NPC1-like 1	0	Npc1l1	NPC1-like 1	PATH:04142	Lysosome	0.372991	1.15927
NPC1L1	NPC1L1	NPC1-like 1	0	Npc1l1	NPC1-like 1	PATH:04975	Fat digestion and absorption	0.515114	1.10657
MYL9	MYL9	myosin, light chain 9, regulatory	1e-97	Myl9	myosin, light chain 9, regulatory	PATH:04022	cGMP-PKG signaling pathway	0.0353034	1.63318
MYL9	MYL9	myosin, light chain 9, regulatory	1e-97	Myl9	myosin, light chain 9, regulatory	PATH:04530	Tight junction	0.0993877	1.50974
MYL9	MYL9	myosin, light chain 9, regulatory	1e-97	Myl9	myosin, light chain 9, regulatory	PATH:04670	Leukocyte transendothelial migration	0.000292445	2.47572
MYL9	MYL9	myosin, light chain 9, regulatory	1e-97	Myl9	myosin, light chain 9, regulatory	PATH:04921	Oxytocin signaling pathway	0.0898249	1.50705
MYL9	MYL9	myosin, light chain 9, regulatory	1e-97	Myl9	myosin, light chain 9, regulatory	PATH:04270	Vascular smooth muscle contraction	0.0256787	1.81885
MYL9	MYL9	myosin, light chain 9, regulatory	1e-97	Myl9	myosin, light chain 9, regulatory	PATH:04510	Focal adhesion	8.73117e-05	2.19101
MYL9	MYL9	myosin, light chain 9, regulatory	1e-97	Myl9	myosin, light chain 9, regulatory	PATH:04810	Regulation of actin cytoskeleton	0.000551986	1.99044
SLC52A3	SLC52A3	solute carrier family 52, riboflavin transporter, member 3	0	Slc52a3	solute carrier family 52, riboflavin transporter, member 3	PATH:04977	Vitamin digestion and absorption	0.418809	1.41128
ELOVL6	ELOVL6	ELOVL fatty acid elongase 6	3e-138	LOC102549542	elongation of very long chain fatty acids protein 6-like	PATH:01040	Biosynthesis of unsaturated fatty acids	0.18129	2.02872
ELOVL6	ELOVL6	ELOVL fatty acid elongase 6	3e-138	LOC102549542	elongation of very long chain fatty acids protein 6-like	PATH:00062	Fatty acid elongation in mitochondria	0.18129	2.02872
ELOVL6	ELOVL6	ELOVL fatty acid elongase 6	3e-138	LOC102549542	elongation of very long chain fatty acids protein 6-like	PATH:01212	Fatty acid metabolism	0.0263999	2.36684
CXCR4	CXCR4	chemokine (C-X-C motif) receptor 4	6e-176	Cxcr4	chemokine (C-X-C motif) receptor 4	PATH:04672	Intestinal immune network for IgA production	0.0985109	1.87266
CXCR4	CXCR4	chemokine (C-X-C motif) receptor 4	6e-176	Cxcr4	chemokine (C-X-C motif) receptor 4	PATH:04144	Endocytosis	0.545365	0.998753
CXCR4	CXCR4	chemokine (C-X-C motif) receptor 4	6e-176	Cxcr4	chemokine (C-X-C motif) receptor 4	PATH:04062	Chemokine signaling pathway	0.0201241	1.65788
CXCR4	CXCR4	chemokine (C-X-C motif) receptor 4	6e-176	Cxcr4	chemokine (C-X-C motif) receptor 4	PATH:04360	Axon guidance	5.27829e-06	2.80664
CXCR4	CXCR4	chemokine (C-X-C motif) receptor 4	6e-176	Cxcr4	chemokine (C-X-C motif) receptor 4	PATH:04670	Leukocyte transendothelial migration	0.000292445	2.47572
CXCR4	CXCR4	chemokine (C-X-C motif) receptor 4	6e-176	Cxcr4	chemokine (C-X-C motif) receptor 4	PATH:04060	Cytokine-cytokine receptor interaction	0.145168	1.27065
NRXN2	NRXN2	neurexin 2	0	Nrxn2	neurexin 2	PATH:04514	Cell adhesion molecules (CAMs)	0.00711269	1.91601
EIF2AK2	EIF2AK2	eukaryotic translation initiation factor 2-alpha kinase 2	4e-146	Eif2ak2	eukaryotic translation initiation factor 2-alpha kinase 2	PATH:05169	Epstein-Barr virus infection	0.593945	0.965011
EIF2AK2	EIF2AK2	eukaryotic translation initiation factor 2-alpha kinase 2	4e-146	Eif2ak2	eukaryotic translation initiation factor 2-alpha kinase 2	PATH:05168	Herpes simplex infection	0.915534	0.672735
EIF2AK2	EIF2AK2	eukaryotic translation initiation factor 2-alpha kinase 2	4e-146	Eif2ak2	eukaryotic translation initiation factor 2-alpha kinase 2	PATH:05162	Measles	0.938734	0.579633
EIF2AK2	EIF2AK2	eukaryotic translation initiation factor 2-alpha kinase 2	4e-146	Eif2ak2	eukaryotic translation initiation factor 2-alpha kinase 2	PATH:04141	Protein processing in endoplasmic reticulum	0.980703	0.483028
EIF2AK2	EIF2AK2	eukaryotic translation initiation factor 2-alpha kinase 2	4e-146	Eif2ak2	eukaryotic translation initiation factor 2-alpha kinase 2	PATH:05164	Influenza A	0.323683	1.16567
EIF2AK2	EIF2AK2	eukaryotic translation initiation factor 2-alpha kinase 2	4e-146	Eif2ak2	eukaryotic translation initiation factor 2-alpha kinase 2	PATH:05160	Hepatitis C	0.366303	1.1444
EIF2AK2	EIF2AK2	eukaryotic translation initiation factor 2-alpha kinase 2	4e-146	Eif2ak2	eukaryotic translation initiation factor 2-alpha kinase 2	PATH:05203	Viral carcinogenesis	0.151207	1.32488
NTF4	NTF4	neurotrophin 4				PATH:04010	MAPK signaling pathway	0.205821	1.22028
NTF4	NTF4	neurotrophin 4				PATH:04722	Neurotrophin signaling pathway	0.444568	1.09006
UPP1	UPP1	uridine phosphorylase 1	1e-151	Upp1	uridine phosphorylase 1	PATH:00240	Pyrimidine metabolism	0.856921	0.669267
UPP1	UPP1	uridine phosphorylase 1	1e-151	Upp1	uridine phosphorylase 1	PATH:01100	Metabolic pathways	0.204766	1.09319
UPP1	UPP1	uridine phosphorylase 1	1e-151	Upp1	uridine phosphorylase 1	PATH:00983	Drug metabolism - other enzymes	0.25807	1.54569
ARHGEF4	ARHGEF4	Rho guanine nucleotide exchange factor (GEF) 4	0	Arhgef4	Rho guanine nucleotide exchange factor (GEF) 4	PATH:04810	Regulation of actin cytoskeleton	0.000551986	1.99044
KCNJ15	KCNJ15	potassium inwardly-rectifying channel, subfamily J, member 15	0	Kcnj15	potassium inwardly-rectifying channel, subfamily J, member 15	PATH:04971	Gastric acid secretion	0.822227	0.685763
GALNT6	GALNT6	UDP-N-acetyl-alpha-D-galactosamine:polypeptide N-acetylgalactosaminyltransferase 6 (GalNAc-T6)	0	Galnt6	polypeptide N-acetylgalactosaminyltransferase 6	PATH:01100	Metabolic pathways	0.204766	1.09319
GALNT6	GALNT6	UDP-N-acetyl-alpha-D-galactosamine:polypeptide N-acetylgalactosaminyltransferase 6 (GalNAc-T6)	0	Galnt6	polypeptide N-acetylgalactosaminyltransferase 6	PATH:00512	O-Glycan biosynthesis	0.0302221	2.79823
CARD9	CARD9	caspase recruitment domain family, member 9	0	Card9	caspase recruitment domain family, member 9	PATH:05152	Tuberculosis	0.281701	1.19587
CARD9	CARD9	caspase recruitment domain family, member 9	0	Card9	caspase recruitment domain family, member 9	PATH:04621	NOD-like receptor signaling pathway	0.00944953	2.47572
GRM7	GRM7	glutamate receptor, metabotropic 7	0	Grm7	glutamate receptor, metabotropic 7	PATH:04080	Neuroactive ligand-receptor interaction	0.994649	0.50195
GRM7	GRM7	glutamate receptor, metabotropic 7	0	Grm7	glutamate receptor, metabotropic 7	PATH:04724	Glutamatergic synapse	0.204151	1.35248
CYP1B1	CYP1B1	cytochrome P450, family 1, subfamily B, polypeptide 1	0	Cyp1b1	cytochrome P450, family 1, subfamily b, polypeptide 1	PATH:00380	Tryptophan metabolism	0.49949	1.13231
CYP1B1	CYP1B1	cytochrome P450, family 1, subfamily B, polypeptide 1	0	Cyp1b1	cytochrome P450, family 1, subfamily b, polypeptide 1	PATH:00140	Steroid hormone biosynthesis	0.384533	1.22952
CYP1B1	CYP1B1	cytochrome P450, family 1, subfamily B, polypeptide 1	0	Cyp1b1	cytochrome P450, family 1, subfamily b, polypeptide 1	PATH:00980	Metabolism of xenobiotics by cytochrome P450	0.697465	0.854196
CYP1B1	CYP1B1	cytochrome P450, family 1, subfamily B, polypeptide 1	0	Cyp1b1	cytochrome P450, family 1, subfamily b, polypeptide 1	PATH:04913	Ovarian steroidogenesis	0.113054	1.8033
CYP1B1	CYP1B1	cytochrome P450, family 1, subfamily B, polypeptide 1	0	Cyp1b1	cytochrome P450, family 1, subfamily b, polypeptide 1	PATH:05204	Chemical carcinogenesis	0.334665	1.30885
CYP1B1	CYP1B1	cytochrome P450, family 1, subfamily B, polypeptide 1	0	Cyp1b1	cytochrome P450, family 1, subfamily b, polypeptide 1	PATH:05206	MicroRNAs in cancer	0.00576575	1.95678
ODC1	ODC1	ornithine decarboxylase 1	0	Odc1	ornithine decarboxylase 1	PATH:00480	Glutathione metabolism	0.18194	1.65609
ODC1	ODC1	ornithine decarboxylase 1	0	Odc1	ornithine decarboxylase 1	PATH:00330	Arginine and proline metabolism	0.0204174	2.31853
ODC1	ODC1	ornithine decarboxylase 1	0	Odc1	ornithine decarboxylase 1	PATH:01100	Metabolic pathways	0.204766	1.09319
DGKI	DGKI	diacylglycerol kinase, iota				PATH:00564	Glycerophospholipid metabolism	0.0135063	2.12532
DGKI	DGKI	diacylglycerol kinase, iota				PATH:04070	Phosphatidylinositol signaling system	0.00303016	2.46528
DGKI	DGKI	diacylglycerol kinase, iota				PATH:01100	Metabolic pathways	0.204766	1.09319
DGKI	DGKI	diacylglycerol kinase, iota				PATH:00561	Glycerolipid metabolism	0.0292293	2.31853
LOC100336949	LOC100336949	tropomyosin alpha-1 chain-like	3e-34	Tpm1	tropomyosin 1, alpha	PATH:05410	Hypertrophic cardiomyopathy (HCM)	0.0135063	2.12532
LOC100336949	LOC100336949	tropomyosin alpha-1 chain-like	3e-34	Tpm1	tropomyosin 1, alpha	PATH:04260	Cardiac muscle contraction	0.382247	1.2022
LOC100336949	LOC100336949	tropomyosin alpha-1 chain-like	3e-34	Tpm1	tropomyosin 1, alpha	PATH:04261	Adrenergic signaling in cardiomyocytes	0.042101	1.65851
LOC100336949	LOC100336949	tropomyosin alpha-1 chain-like	3e-34	Tpm1	tropomyosin 1, alpha	PATH:05206	MicroRNAs in cancer	0.00576575	1.95678
LOC100336949	LOC100336949	tropomyosin alpha-1 chain-like	3e-34	Tpm1	tropomyosin 1, alpha	PATH:05414	Dilated cardiomyopathy	0.0217753	1.98363
AKR1B1	AKR1B1	aldo-keto reductase family 1, member B1 (aldose reductase)	2e-154	Akr1b1	aldo-keto reductase family 1, member B1 (aldose reductase)	PATH:00051	Fructose and mannose metabolism	0.161117	1.72657
AKR1B1	AKR1B1	aldo-keto reductase family 1, member B1 (aldose reductase)	2e-154	Akr1b1	aldo-keto reductase family 1, member B1 (aldose reductase)	PATH:00040	Pentose and glucuronate interconversions	0.809184	0.62422
AKR1B1	AKR1B1	aldo-keto reductase family 1, member B1 (aldose reductase)	2e-154	Akr1b1	aldo-keto reductase family 1, member B1 (aldose reductase)	PATH:00052	Galactose metabolism	0.869917	0.507179
AKR1B1	AKR1B1	aldo-keto reductase family 1, member B1 (aldose reductase)	2e-154	Akr1b1	aldo-keto reductase family 1, member B1 (aldose reductase)	PATH:01100	Metabolic pathways	0.204766	1.09319
AKR1B1	AKR1B1	aldo-keto reductase family 1, member B1 (aldose reductase)	2e-154	Akr1b1	aldo-keto reductase family 1, member B1 (aldose reductase)	PATH:00561	Glycerolipid metabolism	0.0292293	2.31853
AKR1B1	AKR1B1	aldo-keto reductase family 1, member B1 (aldose reductase)	2e-154	Akr1b1	aldo-keto reductase family 1, member B1 (aldose reductase)	PATH:00620	Pyruvate metabolism	0.935614	0.377436
PARD6B	PARD6B	par-6 partitioning defective 6 homolog beta (C. elegans)	0	Pard6b	par-6 family cell polarity regulator beta	PATH:04144	Endocytosis	0.545365	0.998753
PARD6B	PARD6B	par-6 partitioning defective 6 homolog beta (C. elegans)	0	Pard6b	par-6 family cell polarity regulator beta	PATH:04530	Tight junction	0.0993877	1.50974
PARD6B	PARD6B	par-6 partitioning defective 6 homolog beta (C. elegans)	0	Pard6b	par-6 family cell polarity regulator beta	PATH:04390	Hippo signaling pathway	0.00798448	1.93788
PARD6B	PARD6B	par-6 partitioning defective 6 homolog beta (C. elegans)	0	Pard6b	par-6 family cell polarity regulator beta	PATH:04015	Rap1 signaling pathway	0.00637792	1.79381
KCNK5	KCNK5	potassium channel, subfamily K, member 5	0	Kcnk5	potassium channel, subfamily K, member 5	PATH:04974	Protein digestion and absorption	0.0172475	1.91806
ETV1	ETV1	ets variant 1	0	Etv1	ets variant 1	PATH:05202	Transcriptional misregulation in cancer	0.00599271	1.86888
DSG1	DSG1	desmoglein 1	0	Dsg1	desmoglein 1	PATH:05150	Staphylococcus aureus infection	0.00670461	2.60835
HIF1A	HIF1A	hypoxia inducible factor 1, alpha subunit (basic helix-loop-helix transcription factor)	0	Hif1a	hypoxia-inducible factor 1, alpha subunit (basic helix-loop-helix transcription factor)	PATH:05211	Renal cell carcinoma	0.161426	1.55628
HIF1A	HIF1A	hypoxia inducible factor 1, alpha subunit (basic helix-loop-helix transcription factor)	0	Hif1a	hypoxia-inducible factor 1, alpha subunit (basic helix-loop-helix transcription factor)	PATH:05200	Pathways in cancer	0.0637061	1.35666
HIF1A	HIF1A	hypoxia inducible factor 1, alpha subunit (basic helix-loop-helix transcription factor)	0	Hif1a	hypoxia-inducible factor 1, alpha subunit (basic helix-loop-helix transcription factor)	PATH:04066	HIF-1 signaling pathway	0.291886	1.27292
HIF1A	HIF1A	hypoxia inducible factor 1, alpha subunit (basic helix-loop-helix transcription factor)	0	Hif1a	hypoxia-inducible factor 1, alpha subunit (basic helix-loop-helix transcription factor)	PATH:04919	Thyroid hormone signaling pathway	0.481597	1.07177
HIF1A	HIF1A	hypoxia inducible factor 1, alpha subunit (basic helix-loop-helix transcription factor)	0	Hif1a	hypoxia-inducible factor 1, alpha subunit (basic helix-loop-helix transcription factor)	PATH:04150	mTOR signaling pathway	0.924747	0.48447
HIF1A	HIF1A	hypoxia inducible factor 1, alpha subunit (basic helix-loop-helix transcription factor)	0	Hif1a	hypoxia-inducible factor 1, alpha subunit (basic helix-loop-helix transcription factor)	PATH:05205	Proteoglycans in cancer	0.000202243	2.12047
COL13A1	COL13A1	collagen, type XIII, alpha 1	0	Col13a1	collagen, type XIII, alpha 1	PATH:04974	Protein digestion and absorption	0.0172475	1.91806
RB1	RB1	retinoblastoma 1	0	Rb1	retinoblastoma 1	PATH:05219	Bladder cancer	0.016951	2.582
RB1	RB1	retinoblastoma 1	0	Rb1	retinoblastoma 1	PATH:05218	Melanoma	0.0270175	2.08668
RB1	RB1	retinoblastoma 1	0	Rb1	retinoblastoma 1	PATH:05215	Prostate cancer	0.288268	1.30584
RB1	RB1	retinoblastoma 1	0	Rb1	retinoblastoma 1	PATH:05214	Glioma	0.209805	1.49813
RB1	RB1	retinoblastoma 1	0	Rb1	retinoblastoma 1	PATH:05203	Viral carcinogenesis	0.151207	1.32488
RB1	RB1	retinoblastoma 1	0	Rb1	retinoblastoma 1	PATH:05222	Small cell lung cancer	0.638809	0.922144
RB1	RB1	retinoblastoma 1	0	Rb1	retinoblastoma 1	PATH:05200	Pathways in cancer	0.0637061	1.35666
RB1	RB1	retinoblastoma 1	0	Rb1	retinoblastoma 1	PATH:04110	Cell cycle	0.960116	0.507179
RB1	RB1	retinoblastoma 1	0	Rb1	retinoblastoma 1	PATH:05166	HTLV-I infection	0.181426	1.25352
RB1	RB1	retinoblastoma 1	0	Rb1	retinoblastoma 1	PATH:05169	Epstein-Barr virus infection	0.593945	0.965011
RB1	RB1	retinoblastoma 1	0	Rb1	retinoblastoma 1	PATH:05223	Non-small cell lung cancer	0.249524	1.47543
RB1	RB1	retinoblastoma 1	0	Rb1	retinoblastoma 1	PATH:05212	Pancreatic cancer	0.798959	0.716017
RB1	RB1	retinoblastoma 1	0	Rb1	retinoblastoma 1	PATH:05220	Chronic myeloid leukemia	0.677169	0.877283
RB1	RB1	retinoblastoma 1	0	Rb1	retinoblastoma 1	PATH:05161	Hepatitis B	0.528885	1.01436
IL11RA	IL11RA	interleukin 11 receptor, alpha	0	Il11ra1	interleukin 11 receptor, alpha chain 1	PATH:04640	Hematopoietic cell lineage	0.00359404	2.31853
IL11RA	IL11RA	interleukin 11 receptor, alpha	0	Il11ra1	interleukin 11 receptor, alpha chain 1	PATH:04630	Jak-STAT signaling pathway	0.658519	0.916934
IL11RA	IL11RA	interleukin 11 receptor, alpha	0	Il11ra1	interleukin 11 receptor, alpha chain 1	PATH:04060	Cytokine-cytokine receptor interaction	0.145168	1.27065
PDE9A	PDE9A	phosphodiesterase 9A	0	Pde9a	phosphodiesterase 9A	PATH:00230	Purine metabolism	0.592269	0.966055
COL1A2	COL1A2	collagen, type I, alpha 2	0	NEWGENE_621351	collagen, type I, alpha 2	PATH:05146	Amoebiasis	0.311312	1.22746
COL1A2	COL1A2	collagen, type I, alpha 2	0	NEWGENE_621351	collagen, type I, alpha 2	PATH:04151	PI3K-Akt signaling pathway	0.0181206	1.47543
COL1A2	COL1A2	collagen, type I, alpha 2	0	NEWGENE_621351	collagen, type I, alpha 2	PATH:04510	Focal adhesion	8.73117e-05	2.19101
COL1A2	COL1A2	collagen, type I, alpha 2	0	NEWGENE_621351	collagen, type I, alpha 2	PATH:04974	Protein digestion and absorption	0.0172475	1.91806
COL1A2	COL1A2	collagen, type I, alpha 2	0	NEWGENE_621351	collagen, type I, alpha 2	PATH:04512	ECM-receptor interaction	1.15993e-06	3.50415
COL1A2	COL1A2	collagen, type I, alpha 2	0	NEWGENE_621351	collagen, type I, alpha 2	PATH:04611	Platelet activation	0.0290709	1.78802
COL1A2	COL1A2	collagen, type I, alpha 2	0	NEWGENE_621351	collagen, type I, alpha 2	PATH:05205	Proteoglycans in cancer	0.000202243	2.12047
FGF1	FGF1	fibroblast growth factor 1 (acidic)	1e-79	Fgf1	fibroblast growth factor 1 (acidic)	PATH:05200	Pathways in cancer	0.0637061	1.35666
FGF1	FGF1	fibroblast growth factor 1 (acidic)	1e-79	Fgf1	fibroblast growth factor 1 (acidic)	PATH:04014	Ras signaling pathway	0.145558	1.32012
FGF1	FGF1	fibroblast growth factor 1 (acidic)	1e-79	Fgf1	fibroblast growth factor 1 (acidic)	PATH:04010	MAPK signaling pathway	0.205821	1.22028
FGF1	FGF1	fibroblast growth factor 1 (acidic)	1e-79	Fgf1	fibroblast growth factor 1 (acidic)	PATH:05218	Melanoma	0.0270175	2.08668
FGF1	FGF1	fibroblast growth factor 1 (acidic)	1e-79	Fgf1	fibroblast growth factor 1 (acidic)	PATH:04810	Regulation of actin cytoskeleton	0.000551986	1.99044
CYP17A1	CYP17A1	cytochrome P450, family 17, subfamily A, polypeptide 1	0	Cyp17a1	cytochrome P450, family 17, subfamily a, polypeptide 1	PATH:00140	Steroid hormone biosynthesis	0.384533	1.22952
CYP17A1	CYP17A1	cytochrome P450, family 17, subfamily A, polypeptide 1	0	Cyp17a1	cytochrome P450, family 17, subfamily a, polypeptide 1	PATH:04917	Prolactin signaling pathway	0.0891233	1.73117
CYP17A1	CYP17A1	cytochrome P450, family 17, subfamily A, polypeptide 1	0	Cyp17a1	cytochrome P450, family 17, subfamily a, polypeptide 1	PATH:01100	Metabolic pathways	0.204766	1.09319
CYP17A1	CYP17A1	cytochrome P450, family 17, subfamily A, polypeptide 1	0	Cyp17a1	cytochrome P450, family 17, subfamily a, polypeptide 1	PATH:04913	Ovarian steroidogenesis	0.113054	1.8033
TXNRD3	TXNRD3	thioredoxin reductase 3				PATH:00240	Pyrimidine metabolism	0.856921	0.669267
ETNK1	ETNK1	ethanolamine kinase 1	0	Etnk1	ethanolamine kinase 1	PATH:00564	Glycerophospholipid metabolism	0.0135063	2.12532
ETNK1	ETNK1	ethanolamine kinase 1	0	Etnk1	ethanolamine kinase 1	PATH:01100	Metabolic pathways	0.204766	1.09319
ARHGAP5	ARHGAP5	Rho GTPase activating protein 5	0	Arhgap5	Rho GTPase activating protein 5	PATH:04670	Leukocyte transendothelial migration	0.000292445	2.47572
ARHGAP5	ARHGAP5	Rho GTPase activating protein 5	0	Arhgap5	Rho GTPase activating protein 5	PATH:04510	Focal adhesion	8.73117e-05	2.19101
KCNMA1	KCNMA1	potassium large conductance calcium-activated channel, subfamily M, alpha member 1	0	Kcnma1	potassium large conductance calcium-activated channel, subfamily M, alpha member 1	PATH:04022	cGMP-PKG signaling pathway	0.0353034	1.63318
KCNMA1	KCNMA1	potassium large conductance calcium-activated channel, subfamily M, alpha member 1	0	Kcnma1	potassium large conductance calcium-activated channel, subfamily M, alpha member 1	PATH:04970	Salivary secretion	0.503999	1.05846
KCNMA1	KCNMA1	potassium large conductance calcium-activated channel, subfamily M, alpha member 1	0	Kcnma1	potassium large conductance calcium-activated channel, subfamily M, alpha member 1	PATH:04911	Insulin secretion	0.348631	1.24844
KCNMA1	KCNMA1	potassium large conductance calcium-activated channel, subfamily M, alpha member 1	0	Kcnma1	potassium large conductance calcium-activated channel, subfamily M, alpha member 1	PATH:04270	Vascular smooth muscle contraction	0.0256787	1.81885
KCNMA1	KCNMA1	potassium large conductance calcium-activated channel, subfamily M, alpha member 1	0	Kcnma1	potassium large conductance calcium-activated channel, subfamily M, alpha member 1	PATH:04972	Pancreatic secretion	0.430779	1.12483
SCN5A	SCN5A	sodium channel, voltage-gated, type V, alpha subunit	0	Scn5a	sodium channel, voltage-gated, type V, alpha subunit	PATH:04261	Adrenergic signaling in cardiomyocytes	0.042101	1.65851
CHRM4	CHRM4	cholinergic receptor, muscarinic 4	5e-140	Chrm4	cholinergic receptor, muscarinic 4	PATH:04080	Neuroactive ligand-receptor interaction	0.994649	0.50195
CHRM4	CHRM4	cholinergic receptor, muscarinic 4	5e-140	Chrm4	cholinergic receptor, muscarinic 4	PATH:04725	Cholinergic synapse	0.00444605	2.18477
CHRM4	CHRM4	cholinergic receptor, muscarinic 4	5e-140	Chrm4	cholinergic receptor, muscarinic 4	PATH:04810	Regulation of actin cytoskeleton	0.000551986	1.99044
MGC152281	MGC152281	uncharacterized LOC507942	2e-48	Rdh11	retinol dehydrogenase 11 (all-trans/9-cis/11-cis)	PATH:01100	Metabolic pathways	0.204766	1.09319
MGC152281	MGC152281	uncharacterized LOC507942	2e-48	Rdh11	retinol dehydrogenase 11 (all-trans/9-cis/11-cis)	PATH:00830	Retinol metabolism	0.0690479	1.92556
CPT1C	CPT1C	carnitine palmitoyltransferase 1C	0	Cpt1c	carnitine palmitoyltransferase 1c	PATH:00071	Fatty acid metabolism	0.0970975	2.02872
CPT1C	CPT1C	carnitine palmitoyltransferase 1C	0	Cpt1c	carnitine palmitoyltransferase 1c	PATH:03320	PPAR signaling pathway	0.105981	1.66459
CPT1C	CPT1C	carnitine palmitoyltransferase 1C	0	Cpt1c	carnitine palmitoyltransferase 1c	PATH:01212	Fatty acid metabolism	0.0263999	2.36684
CPT1C	CPT1C	carnitine palmitoyltransferase 1C	0	Cpt1c	carnitine palmitoyltransferase 1c	PATH:04920	Adipocytokine signaling pathway	0.0227954	2.14805
CARD11	CARD11	caspase recruitment domain family, member 11	0	LOC100363332	caspase recruitment domain family, member 11	PATH:04660	T cell receptor signaling pathway	0.0172475	1.91806
CARD11	CARD11	caspase recruitment domain family, member 11	0	LOC100363332	caspase recruitment domain family, member 11	PATH:04662	B cell receptor signaling pathway	0.105981	1.66459
CARD11	CARD11	caspase recruitment domain family, member 11	0	LOC100363332	caspase recruitment domain family, member 11	PATH:04064	NF-kappa B signaling pathway	0.205044	1.41128
LOC615514	LOC615514	glutathione S-transferase mu 1-like	2e-104	Gstm7	glutathione S-transferase, mu 7	PATH:00480	Glutathione metabolism	0.18194	1.65609
LOC615514	LOC615514	glutathione S-transferase mu 1-like	2e-104	Gstm7	glutathione S-transferase, mu 7	PATH:00982	Drug metabolism - cytochrome P450	0.902648	0.52354
LOC615514	LOC615514	glutathione S-transferase mu 1-like	2e-104	Gstm7	glutathione S-transferase, mu 7	PATH:00980	Metabolism of xenobiotics by cytochrome P450	0.697465	0.854196
LOC615514	LOC615514	glutathione S-transferase mu 1-like	2e-104	Gstm7	glutathione S-transferase, mu 7	PATH:05204	Chemical carcinogenesis	0.334665	1.30885
HOMER1	HOMER1	homer homolog 1 (Drosophila)	0	Homer1	homer homolog 1 (Drosophila)	PATH:04068	FoxO signaling pathway	0.320001	1.21723
HOMER1	HOMER1	homer homolog 1 (Drosophila)	0	Homer1	homer homolog 1 (Drosophila)	PATH:04724	Glutamatergic synapse	0.204151	1.35248
VWF	VWF	von Willebrand factor	0	Vwf	von Willebrand factor	PATH:04151	PI3K-Akt signaling pathway	0.0181206	1.47543
VWF	VWF	von Willebrand factor	0	Vwf	von Willebrand factor	PATH:04510	Focal adhesion	8.73117e-05	2.19101
VWF	VWF	von Willebrand factor	0	Vwf	von Willebrand factor	PATH:04610	Complement and coagulation cascades	0.0103968	2.20404
VWF	VWF	von Willebrand factor	0	Vwf	von Willebrand factor	PATH:04512	ECM-receptor interaction	1.15993e-06	3.50415
VWF	VWF	von Willebrand factor	0	Vwf	von Willebrand factor	PATH:04611	Platelet activation	0.0290709	1.78802
FUT2	FUT2	fucosyltransferase 2 (secretor status included)	9e-164	Fut2	fucosyltransferase 2 (secretor status included)	PATH:00603	Glycosphingolipid biosynthesis - globo series	0.235308	2.16396
FUT2	FUT2	fucosyltransferase 2 (secretor status included)	9e-164	Fut2	fucosyltransferase 2 (secretor status included)	PATH:01100	Metabolic pathways	0.204766	1.09319
FUT2	FUT2	fucosyltransferase 2 (secretor status included)	9e-164	Fut2	fucosyltransferase 2 (secretor status included)	PATH:00601	Glycosphingolipid biosynthesis - lacto and neolacto series	0.482217	1.24844
SRR	SRR	serine racemase	1e-162	Srr	serine racemase	PATH:00260	Glycine, serine and threonine metabolism	0.0561349	2.16396
ID1	ID1	inhibitor of DNA binding 1, dominant negative helix-loop-helix protein	3e-62	Id1	inhibitor of DNA binding 1	PATH:04350	TGF-beta signaling pathway	0.166107	1.49239
ID1	ID1	inhibitor of DNA binding 1, dominant negative helix-loop-helix protein	3e-62	Id1	inhibitor of DNA binding 1	PATH:04390	Hippo signaling pathway	0.00798448	1.93788
ID1	ID1	inhibitor of DNA binding 1, dominant negative helix-loop-helix protein	3e-62	Id1	inhibitor of DNA binding 1	PATH:04015	Rap1 signaling pathway	0.00637792	1.79381
DAPK2	DAPK2	death-associated protein kinase 2	0	Dapk2	death-associated protein kinase 2	PATH:05200	Pathways in cancer	0.0637061	1.35666
DAPK2	DAPK2	death-associated protein kinase 2	0	Dapk2	death-associated protein kinase 2	PATH:05219	Bladder cancer	0.016951	2.582
RASA3	RASA3	RAS p21 protein activator 3	0	Rasa3	RAS p21 protein activator 3	PATH:04014	Ras signaling pathway	0.145558	1.32012
IL6ST	IL6ST	interleukin 6 signal transducer (gp130, oncostatin M receptor)	0	Il6st	interleukin 6 signal transducer	PATH:04630	Jak-STAT signaling pathway	0.658519	0.916934
IL6ST	IL6ST	interleukin 6 signal transducer (gp130, oncostatin M receptor)	0	Il6st	interleukin 6 signal transducer	PATH:04060	Cytokine-cytokine receptor interaction	0.145168	1.27065
IL6ST	IL6ST	interleukin 6 signal transducer (gp130, oncostatin M receptor)	0	Il6st	interleukin 6 signal transducer	PATH:05203	Viral carcinogenesis	0.151207	1.32488
VAMP5	VAMP5	vesicle-associated membrane protein 5 (myobrevin)	5e-37	Vamp5	vesicle-associated membrane protein 5	PATH:04130	SNARE interactions in vesicular transport	0.659885	0.901652
CHRD	CHRD	chordin	0	Chrd	chordin	PATH:04350	TGF-beta signaling pathway	0.166107	1.49239
DAO	DAO	D-amino-acid oxidase	1e-161	Dao	D-amino-acid oxidase	PATH:04146	Peroxisome	0.0682651	1.75985
DAO	DAO	D-amino-acid oxidase	1e-161	Dao	D-amino-acid oxidase	PATH:00472	D-Arginine and D-ornithine metabolism	0.0616153	16.2297
DAO	DAO	D-amino-acid oxidase	1e-161	Dao	D-amino-acid oxidase	PATH:00260	Glycine, serine and threonine metabolism	0.0561349	2.16396
DAO	DAO	D-amino-acid oxidase	1e-161	Dao	D-amino-acid oxidase	PATH:00330	Arginine and proline metabolism	0.0204174	2.31853
DAO	DAO	D-amino-acid oxidase	1e-161	Dao	D-amino-acid oxidase	PATH:01100	Metabolic pathways	0.204766	1.09319
CYP24A1	CYP24A1	cytochrome P450, family 24, subfamily A, polypeptide 1	0	Cyp24a1	cytochrome P450, family 24, subfamily a, polypeptide 1	PATH:01100	Metabolic pathways	0.204766	1.09319
CYP24A1	CYP24A1	cytochrome P450, family 24, subfamily A, polypeptide 1	0	Cyp24a1	cytochrome P450, family 24, subfamily a, polypeptide 1	PATH:00100	Steroid biosynthesis	0.09526	2.70495
CYP24A1	CYP24A1	cytochrome P450, family 24, subfamily A, polypeptide 1	0	Cyp24a1	cytochrome P450, family 24, subfamily a, polypeptide 1	PATH:05206	MicroRNAs in cancer	0.00576575	1.95678
SLIT3	SLIT3	slit homolog 3 (Drosophila)	0	Slit3	slit homolog 3 (Drosophila)	PATH:04360	Axon guidance	5.27829e-06	2.80664
ADRBK2	ADRBK2	adrenergic, beta, receptor kinase 2	0	Adrbk2	adrenergic, beta, receptor kinase 2	PATH:04144	Endocytosis	0.545365	0.998753
ADRBK2	ADRBK2	adrenergic, beta, receptor kinase 2	0	Adrbk2	adrenergic, beta, receptor kinase 2	PATH:04740	Olfactory transduction	1	0.0642126
ADRBK2	ADRBK2	adrenergic, beta, receptor kinase 2	0	Adrbk2	adrenergic, beta, receptor kinase 2	PATH:04062	Chemokine signaling pathway	0.0201241	1.65788
ADRBK2	ADRBK2	adrenergic, beta, receptor kinase 2	0	Adrbk2	adrenergic, beta, receptor kinase 2	PATH:05032	Morphine addiction	0.638809	0.922144
ADRBK2	ADRBK2	adrenergic, beta, receptor kinase 2	0	Adrbk2	adrenergic, beta, receptor kinase 2	PATH:04724	Glutamatergic synapse	0.204151	1.35248
MAP4K3	MAP4K3	mitogen-activated protein kinase kinase kinase kinase 3	0	Map4k3	mitogen-activated protein kinase kinase kinase kinase 3	PATH:04010	MAPK signaling pathway	0.205821	1.22028
GNMT	GNMT	glycine N-methyltransferase	2e-158	Gnmt	glycine N-methyltransferase	PATH:00260	Glycine, serine and threonine metabolism	0.0561349	2.16396
CHRNA6	CHRNA6	cholinergic receptor, nicotinic, alpha 6 (neuronal)	0	Chrna6	cholinergic receptor, nicotinic, alpha 6 (neuronal)	PATH:05033	Nicotine addiction	0.899258	0.450826
CHRNA6	CHRNA6	cholinergic receptor, nicotinic, alpha 6 (neuronal)	0	Chrna6	cholinergic receptor, nicotinic, alpha 6 (neuronal)	PATH:04080	Neuroactive ligand-receptor interaction	0.994649	0.50195
CHRNA6	CHRNA6	cholinergic receptor, nicotinic, alpha 6 (neuronal)	0	Chrna6	cholinergic receptor, nicotinic, alpha 6 (neuronal)	PATH:04725	Cholinergic synapse	0.00444605	2.18477
BDNF	BDNF	brain-derived neurotrophic factor	2e-137	Bdnf	brain-derived neurotrophic factor	PATH:05034	Alcoholism	0.0278101	1.65213
BDNF	BDNF	brain-derived neurotrophic factor	2e-137	Bdnf	brain-derived neurotrophic factor	PATH:05030	Cocaine addiction	0.141336	1.8033
BDNF	BDNF	brain-derived neurotrophic factor	2e-137	Bdnf	brain-derived neurotrophic factor	PATH:04010	MAPK signaling pathway	0.205821	1.22028
BDNF	BDNF	brain-derived neurotrophic factor	2e-137	Bdnf	brain-derived neurotrophic factor	PATH:05016	Huntington's disease	0.909994	0.679779
BDNF	BDNF	brain-derived neurotrophic factor	2e-137	Bdnf	brain-derived neurotrophic factor	PATH:04722	Neurotrophin signaling pathway	0.444568	1.09006
LOC785763	LOC785763	2,3-bisphosphoglycerate mutase pseudogene				PATH:00010	Glycolysis / Gluconeogenesis	0.562153	1.01436
LOC785763	LOC785763	2,3-bisphosphoglycerate mutase pseudogene				PATH:01100	Metabolic pathways	0.204766	1.09319
CREB5	CREB5	cAMP responsive element binding protein 5	2e-154	Creb5	cAMP responsive element binding protein 5	PATH:04918	Thyroid hormone synthesis	0.434223	1.15927
CREB5	CREB5	cAMP responsive element binding protein 5	2e-154	Creb5	cAMP responsive element binding protein 5	PATH:04728	Dopaminergic synapse	0.0411971	1.7015
CREB5	CREB5	cAMP responsive element binding protein 5	2e-154	Creb5	cAMP responsive element binding protein 5	PATH:04915	Estrogen signaling pathway	0.101384	1.62297
CREB5	CREB5	cAMP responsive element binding protein 5	2e-154	Creb5	cAMP responsive element binding protein 5	PATH:04668	TNF signaling pathway	0.000870759	2.4044
CREB5	CREB5	cAMP responsive element binding protein 5	2e-154	Creb5	cAMP responsive element binding protein 5	PATH:04911	Insulin secretion	0.348631	1.24844
CREB5	CREB5	cAMP responsive element binding protein 5	2e-154	Creb5	cAMP responsive element binding protein 5	PATH:04725	Cholinergic synapse	0.00444605	2.18477
CREB5	CREB5	cAMP responsive element binding protein 5	2e-154	Creb5	cAMP responsive element binding protein 5	PATH:05215	Prostate cancer	0.288268	1.30584
CREB5	CREB5	cAMP responsive element binding protein 5	2e-154	Creb5	cAMP responsive element binding protein 5	PATH:05016	Huntington's disease	0.909994	0.679779
CREB5	CREB5	cAMP responsive element binding protein 5	2e-154	Creb5	cAMP responsive element binding protein 5	PATH:04962	Vasopressin-regulated water reabsorption	0.785287	0.70564
CREB5	CREB5	cAMP responsive element binding protein 5	2e-154	Creb5	cAMP responsive element binding protein 5	PATH:05203	Viral carcinogenesis	0.151207	1.32488
CREB5	CREB5	cAMP responsive element binding protein 5	2e-154	Creb5	cAMP responsive element binding protein 5	PATH:04022	cGMP-PKG signaling pathway	0.0353034	1.63318
CREB5	CREB5	cAMP responsive element binding protein 5	2e-154	Creb5	cAMP responsive element binding protein 5	PATH:05034	Alcoholism	0.0278101	1.65213
CREB5	CREB5	cAMP responsive element binding protein 5	2e-154	Creb5	cAMP responsive element binding protein 5	PATH:05031	Amphetamine addiction	0.199996	1.52154
CREB5	CREB5	cAMP responsive element binding protein 5	2e-154	Creb5	cAMP responsive element binding protein 5	PATH:05030	Cocaine addiction	0.141336	1.8033
CREB5	CREB5	cAMP responsive element binding protein 5	2e-154	Creb5	cAMP responsive element binding protein 5	PATH:04261	Adrenergic signaling in cardiomyocytes	0.042101	1.65851
CREB5	CREB5	cAMP responsive element binding protein 5	2e-154	Creb5	cAMP responsive element binding protein 5	PATH:04151	PI3K-Akt signaling pathway	0.0181206	1.47543
CREB5	CREB5	cAMP responsive element binding protein 5	2e-154	Creb5	cAMP responsive element binding protein 5	PATH:05161	Hepatitis B	0.528885	1.01436
SLC2A5	SLC2A5	solute carrier family 2 (facilitated glucose/fructose transporter), member 5	0	Slc2a5	solute carrier family 2 (facilitated glucose/fructose transporter), member 5	PATH:04973	Carbohydrate digestion and absorption	0.49949	1.13231
HHEX	HHEX	hematopoietically expressed homeobox	2e-123	Hhex	hematopoietically expressed homeobox	PATH:05202	Transcriptional misregulation in cancer	0.00599271	1.86888
HHEX	HHEX	hematopoietically expressed homeobox	2e-123	Hhex	hematopoietically expressed homeobox	PATH:04950	Maturity onset diabetes of the young	0.197236	1.94757
H2AFY2	H2AFY2	H2A histone family, member Y2	0	H2afy2	H2A histone family, member Y2	PATH:05034	Alcoholism	0.0278101	1.65213
H2AFY2	H2AFY2	H2A histone family, member Y2	0	H2afy2	H2A histone family, member Y2	PATH:05322	Systemic lupus erythematosus	0.111716	1.42903
OLR1	OLR1	oxidized low density lipoprotein (lectin-like) receptor 1	3e-79	Olr1	oxidized low density lipoprotein (lectin-like) receptor 1	PATH:04145	Phagosome	0.0135294	1.79159
OLR1	OLR1	oxidized low density lipoprotein (lectin-like) receptor 1	3e-79	Olr1	oxidized low density lipoprotein (lectin-like) receptor 1	PATH:03320	PPAR signaling pathway	0.105981	1.66459
EDN1	EDN1	endothelin 1	1e-89	Edn1	endothelin 1	PATH:04066	HIF-1 signaling pathway	0.291886	1.27292
EDN1	EDN1	endothelin 1	1e-89	Edn1	endothelin 1	PATH:04916	Melanogenesis	0.0311056	1.87923
EDN1	EDN1	endothelin 1	1e-89	Edn1	endothelin 1	PATH:04668	TNF signaling pathway	0.000870759	2.4044
CYP4F2	CYP4F2	cytochrome P450, family 4, subfamily F, polypeptide 2	0	Cyp4f1	cytochrome P450, family 4, subfamily f, polypeptide 1	PATH:00590	Arachidonic acid metabolism	0.348631	1.24844
CYP4F2	CYP4F2	cytochrome P450, family 4, subfamily F, polypeptide 2	0	Cyp4f1	cytochrome P450, family 4, subfamily f, polypeptide 1	PATH:01100	Metabolic pathways	0.204766	1.09319
COL6A2	COL6A2	collagen, type VI, alpha 2	0	Col6a2	collagen, type VI, alpha 2	PATH:04151	PI3K-Akt signaling pathway	0.0181206	1.47543
COL6A2	COL6A2	collagen, type VI, alpha 2	0	Col6a2	collagen, type VI, alpha 2	PATH:04510	Focal adhesion	8.73117e-05	2.19101
COL6A2	COL6A2	collagen, type VI, alpha 2	0	Col6a2	collagen, type VI, alpha 2	PATH:04974	Protein digestion and absorption	0.0172475	1.91806
COL6A2	COL6A2	collagen, type VI, alpha 2	0	Col6a2	collagen, type VI, alpha 2	PATH:04512	ECM-receptor interaction	1.15993e-06	3.50415
JAM2	JAM2	junctional adhesion molecule 2	4e-134	Jam2	junctional adhesion molecule 2	PATH:04530	Tight junction	0.0993877	1.50974
JAM2	JAM2	junctional adhesion molecule 2	4e-134	Jam2	junctional adhesion molecule 2	PATH:04670	Leukocyte transendothelial migration	0.000292445	2.47572
JAM2	JAM2	junctional adhesion molecule 2	4e-134	Jam2	junctional adhesion molecule 2	PATH:05120	Epithelial cell signaling in Helicobacter pylori infection	0.0742403	1.89347
JAM2	JAM2	junctional adhesion molecule 2	4e-134	Jam2	junctional adhesion molecule 2	PATH:04514	Cell adhesion molecules (CAMs)	0.00711269	1.91601
ITGA10	ITGA10	integrin, alpha 10	0	Itga10	integrin, alpha 10	PATH:05410	Hypertrophic cardiomyopathy (HCM)	0.0135063	2.12532
ITGA10	ITGA10	integrin, alpha 10	0	Itga10	integrin, alpha 10	PATH:04151	PI3K-Akt signaling pathway	0.0181206	1.47543
ITGA10	ITGA10	integrin, alpha 10	0	Itga10	integrin, alpha 10	PATH:04510	Focal adhesion	8.73117e-05	2.19101
ITGA10	ITGA10	integrin, alpha 10	0	Itga10	integrin, alpha 10	PATH:05412	Arrhythmogenic right ventricular cardiomyopathy (ARVC)	0.00474419	2.44558
ITGA10	ITGA10	integrin, alpha 10	0	Itga10	integrin, alpha 10	PATH:04512	ECM-receptor interaction	1.15993e-06	3.50415
ITGA10	ITGA10	integrin, alpha 10	0	Itga10	integrin, alpha 10	PATH:05414	Dilated cardiomyopathy	0.0217753	1.98363
ITGA10	ITGA10	integrin, alpha 10	0	Itga10	integrin, alpha 10	PATH:04810	Regulation of actin cytoskeleton	0.000551986	1.99044
PLA2G4E	PLA2G4E	phospholipase A2, group IVE				PATH:00564	Glycerophospholipid metabolism	0.0135063	2.12532
PLA2G4E	PLA2G4E	phospholipase A2, group IVE				PATH:04912	GnRH signaling pathway	0.0918666	1.6069
PLA2G4E	PLA2G4E	phospholipase A2, group IVE				PATH:01100	Metabolic pathways	0.204766	1.09319
PLA2G4E	PLA2G4E	phospholipase A2, group IVE				PATH:04972	Pancreatic secretion	0.430779	1.12483
PLA2G4E	PLA2G4E	phospholipase A2, group IVE				PATH:04730	Long-term depression	0.434223	1.15927
PLA2G4E	PLA2G4E	phospholipase A2, group IVE				PATH:04664	Fc epsilon RI signaling pathway	0.0262906	2.00367
PLA2G4E	PLA2G4E	phospholipase A2, group IVE				PATH:00565	Ether lipid metabolism	0.401065	1.31592
PLA2G4E	PLA2G4E	phospholipase A2, group IVE				PATH:05145	Toxoplasmosis	0.295347	1.22952
PLA2G4E	PLA2G4E	phospholipase A2, group IVE				PATH:04370	VEGF signaling pathway	0.18625	1.49484
PLA2G4E	PLA2G4E	phospholipase A2, group IVE				PATH:00592	alpha-Linolenic acid metabolism	0.796609	0.649189
PLA2G4E	PLA2G4E	phospholipase A2, group IVE				PATH:00591	Linoleic acid metabolism	0.956148	0.331219
PLA2G4E	PLA2G4E	phospholipase A2, group IVE				PATH:04010	MAPK signaling pathway	0.205821	1.22028
PLA2G4E	PLA2G4E	phospholipase A2, group IVE				PATH:00590	Arachidonic acid metabolism	0.348631	1.24844
PLA2G4E	PLA2G4E	phospholipase A2, group IVE				PATH:04270	Vascular smooth muscle contraction	0.0256787	1.81885
DTX4	DTX4	deltex homolog 4 (Drosophila)				PATH:04330	Notch signaling pathway	0.560357	1.03594
CACNA1S	CACNA1S	calcium channel, voltage-dependent, L type, alpha 1S subunit				PATH:05410	Hypertrophic cardiomyopathy (HCM)	0.0135063	2.12532
CACNA1S	CACNA1S	calcium channel, voltage-dependent, L type, alpha 1S subunit				PATH:04260	Cardiac muscle contraction	0.382247	1.2022
CACNA1S	CACNA1S	calcium channel, voltage-dependent, L type, alpha 1S subunit				PATH:04020	Calcium signaling pathway	0.157093	1.33031
CACNA1S	CACNA1S	calcium channel, voltage-dependent, L type, alpha 1S subunit				PATH:05010	Alzheimer's disease	0.85371	0.741931
CACNA1S	CACNA1S	calcium channel, voltage-dependent, L type, alpha 1S subunit				PATH:04010	MAPK signaling pathway	0.205821	1.22028
CACNA1S	CACNA1S	calcium channel, voltage-dependent, L type, alpha 1S subunit				PATH:04912	GnRH signaling pathway	0.0918666	1.6069
CACNA1S	CACNA1S	calcium channel, voltage-dependent, L type, alpha 1S subunit				PATH:04270	Vascular smooth muscle contraction	0.0256787	1.81885
CACNA1S	CACNA1S	calcium channel, voltage-dependent, L type, alpha 1S subunit				PATH:05412	Arrhythmogenic right ventricular cardiomyopathy (ARVC)	0.00474419	2.44558
CACNA1S	CACNA1S	calcium channel, voltage-dependent, L type, alpha 1S subunit				PATH:05414	Dilated cardiomyopathy	0.0217753	1.98363
CHST14	CHST14	carbohydrate (N-acetylgalactosamine 4-0) sulfotransferase 14	0	Chst14	carbohydrate (N-acetylgalactosamine 4-0) sulfotransferase 14	PATH:00532	Glycosaminoglycan biosynthesis - chondroitin sulfate	0.7537	0.737715
F3	F3	coagulation factor III	6e-80	F3	coagulation factor III (thromboplastin, tissue factor)	PATH:04610	Complement and coagulation cascades	0.0103968	2.20404
GPC3	GPC3	glypican 3	0	Gpc3	glypican 3	PATH:05205	Proteoglycans in cancer	0.000202243	2.12047
IL22RA1	IL22RA1	interleukin 22 receptor, alpha 1	0	Il22ra1	interleukin 22 receptor, alpha 1	PATH:04630	Jak-STAT signaling pathway	0.658519	0.916934
IL22RA1	IL22RA1	interleukin 22 receptor, alpha 1	0	Il22ra1	interleukin 22 receptor, alpha 1	PATH:04060	Cytokine-cytokine receptor interaction	0.145168	1.27065
SLC1A1	SLC1A1	solute carrier family 1 (neuronal/epithelial high affinity glutamate transporter, system Xag), member 1	0	Slc1a1	solute carrier family 1 (neuronal/epithelial high affinity glutamate transporter, system Xag), member 1	PATH:04724	Glutamatergic synapse	0.204151	1.35248
SLC1A1	SLC1A1	solute carrier family 1 (neuronal/epithelial high affinity glutamate transporter, system Xag), member 1	0	Slc1a1	solute carrier family 1 (neuronal/epithelial high affinity glutamate transporter, system Xag), member 1	PATH:04974	Protein digestion and absorption	0.0172475	1.91806
C1R	C1R	complement component 1, r subcomponent	0	C1r	complement component 1, r subcomponent	PATH:05133	Pertussis	0.0399213	1.94757
C1R	C1R	complement component 1, r subcomponent	0	C1r	complement component 1, r subcomponent	PATH:04145	Phagosome	0.0135294	1.79159
C1R	C1R	complement component 1, r subcomponent	0	C1r	complement component 1, r subcomponent	PATH:05322	Systemic lupus erythematosus	0.111716	1.42903
C1R	C1R	complement component 1, r subcomponent	0	C1r	complement component 1, r subcomponent	PATH:05150	Staphylococcus aureus infection	0.00670461	2.60835
C1R	C1R	complement component 1, r subcomponent	0	C1r	complement component 1, r subcomponent	PATH:04610	Complement and coagulation cascades	0.0103968	2.20404
RDH10	RDH10	retinol dehydrogenase 10 (all-trans)	0	Rdh10	retinol dehydrogenase 10 (all-trans)	PATH:01100	Metabolic pathways	0.204766	1.09319
RDH10	RDH10	retinol dehydrogenase 10 (all-trans)	0	Rdh10	retinol dehydrogenase 10 (all-trans)	PATH:00830	Retinol metabolism	0.0690479	1.92556
CALML5	CALML5	calmodulin-like 5	3e-42	Calm1	calmodulin 1	PATH:04728	Dopaminergic synapse	0.0411971	1.7015
CALML5	CALML5	calmodulin-like 5	3e-42	Calm1	calmodulin 1	PATH:04921	Oxytocin signaling pathway	0.0898249	1.50705
CALML5	CALML5	calmodulin-like 5	3e-42	Calm1	calmodulin 1	PATH:05214	Glioma	0.209805	1.49813
CALML5	CALML5	calmodulin-like 5	3e-42	Calm1	calmodulin 1	PATH:04720	Long-term potentiation	0.409449	1.19336
CALML5	CALML5	calmodulin-like 5	3e-42	Calm1	calmodulin 1	PATH:04744	Phototransduction	0.0903155	2.31853
CALML5	CALML5	calmodulin-like 5	3e-42	Calm1	calmodulin 1	PATH:04722	Neurotrophin signaling pathway	0.444568	1.09006
CALML5	CALML5	calmodulin-like 5	3e-42	Calm1	calmodulin 1	PATH:04022	cGMP-PKG signaling pathway	0.0353034	1.63318
CALML5	CALML5	calmodulin-like 5	3e-42	Calm1	calmodulin 1	PATH:05133	Pertussis	0.0399213	1.94757
CALML5	CALML5	calmodulin-like 5	3e-42	Calm1	calmodulin 1	PATH:05034	Alcoholism	0.0278101	1.65213
CALML5	CALML5	calmodulin-like 5	3e-42	Calm1	calmodulin 1	PATH:04740	Olfactory transduction	1	0.0642126
CALML5	CALML5	calmodulin-like 5	3e-42	Calm1	calmodulin 1	PATH:05152	Tuberculosis	0.281701	1.19587
CALML5	CALML5	calmodulin-like 5	3e-42	Calm1	calmodulin 1	PATH:05031	Amphetamine addiction	0.199996	1.52154
CALML5	CALML5	calmodulin-like 5	3e-42	Calm1	calmodulin 1	PATH:04261	Adrenergic signaling in cardiomyocytes	0.042101	1.65851
CALML5	CALML5	calmodulin-like 5	3e-42	Calm1	calmodulin 1	PATH:04020	Calcium signaling pathway	0.157093	1.33031
CALML5	CALML5	calmodulin-like 5	3e-42	Calm1	calmodulin 1	PATH:05010	Alzheimer's disease	0.85371	0.741931
CALML5	CALML5	calmodulin-like 5	3e-42	Calm1	calmodulin 1	PATH:04915	Estrogen signaling pathway	0.101384	1.62297
CALML5	CALML5	calmodulin-like 5	3e-42	Calm1	calmodulin 1	PATH:04916	Melanogenesis	0.0311056	1.87923
CALML5	CALML5	calmodulin-like 5	3e-42	Calm1	calmodulin 1	PATH:04910	Insulin signaling pathway	0.164627	1.37153
CALML5	CALML5	calmodulin-like 5	3e-42	Calm1	calmodulin 1	PATH:04713	Circadian entrainment	0.158762	1.50974
CALML5	CALML5	calmodulin-like 5	3e-42	Calm1	calmodulin 1	PATH:04912	GnRH signaling pathway	0.0918666	1.6069
CALML5	CALML5	calmodulin-like 5	3e-42	Calm1	calmodulin 1	PATH:04114	Oocyte meiosis	0.578675	0.97938
CALML5	CALML5	calmodulin-like 5	3e-42	Calm1	calmodulin 1	PATH:04015	Rap1 signaling pathway	0.00637792	1.79381
CALML5	CALML5	calmodulin-like 5	3e-42	Calm1	calmodulin 1	PATH:04970	Salivary secretion	0.503999	1.05846
CALML5	CALML5	calmodulin-like 5	3e-42	Calm1	calmodulin 1	PATH:04750	Inflammatory mediator regulation of TRP channels	0.247203	1.33853
CALML5	CALML5	calmodulin-like 5	3e-42	Calm1	calmodulin 1	PATH:04971	Gastric acid secretion	0.822227	0.685763
CALML5	CALML5	calmodulin-like 5	3e-42	Calm1	calmodulin 1	PATH:04014	Ras signaling pathway	0.145558	1.32012
CALML5	CALML5	calmodulin-like 5	3e-42	Calm1	calmodulin 1	PATH:04070	Phosphatidylinositol signaling system	0.00303016	2.46528
CALML5	CALML5	calmodulin-like 5	3e-42	Calm1	calmodulin 1	PATH:04270	Vascular smooth muscle contraction	0.0256787	1.81885
PSD	PSD	pleckstrin and Sec7 domain containing	0	Psd	pleckstrin and Sec7 domain containing	PATH:04144	Endocytosis	0.545365	0.998753
SERPINE1	SERPINE1	serpin peptidase inhibitor, clade E (nexin, plasminogen activator inhibitor type 1), member 1	0	Serpine1	serpin peptidase inhibitor, clade E (nexin, plasminogen activator inhibitor type 1), member 1	PATH:04066	HIF-1 signaling pathway	0.291886	1.27292
SERPINE1	SERPINE1	serpin peptidase inhibitor, clade E (nexin, plasminogen activator inhibitor type 1), member 1	0	Serpine1	serpin peptidase inhibitor, clade E (nexin, plasminogen activator inhibitor type 1), member 1	PATH:05142	Chagas disease	0.855773	0.693578
SERPINE1	SERPINE1	serpin peptidase inhibitor, clade E (nexin, plasminogen activator inhibitor type 1), member 1	0	Serpine1	serpin peptidase inhibitor, clade E (nexin, plasminogen activator inhibitor type 1), member 1	PATH:04390	Hippo signaling pathway	0.00798448	1.93788
SERPINE1	SERPINE1	serpin peptidase inhibitor, clade E (nexin, plasminogen activator inhibitor type 1), member 1	0	Serpine1	serpin peptidase inhibitor, clade E (nexin, plasminogen activator inhibitor type 1), member 1	PATH:04610	Complement and coagulation cascades	0.0103968	2.20404
SERPINE1	SERPINE1	serpin peptidase inhibitor, clade E (nexin, plasminogen activator inhibitor type 1), member 1	0	Serpine1	serpin peptidase inhibitor, clade E (nexin, plasminogen activator inhibitor type 1), member 1	PATH:04115	p53 signaling pathway	0.250594	1.41128
FZD1	FZD1	frizzled family receptor 1	0	Fzd1	frizzled class receptor 1	PATH:05200	Pathways in cancer	0.0637061	1.35666
FZD1	FZD1	frizzled family receptor 1	0	Fzd1	frizzled class receptor 1	PATH:05166	HTLV-I infection	0.181426	1.25352
FZD1	FZD1	frizzled family receptor 1	0	Fzd1	frizzled class receptor 1	PATH:04310	Wnt signaling pathway	0.454156	1.07482
FZD1	FZD1	frizzled family receptor 1	0	Fzd1	frizzled class receptor 1	PATH:04916	Melanogenesis	0.0311056	1.87923
FZD1	FZD1	frizzled family receptor 1	0	Fzd1	frizzled class receptor 1	PATH:04390	Hippo signaling pathway	0.00798448	1.93788
FZD1	FZD1	frizzled family receptor 1	0	Fzd1	frizzled class receptor 1	PATH:05217	Basal cell carcinoma	0.038924	2.18477
FZD1	FZD1	frizzled family receptor 1	0	Fzd1	frizzled class receptor 1	PATH:05205	Proteoglycans in cancer	0.000202243	2.12047
DNAJC6	DNAJC6	DnaJ (Hsp40) homolog, subfamily C, member 6	0	Dnajc6	DnaJ (Hsp40) homolog, subfamily C, member 6	PATH:04144	Endocytosis	0.545365	0.998753
LAMC2	LAMC2	laminin, gamma 2	0	Lamc2	laminin, gamma 2	PATH:05222	Small cell lung cancer	0.638809	0.922144
LAMC2	LAMC2	laminin, gamma 2	0	Lamc2	laminin, gamma 2	PATH:05200	Pathways in cancer	0.0637061	1.35666
LAMC2	LAMC2	laminin, gamma 2	0	Lamc2	laminin, gamma 2	PATH:05145	Toxoplasmosis	0.295347	1.22952
LAMC2	LAMC2	laminin, gamma 2	0	Lamc2	laminin, gamma 2	PATH:05146	Amoebiasis	0.311312	1.22746
LAMC2	LAMC2	laminin, gamma 2	0	Lamc2	laminin, gamma 2	PATH:04151	PI3K-Akt signaling pathway	0.0181206	1.47543
LAMC2	LAMC2	laminin, gamma 2	0	Lamc2	laminin, gamma 2	PATH:04510	Focal adhesion	8.73117e-05	2.19101
LAMC2	LAMC2	laminin, gamma 2	0	Lamc2	laminin, gamma 2	PATH:04512	ECM-receptor interaction	1.15993e-06	3.50415
MSI1	MSI1	musashi homolog 1 (Drosophila)	0	Msi1	musashi RNA-binding protein 1	PATH:03015	mRNA surveillance pathway	0.898241	0.579633
UBA6	UBA6	ubiquitin-like modifier activating enzyme 6	0	Uba6	ubiquitin-like modifier activating enzyme 6	PATH:04120	Ubiquitin mediated proteolysis	0.998783	0.230209
WNT5B	WNT5B	wingless-type MMTV integration site family, member 5B	0	Wnt5b	wingless-type MMTV integration site family, member 5B	PATH:05200	Pathways in cancer	0.0637061	1.35666
WNT5B	WNT5B	wingless-type MMTV integration site family, member 5B	0	Wnt5b	wingless-type MMTV integration site family, member 5B	PATH:05166	HTLV-I infection	0.181426	1.25352
WNT5B	WNT5B	wingless-type MMTV integration site family, member 5B	0	Wnt5b	wingless-type MMTV integration site family, member 5B	PATH:04310	Wnt signaling pathway	0.454156	1.07482
WNT5B	WNT5B	wingless-type MMTV integration site family, member 5B	0	Wnt5b	wingless-type MMTV integration site family, member 5B	PATH:04916	Melanogenesis	0.0311056	1.87923
WNT5B	WNT5B	wingless-type MMTV integration site family, member 5B	0	Wnt5b	wingless-type MMTV integration site family, member 5B	PATH:04340	Hedgehog signaling pathway	0.428157	1.2022
WNT5B	WNT5B	wingless-type MMTV integration site family, member 5B	0	Wnt5b	wingless-type MMTV integration site family, member 5B	PATH:04390	Hippo signaling pathway	0.00798448	1.93788
WNT5B	WNT5B	wingless-type MMTV integration site family, member 5B	0	Wnt5b	wingless-type MMTV integration site family, member 5B	PATH:05217	Basal cell carcinoma	0.038924	2.18477
WNT5B	WNT5B	wingless-type MMTV integration site family, member 5B	0	Wnt5b	wingless-type MMTV integration site family, member 5B	PATH:05205	Proteoglycans in cancer	0.000202243	2.12047
SCN1A	SCN1A	sodium channel, voltage-gated, type I, alpha subunit	0	Scn1a	sodium channel, voltage-gated, type I, alpha subunit	PATH:04728	Dopaminergic synapse	0.0411971	1.7015
SEMA6D	SEMA6D	sema domain, transmembrane domain (TM), and cytoplasmic domain, (semaphorin) 6D	0	Sema6d	sema domain, transmembrane domain (TM), and cytoplasmic domain, (semaphorin) 6D	PATH:04360	Axon guidance	5.27829e-06	2.80664
ACTN3	ACTN3	actinin, alpha 3	0	Actn3	actinin alpha 3	PATH:04530	Tight junction	0.0993877	1.50974
ACTN3	ACTN3	actinin, alpha 3	0	Actn3	actinin alpha 3	PATH:05322	Systemic lupus erythematosus	0.111716	1.42903
ACTN3	ACTN3	actinin, alpha 3	0	Actn3	actinin alpha 3	PATH:05146	Amoebiasis	0.311312	1.22746
ACTN3	ACTN3	actinin, alpha 3	0	Actn3	actinin alpha 3	PATH:04520	Adherens junction	0.250594	1.41128
ACTN3	ACTN3	actinin, alpha 3	0	Actn3	actinin alpha 3	PATH:04670	Leukocyte transendothelial migration	0.000292445	2.47572
ACTN3	ACTN3	actinin, alpha 3	0	Actn3	actinin alpha 3	PATH:04510	Focal adhesion	8.73117e-05	2.19101
ACTN3	ACTN3	actinin, alpha 3	0	Actn3	actinin alpha 3	PATH:05412	Arrhythmogenic right ventricular cardiomyopathy (ARVC)	0.00474419	2.44558
ACTN3	ACTN3	actinin, alpha 3	0	Actn3	actinin alpha 3	PATH:05203	Viral carcinogenesis	0.151207	1.32488
ACTN3	ACTN3	actinin, alpha 3	0	Actn3	actinin alpha 3	PATH:04810	Regulation of actin cytoskeleton	0.000551986	1.99044
GPR35	GPR35	G protein-coupled receptor 35	6e-103	Gpr35	G protein-coupled receptor 35	PATH:04080	Neuroactive ligand-receptor interaction	0.994649	0.50195
ABLIM2	ABLIM2	actin binding LIM protein family, member 2				PATH:04360	Axon guidance	5.27829e-06	2.80664
PSTPIP1	PSTPIP1	proline-serine-threonine phosphatase interacting protein 1	0	Pstpip1	proline-serine-threonine phosphatase-interacting protein 1	PATH:04621	NOD-like receptor signaling pathway	0.00944953	2.47572
CACNA1H	CACNA1H	calcium channel, voltage-dependent, T type, alpha 1H subunit				PATH:04020	Calcium signaling pathway	0.157093	1.33031
CACNA1H	CACNA1H	calcium channel, voltage-dependent, T type, alpha 1H subunit				PATH:04010	MAPK signaling pathway	0.205821	1.22028
SORBS1	SORBS1	sorbin and SH3 domain containing 1	0	Sorbs1	sorbin and SH3 domain containing 1	PATH:03320	PPAR signaling pathway	0.105981	1.66459
SORBS1	SORBS1	sorbin and SH3 domain containing 1	0	Sorbs1	sorbin and SH3 domain containing 1	PATH:04520	Adherens junction	0.250594	1.41128
SORBS1	SORBS1	sorbin and SH3 domain containing 1	0	Sorbs1	sorbin and SH3 domain containing 1	PATH:04910	Insulin signaling pathway	0.164627	1.37153
DGKB	DGKB	diacylglycerol kinase, beta 90kDa	0	Dgkb	diacylglycerol kinase, beta	PATH:00564	Glycerophospholipid metabolism	0.0135063	2.12532
DGKB	DGKB	diacylglycerol kinase, beta 90kDa	0	Dgkb	diacylglycerol kinase, beta	PATH:04070	Phosphatidylinositol signaling system	0.00303016	2.46528
DGKB	DGKB	diacylglycerol kinase, beta 90kDa	0	Dgkb	diacylglycerol kinase, beta	PATH:01100	Metabolic pathways	0.204766	1.09319
DGKB	DGKB	diacylglycerol kinase, beta 90kDa	0	Dgkb	diacylglycerol kinase, beta	PATH:00561	Glycerolipid metabolism	0.0292293	2.31853
PPARGC1A	PPARGC1A	peroxisome proliferator-activated receptor gamma, coactivator 1 alpha	0	Ppargc1a	peroxisome proliferator-activated receptor gamma, coactivator 1 alpha	PATH:04910	Insulin signaling pathway	0.164627	1.37153
PPARGC1A	PPARGC1A	peroxisome proliferator-activated receptor gamma, coactivator 1 alpha	0	Ppargc1a	peroxisome proliferator-activated receptor gamma, coactivator 1 alpha	PATH:05016	Huntington's disease	0.909994	0.679779
PPARGC1A	PPARGC1A	peroxisome proliferator-activated receptor gamma, coactivator 1 alpha	0	Ppargc1a	peroxisome proliferator-activated receptor gamma, coactivator 1 alpha	PATH:04920	Adipocytokine signaling pathway	0.0227954	2.14805
LOC534913	LOC534913	mariner-like transposase	1e-174	SETMAR	SET domain and mariner transposase fusion gene	PATH:00310	Lysine degradation	0.946862	0.35282
FBP2	FBP2	fructose-1,6-bisphosphatase 2	0	Fbp2	fructose-1,6-bisphosphatase 2	PATH:00010	Glycolysis / Gluconeogenesis	0.562153	1.01436
FBP2	FBP2	fructose-1,6-bisphosphatase 2	0	Fbp2	fructose-1,6-bisphosphatase 2	PATH:00051	Fructose and mannose metabolism	0.161117	1.72657
FBP2	FBP2	fructose-1,6-bisphosphatase 2	0	Fbp2	fructose-1,6-bisphosphatase 2	PATH:00030	Pentose phosphate pathway	0.502391	1.2022
FBP2	FBP2	fructose-1,6-bisphosphatase 2	0	Fbp2	fructose-1,6-bisphosphatase 2	PATH:04910	Insulin signaling pathway	0.164627	1.37153
FBP2	FBP2	fructose-1,6-bisphosphatase 2	0	Fbp2	fructose-1,6-bisphosphatase 2	PATH:01200	Carbon metabolism	0.877426	0.642762
FBP2	FBP2	fructose-1,6-bisphosphatase 2	0	Fbp2	fructose-1,6-bisphosphatase 2	PATH:01100	Metabolic pathways	0.204766	1.09319
CCL17	CCL17	chemokine (C-C motif) ligand 17	1e-21	Ccl17	chemokine (C-C motif) ligand 17	PATH:04062	Chemokine signaling pathway	0.0201241	1.65788
CCL17	CCL17	chemokine (C-C motif) ligand 17	1e-21	Ccl17	chemokine (C-C motif) ligand 17	PATH:04060	Cytokine-cytokine receptor interaction	0.145168	1.27065
GNG11	GNG11	guanine nucleotide binding protein (G protein), gamma 11	4e-34	LOC100912034	guanine nucleotide-binding protein G(I)/G(S)/G(O) subunit gamma-11-like	PATH:05034	Alcoholism	0.0278101	1.65213
GNG11	GNG11	guanine nucleotide binding protein (G protein), gamma 11	4e-34	LOC100912034	guanine nucleotide-binding protein G(I)/G(S)/G(O) subunit gamma-11-like	PATH:04014	Ras signaling pathway	0.145558	1.32012
GNG11	GNG11	guanine nucleotide binding protein (G protein), gamma 11	4e-34	LOC100912034	guanine nucleotide-binding protein G(I)/G(S)/G(O) subunit gamma-11-like	PATH:04062	Chemokine signaling pathway	0.0201241	1.65788
GNG11	GNG11	guanine nucleotide binding protein (G protein), gamma 11	4e-34	LOC100912034	guanine nucleotide-binding protein G(I)/G(S)/G(O) subunit gamma-11-like	PATH:04727	GABAergic synapse	0.618364	0.943589
GNG11	GNG11	guanine nucleotide binding protein (G protein), gamma 11	4e-34	LOC100912034	guanine nucleotide-binding protein G(I)/G(S)/G(O) subunit gamma-11-like	PATH:04728	Dopaminergic synapse	0.0411971	1.7015
GNG11	GNG11	guanine nucleotide binding protein (G protein), gamma 11	4e-34	LOC100912034	guanine nucleotide-binding protein G(I)/G(S)/G(O) subunit gamma-11-like	PATH:04151	PI3K-Akt signaling pathway	0.0181206	1.47543
GNG11	GNG11	guanine nucleotide binding protein (G protein), gamma 11	4e-34	LOC100912034	guanine nucleotide-binding protein G(I)/G(S)/G(O) subunit gamma-11-like	PATH:05032	Morphine addiction	0.638809	0.922144
GNG11	GNG11	guanine nucleotide binding protein (G protein), gamma 11	4e-34	LOC100912034	guanine nucleotide-binding protein G(I)/G(S)/G(O) subunit gamma-11-like	PATH:04723	Retrograde endocannabinoid signaling	0.255962	1.32488
GNG11	GNG11	guanine nucleotide binding protein (G protein), gamma 11	4e-34	LOC100912034	guanine nucleotide-binding protein G(I)/G(S)/G(O) subunit gamma-11-like	PATH:04724	Glutamatergic synapse	0.204151	1.35248
GNG11	GNG11	guanine nucleotide binding protein (G protein), gamma 11	4e-34	LOC100912034	guanine nucleotide-binding protein G(I)/G(S)/G(O) subunit gamma-11-like	PATH:04713	Circadian entrainment	0.158762	1.50974
GNG11	GNG11	guanine nucleotide binding protein (G protein), gamma 11	4e-34	LOC100912034	guanine nucleotide-binding protein G(I)/G(S)/G(O) subunit gamma-11-like	PATH:04725	Cholinergic synapse	0.00444605	2.18477
GNG11	GNG11	guanine nucleotide binding protein (G protein), gamma 11	4e-34	LOC100912034	guanine nucleotide-binding protein G(I)/G(S)/G(O) subunit gamma-11-like	PATH:04726	Serotonergic synapse	0.666166	0.901652
PTCH2	PTCH2	patched 2	0	Ptch2	patched 2	PATH:05200	Pathways in cancer	0.0637061	1.35666
PTCH2	PTCH2	patched 2	0	Ptch2	patched 2	PATH:04340	Hedgehog signaling pathway	0.428157	1.2022
PTCH2	PTCH2	patched 2	0	Ptch2	patched 2	PATH:05217	Basal cell carcinoma	0.038924	2.18477
CPEB1	CPEB1	cytoplasmic polyadenylation element binding protein 1				PATH:04320	Dorso-ventral axis formation	0.0429626	2.95086
CPEB1	CPEB1	cytoplasmic polyadenylation element binding protein 1				PATH:04914	Progesterone-mediated oocyte maturation	0.438217	1.13231
CPEB1	CPEB1	cytoplasmic polyadenylation element binding protein 1				PATH:04114	Oocyte meiosis	0.578675	0.97938
INPP4B	INPP4B	inositol polyphosphate-4-phosphatase, type II, 105kDa	0	Inpp4b	inositol polyphosphate-4-phosphatase, type II	PATH:04070	Phosphatidylinositol signaling system	0.00303016	2.46528
INPP4B	INPP4B	inositol polyphosphate-4-phosphatase, type II, 105kDa	0	Inpp4b	inositol polyphosphate-4-phosphatase, type II	PATH:00562	Inositol phosphate metabolism	0.497042	1.10032
INPP4B	INPP4B	inositol polyphosphate-4-phosphatase, type II, 105kDa	0	Inpp4b	inositol polyphosphate-4-phosphatase, type II	PATH:01100	Metabolic pathways	0.204766	1.09319
TNC	TNC	tenascin C	0	Tnc	tenascin C	PATH:04151	PI3K-Akt signaling pathway	0.0181206	1.47543
TNC	TNC	tenascin C	0	Tnc	tenascin C	PATH:04510	Focal adhesion	8.73117e-05	2.19101
TNC	TNC	tenascin C	0	Tnc	tenascin C	PATH:04512	ECM-receptor interaction	1.15993e-06	3.50415
TNC	TNC	tenascin C	0	Tnc	tenascin C	PATH:05206	MicroRNAs in cancer	0.00576575	1.95678
THBS4	THBS4	thrombospondin 4	0	Thbs4	thrombospondin 4	PATH:05144	Malaria	0.000698165	3.07805
THBS4	THBS4	thrombospondin 4	0	Thbs4	thrombospondin 4	PATH:04145	Phagosome	0.0135294	1.79159
THBS4	THBS4	thrombospondin 4	0	Thbs4	thrombospondin 4	PATH:04151	PI3K-Akt signaling pathway	0.0181206	1.47543
THBS4	THBS4	thrombospondin 4	0	Thbs4	thrombospondin 4	PATH:04350	TGF-beta signaling pathway	0.166107	1.49239
THBS4	THBS4	thrombospondin 4	0	Thbs4	thrombospondin 4	PATH:04510	Focal adhesion	8.73117e-05	2.19101
THBS4	THBS4	thrombospondin 4	0	Thbs4	thrombospondin 4	PATH:04512	ECM-receptor interaction	1.15993e-06	3.50415
FLT3	FLT3	fms-related tyrosine kinase 3				PATH:05200	Pathways in cancer	0.0637061	1.35666
FLT3	FLT3	fms-related tyrosine kinase 3				PATH:05221	Acute myeloid leukemia	0.273358	1.42366
FLT3	FLT3	fms-related tyrosine kinase 3				PATH:04640	Hematopoietic cell lineage	0.00359404	2.31853
FLT3	FLT3	fms-related tyrosine kinase 3				PATH:04060	Cytokine-cytokine receptor interaction	0.145168	1.27065
CALD1	CALD1	caldesmon 1	0	Cald1	caldesmon 1	PATH:04270	Vascular smooth muscle contraction	0.0256787	1.81885
CXCL8	CXCL8	interleukin 8	3e-13	Cxcl1	chemokine (C-X-C motif) ligand 1	PATH:05219	Bladder cancer	0.016951	2.582
CXCL8	CXCL8	interleukin 8	3e-13	Cxcl1	chemokine (C-X-C motif) ligand 1	PATH:04932	Non-alcoholic fatty liver disease (NAFLD)	0.786794	0.794462
CXCL8	CXCL8	interleukin 8	3e-13	Cxcl1	chemokine (C-X-C motif) ligand 1	PATH:04668	TNF signaling pathway	0.000870759	2.4044
CXCL8	CXCL8	interleukin 8	3e-13	Cxcl1	chemokine (C-X-C motif) ligand 1	PATH:04620	Toll-like receptor signaling pathway	0.674277	0.894552
CXCL8	CXCL8	interleukin 8	3e-13	Cxcl1	chemokine (C-X-C motif) ligand 1	PATH:04621	NOD-like receptor signaling pathway	0.00944953	2.47572
CXCL8	CXCL8	interleukin 8	3e-13	Cxcl1	chemokine (C-X-C motif) ligand 1	PATH:04622	RIG-I-like receptor signaling pathway	0.648774	0.911783
CXCL8	CXCL8	interleukin 8	3e-13	Cxcl1	chemokine (C-X-C motif) ligand 1	PATH:05200	Pathways in cancer	0.0637061	1.35666
CXCL8	CXCL8	interleukin 8	3e-13	Cxcl1	chemokine (C-X-C motif) ligand 1	PATH:05134	Legionellosis	0.214883	1.56055
CXCL8	CXCL8	interleukin 8	3e-13	Cxcl1	chemokine (C-X-C motif) ligand 1	PATH:05144	Malaria	0.000698165	3.07805
CXCL8	CXCL8	interleukin 8	3e-13	Cxcl1	chemokine (C-X-C motif) ligand 1	PATH:05133	Pertussis	0.0399213	1.94757
CXCL8	CXCL8	interleukin 8	3e-13	Cxcl1	chemokine (C-X-C motif) ligand 1	PATH:05323	Rheumatoid arthritis	0.112284	1.58769
CXCL8	CXCL8	interleukin 8	3e-13	Cxcl1	chemokine (C-X-C motif) ligand 1	PATH:05202	Transcriptional misregulation in cancer	0.00599271	1.86888
CXCL8	CXCL8	interleukin 8	3e-13	Cxcl1	chemokine (C-X-C motif) ligand 1	PATH:05146	Amoebiasis	0.311312	1.22746
CXCL8	CXCL8	interleukin 8	3e-13	Cxcl1	chemokine (C-X-C motif) ligand 1	PATH:04062	Chemokine signaling pathway	0.0201241	1.65788
CXCL8	CXCL8	interleukin 8	3e-13	Cxcl1	chemokine (C-X-C motif) ligand 1	PATH:05132	Salmonella infection	0.0814949	1.69846
CXCL8	CXCL8	interleukin 8	3e-13	Cxcl1	chemokine (C-X-C motif) ligand 1	PATH:04064	NF-kappa B signaling pathway	0.205044	1.41128
CXCL8	CXCL8	interleukin 8	3e-13	Cxcl1	chemokine (C-X-C motif) ligand 1	PATH:05142	Chagas disease	0.855773	0.693578
CXCL8	CXCL8	interleukin 8	3e-13	Cxcl1	chemokine (C-X-C motif) ligand 1	PATH:05164	Influenza A	0.323683	1.16567
CXCL8	CXCL8	interleukin 8	3e-13	Cxcl1	chemokine (C-X-C motif) ligand 1	PATH:05131	Shigellosis	0.00845433	2.51841
CXCL8	CXCL8	interleukin 8	3e-13	Cxcl1	chemokine (C-X-C motif) ligand 1	PATH:05120	Epithelial cell signaling in Helicobacter pylori infection	0.0742403	1.89347
CXCL8	CXCL8	interleukin 8	3e-13	Cxcl1	chemokine (C-X-C motif) ligand 1	PATH:04060	Cytokine-cytokine receptor interaction	0.145168	1.27065
CXCL8	CXCL8	interleukin 8	3e-13	Cxcl1	chemokine (C-X-C motif) ligand 1	PATH:05161	Hepatitis B	0.528885	1.01436
CXCL8	CXCL8	interleukin 8	3e-13	Cxcl1	chemokine (C-X-C motif) ligand 1	PATH:05160	Hepatitis C	0.366303	1.1444
FN1	FN1	fibronectin 1	0	Fn1	fibronectin 1	PATH:05222	Small cell lung cancer	0.638809	0.922144
FN1	FN1	fibronectin 1	0	Fn1	fibronectin 1	PATH:05200	Pathways in cancer	0.0637061	1.35666
FN1	FN1	fibronectin 1	0	Fn1	fibronectin 1	PATH:05100	Bacterial invasion of epithelial cells	0.530264	1.04037
FN1	FN1	fibronectin 1	0	Fn1	fibronectin 1	PATH:05146	Amoebiasis	0.311312	1.22746
FN1	FN1	fibronectin 1	0	Fn1	fibronectin 1	PATH:04151	PI3K-Akt signaling pathway	0.0181206	1.47543
FN1	FN1	fibronectin 1	0	Fn1	fibronectin 1	PATH:04510	Focal adhesion	8.73117e-05	2.19101
FN1	FN1	fibronectin 1	0	Fn1	fibronectin 1	PATH:04512	ECM-receptor interaction	1.15993e-06	3.50415
FN1	FN1	fibronectin 1	0	Fn1	fibronectin 1	PATH:04810	Regulation of actin cytoskeleton	0.000551986	1.99044
FN1	FN1	fibronectin 1	0	Fn1	fibronectin 1	PATH:05205	Proteoglycans in cancer	0.000202243	2.12047
HS3ST3A1	HS3ST3A1	heparan sulfate (glucosamine) 3-O-sulfotransferase 3A1	8e-174	Hs3st3a1	heparan sulfate (glucosamine) 3-O-sulfotransferase 3A1	PATH:00534	Glycosaminoglycan biosynthesis - heparan sulfate	0.809184	0.62422
ENTPD1	ENTPD1	ectonucleoside triphosphate diphosphohydrolase 1	0	Entpd1	ectonucleoside triphosphate diphosphohydrolase 1	PATH:05169	Epstein-Barr virus infection	0.593945	0.965011
ENTPD1	ENTPD1	ectonucleoside triphosphate diphosphohydrolase 1	0	Entpd1	ectonucleoside triphosphate diphosphohydrolase 1	PATH:00240	Pyrimidine metabolism	0.856921	0.669267
ENTPD1	ENTPD1	ectonucleoside triphosphate diphosphohydrolase 1	0	Entpd1	ectonucleoside triphosphate diphosphohydrolase 1	PATH:00230	Purine metabolism	0.592269	0.966055
WASF1	WASF1	WAS protein family, member 1	0	Wasf1	WAS protein family, member 1	PATH:05100	Bacterial invasion of epithelial cells	0.530264	1.04037
WASF1	WASF1	WAS protein family, member 1	0	Wasf1	WAS protein family, member 1	PATH:04520	Adherens junction	0.250594	1.41128
WASF1	WASF1	WAS protein family, member 1	0	Wasf1	WAS protein family, member 1	PATH:05132	Salmonella infection	0.0814949	1.69846
WASF1	WASF1	WAS protein family, member 1	0	Wasf1	WAS protein family, member 1	PATH:05131	Shigellosis	0.00845433	2.51841
WASF1	WASF1	WAS protein family, member 1	0	Wasf1	WAS protein family, member 1	PATH:04666	Fc gamma R-mediated phagocytosis	0.460384	1.10657
WASF1	WASF1	WAS protein family, member 1	0	Wasf1	WAS protein family, member 1	PATH:04810	Regulation of actin cytoskeleton	0.000551986	1.99044
SNAP25	SNAP25	synaptosomal-associated protein, 25kDa	7e-117	Snap25	synaptosomal-associated protein 25	PATH:04130	SNARE interactions in vesicular transport	0.659885	0.901652
SNAP25	SNAP25	synaptosomal-associated protein, 25kDa	7e-117	Snap25	synaptosomal-associated protein 25	PATH:04911	Insulin secretion	0.348631	1.24844
SNAP25	SNAP25	synaptosomal-associated protein, 25kDa	7e-117	Snap25	synaptosomal-associated protein 25	PATH:04721	Synaptic vesicle cycle	0.782073	0.737715
LOC508916	LOC508916	carboxylesterase 1-like	0	Ces1d	carboxylesterase 1D	PATH:01100	Metabolic pathways	0.204766	1.09319
LOC508916	LOC508916	carboxylesterase 1-like	0	Ces1d	carboxylesterase 1D	PATH:00983	Drug metabolism - other enzymes	0.25807	1.54569
EHD3	EHD3	EH-domain containing 3	0	Ehd3	EH-domain containing 3	PATH:04144	Endocytosis	0.545365	0.998753
CKMT1B	CKMT1B	creatine kinase, mitochondrial 1B	0	Ckmt1b	creatine kinase, mitochondrial 1B	PATH:00330	Arginine and proline metabolism	0.0204174	2.31853
CKMT1B	CKMT1B	creatine kinase, mitochondrial 1B	0	Ckmt1b	creatine kinase, mitochondrial 1B	PATH:01100	Metabolic pathways	0.204766	1.09319
ANK1	ANK1	ankyrin 1, erythrocytic	2e-36	Ank1	ankyrin 1, erythrocytic	PATH:05205	Proteoglycans in cancer	0.000202243	2.12047
EREG	EREG	epiregulin				PATH:04012	ErbB signaling pathway	0.438217	1.13231
EPHX2	EPHX2	epoxide hydrolase 2, cytoplasmic	0	Ephx2	epoxide hydrolase 2, cytoplasmic	PATH:04146	Peroxisome	0.0682651	1.75985
EPHX2	EPHX2	epoxide hydrolase 2, cytoplasmic	0	Ephx2	epoxide hydrolase 2, cytoplasmic	PATH:00590	Arachidonic acid metabolism	0.348631	1.24844
EPHX2	EPHX2	epoxide hydrolase 2, cytoplasmic	0	Ephx2	epoxide hydrolase 2, cytoplasmic	PATH:01100	Metabolic pathways	0.204766	1.09319
OR52B2	OR52B2	olfactory receptor, family 52, subfamily B, member 2				PATH:04740	Olfactory transduction	1	0.0642126
SLIT2	SLIT2	slit homolog 2 (Drosophila)	0	Slit2	slit homolog 2 (Drosophila)	PATH:04360	Axon guidance	5.27829e-06	2.80664
SCARB2	SCARB2	scavenger receptor class B, member 2	0	Scarb2	scavenger receptor class B, member 2	PATH:04142	Lysosome	0.372991	1.15927
FGF18	FGF18	fibroblast growth factor 18	9e-121	Fgf18	fibroblast growth factor 18	PATH:05200	Pathways in cancer	0.0637061	1.35666
FGF18	FGF18	fibroblast growth factor 18	9e-121	Fgf18	fibroblast growth factor 18	PATH:04014	Ras signaling pathway	0.145558	1.32012
FGF18	FGF18	fibroblast growth factor 18	9e-121	Fgf18	fibroblast growth factor 18	PATH:04151	PI3K-Akt signaling pathway	0.0181206	1.47543
FGF18	FGF18	fibroblast growth factor 18	9e-121	Fgf18	fibroblast growth factor 18	PATH:04010	MAPK signaling pathway	0.205821	1.22028
FGF18	FGF18	fibroblast growth factor 18	9e-121	Fgf18	fibroblast growth factor 18	PATH:05218	Melanoma	0.0270175	2.08668
FGF18	FGF18	fibroblast growth factor 18	9e-121	Fgf18	fibroblast growth factor 18	PATH:04015	Rap1 signaling pathway	0.00637792	1.79381
FGF18	FGF18	fibroblast growth factor 18	9e-121	Fgf18	fibroblast growth factor 18	PATH:04810	Regulation of actin cytoskeleton	0.000551986	1.99044
FGF18	FGF18	fibroblast growth factor 18	9e-121	Fgf18	fibroblast growth factor 18	PATH:05205	Proteoglycans in cancer	0.000202243	2.12047
PPARA	PPARA	peroxisome proliferator-activated receptor alpha	0	Ppara	peroxisome proliferator activated receptor alpha	PATH:03320	PPAR signaling pathway	0.105981	1.66459
PPARA	PPARA	peroxisome proliferator-activated receptor alpha	0	Ppara	peroxisome proliferator activated receptor alpha	PATH:05160	Hepatitis C	0.366303	1.1444
PPARA	PPARA	peroxisome proliferator-activated receptor alpha	0	Ppara	peroxisome proliferator activated receptor alpha	PATH:04920	Adipocytokine signaling pathway	0.0227954	2.14805
HEPH	HEPH	hephaestin	0	Heph	hephaestin	PATH:04978	Mineral absorption	0.0237632	2.41719
TWIST2	TWIST2	twist homolog 2 (Drosophila)	2e-90	Twist2	twist family bHLH transcription factor 2	PATH:05205	Proteoglycans in cancer	0.000202243	2.12047
LTBP1	LTBP1	latent transforming growth factor beta binding protein 1	0	Ltbp1	latent transforming growth factor beta binding protein 1	PATH:04350	TGF-beta signaling pathway	0.166107	1.49239
FYN	FYN	FYN oncogene related to SRC, FGR, YES	0	Fyn	FYN proto-oncogene, Src family tyrosine kinase	PATH:05416	Viral myocarditis	0.0248428	2.11692
FYN	FYN	FYN oncogene related to SRC, FGR, YES	0	Fyn	FYN proto-oncogene, Src family tyrosine kinase	PATH:04725	Cholinergic synapse	0.00444605	2.18477
FYN	FYN	FYN oncogene related to SRC, FGR, YES	0	Fyn	FYN proto-oncogene, Src family tyrosine kinase	PATH:04664	Fc epsilon RI signaling pathway	0.0262906	2.00367
FYN	FYN	FYN oncogene related to SRC, FGR, YES	0	Fyn	FYN proto-oncogene, Src family tyrosine kinase	PATH:04510	Focal adhesion	8.73117e-05	2.19101
FYN	FYN	FYN oncogene related to SRC, FGR, YES	0	Fyn	FYN proto-oncogene, Src family tyrosine kinase	PATH:04611	Platelet activation	0.0290709	1.78802
FYN	FYN	FYN oncogene related to SRC, FGR, YES	0	Fyn	FYN proto-oncogene, Src family tyrosine kinase	PATH:04660	T cell receptor signaling pathway	0.0172475	1.91806
FYN	FYN	FYN oncogene related to SRC, FGR, YES	0	Fyn	FYN proto-oncogene, Src family tyrosine kinase	PATH:04650	Natural killer cell mediated cytotoxicity	0.382291	1.12992
FYN	FYN	FYN oncogene related to SRC, FGR, YES	0	Fyn	FYN proto-oncogene, Src family tyrosine kinase	PATH:04520	Adherens junction	0.250594	1.41128
FYN	FYN	FYN oncogene related to SRC, FGR, YES	0	Fyn	FYN proto-oncogene, Src family tyrosine kinase	PATH:05020	Prion diseases	0.595334	1.01436
FYN	FYN	FYN oncogene related to SRC, FGR, YES	0	Fyn	FYN proto-oncogene, Src family tyrosine kinase	PATH:05130	Pathogenic Escherichia coli infection	0.785287	0.70564
FYN	FYN	FYN oncogene related to SRC, FGR, YES	0	Fyn	FYN proto-oncogene, Src family tyrosine kinase	PATH:04360	Axon guidance	5.27829e-06	2.80664
FYN	FYN	FYN oncogene related to SRC, FGR, YES	0	Fyn	FYN proto-oncogene, Src family tyrosine kinase	PATH:05162	Measles	0.938734	0.579633
FYN	FYN	FYN oncogene related to SRC, FGR, YES	0	Fyn	FYN proto-oncogene, Src family tyrosine kinase	PATH:04380	Osteoclast differentiation	0.158604	1.40572
SGPP1	SGPP1	sphingosine-1-phosphate phosphatase 1	0	Sgpp1	sphingosine-1-phosphate phosphatase 1	PATH:00600	Sphingolipid metabolism	0.122701	1.88718
HSPA4L	HSPA4L	heat shock 70kDa protein 4-like				PATH:04141	Protein processing in endoplasmic reticulum	0.980703	0.483028
A2ML1	A2ML1	alpha-2-macroglobulin-like 1	0	LOC100911545	alpha-2-macroglobulin-like	PATH:04610	Complement and coagulation cascades	0.0103968	2.20404
GABARAPL1	GABARAPL1	GABA(A) receptor-associated protein like 1	1e-63	Gabarapl1	GABA(A) receptor-associated protein like 1	PATH:04068	FoxO signaling pathway	0.320001	1.21723
GABARAPL1	GABARAPL1	GABA(A) receptor-associated protein like 1	1e-63	Gabarapl1	GABA(A) receptor-associated protein like 1	PATH:04727	GABAergic synapse	0.618364	0.943589
GABARAPL1	GABARAPL1	GABA(A) receptor-associated protein like 1	1e-63	Gabarapl1	GABA(A) receptor-associated protein like 1	PATH:04140	Regulation of autophagy	0.963815	0.31211
ITGA7	ITGA7	integrin, alpha 7	0	Itga7	integrin, alpha 7	PATH:05410	Hypertrophic cardiomyopathy (HCM)	0.0135063	2.12532
ITGA7	ITGA7	integrin, alpha 7	0	Itga7	integrin, alpha 7	PATH:04151	PI3K-Akt signaling pathway	0.0181206	1.47543
ITGA7	ITGA7	integrin, alpha 7	0	Itga7	integrin, alpha 7	PATH:04510	Focal adhesion	8.73117e-05	2.19101
ITGA7	ITGA7	integrin, alpha 7	0	Itga7	integrin, alpha 7	PATH:05412	Arrhythmogenic right ventricular cardiomyopathy (ARVC)	0.00474419	2.44558
ITGA7	ITGA7	integrin, alpha 7	0	Itga7	integrin, alpha 7	PATH:04512	ECM-receptor interaction	1.15993e-06	3.50415
ITGA7	ITGA7	integrin, alpha 7	0	Itga7	integrin, alpha 7	PATH:05414	Dilated cardiomyopathy	0.0217753	1.98363
ITGA7	ITGA7	integrin, alpha 7	0	Itga7	integrin, alpha 7	PATH:04810	Regulation of actin cytoskeleton	0.000551986	1.99044
ITPR1	ITPR1	inositol 1,4,5-trisphosphate receptor, type 1	0	Itpr1	inositol 1,4,5-trisphosphate receptor, type 1	PATH:04728	Dopaminergic synapse	0.0411971	1.7015
ITPR1	ITPR1	inositol 1,4,5-trisphosphate receptor, type 1	0	Itpr1	inositol 1,4,5-trisphosphate receptor, type 1	PATH:04723	Retrograde endocannabinoid signaling	0.255962	1.32488
ITPR1	ITPR1	inositol 1,4,5-trisphosphate receptor, type 1	0	Itpr1	inositol 1,4,5-trisphosphate receptor, type 1	PATH:04921	Oxytocin signaling pathway	0.0898249	1.50705
ITPR1	ITPR1	inositol 1,4,5-trisphosphate receptor, type 1	0	Itpr1	inositol 1,4,5-trisphosphate receptor, type 1	PATH:04724	Glutamatergic synapse	0.204151	1.35248
ITPR1	ITPR1	inositol 1,4,5-trisphosphate receptor, type 1	0	Itpr1	inositol 1,4,5-trisphosphate receptor, type 1	PATH:04725	Cholinergic synapse	0.00444605	2.18477
ITPR1	ITPR1	inositol 1,4,5-trisphosphate receptor, type 1	0	Itpr1	inositol 1,4,5-trisphosphate receptor, type 1	PATH:04726	Serotonergic synapse	0.666166	0.901652
ITPR1	ITPR1	inositol 1,4,5-trisphosphate receptor, type 1	0	Itpr1	inositol 1,4,5-trisphosphate receptor, type 1	PATH:05016	Huntington's disease	0.909994	0.679779
ITPR1	ITPR1	inositol 1,4,5-trisphosphate receptor, type 1	0	Itpr1	inositol 1,4,5-trisphosphate receptor, type 1	PATH:04720	Long-term potentiation	0.409449	1.19336
ITPR1	ITPR1	inositol 1,4,5-trisphosphate receptor, type 1	0	Itpr1	inositol 1,4,5-trisphosphate receptor, type 1	PATH:04022	cGMP-PKG signaling pathway	0.0353034	1.63318
ITPR1	ITPR1	inositol 1,4,5-trisphosphate receptor, type 1	0	Itpr1	inositol 1,4,5-trisphosphate receptor, type 1	PATH:04540	Gap junction	0.618364	0.943589
ITPR1	ITPR1	inositol 1,4,5-trisphosphate receptor, type 1	0	Itpr1	inositol 1,4,5-trisphosphate receptor, type 1	PATH:04020	Calcium signaling pathway	0.157093	1.33031
ITPR1	ITPR1	inositol 1,4,5-trisphosphate receptor, type 1	0	Itpr1	inositol 1,4,5-trisphosphate receptor, type 1	PATH:05010	Alzheimer's disease	0.85371	0.741931
ITPR1	ITPR1	inositol 1,4,5-trisphosphate receptor, type 1	0	Itpr1	inositol 1,4,5-trisphosphate receptor, type 1	PATH:04918	Thyroid hormone synthesis	0.434223	1.15927
ITPR1	ITPR1	inositol 1,4,5-trisphosphate receptor, type 1	0	Itpr1	inositol 1,4,5-trisphosphate receptor, type 1	PATH:04915	Estrogen signaling pathway	0.101384	1.62297
ITPR1	ITPR1	inositol 1,4,5-trisphosphate receptor, type 1	0	Itpr1	inositol 1,4,5-trisphosphate receptor, type 1	PATH:04713	Circadian entrainment	0.158762	1.50974
ITPR1	ITPR1	inositol 1,4,5-trisphosphate receptor, type 1	0	Itpr1	inositol 1,4,5-trisphosphate receptor, type 1	PATH:04912	GnRH signaling pathway	0.0918666	1.6069
ITPR1	ITPR1	inositol 1,4,5-trisphosphate receptor, type 1	0	Itpr1	inositol 1,4,5-trisphosphate receptor, type 1	PATH:04972	Pancreatic secretion	0.430779	1.12483
ITPR1	ITPR1	inositol 1,4,5-trisphosphate receptor, type 1	0	Itpr1	inositol 1,4,5-trisphosphate receptor, type 1	PATH:04730	Long-term depression	0.434223	1.15927
ITPR1	ITPR1	inositol 1,4,5-trisphosphate receptor, type 1	0	Itpr1	inositol 1,4,5-trisphosphate receptor, type 1	PATH:04114	Oocyte meiosis	0.578675	0.97938
ITPR1	ITPR1	inositol 1,4,5-trisphosphate receptor, type 1	0	Itpr1	inositol 1,4,5-trisphosphate receptor, type 1	PATH:04611	Platelet activation	0.0290709	1.78802
ITPR1	ITPR1	inositol 1,4,5-trisphosphate receptor, type 1	0	Itpr1	inositol 1,4,5-trisphosphate receptor, type 1	PATH:05205	Proteoglycans in cancer	0.000202243	2.12047
ITPR1	ITPR1	inositol 1,4,5-trisphosphate receptor, type 1	0	Itpr1	inositol 1,4,5-trisphosphate receptor, type 1	PATH:04970	Salivary secretion	0.503999	1.05846
ITPR1	ITPR1	inositol 1,4,5-trisphosphate receptor, type 1	0	Itpr1	inositol 1,4,5-trisphosphate receptor, type 1	PATH:04750	Inflammatory mediator regulation of TRP channels	0.247203	1.33853
ITPR1	ITPR1	inositol 1,4,5-trisphosphate receptor, type 1	0	Itpr1	inositol 1,4,5-trisphosphate receptor, type 1	PATH:04971	Gastric acid secretion	0.822227	0.685763
ITPR1	ITPR1	inositol 1,4,5-trisphosphate receptor, type 1	0	Itpr1	inositol 1,4,5-trisphosphate receptor, type 1	PATH:04070	Phosphatidylinositol signaling system	0.00303016	2.46528
ITPR1	ITPR1	inositol 1,4,5-trisphosphate receptor, type 1	0	Itpr1	inositol 1,4,5-trisphosphate receptor, type 1	PATH:04270	Vascular smooth muscle contraction	0.0256787	1.81885
SEMA4A	SEMA4A	sema domain, immunoglobulin domain (Ig), transmembrane domain (TM) and short cytoplasmic domain, (semaphorin) 4A	0	Sema4a	sema domain, immunoglobulin domain (Ig), transmembrane domain (TM) and short cytoplasmic domain, (semaphorin) 4A	PATH:04360	Axon guidance	5.27829e-06	2.80664
MAFA	MAFA	v-maf avian musculoaponeurotic fibrosarcoma oncogene homolog A	2e-115	Mafa	v-maf avian musculoaponeurotic fibrosarcoma oncogene A	PATH:04950	Maturity onset diabetes of the young	0.197236	1.94757
MAFA	MAFA	v-maf avian musculoaponeurotic fibrosarcoma oncogene homolog A	2e-115	Mafa	v-maf avian musculoaponeurotic fibrosarcoma oncogene A	PATH:04930	Type II diabetes mellitus	0.18194	1.65609
ALDH1A1	ALDH1A1	aldehyde dehydrogenase 1 family, member A1	0	Aldh1a1	aldehyde dehydrogenase 1 family, member A1	PATH:01100	Metabolic pathways	0.204766	1.09319
ALDH1A1	ALDH1A1	aldehyde dehydrogenase 1 family, member A1	0	Aldh1a1	aldehyde dehydrogenase 1 family, member A1	PATH:00830	Retinol metabolism	0.0690479	1.92556
AK6	AK6	ATP-AMP transphosphorylase 6	1e-87	Ak6	adenylate kinase 6	PATH:03022	Basal transcription factors	0.804867	0.676239
AK6	AK6	ATP-AMP transphosphorylase 6	1e-87	Ak6	adenylate kinase 6	PATH:03008	Ribosome biogenesis in eukaryotes	0.935642	0.463707
CELA3B	CELA3B	chymotrypsin-like elastase family, member 3B	1e-127	Cela3b	chymotrypsin-like elastase family, member 3B	PATH:04972	Pancreatic secretion	0.430779	1.12483
CELA3B	CELA3B	chymotrypsin-like elastase family, member 3B	1e-127	Cela3b	chymotrypsin-like elastase family, member 3B	PATH:04974	Protein digestion and absorption	0.0172475	1.91806
BOLA-DRB3	BOLA-DRB3	major histocompatibility complex, class II, DRB3				PATH:04514	Cell adhesion molecules (CAMs)	0.00711269	1.91601
BOLA-DRB3	BOLA-DRB3	major histocompatibility complex, class II, DRB3				PATH:05416	Viral myocarditis	0.0248428	2.11692
BOLA-DRB3	BOLA-DRB3	major histocompatibility complex, class II, DRB3				PATH:04940	Type I diabetes mellitus	0.328508	1.38125
BOLA-DRB3	BOLA-DRB3	major histocompatibility complex, class II, DRB3				PATH:04612	Antigen processing and presentation	0.194857	1.47543
BOLA-DRB3	BOLA-DRB3	major histocompatibility complex, class II, DRB3				PATH:05332	Graft-versus-host disease	0.105652	1.83733
BOLA-DRB3	BOLA-DRB3	major histocompatibility complex, class II, DRB3				PATH:05310	Asthma	0.0903155	2.31853
BOLA-DRB3	BOLA-DRB3	major histocompatibility complex, class II, DRB3				PATH:05145	Toxoplasmosis	0.295347	1.22952
BOLA-DRB3	BOLA-DRB3	major histocompatibility complex, class II, DRB3				PATH:05320	Autoimmune thyroid disease	0.250594	1.41128
BOLA-DRB3	BOLA-DRB3	major histocompatibility complex, class II, DRB3				PATH:04672	Intestinal immune network for IgA production	0.0985109	1.87266
BOLA-DRB3	BOLA-DRB3	major histocompatibility complex, class II, DRB3				PATH:04145	Phagosome	0.0135294	1.79159
BOLA-DRB3	BOLA-DRB3	major histocompatibility complex, class II, DRB3				PATH:05322	Systemic lupus erythematosus	0.111716	1.42903
BOLA-DRB3	BOLA-DRB3	major histocompatibility complex, class II, DRB3				PATH:05140	Leishmaniasis	0.261129	1.39112
BOLA-DRB3	BOLA-DRB3	major histocompatibility complex, class II, DRB3				PATH:05330	Allograft rejection	0.105305	1.97924
BOLA-DRB3	BOLA-DRB3	major histocompatibility complex, class II, DRB3				PATH:05150	Staphylococcus aureus infection	0.00670461	2.60835
EPHB2	EPHB2	EPH receptor B2	0	Ephb2	Eph receptor B2	PATH:04360	Axon guidance	5.27829e-06	2.80664
CD55	CD55	CD55 molecule, decay accelerating factor for complement (Cromer blood group)	3e-93	Cd55	Cd55 molecule	PATH:04640	Hematopoietic cell lineage	0.00359404	2.31853
CD55	CD55	CD55 molecule, decay accelerating factor for complement (Cromer blood group)	3e-93	Cd55	Cd55 molecule	PATH:05416	Viral myocarditis	0.0248428	2.11692
CD55	CD55	CD55 molecule, decay accelerating factor for complement (Cromer blood group)	3e-93	Cd55	Cd55 molecule	PATH:04610	Complement and coagulation cascades	0.0103968	2.20404
CXCL14	CXCL14	chemokine (C-X-C motif) ligand 14	4e-45	Cxcl14	chemokine (C-X-C motif) ligand 14	PATH:04062	Chemokine signaling pathway	0.0201241	1.65788
CXCL14	CXCL14	chemokine (C-X-C motif) ligand 14	4e-45	Cxcl14	chemokine (C-X-C motif) ligand 14	PATH:04060	Cytokine-cytokine receptor interaction	0.145168	1.27065
EDEM3	EDEM3	ER degradation enhancer, mannosidase alpha-like 3	0	Edem3	ER degradation enhancer, mannosidase alpha-like 3	PATH:04141	Protein processing in endoplasmic reticulum	0.980703	0.483028
CA12	CA12	carbonic anhydrase XII	4e-155	Car12	carbonic anyhydrase 12	PATH:00910	Nitrogen metabolism	0.056699	2.70495
HSD3B1	HSD3B1	hydroxy-delta-5-steroid dehydrogenase, 3 beta- and steroid delta-isomerase 1	5e-169	Hsd3b6	hydroxy-delta-5-steroid dehydrogenase, 3 beta- and steroid delta-isomerase 6	PATH:00140	Steroid hormone biosynthesis	0.384533	1.22952
HSD3B1	HSD3B1	hydroxy-delta-5-steroid dehydrogenase, 3 beta- and steroid delta-isomerase 1	5e-169	Hsd3b6	hydroxy-delta-5-steroid dehydrogenase, 3 beta- and steroid delta-isomerase 6	PATH:01100	Metabolic pathways	0.204766	1.09319
HSD3B1	HSD3B1	hydroxy-delta-5-steroid dehydrogenase, 3 beta- and steroid delta-isomerase 1	5e-169	Hsd3b6	hydroxy-delta-5-steroid dehydrogenase, 3 beta- and steroid delta-isomerase 6	PATH:04913	Ovarian steroidogenesis	0.113054	1.8033
UNC5B	UNC5B	unc-5 homolog B (C. elegans)	0	Unc5b	unc-5 homolog B (C. elegans)	PATH:04360	Axon guidance	5.27829e-06	2.80664
ASAH2	ASAH2	N-acylsphingosine amidohydrolase (non-lysosomal ceramidase) 2				PATH:01100	Metabolic pathways	0.204766	1.09319
ASAH2	ASAH2	N-acylsphingosine amidohydrolase (non-lysosomal ceramidase) 2				PATH:00600	Sphingolipid metabolism	0.122701	1.88718
FADS1	FADS1	fatty acid desaturase 1	0	Fads1	fatty acid desaturase 1	PATH:01040	Biosynthesis of unsaturated fatty acids	0.18129	2.02872
FADS1	FADS1	fatty acid desaturase 1	0	Fads1	fatty acid desaturase 1	PATH:01212	Fatty acid metabolism	0.0263999	2.36684
LOC616868	LOC616868	histone H2B type 1-like	3e-68	Hist1h2bcl1	histone cluster 1, H2bc-like 1	PATH:05034	Alcoholism	0.0278101	1.65213
LOC616868	LOC616868	histone H2B type 1-like	3e-68	Hist1h2bcl1	histone cluster 1, H2bc-like 1	PATH:05322	Systemic lupus erythematosus	0.111716	1.42903
LOC616868	LOC616868	histone H2B type 1-like	3e-68	Hist1h2bcl1	histone cluster 1, H2bc-like 1	PATH:05203	Viral carcinogenesis	0.151207	1.32488
SKAP1	SKAP1	src kinase associated phosphoprotein 1	7e-155	Skap1	src kinase associated phosphoprotein 1	PATH:04015	Rap1 signaling pathway	0.00637792	1.79381
SLC45A3	SLC45A3	solute carrier family 45, member 3	0	Slc45a3	solute carrier family 45, member 3	PATH:05202	Transcriptional misregulation in cancer	0.00599271	1.86888
SLC45A3	SLC45A3	solute carrier family 45, member 3	0	Slc45a3	solute carrier family 45, member 3	PATH:05206	MicroRNAs in cancer	0.00576575	1.95678
ROCK1	ROCK1	Rho-associated, coiled-coil containing protein kinase 1	0	Rock1	Rho-associated coiled-coil containing protein kinase 1	PATH:04921	Oxytocin signaling pathway	0.0898249	1.50705
ROCK1	ROCK1	Rho-associated, coiled-coil containing protein kinase 1	0	Rock1	Rho-associated coiled-coil containing protein kinase 1	PATH:04510	Focal adhesion	8.73117e-05	2.19101
ROCK1	ROCK1	Rho-associated, coiled-coil containing protein kinase 1	0	Rock1	Rho-associated coiled-coil containing protein kinase 1	PATH:05206	MicroRNAs in cancer	0.00576575	1.95678
ROCK1	ROCK1	Rho-associated, coiled-coil containing protein kinase 1	0	Rock1	Rho-associated coiled-coil containing protein kinase 1	PATH:04611	Platelet activation	0.0290709	1.78802
ROCK1	ROCK1	Rho-associated, coiled-coil containing protein kinase 1	0	Rock1	Rho-associated coiled-coil containing protein kinase 1	PATH:04810	Regulation of actin cytoskeleton	0.000551986	1.99044
ROCK1	ROCK1	Rho-associated, coiled-coil containing protein kinase 1	0	Rock1	Rho-associated coiled-coil containing protein kinase 1	PATH:05205	Proteoglycans in cancer	0.000202243	2.12047
ROCK1	ROCK1	Rho-associated, coiled-coil containing protein kinase 1	0	Rock1	Rho-associated coiled-coil containing protein kinase 1	PATH:04022	cGMP-PKG signaling pathway	0.0353034	1.63318
ROCK1	ROCK1	Rho-associated, coiled-coil containing protein kinase 1	0	Rock1	Rho-associated coiled-coil containing protein kinase 1	PATH:04310	Wnt signaling pathway	0.454156	1.07482
ROCK1	ROCK1	Rho-associated, coiled-coil containing protein kinase 1	0	Rock1	Rho-associated coiled-coil containing protein kinase 1	PATH:04062	Chemokine signaling pathway	0.0201241	1.65788
ROCK1	ROCK1	Rho-associated, coiled-coil containing protein kinase 1	0	Rock1	Rho-associated coiled-coil containing protein kinase 1	PATH:05130	Pathogenic Escherichia coli infection	0.785287	0.70564
ROCK1	ROCK1	Rho-associated, coiled-coil containing protein kinase 1	0	Rock1	Rho-associated coiled-coil containing protein kinase 1	PATH:04360	Axon guidance	5.27829e-06	2.80664
ROCK1	ROCK1	Rho-associated, coiled-coil containing protein kinase 1	0	Rock1	Rho-associated coiled-coil containing protein kinase 1	PATH:04350	TGF-beta signaling pathway	0.166107	1.49239
ROCK1	ROCK1	Rho-associated, coiled-coil containing protein kinase 1	0	Rock1	Rho-associated coiled-coil containing protein kinase 1	PATH:05132	Salmonella infection	0.0814949	1.69846
ROCK1	ROCK1	Rho-associated, coiled-coil containing protein kinase 1	0	Rock1	Rho-associated coiled-coil containing protein kinase 1	PATH:04670	Leukocyte transendothelial migration	0.000292445	2.47572
ROCK1	ROCK1	Rho-associated, coiled-coil containing protein kinase 1	0	Rock1	Rho-associated coiled-coil containing protein kinase 1	PATH:05131	Shigellosis	0.00845433	2.51841
ROCK1	ROCK1	Rho-associated, coiled-coil containing protein kinase 1	0	Rock1	Rho-associated coiled-coil containing protein kinase 1	PATH:04270	Vascular smooth muscle contraction	0.0256787	1.81885
RASSF6	RASSF6	Ras association (RalGDS/AF-6) domain family member 6	4e-147	Rassf6	Ras association (RalGDS/AF-6) domain family member 6	PATH:04390	Hippo signaling pathway	0.00798448	1.93788
CRYAB	CRYAB	crystallin, alpha B	1e-95	Cryab	crystallin, alpha B	PATH:04141	Protein processing in endoplasmic reticulum	0.980703	0.483028
LAMP3	LAMP3	lysosomal-associated membrane protein 3	4e-89	Lamp3	lysosomal-associated membrane protein 3	PATH:04142	Lysosome	0.372991	1.15927
PIK3C2G	PIK3C2G	phosphoinositide-3-kinase, class 2, gamma polypeptide	0	Pik3c2g	phosphatidylinositol-4-phosphate 3-kinase, catalytic subunit type 2 gamma	PATH:04070	Phosphatidylinositol signaling system	0.00303016	2.46528
PIK3C2G	PIK3C2G	phosphoinositide-3-kinase, class 2, gamma polypeptide	0	Pik3c2g	phosphatidylinositol-4-phosphate 3-kinase, catalytic subunit type 2 gamma	PATH:00562	Inositol phosphate metabolism	0.497042	1.10032
PIK3C2G	PIK3C2G	phosphoinositide-3-kinase, class 2, gamma polypeptide	0	Pik3c2g	phosphatidylinositol-4-phosphate 3-kinase, catalytic subunit type 2 gamma	PATH:01100	Metabolic pathways	0.204766	1.09319
CACNG4	CACNG4	calcium channel, voltage-dependent, gamma subunit 4	7e-158	Cacng4	calcium channel, voltage-dependent, gamma subunit 4	PATH:05410	Hypertrophic cardiomyopathy (HCM)	0.0135063	2.12532
CACNG4	CACNG4	calcium channel, voltage-dependent, gamma subunit 4	7e-158	Cacng4	calcium channel, voltage-dependent, gamma subunit 4	PATH:04260	Cardiac muscle contraction	0.382247	1.2022
CACNG4	CACNG4	calcium channel, voltage-dependent, gamma subunit 4	7e-158	Cacng4	calcium channel, voltage-dependent, gamma subunit 4	PATH:04261	Adrenergic signaling in cardiomyocytes	0.042101	1.65851
CACNG4	CACNG4	calcium channel, voltage-dependent, gamma subunit 4	7e-158	Cacng4	calcium channel, voltage-dependent, gamma subunit 4	PATH:04010	MAPK signaling pathway	0.205821	1.22028
CACNG4	CACNG4	calcium channel, voltage-dependent, gamma subunit 4	7e-158	Cacng4	calcium channel, voltage-dependent, gamma subunit 4	PATH:04921	Oxytocin signaling pathway	0.0898249	1.50705
CACNG4	CACNG4	calcium channel, voltage-dependent, gamma subunit 4	7e-158	Cacng4	calcium channel, voltage-dependent, gamma subunit 4	PATH:05412	Arrhythmogenic right ventricular cardiomyopathy (ARVC)	0.00474419	2.44558
CACNG4	CACNG4	calcium channel, voltage-dependent, gamma subunit 4	7e-158	Cacng4	calcium channel, voltage-dependent, gamma subunit 4	PATH:05414	Dilated cardiomyopathy	0.0217753	1.98363
IGFBP3	IGFBP3	insulin-like growth factor binding protein 3	3e-116	Igfbp3	insulin-like growth factor binding protein 3	PATH:05202	Transcriptional misregulation in cancer	0.00599271	1.86888
IGFBP3	IGFBP3	insulin-like growth factor binding protein 3	3e-116	Igfbp3	insulin-like growth factor binding protein 3	PATH:04115	p53 signaling pathway	0.250594	1.41128
CD74	CD74	CD74 molecule, major histocompatibility complex, class II invariant chain	3e-124	Cd74	Cd74 molecule, major histocompatibility complex, class II invariant chain	PATH:05168	Herpes simplex infection	0.915534	0.672735
CD74	CD74	CD74 molecule, major histocompatibility complex, class II invariant chain	3e-124	Cd74	Cd74 molecule, major histocompatibility complex, class II invariant chain	PATH:05152	Tuberculosis	0.281701	1.19587
CD74	CD74	CD74 molecule, major histocompatibility complex, class II invariant chain	3e-124	Cd74	Cd74 molecule, major histocompatibility complex, class II invariant chain	PATH:04612	Antigen processing and presentation	0.194857	1.47543
PRICKLE1	PRICKLE1	prickle homolog 1 (Drosophila)	0	Prickle1	prickle homolog 1 (Drosophila)	PATH:04310	Wnt signaling pathway	0.454156	1.07482
GLI1	GLI1	GLI family zinc finger 1	0	Gli1	GLI family zinc finger 1	PATH:05200	Pathways in cancer	0.0637061	1.35666
GLI1	GLI1	GLI family zinc finger 1	0	Gli1	GLI family zinc finger 1	PATH:04340	Hedgehog signaling pathway	0.428157	1.2022
GLI1	GLI1	GLI family zinc finger 1	0	Gli1	GLI family zinc finger 1	PATH:05217	Basal cell carcinoma	0.038924	2.18477
MT1E.1	MT1E	metallothionein 1E	2e-11	Mt2A	metallothionein 2A	PATH:04978	Mineral absorption	0.0237632	2.41719
HACL1	HACL1	2-hydroxyacyl-CoA lyase 1	0	Hacl1	2-hydroxyacyl-CoA lyase 1	PATH:04146	Peroxisome	0.0682651	1.75985
DAAM2	DAAM2	dishevelled associated activator of morphogenesis 2	0	Daam2	dishevelled associated activator of morphogenesis 2	PATH:04310	Wnt signaling pathway	0.454156	1.07482
LOC780876	LOC780876	MAD2 mitotic arrest deficient-like 1 (yeast)-like	6e-67	Mad2l1	MAD2 mitotic arrest deficient-like 1 (yeast)	PATH:04110	Cell cycle	0.960116	0.507179
LOC780876	LOC780876	MAD2 mitotic arrest deficient-like 1 (yeast)-like	6e-67	Mad2l1	MAD2 mitotic arrest deficient-like 1 (yeast)	PATH:05166	HTLV-I infection	0.181426	1.25352
LOC780876	LOC780876	MAD2 mitotic arrest deficient-like 1 (yeast)-like	6e-67	Mad2l1	MAD2 mitotic arrest deficient-like 1 (yeast)	PATH:04914	Progesterone-mediated oocyte maturation	0.438217	1.13231
LOC780876	LOC780876	MAD2 mitotic arrest deficient-like 1 (yeast)-like	6e-67	Mad2l1	MAD2 mitotic arrest deficient-like 1 (yeast)	PATH:04114	Oocyte meiosis	0.578675	0.97938
LOC617875	LOC617875	histone H4-like	1e-52	Hist2h4a	histone cluster 2, H4	PATH:05034	Alcoholism	0.0278101	1.65213
LOC617875	LOC617875	histone H4-like	1e-52	Hist2h4a	histone cluster 2, H4	PATH:05322	Systemic lupus erythematosus	0.111716	1.42903
LOC617875	LOC617875	histone H4-like	1e-52	Hist2h4a	histone cluster 2, H4	PATH:05203	Viral carcinogenesis	0.151207	1.32488
MTHFR	MTHFR	methylenetetrahydrofolate reductase (NAD(P)H)	0	Mthfr	methylenetetrahydrofolate reductase (NAD(P)H)	PATH:00670	One carbon pool by folate	0.328705	1.70839
MTHFR	MTHFR	methylenetetrahydrofolate reductase (NAD(P)H)	0	Mthfr	methylenetetrahydrofolate reductase (NAD(P)H)	PATH:01200	Carbon metabolism	0.877426	0.642762
MTHFR	MTHFR	methylenetetrahydrofolate reductase (NAD(P)H)	0	Mthfr	methylenetetrahydrofolate reductase (NAD(P)H)	PATH:01100	Metabolic pathways	0.204766	1.09319
TRPV2	TRPV2	transient receptor potential cation channel, subfamily V, member 2	0	Trpv2	transient receptor potential cation channel, subfamily V, member 2	PATH:04750	Inflammatory mediator regulation of TRP channels	0.247203	1.33853
NCAM1	NCAM1	neural cell adhesion molecule 1	0	Ncam1	neural cell adhesion molecule 1	PATH:05020	Prion diseases	0.595334	1.01436
NCAM1	NCAM1	neural cell adhesion molecule 1	0	Ncam1	neural cell adhesion molecule 1	PATH:04514	Cell adhesion molecules (CAMs)	0.00711269	1.91601
NPC1	NPC1	Niemann-Pick disease, type C1	0	Npc1	Niemann-Pick disease, type C1	PATH:04142	Lysosome	0.372991	1.15927
PRF1	PRF1	perforin 1 (pore forming protein)	0	Prf1	perforin 1 (pore forming protein)	PATH:05332	Graft-versus-host disease	0.105652	1.83733
PRF1	PRF1	perforin 1 (pore forming protein)	0	Prf1	perforin 1 (pore forming protein)	PATH:05320	Autoimmune thyroid disease	0.250594	1.41128
PRF1	PRF1	perforin 1 (pore forming protein)	0	Prf1	perforin 1 (pore forming protein)	PATH:04650	Natural killer cell mediated cytotoxicity	0.382291	1.12992
PRF1	PRF1	perforin 1 (pore forming protein)	0	Prf1	perforin 1 (pore forming protein)	PATH:05330	Allograft rejection	0.105305	1.97924
PRF1	PRF1	perforin 1 (pore forming protein)	0	Prf1	perforin 1 (pore forming protein)	PATH:05416	Viral myocarditis	0.0248428	2.11692
PRF1	PRF1	perforin 1 (pore forming protein)	0	Prf1	perforin 1 (pore forming protein)	PATH:04940	Type I diabetes mellitus	0.328508	1.38125
THBD	THBD	thrombomodulin	0	Thbd	thrombomodulin	PATH:04610	Complement and coagulation cascades	0.0103968	2.20404
CYBRD1	CYBRD1	cytochrome b reductase 1	2e-130	Cybrd1	cytochrome b reductase 1	PATH:04978	Mineral absorption	0.0237632	2.41719
LOC509808	LOC509808	endothelial lipase-like	3e-117	Lipg	lipase, endothelial	PATH:01100	Metabolic pathways	0.204766	1.09319
LOC509808	LOC509808	endothelial lipase-like	3e-117	Lipg	lipase, endothelial	PATH:00561	Glycerolipid metabolism	0.0292293	2.31853
LRRC4	LRRC4	leucine rich repeat containing 4	0	Lrrc4	leucine rich repeat containing 4	PATH:04360	Axon guidance	5.27829e-06	2.80664
LRRC4	LRRC4	leucine rich repeat containing 4	0	Lrrc4	leucine rich repeat containing 4	PATH:04514	Cell adhesion molecules (CAMs)	0.00711269	1.91601
PDE6A	PDE6A	phosphodiesterase 6A, cGMP-specific, rod, alpha	0	Pde6a	phosphodiesterase 6A, cGMP-specific, rod, alpha	PATH:00230	Purine metabolism	0.592269	0.966055
PDE6A	PDE6A	phosphodiesterase 6A, cGMP-specific, rod, alpha	0	Pde6a	phosphodiesterase 6A, cGMP-specific, rod, alpha	PATH:04744	Phototransduction	0.0903155	2.31853
CD36.1	CD36	CD36 molecule (thrombospondin receptor)	0	Cd36	CD36 molecule (thrombospondin receptor)	PATH:05144	Malaria	0.000698165	3.07805
CD36.1	CD36	CD36 molecule (thrombospondin receptor)	0	Cd36	CD36 molecule (thrombospondin receptor)	PATH:04640	Hematopoietic cell lineage	0.00359404	2.31853
CD36.1	CD36	CD36 molecule (thrombospondin receptor)	0	Cd36	CD36 molecule (thrombospondin receptor)	PATH:04145	Phagosome	0.0135294	1.79159
CD36.1	CD36	CD36 molecule (thrombospondin receptor)	0	Cd36	CD36 molecule (thrombospondin receptor)	PATH:03320	PPAR signaling pathway	0.105981	1.66459
CD36.1	CD36	CD36 molecule (thrombospondin receptor)	0	Cd36	CD36 molecule (thrombospondin receptor)	PATH:04512	ECM-receptor interaction	1.15993e-06	3.50415
CD36.1	CD36	CD36 molecule (thrombospondin receptor)	0	Cd36	CD36 molecule (thrombospondin receptor)	PATH:04920	Adipocytokine signaling pathway	0.0227954	2.14805
CD36.1	CD36	CD36 molecule (thrombospondin receptor)	0	Cd36	CD36 molecule (thrombospondin receptor)	PATH:04975	Fat digestion and absorption	0.515114	1.10657
CXCL5	CXCL6	chemokine (C-X-C motif) ligand 6 (granulocyte chemotactic protein 2)	5e-21	Cxcl6	chemokine (C-X-C motif) ligand 6	PATH:05133	Pertussis	0.0399213	1.94757
CXCL5	CXCL6	chemokine (C-X-C motif) ligand 6 (granulocyte chemotactic protein 2)	5e-21	Cxcl6	chemokine (C-X-C motif) ligand 6	PATH:05323	Rheumatoid arthritis	0.112284	1.58769
CXCL5	CXCL6	chemokine (C-X-C motif) ligand 6 (granulocyte chemotactic protein 2)	5e-21	Cxcl6	chemokine (C-X-C motif) ligand 6	PATH:04062	Chemokine signaling pathway	0.0201241	1.65788
CXCL5	CXCL6	chemokine (C-X-C motif) ligand 6 (granulocyte chemotactic protein 2)	5e-21	Cxcl6	chemokine (C-X-C motif) ligand 6	PATH:04668	TNF signaling pathway	0.000870759	2.4044
CXCL5	CXCL6	chemokine (C-X-C motif) ligand 6 (granulocyte chemotactic protein 2)	5e-21	Cxcl6	chemokine (C-X-C motif) ligand 6	PATH:04060	Cytokine-cytokine receptor interaction	0.145168	1.27065
MTR	MTR	5-methyltetrahydrofolate-homocysteine methyltransferase	0	Mtr	5-methyltetrahydrofolate-homocysteine methyltransferase	PATH:00270	Cysteine and methionine metabolism	0.715921	0.811486
MTR	MTR	5-methyltetrahydrofolate-homocysteine methyltransferase	0	Mtr	5-methyltetrahydrofolate-homocysteine methyltransferase	PATH:00670	One carbon pool by folate	0.328705	1.70839
MTR	MTR	5-methyltetrahydrofolate-homocysteine methyltransferase	0	Mtr	5-methyltetrahydrofolate-homocysteine methyltransferase	PATH:00450	Selenoamino acid metabolism	0.644561	0.927413
MTR	MTR	5-methyltetrahydrofolate-homocysteine methyltransferase	0	Mtr	5-methyltetrahydrofolate-homocysteine methyltransferase	PATH:01230	Biosynthesis of amino acids	0.677169	0.877283
MTR	MTR	5-methyltetrahydrofolate-homocysteine methyltransferase	0	Mtr	5-methyltetrahydrofolate-homocysteine methyltransferase	PATH:01100	Metabolic pathways	0.204766	1.09319
TPO	TPO	thyroid peroxidase	0	Tpo	thyroid peroxidase	PATH:04918	Thyroid hormone synthesis	0.434223	1.15927
TPO	TPO	thyroid peroxidase	0	Tpo	thyroid peroxidase	PATH:05320	Autoimmune thyroid disease	0.250594	1.41128
TPO	TPO	thyroid peroxidase	0	Tpo	thyroid peroxidase	PATH:04640	Hematopoietic cell lineage	0.00359404	2.31853
TPO	TPO	thyroid peroxidase	0	Tpo	thyroid peroxidase	PATH:04630	Jak-STAT signaling pathway	0.658519	0.916934
TPO	TPO	thyroid peroxidase	0	Tpo	thyroid peroxidase	PATH:00350	Tyrosine metabolism	0.93136	0.386422
TPO	TPO	thyroid peroxidase	0	Tpo	thyroid peroxidase	PATH:04060	Cytokine-cytokine receptor interaction	0.145168	1.27065
TPO	TPO	thyroid peroxidase	0	Tpo	thyroid peroxidase	PATH:01100	Metabolic pathways	0.204766	1.09319
COX6B2	COX6B2	cytochrome c oxidase subunit VIb polypeptide 2 (testis)	1e-38	Cox6b2	cytochrome c oxidase subunit VIb polypeptide 2	PATH:05012	Parkinson's disease	0.998917	0.226989
COX6B2	COX6B2	cytochrome c oxidase subunit VIb polypeptide 2 (testis)	1e-38	Cox6b2	cytochrome c oxidase subunit VIb polypeptide 2	PATH:00190	Oxidative phosphorylation	0.989874	0.368857
COX6B2	COX6B2	cytochrome c oxidase subunit VIb polypeptide 2 (testis)	1e-38	Cox6b2	cytochrome c oxidase subunit VIb polypeptide 2	PATH:04260	Cardiac muscle contraction	0.382247	1.2022
COX6B2	COX6B2	cytochrome c oxidase subunit VIb polypeptide 2 (testis)	1e-38	Cox6b2	cytochrome c oxidase subunit VIb polypeptide 2	PATH:05010	Alzheimer's disease	0.85371	0.741931
COX6B2	COX6B2	cytochrome c oxidase subunit VIb polypeptide 2 (testis)	1e-38	Cox6b2	cytochrome c oxidase subunit VIb polypeptide 2	PATH:04932	Non-alcoholic fatty liver disease (NAFLD)	0.786794	0.794462
COX6B2	COX6B2	cytochrome c oxidase subunit VIb polypeptide 2 (testis)	1e-38	Cox6b2	cytochrome c oxidase subunit VIb polypeptide 2	PATH:01100	Metabolic pathways	0.204766	1.09319
COX6B2	COX6B2	cytochrome c oxidase subunit VIb polypeptide 2 (testis)	1e-38	Cox6b2	cytochrome c oxidase subunit VIb polypeptide 2	PATH:05016	Huntington's disease	0.909994	0.679779
MSMO1	MSMO1	methylsterol monooxygenase 1	3e-154	Msmo1	methylsterol monooxygenase 1	PATH:01100	Metabolic pathways	0.204766	1.09319
MSMO1	MSMO1	methylsterol monooxygenase 1	3e-154	Msmo1	methylsterol monooxygenase 1	PATH:00100	Steroid biosynthesis	0.09526	2.70495
ACHE	ACHE	acetylcholinesterase	0	Ache	acetylcholinesterase	PATH:00564	Glycerophospholipid metabolism	0.0135063	2.12532
ACHE	ACHE	acetylcholinesterase	0	Ache	acetylcholinesterase	PATH:04725	Cholinergic synapse	0.00444605	2.18477
MAN1A2	MAN1A2	mannosidase, alpha, class 1A, member 2	0	Man1a2	mannosidase, alpha, class 1A, member 2	PATH:04141	Protein processing in endoplasmic reticulum	0.980703	0.483028
MAN1A2	MAN1A2	mannosidase, alpha, class 1A, member 2	0	Man1a2	mannosidase, alpha, class 1A, member 2	PATH:01100	Metabolic pathways	0.204766	1.09319
MAN1A2	MAN1A2	mannosidase, alpha, class 1A, member 2	0	Man1a2	mannosidase, alpha, class 1A, member 2	PATH:00510	N-Glycan biosynthesis	0.956148	0.331219
CEBPA	CEBPA	CCAAT/enhancer binding protein (C/EBP), alpha	1e-133	Cebpa	CCAAT/enhancer binding protein (C/EBP), alpha	PATH:05200	Pathways in cancer	0.0637061	1.35666
CEBPA	CEBPA	CCAAT/enhancer binding protein (C/EBP), alpha	1e-133	Cebpa	CCAAT/enhancer binding protein (C/EBP), alpha	PATH:05221	Acute myeloid leukemia	0.273358	1.42366
CEBPA	CEBPA	CCAAT/enhancer binding protein (C/EBP), alpha	1e-133	Cebpa	CCAAT/enhancer binding protein (C/EBP), alpha	PATH:05202	Transcriptional misregulation in cancer	0.00599271	1.86888
CEBPA	CEBPA	CCAAT/enhancer binding protein (C/EBP), alpha	1e-133	Cebpa	CCAAT/enhancer binding protein (C/EBP), alpha	PATH:04932	Non-alcoholic fatty liver disease (NAFLD)	0.786794	0.794462
BMI1	BMI1	BMI1 polycomb ring finger oncogene	0	Bmi1	Bmi1 polycomb ring finger oncogene	PATH:05202	Transcriptional misregulation in cancer	0.00599271	1.86888
BMI1	BMI1	BMI1 polycomb ring finger oncogene	0	Bmi1	Bmi1 polycomb ring finger oncogene	PATH:05206	MicroRNAs in cancer	0.00576575	1.95678
MMP16	MMP16	matrix metallopeptidase 16 (membrane-inserted)	0	Mmp16	matrix metallopeptidase 16	PATH:05206	MicroRNAs in cancer	0.00576575	1.95678
CTGF	CTGF	connective tissue growth factor	5e-172	Ctgf	connective tissue growth factor	PATH:04390	Hippo signaling pathway	0.00798448	1.93788
VAV2	VAV2	vav 2 guanine nucleotide exchange factor	0	Vav2	vav 2 guanine nucleotide exchange factor	PATH:04660	T cell receptor signaling pathway	0.0172475	1.91806
VAV2	VAV2	vav 2 guanine nucleotide exchange factor	0	Vav2	vav 2 guanine nucleotide exchange factor	PATH:04650	Natural killer cell mediated cytotoxicity	0.382291	1.12992
VAV2	VAV2	vav 2 guanine nucleotide exchange factor	0	Vav2	vav 2 guanine nucleotide exchange factor	PATH:04662	B cell receptor signaling pathway	0.105981	1.66459
VAV2	VAV2	vav 2 guanine nucleotide exchange factor	0	Vav2	vav 2 guanine nucleotide exchange factor	PATH:04062	Chemokine signaling pathway	0.0201241	1.65788
VAV2	VAV2	vav 2 guanine nucleotide exchange factor	0	Vav2	vav 2 guanine nucleotide exchange factor	PATH:04670	Leukocyte transendothelial migration	0.000292445	2.47572
VAV2	VAV2	vav 2 guanine nucleotide exchange factor	0	Vav2	vav 2 guanine nucleotide exchange factor	PATH:04664	Fc epsilon RI signaling pathway	0.0262906	2.00367
VAV2	VAV2	vav 2 guanine nucleotide exchange factor	0	Vav2	vav 2 guanine nucleotide exchange factor	PATH:04510	Focal adhesion	8.73117e-05	2.19101
VAV2	VAV2	vav 2 guanine nucleotide exchange factor	0	Vav2	vav 2 guanine nucleotide exchange factor	PATH:04015	Rap1 signaling pathway	0.00637792	1.79381
VAV2	VAV2	vav 2 guanine nucleotide exchange factor	0	Vav2	vav 2 guanine nucleotide exchange factor	PATH:04666	Fc gamma R-mediated phagocytosis	0.460384	1.10657
VAV2	VAV2	vav 2 guanine nucleotide exchange factor	0	Vav2	vav 2 guanine nucleotide exchange factor	PATH:04810	Regulation of actin cytoskeleton	0.000551986	1.99044
VAV2	VAV2	vav 2 guanine nucleotide exchange factor	0	Vav2	vav 2 guanine nucleotide exchange factor	PATH:05205	Proteoglycans in cancer	0.000202243	2.12047
GSTA3	GSTA3	glutathione S-transferase, alpha 3	2e-107	Gsta4	glutathione S-transferase alpha 4	PATH:00480	Glutathione metabolism	0.18194	1.65609
GSTA3	GSTA3	glutathione S-transferase, alpha 3	2e-107	Gsta4	glutathione S-transferase alpha 4	PATH:00982	Drug metabolism - cytochrome P450	0.902648	0.52354
GSTA3	GSTA3	glutathione S-transferase, alpha 3	2e-107	Gsta4	glutathione S-transferase alpha 4	PATH:00980	Metabolism of xenobiotics by cytochrome P450	0.697465	0.854196
GSTA3	GSTA3	glutathione S-transferase, alpha 3	2e-107	Gsta4	glutathione S-transferase alpha 4	PATH:05204	Chemical carcinogenesis	0.334665	1.30885
NR4A1	NR4A1	nuclear receptor subfamily 4, group A, member 1	0	Nr4a1	nuclear receptor subfamily 4, group A, member 1	PATH:04151	PI3K-Akt signaling pathway	0.0181206	1.47543
NR4A1	NR4A1	nuclear receptor subfamily 4, group A, member 1	0	Nr4a1	nuclear receptor subfamily 4, group A, member 1	PATH:04010	MAPK signaling pathway	0.205821	1.22028
CTNS	CTNS	cystinosin, lysosomal cystine transporter	3e-169	Ctns	cystinosin, lysosomal cystine transporter	PATH:04142	Lysosome	0.372991	1.15927
RGS9	RGS9	regulator of G-protein signaling 9	0	Rgs9	regulator of G-protein signaling 9	PATH:05030	Cocaine addiction	0.141336	1.8033
RGS9	RGS9	regulator of G-protein signaling 9	0	Rgs9	regulator of G-protein signaling 9	PATH:04744	Phototransduction	0.0903155	2.31853
SEMA7A	SEMA7A	semaphorin 7A, GPI membrane anchor (John Milton Hagen blood group)	0	Sema7a	semaphorin 7A, GPI membrane anchor	PATH:04360	Axon guidance	5.27829e-06	2.80664
EPHA7	EPHA7	EPH receptor A7	0	Epha7	Eph receptor A7	PATH:04360	Axon guidance	5.27829e-06	2.80664
BOLA-DRA	BOLA-DRA	major histocompatibility complex, class II, DR alpha	4e-104	RT1-Da	RT1 class II, locus Da	PATH:04514	Cell adhesion molecules (CAMs)	0.00711269	1.91601
BOLA-DRA	BOLA-DRA	major histocompatibility complex, class II, DR alpha	4e-104	RT1-Da	RT1 class II, locus Da	PATH:05416	Viral myocarditis	0.0248428	2.11692
BOLA-DRA	BOLA-DRA	major histocompatibility complex, class II, DR alpha	4e-104	RT1-Da	RT1 class II, locus Da	PATH:04940	Type I diabetes mellitus	0.328508	1.38125
BOLA-DRA	BOLA-DRA	major histocompatibility complex, class II, DR alpha	4e-104	RT1-Da	RT1 class II, locus Da	PATH:04612	Antigen processing and presentation	0.194857	1.47543
BOLA-DRA	BOLA-DRA	major histocompatibility complex, class II, DR alpha	4e-104	RT1-Da	RT1 class II, locus Da	PATH:05332	Graft-versus-host disease	0.105652	1.83733
BOLA-DRA	BOLA-DRA	major histocompatibility complex, class II, DR alpha	4e-104	RT1-Da	RT1 class II, locus Da	PATH:05310	Asthma	0.0903155	2.31853
BOLA-DRA	BOLA-DRA	major histocompatibility complex, class II, DR alpha	4e-104	RT1-Da	RT1 class II, locus Da	PATH:05145	Toxoplasmosis	0.295347	1.22952
BOLA-DRA	BOLA-DRA	major histocompatibility complex, class II, DR alpha	4e-104	RT1-Da	RT1 class II, locus Da	PATH:05321	Inflammatory bowel disease (IBD)	0.536642	1.04708
BOLA-DRA	BOLA-DRA	major histocompatibility complex, class II, DR alpha	4e-104	RT1-Da	RT1 class II, locus Da	PATH:05320	Autoimmune thyroid disease	0.250594	1.41128
BOLA-DRA	BOLA-DRA	major histocompatibility complex, class II, DR alpha	4e-104	RT1-Da	RT1 class II, locus Da	PATH:04672	Intestinal immune network for IgA production	0.0985109	1.87266
BOLA-DRA	BOLA-DRA	major histocompatibility complex, class II, DR alpha	4e-104	RT1-Da	RT1 class II, locus Da	PATH:05166	HTLV-I infection	0.181426	1.25352
BOLA-DRA	BOLA-DRA	major histocompatibility complex, class II, DR alpha	4e-104	RT1-Da	RT1 class II, locus Da	PATH:04145	Phagosome	0.0135294	1.79159
BOLA-DRA	BOLA-DRA	major histocompatibility complex, class II, DR alpha	4e-104	RT1-Da	RT1 class II, locus Da	PATH:05323	Rheumatoid arthritis	0.112284	1.58769
BOLA-DRA	BOLA-DRA	major histocompatibility complex, class II, DR alpha	4e-104	RT1-Da	RT1 class II, locus Da	PATH:04640	Hematopoietic cell lineage	0.00359404	2.31853
BOLA-DRA	BOLA-DRA	major histocompatibility complex, class II, DR alpha	4e-104	RT1-Da	RT1 class II, locus Da	PATH:05169	Epstein-Barr virus infection	0.593945	0.965011
BOLA-DRA	BOLA-DRA	major histocompatibility complex, class II, DR alpha	4e-104	RT1-Da	RT1 class II, locus Da	PATH:05322	Systemic lupus erythematosus	0.111716	1.42903
BOLA-DRA	BOLA-DRA	major histocompatibility complex, class II, DR alpha	4e-104	RT1-Da	RT1 class II, locus Da	PATH:05168	Herpes simplex infection	0.915534	0.672735
BOLA-DRA	BOLA-DRA	major histocompatibility complex, class II, DR alpha	4e-104	RT1-Da	RT1 class II, locus Da	PATH:05152	Tuberculosis	0.281701	1.19587
BOLA-DRA	BOLA-DRA	major histocompatibility complex, class II, DR alpha	4e-104	RT1-Da	RT1 class II, locus Da	PATH:05140	Leishmaniasis	0.261129	1.39112
BOLA-DRA	BOLA-DRA	major histocompatibility complex, class II, DR alpha	4e-104	RT1-Da	RT1 class II, locus Da	PATH:05330	Allograft rejection	0.105305	1.97924
BOLA-DRA	BOLA-DRA	major histocompatibility complex, class II, DR alpha	4e-104	RT1-Da	RT1 class II, locus Da	PATH:05164	Influenza A	0.323683	1.16567
BOLA-DRA	BOLA-DRA	major histocompatibility complex, class II, DR alpha	4e-104	RT1-Da	RT1 class II, locus Da	PATH:05150	Staphylococcus aureus infection	0.00670461	2.60835
LOC100337053	LOC100337053	multidrug resistance-associated protein 4-like	6e-59	Abcc4	ATP-binding cassette, subfamily C (CFTR/MRP), member 4	PATH:02010	ABC transporters	0.536642	1.04708
LOC100337053	LOC100337053	multidrug resistance-associated protein 4-like	6e-59	Abcc4	ATP-binding cassette, subfamily C (CFTR/MRP), member 4	PATH:04976	Bile secretion	0.972618	0.377436
DKK1	DKK1	dickkopf homolog 1 (Xenopus laevis)	9e-117	LOC100912050	dickkopf-related protein 1-like	PATH:04310	Wnt signaling pathway	0.454156	1.07482
BOLA-DQB	BOLA-DQB	major histocompatibility complex, class II, DQ beta	3e-105	RT1-Bb	RT1 class II, locus Bb	PATH:04514	Cell adhesion molecules (CAMs)	0.00711269	1.91601
BOLA-DQB	BOLA-DQB	major histocompatibility complex, class II, DQ beta	3e-105	RT1-Bb	RT1 class II, locus Bb	PATH:05416	Viral myocarditis	0.0248428	2.11692
BOLA-DQB	BOLA-DQB	major histocompatibility complex, class II, DQ beta	3e-105	RT1-Bb	RT1 class II, locus Bb	PATH:04940	Type I diabetes mellitus	0.328508	1.38125
BOLA-DQB	BOLA-DQB	major histocompatibility complex, class II, DQ beta	3e-105	RT1-Bb	RT1 class II, locus Bb	PATH:04612	Antigen processing and presentation	0.194857	1.47543
BOLA-DQB	BOLA-DQB	major histocompatibility complex, class II, DQ beta	3e-105	RT1-Bb	RT1 class II, locus Bb	PATH:05332	Graft-versus-host disease	0.105652	1.83733
BOLA-DQB	BOLA-DQB	major histocompatibility complex, class II, DQ beta	3e-105	RT1-Bb	RT1 class II, locus Bb	PATH:05310	Asthma	0.0903155	2.31853
BOLA-DQB	BOLA-DQB	major histocompatibility complex, class II, DQ beta	3e-105	RT1-Bb	RT1 class II, locus Bb	PATH:05145	Toxoplasmosis	0.295347	1.22952
BOLA-DQB	BOLA-DQB	major histocompatibility complex, class II, DQ beta	3e-105	RT1-Bb	RT1 class II, locus Bb	PATH:05321	Inflammatory bowel disease (IBD)	0.536642	1.04708
BOLA-DQB	BOLA-DQB	major histocompatibility complex, class II, DQ beta	3e-105	RT1-Bb	RT1 class II, locus Bb	PATH:05320	Autoimmune thyroid disease	0.250594	1.41128
BOLA-DQB	BOLA-DQB	major histocompatibility complex, class II, DQ beta	3e-105	RT1-Bb	RT1 class II, locus Bb	PATH:04672	Intestinal immune network for IgA production	0.0985109	1.87266
BOLA-DQB	BOLA-DQB	major histocompatibility complex, class II, DQ beta	3e-105	RT1-Bb	RT1 class II, locus Bb	PATH:05166	HTLV-I infection	0.181426	1.25352
BOLA-DQB	BOLA-DQB	major histocompatibility complex, class II, DQ beta	3e-105	RT1-Bb	RT1 class II, locus Bb	PATH:04145	Phagosome	0.0135294	1.79159
BOLA-DQB	BOLA-DQB	major histocompatibility complex, class II, DQ beta	3e-105	RT1-Bb	RT1 class II, locus Bb	PATH:05323	Rheumatoid arthritis	0.112284	1.58769
BOLA-DQB	BOLA-DQB	major histocompatibility complex, class II, DQ beta	3e-105	RT1-Bb	RT1 class II, locus Bb	PATH:05322	Systemic lupus erythematosus	0.111716	1.42903
BOLA-DQB	BOLA-DQB	major histocompatibility complex, class II, DQ beta	3e-105	RT1-Bb	RT1 class II, locus Bb	PATH:05168	Herpes simplex infection	0.915534	0.672735
BOLA-DQB	BOLA-DQB	major histocompatibility complex, class II, DQ beta	3e-105	RT1-Bb	RT1 class II, locus Bb	PATH:05152	Tuberculosis	0.281701	1.19587
BOLA-DQB	BOLA-DQB	major histocompatibility complex, class II, DQ beta	3e-105	RT1-Bb	RT1 class II, locus Bb	PATH:05140	Leishmaniasis	0.261129	1.39112
BOLA-DQB	BOLA-DQB	major histocompatibility complex, class II, DQ beta	3e-105	RT1-Bb	RT1 class II, locus Bb	PATH:05330	Allograft rejection	0.105305	1.97924
BOLA-DQB	BOLA-DQB	major histocompatibility complex, class II, DQ beta	3e-105	RT1-Bb	RT1 class II, locus Bb	PATH:05164	Influenza A	0.323683	1.16567
BOLA-DQB	BOLA-DQB	major histocompatibility complex, class II, DQ beta	3e-105	RT1-Bb	RT1 class II, locus Bb	PATH:05150	Staphylococcus aureus infection	0.00670461	2.60835
MMP9	MMP9	matrix metallopeptidase 9 (gelatinase B, 92kDa gelatinase, 92kDa type IV collagenase)	0	Mmp9	matrix metallopeptidase 9	PATH:05200	Pathways in cancer	0.0637061	1.35666
MMP9	MMP9	matrix metallopeptidase 9 (gelatinase B, 92kDa gelatinase, 92kDa type IV collagenase)	0	Mmp9	matrix metallopeptidase 9	PATH:05202	Transcriptional misregulation in cancer	0.00599271	1.86888
MMP9	MMP9	matrix metallopeptidase 9 (gelatinase B, 92kDa gelatinase, 92kDa type IV collagenase)	0	Mmp9	matrix metallopeptidase 9	PATH:04915	Estrogen signaling pathway	0.101384	1.62297
MMP9	MMP9	matrix metallopeptidase 9 (gelatinase B, 92kDa gelatinase, 92kDa type IV collagenase)	0	Mmp9	matrix metallopeptidase 9	PATH:04670	Leukocyte transendothelial migration	0.000292445	2.47572
MMP9	MMP9	matrix metallopeptidase 9 (gelatinase B, 92kDa gelatinase, 92kDa type IV collagenase)	0	Mmp9	matrix metallopeptidase 9	PATH:05219	Bladder cancer	0.016951	2.582
MMP9	MMP9	matrix metallopeptidase 9 (gelatinase B, 92kDa gelatinase, 92kDa type IV collagenase)	0	Mmp9	matrix metallopeptidase 9	PATH:04668	TNF signaling pathway	0.000870759	2.4044
MMP9	MMP9	matrix metallopeptidase 9 (gelatinase B, 92kDa gelatinase, 92kDa type IV collagenase)	0	Mmp9	matrix metallopeptidase 9	PATH:05161	Hepatitis B	0.528885	1.01436
MMP9	MMP9	matrix metallopeptidase 9 (gelatinase B, 92kDa gelatinase, 92kDa type IV collagenase)	0	Mmp9	matrix metallopeptidase 9	PATH:05206	MicroRNAs in cancer	0.00576575	1.95678
MMP9	MMP9	matrix metallopeptidase 9 (gelatinase B, 92kDa gelatinase, 92kDa type IV collagenase)	0	Mmp9	matrix metallopeptidase 9	PATH:05205	Proteoglycans in cancer	0.000202243	2.12047
ACSL5	ACSL5	acyl-CoA synthetase long-chain family member 5	0	Acsl5	acyl-CoA synthetase long-chain family member 5	PATH:00071	Fatty acid metabolism	0.0970975	2.02872
ACSL5	ACSL5	acyl-CoA synthetase long-chain family member 5	0	Acsl5	acyl-CoA synthetase long-chain family member 5	PATH:03320	PPAR signaling pathway	0.105981	1.66459
ACSL5	ACSL5	acyl-CoA synthetase long-chain family member 5	0	Acsl5	acyl-CoA synthetase long-chain family member 5	PATH:04146	Peroxisome	0.0682651	1.75985
ACSL5	ACSL5	acyl-CoA synthetase long-chain family member 5	0	Acsl5	acyl-CoA synthetase long-chain family member 5	PATH:01212	Fatty acid metabolism	0.0263999	2.36684
ACSL5	ACSL5	acyl-CoA synthetase long-chain family member 5	0	Acsl5	acyl-CoA synthetase long-chain family member 5	PATH:01100	Metabolic pathways	0.204766	1.09319
ACSL5	ACSL5	acyl-CoA synthetase long-chain family member 5	0	Acsl5	acyl-CoA synthetase long-chain family member 5	PATH:04920	Adipocytokine signaling pathway	0.0227954	2.14805
NPAS2	NPAS2	neuronal PAS domain protein 2	0	Npas2	neuronal PAS domain protein 2	PATH:04710	Circadian rhythm - mammal	0.315265	1.52154
GRO1	GRO1	chemokine (C-X-C motif) ligand 1 (melanoma growth stimulating activity, alpha)	9e-28	Cxcl1	chemokine (C-X-C motif) ligand 1	PATH:05134	Legionellosis	0.214883	1.56055
GRO1	GRO1	chemokine (C-X-C motif) ligand 1 (melanoma growth stimulating activity, alpha)	9e-28	Cxcl1	chemokine (C-X-C motif) ligand 1	PATH:04062	Chemokine signaling pathway	0.0201241	1.65788
GRO1	GRO1	chemokine (C-X-C motif) ligand 1 (melanoma growth stimulating activity, alpha)	9e-28	Cxcl1	chemokine (C-X-C motif) ligand 1	PATH:05132	Salmonella infection	0.0814949	1.69846
GRO1	GRO1	chemokine (C-X-C motif) ligand 1 (melanoma growth stimulating activity, alpha)	9e-28	Cxcl1	chemokine (C-X-C motif) ligand 1	PATH:04064	NF-kappa B signaling pathway	0.205044	1.41128
GRO1	GRO1	chemokine (C-X-C motif) ligand 1 (melanoma growth stimulating activity, alpha)	9e-28	Cxcl1	chemokine (C-X-C motif) ligand 1	PATH:04668	TNF signaling pathway	0.000870759	2.4044
GRO1	GRO1	chemokine (C-X-C motif) ligand 1 (melanoma growth stimulating activity, alpha)	9e-28	Cxcl1	chemokine (C-X-C motif) ligand 1	PATH:04060	Cytokine-cytokine receptor interaction	0.145168	1.27065
GRO1	GRO1	chemokine (C-X-C motif) ligand 1 (melanoma growth stimulating activity, alpha)	9e-28	Cxcl1	chemokine (C-X-C motif) ligand 1	PATH:04621	NOD-like receptor signaling pathway	0.00944953	2.47572
MPV17	MPV17	MpV17 mitochondrial inner membrane protein	2e-94	Mpv17l	MPV17 mitochondrial membrane protein-like	PATH:04146	Peroxisome	0.0682651	1.75985
SDS	SDS	serine dehydratase	1e-142	Sds	serine dehydratase	PATH:00270	Cysteine and methionine metabolism	0.715921	0.811486
SDS	SDS	serine dehydratase	1e-142	Sds	serine dehydratase	PATH:00290	Valine, leucine and isoleucine biosynthesis	0.189015	2.49688
SDS	SDS	serine dehydratase	1e-142	Sds	serine dehydratase	PATH:01230	Biosynthesis of amino acids	0.677169	0.877283
SDS	SDS	serine dehydratase	1e-142	Sds	serine dehydratase	PATH:00260	Glycine, serine and threonine metabolism	0.0561349	2.16396
SDS	SDS	serine dehydratase	1e-142	Sds	serine dehydratase	PATH:01200	Carbon metabolism	0.877426	0.642762
SDS	SDS	serine dehydratase	1e-142	Sds	serine dehydratase	PATH:01100	Metabolic pathways	0.204766	1.09319
DHRS3	DHRS3	dehydrogenase/reductase (SDR family) member 3	3e-163	Dhrs3	dehydrogenase/reductase (SDR family) member 3	PATH:01100	Metabolic pathways	0.204766	1.09319
DHRS3	DHRS3	dehydrogenase/reductase (SDR family) member 3	3e-163	Dhrs3	dehydrogenase/reductase (SDR family) member 3	PATH:00830	Retinol metabolism	0.0690479	1.92556
IRF7	IRF7	interferon regulatory factor 7	3e-144	Irf7	interferon regulatory factor 7	PATH:05168	Herpes simplex infection	0.915534	0.672735
IRF7	IRF7	interferon regulatory factor 7	3e-144	Irf7	interferon regulatory factor 7	PATH:05162	Measles	0.938734	0.579633
IRF7	IRF7	interferon regulatory factor 7	3e-144	Irf7	interferon regulatory factor 7	PATH:05164	Influenza A	0.323683	1.16567
IRF7	IRF7	interferon regulatory factor 7	3e-144	Irf7	interferon regulatory factor 7	PATH:05161	Hepatitis B	0.528885	1.01436
IRF7	IRF7	interferon regulatory factor 7	3e-144	Irf7	interferon regulatory factor 7	PATH:05160	Hepatitis C	0.366303	1.1444
IRF7	IRF7	interferon regulatory factor 7	3e-144	Irf7	interferon regulatory factor 7	PATH:04620	Toll-like receptor signaling pathway	0.674277	0.894552
IRF7	IRF7	interferon regulatory factor 7	3e-144	Irf7	interferon regulatory factor 7	PATH:05203	Viral carcinogenesis	0.151207	1.32488
IRF7	IRF7	interferon regulatory factor 7	3e-144	Irf7	interferon regulatory factor 7	PATH:04622	RIG-I-like receptor signaling pathway	0.648774	0.911783
IRF7	IRF7	interferon regulatory factor 7	3e-144	Irf7	interferon regulatory factor 7	PATH:04623	Cytosolic DNA-sensing pathway	0.960049	0.410879
CCBL1.1	CCBL1	cysteine conjugate-beta lyase, cytoplasmic	0	Ccbl1	cysteine conjugate-beta lyase, cytoplasmic	PATH:00380	Tryptophan metabolism	0.49949	1.13231
CCBL1.1	CCBL1	cysteine conjugate-beta lyase, cytoplasmic	0	Ccbl1	cysteine conjugate-beta lyase, cytoplasmic	PATH:00450	Selenoamino acid metabolism	0.644561	0.927413
CCBL1.1	CCBL1	cysteine conjugate-beta lyase, cytoplasmic	0	Ccbl1	cysteine conjugate-beta lyase, cytoplasmic	PATH:01100	Metabolic pathways	0.204766	1.09319
CCBL1.1	CCBL1	cysteine conjugate-beta lyase, cytoplasmic	0	Ccbl1	cysteine conjugate-beta lyase, cytoplasmic	PATH:05204	Chemical carcinogenesis	0.334665	1.30885
SDC2	SDC2	syndecan 2	1e-77	Sdc2	syndecan 2	PATH:05144	Malaria	0.000698165	3.07805
SDC2	SDC2	syndecan 2	1e-77	Sdc2	syndecan 2	PATH:04514	Cell adhesion molecules (CAMs)	0.00711269	1.91601
SDC2	SDC2	syndecan 2	1e-77	Sdc2	syndecan 2	PATH:04512	ECM-receptor interaction	1.15993e-06	3.50415
SDC2	SDC2	syndecan 2	1e-77	Sdc2	syndecan 2	PATH:05205	Proteoglycans in cancer	0.000202243	2.12047
PPP1CB	PPP1CB	protein phosphatase 1, catalytic subunit, beta isozyme	0	Ppp1cb	protein phosphatase 1, catalytic subunit, beta isozyme	PATH:04728	Dopaminergic synapse	0.0411971	1.7015
PPP1CB	PPP1CB	protein phosphatase 1, catalytic subunit, beta isozyme	0	Ppp1cb	protein phosphatase 1, catalytic subunit, beta isozyme	PATH:04910	Insulin signaling pathway	0.164627	1.37153
PPP1CB	PPP1CB	protein phosphatase 1, catalytic subunit, beta isozyme	0	Ppp1cb	protein phosphatase 1, catalytic subunit, beta isozyme	PATH:04921	Oxytocin signaling pathway	0.0898249	1.50705
PPP1CB	PPP1CB	protein phosphatase 1, catalytic subunit, beta isozyme	0	Ppp1cb	protein phosphatase 1, catalytic subunit, beta isozyme	PATH:04510	Focal adhesion	8.73117e-05	2.19101
PPP1CB	PPP1CB	protein phosphatase 1, catalytic subunit, beta isozyme	0	Ppp1cb	protein phosphatase 1, catalytic subunit, beta isozyme	PATH:04114	Oocyte meiosis	0.578675	0.97938
PPP1CB	PPP1CB	protein phosphatase 1, catalytic subunit, beta isozyme	0	Ppp1cb	protein phosphatase 1, catalytic subunit, beta isozyme	PATH:04720	Long-term potentiation	0.409449	1.19336
PPP1CB	PPP1CB	protein phosphatase 1, catalytic subunit, beta isozyme	0	Ppp1cb	protein phosphatase 1, catalytic subunit, beta isozyme	PATH:03015	mRNA surveillance pathway	0.898241	0.579633
PPP1CB	PPP1CB	protein phosphatase 1, catalytic subunit, beta isozyme	0	Ppp1cb	protein phosphatase 1, catalytic subunit, beta isozyme	PATH:04611	Platelet activation	0.0290709	1.78802
PPP1CB	PPP1CB	protein phosphatase 1, catalytic subunit, beta isozyme	0	Ppp1cb	protein phosphatase 1, catalytic subunit, beta isozyme	PATH:04810	Regulation of actin cytoskeleton	0.000551986	1.99044
PPP1CB	PPP1CB	protein phosphatase 1, catalytic subunit, beta isozyme	0	Ppp1cb	protein phosphatase 1, catalytic subunit, beta isozyme	PATH:05205	Proteoglycans in cancer	0.000202243	2.12047
PPP1CB	PPP1CB	protein phosphatase 1, catalytic subunit, beta isozyme	0	Ppp1cb	protein phosphatase 1, catalytic subunit, beta isozyme	PATH:04022	cGMP-PKG signaling pathway	0.0353034	1.63318
PPP1CB	PPP1CB	protein phosphatase 1, catalytic subunit, beta isozyme	0	Ppp1cb	protein phosphatase 1, catalytic subunit, beta isozyme	PATH:05034	Alcoholism	0.0278101	1.65213
PPP1CB	PPP1CB	protein phosphatase 1, catalytic subunit, beta isozyme	0	Ppp1cb	protein phosphatase 1, catalytic subunit, beta isozyme	PATH:04750	Inflammatory mediator regulation of TRP channels	0.247203	1.33853
PPP1CB	PPP1CB	protein phosphatase 1, catalytic subunit, beta isozyme	0	Ppp1cb	protein phosphatase 1, catalytic subunit, beta isozyme	PATH:05168	Herpes simplex infection	0.915534	0.672735
PPP1CB	PPP1CB	protein phosphatase 1, catalytic subunit, beta isozyme	0	Ppp1cb	protein phosphatase 1, catalytic subunit, beta isozyme	PATH:05031	Amphetamine addiction	0.199996	1.52154
PPP1CB	PPP1CB	protein phosphatase 1, catalytic subunit, beta isozyme	0	Ppp1cb	protein phosphatase 1, catalytic subunit, beta isozyme	PATH:04261	Adrenergic signaling in cardiomyocytes	0.042101	1.65851
PPP1CB	PPP1CB	protein phosphatase 1, catalytic subunit, beta isozyme	0	Ppp1cb	protein phosphatase 1, catalytic subunit, beta isozyme	PATH:04390	Hippo signaling pathway	0.00798448	1.93788
PPP1CB	PPP1CB	protein phosphatase 1, catalytic subunit, beta isozyme	0	Ppp1cb	protein phosphatase 1, catalytic subunit, beta isozyme	PATH:04270	Vascular smooth muscle contraction	0.0256787	1.81885
SLC8A1	SLC8A1	solute carrier family 8 (sodium/calcium exchanger), member 1	0	Slc8a1	solute carrier family 8 (sodium/calcium exchanger), member 1	PATH:04022	cGMP-PKG signaling pathway	0.0353034	1.63318
SLC8A1	SLC8A1	solute carrier family 8 (sodium/calcium exchanger), member 1	0	Slc8a1	solute carrier family 8 (sodium/calcium exchanger), member 1	PATH:05410	Hypertrophic cardiomyopathy (HCM)	0.0135063	2.12532
SLC8A1	SLC8A1	solute carrier family 8 (sodium/calcium exchanger), member 1	0	Slc8a1	solute carrier family 8 (sodium/calcium exchanger), member 1	PATH:04260	Cardiac muscle contraction	0.382247	1.2022
SLC8A1	SLC8A1	solute carrier family 8 (sodium/calcium exchanger), member 1	0	Slc8a1	solute carrier family 8 (sodium/calcium exchanger), member 1	PATH:04261	Adrenergic signaling in cardiomyocytes	0.042101	1.65851
SLC8A1	SLC8A1	solute carrier family 8 (sodium/calcium exchanger), member 1	0	Slc8a1	solute carrier family 8 (sodium/calcium exchanger), member 1	PATH:04020	Calcium signaling pathway	0.157093	1.33031
SLC8A1	SLC8A1	solute carrier family 8 (sodium/calcium exchanger), member 1	0	Slc8a1	solute carrier family 8 (sodium/calcium exchanger), member 1	PATH:04978	Mineral absorption	0.0237632	2.41719
SLC8A1	SLC8A1	solute carrier family 8 (sodium/calcium exchanger), member 1	0	Slc8a1	solute carrier family 8 (sodium/calcium exchanger), member 1	PATH:04961	Endocrine and other factor-regulated calcium reabsorption	0.946862	0.35282
SLC8A1	SLC8A1	solute carrier family 8 (sodium/calcium exchanger), member 1	0	Slc8a1	solute carrier family 8 (sodium/calcium exchanger), member 1	PATH:05412	Arrhythmogenic right ventricular cardiomyopathy (ARVC)	0.00474419	2.44558
SLC8A1	SLC8A1	solute carrier family 8 (sodium/calcium exchanger), member 1	0	Slc8a1	solute carrier family 8 (sodium/calcium exchanger), member 1	PATH:04974	Protein digestion and absorption	0.0172475	1.91806
SLC8A1	SLC8A1	solute carrier family 8 (sodium/calcium exchanger), member 1	0	Slc8a1	solute carrier family 8 (sodium/calcium exchanger), member 1	PATH:05414	Dilated cardiomyopathy	0.0217753	1.98363
SDC3	SDC3	syndecan 3	4e-145	Sdc3	syndecan 3	PATH:05144	Malaria	0.000698165	3.07805
SDC3	SDC3	syndecan 3	4e-145	Sdc3	syndecan 3	PATH:04514	Cell adhesion molecules (CAMs)	0.00711269	1.91601
SDC3	SDC3	syndecan 3	4e-145	Sdc3	syndecan 3	PATH:04512	ECM-receptor interaction	1.15993e-06	3.50415
DUSP2	DUSP2	dual specificity phosphatase 2	7e-159	Dusp2	dual specificity phosphatase 2	PATH:04010	MAPK signaling pathway	0.205821	1.22028
HDAC11	HDAC11	histone deacetylase 11	0	Hdac11	histone deacetylase 11	PATH:05034	Alcoholism	0.0278101	1.65213
HDAC11	HDAC11	histone deacetylase 11	0	Hdac11	histone deacetylase 11	PATH:05203	Viral carcinogenesis	0.151207	1.32488
FZD8	FZD8	frizzled family receptor 8	2e-107	LOC100909849	frizzled-8-like	PATH:05200	Pathways in cancer	0.0637061	1.35666
FZD8	FZD8	frizzled family receptor 8	2e-107	LOC100909849	frizzled-8-like	PATH:05166	HTLV-I infection	0.181426	1.25352
FZD8	FZD8	frizzled family receptor 8	2e-107	LOC100909849	frizzled-8-like	PATH:04310	Wnt signaling pathway	0.454156	1.07482
FZD8	FZD8	frizzled family receptor 8	2e-107	LOC100909849	frizzled-8-like	PATH:04916	Melanogenesis	0.0311056	1.87923
FZD8	FZD8	frizzled family receptor 8	2e-107	LOC100909849	frizzled-8-like	PATH:04390	Hippo signaling pathway	0.00798448	1.93788
FZD8	FZD8	frizzled family receptor 8	2e-107	LOC100909849	frizzled-8-like	PATH:05217	Basal cell carcinoma	0.038924	2.18477
FZD8	FZD8	frizzled family receptor 8	2e-107	LOC100909849	frizzled-8-like	PATH:05205	Proteoglycans in cancer	0.000202243	2.12047
PDGFB	PDGFB	platelet-derived growth factor beta polypeptide	5e-111	Pdgfb	platelet-derived growth factor beta polypeptide	PATH:05218	Melanoma	0.0270175	2.08668
PDGFB	PDGFB	platelet-derived growth factor beta polypeptide	5e-111	Pdgfb	platelet-derived growth factor beta polypeptide	PATH:05215	Prostate cancer	0.288268	1.30584
PDGFB	PDGFB	platelet-derived growth factor beta polypeptide	5e-111	Pdgfb	platelet-derived growth factor beta polypeptide	PATH:04510	Focal adhesion	8.73117e-05	2.19101
PDGFB	PDGFB	platelet-derived growth factor beta polypeptide	5e-111	Pdgfb	platelet-derived growth factor beta polypeptide	PATH:04015	Rap1 signaling pathway	0.00637792	1.79381
PDGFB	PDGFB	platelet-derived growth factor beta polypeptide	5e-111	Pdgfb	platelet-derived growth factor beta polypeptide	PATH:05214	Glioma	0.209805	1.49813
PDGFB	PDGFB	platelet-derived growth factor beta polypeptide	5e-111	Pdgfb	platelet-derived growth factor beta polypeptide	PATH:05206	MicroRNAs in cancer	0.00576575	1.95678
PDGFB	PDGFB	platelet-derived growth factor beta polypeptide	5e-111	Pdgfb	platelet-derived growth factor beta polypeptide	PATH:04810	Regulation of actin cytoskeleton	0.000551986	1.99044
PDGFB	PDGFB	platelet-derived growth factor beta polypeptide	5e-111	Pdgfb	platelet-derived growth factor beta polypeptide	PATH:05200	Pathways in cancer	0.0637061	1.35666
PDGFB	PDGFB	platelet-derived growth factor beta polypeptide	5e-111	Pdgfb	platelet-derived growth factor beta polypeptide	PATH:05211	Renal cell carcinoma	0.161426	1.55628
PDGFB	PDGFB	platelet-derived growth factor beta polypeptide	5e-111	Pdgfb	platelet-derived growth factor beta polypeptide	PATH:04540	Gap junction	0.618364	0.943589
PDGFB	PDGFB	platelet-derived growth factor beta polypeptide	5e-111	Pdgfb	platelet-derived growth factor beta polypeptide	PATH:05166	HTLV-I infection	0.181426	1.25352
PDGFB	PDGFB	platelet-derived growth factor beta polypeptide	5e-111	Pdgfb	platelet-derived growth factor beta polypeptide	PATH:05202	Transcriptional misregulation in cancer	0.00599271	1.86888
PDGFB	PDGFB	platelet-derived growth factor beta polypeptide	5e-111	Pdgfb	platelet-derived growth factor beta polypeptide	PATH:04014	Ras signaling pathway	0.145558	1.32012
PDGFB	PDGFB	platelet-derived growth factor beta polypeptide	5e-111	Pdgfb	platelet-derived growth factor beta polypeptide	PATH:04151	PI3K-Akt signaling pathway	0.0181206	1.47543
PDGFB	PDGFB	platelet-derived growth factor beta polypeptide	5e-111	Pdgfb	platelet-derived growth factor beta polypeptide	PATH:04010	MAPK signaling pathway	0.205821	1.22028
PDGFB	PDGFB	platelet-derived growth factor beta polypeptide	5e-111	Pdgfb	platelet-derived growth factor beta polypeptide	PATH:04060	Cytokine-cytokine receptor interaction	0.145168	1.27065
CTNNA2	CTNNA2	catenin (cadherin-associated protein), alpha 2	0	Ctnna2	catenin (cadherin associated protein), alpha 2	PATH:05200	Pathways in cancer	0.0637061	1.35666
CTNNA2	CTNNA2	catenin (cadherin-associated protein), alpha 2	0	Ctnna2	catenin (cadherin associated protein), alpha 2	PATH:05100	Bacterial invasion of epithelial cells	0.530264	1.04037
CTNNA2	CTNNA2	catenin (cadherin-associated protein), alpha 2	0	Ctnna2	catenin (cadherin associated protein), alpha 2	PATH:05213	Endometrial cancer	0.385653	1.27292
CTNNA2	CTNNA2	catenin (cadherin-associated protein), alpha 2	0	Ctnna2	catenin (cadherin associated protein), alpha 2	PATH:04530	Tight junction	0.0993877	1.50974
CTNNA2	CTNNA2	catenin (cadherin-associated protein), alpha 2	0	Ctnna2	catenin (cadherin associated protein), alpha 2	PATH:04520	Adherens junction	0.250594	1.41128
CTNNA2	CTNNA2	catenin (cadherin-associated protein), alpha 2	0	Ctnna2	catenin (cadherin associated protein), alpha 2	PATH:04670	Leukocyte transendothelial migration	0.000292445	2.47572
CTNNA2	CTNNA2	catenin (cadherin-associated protein), alpha 2	0	Ctnna2	catenin (cadherin associated protein), alpha 2	PATH:04390	Hippo signaling pathway	0.00798448	1.93788
CTNNA2	CTNNA2	catenin (cadherin-associated protein), alpha 2	0	Ctnna2	catenin (cadherin associated protein), alpha 2	PATH:05412	Arrhythmogenic right ventricular cardiomyopathy (ARVC)	0.00474419	2.44558
C2	C2	complement component 2	0	C2	complement component 2	PATH:05133	Pertussis	0.0399213	1.94757
C2	C2	complement component 2	0	C2	complement component 2	PATH:05322	Systemic lupus erythematosus	0.111716	1.42903
C2	C2	complement component 2	0	C2	complement component 2	PATH:05150	Staphylococcus aureus infection	0.00670461	2.60835
C2	C2	complement component 2	0	C2	complement component 2	PATH:04610	Complement and coagulation cascades	0.0103968	2.20404
NR4A3	NR4A3	nuclear receptor subfamily 4, group A, member 3	0	Nr4a3	nuclear receptor subfamily 4, group A, member 3	PATH:05202	Transcriptional misregulation in cancer	0.00599271	1.86888
CORO1A	CORO1A	coronin, actin binding protein, 1A	0	Coro1a	coronin, actin binding protein 1A	PATH:04145	Phagosome	0.0135294	1.79159
CORO1A	CORO1A	coronin, actin binding protein, 1A	0	Coro1a	coronin, actin binding protein 1A	PATH:05152	Tuberculosis	0.281701	1.19587
SOCS2	SOCS2	suppressor of cytokine signaling 2	3e-106	Socs2	suppressor of cytokine signaling 2	PATH:04630	Jak-STAT signaling pathway	0.658519	0.916934
SOCS2	SOCS2	suppressor of cytokine signaling 2	3e-106	Socs2	suppressor of cytokine signaling 2	PATH:04917	Prolactin signaling pathway	0.0891233	1.73117
SOCS2	SOCS2	suppressor of cytokine signaling 2	3e-106	Socs2	suppressor of cytokine signaling 2	PATH:04910	Insulin signaling pathway	0.164627	1.37153
[truncated: 702 more rows]
