# Supplementary material for: Transcriptomic Analysis of Short/Branched-Chain Acyl-Coenzyme a Dehydrogenase Knocked Out bMECs Revealed Its Regulatory Effect on Lipid Metabolism
Source: Front Vet Sci. 2021 Sep 7;8:744287. doi: 10.3389/fvets.2021.744287 (PMC8453006; doi:10.3389/fvets.2021.744287)
Supplement: Supplementary file 2 [file Data_Sheet_2.ZIP › Dr Jiang original data 2/figure 6/ACKOvsMEC_PathActNet.xls]

## Sheet: sheet1
PathID	PathTerm	Style	2PathID	2PathTerm	2Style
PATH:00260	Glycine, serine and threonine metabolism	down	PATH:00600	Sphingolipid metabolism	up
PATH:00260	Glycine, serine and threonine metabolism	down	PATH:00564	Glycerophospholipid metabolism	up
PATH:00260	Glycine, serine and threonine metabolism	down	PATH:00330	Arginine and proline metabolism	up
PATH:00330	Arginine and proline metabolism	up	PATH:00472	D-Arginine and D-ornithine metabolism	up
PATH:00330	Arginine and proline metabolism	up	PATH:00910	Nitrogen metabolism	up
PATH:00330	Arginine and proline metabolism	up	PATH:00480	Glutathione metabolism	up
PATH:00330	Arginine and proline metabolism	up	PATH:00260	Glycine, serine and threonine metabolism	down
PATH:00472	D-Arginine and D-ornithine metabolism	up	PATH:00330	Arginine and proline metabolism	up
PATH:00480	Glutathione metabolism	up	PATH:00330	Arginine and proline metabolism	up
PATH:00561	Glycerolipid metabolism	down	PATH:00564	Glycerophospholipid metabolism	up
PATH:00564	Glycerophospholipid metabolism	up	PATH:00561	Glycerolipid metabolism	down
PATH:00564	Glycerophospholipid metabolism	up	PATH:00260	Glycine, serine and threonine metabolism	down
PATH:00600	Sphingolipid metabolism	up	PATH:00260	Glycine, serine and threonine metabolism	down
PATH:00910	Nitrogen metabolism	up	PATH:00330	Arginine and proline metabolism	up
PATH:01100	Metabolic pathways	up	PATH:00260	Glycine, serine and threonine metabolism	down
PATH:01100	Metabolic pathways	up	PATH:00330	Arginine and proline metabolism	up
PATH:01100	Metabolic pathways	up	PATH:00480	Glutathione metabolism	up
PATH:01100	Metabolic pathways	up	PATH:00472	D-Arginine and D-ornithine metabolism	up
PATH:01100	Metabolic pathways	up	PATH:00600	Sphingolipid metabolism	up
PATH:01100	Metabolic pathways	up	PATH:00561	Glycerolipid metabolism	down
PATH:01100	Metabolic pathways	up	PATH:00564	Glycerophospholipid metabolism	up
PATH:01100	Metabolic pathways	up	PATH:00100	Steroid biosynthesis	up
PATH:01100	Metabolic pathways	up	PATH:00830	Retinol metabolism	up
PATH:01100	Metabolic pathways	up	PATH:00910	Nitrogen metabolism	up
PATH:04015	Rap1 signaling pathway	all	PATH:04810	Regulation of actin cytoskeleton	down
PATH:04015	Rap1 signaling pathway	all	PATH:04020	Calcium signaling pathway	down
PATH:04015	Rap1 signaling pathway	all	PATH:04510	Focal adhesion	down
PATH:04015	Rap1 signaling pathway	all	PATH:04660	T cell receptor signaling pathway	up
PATH:04020	Calcium signaling pathway	down	PATH:04070	Phosphatidylinositol signaling system	all
PATH:04062	Chemokine signaling pathway	up	PATH:04810	Regulation of actin cytoskeleton	down
PATH:04062	Chemokine signaling pathway	up	PATH:04670	Leukocyte transendothelial migration	down
PATH:04068	FoxO signaling pathway	up	PATH:04910	Insulin signaling pathway	up
PATH:04070	Phosphatidylinositol signaling system	all	PATH:04510	Focal adhesion	down
PATH:04145	Phagosome	down	PATH:04610	Complement and coagulation cascades	down
PATH:04146	Peroxisome	up	PATH:00564	Glycerophospholipid metabolism	up
PATH:04146	Peroxisome	up	PATH:00830	Retinol metabolism	up
PATH:04261	Adrenergic signaling in cardiomyocytes	up	PATH:04020	Calcium signaling pathway	down
PATH:04360	Axon guidance	all	PATH:04810	Regulation of actin cytoskeleton	down
PATH:04370	VEGF signaling pathway	up	PATH:04020	Calcium signaling pathway	down
PATH:04370	VEGF signaling pathway	up	PATH:04510	Focal adhesion	down
PATH:04510	Focal adhesion	down	PATH:04512	ECM-receptor interaction	all
PATH:04510	Focal adhesion	down	PATH:04070	Phosphatidylinositol signaling system	all
PATH:04510	Focal adhesion	down	PATH:04810	Regulation of actin cytoskeleton	down
PATH:04512	ECM-receptor interaction	all	PATH:04510	Focal adhesion	down
PATH:04514	Cell adhesion molecules (CAMs)	down	PATH:04670	Leukocyte transendothelial migration	down
PATH:04514	Cell adhesion molecules (CAMs)	down	PATH:04660	T cell receptor signaling pathway	up
PATH:04514	Cell adhesion molecules (CAMs)	down	PATH:04610	Complement and coagulation cascades	down
PATH:04610	Complement and coagulation cascades	down	PATH:04662	B cell receptor signaling pathway	up
PATH:04660	T cell receptor signaling pathway	up	PATH:04514	Cell adhesion molecules (CAMs)	down
PATH:04660	T cell receptor signaling pathway	up	PATH:04810	Regulation of actin cytoskeleton	down
PATH:04660	T cell receptor signaling pathway	up	PATH:04020	Calcium signaling pathway	down
PATH:04662	B cell receptor signaling pathway	up	PATH:04610	Complement and coagulation cascades	down
PATH:04662	B cell receptor signaling pathway	up	PATH:04810	Regulation of actin cytoskeleton	down
PATH:04662	B cell receptor signaling pathway	up	PATH:04020	Calcium signaling pathway	down
PATH:04664	Fc epsilon RI signaling pathway	up	PATH:04070	Phosphatidylinositol signaling system	all
PATH:04670	Leukocyte transendothelial migration	down	PATH:04514	Cell adhesion molecules (CAMs)	down
PATH:04670	Leukocyte transendothelial migration	down	PATH:04810	Regulation of actin cytoskeleton	down
PATH:04672	Intestinal immune network for IgA production	down	PATH:04660	T cell receptor signaling pathway	up
PATH:04672	Intestinal immune network for IgA production	down	PATH:04662	B cell receptor signaling pathway	up
PATH:04672	Intestinal immune network for IgA production	down	PATH:04670	Leukocyte transendothelial migration	down
PATH:04722	Neurotrophin signaling pathway	up	PATH:04810	Regulation of actin cytoskeleton	down
PATH:04725	Cholinergic synapse	up	PATH:00564	Glycerophospholipid metabolism	up
PATH:04725	Cholinergic synapse	up	PATH:04020	Calcium signaling pathway	down
PATH:04744	Phototransduction	up	PATH:00830	Retinol metabolism	up
PATH:04810	Regulation of actin cytoskeleton	down	PATH:04510	Focal adhesion	down
PATH:04910	Insulin signaling pathway	up	PATH:04070	Phosphatidylinositol signaling system	all
PATH:04912	GnRH signaling pathway	up	PATH:04020	Calcium signaling pathway	down
PATH:04920	Adipocytokine signaling pathway	up	PATH:04910	Insulin signaling pathway	up
PATH:04978	Mineral absorption	up	PATH:04974	Protein digestion and absorption	down
PATH:05131	Shigellosis	up	PATH:04621	NOD-like receptor signaling pathway	up
PATH:05131	Shigellosis	up	PATH:04510	Focal adhesion	down
PATH:05131	Shigellosis	up	PATH:04810	Regulation of actin cytoskeleton	down
PATH:05132	Salmonella infection	up	PATH:04810	Regulation of actin cytoskeleton	down
PATH:05133	Pertussis	up	PATH:04610	Complement and coagulation cascades	down
PATH:05134	Legionellosis	up	PATH:04610	Complement and coagulation cascades	down
PATH:05144	Malaria	down	PATH:04610	Complement and coagulation cascades	down
PATH:05144	Malaria	down	PATH:04514	Cell adhesion molecules (CAMs)	down
PATH:05150	Staphylococcus aureus infection	down	PATH:04610	Complement and coagulation cascades	down
PATH:05150	Staphylococcus aureus infection	down	PATH:04660	T cell receptor signaling pathway	up
PATH:05150	Staphylococcus aureus infection	down	PATH:04662	B cell receptor signaling pathway	up
PATH:05160	Hepatitis C	up	PATH:04514	Cell adhesion molecules (CAMs)	down
PATH:05200	Pathways in cancer	down	PATH:04512	ECM-receptor interaction	all
PATH:05200	Pathways in cancer	down	PATH:04370	VEGF signaling pathway	up
PATH:05200	Pathways in cancer	down	PATH:04510	Focal adhesion	down
PATH:05200	Pathways in cancer	down	PATH:05214	Glioma	up
PATH:05200	Pathways in cancer	down	PATH:05217	Basal cell carcinoma	down
PATH:05200	Pathways in cancer	down	PATH:05219	Bladder cancer	up
PATH:05204	Chemical carcinogenesis	up	PATH:05219	Bladder cancer	up
PATH:05204	Chemical carcinogenesis	up	PATH:05217	Basal cell carcinoma	down
PATH:05205	Proteoglycans in cancer	down	PATH:04810	Regulation of actin cytoskeleton	down
PATH:05205	Proteoglycans in cancer	down	PATH:04020	Calcium signaling pathway	down
PATH:05205	Proteoglycans in cancer	down	PATH:04370	VEGF signaling pathway	up
PATH:05205	Proteoglycans in cancer	down	PATH:04510	Focal adhesion	down
PATH:05206	MicroRNAs in cancer	down	PATH:05214	Glioma	up
PATH:05206	MicroRNAs in cancer	down	PATH:05219	Bladder cancer	up
PATH:05214	Glioma	up	PATH:04020	Calcium signaling pathway	down
PATH:05219	Bladder cancer	up	PATH:04370	VEGF signaling pathway	up
PATH:05310	Asthma	down	PATH:04664	Fc epsilon RI signaling pathway	up
PATH:05310	Asthma	down	PATH:04660	T cell receptor signaling pathway	up
PATH:05310	Asthma	down	PATH:04514	Cell adhesion molecules (CAMs)	down
PATH:05310	Asthma	down	PATH:04662	B cell receptor signaling pathway	up
PATH:05330	Allograft rejection	down	PATH:04660	T cell receptor signaling pathway	up
PATH:05330	Allograft rejection	down	PATH:04514	Cell adhesion molecules (CAMs)	down
PATH:05330	Allograft rejection	down	PATH:04662	B cell receptor signaling pathway	up
PATH:05330	Allograft rejection	down	PATH:04610	Complement and coagulation cascades	down
PATH:05412	Arrhythmogenic right ventricular cardiomyopathy (ARVC)	down	PATH:04512	ECM-receptor interaction	all
PATH:05416	Viral myocarditis	down	PATH:04512	ECM-receptor interaction	all
PATH:05416	Viral myocarditis	down	PATH:04660	T cell receptor signaling pathway	up
