# Supplementary material for: Transcriptomic Analysis of Short/Branched-Chain Acyl-Coenzyme a Dehydrogenase Knocked Out bMECs Revealed Its Regulatory Effect on Lipid Metabolism
Source: Front Vet Sci. 2021 Sep 7;8:744287. doi: 10.3389/fvets.2021.744287 (PMC8453006; doi:10.3389/fvets.2021.744287)
Supplement: Supplementary file 2 [file Data_Sheet_2.ZIP › Dr Jiang original data 2/figure 7/Degree_ACKOvsMEC.xls]

## Sheet: ACKOvsMEC_Degree
AccID	Symbol	InDegree	OutDegree	Degree	Strand	Location	IsoLength	KeggID	Description	E-Value-human	Blast_Symbol-human	Blast_Description-human	E-Value-mouse	Blast_Symbol-mouse	Blast_Description-mouse	E-Value-rat	Blast_Symbol-rat	Blast_Description-rat
C1R	C1R	1	0	1	+	chr5:104026718-104037518	2283	bta:511581	complement component 1, r subcomponent	0	C1R	complement component 1, r subcomponent	0	C1ra	Putative uncharacterized protein	0	C1r	complement component 1, r subcomponent
LPCAT4	LPCAT4	2	1	3	+	chr10:28436737-28444026	1900	bta:510842	lysophosphatidylcholine acyltransferase 4	0	LPCAT4	lysophosphatidylcholine acyltransferase 4	0	Lpcat4	Lysophospholipid acyltransferase LPCAT4	0	Lpcat4	lysophosphatidylcholine acyltransferase 4
GNB4	GNB4	0	1	1	+	chr1:88530046-88563639	2854	bta:525962	guanine nucleotide binding protein (G protein), beta polypeptide 4	0	GNB4	guanine nucleotide binding protein (G protein), beta polypeptide 4	0	Gnb4	Guanine nucleotide-binding protein subunit beta-4	0	Gnb4	guanine nucleotide binding protein (G protein), beta polypeptide 4
WNT3A	WNT3A	1	3	4	-	chr7:2971539-3042138	1588	bta:522467	wingless-type MMTV integration site family, member 3A
DGKI	DGKI	2	1	3	-	chr4:102213062-102728881	13391	bta:530095	diacylglycerol kinase, iota
PPARA	PPARA	0	2	2	+	chr5:117488889-117571613	1979	bta:281992	peroxisome proliferator-activated receptor alpha	0	xp_005261715		0	xp_011243821	0	Ppara	peroxisome proliferator activated receptor alpha
DGKH	DGKH	2	1	3	+	chr12:12338711-12452155	6811	bta:537533	diacylglycerol kinase, eta	0	DGKH	diacylglycerol kinase, eta	0	xp_011243402	0	Dgkh	diacylglycerol kinase, eta
EPHA7	EPHA7	0	1	1	+	chr9:57914546-58121954	3348	bta:538797	EPH receptor A7	0	EPHA7	EPH receptor A7	0	Epha7	Receptor protein-tyrosine kinase	0	Epha7	Eph receptor A7
FZD1	FZD1	2	0	2	+	chr4:8549481-8553635	4155	bta:445417	frizzled family receptor 1	0	FZD1	frizzled class receptor 1	0	Fzd1	Frizzled-1	0	Fzd1	frizzled class receptor 1
ACTN3	ACTN3	0	5	5	+	chr29:45535016-45546791	2889	bta:539375	actinin, alpha 3	0	ACTN3	actinin, alpha 3 (gene/pseudogene)	0	Actn3	Alpha-actinin-3	0	Actn3	actinin alpha 3
BOLA-DQB	BOLA-DQB	2	2	4	+	chr23:25423938-25437289	1382	bta:282495	major histocompatibility complex, class II, DQ beta	6e-111	LOC101060835	HLA class II histocompatibility antigen, DQ beta 1 chain-like	2e-106	H2-Ab1	MHC class II antigen A beta 1	3e-105	RT1-Bb	RT1 class II, locus Bb
GCNT1	GCNT1	1	3	4	+	chr8:52990040-53036010	4750	bta:281778	glucosaminyl (N-acetyl) transferase 1, core 2	0	xp_005251976		0	Gcnt1	Beta-1,3-galactosyl-O-glycosyl-glycoprotein beta-1,6-N-acetylglucosaminyltransferase	0	Gcnt1	glucosaminyl (N-acetyl) transferase 1, core 2
ROCK1	ROCK1	0	2	2	+	chr24:35561592-35622798	4960	bta:785911	Rho-associated, coiled-coil containing protein kinase 1	0	ROCK1	Rho-associated, coiled-coil containing protein kinase 1	0	Rock1	Rho-associated protein kinase 1	0	Rock1	Rho-associated coiled-coil containing protein kinase 1
FZD8	FZD8	2	0	2	-	chr13:27150650-27153823	3165	bta:616913	frizzled family receptor 8	3e-106	FZD8	frizzled class receptor 8	7e-107	Fzd8	Frizzled-8	2e-107	LOC100909849	frizzled-8-like
CYBB	CYBB	1	1	2	-	chrx:112226331-112259261	3140	bta:281112	cytochrome b-245, beta polypeptide	0	CYBB	cytochrome b-245, beta polypeptide	0	Cybb	Cytochrome b-245 heavy chain	0	Cybb	cytochrome b-245, beta polypeptide
COL6A2	COL6A2	0	8	8	+	chr1:148128523-148157322	3581	bta:282194	collagen, type VI, alpha 2	0	COL6A2	collagen, type VI, alpha 2	0	Col6a2	Collagen alpha-2(VI) chain	0	Col6a2	collagen, type VI, alpha 2
PLAT	PLAT	1	0	1	-	chr27:36980115-37004122	2475	bta:281407	plasminogen activator, tissue	0	PLAT	plasminogen activator, tissue	0	Plat	Tissue-type plasminogen activator	0	Plat	plasminogen activator, tissue
ACSL6	ACSL6	2	2	4	+	chr7:23862143-23968258	2501	bta:506059	acyl-CoA synthetase long-chain family member 6	0	ACSL6	acyl-CoA synthetase long-chain family member 6	0	Acsl6	Long-chain acyl-CoA synthetase	0	Acsl6	acyl-CoA synthetase long-chain family member 6
ACSL5	ACSL5	2	2	4	+	chr26:33362071-33413432	2413	bta:514159	acyl-CoA synthetase long-chain family member 5	0	xp_005269954		0	Acsl5	Acyl-CoA synthetase long-chain family member 5, isoform CRA_b	0	Acsl5	acyl-CoA synthetase long-chain family member 5
TNC	TNC	0	7	7	-	chr8:106557200-106659715	6195	bta:540664	tenascin C	0	TNC	tenascin C	0	Tnc	Tnc protein	0	Tnc	tenascin C
NGEF	NGEF	1	0	1	-	chr3:113628719-113677022	2798	bta:540756	neuronal guanine nucleotide exchange factor	0	NGEF	neuronal guanine nucleotide exchange factor	0	Ngef	Ephexin-1	0	Ngef	neuronal guanine nucleotide exchange factor
PLXNA2	PLXNA2	1	0	1	+	chr16:77300626-77505230	4540	bta:407770	plexin A2	0	PLXNA2	plexin A2	0	Plxna2	Plexin-A2	0	Plxna2	plexin A2
ALDH18A1	ALDH18A1	1	1	2	-	chr26:17049126-17090243	3366	bta:514759	aldehyde dehydrogenase 18 family, member A1	0	ALDH18A1	aldehyde dehydrogenase 18 family, member A1	0	Aldh18a1	Delta-1-pyrroline-5-carboxylate synthase	0	Aldh18a1	aldehyde dehydrogenase 18 family, member A1
NCF4	NCF4	1	1	2	+	chr5:75855660-75874215	1300	bta:507859	neutrophil cytosolic factor 4, 40kDa	0	NCF4	neutrophil cytosolic factor 4, 40kDa	3e-175	Ncf4	Neutrophil cytosol factor 4	2e-175	Ncf4	neutrophil cytosolic factor 4
DGKG	DGKG	2	1	3	+	chr1:81752975-81979476	5975	bta:518523	diacylglycerol kinase, gamma 90kDa	0	DGKG	diacylglycerol kinase, gamma 90kDa	0	Dgkg	Diacylglycerol kinase gamma	0	Dgkg	diacylglycerol kinase, gamma
DGKB	DGKB	2	1	3	-	chr4:22430611-23225470	3106	bta:537171	diacylglycerol kinase, beta 90kDa	0	DGKB	diacylglycerol kinase, beta 90kDa	0	Dgkb	Putative uncharacterized protein	0	Dgkb	diacylglycerol kinase, beta
INPP4B	INPP4B	2	2	4	+	chr17:15719179-16180927	8749	bta:534793	inositol polyphosphate-4-phosphatase, type II, 105kDa	0	INPP4B	inositol polyphosphate-4-phosphatase, type II, 105kDa	0	Inpp4b	Type II inositol 3,4-bisphosphate 4-phosphatase	0	Inpp4b	inositol polyphosphate-4-phosphatase, type II
PLA2G4E	PLA2G4E	1	2	3	-	chr10:37650335-37731057	5671	bta:526364	phospholipase A2, group IVE
ITPKB	ITPKB	1	1	2	-	chr16:30492758-30599090	6733	bta:540877	inositol-trisphosphate 3-kinase B
ITPKA	ITPKA	1	1	2	+	chr10:37181053-37189391	1793	bta:615813	inositol-trisphosphate 3-kinase A	0	ITPKA	inositol-trisphosphate 3-kinase A	0	Itpka	Inositol-trisphosphate 3-kinase A	0	Itpka	inositol-trisphosphate 3-kinase A
L3HYPDH	L3HYPDH	3	0	3	-	chr10:72231482-72244070	2147	bta:510525	L-3-hydroxyproline dehydratase (trans-)	0	L3HYPDH	L-3-hydroxyproline dehydratase (trans-)	2e-178	L3hypdh	Trans-L-3-hydroxyproline dehydratase	0	L3hypdh	L-3-hydroxyproline dehydratase (trans-)
ITGB3	ITGB3	16	4	20	+	chr19:47163047-47224932	5689	bta:282642	integrin, beta 3 (platelet glycoprotein IIIa, antigen CD61)	0	ITGB3	integrin, beta 3 (platelet glycoprotein IIIa, antigen CD61)	0	Itgb3	Integrin beta-3	0	Itgb3	integrin, beta 3
GALNT6	GALNT6	1	0	1	+	chr5:28631721-28670632	3767	bta:506903	UDP-N-acetyl-alpha-D-galactosamine:polypeptide N-acetylgalactosaminyltransferase 6 (GalNAc-T6)	0	GALNT6	polypeptide N-acetylgalactosaminyltransferase 6	0	xp_011243836	0	Galnt6	polypeptide N-acetylgalactosaminyltransferase 6
P4HA1	P4HA1	1	1	2	-	chr28:29332965-29433055	2639	bta:518288	prolyl 4-hydroxylase, alpha polypeptide I	0	xp_005269927		0	P4ha1	Prolyl 4-hydroxylase subunit alpha-1	0	P4ha1	prolyl 4-hydroxylase, alpha polypeptide I
COL5A3	COL5A3	0	8	8	-	chr7:15839433-15884085	6216	bta:507881	collagen, type V, alpha 3	0	COL5A3	collagen, type V, alpha 3	0	Col5a3	Col5a3 protein	0	Col5a3	collagen, type V, alpha 3
ROBO1	ROBO1	1	0	1	-	chr1:25684008-26856964	6687	bta:536815	roundabout, axon guidance receptor, homolog 1 (Drosophila)	0	ROBO1	roundabout, axon guidance receptor, homolog 1 (Drosophila)	0	Robo1	Roundabout homolog 1	0	Robo1	roundabout, axon guidance receptor, homolog 1 (Drosophila)
GNG11	GNG11	0	1	1	+	chr4:11145034-11150053	745	bta:511812	guanine nucleotide binding protein (G protein), gamma 11	5e-34	GNG11	guanine nucleotide binding protein (G protein), gamma 11	6e-34	Gng11	Guanine nucleotide-binding protein G(I)/G(S)/G(O) subunit gamma-11	4e-34	LOC100912034	guanine nucleotide-binding protein G(I)/G(S)/G(O) subunit gamma-11-like
COL1A2	COL1A2	0	8	8	+	chr4:11694434-11731127	4624	bta:282188	collagen, type I, alpha 2	0	COL1A2	collagen, type I, alpha 2	0	Col1a2	Collagen alpha-2(I) chain	0	NEWGENE_621351	collagen, type I, alpha 2
VAV3	VAV3	1	1	2	+	chr3:35646391-36083944	4879	bta:521961	vav 3 guanine nucleotide exchange factor	0	VAV3	vav 3 guanine nucleotide exchange factor	0	Vav3	Guanine nucleotide exchange factor VAV3	0	Vav3	vav 3 guanine nucleotide exchange factor
MAPK11	MAPK11	3	0	3	-	chr5:120181135-120187197	2262	bta:618906	mitogen-activated protein kinase 11	0	MAPK11	mitogen-activated protein kinase 11	0	Mapk11	Mitogen-activated protein kinase 11	0	Mapk11	mitogen-activated protein kinase 11
SLC2A1	SLC2A1	2	0	2	+	chr3:104262800-104291002	2529	bta:282356	solute carrier family 2 (facilitated glucose transporter), member 1	0	SLC2A1	solute carrier family 2 (facilitated glucose transporter), member 1	0	Slc2a1	Solute carrier family 2, facilitated glucose transporter member 1	0	Slc2a1	solute carrier family 2 (facilitated glucose transporter), member 1
SELL	SELL	1	0	1	-	chr16:38293424-38318995	2611	bta:281485	selectin L	0	SELL	selectin L	3e-159	Sell	L-selectin isoform v2	2e-154	Sell	selectin L
FN1	FN1	0	8	8	-	chr2:104244037-104313197	8055	bta:280794	fibronectin 1	0	FN1	fibronectin 1	0	Fn1	Fibronectin	0	Fn1	fibronectin 1
GALNT8	GALNT8	1	0	1	-	chr5:106100920-106140452	3565	bta:540652	UDP-N-acetyl-alpha-D-galactosamine:polypeptide N-acetylgalactosaminyltransferase 8 (GalNAc-T8)	0	GALNT8	polypeptide N-acetylgalactosaminyltransferase 8	1e-163	Galnt18	Polypeptide N-acetylgalactosaminyltransferase 18	2e-163	Galnt18	polypeptide N-acetylgalactosaminyltransferase 18
ITGA5	ITGA5	13	1	14	+	chr5:25824435-25845476	4446	bta:281873	integrin, alpha 5 (fibronectin receptor, alpha polypeptide)	0	ITGA5	integrin, alpha 5 (fibronectin receptor, alpha polypeptide)	0	Itga5	Integrin alpha-5	0	Itga5	integrin, alpha 5 (fibronectin receptor, alpha polypeptide)
ITGA8	ITGA8	13	1	14	-	chr13:30434757-30623922	5997	bta:511976	integrin, alpha 8	0	ITGA8	integrin, alpha 8	0	Itga8	Integrin alpha-8	0	Itga8	integrin, alpha 8
ITGA7	ITGA7	13	1	14	+	chr5:58050921-58074038	3241	bta:506953	integrin, alpha 7	0	ITGA7	integrin, alpha 7	0	Itga7	Integrin alpha-7	0	Itga7	integrin, alpha 7
SDC3	SDC3	8	0	8	+	chr2:123638863-123663085	2158	bta:618198	syndecan 3	4e-172	SDC3	syndecan 3	4e-148	Sdc3	Syndecan-3	4e-145	Sdc3	syndecan 3
PIK3C2G	PIK3C2G	1	1	2	-	chr5:92084677-92528200	4706	bta:513301	phosphoinositide-3-kinase, class 2, gamma polypeptide	0	PIK3C2G	phosphatidylinositol-4-phosphate 3-kinase, catalytic subunit type 2 gamma	0	Pik3c2g	Phosphatidylinositol 4-phosphate 3-kinase C2 domain-containing subunit gamma	0	Pik3c2g	phosphatidylinositol-4-phosphate 3-kinase, catalytic subunit type 2 gamma
GALNT12	GALNT12	1	0	1	+	chr8:64620039-64634800	973	bta:508488	UDP-N-acetyl-alpha-D-galactosamine:polypeptide N-acetylgalactosaminyltransferase 12 (GalNAc-T12)	0	GALNT12	polypeptide N-acetylgalactosaminyltransferase 12	0	Galnt12	Polypeptide N-acetylgalactosaminyltransferase 12	0	Galnt12	polypeptide N-acetylgalactosaminyltransferase 12
SDC2	SDC2	8	0	8	-	chr14:70259707-70379340	1134	bta:615785	syndecan 2	2e-93	SDC2	syndecan 2	6e-79	Sdc2	Syndecan-2	1e-77	Sdc2	syndecan 2
BOLA-DRA	BOLA-DRA	2	2	4	-	chr23:25635951-25640652	1267	bta:506214	major histocompatibility complex, class II, DR alpha	4e-112	HLA-DRA	major histocompatibility complex, class II, DR alpha	1e-103	H2-Ea-ps	I-E alpha MHC class II protein	4e-104	RT1-Da	RT1 class II, locus Da
LOC509808	LOC509808	0	5	5	+	chr24:49847137-49862653	1564	bta:509808	endothelial lipase-like	6e-131	LIPG	lipase, endothelial	3e-122	Lipg	Lipase, endothelial	3e-117	Lipg	lipase, endothelial
MAPK12	MAPK12	3	0	3	-	chr5:120171474-120179402	1684	bta:512943	mitogen-activated protein kinase 12	0	MAPK12	mitogen-activated protein kinase 12	0	Mapk12	Mitogen-activated protein kinase 12	0	Mapk12	mitogen-activated protein kinase 12
HIF1A	HIF1A	0	1	1	+	chr10:74343331-74388183	3920	bta:281814	hypoxia inducible factor 1, alpha subunit (basic helix-loop-helix transcription factor)	0	HIF1A	hypoxia inducible factor 1, alpha subunit (basic helix-loop-helix transcription factor)	0	Hif1a	Putative uncharacterized protein	0	Hif1a	hypoxia-inducible factor 1, alpha subunit (basic helix-loop-helix transcription factor)
SERPING1	SERPING1	0	1	1	+	chr15:82544700-82557369	1607	bta:281035	serpin peptidase inhibitor, clade G (C1 inhibitor), member 1	4e-156	xp_005274262		2e-149	Serping1	Plasma protease C1 inhibitor	4e-148	Serping1	serpin peptidase inhibitor, clade G (C1 inhibitor), member 1
PRKAB2	PRKAB2	0	1	1	+	chr3:22834324-22845631	846	bta:512665	protein kinase, AMP-activated, beta 2 non-catalytic subunit	8e-160	PRKAB2	protein kinase, AMP-activated, beta 2 non-catalytic subunit	1e-155	xp_011238284	3e-156	Prkab2	protein kinase, AMP-activated, beta 2 non-catalytic subunit
SERPINE1	SERPINE1	0	1	1	-	chr25:36378131-36386436	2957	bta:281375	serpin peptidase inhibitor, clade E (nexin, plasminogen activator inhibitor type 1), member 1	0	SERPINE1	serpin peptidase inhibitor, clade E (nexin, plasminogen activator inhibitor type 1), member 1	0	Serpine1	Serine or cysteine peptidase inhibitor clade E member 1	0	Serpine1	serpin peptidase inhibitor, clade E (nexin, plasminogen activator inhibitor type 1), member 1
SEMA3G	SEMA3G	0	1	1	+	chr22:49182581-49193892	4836	bta:100299041	sema domain, immunoglobulin domain (Ig), short basic domain, secreted, (semaphorin) 3G	0	SEMA3G	sema domain, immunoglobulin domain (Ig), short basic domain, secreted, (semaphorin) 3G	0	Sema3g	Semaphorin-3G	0	Sema3g	sema domain, immunoglobulin domain (Ig), short basic domain, secreted, (semaphorin) 3G
CARD9	CARD9	0	2	2	-	chr11:104124250-104131306	1824	bta:768054	caspase recruitment domain family, member 9	0	CARD9	caspase recruitment domain family, member 9	0	Card9	Caspase recruitment domain-containing protein 9	0	Card9	caspase recruitment domain family, member 9
PTCH2	PTCH2	1	0	1	+	chr3:102111475-102127581	4487	bta:507948	patched 2	0	PTCH2	patched 2	0	Ptch2	Protein patched homolog 2	0	Ptch2	patched 2
CD44	CD44	6	0	6	+	chr15:66780714-66868631	2031	bta:281057	CD44 molecule (Indian blood group)	0	CD44	CD44 molecule (Indian blood group)	0	Cd44	CD44 antigen	0	Cd44	Cd44 molecule
CPT1A	CPT1A	3	2	5	-	chr29:47146644-47207236	4490	bta:506812	carnitine palmitoyltransferase 1A (liver)	0	CPT1A	carnitine palmitoyltransferase 1A (liver)	0	Cpt1a	Acyltransferase	0	Cpt1a	carnitine palmitoyltransferase 1a, liver
CALML5	CALML5	4	3	7	+	chr13:43665064-43665900	837	bta:520404	calmodulin-like 5	3e-42	xp_005259336		4e-42	Calm2	calmodulin 2	3e-42	Calm1	calmodulin 1
CEBPA	CEBPA	1	0	1	-	chr18:44070278-44071508	1231	bta:281677	CCAAT/enhancer binding protein (C/EBP), alpha	8e-141	CEBPA	CCAAT/enhancer binding protein (C/EBP), alpha	7e-132	Cebpa	CCAAT/enhancer-binding protein alpha	1e-133	Cebpa	CCAAT/enhancer binding protein (C/EBP), alpha
CCL17	CCL17	0	1	1	+	chr18:25563202-25566231	646	bta:100140488	chemokine (C-C motif) ligand 17	2e-28	CCL17	chemokine (C-C motif) ligand 17	3e-20	xp_011246633	1e-21	Ccl17	chemokine (C-C motif) ligand 17
DAO	DAO	0	1	1	-	chr17:66537206-66549880	1044	bta:615334	D-amino-acid oxidase	1e-174	DAO	D-amino-acid oxidase	6e-156	Dao	D-amino-acid oxidase	1e-161	Dao	D-amino-acid oxidase
ITPR1	ITPR1	1	3	4	-	chr22:21723560-22080140	9520	bta:317697	inositol 1,4,5-trisphosphate receptor, type 1	0	ITPR1	inositol 1,4,5-trisphosphate receptor, type 1	0	Itpr1	Inositol 1,4,5-trisphosphate receptor type 1	0	Itpr1	inositol 1,4,5-trisphosphate receptor, type 1
ITGA10	ITGA10	13	1	14	+	chr3:21764356-21781374	5062	bta:506526	integrin, alpha 10	0	ITGA10	integrin, alpha 10	0	Itga10	Protein Itga10	0	Itga10	integrin, alpha 10
THBS4	THBS4	0	8	8	+	chr10:10974198-11028022	3220	bta:541281	thrombospondin 4	0	THBS4	thrombospondin 4	0	Thbs4	Thrombospondin 4	0	Thbs4	thrombospondin 4
PPP1CB	PPP1CB	1	2	3	-	chr11:71174736-71210823	2663	bta:538829	protein phosphatase 1, catalytic subunit, beta isozyme	0	PPP1CB	protein phosphatase 1, catalytic subunit, beta isozyme	0	Ppp1cb	Serine/threonine-protein phosphatase PP1-beta catalytic subunit	0	Ppp1cb	protein phosphatase 1, catalytic subunit, beta isozyme
LAT	LAT	0	1	1	-	chr25:26255004-26259879	1739	bta:514735	linker for activation of T cells	2e-60	LAT	linker for activation of T cells	6e-51	Lat	Linker for activation of T-cells family member 1	2e-53	Lat	linker for activation of T cells
CPT1C	CPT1C	3	2	5	+	chr18:56786607-56805715	2814	bta:513710	carnitine palmitoyltransferase 1C	0	CPT1C	carnitine palmitoyltransferase 1C	0	Cpt1c	Cpt1c protein	0	Cpt1c	carnitine palmitoyltransferase 1c
THBS1	THBS1	0	8	8	+	chr10:35455396-35470668	5269	bta:281530	thrombospondin 1	0	THBS1	thrombospondin 1	0	Thbs1	Thrombospondin-1	0	Thbs1	thrombospondin 1
GLUD1	GLUD1	1	0	1	-	chr28:42103159-42142312	3050	bta:281785	glutamate dehydrogenase 1	0	GLUD1	glutamate dehydrogenase 1	0	Glud1	Glutamate dehydrogenase 1, mitochondrial	0	Glud1	glutamate dehydrogenase 1
CEPT1	CEPT1	6	6	12	-	chr3:32550615-32587048	2059	bta:504650	choline/ethanolamine phosphotransferase 1	0	CEPT1	choline/ethanolamine phosphotransferase 1	0	Cept1	Choline/ethanolaminephosphotransferase 1	0	Cept1	choline/ethanolamine phosphotransferase 1
MGLL	MGLL	1	0	1	+	chr22:60650011-60737639	3028	bta:505290	monoglyceride lipase	2e-160	MGLL	monoglyceride lipase	3e-154	Mgll	Monoglyceride lipase	1e-151	Mgll	monoglyceride lipase
CD36	CD36	2	0	2	-	chr4:40671303-40711888	1941	bta:281052	CD36 molecule (thrombospondin receptor)	0	xp_005250773		0	Cd36	CD36 antigen variant	0	Cd36	CD36 molecule (thrombospondin receptor)
CD34	CD34	0	1	1	+	chr16:77622081-77645171	2448	bta:281051	CD34 molecule	1e-117	CD34	CD34 molecule	5e-102	Cd34	Putative uncharacterized protein	3e-100	Cd34	CD34 molecule
PRODH	PRODH	0	3	3	-	chr17:74262832-74663230	2013	bta:505094	proline dehydrogenase (oxidase) 1	0	PRODH	proline dehydrogenase (oxidase) 1	0	Prodh	Proline dehydrogenase 1, mitochondrial	0	Prodh	proline dehydrogenase (oxidase) 1
BOLA-DRB3	BOLA-DRB3	2	2	4	+	chr23:25520794-25525518	1049	bta:282530	major histocompatibility complex, class II, DRB3
IL11	IL11	0	1	1	+	chr18:62863731-62867397	1219	bta:100337295	interleukin 11
PIK3R3	PIK3R3	10	4	14	+	chr3:100913767-101015143	1386	bta:286865	phosphoinositide-3-kinase, regulatory subunit 3 (gamma)	0	PIK3R3	phosphoinositide-3-kinase, regulatory subunit 3 (gamma)	0	Pik3r3	Phosphatidylinositol 3-kinase regulatory subunit gamma	0	Pik3r3	phosphoinositide-3-kinase, regulatory subunit 3 (gamma)
FLT3	FLT3	0	2	2	+	chr12:32329866-32391946	3554	bta:512700	fms-related tyrosine kinase 3
NRP1	NRP1	1	0	1	+	chr13:19995811-20143413	5673	bta:539369	neuropilin 1	0	NRP1	neuropilin 1	0	Nrp1	Neuropilin-1	0	Nrp1	neuropilin 1
CXCR4	CXCR4	8	0	8	+	chr2:61801831-61805544	1673	bta:281736	chemokine (C-X-C motif) receptor 4	0	CXCR4	chemokine (C-X-C motif) receptor 4	7e-175	Cxcr4	Chemokine receptor 4	6e-176	Cxcr4	chemokine (C-X-C motif) receptor 4
GLI1	GLI1	0	3	3	-	chr5:56497506-56507889	3589	bta:517588	GLI family zinc finger 1	0	GLI1	GLI family zinc finger 1	0	Gli1	Gli1 protein	0	Gli1	GLI family zinc finger 1
VWF	VWF	0	5	5	+	chr5:104890789-105013501	8556	bta:280958	von Willebrand factor	0	VWF	von Willebrand factor	0	Vwf	Vwf protein	0	Vwf	von Willebrand factor
NRAS	NRAS	2	3	5	+	chr3:28937394-28947294	4218	bta:506322	neuroblastoma RAS viral (v-ras) oncogene homolog	2e-109	NRAS	neuroblastoma RAS viral (v-ras) oncogene homolog	5e-109	Nras	GTPase NRas	5e-109	Nras	neuroblastoma ras oncogene
ADRBK2	ADRBK2	0	1	1	+	chr17:67823940-67942121	2777	bta:282136	adrenergic, beta, receptor kinase 2	0	ADRBK2	adrenergic, beta, receptor kinase 2	0	Adrbk2	Beta-adrenergic receptor kinase 2	0	Adrbk2	adrenergic, beta, receptor kinase 2
IL11RA	IL11RA	1	0	1	+	chr8:77807993-77814474	1644	bta:508932	interleukin 11 receptor, alpha	0	IL11RA	interleukin 11 receptor, alpha	0	Il11ra1	Putative uncharacterized protein	0	Il11ra1	interleukin 11 receptor, alpha chain 1
MYL9	MYL9	2	0	2	+	chr13:66574990-66582960	1191	bta:505964	myosin, light chain 9, regulatory	4e-98	MYL9	myosin, light chain 9, regulatory	2e-97	Myl9	Myosin regulatory light polypeptide 9	1e-97	Myl9	myosin, light chain 9, regulatory
TLN2	TLN2	0	5	5	-	chr10:47461213-47925559	8779	bta:528252	talin 2
WNT5B	WNT5B	1	3	4	+	chr5:108944204-108956465	1215	bta:508008	wingless-type MMTV integration site family, member 5B	0	xp_005253851		0	Wnt5b	Protein Wnt-5b	0	Wnt5b	wingless-type MMTV integration site family, member 5B
ST3GAL1	ST3GAL1	0	1	1	+	chr14:9037967-9053107	1537	bta:282351	ST3 beta-galactoside alpha-2,3-sialyltransferase 1	0	ST3GAL1	ST3 beta-galactoside alpha-2,3-sialyltransferase 1	1e-155	xp_011243831	4e-156	St3gal1	ST3 beta-galactoside alpha-2,3-sialyltransferase 1
LAMC2	LAMC2	0	6	6	+	chr16:65920883-65988658	5558	bta:511043	laminin, gamma 2	0	LAMC2	laminin, gamma 2	0	xp_011246228	0	Lamc2	laminin, gamma 2
COL3A1	COL3A1	0	8	8	-	chr2:7325680-7365310	5410	bta:510833	collagen, type III, alpha 1	0	COL3A1	collagen, type III, alpha 1	0	Col3a1	Collagen alpha-1(III) chain	0	Col3a1	collagen, type III, alpha 1
GNG2	GNG2	0	1	1	+	chr10:44862769-44992514	808	bta:281203	guanine nucleotide binding protein (G protein), gamma 2	3e-35	GNG2	guanine nucleotide binding protein (G protein), gamma 2	3e-35	Gng2	Guanine nucleotide-binding protein G(I)/G(S)/G(O) subunit gamma-2	8e-35	Gng2	guanine nucleotide binding protein (G protein), gamma 2
SLIT2	SLIT2	0	1	1	+	chr6:41447728-41853778	6455	bta:534164	slit homolog 2 (Drosophila)	0	SLIT2	slit homolog 2 (Drosophila)	0	Slit2	Slit2 protein	0	Slit2	slit homolog 2 (Drosophila)
KRAS	KRAS	2	3	5	+	chr5:85394810-85434829	2146	bta:541140	v-Ki-ras2 Kirsten rat sarcoma viral oncogene homolog	4e-108	KRAS	Kirsten rat sarcoma viral oncogene homolog	2e-92	Kras	GTPase KRas	4e-93	Kras	Kirsten rat sarcoma viral oncogene
JAM3	JAM3	1	1	2	-	chr29:33774713-33805380	3439	bta:513412	junctional adhesion molecule 3	3e-152	JAM3	junctional adhesion molecule 3	1e-134	Jam3	Junctional adhesion molecule C	4e-136	Jam3	junctional adhesion molecule 3
JAM2	JAM2	1	1	2	-	chr1:10115550-10198131	1812	bta:538846	junctional adhesion molecule 2	3e-144	JAM2	junctional adhesion molecule 2	2e-132	Jam2	Junctional adhesion molecule B	4e-134	Jam2	junctional adhesion molecule 2
CD55	CD55	0	1	1	-	chr16:5122411-5141070	2195	bta:518609	CD55 molecule, decay accelerating factor for complement (Cromer blood group)	7e-98	xp_005273136		2e-93	xp_011246219	3e-93	Cd55	Cd55 molecule
LOC788596	LOC788596	0	1	1	+	chr3:5494758-5495342	585	bta:788596	guanine nucleotide binding protein (G protein), gamma 11 pseudogene
CXCL8	CXCL8	0	1	1	+	chr6:90940241-90944006	1481	bta:280828	interleukin 8	8e-35	CXCL8	chemokine (C-X-C motif) ligand 8	4e-13	Cxcl1	C-X-C motif chemokine	3e-13	Cxcl1	chemokine (C-X-C motif) ligand 1
CCL26	CCL26	0	1	1	-	chr25:34724185-34728756	699	bta:508387	chemokine (C-C motif) ligand 26	3e-24	CCL26	chemokine (C-C motif) ligand 26	1e-17	Ccl26	Protein Ccl26	3e-18	Ccl26	chemokine (C-C motif) ligand 26
PLN	PLN	0	1	1	-	chr9:32947644-32958414	2617	bta:100125240	phospholamban	7e-14	PLN	phospholamban	2e-14	Pln	Cardiac phospholamban	2e-14	Pln	phospholamban
CXCL14	CXCL14	0	1	1	-	chr7:48856059-48864424	1643	bta:511771	chemokine (C-X-C motif) ligand 14	1e-43	CXCL14	chemokine (C-X-C motif) ligand 14	6e-45	Cxcl14	Cxcl14 protein	4e-45	Cxcl14	chemokine (C-X-C motif) ligand 14
FZD10	FZD10	2	0	2	-	chr17:48064408-48066366	1959	bta:515323	frizzled family receptor 10	0	FZD10	frizzled class receptor 10	0	Fzd10	MCG51280	0	Fzd10	frizzled class receptor 10
FYN	FYN	1	1	2	+	chr9:39247353-39399441	2395	bta:527263	FYN oncogene related to SRC, FGR, YES	0	FYN	FYN proto-oncogene, Src family tyrosine kinase	0	xp_011241419	0	Fyn	FYN proto-oncogene, Src family tyrosine kinase
ATP2A3	ATP2A3	1	0	1	-	chr19:25301216-25335296	4380	bta:512313	ATPase, Ca++ transporting, ubiquitous	0	ATP2A3	ATPase, Ca++ transporting, ubiquitous	0	Atp2a3	Calcium-transporting ATPase	0	Atp2a3	ATPase, Ca++ transporting, ubiquitous
GRO1	GRO1	0	1	1	+	chr6:91203536-91205629	1045	bta:281212	chemokine (C-X-C motif) ligand 1 (melanoma growth stimulating activity, alpha)	3e-31	CXCL2	chemokine (C-X-C motif) ligand 2	3e-24	Cxcl1	C-X-C motif chemokine	9e-28	Cxcl1	chemokine (C-X-C motif) ligand 1
CXCL3	CXCL3	0	1	1	+	chr6:91191850-91193875	1042	bta:613667	chemokine (C-X-C motif) ligand 3	2e-32	CXCL2	chemokine (C-X-C motif) ligand 2	9e-27	Cxcl1	C-X-C motif chemokine	3e-30	Cxcl1	chemokine (C-X-C motif) ligand 1
CXCL6	CXCL6	0	1	1	+	chr6:91026437-91028555	1488	bta:281735	chemokine (C-X-C motif) ligand 6 (granulocyte chemotactic protein 2)	3e-36	CXCL5	chemokine (C-X-C motif) ligand 5	9e-26	Cxcl5	C-X-C motif chemokine 5	5e-21	Cxcl6	chemokine (C-X-C motif) ligand 6
