# Supplementary material for: Transcriptomic Analysis of Short/Branched-Chain Acyl-Coenzyme a Dehydrogenase Knocked Out bMECs Revealed Its Regulatory Effect on Lipid Metabolism
Source: Front Vet Sci. 2021 Sep 7;8:744287. doi: 10.3389/fvets.2021.744287 (PMC8453006; doi:10.3389/fvets.2021.744287)
Supplement: Supplementary file 2 [file Data_Sheet_2.ZIP › Dr Jiang original data 2/figure 7/Gene_Act_Network_ACKOvsMEC.xls]

## Sheet: sheet1
source	target	Relation	pathway
ITGA8	ITGB3		path:bta04510//path:bta05414
COL5A3	ITGA8	activation	path:bta04510
COL5A3	ITGA10	activation	path:bta04510//path:bta04512
COL5A3	ITGA7	activation	path:bta04510
COL5A3	SDC2	activation	path:bta04512
COL5A3	SDC3	activation	path:bta04512
COL5A3	ITGA5	activation	path:bta04510
COL5A3	ITGB3	activation	path:bta04510
COL5A3	CD44	activation	path:bta04512
COL1A2	ITGA8	activation	path:bta04510
COL1A2	ITGA10	activation	path:bta04510//path:bta04512
COL1A2	ITGA7	activation	path:bta04510
COL1A2	SDC2	activation	path:bta04512
COL1A2	SDC3	activation	path:bta04512
COL1A2	ITGA5	activation	path:bta04510
COL1A2	ITGB3	activation	path:bta04510
COL1A2	CD44	activation	path:bta04512
VWF	ITGA8	activation	path:bta04510
VWF	ITGA10	activation	path:bta04510
VWF	ITGA7	activation	path:bta04510
VWF	ITGA5	activation	path:bta04510
VWF	ITGB3	activation	path:bta04510//path:bta04512
COL6A2	ITGA8	activation	path:bta04510
COL6A2	ITGA10	activation	path:bta04510//path:bta04512
COL6A2	ITGA7	activation	path:bta04510
COL6A2	SDC2	activation	path:bta04512
COL6A2	SDC3	activation	path:bta04512
COL6A2	ITGA5	activation	path:bta04510
COL6A2	ITGB3	activation	path:bta04510
COL6A2	CD44	activation	path:bta04512
ITGA10	ITGB3		path:bta04510//path:bta05414
LAMC2	ITGA8	activation	path:bta04510
LAMC2	ITGA10	activation	path:bta04510
LAMC2	ITGA7	activation	path:bta04510//path:bta04512
LAMC2	ITGA5	activation	path:bta04510
LAMC2	ITGB3	activation	path:bta04510
LAMC2	CD44	activation	path:bta04512
TNC	ITGA8	activation	path:bta04510//path:bta04512
TNC	ITGA10	activation	path:bta04510
TNC	ITGA7	activation	path:bta04510
TNC	SDC2	activation	path:bta04512
TNC	SDC3	activation	path:bta04512
TNC	ITGA5	activation	path:bta04510
TNC	ITGB3	activation	path:bta04510//path:bta04512
THBS4	ITGA8	activation	path:bta04510
THBS4	ITGA10	activation	path:bta04510
THBS4	ITGA7	activation	path:bta04510
THBS4	CD36	activation	path:bta04512
THBS4	SDC2	activation	path:bta04512
THBS4	SDC3	activation	path:bta04512
THBS4	ITGA5	activation	path:bta04510
THBS4	ITGB3	activation	path:bta04510//path:bta04512
FN1	ITGA8	activation	path:bta04510//path:bta04512
FN1	ITGA10	activation	path:bta04510
FN1	ITGA7	activation	path:bta04510
FN1	SDC2	activation	path:bta04512
FN1	SDC3	activation	path:bta04512
FN1	ITGA5	activation	path:bta04510//path:bta04512//path:bta05100
FN1	ITGB3	activation	path:bta04510//path:bta04512
FN1	CD44	activation	path:bta04512
ITGA7	ITGB3		path:bta04510//path:bta05414
ITGA5	ITGB3		path:bta04510//path:bta05414
THBS1	ITGA8	activation	path:bta04510
THBS1	ITGA10	activation	path:bta04510
THBS1	ITGA7	activation	path:bta04510
THBS1	CD36	activation	path:bta04512
THBS1	SDC2	activation	path:bta04512
THBS1	SDC3	activation	path:bta04512
THBS1	ITGA5	activation	path:bta04510
THBS1	ITGB3	activation	path:bta04510//path:bta04512
ITGB3	ITGA8		path:bta04510//path:bta05414
ITGB3	ITGA10		path:bta04510//path:bta05414
ITGB3	ITGA7		path:bta04510//path:bta05414
ITGB3	ITGA5		path:bta04510//path:bta05414
COL3A1	ITGA8	activation	path:bta04510
COL3A1	ITGA10	activation	path:bta04510//path:bta04512
COL3A1	ITGA7	activation	path:bta04510
COL3A1	SDC2	activation	path:bta04512
COL3A1	SDC3	activation	path:bta04512
COL3A1	ITGA5	activation	path:bta04510
COL3A1	ITGB3	activation	path:bta04510
COL3A1	CD44	activation	path:bta04512
NRAS	PIK3R3	activation	path:bta04722//path:bta04810//path:bta05200//path:bta05214//path:bta05221//path:bta05218
NRAS	MAPK12	activation	path:bta04722
NRAS	MAPK11	activation	path:bta04722
SLIT2	ROBO1	activation	path:bta04360
FYN	PLXNA2	activation	path:bta04360
ROCK1	MYL9	phosphorylation//activation	path:bta04510//path:bta04670//path:bta04810
ROCK1	PPP1CB	inhibition	path:bta04270//path:bta04510//path:bta04810
EPHA7	NGEF	activation	path:bta04360
KRAS	PIK3R3	activation	path:bta04722//path:bta04810//path:bta04960//path:bta05210//path:bta05200//path:bta05212//path:bta05214//path:bta05221//path:bta05218//path:bta05223
KRAS	MAPK12	activation	path:bta04722
KRAS	MAPK11	activation	path:bta04722
SEMA3G	NRP1	activation	path:bta04360
VAV3	PIK3R3	compound	path:bta04810
ACTN3	ITGA8	binding/association	path:bta04510
ACTN3	ITGA10	binding/association	path:bta04510
ACTN3	ITGA7	binding/association	path:bta04510
ACTN3	ITGA5	binding/association	path:bta04510
ACTN3	ITGB3	binding/association	path:bta04510
PPP1CB	MYL9	inhibition	path:bta04270//path:bta04510//path:bta04810
PPP1CB	CALML5	inhibition	path:bta04910
TLN2	ITGA8	binding/association	path:bta04510
TLN2	ITGA10	binding/association	path:bta04510
TLN2	ITGA7	binding/association	path:bta04510
TLN2	ITGA5	binding/association	path:bta04510
TLN2	ITGB3	binding/association	path:bta04510
PIK3R3	NRAS	activation	path:bta04062
PIK3R3	KRAS	activation	path:bta04062
PIK3R3	VAV3	compound	path:bta04510//path:bta04650
PIK3R3	INPP4B	compound	path:bta04070
HIF1A	SLC2A1	expression	path:bta05200//path:bta05211
WNT5B	FZD1	activation	path:bta04310//path:bta04916//path:bta05200//path:bta05217
WNT5B	FZD8	activation	path:bta04310//path:bta04916//path:bta05200//path:bta05217
WNT5B	FZD10	activation	path:bta04310//path:bta04916//path:bta05200//path:bta05217
ITPR1	CALML5	compound	path:bta04114//path:bta04912
ITPR1	ITPKA	compound	path:bta04070
ITPR1	ITPKB	compound	path:bta04070
JAM3	JAM2	binding/association	path:bta04514//path:bta04530
JAM2	JAM3	binding/association	path:bta04514//path:bta04530
CYBB	NCF4		path:bta04670
NCF4	CYBB		path:bta04670
CXCL8	CXCR4	activation	path:bta04062
CXCL3	CXCR4	activation	path:bta04062
CXCL6	CXCR4	activation	path:bta04062
GRO1	CXCR4	activation	path:bta04062
DGKI	CEPT1	compound	path:bta00564
CALML5	NRAS	activation	path:bta04720
CALML5	KRAS	activation	path:bta04720
CALML5	ITPR1	compound	path:bta04720
DGKB	CEPT1	compound	path:bta00564
INPP4B	PIK3R3	compound	path:bta04070
INPP4B	PIK3C2G	compound	path:bta04070
PIK3C2G	INPP4B	compound	path:bta00562
ITPKA	CALML5	activation	path:bta04070
ITPKB	CALML5	activation	path:bta04070
DGKG	CEPT1	compound	path:bta00564
DGKH	CEPT1	compound	path:bta00564
IL11	IL11RA	activation	path:bta04060
FLT3	PIK3R3	activation	path:bta05200//path:bta05221
FLT3	CEBPA	inhibition	path:bta05221
CD55	FYN	activation	path:bta05416
BOLA-DRA	BOLA-DRB3	state change	path:bta04612
BOLA-DRA	BOLA-DQB	state change	path:bta04612
CD34	SELL	binding/association	path:bta04514
GNG11	PIK3R3	activation	path:bta04062
GNG2	PIK3R3	activation	path:bta04062
GNB4	PIK3R3	activation	path:bta04062
LAT	PIK3R3	binding/association	path:bta04666
BOLA-DRB3	BOLA-DRA	state change	path:bta04612
BOLA-DRB3	BOLA-DQB	state change	path:bta04612
BOLA-DQB	BOLA-DRA	state change	path:bta04612
BOLA-DQB	BOLA-DRB3	state change	path:bta04612
SERPINE1	PLAT	inhibition	path:bta04610
CARD9	MAPK12	activation	path:bta04621
CARD9	MAPK11	activation	path:bta04621
SERPING1	C1R	inhibition	path:bta04610
PLA2G4E	LPCAT4	compound	path:bta00565
PLA2G4E	CEPT1	compound	path:bta00564//path:bta00565
LPCAT4	CEPT1	compound	path:bta00564
CEPT1	DGKI	compound	path:bta00564
CEPT1	DGKB	compound	path:bta00564
CEPT1	DGKG	compound	path:bta00564
CEPT1	DGKH	compound	path:bta00564
CEPT1	PLA2G4E	compound	path:bta00564//path:bta00565
CEPT1	LPCAT4	compound	path:bta00564//path:bta00565
PRKAB2	SLC2A1	activation	path:bta04920
ADRBK2	CXCR4	phosphorylation	path:bta04062//path:bta04144
CCL17	CXCR4	activation	path:bta04062
CXCL14	CXCR4	activation	path:bta04062
LOC788596	PIK3R3	activation	path:bta04062
CCL26	CXCR4	activation	path:bta04062
PRODH	ALDH18A1	compound	path:bta00330
PRODH	L3HYPDH	compound	path:bta00330
PRODH	P4HA1	compound	path:bta00330
DAO	L3HYPDH	compound	path:bta00330
ALDH18A1	GLUD1	compound	path:bta00330
P4HA1	L3HYPDH	compound	path:bta00330
PLN	ATP2A3	inhibition	path:bta04020
CPT1C	ACSL5	compound	path:bta04920
CPT1C	ACSL6	compound	path:bta04920
PPARA	CPT1C	expression	path:bta04920
PPARA	CPT1A	expression	path:bta04920
ACSL5	CPT1C	compound	path:bta00071
ACSL5	CPT1A	compound	path:bta00071
CPT1A	ACSL5	compound	path:bta04920
CPT1A	ACSL6	compound	path:bta04920
ACSL6	CPT1C	compound	path:bta00071
ACSL6	CPT1A	compound	path:bta00071
LOC509808	DGKI	compound	path:bta00561
LOC509808	DGKB	compound	path:bta00561
LOC509808	DGKG	compound	path:bta00561
LOC509808	DGKH	compound	path:bta00561
LOC509808	MGLL	compound	path:bta00561
GCNT1	GALNT6	compound	path:bta00512
GCNT1	GALNT8	compound	path:bta00512
GCNT1	GALNT12	compound	path:bta00512
ST3GAL1	GCNT1	compound	path:bta00512
WNT3A	FZD1	activation	path:bta04310//path:bta04916//path:bta05200//path:bta05217
WNT3A	FZD8	activation	path:bta04310//path:bta04916//path:bta05200//path:bta05217
WNT3A	FZD10	activation	path:bta04310//path:bta04916//path:bta05200//path:bta05217
GLI1	WNT5B	expression	path:bta04340//path:bta05200//path:bta05217
GLI1	WNT3A	expression	path:bta04340//path:bta05200//path:bta05217
GLI1	PTCH2	expression	path:bta04340//path:bta05200//path:bta05217
