# Supplementary material for: Transcriptomic Analysis of Short/Branched-Chain Acyl-Coenzyme a Dehydrogenase Knocked Out bMECs Revealed Its Regulatory Effect on Lipid Metabolism
Source: Front Vet Sci. 2021 Sep 7;8:744287. doi: 10.3389/fvets.2021.744287 (PMC8453006; doi:10.3389/fvets.2021.744287)
Supplement: Supplementary file 2 [file Data_Sheet_2.ZIP › Dr Jiang original data 2/table 2/AC KO MEC RT2_Profiler_PCR_Array_Data_Analysis1544709469.xls]

## Sheet: Gene Table
PCR Array Catalog #:		CLAB24070
Position	Unigene	Refseq	Symbol	Description	Gname	RT2 Catalog
A01	Bt.49338	NM_001034319	ACAA1	Acetyl-CoA acyltransferase 1	-
A02	Bt.48847	NM_001035342	ACAA2	Acetyl-CoA acyltransferase 2	-
A03	Bt.91229	NM_001192292	ACAD10	Acyl-CoA dehydrogenase family, member 10	-
A04	Bt.48704	NM_001075893	ACAD11	Acyl-CoA dehydrogenase family, member 11	-
A05	Bt.8845	NM_001078076	ACAD9	Acyl-CoA dehydrogenase family, member 9	-
A06	Bt.19318	NM_001076936	ACADL	Acyl-CoA dehydrogenase, long chain	-
A07	Bt.61205	NM_001075235	ACADM	Acyl-CoA dehydrogenase, C-4 to C-12 straight chain	-
A08	Bt.49540	NM_001034401	ACADS	Acyl-CoA dehydrogenase, C-2 to C-3 short chain	-
A09	Bt.23226	NM_001017933	ACADSB	Acyl-CoA dehydrogenase, short/branched chain	-
A10	Bt.48920	NM_174494	ACADVL	Acyl-CoA dehydrogenase, very long chain	-
A11	Bt.57598	NM_001046075	ACAT1	Acetyl-CoA acetyltransferase 1	-
A12	Bt.87763	NM_001075549	ACAT2	Acetyl-CoA acetyltransferase 2	-
B01	Bt.9613	NM_001192607	ACOT12	Acyl-CoA thioesterase 12	-
B02	Bt.110012	NM_001101938	ACOT2	Acyl-CoA thioesterase 2	-
B03	N/A	XM_002691001	ACOT6	Acyl-CoA thioesterase 6-like	-
B04	Bt.15725	NM_001075682	ACOT7	Acyl-CoA thioesterase 7	-
B05	Bt.43859	NM_001075157	ACOT8	Acyl-CoA thioesterase 8	-
B06	Bt.24384	NM_001034560	ACOT9	Acyl-CoA thioesterase 9	-
B07	Bt.23818	NM_001035289	ACOX1	Acyl-CoA oxidase 1, palmitoyl	-
B08	Bt.19539	NM_001102015	ACOX2	Acyl-CoA oxidase 2, branched chain	-
B09	Bt.9711	NM_001103236	ACOX3	Acyl-CoA oxidase 3, pristanoyl	-
B10	Bt.37833	NM_001024548	ACSBG1	Acyl-CoA synthetase bubblegum family member 1	BG1
B11	Bt.88059	NM_174290	ACSBG2	Crystallin, alpha B	-
B12	Bt.46096	NM_001076085	ACSL1	Acyl-CoA synthetase long-chain family member 1	-
C01	Bt.89521	NM_001205468	ACSL3	Acyl-CoA synthetase long-chain family member 3	-
C02	Bt.88825	XM_002699866	ACSL4	Acyl-CoA synthetase long-chain family member 4	FACL4
C03	Bt.15886	NM_001075650	ACSL5	Acyl-CoA synthetase long-chain family member 5	-
C04	Bt.11904	NM_001038042	ACSL6	Acyl-CoA synthetase long-chain family member 6	-
C05	Bt.49591	NM_001035068	ACSM3	Acyl-CoA synthetase family member 3	-
C06	N/A	XM_002698016	ACSM4	Acyl-CoA synthetase medium-chain family member 4	-
C07	Bt.16137	NM_001046423	ACSM5	Aldehyde dehydrogenase 9 family, member A1	-
C08	Bt.44041	NM_001075367	ALDH2	Aldehyde dehydrogenase 2 family (mitochondrial)	-
C09	Bt.49607	NM_001034600	BDH1	3-hydroxybutyrate dehydrogenase, type 1	-
C10	Bt.1792	NM_001034488	BDH2	3-hydroxybutyrate dehydrogenase, type 2	DHRS6
C11	Bt.106837	XM_001789518	CPT1A	Carnitine palmitoyltransferase 1A (liver)	-
C12	Bt.21113	NM_001034349	CPT1B	Carnitine palmitoyltransferase 1B (muscle)	-
D01	N/A	XM_002695120	CPT1C	Carnitine palmitoyltransferase 1C	-
D02	Bt.1065	NM_001045889	CPT2	Carnitine palmitoyltransferase 2	-
D03	Bt.61867	NM_001075587	CRAT	Carnitine O-acetyltransferase	-
D04	Bt.65661	NM_177494	CROT	Carnitine O-octanoyltransferase	-
D05	Bt.13390	NM_001075423	DECR1	2,4-dienoyl CoA reductase 1, mitochondrial	-
D06	Bt.74406	NM_001078122	DECR2	2,4-dienoyl CoA reductase 2, peroxisomal	-
D07	Bt.64629	NM_001025206	ECHS1	Enoyl CoA hydratase, short chain, 1, mitochondrial	-
D08	Bt.47386	NM_001034242	ECI2	Enoyl-CoA delta isomerase 2	PECI
D09	Bt.46380	NM_001075780	EHHADH	Enoyl-CoA, hydratase/3-hydroxyacyl CoA dehydrogenase	-
D10	Bt.23476	NM_001192306	ELOVL3	ELOVL fatty acid elongase 3	-
D11	Bt.12	NM_175817	FABP1	Fatty acid binding protein 1, liver	-
D12	Bt.9882	NM_001025332	FABP2	Fatty acid binding protein 2, intestinal	-
E01	Bt.4758	NM_174313	FABP3	Fatty acid binding protein 3, muscle and heart (mammary-derived growth inhibitor)	FABP/FABP-3/H-FABP
E02	Bt.97	NM_174314	FABP4	Fatty acid binding protein 4, adipocyte	-
E03	Bt.102854	NM_174315	FABP5	Fatty acid binding protein 5 (psoriasis-associated)	-
E04	Bt.9838	NM_001075675	FABP6	Fatty acid binding protein 6, ileal	-
E05	Bt.2892	NM_001078162	FABP7	Fatty acid binding protein 7, brain	-
E06	N/A	XM_002699285	FADS1	Fatty acid desaturase 1	-
E07	Bt.30099	NM_001012669	FASN	Fatty acid synthase	-
E08	Bt.43227	NM_001045939	GCDH	Glutaryl-CoA dehydrogenase	-
E09	Bt.18414	NM_001075236	GK	Glycerol kinase	-
E10	Bt.112161	NM_001256551	GK2	Glycerol kinase 2	-
E11	Bt.5002	NM_001035354	GPD1	Glycerol-3-phosphate dehydrogenase 1 (soluble)	-
E12	Bt.48365	NM_001100296	GPD2	Glycerol-3-phosphate dehydrogenase 2 (mitochondrial)	GPD-M/GPDH-M
F01	Bt.48598	NM_174335	HADHA	Hydroxyacyl-CoA dehydrogenase/3-ketoacyl-CoA thiolase/enoyl-CoA hydratase (trifunctional protein), alpha subunit	-
F02	Bt.9446	NM_001075132	HMGCL	3-hydroxymethyl-3-methylglutaryl-CoA lyase	-
F03	Bt.49542	NM_001206578	HMGCS1	3-hydroxy-3-methylglutaryl-Coenzyme A synthase 1 (soluble)	-
F04	Bt.9689	NM_001045883	HMGCS2	3-hydroxy-3-methylglutaryl-CoA synthase 2 (mitochondrial)	hmgCoA
F05	Bt.28410	NM_001080220	LIPE	Lipase, hormone-sensitive	hsl
F06	Bt.5387	NM_001075120	LPL	Lipoprotein lipase	-
F07	Bt.16108	NM_001045995	MCEE	Methylmalonyl CoA epimerase	-
F08	Bt.35905	NM_001144853	ME1	Malic enzyme 1, NADP(+)-dependent, cytosolic	-
F09	Bt.54866	NM_173939	MUT	Methylmalonyl CoA mutase	-
F10	N/A	XM_002685568	PECR	Peroxisomal trans-2-enoyl-CoA reductase	-
F11	Bt.7870	NM_001075118	PPA1	Pyrophosphatase (inorganic) 1	PP
F12	Bt.42875	NM_001109802	PRKAA1	Protein kinase, AMP-activated, alpha 1 catalytic subunit	-
G01	Bt.31999	NM_001205605	PRKAA2	Protein kinase, AMP-activated, alpha 2 catalytic subunit	-
G02	Bt.20256	NM_001024558	PRKAB1	Protein kinase, AMP-activated, beta 1 non-catalytic subunit	-
G03	Bt.63771	NM_001192328	PRKAB2	Protein kinase, AMP-activated, beta 2 non-catalytic subunit	-
G04	Bt.4420	NM_174584	PRKACA	Protein kinase, cAMP-dependent, catalytic, alpha	-
G05	Bt.391	NM_174585	PRKACB	Protein kinase, cAMP-dependent, catalytic, beta	-
G06	Bt.5588	NM_174586	PRKAG1	Protein kinase, AMP-activated, gamma 1 non-catalytic subunit	-
G07	Bt.42124	NM_001030302	PRKAG3	Protein kinase, AMP-activated, gamma 3 non-catalytic subunit	-
G08	Bt.45842	NM_001033625	SLC27A1	Solute carrier family 27 (fatty acid transporter), member 1	FATP-1
G09	Bt.28620	NM_001192863	SLC27A2	Solute carrier family 27 (fatty acid transporter), member 2	-
G10	N/A	XM_001790632	SLC27A3	Solute carrier family 27 (fatty acid transporter), member 3	-
G11	Bt.21212	NM_001103273	SLC27A5	Solute carrier family 27 (fatty acid transporter), member 5	-
G12	Bt.26921	NM_001101169	SLC27A6	Solute carrier family 27 (fatty acid transporter), member 6	-
H01	Bt.14186	NM_173979	ACTB	Actin, beta	-
H02	Bt.87389	NM_001034034	GAPDH	Glyceraldehyde-3-phosphate dehydrogenase	GAPD
H03	Bt.49238	NM_001034035	HPRT1	Hypoxanthine phosphoribosyltransferase 1	HGPRT/HPRT
H04	Bt.22662	NM_001075742	TBP	TATA box binding protein	-
H05	Bt.111451	NM_174814	YWHAZ	Tyrosine 3-monooxygenase/tryptophan 5-monooxygenase activation protein, zeta polypeptide	-
H06	N/A	N/A	BGDC	N/A	N/A
H07	N/A	N/A	RTC	N/A	N/A
H08	N/A	N/A	RTC	N/A	N/A
H09	N/A	N/A	RTC	N/A	N/A
H10	N/A	N/A	PPC	N/A	N/A
H11	N/A	N/A	PPC	N/A	N/A
H12	N/A	N/A	PPC	N/A	N/A

## Sheet: Average Ct
Position	Symbol	AVG Ct		Standard Deviation
		Control Group	Group 1	Control Group	Group 1
A01	ACAA1	29.04	27.64	N/A	N/A
A02	ACAA2	24.88	23.63	N/A	N/A
A03	ACAD10	32.42	31.31	N/A	N/A
A04	ACAD11	29.93	28.87	N/A	N/A
A05	ACAD9	29.57	28.17	N/A	N/A
A06	ACADL	29.14	26.69	N/A	N/A
A07	ACADM	26.85	25.52	N/A	N/A
A08	ACADS	29.03	27.6	N/A	N/A
A09	ACADSB	32.19	32.64	N/A	N/A
A10	ACADVL	26.36	25.13	N/A	N/A
A11	ACAT1	25.73	24.16	N/A	N/A
A12	ACAT2	25.61	25.46	N/A	N/A
B01	ACOT12	35	34.68	N/A	N/A
B02	ACOT2	31.06	29.92	N/A	N/A
B03	ACOT6	35	35	N/A	N/A
B04	ACOT7	24.7	23.1	N/A	N/A
B05	ACOT8	28.71	27.54	N/A	N/A
B06	ACOT9	26.02	24.93	N/A	N/A
B07	ACOX1	27.34	25.84	N/A	N/A
B08	ACOX2	28.87	26.49	N/A	N/A
B09	ACOX3	29.39	27.73	N/A	N/A
B10	ACSBG1	35	34.45	N/A	N/A
B11	ACSBG2	35	35	N/A	N/A
B12	ACSL1	29.67	27.39	N/A	N/A
C01	ACSL3	25.73	24.8	N/A	N/A
C02	ACSL4	25.23	24.35	N/A	N/A
C03	ACSL5	34.64	33.46	N/A	N/A
C04	ACSL6	26.68	25.33	N/A	N/A
C05	ACSM3	35	32.77	N/A	N/A
C06	ACSM4	35	34.08	N/A	N/A
C07	ACSM5	35	35	N/A	N/A
C08	ALDH2	34.72	33.53	N/A	N/A
C09	BDH1	26.9	26.57	N/A	N/A
C10	BDH2	26.36	25.73	N/A	N/A
C11	CPT1A	27.13	26.23	N/A	N/A
C12	CPT1B	35	35	N/A	N/A
D01	CPT1C	35	35	N/A	N/A
D02	CPT2	26.43	25.43	N/A	N/A
D03	CRAT	29.59	28.6	N/A	N/A
D04	CROT	31.58	30.54	N/A	N/A
D05	DECR1	28.52	27.1	N/A	N/A
D06	DECR2	30.13	29.48	N/A	N/A
D07	ECHS1	25.16	23.45	N/A	N/A
D08	ECI2	31.74	30.94	N/A	N/A
D09	EHHADH	30.87	28.78	N/A	N/A
D10	ELOVL3	35	35	N/A	N/A
D11	FABP1	35	35	N/A	N/A
D12	FABP2	35	35	N/A	N/A
E01	FABP3	25.73	26.87	N/A	N/A
E02	FABP4	33.05	31.29	N/A	N/A
E03	FABP5	35	35	N/A	N/A
E04	FABP6	35	35	N/A	N/A
E05	FABP7	35	34.61	N/A	N/A
E06	FADS1	34.73	34.16	N/A	N/A
E07	FASN	29.93	28.66	N/A	N/A
E08	GCDH	26.59	25.1	N/A	N/A
E09	GK	27.15	26.37	N/A	N/A
E10	GK2	35	35	N/A	N/A
E11	GPD1	32.17	30.79	N/A	N/A
E12	GPD2	28.65	26.68	N/A	N/A
F01	HADHA	30.86	29.29	N/A	N/A
F02	HMGCL	27.24	26.19	N/A	N/A
F03	HMGCS1	25.15	23.44	N/A	N/A
F04	HMGCS2	35	35	N/A	N/A
F05	LIPE	33.76	33.86	N/A	N/A
F06	LPL	35	35	N/A	N/A
F07	MCEE	28.68	27.31	N/A	N/A
F08	ME1	35	35	N/A	N/A
F09	MUT	27.62	26.2	N/A	N/A
F10	PECR	26.72	25.7	N/A	N/A
F11	PPA1	24.42	22.99	N/A	N/A
F12	PRKAA1	27.16	25.97	N/A	N/A
G01	PRKAA2	35	35	N/A	N/A
G02	PRKAB1	27.59	26.64	N/A	N/A
G03	PRKAB2	29.91	28.12	N/A	N/A
G04	PRKACA	28.74	27.57	N/A	N/A
G05	PRKACB	31.59	29.59	N/A	N/A
G06	PRKAG1	26.48	25.1	N/A	N/A
G07	PRKAG3	35	35	N/A	N/A
G08	SLC27A1	33.05	31.48	N/A	N/A
G09	SLC27A2	35	35	N/A	N/A
G10	SLC27A3	35	32.81	N/A	N/A
G11	SLC27A5	35	35	N/A	N/A
G12	SLC27A6	32.66	30.68	N/A	N/A
H01	ACTB	22.65	21.64	N/A	N/A
H02	GAPDH	21.01	19.75	N/A	N/A
H03	HPRT1	24.85	22.71	N/A	N/A
H04	TBP	28.72	27.75	N/A	N/A
H05	YWHAZ	22.85	21.79	N/A	N/A
H06	BGDC	35	35	N/A	N/A
H07	RTC	25	23.46	N/A	N/A
H08	RTC	25	23.56	N/A	N/A
H09	RTC	24.89	23.56	N/A	N/A
H10	PPC	27.31	26	N/A	N/A
H11	PPC	27.26	26.01	N/A	N/A
H12	PPC	27.84	26.16	N/A	N/A

## Sheet: Average Delta(Ct)
Position	Symbol	AVG Delta(Ct) (Ct(GOI) - Ave Ct(HKG))		Standard Deviation
		Control Group	Group 1	Control Group	Group 1
A01	ACAA1	5.024	4.912	N/A	N/A
A02	ACAA2	0.864	0.902	N/A	N/A
A03	ACAD10	8.404	8.582	N/A	N/A
A04	ACAD11	5.914	6.142	N/A	N/A
A05	ACAD9	5.554	5.442	N/A	N/A
A06	ACADL	5.124	3.962	N/A	N/A
A07	ACADM	2.834	2.792	N/A	N/A
A08	ACADS	5.014	4.872	N/A	N/A
A09	ACADSB	8.174	9.912	N/A	N/A
A10	ACADVL	2.344	2.402	N/A	N/A
A11	ACAT1	1.714	1.432	N/A	N/A
A12	ACAT2	1.594	2.732	N/A	N/A
B01	ACOT12	10.984	11.952	N/A	N/A
B02	ACOT2	7.044	7.192	N/A	N/A
B03	ACOT6	10.984	12.272	N/A	N/A
B04	ACOT7	0.684	0.372	N/A	N/A
B05	ACOT8	4.694	4.812	N/A	N/A
B06	ACOT9	2.004	2.202	N/A	N/A
B07	ACOX1	3.324	3.112	N/A	N/A
B08	ACOX2	4.854	3.762	N/A	N/A
B09	ACOX3	5.374	5.002	N/A	N/A
B10	ACSBG1	10.984	11.722	N/A	N/A
B11	ACSBG2	10.984	12.272	N/A	N/A
B12	ACSL1	5.654	4.662	N/A	N/A
C01	ACSL3	1.714	2.072	N/A	N/A
C02	ACSL4	1.214	1.622	N/A	N/A
C03	ACSL5	10.624	10.732	N/A	N/A
C04	ACSL6	2.664	2.602	N/A	N/A
C05	ACSM3	10.984	10.042	N/A	N/A
C06	ACSM4	10.984	11.352	N/A	N/A
C07	ACSM5	10.984	12.272	N/A	N/A
C08	ALDH2	10.704	10.802	N/A	N/A
C09	BDH1	2.884	3.842	N/A	N/A
C10	BDH2	2.344	3.002	N/A	N/A
C11	CPT1A	3.114	3.502	N/A	N/A
C12	CPT1B	10.984	12.272	N/A	N/A
D01	CPT1C	10.984	12.272	N/A	N/A
D02	CPT2	2.414	2.702	N/A	N/A
D03	CRAT	5.574	5.872	N/A	N/A
D04	CROT	7.564	7.812	N/A	N/A
D05	DECR1	4.504	4.372	N/A	N/A
D06	DECR2	6.114	6.752	N/A	N/A
D07	ECHS1	1.144	0.722	N/A	N/A
D08	ECI2	7.724	8.212	N/A	N/A
D09	EHHADH	6.854	6.052	N/A	N/A
D10	ELOVL3	10.984	12.272	N/A	N/A
D11	FABP1	10.984	12.272	N/A	N/A
D12	FABP2	10.984	12.272	N/A	N/A
E01	FABP3	1.714	4.142	N/A	N/A
E02	FABP4	9.034	8.562	N/A	N/A
E03	FABP5	10.984	12.272	N/A	N/A
E04	FABP6	10.984	12.272	N/A	N/A
E05	FABP7	10.984	11.882	N/A	N/A
E06	FADS1	10.714	11.432	N/A	N/A
E07	FASN	5.914	5.932	N/A	N/A
E08	GCDH	2.574	2.372	N/A	N/A
E09	GK	3.134	3.642	N/A	N/A
E10	GK2	10.984	12.272	N/A	N/A
E11	GPD1	8.154	8.062	N/A	N/A
E12	GPD2	4.634	3.952	N/A	N/A
F01	HADHA	6.844	6.562	N/A	N/A
F02	HMGCL	3.224	3.462	N/A	N/A
F03	HMGCS1	1.134	0.712	N/A	N/A
F04	HMGCS2	10.984	12.272	N/A	N/A
F05	LIPE	9.744	11.132	N/A	N/A
F06	LPL	10.984	12.272	N/A	N/A
F07	MCEE	4.664	4.582	N/A	N/A
F08	ME1	10.984	12.272	N/A	N/A
F09	MUT	3.604	3.472	N/A	N/A
F10	PECR	2.704	2.972	N/A	N/A
F11	PPA1	0.404	0.262	N/A	N/A
F12	PRKAA1	3.144	3.242	N/A	N/A
G01	PRKAA2	10.984	12.272	N/A	N/A
G02	PRKAB1	3.574	3.912	N/A	N/A
G03	PRKAB2	5.894	5.392	N/A	N/A
G04	PRKACA	4.724	4.842	N/A	N/A
G05	PRKACB	7.574	6.862	N/A	N/A
G06	PRKAG1	2.464	2.372	N/A	N/A
G07	PRKAG3	10.984	12.272	N/A	N/A
G08	SLC27A1	9.034	8.752	N/A	N/A
G09	SLC27A2	10.984	12.272	N/A	N/A
G10	SLC27A3	10.984	10.082	N/A	N/A
G11	SLC27A5	10.984	12.272	N/A	N/A
G12	SLC27A6	8.644	7.952	N/A	N/A
H01	ACTB	-1.366	-1.088	N/A	N/A
H02	GAPDH	-3.006	-2.978	N/A	N/A
H03	HPRT1	0.834	-0.018	N/A	N/A
H04	TBP	4.704	5.022	N/A	N/A
H05	YWHAZ	-1.166	-0.938	N/A	N/A
H06	BGDC	10.984	12.272	N/A	N/A
H07	RTC	0.984	0.732	N/A	N/A
H08	RTC	0.984	0.832	N/A	N/A
H09	RTC	0.874	0.832	N/A	N/A
H10	PPC	3.294	3.272	N/A	N/A
H11	PPC	3.244	3.282	N/A	N/A
H12	PPC	3.824	3.432	N/A	N/A

## Sheet: 2^(-Avg.(Delta(Ct))
Position	Symbol	2^(-Avg.(Delta(Ct))
		Control Group	Group 1
A01	ACAA1	0.030734	0.033215
A02	ACAA2	0.549427	0.535144
A03	ACAD10	0.002952	0.00261
A04	ACAD11	0.016585	0.01416
A05	ACAD9	0.021285	0.023004
A06	ACADL	0.028676	0.064168
A07	ACADM	0.140243	0.144386
A08	ACADS	0.030948	0.034149
A09	ACADSB	0.003462	0.001038
A10	ACADVL	0.196963	0.189202
A11	ACAT1	0.304814	0.370617
A12	ACAT2	0.331252	0.150517
B01	ACOT12	0.000494	0.000252
B02	ACOT2	0.007578	0.006839
B03	ACOT6	0.000494	0.000202
B04	ACOT7	0.622437	0.772711
B05	ACOT8	0.038634	0.035599
B06	ACOT9	0.249308	0.217336
B07	ACOX1	0.099856	0.115663
B08	ACOX2	0.034578	0.07371
B09	ACOX3	0.024114	0.031207
B10	ACSBG1	0.000494	0.000296
B11	ACSBG2	0.000494	0.000202
B12	ACSL1	0.01986	0.0395
C01	ACSL3	0.304814	0.23783
C02	ACSL4	0.431072	0.324885
C03	ACSL5	0.000634	0.000588
C04	ACSL6	0.157782	0.16471
C05	ACSM3	0.000494	0.000949
C06	ACSM4	0.000494	0.000383
C07	ACSM5	0.000494	0.000202
C08	ALDH2	0.000599	0.00056
C09	BDH1	0.135466	0.069734
C10	BDH2	0.196963	0.124827
C11	CPT1A	0.115503	0.088266
C12	CPT1B	0.000494	0.000202
D01	CPT1C	0.000494	0.000202
D02	CPT2	0.187635	0.15368
D03	CRAT	0.020992	0.017075
D04	CROT	0.005285	0.00445
D05	DECR1	0.044072	0.048294
D06	DECR2	0.014438	0.009278
D07	ECHS1	0.452503	0.606256
D08	ECI2	0.00473	0.003372
D09	EHHADH	0.008645	0.015072
D10	ELOVL3	0.000494	0.000202
D11	FABP1	0.000494	0.000202
D12	FABP2	0.000494	0.000202
E01	FABP3	0.304814	0.056641
E02	FABP4	0.001908	0.002646
E03	FABP5	0.000494	0.000202
E04	FABP6	0.000494	0.000202
E05	FABP7	0.000494	0.000265
E06	FADS1	0.000595	0.000362
E07	FASN	0.016585	0.016379
E08	GCDH	0.167938	0.193178
E09	GK	0.113913	0.080103
E10	GK2	0.000494	0.000202
E11	GPD1	0.003511	0.003742
E12	GPD2	0.040274	0.064614
F01	HADHA	0.008705	0.010584
F02	HMGCL	0.107024	0.090747
F03	HMGCS1	0.455651	0.610473
F04	HMGCS2	0.000494	0.000202
F05	LIPE	0.001166	0.000446
F06	LPL	0.000494	0.000202
F07	MCEE	0.039445	0.041752
F08	ME1	0.000494	0.000202
F09	MUT	0.082241	0.090121
F10	PECR	0.153467	0.12745
F11	PPA1	0.75576	0.833931
F12	PRKAA1	0.113126	0.105697
G01	PRKAA2	0.000494	0.000202
G02	PRKAB1	0.083969	0.066431
G03	PRKAB2	0.016816	0.023815
G04	PRKACA	0.037839	0.034867
G05	PRKACB	0.005248	0.008597
G06	PRKAG1	0.181243	0.193178
G07	PRKAG3	0.000494	0.000202
G08	SLC27A1	0.001908	0.002319
G09	SLC27A2	0.000494	0.000202
G10	SLC27A3	0.000494	0.000923
G11	SLC27A5	0.000494	0.000202
G12	SLC27A6	0.0025	0.004038
H01	ACTB	2.57755	2.12579
H02	GAPDH	8.03334	7.87893
H03	HPRT1	0.560972	1.01256
H04	TBP	0.038367	0.030777
H05	YWHAZ	2.24389	1.91587
H06	BGDC	0.000494	0.000202
H07	RTC	0.505576	0.602069
H08	RTC	0.505576	0.56175
H09	RTC	0.545632	0.56175
H10	PPC	0.101955	0.103521
H11	PPC	0.10555	0.102806
H12	PPC	0.070609	0.092654

## Sheet: Fold Change
Position	Symbol	Fold Change (comparing to control group)
		Group 1
		Fold Change	Comments
A01	ACAA1	1.0807
A02	ACAA2	0.974
A03	ACAD10	0.8839	B
A04	ACAD11	0.8538
A05	ACAD9	1.0807
A06	ACADL	2.2377
A07	ACADM	1.0295
A08	ACADS	1.1034
A09	ACADSB	0.2998	B
A10	ACADVL	0.9606
A11	ACAT1	1.2159
A12	ACAT2	0.4544
B01	ACOT12	0.5112	B
B02	ACOT2	0.9025	A
B03	ACOT6	0.4095	C
B04	ACOT7	1.2414
B05	ACOT8	0.9215
B06	ACOT9	0.8718
B07	ACOX1	1.1583
B08	ACOX2	2.1317
B09	ACOX3	1.2941
B10	ACSBG1	0.5996	B
B11	ACSBG2	0.4095	C
B12	ACSL1	1.9889
C01	ACSL3	0.7802
C02	ACSL4	0.7537
C03	ACSL5	0.9279	B
C04	ACSL6	1.0439
C05	ACSM3	1.9212	B
C06	ACSM4	0.7749	B
C07	ACSM5	0.4095	C
C08	ALDH2	0.9343	B
C09	BDH1	0.5148
C10	BDH2	0.6338
C11	CPT1A	0.7642
C12	CPT1B	0.4095	C
D01	CPT1C	0.4095	C
D02	CPT2	0.819
D03	CRAT	0.8134
D04	CROT	0.8421	B
D05	DECR1	1.0958
D06	DECR2	0.6426	A
D07	ECHS1	1.3398
D08	ECI2	0.713	B
D09	EHHADH	1.7435	A
D10	ELOVL3	0.4095	C
D11	FABP1	0.4095	C
D12	FABP2	0.4095	C
E01	FABP3	0.1858
E02	FABP4	1.387	B
E03	FABP5	0.4095	C
E04	FABP6	0.4095	C
E05	FABP7	0.5366	B
E06	FADS1	0.6079	B
E07	FASN	0.9876
E08	GCDH	1.1503
E09	GK	0.7032
E10	GK2	0.4095	C
E11	GPD1	1.0658	B
E12	GPD2	1.6044
F01	HADHA	1.2159	A
F02	HMGCL	0.8479
F03	HMGCS1	1.3398
F04	HMGCS2	0.4095	C
F05	LIPE	0.3821	B
F06	LPL	0.4095	C
F07	MCEE	1.0585
F08	ME1	0.4095	C
F09	MUT	1.0958
F10	PECR	0.8305
F11	PPA1	1.1034
F12	PRKAA1	0.9343
G01	PRKAA2	0.4095	C
G02	PRKAB1	0.7911
G03	PRKAB2	1.4162
G04	PRKACA	0.9215
G05	PRKACB	1.6381	A
G06	PRKAG1	1.0658
G07	PRKAG3	0.4095	C
G08	SLC27A1	1.2159	B
G09	SLC27A2	0.4095	C
G10	SLC27A3	1.8687	B
G11	SLC27A5	0.4095	C
G12	SLC27A6	1.6155	B
H01	ACTB	0.8247
H02	GAPDH	0.9808
H03	HPRT1	1.805
H04	TBP	0.8022
H05	YWHAZ	0.8538
H06	BGDC	0.4095	C
H07	RTC	1.1909
H08	RTC	1.1111
H09	RTC	1.0295
H10	PPC	1.0154
H11	PPC	0.974
H12	PPC	1.3122
Comments:
A: This gene's average threshold cycle is relatively high (> 30) in either the control or the test sample, and is reasonably low in the other sample (< 30).
These data mean that the gene's expression is relatively low in one sample and reasonably detected in the other sample suggesting that the actual fold-change value is at least as large as the calculated and reported fold-change result.
This fold-change result may also have greater variations if p value > 0.05; therefore, it is important to have a sufficient number of biological replicates to validate the result for this gene.
B: This gene's average threshold cycle is relatively high (> 30), meaning that its relative expression level is low, in both control and test samples, and the p-value for the fold-change is either unavailable or relatively high (p > 0.05).
This fold-change result may also have greater variations; therefore, it is important to have a sufficient number of biological replicates to validate the result for this gene.
C: This gene's average threshold cycle is either not determined or greater than the defined cut-off (deault 35), in both samples meaning that its expression was undetected, making this fold-change result erroneous and un-interpretable.
Fold Change & Fold Regulation:
Fold-Change (2^(- Delta Delta CT)) is the normalized gene expression (2^(- Delta CT)) in the Test Sample divided the normalized gene expression (2^(- Delta CT)) in the Control Sample.
Fold-Regulation represents fold-change results in a biologically meaningful way. Fold-change values greater than one indicate a positive- or an up-regulation, and the fold-regulation is equal to the fold-change.
Fold-change values less than one indicate a negative or down-regulation, and the fold-regulation is the negative inverse of the fold-change.
Fold-change and fold-regulation values greater than 2 are indicated in red; fold-change values less than 0.5 and fold-regulation values less than -2 are indicated in blue.
p-value:
The p values are calculated based on a Student's t-test of the replicate 2^(- Delta CT) values for each gene in the control group and treatment groups, and p values less than 0.05 are indicated in red.

## Sheet: p-value
Position	Symbol	p-value (comparing to control group)
		Group 1
A01	ACAA1	N/A
A02	ACAA2	N/A
A03	ACAD10	N/A
A04	ACAD11	N/A
A05	ACAD9	N/A
A06	ACADL	N/A
A07	ACADM	N/A
A08	ACADS	N/A
A09	ACADSB	N/A
A10	ACADVL	N/A
A11	ACAT1	N/A
A12	ACAT2	N/A
B01	ACOT12	N/A
B02	ACOT2	N/A
B03	ACOT6	N/A
B04	ACOT7	N/A
B05	ACOT8	N/A
B06	ACOT9	N/A
B07	ACOX1	N/A
B08	ACOX2	N/A
B09	ACOX3	N/A
B10	ACSBG1	N/A
B11	ACSBG2	N/A
B12	ACSL1	N/A
C01	ACSL3	N/A
C02	ACSL4	N/A
C03	ACSL5	N/A
C04	ACSL6	N/A
C05	ACSM3	N/A
C06	ACSM4	N/A
C07	ACSM5	N/A
C08	ALDH2	N/A
C09	BDH1	N/A
C10	BDH2	N/A
C11	CPT1A	N/A
C12	CPT1B	N/A
D01	CPT1C	N/A
D02	CPT2	N/A
D03	CRAT	N/A
D04	CROT	N/A
D05	DECR1	N/A
D06	DECR2	N/A
D07	ECHS1	N/A
D08	ECI2	N/A
D09	EHHADH	N/A
D10	ELOVL3	N/A
D11	FABP1	N/A
D12	FABP2	N/A
E01	FABP3	N/A
E02	FABP4	N/A
E03	FABP5	N/A
E04	FABP6	N/A
E05	FABP7	N/A
E06	FADS1	N/A
E07	FASN	N/A
E08	GCDH	N/A
E09	GK	N/A
E10	GK2	N/A
E11	GPD1	N/A
E12	GPD2	N/A
F01	HADHA	N/A
F02	HMGCL	N/A
F03	HMGCS1	N/A
F04	HMGCS2	N/A
F05	LIPE	N/A
F06	LPL	N/A
F07	MCEE	N/A
F08	ME1	N/A
F09	MUT	N/A
F10	PECR	N/A
F11	PPA1	N/A
F12	PRKAA1	N/A
G01	PRKAA2	N/A
G02	PRKAB1	N/A
G03	PRKAB2	N/A
G04	PRKACA	N/A
G05	PRKACB	N/A
G06	PRKAG1	N/A
G07	PRKAG3	N/A
G08	SLC27A1	N/A
G09	SLC27A2	N/A
G10	SLC27A3	N/A
G11	SLC27A5	N/A
G12	SLC27A6	N/A
H01	ACTB	N/A
H02	GAPDH	N/A
H03	HPRT1	N/A
H04	TBP	N/A
H05	YWHAZ	N/A
H06	BGDC	N/A
H07	RTC	N/A
H08	RTC	N/A
H09	RTC	N/A
H10	PPC	N/A
H11	PPC	N/A
H12	PPC	N/A
p-value:
The p values are calculated based on a Student's t-test of the replicate 2^(- Delta CT) values for each gene in the control group and treatment groups, and p values less than 0.05 are indicated in red.

## Sheet: Fold Regulation
		Fold Regulation	Refseq
A01	ACAA1	1.0807	NM_001034319
A02	ACAA2	-1.0267	NM_001035342
A03	ACAD10	-1.1313	NM_001192292
A04	ACAD11	-1.1712	NM_001075893
A05	ACAD9	1.0807	NM_001078076
A06	ACADL	2.2377	NM_001076936
A07	ACADM	1.0295	NM_001075235
A08	ACADS	1.1034	NM_001034401
A09	ACADSB	-3.3357	NM_001017933
A10	ACADVL	-1.041	NM_174494
A11	ACAT1	1.2159	NM_001046075
A12	ACAT2	-2.2008	NM_001075549
B01	ACOT12	-1.9561	NM_001192607
B02	ACOT2	-1.108	NM_001101938
B03	ACOT6	-2.4419	XM_002691001
B04	ACOT7	1.2414	NM_001075682
B05	ACOT8	-1.0852	NM_001075157
B06	ACOT9	-1.1471	NM_001034560
B07	ACOX1	1.1583	NM_001035289
B08	ACOX2	2.1317	NM_001102015
B09	ACOX3	1.2941	NM_001103236
B10	ACSBG1	-1.6679	NM_001024548
B11	ACSBG2	-2.4419	NM_174290
B12	ACSL1	1.9889	NM_001076085
C01	ACSL3	-1.2816	NM_001205468
C02	ACSL4	-1.3268	XM_002699866
C03	ACSL5	-1.0777	NM_001075650
C04	ACSL6	1.0439	NM_001038042
C05	ACSM3	1.9212	NM_001035068
C06	ACSM4	-1.2906	XM_002698016
C07	ACSM5	-2.4419	NM_001046423
C08	ALDH2	-1.0703	NM_001075367
C09	BDH1	-1.9426	NM_001034600
C10	BDH2	-1.5779	NM_001034488
C11	CPT1A	-1.3086	XM_001789518
C12	CPT1B	-2.4419	NM_001034349
D01	CPT1C	-2.4419	XM_002695120
D02	CPT2	-1.2209	NM_001045889
D03	CRAT	-1.2294	NM_001075587
D04	CROT	-1.1876	NM_177494
D05	DECR1	1.0958	NM_001075423
D06	DECR2	-1.5562	NM_001078122
D07	ECHS1	1.3398	NM_001025206
D08	ECI2	-1.4025	NM_001034242
D09	EHHADH	1.7435	NM_001075780
D10	ELOVL3	-2.4419	NM_001192306
D11	FABP1	-2.4419	NM_175817
D12	FABP2	-2.4419	NM_001025332
E01	FABP3	-5.3815	NM_174313
E02	FABP4	1.387	NM_174314
E03	FABP5	-2.4419	NM_174315
E04	FABP6	-2.4419	NM_001075675
E05	FABP7	-1.8635	NM_001078162
E06	FADS1	-1.6449	XM_002699285
E07	FASN	-1.0126	NM_001012669
E08	GCDH	1.1503	NM_001045939
E09	GK	-1.4221	NM_001075236
E10	GK2	-2.4419	NM_001256551
E11	GPD1	1.0658	NM_001035354
E12	GPD2	1.6044	NM_001100296
F01	HADHA	1.2159	NM_174335
F02	HMGCL	-1.1794	NM_001075132
F03	HMGCS1	1.3398	NM_001206578
F04	HMGCS2	-2.4419	NM_001045883
F05	LIPE	-2.6172	NM_001080220
F06	LPL	-2.4419	NM_001075120
F07	MCEE	1.0585	NM_001045995
F08	ME1	-2.4419	NM_001144853
F09	MUT	1.0958	NM_173939
F10	PECR	-1.2041	XM_002685568
F11	PPA1	1.1034	NM_001075118
F12	PRKAA1	-1.0703	NM_001109802
G01	PRKAA2	-2.4419	NM_001205605
G02	PRKAB1	-1.264	NM_001024558
G03	PRKAB2	1.4162	NM_001192328
G04	PRKACA	-1.0852	NM_174584
G05	PRKACB	1.6381	NM_174585
G06	PRKAG1	1.0658	NM_174586
G07	PRKAG3	-2.4419	NM_001030302
G08	SLC27A1	1.2159	NM_001033625
G09	SLC27A2	-2.4419	NM_001192863
G10	SLC27A3	1.8687	XM_001790632
G11	SLC27A5	-2.4419	NM_001103273
G12	SLC27A6	1.6155	NM_001101169
Comments:
A: This gene's average threshold cycle is relatively high (> 30) in either the control or the test sample, and is reasonably low in the other sample (< 30).
These data mean that the gene's expression is relatively low in one sample and reasonably detected in the other sample suggesting that the actual fold-change value is at least as large as the calculated and reported fold-change result.
This fold-change result may also have greater variations if p value > 0.05; therefore, it is important to have a sufficient number of biological replicates to validate the result for this gene.
B: This gene's average threshold cycle is relatively high (> 30), meaning that its relative expression level is low, in both control and test samples, and the p-value for the fold-change is either unavailable or relatively high (p > 0.05).
This fold-change result may also have greater variations; therefore, it is important to have a sufficient number of biological replicates to validate the result for this gene.
C: This gene's average threshold cycle is either not determined or greater than the defined cut-off (deault 35), in both samples meaning that its expression was undetected, making this fold-change result erroneous and un-interpretable.
Fold Change & Fold Regulation:
Fold-Change (2^(- Delta Delta CT)) is the normalized gene expression (2^(- Delta CT)) in the Test Sample divided the normalized gene expression (2^(- Delta CT)) in the Control Sample.
Fold-Regulation represents fold-change results in a biologically meaningful way. Fold-change values greater than one indicate a positive- or an up-regulation, and the fold-regulation is equal to the fold-change.
Fold-change values less than one indicate a negative or down-regulation, and the fold-regulation is the negative inverse of the fold-change.
Fold-change and fold-regulation values greater than 2 are indicated in red; fold-change values less than 0.5 and fold-regulation values less than -2 are indicated in blue.
p-value:
The p values are calculated based on a Student's t-test of the replicate 2^(- Delta CT) values for each gene in the control group and treatment groups, and p values less than 0.05 are indicated in red.
